# Supplementary material for: Handcycling with concurrent lower body low-frequency electromyostimulation significantly increases acute oxygen uptake: implications for rehabilitation and prevention
Source: PeerJ. 2022 May 18;10:e13333. doi: 10.7717/peerj.13333 (PMC9123886; doi:10.7717/peerj.13333)
Supplement: Supplemental Information 1 — Raw data for each participant (load, heart rate, spirometric data) and R-Scripts for data processing (as described in the material & method section under “Data aquisition”), and EMS intensity and blood lactate concentration. [file peerj-10-13333-s001.zip]

Archive with 121 entries (115 files):
- raw_data/EMS_Intensity.xlsx
- raw_data/HANDCYCLE/
- raw_data/HANDCYCLE/.Rhistory
- raw_data/HANDCYCLE/EMS_Pilot_01_CON_LOAD.csv
- raw_data/HANDCYCLE/EMS_Pilot_01_EMS_LOAD.csv
- raw_data/HANDCYCLE/EMS_Pilot_02_CON_LOAD.csv
- raw_data/HANDCYCLE/EMS_Pilot_02_EMS_LOAD.csv
- raw_data/HANDCYCLE/EMS_Pilot_03_CON_LOAD.csv
- raw_data/HANDCYCLE/EMS_Pilot_03_EMS_LOAD.csv
- raw_data/HANDCYCLE/EMS_Pilot_04_CON_LOAD.csv
- raw_data/HANDCYCLE/EMS_Pilot_04_EMS_LOAD.csv
- raw_data/HANDCYCLE/EMS_Pilot_05_CON_LOAD.csv
- raw_data/HANDCYCLE/EMS_Pilot_05_EMS_LOAD.csv
- raw_data/HANDCYCLE/EMS_Pilot_06_CON_LOAD.csv
- raw_data/HANDCYCLE/EMS_Pilot_06_EMS_LOAD.csv
- raw_data/HANDCYCLE/EMS_Pilot_07_CON_LOAD.csv
- raw_data/HANDCYCLE/EMS_Pilot_07_EMS_LOAD.csv
- raw_data/HANDCYCLE/EMS_Pilot_08_CON_LOAD.csv
- raw_data/HANDCYCLE/EMS_Pilot_08_EMS_LOAD.csv
- raw_data/HANDCYCLE/EMS_Pilot_09_CON_LOAD.csv
- raw_data/HANDCYCLE/EMS_Pilot_09_EMS_LOAD.csv
- raw_data/HANDCYCLE/EMS_Pilot_10_CON_LOAD.csv
- raw_data/HANDCYCLE/EMS_Pilot_10_EMS_LOAD.csv
- raw_data/HANDCYCLE/EMS_Pilot_11_CON_LOAD.csv
- raw_data/HANDCYCLE/EMS_Pilot_11_EMS_LOAD.csv
- raw_data/HANDCYCLE/EMS_Pilot_12_CON_LOAD.csv
- raw_data/HANDCYCLE/EMS_Pilot_12_EMS_LOAD.csv
- raw_data/HANDCYCLE/EMS_Pilot_13_CON_LOAD.csv
- raw_data/HANDCYCLE/EMS_Pilot_13_EMS_LOAD.csv
- raw_data/HANDCYCLE/EMS_Pilot_14_CON_LOAD.csv
- raw_data/HANDCYCLE/EMS_Pilot_14_EMS_LOAD.csv
- raw_data/HANDCYCLE/EMS_Pilot_15_CON_LOAD.csv
- raw_data/HANDCYCLE/EMS_Pilot_15_EMS_LOAD.csv
- raw_data/HANDCYCLE/EMS_Pilot_16_CON_LOAD.csv
- raw_data/HANDCYCLE/EMS_Pilot_16_EMS_LOAD.csv
- raw_data/HANDCYCLE/EMS_Pilot_17_CON_LOAD.csv
- raw_data/HANDCYCLE/EMS_Pilot_17_EMS_LOAD.csv
- raw_data/HANDCYCLE/EMS_Pilot_18_CON_LOAD.csv
- raw_data/HANDCYCLE/EMS_Pilot_18_EMS_LOAD.csv
- raw_data/HANDCYCLE/EMS_Pilot_19_CON_LOAD.csv
- raw_data/HANDCYCLE/EMS_Pilot_19_EMS_LOAD.csv
- raw_data/HANDCYCLE/EMS_Pilot_20_CON_LOAD.csv
- raw_data/HANDCYCLE/EMS_Pilot_20_EMS_LOAD.csv
- raw_data/HANDCYCLE/EMS_Pilot_21_CON_LOAD.csv
- raw_data/HANDCYCLE/EMS_Pilot_21_EMS_LOAD.csv
- raw_data/HANDCYCLE/EMS_Pilot_22_CON_LOAD.csv
- raw_data/HANDCYCLE/EMS_Pilot_22_EMS_LOAD.csv
- raw_data/HANDCYCLE/EMS_Pilot_23_CON_LOAD.csv
- raw_data/HANDCYCLE/EMS_Pilot_23_EMS_LOAD.csv
- raw_data/HANDCYCLE/EMS_Pilot_24_CON_LOAD.csv
- raw_data/HANDCYCLE/EMS_Pilot_24_EMS_LOAD.csv
- raw_data/HANDCYCLE/EMS_Pilot_25_CON_LOAD.csv
- raw_data/HANDCYCLE/EMS_Pilot_25_EMS_LOAD.csv
- raw_data/HANDCYCLE/EMS_Pilot_26_CON_LOAD.csv
- raw_data/HANDCYCLE/EMS_Pilot_26_EMS_LOAD.csv
- raw_data/HANDCYCLE/Handcycle_load.R
- raw_data/HANDCYCLE/mean_values/
- raw_data/HANDCYCLE/mean_values/handcycle_load.xlsx
- raw_data/HR/
- raw_data/HR/EMS_Pilot_01_HR.CSV
- raw_data/HR/EMS_Pilot_02_HR.CSV
- raw_data/HR/EMS_Pilot_03_HR.CSV
- raw_data/HR/EMS_Pilot_04_HR.CSV
- raw_data/HR/EMS_Pilot_05_HR.CSV
- raw_data/HR/EMS_Pilot_06_HR.CSV
- raw_data/HR/EMS_Pilot_07_HR.CSV
- raw_data/HR/EMS_Pilot_08_HR.CSV
- raw_data/HR/EMS_Pilot_09_HR.CSV
- raw_data/HR/EMS_Pilot_10_HR.CSV
- raw_data/HR/EMS_Pilot_11_HR.CSV
- raw_data/HR/EMS_Pilot_12_HR.CSV
- raw_data/HR/EMS_Pilot_13_HR.CSV
- raw_data/HR/EMS_Pilot_14_HR.CSV
- raw_data/HR/EMS_Pilot_15_HR.CSV
- raw_data/HR/EMS_Pilot_16_HR.CSV
- raw_data/HR/EMS_Pilot_17_HR.CSV
- raw_data/HR/EMS_Pilot_18_HR.CSV
- raw_data/HR/EMS_Pilot_19_HR.CSV
- raw_data/HR/EMS_Pilot_20_HR.CSV
- raw_data/HR/EMS_Pilot_21_HR.CSV
- raw_data/HR/EMS_Pilot_22_HR.CSV
- raw_data/HR/EMS_Pilot_23_HR.CSV
- raw_data/HR/EMS_Pilot_24_HR.CSV
- raw_data/HR/EMS_Pilot_25_HR.CSV
- raw_data/HR/EMS_Pilot_26_HR.CSV
- raw_data/HR/heart_rate.R
- raw_data/HR/mean_values/
- raw_data/HR/mean_values/heart_rate.xlsx
- raw_data/HR/modality.xlsx
- raw_data/Lactate.xlsx
- raw_data/SPIROMETRIC_DATA/
- raw_data/SPIROMETRIC_DATA/.Rhistory
- raw_data/SPIROMETRIC_DATA/EMS_Pilot_01.xlsx
- raw_data/SPIROMETRIC_DATA/EMS_Pilot_02.xlsx
- raw_data/SPIROMETRIC_DATA/EMS_Pilot_03.xlsx
- raw_data/SPIROMETRIC_DATA/EMS_Pilot_04.xlsx
- raw_data/SPIROMETRIC_DATA/EMS_Pilot_05.xlsx
- raw_data/SPIROMETRIC_DATA/EMS_Pilot_06.xlsx
- raw_data/SPIROMETRIC_DATA/EMS_Pilot_07.xlsx
- raw_data/SPIROMETRIC_DATA/EMS_Pilot_08.xlsx
- raw_data/SPIROMETRIC_DATA/EMS_Pilot_09.xlsx
- raw_data/SPIROMETRIC_DATA/EMS_Pilot_10.xlsx
- raw_data/SPIROMETRIC_DATA/EMS_Pilot_11.xlsx
- raw_data/SPIROMETRIC_DATA/EMS_Pilot_12.xlsx
- raw_data/SPIROMETRIC_DATA/EMS_Pilot_13.xlsx
- raw_data/SPIROMETRIC_DATA/EMS_Pilot_14.xlsx
- raw_data/SPIROMETRIC_DATA/EMS_Pilot_15.xlsx
- raw_data/SPIROMETRIC_DATA/EMS_Pilot_16.xlsx
- raw_data/SPIROMETRIC_DATA/EMS_Pilot_17.xlsx
- raw_data/SPIROMETRIC_DATA/EMS_Pilot_18.xlsx
- raw_data/SPIROMETRIC_DATA/EMS_Pilot_19.xlsx
- raw_data/SPIROMETRIC_DATA/EMS_Pilot_20.xlsx
- raw_data/SPIROMETRIC_DATA/EMS_Pilot_21.xlsx
- raw_data/SPIROMETRIC_DATA/EMS_Pilot_22.xlsx
- raw_data/SPIROMETRIC_DATA/EMS_Pilot_23.xlsx
- raw_data/SPIROMETRIC_DATA/EMS_Pilot_24.xlsx
- raw_data/SPIROMETRIC_DATA/EMS_Pilot_25.xlsx
- raw_data/SPIROMETRIC_DATA/EMS_Pilot_26.xlsx
- raw_data/SPIROMETRIC_DATA/mean_values/
- raw_data/SPIROMETRIC_DATA/mean_values/Spirometric_data.xlsx
- raw_data/SPIROMETRIC_DATA/Spirometric_data.R
