# Supplementary material for: Handcycling with concurrent lower body low-frequency electromyostimulation significantly increases acute oxygen uptake: implications for rehabilitation and prevention
Source: PeerJ. 2022 May 18;10:e13333. doi: 10.7717/peerj.13333 (PMC9123886; doi:10.7717/peerj.13333)
Supplement: Supplemental Information 1 — Raw data for each participant (load, heart rate, spirometric data) and R-Scripts for data processing (as described in the material & method section under “Data aquisition”), and EMS intensity and blood lactate concentration. [file peerj-10-13333-s001.zip › raw_data/EMS_Intensity.xlsx]

## Sheet: Tabelle1
Subject	sex	quadriceps	gluteus	calves		mA_quadriceps	mA_glutes	mA_calves
EMS_Pilot_01	m	99	99	99		120	120	120
EMS_Pilot_02	m	95	65	60		115.2	79.2	73.2
EMS_Pilot_03	m	88	75	60		106.8	91.2	73.2
EMS_Pilot_04	m	54	39	43		66	48	52.8
EMS_Pilot_05	m	55	48	65		67.2	58.8	79.2
EMS_Pilot_06	m	66	55	67		80.4	67.2	81.6
EMS_Pilot_07	f	73	85	82		88.8	103.2	99.6
EMS_Pilot_08	m	56	40	53		68.4	49.2	64.8
EMS_Pilot_09	m	99	99	99		120	120	120
EMS_Pilot_10	m	99	73	55		120	88.8	67.2
EMS_Pilot_11	m	90	90	82		109.2	109.2	99.6
EMS_Pilot_12	f	64	32	39		78	39.6	48
EMS_Pilot_13	f	82	64	75		99.6	78	91.2
EMS_Pilot_14	f	66	57	62		80.4	69.6	75.6
EMS_Pilot_15	m	74	49	53		90	60	64.8
EMS_Pilot_16	f	74	71	56		90	86.4	68.4
EMS_Pilot_17	m	99	69	71		120	84	86.4
EMS_Pilot_18	f	66	60	44		80.4	73.2	54
EMS_Pilot_19	f	66	63	56		80.4	76.8	68.4
EMS_Pilot_20	f	80	57	45		97.2	69.6	55.2
EMS_Pilot_21	m	99	69	77		120	84	93.6
EMS_Pilot_22	f	58	56	65		70.8	68.4	79.2
EMS_Pilot_23	f	99	85	62		120	103.2	75.6
EMS_Pilot_24	f	99	99	76		120	120	92.4
EMS_Pilot_25	f	50	41	44		61.2	50.4	54
EMS_Pilot_26	f	72	68	63		87.6	82.8	76.8
