# Supplementary material for: Handcycling with concurrent lower body low-frequency electromyostimulation significantly increases acute oxygen uptake: implications for rehabilitation and prevention
Source: PeerJ. 2022 May 18;10:e13333. doi: 10.7717/peerj.13333 (PMC9123886; doi:10.7717/peerj.13333)
Supplement: Supplemental Information 1 — Raw data for each participant (load, heart rate, spirometric data) and R-Scripts for data processing (as described in the material & method section under “Data aquisition”), and EMS intensity and blood lactate concentration. [file peerj-10-13333-s001.zip › raw_data/HANDCYCLE/EMS_Pilot_01_CON_LOAD.csv]

Time	Speed [km/h]	Power [watt]	Cadence	Heartrate	Temperature [?]	Altitude [m]	latitude	longitude
09:15:29	0.0	0.0	0.0	0.0	0.0	52.0	0	0
09:15:30	2.4	0.0	0.0	0.0	0.0	52.0	0	0
09:15:31	5.7	0.0	0.0	0.0	0.0	52.0	0	0
09:15:32	7.7	0.0	0.0	0.0	0.0	52.0	0	0
09:15:33	9.2	0.0	0.0	0.0	0.0	52.0	0	0
09:15:34	10.6	0.0	0.0	0.0	0.0	52.0	0	0
09:15:35	11.3	66.0	49.0	0.0	0.0	52.0	0	0
09:15:36	12.0	66.0	49.0	0.0	0.0	52.0	0	0
09:15:37	12.6	66.0	49.0	0.0	0.0	52.0	0	0
09:15:38	13.0	59.0	53.0	0.0	0.0	52.0	0	0
09:15:39	13.4	61.0	56.0	0.0	0.0	52.0	0	0
09:15:40	13.8	56.0	59.0	0.0	0.0	52.0	0	0
09:15:41	14.0	60.0	62.0	0.0	0.0	52.0	0	0
09:15:42	14.0	53.0	63.0	0.0	0.0	52.0	0	0
09:15:43	13.9	36.0	64.0	0.0	0.0	52.0	0	0
09:15:44	13.8	32.0	63.0	0.0	0.0	52.0	0	0
09:15:45	13.6	28.0	63.0	0.0	0.0	52.0	0	0
09:15:46	13.6	27.0	62.0	0.0	0.0	52.0	0	0
09:15:47	13.7	42.0	62.0	0.0	0.0	52.0	0	0
09:15:48	13.6	49.0	62.0	0.0	0.0	52.0	0	0
09:15:49	13.5	43.0	62.0	0.0	0.0	52.0	0	0
09:15:50	13.4	42.0	62.0	0.0	0.0	52.0	0	0
09:15:51	13.3	46.0	61.0	0.0	0.0	52.0	0	0
09:15:52	13.3	40.0	61.0	0.0	0.0	52.0	0	0
09:15:53	13.3	50.0	60.0	0.0	0.0	52.0	0	0
09:15:54	13.3	52.0	60.0	0.0	0.0	52.0	0	0
09:15:55	13.4	52.0	60.0	0.0	0.0	52.0	0	0
09:15:56	13.6	56.0	61.0	0.0	0.0	52.0	0	0
09:15:57	13.5	62.0	61.0	0.0	0.0	52.0	0	0
09:15:58	13.5	52.0	62.0	0.0	0.0	52.0	0	0
09:15:59	13.6	55.0	62.0	0.0	0.0	52.0	0	0
09:16:00	13.6	51.0	62.0	0.0	0.0	52.0	0	0
09:16:01	13.5	56.0	62.0	0.0	0.0	52.0	0	0
09:16:02	13.3	50.0	62.0	0.0	0.0	52.0	0	0
09:16:03	13.1	44.0	61.0	0.0	0.0	52.0	0	0
09:16:04	13.0	40.0	61.0	0.0	0.0	52.0	0	0
09:16:05	12.9	36.0	60.0	0.0	0.0	52.0	0	0
09:16:06	12.8	43.0	59.0	0.0	0.0	52.0	0	0
09:16:07	12.9	49.0	59.0	0.0	0.0	52.0	0	0
09:16:08	12.8	52.0	59.0	0.0	0.0	52.0	0	0
09:16:09	12.8	52.0	59.0	0.0	0.0	52.0	0	0
09:16:10	12.9	52.0	58.0	0.0	0.0	52.0	0	0
09:16:11	13.1	61.0	59.0	0.0	0.0	52.0	0	0
09:16:12	13.2	61.0	59.0	0.0	0.0	52.0	0	0
09:16:13	13.1	64.0	60.0	0.0	0.0	52.0	0	0
09:16:14	13.1	56.0	60.0	0.0	0.0	52.0	0	0
09:16:15	13.2	51.0	60.0	0.0	0.0	52.0	0	0
09:16:16	13.3	61.0	60.0	0.0	0.0	52.0	0	0
09:16:17	13.3	63.0	60.0	0.0	0.0	52.0	0	0
09:16:18	13.3	57.0	60.0	0.0	0.0	52.0	0	0
09:16:19	13.5	56.0	60.0	0.0	0.0	52.0	0	0
09:16:20	13.6	63.0	61.0	0.0	0.0	52.0	0	0
09:16:21	13.7	66.0	61.0	0.0	0.0	52.0	0	0
09:16:22	13.5	71.0	62.0	0.0	0.0	52.0	0	0
09:16:23	13.4	46.0	62.0	0.0	0.0	52.0	0	0
09:16:24	13.4	44.0	62.0	0.0	0.0	52.0	0	0
09:16:25	13.4	46.0	61.0	0.0	0.0	52.0	0	0
09:16:26	13.3	48.0	61.0	0.0	0.0	52.0	0	0
09:16:27	13.1	48.0	61.0	0.0	0.0	52.0	0	0
09:16:28	13.2	46.0	60.0	0.0	0.0	52.0	0	0
09:16:29	13.2	42.0	60.0	0.0	0.0	52.0	0	0
09:16:30	13.1	53.0	60.0	0.0	0.0	52.0	0	0
09:16:31	13.2	51.0	60.0	0.0	0.0	52.0	0	0
09:16:32	13.3	50.0	60.0	0.0	0.0	52.0	0	0
09:16:33	13.3	60.0	60.0	0.0	0.0	52.0	0	0
09:16:34	13.3	54.0	61.0	0.0	0.0	52.0	0	0
09:16:35	13.2	49.0	61.0	0.0	0.0	52.0	0	0
09:16:36	13.1	49.0	60.0	0.0	0.0	52.0	0	0
09:16:37	13.1	46.0	60.0	0.0	0.0	52.0	0	0
09:16:38	13.2	50.0	60.0	0.0	0.0	52.0	0	0
09:16:39	13.2	53.0	60.0	0.0	0.0	52.0	0	0
09:16:40	13.2	49.0	60.0	0.0	0.0	52.0	0	0
09:16:41	13.2	50.0	60.0	0.0	0.0	52.0	0	0
09:16:42	13.1	50.0	60.0	0.0	0.0	52.0	0	0
09:16:43	13.1	53.0	60.0	0.0	0.0	52.0	0	0
09:16:44	13.2	48.0	60.0	0.0	0.0	52.0	0	0
09:16:45	13.2	53.0	60.0	0.0	0.0	52.0	0	0
09:16:46	13.3	53.0	60.0	0.0	0.0	52.0	0	0
09:16:47	13.2	56.0	60.0	0.0	0.0	52.0	0	0
09:16:48	13.2	49.0	60.0	0.0	0.0	52.0	0	0
09:16:49	13.1	49.0	60.0	0.0	0.0	52.0	0	0
09:16:50	13.1	48.0	60.0	0.0	0.0	52.0	0	0
09:16:51	13.1	50.0	60.0	0.0	0.0	52.0	0	0
09:16:52	13.0	44.0	60.0	0.0	0.0	52.0	0	0
09:16:53	13.0	49.0	59.0	0.0	0.0	52.0	0	0
09:16:54	13.1	49.0	59.0	0.0	0.0	52.0	0	0
09:16:55	13.3	55.0	59.0	0.0	0.0	52.0	0	0
09:16:56	13.3	57.0	60.0	0.0	0.0	52.0	0	0
09:16:57	13.2	61.0	60.0	0.0	0.0	52.0	0	0
09:16:58	13.1	50.0	61.0	0.0	0.0	52.0	0	0
09:16:59	13.1	44.0	60.0	0.0	0.0	52.0	0	0
09:17:00	13.1	50.0	60.0	0.0	0.0	52.0	0	0
09:17:01	13.0	46.0	60.0	0.0	0.0	52.0	0	0
09:17:02	13.0	49.0	59.0	0.0	0.0	52.0	0	0
09:17:03	13.0	48.0	59.0	0.0	0.0	52.0	0	0
09:17:04	13.1	50.0	59.0	0.0	0.0	52.0	0	0
09:17:05	13.2	55.0	59.0	0.0	0.0	52.0	0	0
09:17:06	13.3	54.0	60.0	0.0	0.0	52.0	0	0
09:17:07	13.3	58.0	60.0	0.0	0.0	52.0	0	0
09:17:08	13.4	57.0	60.0	0.0	0.0	52.0	0	0
09:17:09	13.3	52.0	61.0	0.0	0.0	52.0	0	0
09:17:10	13.3	54.0	61.0	0.0	0.0	52.0	0	0
09:17:11	13.3	50.0	61.0	0.0	0.0	52.0	0	0
09:17:12	13.3	51.0	61.0	0.0	0.0	52.0	0	0
09:17:13	13.2	50.0	61.0	0.0	0.0	52.0	0	0
09:17:14	13.1	47.0	60.0	0.0	0.0	52.0	0	0
09:17:15	13.2	46.0	60.0	0.0	0.0	52.0	0	0
09:17:16	13.2	50.0	60.0	0.0	0.0	52.0	0	0
09:17:17	13.1	55.0	60.0	0.0	0.0	52.0	0	0
09:17:18	13.1	49.0	60.0	0.0	0.0	52.0	0	0
09:17:19	13.0	52.0	60.0	0.0	0.0	52.0	0	0
09:17:20	12.8	48.0	60.0	0.0	0.0	52.0	0	0
09:17:21	12.7	40.0	59.0	0.0	0.0	52.0	0	0
09:17:22	12.7	40.0	58.0	0.0	0.0	52.0	0	0
09:17:23	12.8	46.0	58.0	0.0	0.0	52.0	0	0
09:17:24	12.9	52.0	58.0	0.0	0.0	52.0	0	0
09:17:25	13.0	57.0	58.0	0.0	0.0	52.0	0	0
09:17:26	13.1	58.0	59.0	0.0	0.0	52.0	0	0
09:17:27	13.0	59.0	59.0	0.0	0.0	52.0	0	0
09:17:28	13.0	50.0	59.0	0.0	0.0	52.0	0	0
09:17:29	12.9	50.0	59.0	0.0	0.0	52.0	0	0
09:17:30	12.8	55.0	59.0	0.0	0.0	52.0	0	0
09:17:31	12.9	46.0	58.0	0.0	0.0	52.0	0	0
09:17:32	13.0	54.0	58.0	0.0	0.0	52.0	0	0
09:17:33	13.2	56.0	59.0	0.0	0.0	52.0	0	0
09:17:34	13.1	65.0	59.0	0.0	0.0	52.0	0	0
09:17:35	13.2	58.0	60.0	0.0	0.0	52.0	0	0
09:17:36	13.4	52.0	60.0	0.0	0.0	52.0	0	0
09:17:37	13.3	59.0	60.0	0.0	0.0	52.0	0	0
09:17:38	13.2	57.0	60.0	0.0	0.0	52.0	0	0
09:17:39	13.2	49.0	60.0	0.0	0.0	52.0	0	0
09:17:40	13.3	52.0	60.0	0.0	0.0	52.0	0	0
09:17:41	13.3	53.0	60.0	0.0	0.0	52.0	0	0
09:17:42	13.4	60.0	60.0	0.0	0.0	52.0	0	0
09:17:43	13.4	59.0	60.0	0.0	0.0	52.0	0	0
09:17:44	13.4	54.0	61.0	0.0	0.0	52.0	0	0
09:17:45	13.4	55.0	61.0	0.0	0.0	52.0	0	0
09:17:46	13.4	57.0	61.0	0.0	0.0	52.0	0	0
09:17:47	13.4	51.0	61.0	0.0	0.0	52.0	0	0
09:17:48	13.5	55.0	61.0	0.0	0.0	52.0	0	0
09:17:49	13.5	55.0	61.0	0.0	0.0	52.0	0	0
09:17:50	13.5	58.0	61.0	0.0	0.0	52.0	0	0
09:17:51	13.3	56.0	61.0	0.0	0.0	52.0	0	0
09:17:52	13.3	45.0	61.0	0.0	0.0	52.0	0	0
09:17:53	13.3	48.0	60.0	0.0	0.0	52.0	0	0
09:17:54	13.2	54.0	60.0	0.0	0.0	52.0	0	0
09:17:55	13.1	49.0	60.0	0.0	0.0	52.0	0	0
09:17:56	13.0	44.0	60.0	0.0	0.0	52.0	0	0
09:17:57	13.0	46.0	59.0	0.0	0.0	52.0	0	0
09:17:58	13.0	50.0	59.0	0.0	0.0	52.0	0	0
09:17:59	13.0	54.0	59.0	0.0	0.0	52.0	0	0
09:18:00	13.1	51.0	59.0	0.0	0.0	52.0	0	0
09:18:01	13.1	54.0	59.0	0.0	0.0	52.0	0	0
09:18:02	13.2	54.0	59.0	0.0	0.0	52.0	0	0
09:18:03	13.3	57.0	60.0	0.0	0.0	52.0	0	0
09:18:04	13.2	59.0	60.0	0.0	0.0	52.0	0	0
09:18:05	13.3	49.0	60.0	0.0	0.0	52.0	0	0
09:18:06	13.3	55.0	60.0	0.0	0.0	52.0	0	0
09:18:07	13.2	55.0	60.0	0.0	0.0	52.0	0	0
09:18:08	13.2	52.0	60.0	0.0	0.0	52.0	0	0
09:18:09	13.0	46.0	60.0	0.0	0.0	52.0	0	0
09:18:10	12.9	44.0	59.0	0.0	0.0	52.0	0	0
09:18:11	13.1	45.0	59.0	0.0	0.0	52.0	0	0
09:18:12	13.1	59.0	59.0	0.0	0.0	52.0	0	0
09:18:13	13.3	57.0	59.0	0.0	0.0	52.0	0	0
09:18:14	13.2	60.0	60.0	0.0	0.0	52.0	0	0
09:18:15	13.2	51.0	60.0	0.0	0.0	52.0	0	0
09:18:16	13.2	57.0	60.0	0.0	0.0	52.0	0	0
09:18:17	13.2	51.0	60.0	0.0	0.0	52.0	0	0
09:18:18	13.2	50.0	60.0	0.0	0.0	52.0	0	0
09:18:19	13.3	56.0	60.0	0.0	0.0	52.0	0	0
09:18:20	13.3	55.0	60.0	0.0	0.0	52.0	0	0
09:18:21	13.3	56.0	60.0	0.0	0.0	52.0	0	0
09:18:22	13.2	47.0	60.0	0.0	0.0	52.0	0	0
09:18:23	13.2	54.0	60.0	0.0	0.0	52.0	0	0
09:18:24	13.1	49.0	60.0	0.0	0.0	52.0	0	0
09:18:25	13.0	48.0	60.0	0.0	0.0	52.0	0	0
09:18:26	13.0	47.0	59.0	0.0	0.0	52.0	0	0
09:18:27	13.1	49.0	59.0	0.0	0.0	52.0	0	0
09:18:28	13.1	57.0	59.0	0.0	0.0	52.0	0	0
09:18:29	13.1	56.0	59.0	0.0	0.0	52.0	0	0
09:18:30	13.0	48.0	59.0	0.0	0.0	52.0	0	0
09:18:31	13.0	50.0	59.0	0.0	0.0	52.0	0	0
09:18:32	13.1	47.0	59.0	0.0	0.0	52.0	0	0
09:18:33	13.2	60.0	59.0	0.0	0.0	52.0	0	0
09:18:34	13.2	59.0	60.0	0.0	0.0	52.0	0	0
09:18:35	13.2	57.0	60.0	0.0	0.0	52.0	0	0
09:18:36	13.2	49.0	60.0	0.0	0.0	52.0	0	0
09:18:37	13.1	53.0	60.0	0.0	0.0	52.0	0	0
09:18:38	13.0	49.0	60.0	0.0	0.0	52.0	0	0
09:18:39	12.8	45.0	59.0	0.0	0.0	52.0	0	0
09:18:40	13.0	41.0	59.0	0.0	0.0	52.0	0	0
09:18:41	12.9	63.0	59.0	0.0	0.0	52.0	0	0
09:18:42	13.0	49.0	59.0	0.0	0.0	52.0	0	0
09:18:43	12.8	54.0	59.0	0.0	0.0	52.0	0	0
09:18:44	12.9	54.0	59.0	0.0	0.0	52.0	0	0
09:18:45	12.8	43.0	59.0	0.0	0.0	52.0	0	0
09:18:46	12.7	52.0	58.0	0.0	0.0	52.0	0	0
09:18:47	12.8	47.0	58.0	0.0	0.0	52.0	0	0
09:18:48	12.7	44.0	58.0	0.0	0.0	52.0	0	0
09:18:49	12.8	55.0	58.0	0.0	0.0	52.0	0	0
09:18:50	12.8	49.0	58.0	0.0	0.0	52.0	0	0
09:18:51	12.9	53.0	58.0	0.0	0.0	52.0	0	0
09:18:52	12.9	52.0	58.0	0.0	0.0	52.0	0	0
09:18:53	12.9	54.0	58.0	0.0	0.0	52.0	0	0
09:18:54	12.9	54.0	59.0	0.0	0.0	52.0	0	0
09:18:55	12.9	51.0	59.0	0.0	0.0	52.0	0	0
09:18:56	13.0	50.0	59.0	0.0	0.0	52.0	0	0
09:18:57	13.0	57.0	59.0	0.0	0.0	52.0	0	0
09:18:58	13.0	56.0	59.0	0.0	0.0	52.0	0	0
09:18:59	13.0	50.0	59.0	0.0	0.0	52.0	0	0
09:19:00	13.0	53.0	59.0	0.0	0.0	52.0	0	0
09:19:01	13.1	53.0	59.0	0.0	0.0	52.0	0	0
09:19:02	13.0	53.0	59.0	0.0	0.0	52.0	0	0
09:19:03	13.0	56.0	60.0	0.0	0.0	52.0	0	0
09:19:04	13.1	49.0	59.0	0.0	0.0	52.0	0	0
09:19:05	13.1	49.0	59.0	0.0	0.0	52.0	0	0
09:19:06	13.0	56.0	59.0	0.0	0.0	52.0	0	0
09:19:07	13.1	53.0	60.0	0.0	0.0	52.0	0	0
09:19:08	13.2	55.0	60.0	0.0	0.0	52.0	0	0
09:19:09	13.2	60.0	60.0	0.0	0.0	52.0	0	0
09:19:10	13.2	59.0	60.0	0.0	0.0	52.0	0	0
09:19:11	13.2	51.0	60.0	0.0	0.0	52.0	0	0
09:19:12	13.1	49.0	60.0	0.0	0.0	52.0	0	0
09:19:13	13.1	49.0	60.0	0.0	0.0	52.0	0	0
09:19:14	13.0	53.0	60.0	0.0	0.0	52.0	0	0
09:19:15	12.9	52.0	60.0	0.0	0.0	52.0	0	0
09:19:16	12.7	42.0	59.0	0.0	0.0	52.0	0	0
09:19:17	12.6	40.0	58.0	0.0	0.0	52.0	0	0
09:19:18	12.6	41.0	58.0	0.0	0.0	52.0	0	0
09:19:19	12.8	51.0	58.0	0.0	0.0	52.0	0	0
09:19:20	12.7	58.0	58.0	0.0	0.0	52.0	0	0
09:19:21	12.8	49.0	58.0	0.0	0.0	52.0	0	0
09:19:22	12.9	55.0	58.0	0.0	0.0	52.0	0	0
09:19:23	12.9	52.0	58.0	0.0	0.0	52.0	0	0
09:19:24	12.9	59.0	58.0	0.0	0.0	52.0	0	0
09:19:25	13.1	57.0	59.0	0.0	0.0	52.0	0	0
09:19:26	13.0	60.0	59.0	0.0	0.0	52.0	0	0
09:19:27	12.9	53.0	59.0	0.0	0.0	52.0	0	0
09:19:28	12.8	50.0	59.0	0.0	0.0	52.0	0	0
09:19:29	12.8	49.0	59.0	0.0	0.0	52.0	0	0
09:19:30	12.7	52.0	58.0	0.0	0.0	52.0	0	0
09:19:31	12.8	48.0	58.0	0.0	0.0	52.0	0	0
09:19:32	13.0	56.0	58.0	0.0	0.0	52.0	0	0
09:19:33	13.0	65.0	59.0	0.0	0.0	52.0	0	0
09:19:34	13.0	65.0	59.0	0.0	0.0	52.0	0	0
09:19:35	13.0	57.0	59.0	0.0	0.0	52.0	0	0
09:19:36	12.9	50.0	59.0	0.0	0.0	52.0	0	0
09:19:37	12.8	51.0	59.0	0.0	0.0	52.0	0	0
09:19:38	12.7	48.0	58.0	0.0	0.0	52.0	0	0
09:19:39	12.8	52.0	58.0	0.0	0.0	52.0	0	0
09:19:40	12.8	48.0	58.0	0.0	0.0	52.0	0	0
09:19:41	12.7	53.0	58.0	0.0	0.0	52.0	0	0
09:19:42	12.7	53.0	58.0	0.0	0.0	52.0	0	0
09:19:43	12.8	46.0	58.0	0.0	0.0	52.0	0	0
09:19:44	12.8	56.0	58.0	0.0	0.0	52.0	0	0
09:19:45	12.9	58.0	58.0	0.0	0.0	52.0	0	0
09:19:46	12.9	58.0	58.0	0.0	0.0	52.0	0	0
09:19:47	12.9	58.0	59.0	0.0	0.0	52.0	0	0
09:19:48	13.0	52.0	59.0	0.0	0.0	52.0	0	0
09:19:49	13.0	59.0	59.0	0.0	0.0	52.0	0	0
09:19:50	13.1	53.0	59.0	0.0	0.0	52.0	0	0
09:19:51	13.2	61.0	60.0	0.0	0.0	52.0	0	0
09:19:52	13.1	59.0	60.0	0.0	0.0	52.0	0	0
09:19:53	13.1	54.0	60.0	0.0	0.0	52.0	0	0
09:19:54	13.1	50.0	60.0	0.0	0.0	52.0	0	0
09:19:55	13.0	60.0	60.0	0.0	0.0	52.0	0	0
09:19:56	12.8	44.0	60.0	0.0	0.0	52.0	0	0
09:19:57	12.8	45.0	59.0	0.0	0.0	52.0	0	0
09:19:58	12.9	49.0	59.0	0.0	0.0	52.0	0	0
09:19:59	13.0	55.0	59.0	0.0	0.0	52.0	0	0
09:20:00	12.9	56.0	59.0	0.0	0.0	52.0	0	0
09:20:01	12.9	52.0	59.0	0.0	0.0	52.0	0	0
09:20:02	12.8	50.0	59.0	0.0	0.0	52.0	0	0
09:20:03	12.9	49.0	59.0	0.0	0.0	52.0	0	0
09:20:04	13.0	53.0	59.0	0.0	0.0	52.0	0	0
09:20:05	13.0	53.0	59.0	0.0	0.0	52.0	0	0
09:20:06	12.9	56.0	59.0	0.0	0.0	52.0	0	0
09:20:07	13.0	48.0	59.0	0.0	0.0	52.0	0	0
09:20:08	13.1	51.0	59.0	0.0	0.0	52.0	0	0
09:20:09	13.0	61.0	59.0	0.0	0.0	52.0	0	0
09:20:10	13.0	50.0	59.0	0.0	0.0	52.0	0	0
09:20:11	12.9	52.0	59.0	0.0	0.0	52.0	0	0
09:20:12	12.8	49.0	59.0	0.0	0.0	52.0	0	0
09:20:13	12.7	44.0	58.0	0.0	0.0	52.0	0	0
09:20:14	12.6	47.0	58.0	0.0	0.0	52.0	0	0
09:20:15	12.7	47.0	58.0	0.0	0.0	52.0	0	0
09:20:16	12.7	60.0	58.0	0.0	0.0	52.0	0	0
09:20:17	12.6	49.0	58.0	0.0	0.0	52.0	0	0
09:20:18	12.6	49.0	58.0	0.0	0.0	52.0	0	0
09:20:19	12.5	48.0	58.0	0.0	0.0	52.0	0	0
09:20:20	12.7	45.0	57.0	0.0	0.0	52.0	0	0
09:20:21	12.7	50.0	57.0	0.0	0.0	52.0	0	0
09:20:22	12.5	60.0	57.0	0.0	0.0	52.0	0	0
09:20:23	12.4	52.0	58.0	0.0	0.0	52.0	0	0
09:20:24	12.5	42.0	57.0	0.0	0.0	52.0	0	0
09:20:25	12.7	45.0	57.0	0.0	0.0	52.0	0	0
09:20:26	13.0	59.0	57.0	0.0	0.0	52.0	0	0
09:20:27	13.3	70.0	58.0	0.0	0.0	52.0	0	0
09:20:28	13.5	69.0	59.0	0.0	0.0	52.0	0	0
09:20:29	13.5	63.0	60.0	0.0	0.0	52.0	0	0
09:20:30	13.6	65.0	61.0	0.0	0.0	52.0	0	0
09:20:31	13.4	55.0	61.0	0.0	0.0	52.0	0	0
09:20:32	13.1	52.0	61.0	0.0	0.0	52.0	0	0
09:20:33	13.0	34.0	61.0	0.0	0.0	52.0	0	0
09:20:34	13.1	33.0	60.0	0.0	0.0	52.0	0	0
09:20:35	13.1	49.0	59.0	0.0	0.0	52.0	0	0
09:20:36	13.1	50.0	60.0	0.0	0.0	52.0	0	0
09:20:37	13.2	52.0	60.0	0.0	0.0	52.0	0	0
09:20:38	13.2	53.0	60.0	0.0	0.0	52.0	0	0
09:20:39	13.1	52.0	60.0	0.0	0.0	52.0	0	0
09:20:40	13.0	55.0	60.0	0.0	0.0	52.0	0	0
09:20:41	12.8	47.0	60.0	0.0	0.0	52.0	0	0
09:20:42	12.7	37.0	59.0	0.0	0.0	52.0	0	0
09:20:43	12.7	42.0	58.0	0.0	0.0	52.0	0	0
09:20:44	12.7	45.0	58.0	0.0	0.0	52.0	0	0
09:20:45	12.7	54.0	58.0	0.0	0.0	52.0	0	0
09:20:46	12.8	51.0	58.0	0.0	0.0	52.0	0	0
09:20:47	12.7	48.0	58.0	0.0	0.0	52.0	0	0
09:20:48	12.7	49.0	58.0	0.0	0.0	52.0	0	0
09:20:49	12.9	47.0	58.0	0.0	0.0	52.0	0	0
09:20:50	12.8	55.0	58.0	0.0	0.0	52.0	0	0
09:20:51	12.5	50.0	57.0	0.0	0.0	52.0	0	0
09:20:52	12.3	38.0	59.0	0.0	0.0	52.0	0	0
09:20:53	12.4	37.0	56.0	0.0	0.0	52.0	0	0
09:20:54	12.4	49.0	56.0	0.0	0.0	52.0	0	0
09:20:55	12.5	57.0	56.0	0.0	0.0	52.0	0	0
09:20:56	12.6	58.0	57.0	0.0	0.0	52.0	0	0
09:20:57	12.6	58.0	57.0	0.0	0.0	52.0	0	0
09:20:58	12.6	58.0	57.0	0.0	0.0	52.0	0	0
09:20:59	12.5	59.0	57.0	0.0	0.0	52.0	0	0
09:21:00	12.4	51.0	57.0	0.0	0.0	52.0	0	0
09:21:01	12.6	51.0	57.0	0.0	0.0	52.0	0	0
09:21:02	12.8	53.0	57.0	0.0	0.0	52.0	0	0
09:21:03	12.8	66.0	57.0	0.0	0.0	52.0	0	0
09:21:04	12.8	66.0	58.0	0.0	0.0	52.0	0	0
09:21:05	13.0	57.0	58.0	0.0	0.0	52.0	0	0
09:21:06	13.2	63.0	58.0	0.0	0.0	52.0	0	0
09:21:07	13.3	64.0	59.0	0.0	0.0	52.0	0	0
09:21:08	13.3	65.0	60.0	0.0	0.0	52.0	0	0
09:21:09	13.4	61.0	60.0	0.0	0.0	52.0	0	0
09:21:10	13.5	50.0	61.0	0.0	0.0	52.0	0	0
09:21:11	13.6	55.0	61.0	0.0	0.0	52.0	0	0
09:21:12	13.6	59.0	61.0	0.0	0.0	52.0	0	0
09:21:13	13.6	56.0	62.0	0.0	0.0	52.0	0	0
09:21:14	13.5	47.0	62.0	0.0	0.0	52.0	0	0
09:21:15	13.5	45.0	62.0	0.0	0.0	52.0	0	0
09:21:16	13.5	47.0	61.0	0.0	0.0	52.0	0	0
09:21:17	13.5	48.0	61.0	0.0	0.0	52.0	0	0
09:21:18	13.4	51.0	61.0	0.0	0.0	52.0	0	0
09:21:19	13.3	49.0	61.0	0.0	0.0	52.0	0	0
09:21:20	13.2	45.0	61.0	0.0	0.0	52.0	0	0
09:21:21	13.2	44.0	61.0	0.0	0.0	52.0	0	0
09:21:22	13.1	40.0	60.0	0.0	0.0	52.0	0	0
09:21:23	13.0	48.0	60.0	0.0	0.0	52.0	0	0
09:21:24	12.9	43.0	59.0	0.0	0.0	52.0	0	0
09:21:25	12.8	40.0	59.0	0.0	0.0	52.0	0	0
09:21:26	12.8	46.0	58.0	0.0	0.0	52.0	0	0
09:21:27	12.9	38.0	58.0	0.0	0.0	52.0	0	0
09:21:28	12.9	55.0	58.0	0.0	0.0	52.0	0	0
09:21:29	13.0	51.0	58.0	0.0	0.0	52.0	0	0
09:21:30	12.9	51.0	59.0	0.0	0.0	52.0	0	0
09:21:31	12.9	52.0	59.0	0.0	0.0	52.0	0	0
09:21:32	12.9	46.0	59.0	0.0	0.0	52.0	0	0
09:21:33	12.9	55.0	59.0	0.0	0.0	52.0	0	0
09:21:34	12.8	52.0	59.0	0.0	0.0	52.0	0	0
09:21:35	12.7	45.0	59.0	0.0	0.0	52.0	0	0
09:21:36	12.7	46.0	59.0	0.0	0.0	52.0	0	0
09:21:37	12.9	48.0	58.0	0.0	0.0	52.0	0	0
09:21:38	13.1	55.0	58.0	0.0	0.0	52.0	0	0
09:21:39	13.3	59.0	59.0	0.0	0.0	52.0	0	0
09:21:40	13.4	64.0	60.0	0.0	0.0	52.0	0	0
09:21:41	13.4	58.0	60.0	0.0	0.0	52.0	0	0
09:21:42	13.3	57.0	61.0	0.0	0.0	52.0	0	0
09:21:43	13.3	55.0	61.0	0.0	0.0	52.0	0	0
09:21:44	13.2	53.0	61.0	0.0	0.0	52.0	0	0
09:21:45	13.5	52.0	61.0	0.0	0.0	52.0	0	0
09:21:46	13.5	55.0	60.0	0.0	0.0	52.0	0	0
09:21:47	13.4	56.0	61.0	0.0	0.0	52.0	0	0
09:21:48	13.2	56.0	61.0	0.0	0.0	52.0	0	0
09:21:49	13.1	47.0	61.0	0.0	0.0	52.0	0	0
09:21:50	13.1	35.0	60.0	0.0	0.0	52.0	0	0
09:21:51	13.0	50.0	60.0	0.0	0.0	52.0	0	0
09:21:52	12.9	50.0	60.0	0.0	0.0	52.0	0	0
09:21:53	12.9	43.0	59.0	0.0	0.0	52.0	0	0
09:21:54	12.7	50.0	59.0	0.0	0.0	52.0	0	0
09:21:55	12.8	43.0	59.0	0.0	0.0	52.0	0	0
09:21:56	12.9	47.0	58.0	0.0	0.0	52.0	0	0
09:21:57	13.0	53.0	58.0	0.0	0.0	52.0	0	0
09:21:58	12.9	54.0	58.0	0.0	0.0	52.0	0	0
09:21:59	12.8	46.0	59.0	0.0	0.0	52.0	0	0
09:22:00	13.0	45.0	58.0	0.0	0.0	52.0	0	0
09:22:01	13.1	60.0	58.0	0.0	0.0	52.0	0	0
09:22:02	13.3	57.0	59.0	0.0	0.0	52.0	0	0
09:22:03	13.4	62.0	59.0	0.0	0.0	52.0	0	0
09:22:04	13.3	62.0	60.0	0.0	0.0	52.0	0	0
09:22:05	13.3	49.0	60.0	0.0	0.0	52.0	0	0
09:22:06	13.2	51.0	60.0	0.0	0.0	52.0	0	0
09:22:07	13.2	50.0	60.0	0.0	0.0	52.0	0	0
09:22:08	13.2	50.0	60.0	0.0	0.0	52.0	0	0
09:22:09	13.1	52.0	60.0	0.0	0.0	52.0	0	0
09:22:10	13.2	53.0	60.0	0.0	0.0	52.0	0	0
09:22:11	13.3	52.0	60.0	0.0	0.0	52.0	0	0
09:22:12	13.4	54.0	60.0	0.0	0.0	52.0	0	0
09:22:13	13.5	58.0	60.0	0.0	0.0	52.0	0	0
09:22:14	13.5	59.0	61.0	0.0	0.0	52.0	0	0
09:22:15	13.6	60.0	61.0	0.0	0.0	52.0	0	0
09:22:16	13.6	51.0	61.0	0.0	0.0	52.0	0	0
09:22:17	13.5	58.0	62.0	0.0	0.0	52.0	0	0
09:22:18	13.3	55.0	62.0	0.0	0.0	52.0	0	0
09:22:19	13.3	45.0	61.0	0.0	0.0	52.0	0	0
09:22:20	13.2	48.0	61.0	0.0	0.0	52.0	0	0
09:22:21	13.1	45.0	61.0	0.0	0.0	52.0	0	0
09:22:22	13.1	44.0	60.0	0.0	0.0	52.0	0	0
09:22:23	13.0	49.0	60.0	0.0	0.0	52.0	0	0
09:22:24	12.9	41.0	59.0	0.0	0.0	52.0	0	0
09:22:25	12.9	48.0	59.0	0.0	0.0	52.0	0	0
09:22:26	12.8	49.0	59.0	0.0	0.0	52.0	0	0
09:22:27	13.0	48.0	59.0	0.0	0.0	52.0	0	0
09:22:28	13.0	52.0	59.0	0.0	0.0	52.0	0	0
09:22:29	13.0	50.0	59.0	0.0	0.0	52.0	0	0
09:22:30	13.2	51.0	59.0	0.0	0.0	52.0	0	0
09:22:31	13.2	57.0	59.0	0.0	0.0	52.0	0	0
09:22:32	13.3	57.0	60.0	0.0	0.0	52.0	0	0
09:22:33	13.3	56.0	60.0	0.0	0.0	52.0	0	0
09:22:34	13.3	57.0	60.0	0.0	0.0	52.0	0	0
09:22:35	13.3	48.0	60.0	0.0	0.0	52.0	0	0
09:22:36	13.2	56.0	60.0	0.0	0.0	52.0	0	0
09:22:37	13.2	51.0	60.0	0.0	0.0	52.0	0	0
09:22:38	13.3	46.0	60.0	0.0	0.0	52.0	0	0
09:22:39	13.2	50.0	60.0	0.0	0.0	52.0	0	0
09:22:40	13.1	52.0	60.0	0.0	0.0	52.0	0	0
09:22:41	13.0	46.0	60.0	0.0	0.0	52.0	0	0
09:22:42	13.1	48.0	59.0	0.0	0.0	52.0	0	0
09:22:43	13.1	49.0	59.0	0.0	0.0	52.0	0	0
09:22:44	13.2	53.0	59.0	0.0	0.0	52.0	0	0
09:22:45	13.1	54.0	59.0	0.0	0.0	52.0	0	0
09:22:46	13.0	55.0	60.0	0.0	0.0	52.0	0	0
09:22:47	13.0	44.0	59.0	0.0	0.0	52.0	0	0
09:22:48	13.0	46.0	59.0	0.0	0.0	52.0	0	0
09:22:49	12.9	51.0	59.0	0.0	0.0	52.0	0	0
09:22:50	13.1	50.0	59.0	0.0	0.0	52.0	0	0
09:22:51	13.0	55.0	59.0	0.0	0.0	52.0	0	0
09:22:52	12.9	47.0	59.0	0.0	0.0	52.0	0	0
09:22:53	13.0	46.0	59.0	0.0	0.0	52.0	0	0
09:22:54	13.0	58.0	59.0	0.0	0.0	52.0	0	0
09:22:55	13.1	53.0	59.0	0.0	0.0	52.0	0	0
09:22:56	13.1	56.0	60.0	0.0	0.0	52.0	0	0
09:22:57	13.1	51.0	60.0	0.0	0.0	52.0	0	0
09:22:58	13.0	50.0	59.0	0.0	0.0	52.0	0	0
09:22:59	13.0	48.0	59.0	0.0	0.0	52.0	0	0
09:23:00	13.1	52.0	59.0	0.0	0.0	52.0	0	0
09:23:01	13.1	53.0	59.0	0.0	0.0	52.0	0	0
09:23:02	13.0	56.0	60.0	0.0	0.0	52.0	0	0
09:23:03	13.0	49.0	60.0	0.0	0.0	52.0	0	0
09:23:04	13.1	47.0	59.0	0.0	0.0	52.0	0	0
09:23:05	13.1	59.0	60.0	0.0	0.0	52.0	0	0
09:23:06	13.3	52.0	60.0	0.0	0.0	52.0	0	0
09:23:07	13.5	61.0	60.0	0.0	0.0	52.0	0	0
09:23:08	13.8	72.0	61.0	0.0	0.0	52.0	0	0
09:23:09	13.8	67.0	62.0	0.0	0.0	52.0	0	0
09:23:10	13.7	61.0	63.0	0.0	0.0	52.0	0	0
09:23:11	13.6	49.0	63.0	0.0	0.0	52.0	0	0
09:23:12	13.4	49.0	62.0	0.0	0.0	52.0	0	0
09:23:13	13.2	34.0	62.0	0.0	0.0	52.0	0	0
09:23:14	13.2	35.0	61.0	0.0	0.0	52.0	0	0
09:23:15	13.2	49.0	60.0	0.0	0.0	52.0	0	0
09:23:16	13.1	50.0	60.0	0.0	0.0	52.0	0	0
09:23:17	13.2	43.0	60.0	0.0	0.0	52.0	0	0
09:23:18	13.1	53.0	60.0	0.0	0.0	52.0	0	0
09:23:19	13.3	45.0	59.0	0.0	0.0	52.0	0	0
09:23:20	13.1	67.0	60.0	0.0	0.0	52.0	0	0
09:23:21	13.1	44.0	60.0	0.0	0.0	52.0	0	0
09:23:22	13.1	50.0	59.0	0.0	0.0	52.0	0	0
09:23:23	13.3	54.0	60.0	0.0	0.0	52.0	0	0
09:23:24	13.3	61.0	60.0	0.0	0.0	52.0	0	0
09:23:25	13.4	51.0	60.0	0.0	0.0	52.0	0	0
09:23:26	13.4	57.0	60.0	0.0	0.0	52.0	0	0
09:23:27	13.4	51.0	60.0	0.0	0.0	52.0	0	0
09:23:28	13.3	50.0	60.0	0.0	0.0	52.0	0	0
09:23:29	13.3	49.0	60.0	0.0	0.0	52.0	0	0
09:23:30	13.4	56.0	60.0	0.0	0.0	52.0	0	0
09:23:31	13.4	61.0	60.0	0.0	0.0	52.0	0	0
09:23:32	13.4	55.0	61.0	0.0	0.0	52.0	0	0
09:23:33	13.4	51.0	61.0	0.0	0.0	52.0	0	0
09:23:34	13.4	60.0	61.0	0.0	0.0	52.0	0	0
09:23:35	13.3	51.0	61.0	0.0	0.0	52.0	0	0
09:23:36	13.2	49.0	60.0	0.0	0.0	52.0	0	0
09:23:37	13.0	45.0	60.0	0.0	0.0	52.0	0	0
09:23:38	12.9	43.0	60.0	0.0	0.0	52.0	0	0
09:23:39	12.9	41.0	59.0	0.0	0.0	52.0	0	0
09:23:40	12.9	50.0	58.0	0.0	0.0	52.0	0	0
09:23:41	13.1	51.0	58.0	0.0	0.0	52.0	0	0
09:23:42	13.1	60.0	58.0	0.0	0.0	52.0	0	0
09:23:43	13.2	60.0	59.0	0.0	0.0	52.0	0	0
09:23:44	13.3	60.0	60.0	0.0	0.0	52.0	0	0
09:23:45	13.4	58.0	60.0	0.0	0.0	52.0	0	0
09:23:46	13.5	59.0	60.0	0.0	0.0	52.0	0	0
09:23:47	13.6	58.0	61.0	0.0	0.0	52.0	0	0
09:23:48	13.7	60.0	61.0	0.0	0.0	52.0	0	0
09:23:49	13.7	65.0	62.0	0.0	0.0	52.0	0	0
09:23:50	13.7	55.0	62.0	0.0	0.0	52.0	0	0
09:23:51	13.7	57.0	62.0	0.0	0.0	52.0	0	0
09:23:52	13.6	49.0	62.0	0.0	0.0	52.0	0	0
09:23:53	13.7	55.0	62.0	0.0	0.0	52.0	0	0
09:23:54	13.6	56.0	62.0	0.0	0.0	52.0	0	0
09:23:55	13.6	56.0	62.0	0.0	0.0	52.0	0	0
09:23:56	13.7	51.0	62.0	0.0	0.0	52.0	0	0
09:23:57	13.6	50.0	62.0	0.0	0.0	52.0	0	0
09:23:58	13.6	60.0	62.0	0.0	0.0	52.0	0	0
09:23:59	13.6	53.0	62.0	0.0	0.0	52.0	0	0
09:24:00	13.6	55.0	62.0	0.0	0.0	52.0	0	0
09:24:01	13.7	52.0	62.0	0.0	0.0	52.0	0	0
09:24:02	14.0	55.0	62.0	0.0	0.0	52.0	0	0
09:24:03	14.0	64.0	62.0	0.0	0.0	52.0	0	0
09:24:04	14.1	67.0	63.0	0.0	0.0	52.0	0	0
09:24:05	14.2	52.0	63.0	0.0	0.0	52.0	0	0
09:24:06	14.1	64.0	64.0	0.0	0.0	52.0	0	0
09:24:07	13.8	58.0	64.0	0.0	0.0	52.0	0	0
09:24:08	13.6	36.0	63.0	0.0	0.0	52.0	0	0
09:24:09	13.6	40.0	63.0	0.0	0.0	52.0	0	0
09:24:10	13.4	46.0	62.0	0.0	0.0	52.0	0	0
09:24:11	13.4	40.0	61.0	0.0	0.0	52.0	0	0
09:24:12	13.4	50.0	62.0	0.0	0.0	52.0	0	0
09:24:13	13.5	50.0	61.0	0.0	0.0	52.0	0	0
09:24:14	13.5	56.0	61.0	0.0	0.0	52.0	0	0
09:24:15	13.5	52.0	61.0	0.0	0.0	52.0	0	0
09:24:16	13.5	47.0	61.0	0.0	0.0	52.0	0	0
09:24:17	13.5	54.0	61.0	0.0	0.0	52.0	0	0
09:24:18	13.6	53.0	61.0	0.0	0.0	52.0	0	0
09:24:19	13.5	52.0	61.0	0.0	0.0	52.0	0	0
09:24:20	13.5	57.0	61.0	0.0	0.0	52.0	0	0
09:24:21	13.6	49.0	61.0	0.0	0.0	52.0	0	0
09:24:22	13.5	49.0	62.0	0.0	0.0	52.0	0	0
09:24:23	13.3	54.0	62.0	0.0	0.0	52.0	0	0
09:24:24	13.2	50.0	61.0	0.0	0.0	52.0	0	0
09:24:25	13.1	39.0	60.0	0.0	0.0	52.0	0	0
09:24:26	13.0	43.0	60.0	0.0	0.0	52.0	0	0
09:24:27	12.8	43.0	59.0	0.0	0.0	52.0	0	0
09:24:28	12.6	40.0	58.0	0.0	0.0	52.0	0	0
09:24:29	12.6	40.0	58.0	0.0	0.0	52.0	0	0
09:24:30	12.4	44.0	57.0	0.0	0.0	52.0	0	0
09:24:31	12.3	44.0	57.0	0.0	0.0	52.0	0	0
09:24:32	12.6	46.0	56.0	0.0	0.0	52.0	0	0
09:24:33	12.7	46.0	56.0	0.0	0.0	52.0	0	0
09:24:34	12.9	69.0	57.0	0.0	0.0	52.0	0	0
09:24:35	12.9	61.0	58.0	0.0	0.0	52.0	0	0
09:24:36	13.2	61.0	58.0	0.0	0.0	52.0	0	0
09:24:37	13.2	59.0	59.0	0.0	0.0	52.0	0	0
09:24:38	13.1	68.0	59.0	0.0	0.0	52.0	0	0
09:24:39	13.1	64.0	60.0	0.0	0.0	52.0	0	0
09:24:40	13.3	50.0	60.0	0.0	0.0	52.0	0	0
09:24:41	13.2	55.0	60.0	0.0	0.0	52.0	0	0
09:24:42	13.2	61.0	60.0	0.0	0.0	52.0	0	0
09:24:43	13.3	48.0	60.0	0.0	0.0	52.0	0	0
09:24:44	13.4	58.0	60.0	0.0	0.0	52.0	0	0
09:24:45	13.4	55.0	60.0	0.0	0.0	52.0	0	0
09:24:46	13.4	59.0	60.0	0.0	0.0	52.0	0	0
09:24:47	13.6	61.0	61.0	0.0	0.0	52.0	0	0
09:24:48	13.6	52.0	61.0	0.0	0.0	52.0	0	0
09:24:49	13.4	62.0	61.0	0.0	0.0	52.0	0	0
09:24:50	13.4	46.0	61.0	0.0	0.0	52.0	0	0
09:24:51	13.5	53.0	61.0	0.0	0.0	52.0	0	0
09:24:52	13.6	54.0	61.0	0.0	0.0	52.0	0	0
09:24:53	13.7	71.0	62.0	0.0	0.0	52.0	0	0
09:24:54	13.7	63.0	62.0	0.0	0.0	52.0	0	0
09:24:55	13.8	51.0	63.0	0.0	0.0	52.0	0	0
09:24:56	13.7	57.0	63.0	0.0	0.0	52.0	0	0
09:24:57	13.7	45.0	62.0	0.0	0.0	52.0	0	0
09:24:58	13.8	46.0	62.0	0.0	0.0	52.0	0	0
09:24:59	13.8	56.0	62.0	0.0	0.0	52.0	0	0
09:25:00	13.7	53.0	62.0	0.0	0.0	52.0	0	0
09:25:01	13.6	55.0	63.0	0.0	0.0	52.0	0	0
09:25:02	13.6	42.0	61.0	0.0	0.0	52.0	0	0
09:25:03	13.4	48.0	62.0	0.0	0.0	52.0	0	0
09:25:04	13.2	47.0	61.0	0.0	0.0	52.0	0	0
09:25:05	13.3	35.0	61.0	0.0	0.0	52.0	0	0
09:25:06	13.2	48.0	60.0	0.0	0.0	52.0	0	0
09:25:07	13.2	48.0	60.0	0.0	0.0	52.0	0	0
09:25:08	13.2	43.0	60.0	0.0	0.0	52.0	0	0
09:25:09	13.1	50.0	59.0	0.0	0.0	52.0	0	0
09:25:10	13.1	51.0	61.0	0.0	0.0	52.0	0	0
09:25:11	13.3	46.0	60.0	0.0	0.0	52.0	0	0
09:25:12	13.3	56.0	60.0	0.0	0.0	52.0	0	0
09:25:13	13.2	56.0	60.0	0.0	0.0	52.0	0	0
09:25:14	13.0	47.0	60.0	0.0	0.0	52.0	0	0
09:25:15	13.0	41.0	60.0	0.0	0.0	52.0	0	0
09:25:16	13.3	42.0	59.0	0.0	0.0	52.0	0	0
09:25:17	13.4	58.0	59.0	0.0	0.0	52.0	0	0
09:25:18	13.3	60.0	60.0	0.0	0.0	52.0	0	0
09:25:19	13.5	52.0	61.0	0.0	0.0	52.0	0	0
09:25:20	13.5	57.0	61.0	0.0	0.0	52.0	0	0
09:25:21	13.6	50.0	61.0	0.0	0.0	52.0	0	0
09:25:22	13.4	51.0	61.0	0.0	0.0	52.0	0	0
09:25:23	13.4	52.0	61.0	0.0	0.0	52.0	0	0
09:25:24	13.3	43.0	61.0	0.0	0.0	52.0	0	0
09:25:25	13.2	48.0	61.0	0.0	0.0	52.0	0	0
09:25:26	13.2	48.0	60.0	0.0	0.0	52.0	0	0
09:25:27	13.0	45.0	60.0	0.0	0.0	52.0	0	0
09:25:28	13.1	52.0	60.0	0.0	0.0	52.0	0	0
09:25:29	13.3	38.0	59.0	0.0	0.0	52.0	0	0
