# Supplementary material for: Handcycling with concurrent lower body low-frequency electromyostimulation significantly increases acute oxygen uptake: implications for rehabilitation and prevention
Source: PeerJ. 2022 May 18;10:e13333. doi: 10.7717/peerj.13333 (PMC9123886; doi:10.7717/peerj.13333)
Supplement: Supplemental Information 1 — Raw data for each participant (load, heart rate, spirometric data) and R-Scripts for data processing (as described in the material & method section under “Data aquisition”), and EMS intensity and blood lactate concentration. [file peerj-10-13333-s001.zip › raw_data/HANDCYCLE/EMS_Pilot_01_EMS_LOAD.csv]

Time	Speed [km/h]	Power [watt]	Cadence	Heartrate	Temperature [?]	Altitude [m]	latitude	longitude
09:30:30	0.7	0.0	0.0	0.0	0.0	52.0	0	0
09:30:31	3.6	0.0	0.0	0.0	0.0	52.0	0	0
09:30:32	5.5	0.0	0.0	0.0	0.0	52.0	0	0
09:30:33	7.4	0.0	0.0	0.0	0.0	52.0	0	0
09:30:34	8.5	0.0	0.0	0.0	0.0	52.0	0	0
09:30:35	9.7	0.0	0.0	0.0	0.0	52.0	0	0
09:30:36	10.1	0.0	0.0	0.0	0.0	52.0	0	0
09:30:37	10.9	46.0	45.0	0.0	0.0	52.0	0	0
09:30:38	11.7	46.0	45.0	0.0	0.0	52.0	0	0
09:30:39	12.3	58.0	48.0	0.0	0.0	52.0	0	0
09:30:40	12.6	71.0	53.0	0.0	0.0	52.0	0	0
09:30:41	12.8	54.0	56.0	0.0	0.0	52.0	0	0
09:30:42	12.9	46.0	58.0	0.0	0.0	52.0	0	0
09:30:43	12.9	42.0	58.0	0.0	0.0	52.0	0	0
09:30:44	12.6	40.0	59.0	0.0	0.0	52.0	0	0
09:30:45	12.3	21.0	59.0	0.0	0.0	52.0	0	0
09:30:46	12.4	16.0	57.0	0.0	0.0	52.0	0	0
09:30:47	12.4	25.0	56.0	0.0	0.0	52.0	0	0
09:30:48	12.3	50.0	56.0	0.0	0.0	52.0	0	0
09:30:49	12.0	42.0	56.0	0.0	0.0	52.0	0	0
09:30:50	12.0	42.0	56.0	0.0	0.0	52.0	0	0
09:30:51	11.8	40.0	55.0	0.0	0.0	52.0	0	0
09:30:52	11.4	56.0	54.0	0.0	0.0	52.0	0	0
09:30:53	11.6	49.0	53.0	0.0	0.0	52.0	0	0
09:30:54	12.0	45.0	52.0	0.0	0.0	52.0	0	0
09:30:55	12.4	71.0	53.0	0.0	0.0	52.0	0	0
09:30:56	13.1	82.0	55.0	0.0	0.0	52.0	0	0
09:30:57	13.5	91.0	57.0	0.0	0.0	52.0	0	0
09:30:58	13.5	101.0	60.0	0.0	0.0	52.0	0	0
09:30:59	13.5	77.0	61.0	0.0	0.0	52.0	0	0
09:31:00	13.6	57.0	62.0	0.0	0.0	52.0	0	0
09:31:01	13.6	42.0	62.0	0.0	0.0	52.0	0	0
09:31:02	13.7	52.0	62.0	0.0	0.0	52.0	0	0
09:31:03	13.7	37.0	62.0	0.0	0.0	52.0	0	0
09:31:04	13.7	53.0	62.0	0.0	0.0	52.0	0	0
09:31:05	13.6	42.0	63.0	0.0	0.0	52.0	0	0
09:31:06	13.4	36.0	62.0	0.0	0.0	52.0	0	0
09:31:07	13.1	36.0	62.0	0.0	0.0	52.0	0	0
09:31:08	12.9	27.0	61.0	0.0	0.0	52.0	0	0
09:31:09	12.7	25.0	60.0	0.0	0.0	52.0	0	0
09:31:10	12.7	26.0	59.0	0.0	0.0	52.0	0	0
09:31:11	12.6	41.0	58.0	0.0	0.0	52.0	0	0
09:31:12	12.4	47.0	58.0	0.0	0.0	52.0	0	0
09:31:13	12.6	47.0	57.0	0.0	0.0	52.0	0	0
09:31:14	12.7	51.0	57.0	0.0	0.0	52.0	0	0
09:31:15	12.9	62.0	57.0	0.0	0.0	52.0	0	0
09:31:16	13.1	64.0	58.0	0.0	0.0	52.0	0	0
09:31:17	13.6	71.0	59.0	0.0	0.0	52.0	0	0
09:31:18	13.7	80.0	60.0	0.0	0.0	52.0	0	0
09:31:19	13.7	76.0	62.0	0.0	0.0	52.0	0	0
09:31:20	13.8	52.0	63.0	0.0	0.0	52.0	0	0
09:31:21	13.8	67.0	63.0	0.0	0.0	52.0	0	0
09:31:22	13.7	49.0	63.0	0.0	0.0	52.0	0	0
09:31:23	13.8	42.0	63.0	0.0	0.0	52.0	0	0
09:31:24	13.7	47.0	62.0	0.0	0.0	52.0	0	0
09:31:25	13.6	50.0	63.0	0.0	0.0	52.0	0	0
09:31:26	13.6	40.0	62.0	0.0	0.0	52.0	0	0
09:31:27	13.6	41.0	62.0	0.0	0.0	52.0	0	0
09:31:28	13.7	47.0	62.0	0.0	0.0	52.0	0	0
09:31:29	13.7	50.0	62.0	0.0	0.0	52.0	0	0
09:31:30	13.5	56.0	62.0	0.0	0.0	52.0	0	0
09:31:31	13.5	46.0	62.0	0.0	0.0	52.0	0	0
09:31:32	13.4	43.0	62.0	0.0	0.0	52.0	0	0
09:31:33	13.4	47.0	61.0	0.0	0.0	52.0	0	0
09:31:34	13.2	45.0	61.0	0.0	0.0	52.0	0	0
09:31:35	13.3	46.0	61.0	0.0	0.0	52.0	0	0
09:31:36	13.2	42.0	60.0	0.0	0.0	52.0	0	0
09:31:37	13.2	52.0	60.0	0.0	0.0	52.0	0	0
09:31:38	13.3	46.0	60.0	0.0	0.0	52.0	0	0
09:31:39	13.2	50.0	60.0	0.0	0.0	52.0	0	0
09:31:40	13.0	51.0	60.0	0.0	0.0	52.0	0	0
09:31:41	12.8	47.0	60.0	0.0	0.0	52.0	0	0
09:31:42	13.2	36.0	60.0	0.0	0.0	52.0	0	0
09:31:43	13.2	42.0	59.0	0.0	0.0	52.0	0	0
09:31:44	13.3	69.0	59.0	0.0	0.0	52.0	0	0
09:31:45	13.4	52.0	60.0	0.0	0.0	52.0	0	0
09:31:46	13.5	58.0	60.0	0.0	0.0	52.0	0	0
09:31:47	13.7	58.0	61.0	0.0	0.0	52.0	0	0
09:31:48	13.6	60.0	62.0	0.0	0.0	52.0	0	0
09:31:49	13.5	50.0	62.0	0.0	0.0	52.0	0	0
09:31:50	13.4	43.0	61.0	0.0	0.0	52.0	0	0
09:31:51	13.3	46.0	61.0	0.0	0.0	52.0	0	0
09:31:52	13.3	44.0	60.0	0.0	0.0	52.0	0	0
09:31:53	13.3	51.0	61.0	0.0	0.0	52.0	0	0
09:31:54	13.4	53.0	60.0	0.0	0.0	52.0	0	0
09:31:55	13.7	58.0	61.0	0.0	0.0	52.0	0	0
09:31:56	13.8	68.0	61.0	0.0	0.0	52.0	0	0
09:31:57	13.7	56.0	62.0	0.0	0.0	52.0	0	0
09:31:58	13.7	53.0	62.0	0.0	0.0	52.0	0	0
09:31:59	13.9	50.0	62.0	0.0	0.0	52.0	0	0
09:32:00	13.8	68.0	63.0	0.0	0.0	52.0	0	0
09:32:01	13.7	44.0	63.0	0.0	0.0	52.0	0	0
09:32:02	13.6	46.0	63.0	0.0	0.0	52.0	0	0
09:32:03	13.5	46.0	62.0	0.0	0.0	52.0	0	0
09:32:04	13.3	45.0	62.0	0.0	0.0	52.0	0	0
09:32:05	13.4	44.0	61.0	0.0	0.0	52.0	0	0
09:32:06	13.3	50.0	60.0	0.0	0.0	52.0	0	0
09:32:07	13.2	52.0	61.0	0.0	0.0	52.0	0	0
09:32:08	13.1	40.0	60.0	0.0	0.0	52.0	0	0
09:32:09	13.1	47.0	60.0	0.0	0.0	52.0	0	0
09:32:10	12.9	43.0	58.0	0.0	0.0	52.0	0	0
09:32:11	12.8	42.0	59.0	0.0	0.0	52.0	0	0
09:32:12	12.8	52.0	59.0	0.0	0.0	52.0	0	0
09:32:13	12.8	45.0	58.0	0.0	0.0	52.0	0	0
09:32:14	12.8	49.0	58.0	0.0	0.0	52.0	0	0
09:32:15	12.9	48.0	58.0	0.0	0.0	52.0	0	0
09:32:16	13.2	58.0	58.0	0.0	0.0	52.0	0	0
09:32:17	13.6	64.0	59.0	0.0	0.0	52.0	0	0
09:32:18	13.8	77.0	60.0	0.0	0.0	52.0	0	0
09:32:19	14.1	73.0	62.0	0.0	0.0	52.0	0	0
09:32:20	14.1	68.0	63.0	0.0	0.0	52.0	0	0
09:32:21	14.2	64.0	64.0	0.0	0.0	52.0	0	0
09:32:22	14.2	57.0	64.0	0.0	0.0	52.0	0	0
09:32:23	14.2	53.0	64.0	0.0	0.0	52.0	0	0
09:32:24	14.1	57.0	65.0	0.0	0.0	52.0	0	0
09:32:25	14.1	42.0	65.0	0.0	0.0	52.0	0	0
09:32:26	14.1	44.0	64.0	0.0	0.0	52.0	0	0
09:32:27	14.1	48.0	64.0	0.0	0.0	52.0	0	0
09:32:28	14.2	53.0	64.0	0.0	0.0	52.0	0	0
09:32:29	14.0	52.0	65.0	0.0	0.0	52.0	0	0
09:32:30	13.7	37.0	64.0	0.0	0.0	52.0	0	0
09:32:31	13.6	25.0	63.0	0.0	0.0	52.0	0	0
09:32:32	13.5	40.0	62.0	0.0	0.0	52.0	0	0
09:32:33	13.5	38.0	62.0	0.0	0.0	52.0	0	0
09:32:34	13.5	44.0	61.0	0.0	0.0	52.0	0	0
09:32:35	13.5	52.0	61.0	0.0	0.0	52.0	0	0
09:32:36	13.5	51.0	61.0	0.0	0.0	52.0	0	0
09:32:37	13.3	52.0	61.0	0.0	0.0	52.0	0	0
09:32:38	13.3	42.0	61.0	0.0	0.0	52.0	0	0
09:32:39	13.2	47.0	60.0	0.0	0.0	52.0	0	0
09:32:40	13.3	48.0	60.0	0.0	0.0	52.0	0	0
09:32:41	13.3	52.0	60.0	0.0	0.0	52.0	0	0
09:32:42	13.4	54.0	60.0	0.0	0.0	52.0	0	0
09:32:43	13.5	59.0	61.0	0.0	0.0	52.0	0	0
09:32:44	13.5	57.0	61.0	0.0	0.0	52.0	0	0
09:32:45	13.6	48.0	61.0	0.0	0.0	52.0	0	0
09:32:46	13.5	61.0	61.0	0.0	0.0	52.0	0	0
09:32:47	13.5	49.0	61.0	0.0	0.0	52.0	0	0
09:32:48	13.4	49.0	61.0	0.0	0.0	52.0	0	0
09:32:49	13.4	48.0	61.0	0.0	0.0	52.0	0	0
09:32:50	13.3	52.0	61.0	0.0	0.0	52.0	0	0
09:32:51	13.2	50.0	61.0	0.0	0.0	52.0	0	0
09:32:52	13.2	42.0	60.0	0.0	0.0	52.0	0	0
09:32:53	13.1	54.0	60.0	0.0	0.0	52.0	0	0
09:32:54	13.2	46.0	60.0	0.0	0.0	52.0	0	0
09:32:55	13.2	52.0	60.0	0.0	0.0	52.0	0	0
09:32:56	13.1	52.0	60.0	0.0	0.0	52.0	0	0
09:32:57	12.8	51.0	60.0	0.0	0.0	52.0	0	0
09:32:58	12.8	35.0	59.0	0.0	0.0	52.0	0	0
09:32:59	12.7	41.0	58.0	0.0	0.0	52.0	0	0
09:33:00	12.4	46.0	58.0	0.0	0.0	52.0	0	0
09:33:01	12.4	31.0	57.0	0.0	0.0	52.0	0	0
09:33:02	12.7	50.0	56.0	0.0	0.0	52.0	0	0
09:33:03	13.2	67.0	57.0	0.0	0.0	52.0	0	0
09:33:04	13.4	86.0	59.0	0.0	0.0	52.0	0	0
09:33:05	13.6	74.0	60.0	0.0	0.0	52.0	0	0
09:33:06	13.6	70.0	62.0	0.0	0.0	52.0	0	0
09:33:07	13.7	53.0	62.0	0.0	0.0	52.0	0	0
09:33:08	13.6	60.0	62.0	0.0	0.0	52.0	0	0
09:33:09	13.6	49.0	62.0	0.0	0.0	52.0	0	0
09:33:10	13.4	46.0	62.0	0.0	0.0	52.0	0	0
09:33:11	13.5	42.0	61.0	0.0	0.0	52.0	0	0
09:33:12	13.6	53.0	61.0	0.0	0.0	52.0	0	0
09:33:13	13.5	57.0	62.0	0.0	0.0	52.0	0	0
09:33:14	13.5	48.0	62.0	0.0	0.0	52.0	0	0
09:33:15	13.7	49.0	62.0	0.0	0.0	52.0	0	0
09:33:16	13.6	54.0	62.0	0.0	0.0	52.0	0	0
09:33:17	13.6	53.0	62.0	0.0	0.0	52.0	0	0
09:33:18	13.5	46.0	62.0	0.0	0.0	52.0	0	0
09:33:19	13.4	51.0	62.0	0.0	0.0	52.0	0	0
09:33:20	13.3	41.0	61.0	0.0	0.0	52.0	0	0
09:33:21	13.3	39.0	61.0	0.0	0.0	52.0	0	0
09:33:22	13.3	46.0	60.0	0.0	0.0	52.0	0	0
09:33:23	13.3	47.0	60.0	0.0	0.0	52.0	0	0
09:33:24	13.3	50.0	60.0	0.0	0.0	52.0	0	0
09:33:25	13.4	58.0	60.0	0.0	0.0	52.0	0	0
09:33:26	13.3	54.0	61.0	0.0	0.0	52.0	0	0
09:33:27	13.3	51.0	61.0	0.0	0.0	52.0	0	0
09:33:28	13.3	58.0	61.0	0.0	0.0	52.0	0	0
09:33:29	13.5	48.0	61.0	0.0	0.0	52.0	0	0
09:33:30	13.5	53.0	61.0	0.0	0.0	52.0	0	0
09:33:31	13.6	59.0	61.0	0.0	0.0	52.0	0	0
09:33:32	13.8	58.0	62.0	0.0	0.0	52.0	0	0
09:33:33	13.7	59.0	62.0	0.0	0.0	52.0	0	0
09:33:34	13.6	65.0	62.0	0.0	0.0	52.0	0	0
09:33:35	13.5	46.0	63.0	0.0	0.0	52.0	0	0
09:33:36	13.5	44.0	62.0	0.0	0.0	52.0	0	0
09:33:37	13.3	43.0	61.0	0.0	0.0	52.0	0	0
09:33:38	13.3	53.0	61.0	0.0	0.0	52.0	0	0
09:33:39	13.1	43.0	61.0	0.0	0.0	52.0	0	0
09:33:40	13.3	45.0	60.0	0.0	0.0	52.0	0	0
09:33:41	13.4	47.0	60.0	0.0	0.0	52.0	0	0
09:33:42	13.4	61.0	60.0	0.0	0.0	52.0	0	0
09:33:43	13.4	57.0	61.0	0.0	0.0	52.0	0	0
09:33:44	13.5	53.0	61.0	0.0	0.0	52.0	0	0
09:33:45	13.5	59.0	61.0	0.0	0.0	52.0	0	0
09:33:46	13.5	51.0	61.0	0.0	0.0	52.0	0	0
09:33:47	13.5	53.0	61.0	0.0	0.0	52.0	0	0
09:33:48	13.5	52.0	61.0	0.0	0.0	52.0	0	0
09:33:49	13.6	54.0	61.0	0.0	0.0	52.0	0	0
09:33:50	13.5	54.0	61.0	0.0	0.0	52.0	0	0
09:33:51	13.5	48.0	62.0	0.0	0.0	52.0	0	0
09:33:52	13.5	51.0	61.0	0.0	0.0	52.0	0	0
09:33:53	13.4	52.0	61.0	0.0	0.0	52.0	0	0
09:33:54	13.4	51.0	61.0	0.0	0.0	52.0	0	0
09:33:55	13.4	54.0	61.0	0.0	0.0	52.0	0	0
09:33:56	13.4	49.0	61.0	0.0	0.0	52.0	0	0
09:33:57	13.3	53.0	61.0	0.0	0.0	52.0	0	0
09:33:58	13.4	49.0	61.0	0.0	0.0	52.0	0	0
09:33:59	13.4	58.0	61.0	0.0	0.0	52.0	0	0
09:34:00	13.4	53.0	61.0	0.0	0.0	52.0	0	0
09:34:01	13.5	51.0	61.0	0.0	0.0	52.0	0	0
09:34:02	13.5	60.0	61.0	0.0	0.0	52.0	0	0
09:34:03	13.5	51.0	61.0	0.0	0.0	52.0	0	0
09:34:04	13.6	54.0	61.0	0.0	0.0	52.0	0	0
09:34:05	13.6	56.0	61.0	0.0	0.0	52.0	0	0
09:34:06	13.5	52.0	62.0	0.0	0.0	52.0	0	0
09:34:07	13.6	54.0	61.0	0.0	0.0	52.0	0	0
09:34:08	13.6	49.0	61.0	0.0	0.0	52.0	0	0
09:34:09	13.8	59.0	62.0	0.0	0.0	52.0	0	0
09:34:10	13.8	61.0	62.0	0.0	0.0	52.0	0	0
09:34:11	13.7	58.0	62.0	0.0	0.0	52.0	0	0
09:34:12	13.6	54.0	63.0	0.0	0.0	52.0	0	0
09:34:13	13.6	51.0	62.0	0.0	0.0	52.0	0	0
09:34:14	13.5	47.0	62.0	0.0	0.0	52.0	0	0
09:34:15	13.5	53.0	62.0	0.0	0.0	52.0	0	0
09:34:16	13.7	48.0	61.0	0.0	0.0	52.0	0	0
09:34:17	13.5	57.0	62.0	0.0	0.0	52.0	0	0
09:34:18	13.4	55.0	62.0	0.0	0.0	52.0	0	0
09:34:19	13.4	48.0	62.0	0.0	0.0	52.0	0	0
09:34:20	13.4	46.0	61.0	0.0	0.0	52.0	0	0
09:34:21	13.2	50.0	61.0	0.0	0.0	52.0	0	0
09:34:22	13.2	48.0	61.0	0.0	0.0	52.0	0	0
09:34:23	13.1	44.0	60.0	0.0	0.0	52.0	0	0
09:34:24	13.1	49.0	60.0	0.0	0.0	52.0	0	0
09:34:25	13.1	47.0	60.0	0.0	0.0	52.0	0	0
09:34:26	13.2	47.0	60.0	0.0	0.0	52.0	0	0
09:34:27	13.2	54.0	60.0	0.0	0.0	52.0	0	0
09:34:28	13.1	58.0	60.0	0.0	0.0	52.0	0	0
09:34:29	13.0	51.0	60.0	0.0	0.0	52.0	0	0
09:34:30	12.9	47.0	60.0	0.0	0.0	52.0	0	0
09:34:31	12.8	41.0	60.0	0.0	0.0	52.0	0	0
09:34:32	13.1	44.0	59.0	0.0	0.0	52.0	0	0
09:34:33	13.1	55.0	59.0	0.0	0.0	52.0	0	0
09:34:34	13.2	56.0	60.0	0.0	0.0	52.0	0	0
09:34:35	13.2	52.0	60.0	0.0	0.0	52.0	0	0
09:34:36	13.4	61.0	60.0	0.0	0.0	52.0	0	0
09:34:37	13.5	59.0	60.0	0.0	0.0	52.0	0	0
09:34:38	13.4	58.0	61.0	0.0	0.0	52.0	0	0
09:34:39	13.3	54.0	61.0	0.0	0.0	52.0	0	0
09:34:40	13.3	49.0	61.0	0.0	0.0	52.0	0	0
09:34:41	13.2	52.0	61.0	0.0	0.0	52.0	0	0
09:34:42	13.1	49.0	61.0	0.0	0.0	52.0	0	0
09:34:43	13.2	43.0	60.0	0.0	0.0	52.0	0	0
09:34:44	13.3	43.0	60.0	0.0	0.0	52.0	0	0
09:34:45	13.2	64.0	60.0	0.0	0.0	52.0	0	0
09:34:46	13.2	52.0	60.0	0.0	0.0	52.0	0	0
09:34:47	13.1	45.0	60.0	0.0	0.0	52.0	0	0
09:34:48	13.1	53.0	60.0	0.0	0.0	52.0	0	0
09:34:49	13.0	49.0	60.0	0.0	0.0	52.0	0	0
09:34:50	13.0	45.0	60.0	0.0	0.0	52.0	0	0
09:34:51	13.1	48.0	59.0	0.0	0.0	52.0	0	0
09:34:52	13.1	54.0	59.0	0.0	0.0	52.0	0	0
09:34:53	13.1	51.0	59.0	0.0	0.0	52.0	0	0
09:34:54	13.2	57.0	60.0	0.0	0.0	52.0	0	0
09:34:55	13.3	52.0	60.0	0.0	0.0	52.0	0	0
09:34:56	13.3	58.0	60.0	0.0	0.0	52.0	0	0
09:34:57	13.2	50.0	60.0	0.0	0.0	52.0	0	0
09:34:58	13.1	51.0	60.0	0.0	0.0	52.0	0	0
09:34:59	13.1	51.0	60.0	0.0	0.0	52.0	0	0
09:35:00	13.1	48.0	60.0	0.0	0.0	52.0	0	0
09:35:01	13.1	53.0	60.0	0.0	0.0	52.0	0	0
09:35:02	13.1	46.0	60.0	0.0	0.0	52.0	0	0
09:35:03	13.1	51.0	60.0	0.0	0.0	52.0	0	0
09:35:04	13.1	52.0	59.0	0.0	0.0	52.0	0	0
09:35:05	13.2	54.0	60.0	0.0	0.0	52.0	0	0
09:35:06	13.3	57.0	60.0	0.0	0.0	52.0	0	0
09:35:07	13.3	55.0	60.0	0.0	0.0	52.0	0	0
09:35:08	13.2	56.0	60.0	0.0	0.0	52.0	0	0
09:35:09	13.1	49.0	60.0	0.0	0.0	52.0	0	0
09:35:10	13.0	51.0	60.0	0.0	0.0	52.0	0	0
09:35:11	13.1	45.0	60.0	0.0	0.0	52.0	0	0
09:35:12	12.8	47.0	59.0	0.0	0.0	52.0	0	0
09:35:13	13.0	45.0	59.0	0.0	0.0	52.0	0	0
09:35:14	13.0	45.0	59.0	0.0	0.0	52.0	0	0
09:35:15	12.9	55.0	59.0	0.0	0.0	52.0	0	0
09:35:16	13.0	51.0	59.0	0.0	0.0	52.0	0	0
09:35:17	13.4	34.0	57.0	0.0	0.0	52.0	0	0
09:35:18	13.6	72.0	59.0	0.0	0.0	52.0	0	0
09:35:19	13.9	70.0	60.0	0.0	0.0	52.0	0	0
09:35:20	13.9	75.0	62.0	0.0	0.0	52.0	0	0
09:35:21	14.1	65.0	63.0	0.0	0.0	52.0	0	0
09:35:22	14.1	63.0	63.0	0.0	0.0	52.0	0	0
09:35:23	13.9	61.0	64.0	0.0	0.0	52.0	0	0
09:35:24	13.7	40.0	64.0	0.0	0.0	52.0	0	0
09:35:25	13.7	35.0	63.0	0.0	0.0	52.0	0	0
09:35:26	13.6	38.0	63.0	0.0	0.0	52.0	0	0
09:35:27	13.5	39.0	62.0	0.0	0.0	52.0	0	0
09:35:28	13.3	43.0	62.0	0.0	0.0	52.0	0	0
09:35:29	13.1	41.0	61.0	0.0	0.0	52.0	0	0
09:35:30	13.1	40.0	61.0	0.0	0.0	52.0	0	0
09:35:31	13.0	39.0	60.0	0.0	0.0	52.0	0	0
09:35:32	13.0	48.0	59.0	0.0	0.0	52.0	0	0
09:35:33	12.8	47.0	59.0	0.0	0.0	52.0	0	0
09:35:34	12.8	48.0	59.0	0.0	0.0	52.0	0	0
09:35:35	12.7	47.0	58.0	0.0	0.0	52.0	0	0
09:35:36	12.8	52.0	58.0	0.0	0.0	52.0	0	0
09:35:37	12.7	47.0	58.0	0.0	0.0	52.0	0	0
09:35:38	12.9	56.0	58.0	0.0	0.0	52.0	0	0
09:35:39	13.0	54.0	58.0	0.0	0.0	52.0	0	0
09:35:40	13.1	66.0	58.0	0.0	0.0	52.0	0	0
09:35:41	13.2	61.0	59.0	0.0	0.0	52.0	0	0
09:35:42	13.3	60.0	60.0	0.0	0.0	52.0	0	0
09:35:43	13.3	60.0	60.0	0.0	0.0	52.0	0	0
09:35:44	13.4	60.0	60.0	0.0	0.0	52.0	0	0
09:35:45	13.6	59.0	61.0	0.0	0.0	52.0	0	0
09:35:46	13.6	65.0	61.0	0.0	0.0	52.0	0	0
09:35:47	13.5	60.0	62.0	0.0	0.0	52.0	0	0
09:35:48	13.6	52.0	62.0	0.0	0.0	52.0	0	0
09:35:49	13.6	54.0	61.0	0.0	0.0	52.0	0	0
09:35:50	13.7	60.0	62.0	0.0	0.0	52.0	0	0
09:35:51	13.6	57.0	62.0	0.0	0.0	52.0	0	0
09:35:52	13.4	56.0	62.0	0.0	0.0	52.0	0	0
09:35:53	13.4	53.0	62.0	0.0	0.0	52.0	0	0
09:35:54	13.4	43.0	61.0	0.0	0.0	52.0	0	0
09:35:55	13.3	52.0	61.0	0.0	0.0	52.0	0	0
09:35:56	13.2	53.0	61.0	0.0	0.0	52.0	0	0
09:35:57	13.2	52.0	61.0	0.0	0.0	52.0	0	0
09:35:58	13.2	48.0	60.0	0.0	0.0	52.0	0	0
09:35:59	13.2	52.0	60.0	0.0	0.0	52.0	0	0
09:36:00	13.4	51.0	60.0	0.0	0.0	52.0	0	0
09:36:01	13.5	51.0	60.0	0.0	0.0	52.0	0	0
09:36:02	13.5	67.0	60.0	0.0	0.0	52.0	0	0
09:36:03	13.5	55.0	61.0	0.0	0.0	52.0	0	0
09:36:04	13.5	56.0	61.0	0.0	0.0	52.0	0	0
09:36:05	13.4	57.0	62.0	0.0	0.0	52.0	0	0
09:36:06	13.3	50.0	61.0	0.0	0.0	52.0	0	0
09:36:07	13.2	49.0	61.0	0.0	0.0	52.0	0	0
09:36:08	13.1	44.0	61.0	0.0	0.0	52.0	0	0
09:36:09	13.1	49.0	60.0	0.0	0.0	52.0	0	0
09:36:10	13.1	48.0	60.0	0.0	0.0	52.0	0	0
09:36:11	13.1	53.0	60.0	0.0	0.0	52.0	0	0
09:36:12	13.0	57.0	60.0	0.0	0.0	52.0	0	0
09:36:13	13.1	46.0	60.0	0.0	0.0	52.0	0	0
09:36:14	13.2	56.0	60.0	0.0	0.0	52.0	0	0
09:36:15	13.3	60.0	60.0	0.0	0.0	52.0	0	0
09:36:16	13.4	58.0	60.0	0.0	0.0	52.0	0	0
09:36:17	13.4	56.0	61.0	0.0	0.0	52.0	0	0
09:36:18	13.4	57.0	61.0	0.0	0.0	52.0	0	0
09:36:19	13.4	52.0	61.0	0.0	0.0	52.0	0	0
09:36:20	13.5	52.0	61.0	0.0	0.0	52.0	0	0
09:36:21	13.7	60.0	61.0	0.0	0.0	52.0	0	0
09:36:22	13.7	60.0	62.0	0.0	0.0	52.0	0	0
09:36:23	13.7	60.0	62.0	0.0	0.0	52.0	0	0
09:36:24	13.8	53.0	62.0	0.0	0.0	52.0	0	0
09:36:25	13.8	57.0	62.0	0.0	0.0	52.0	0	0
09:36:26	13.8	57.0	63.0	0.0	0.0	52.0	0	0
09:36:27	13.7	52.0	63.0	0.0	0.0	52.0	0	0
09:36:28	13.6	50.0	62.0	0.0	0.0	52.0	0	0
09:36:29	13.6	47.0	62.0	0.0	0.0	52.0	0	0
09:36:30	13.5	52.0	62.0	0.0	0.0	52.0	0	0
09:36:31	13.4	48.0	62.0	0.0	0.0	52.0	0	0
09:36:32	13.3	47.0	61.0	0.0	0.0	52.0	0	0
09:36:33	13.3	46.0	61.0	0.0	0.0	52.0	0	0
09:36:34	13.5	49.0	60.0	0.0	0.0	52.0	0	0
09:36:35	13.5	56.0	60.0	0.0	0.0	52.0	0	0
09:36:36	13.4	63.0	61.0	0.0	0.0	52.0	0	0
09:36:37	13.3	47.0	61.0	0.0	0.0	52.0	0	0
09:36:38	13.3	47.0	61.0	0.0	0.0	52.0	0	0
09:36:39	13.3	46.0	60.0	0.0	0.0	52.0	0	0
09:36:40	13.3	51.0	60.0	0.0	0.0	52.0	0	0
09:36:41	13.3	52.0	60.0	0.0	0.0	52.0	0	0
09:36:42	13.3	50.0	60.0	0.0	0.0	52.0	0	0
09:36:43	13.3	51.0	60.0	0.0	0.0	52.0	0	0
09:36:44	13.2	58.0	61.0	0.0	0.0	52.0	0	0
09:36:45	13.2	47.0	60.0	0.0	0.0	52.0	0	0
09:36:46	13.2	50.0	60.0	0.0	0.0	52.0	0	0
09:36:47	13.1	54.0	60.0	0.0	0.0	52.0	0	0
09:36:48	13.1	46.0	60.0	0.0	0.0	52.0	0	0
09:36:49	13.1	44.0	60.0	0.0	0.0	52.0	0	0
09:36:50	13.3	51.0	60.0	0.0	0.0	52.0	0	0
09:36:51	13.3	59.0	60.0	0.0	0.0	52.0	0	0
09:36:52	13.3	58.0	60.0	0.0	0.0	52.0	0	0
09:36:53	13.4	56.0	61.0	0.0	0.0	52.0	0	0
09:36:54	13.4	51.0	61.0	0.0	0.0	52.0	0	0
09:36:55	13.4	58.0	61.0	0.0	0.0	52.0	0	0
09:36:56	13.5	52.0	61.0	0.0	0.0	52.0	0	0
09:36:57	13.4	56.0	61.0	0.0	0.0	52.0	0	0
09:36:58	13.5	52.0	61.0	0.0	0.0	52.0	0	0
09:36:59	13.4	46.0	61.0	0.0	0.0	52.0	0	0
09:37:00	13.3	57.0	61.0	0.0	0.0	52.0	0	0
09:37:01	13.2	43.0	61.0	0.0	0.0	52.0	0	0
09:37:02	13.2	50.0	60.0	0.0	0.0	52.0	0	0
09:37:03	13.2	49.0	60.0	0.0	0.0	52.0	0	0
09:37:04	13.1	48.0	60.0	0.0	0.0	52.0	0	0
09:37:05	13.1	46.0	60.0	0.0	0.0	52.0	0	0
09:37:06	13.1	50.0	60.0	0.0	0.0	52.0	0	0
09:37:07	13.0	50.0	60.0	0.0	0.0	52.0	0	0
09:37:08	13.1	50.0	60.0	0.0	0.0	52.0	0	0
09:37:09	13.1	52.0	59.0	0.0	0.0	52.0	0	0
09:37:10	13.1	53.0	60.0	0.0	0.0	52.0	0	0
09:37:11	13.1	48.0	59.0	0.0	0.0	52.0	0	0
09:37:12	13.0	51.0	60.0	0.0	0.0	52.0	0	0
09:37:13	13.1	50.0	59.0	0.0	0.0	52.0	0	0
09:37:14	13.0	50.0	59.0	0.0	0.0	52.0	0	0
09:37:15	12.9	54.0	60.0	0.0	0.0	52.0	0	0
09:37:16	12.7	44.0	59.0	0.0	0.0	52.0	0	0
09:37:17	13.1	43.0	59.0	0.0	0.0	52.0	0	0
09:37:18	13.1	52.0	58.0	0.0	0.0	52.0	0	0
09:37:19	13.3	68.0	60.0	0.0	0.0	52.0	0	0
09:37:20	13.4	58.0	60.0	0.0	0.0	52.0	0	0
09:37:21	13.6	57.0	60.0	0.0	0.0	52.0	0	0
09:37:22	13.8	61.0	61.0	0.0	0.0	52.0	0	0
09:37:23	14.0	72.0	62.0	0.0	0.0	52.0	0	0
09:37:24	14.1	62.0	63.0	0.0	0.0	52.0	0	0
09:37:25	14.2	68.0	63.0	0.0	0.0	52.0	0	0
09:37:26	13.9	60.0	64.0	0.0	0.0	52.0	0	0
09:37:27	13.8	55.0	64.0	0.0	0.0	52.0	0	0
09:37:28	13.8	41.0	64.0	0.0	0.0	52.0	0	0
09:37:29	13.7	55.0	63.0	0.0	0.0	52.0	0	0
09:37:30	13.5	44.0	63.0	0.0	0.0	52.0	0	0
09:37:31	13.4	36.0	62.0	0.0	0.0	52.0	0	0
09:37:32	13.3	44.0	61.0	0.0	0.0	52.0	0	0
09:37:33	13.2	41.0	61.0	0.0	0.0	52.0	0	0
09:37:34	13.2	49.0	60.0	0.0	0.0	52.0	0	0
09:37:35	13.1	51.0	60.0	0.0	0.0	52.0	0	0
09:37:36	13.2	49.0	60.0	0.0	0.0	52.0	0	0
09:37:37	13.2	50.0	60.0	0.0	0.0	52.0	0	0
09:37:38	13.1	52.0	60.0	0.0	0.0	52.0	0	0
09:37:39	13.0	48.0	60.0	0.0	0.0	52.0	0	0
09:37:40	13.0	46.0	59.0	0.0	0.0	52.0	0	0
09:37:41	13.0	51.0	59.0	0.0	0.0	52.0	0	0
09:37:42	13.1	50.0	59.0	0.0	0.0	52.0	0	0
09:37:43	13.2	55.0	59.0	0.0	0.0	52.0	0	0
09:37:44	13.4	61.0	60.0	0.0	0.0	52.0	0	0
09:37:45	13.8	60.0	61.0	0.0	0.0	52.0	0	0
09:37:46	13.7	78.0	62.0	0.0	0.0	52.0	0	0
09:37:47	13.7	50.0	63.0	0.0	0.0	52.0	0	0
09:37:48	13.7	50.0	62.0	0.0	0.0	52.0	0	0
09:37:49	13.8	53.0	62.0	0.0	0.0	52.0	0	0
09:37:50	13.9	55.0	62.0	0.0	0.0	52.0	0	0
09:37:51	14.0	58.0	63.0	0.0	0.0	52.0	0	0
09:37:52	13.9	60.0	63.0	0.0	0.0	52.0	0	0
09:37:53	14.0	57.0	63.0	0.0	0.0	52.0	0	0
09:37:54	13.9	62.0	63.0	0.0	0.0	52.0	0	0
09:37:55	13.8	52.0	63.0	0.0	0.0	52.0	0	0
09:37:56	13.5	42.0	63.0	0.0	0.0	52.0	0	0
09:37:57	13.5	51.0	63.0	0.0	0.0	52.0	0	0
09:37:58	13.5	45.0	62.0	0.0	0.0	52.0	0	0
09:37:59	13.5	47.0	62.0	0.0	0.0	52.0	0	0
09:38:00	13.5	55.0	61.0	0.0	0.0	52.0	0	0
09:38:01	13.6	49.0	61.0	0.0	0.0	52.0	0	0
09:38:02	13.7	56.0	61.0	0.0	0.0	52.0	0	0
09:38:03	13.7	57.0	62.0	0.0	0.0	52.0	0	0
09:38:04	13.8	56.0	62.0	0.0	0.0	52.0	0	0
09:38:05	13.9	54.0	62.0	0.0	0.0	52.0	0	0
09:38:06	13.9	62.0	62.0	0.0	0.0	52.0	0	0
09:38:07	13.8	56.0	63.0	0.0	0.0	52.0	0	0
09:38:08	13.8	51.0	63.0	0.0	0.0	52.0	0	0
09:38:09	13.8	51.0	63.0	0.0	0.0	52.0	0	0
09:38:10	13.8	55.0	63.0	0.0	0.0	52.0	0	0
09:38:11	13.9	53.0	63.0	0.0	0.0	52.0	0	0
09:38:12	13.9	60.0	63.0	0.0	0.0	52.0	0	0
09:38:13	13.8	51.0	63.0	0.0	0.0	52.0	0	0
09:38:14	13.8	51.0	63.0	0.0	0.0	52.0	0	0
09:38:15	13.7	45.0	63.0	0.0	0.0	52.0	0	0
09:38:16	13.6	53.0	62.0	0.0	0.0	52.0	0	0
09:38:17	13.4	41.0	62.0	0.0	0.0	52.0	0	0
09:38:18	13.4	43.0	61.0	0.0	0.0	52.0	0	0
09:38:19	13.3	51.0	61.0	0.0	0.0	52.0	0	0
09:38:20	13.4	45.0	61.0	0.0	0.0	52.0	0	0
09:38:21	13.4	49.0	60.0	0.0	0.0	52.0	0	0
09:38:22	13.3	57.0	61.0	0.0	0.0	52.0	0	0
09:38:23	13.3	49.0	61.0	0.0	0.0	52.0	0	0
09:38:24	13.2	51.0	60.0	0.0	0.0	52.0	0	0
09:38:25	13.2	45.0	60.0	0.0	0.0	52.0	0	0
09:38:26	13.2	48.0	60.0	0.0	0.0	52.0	0	0
09:38:27	13.2	52.0	60.0	0.0	0.0	52.0	0	0
09:38:28	13.2	48.0	60.0	0.0	0.0	52.0	0	0
09:38:29	13.2	52.0	60.0	0.0	0.0	52.0	0	0
09:38:30	13.3	55.0	60.0	0.0	0.0	52.0	0	0
09:38:31	13.3	56.0	60.0	0.0	0.0	52.0	0	0
09:38:32	13.3	57.0	60.0	0.0	0.0	52.0	0	0
09:38:33	13.3	50.0	61.0	0.0	0.0	52.0	0	0
09:38:34	13.3	47.0	60.0	0.0	0.0	52.0	0	0
09:38:35	13.3	57.0	60.0	0.0	0.0	52.0	0	0
09:38:36	13.2	50.0	60.0	0.0	0.0	52.0	0	0
09:38:37	13.4	52.0	60.0	0.0	0.0	52.0	0	0
09:38:38	13.4	56.0	60.0	0.0	0.0	52.0	0	0
09:38:39	13.5	53.0	61.0	0.0	0.0	52.0	0	0
09:38:40	13.5	63.0	61.0	0.0	0.0	52.0	0	0
09:38:41	13.3	59.0	62.0	0.0	0.0	52.0	0	0
09:38:42	13.3	44.0	62.0	0.0	0.0	52.0	0	0
09:38:43	13.3	43.0	61.0	0.0	0.0	52.0	0	0
09:38:44	13.3	46.0	60.0	0.0	0.0	52.0	0	0
09:38:45	13.2	61.0	61.0	0.0	0.0	52.0	0	0
09:38:46	13.4	51.0	61.0	0.0	0.0	52.0	0	0
09:38:47	13.2	49.0	60.0	0.0	0.0	52.0	0	0
09:38:48	13.1	60.0	61.0	0.0	0.0	52.0	0	0
09:38:49	13.1	39.0	60.0	0.0	0.0	52.0	0	0
09:38:50	13.0	46.0	60.0	0.0	0.0	52.0	0	0
09:38:51	12.9	52.0	60.0	0.0	0.0	52.0	0	0
09:38:52	12.9	46.0	59.0	0.0	0.0	52.0	0	0
09:38:53	13.0	44.0	59.0	0.0	0.0	52.0	0	0
09:38:54	12.8	56.0	59.0	0.0	0.0	52.0	0	0
09:38:55	12.9	46.0	59.0	0.0	0.0	52.0	0	0
09:38:56	12.9	51.0	59.0	0.0	0.0	52.0	0	0
09:38:57	12.9	52.0	59.0	0.0	0.0	52.0	0	0
09:38:58	13.1	48.0	59.0	0.0	0.0	52.0	0	0
09:38:59	13.3	58.0	59.0	0.0	0.0	52.0	0	0
09:39:00	13.4	60.0	59.0	0.0	0.0	52.0	0	0
09:39:01	13.6	65.0	60.0	0.0	0.0	52.0	0	0
09:39:02	13.8	63.0	61.0	0.0	0.0	52.0	0	0
09:39:03	13.9	56.0	61.0	0.0	0.0	52.0	0	0
09:39:04	13.8	74.0	62.0	0.0	0.0	52.0	0	0
09:39:05	13.9	52.0	63.0	0.0	0.0	52.0	0	0
09:39:06	13.9	56.0	63.0	0.0	0.0	52.0	0	0
09:39:07	14.0	51.0	63.0	0.0	0.0	52.0	0	0
09:39:08	14.0	63.0	63.0	0.0	0.0	52.0	0	0
09:39:09	13.9	59.0	64.0	0.0	0.0	52.0	0	0
09:39:10	13.9	52.0	64.0	0.0	0.0	52.0	0	0
09:39:11	13.9	46.0	63.0	0.0	0.0	52.0	0	0
09:39:12	13.8	55.0	63.0	0.0	0.0	52.0	0	0
09:39:13	13.8	47.0	63.0	0.0	0.0	52.0	0	0
09:39:14	13.6	52.0	63.0	0.0	0.0	52.0	0	0
09:39:15	13.6	39.0	62.0	0.0	0.0	52.0	0	0
09:39:16	13.9	51.0	62.0	0.0	0.0	52.0	0	0
09:39:17	14.0	65.0	62.0	0.0	0.0	52.0	0	0
09:39:18	14.0	61.0	63.0	0.0	0.0	52.0	0	0
09:39:19	13.9	48.0	63.0	0.0	0.0	52.0	0	0
09:39:20	13.9	46.0	63.0	0.0	0.0	52.0	0	0
09:39:21	13.8	56.0	63.0	0.0	0.0	52.0	0	0
09:39:22	13.6	41.0	63.0	0.0	0.0	52.0	0	0
09:39:23	13.5	42.0	62.0	0.0	0.0	52.0	0	0
09:39:24	13.5	46.0	62.0	0.0	0.0	52.0	0	0
09:39:25	13.5	50.0	61.0	0.0	0.0	52.0	0	0
09:39:26	13.4	51.0	61.0	0.0	0.0	52.0	0	0
09:39:27	13.3	47.0	61.0	0.0	0.0	52.0	0	0
09:39:28	13.3	41.0	61.0	0.0	0.0	52.0	0	0
09:39:29	13.2	50.0	61.0	0.0	0.0	52.0	0	0
09:39:30	13.3	46.0	60.0	0.0	0.0	52.0	0	0
09:39:31	13.4	52.0	60.0	0.0	0.0	52.0	0	0
09:39:32	13.6	55.0	61.0	0.0	0.0	52.0	0	0
09:39:33	13.6	52.0	61.0	0.0	0.0	52.0	0	0
09:39:34	13.4	59.0	61.0	0.0	0.0	52.0	0	0
09:39:35	13.4	51.0	62.0	0.0	0.0	52.0	0	0
09:39:36	13.4	50.0	61.0	0.0	0.0	52.0	0	0
09:39:37	13.4	48.0	61.0	0.0	0.0	52.0	0	0
09:39:38	13.2	52.0	61.0	0.0	0.0	52.0	0	0
09:39:39	13.1	48.0	61.0	0.0	0.0	52.0	0	0
09:39:40	13.3	37.0	60.0	0.0	0.0	52.0	0	0
09:39:41	13.3	51.0	60.0	0.0	0.0	52.0	0	0
09:39:42	13.2	57.0	60.0	0.0	0.0	52.0	0	0
09:39:43	13.2	48.0	61.0	0.0	0.0	52.0	0	0
09:39:44	13.3	46.0	60.0	0.0	0.0	52.0	0	0
09:39:45	13.4	50.0	60.0	0.0	0.0	52.0	0	0
09:39:46	13.5	58.0	60.0	0.0	0.0	52.0	0	0
09:39:47	13.5	56.0	61.0	0.0	0.0	52.0	0	0
09:39:48	13.5	56.0	61.0	0.0	0.0	52.0	0	0
09:39:49	13.5	54.0	61.0	0.0	0.0	52.0	0	0
09:39:50	13.5	51.0	61.0	0.0	0.0	52.0	0	0
09:39:51	13.4	48.0	61.0	0.0	0.0	52.0	0	0
09:39:52	13.3	51.0	61.0	0.0	0.0	52.0	0	0
09:39:53	13.3	47.0	61.0	0.0	0.0	52.0	0	0
09:39:54	13.3	45.0	61.0	0.0	0.0	52.0	0	0
09:39:55	13.4	51.0	61.0	0.0	0.0	52.0	0	0
09:39:56	13.2	54.0	61.0	0.0	0.0	52.0	0	0
09:39:57	13.1	55.0	61.0	0.0	0.0	52.0	0	0
09:39:58	13.3	41.0	61.0	0.0	0.0	52.0	0	0
09:39:59	13.3	47.0	60.0	0.0	0.0	52.0	0	0
09:40:00	13.4	58.0	60.0	0.0	0.0	52.0	0	0
09:40:01	13.5	53.0	61.0	0.0	0.0	52.0	0	0
09:40:02	13.5	57.0	61.0	0.0	0.0	52.0	0	0
09:40:03	13.5	54.0	61.0	0.0	0.0	52.0	0	0
09:40:04	13.5	48.0	61.0	0.0	0.0	52.0	0	0
09:40:05	13.5	53.0	61.0	0.0	0.0	52.0	0	0
09:40:06	13.5	56.0	62.0	0.0	0.0	52.0	0	0
09:40:07	13.5	51.0	62.0	0.0	0.0	52.0	0	0
09:40:08	13.5	54.0	62.0	0.0	0.0	52.0	0	0
09:40:09	13.5	47.0	62.0	0.0	0.0	52.0	0	0
09:40:10	13.8	53.0	61.0	0.0	0.0	52.0	0	0
09:40:11	13.8	64.0	62.0	0.0	0.0	52.0	0	0
09:40:12	13.9	56.0	62.0	0.0	0.0	52.0	0	0
09:40:13	14.0	53.0	63.0	0.0	0.0	52.0	0	0
09:40:14	14.1	66.0	63.0	0.0	0.0	52.0	0	0
09:40:15	14.1	60.0	63.0	0.0	0.0	52.0	0	0
09:40:16	14.2	58.0	64.0	0.0	0.0	52.0	0	0
09:40:17	14.2	57.0	64.0	0.0	0.0	52.0	0	0
09:40:18	14.3	57.0	64.0	0.0	0.0	52.0	0	0
09:40:19	14.3	55.0	64.0	0.0	0.0	52.0	0	0
09:40:20	14.2	63.0	65.0	0.0	0.0	52.0	0	0
09:40:21	14.1	54.0	65.0	0.0	0.0	52.0	0	0
09:40:22	14.0	45.0	64.0	0.0	0.0	52.0	0	0
09:40:23	14.0	48.0	64.0	0.0	0.0	52.0	0	0
09:40:24	14.1	55.0	64.0	0.0	0.0	52.0	0	0
09:40:25	14.1	55.0	64.0	0.0	0.0	52.0	0	0
09:40:26	14.3	58.0	64.0	0.0	0.0	52.0	0	0
09:40:27	14.5	61.0	65.0	0.0	0.0	52.0	0	0
09:40:28	14.4	66.0	65.0	0.0	0.0	52.0	0	0
09:40:29	14.3	51.0	65.0	0.0	0.0	52.0	0	0
