# Supplementary material for: Handcycling with concurrent lower body low-frequency electromyostimulation significantly increases acute oxygen uptake: implications for rehabilitation and prevention
Source: PeerJ. 2022 May 18;10:e13333. doi: 10.7717/peerj.13333 (PMC9123886; doi:10.7717/peerj.13333)
Supplement: Supplemental Information 1 — Raw data for each participant (load, heart rate, spirometric data) and R-Scripts for data processing (as described in the material & method section under “Data aquisition”), and EMS intensity and blood lactate concentration. [file peerj-10-13333-s001.zip › raw_data/HANDCYCLE/EMS_Pilot_02_CON_LOAD.csv]

Time	Speed [km/h]	Power [watt]	Cadence	Heartrate	Temperature [?]	Altitude [m]	latitude	longitude
17:40:11	0.0	0.0	0.0	0.0	0.0	45.0	0	0
17:40:12	5.5	0.0	0.0	0.0	0.0	45.0	0	0
17:40:13	7.9	0.0	0.0	0.0	0.0	45.0	0	0
17:40:14	9.3	0.0	0.0	0.0	0.0	45.0	0	0
17:40:15	9.7	46.0	62.0	0.0	0.0	45.0	0	0
17:40:16	10.1	46.0	62.0	0.0	0.0	45.0	0	0
17:40:17	10.2	32.0	65.0	0.0	0.0	45.0	0	0
17:40:18	10.4	43.0	67.0	0.0	0.0	45.0	0	0
17:40:19	10.5	27.0	69.0	0.0	0.0	45.0	0	0
17:40:20	10.5	33.0	70.0	0.0	0.0	45.0	0	0
17:40:21	10.6	33.0	70.0	0.0	0.0	45.0	0	0
17:40:22	10.5	32.0	71.0	0.0	0.0	45.0	0	0
17:40:23	10.2	26.0	70.0	0.0	0.0	45.0	0	0
17:40:24	10.0	27.0	69.0	0.0	0.0	45.0	0	0
17:40:25	10.2	24.0	69.0	0.0	0.0	45.0	0	0
17:40:26	10.1	32.0	67.0	0.0	0.0	45.0	0	0
17:40:27	9.9	42.0	68.0	0.0	0.0	45.0	0	0
17:40:28	9.8	39.0	67.0	0.0	0.0	45.0	0	0
17:40:29	9.8	42.0	66.0	0.0	0.0	45.0	0	0
17:40:30	10.0	40.0	65.0	0.0	0.0	45.0	0	0
17:40:31	9.9	57.0	66.0	0.0	0.0	45.0	0	0
17:40:32	9.8	47.0	66.0	0.0	0.0	45.0	0	0
17:40:33	9.7	45.0	66.0	0.0	0.0	45.0	0	0
17:40:34	9.6	42.0	65.0	0.0	0.0	45.0	0	0
17:40:35	9.6	43.0	65.0	0.0	0.0	45.0	0	0
17:40:36	9.7	39.0	64.0	0.0	0.0	45.0	0	0
17:40:37	9.3	52.0	64.0	0.0	0.0	45.0	0	0
17:40:38	9.0	30.0	63.0	0.0	0.0	45.0	0	0
17:40:39	9.4	23.0	53.0	0.0	0.0	45.0	0	0
17:40:40	9.6	38.0	59.0	0.0	0.0	45.0	0	0
17:40:41	9.5	72.0	61.0	0.0	0.0	45.0	0	0
17:40:42	9.6	51.0	64.0	0.0	0.0	45.0	0	0
17:40:43	10.0	45.0	63.0	0.0	0.0	45.0	0	0
17:40:44	9.8	66.0	66.0	0.0	0.0	45.0	0	0
17:40:45	9.6	47.0	66.0	0.0	0.0	45.0	0	0
17:40:46	9.5	41.0	65.0	0.0	0.0	45.0	0	0
17:40:47	9.4	41.0	64.0	0.0	0.0	45.0	0	0
17:40:48	9.3	39.0	63.0	0.0	0.0	45.0	0	0
17:40:49	9.4	39.0	62.0	0.0	0.0	45.0	0	0
17:40:50	9.2	46.0	62.0	0.0	0.0	45.0	0	0
17:40:51	9.1	42.0	62.0	0.0	0.0	45.0	0	0
17:40:52	9.5	37.0	61.0	0.0	0.0	45.0	0	0
17:40:53	9.5	51.0	61.0	0.0	0.0	45.0	0	0
17:40:54	9.4	57.0	63.0	0.0	0.0	45.0	0	0
17:40:55	9.3	41.0	63.0	0.0	0.0	45.0	0	0
17:40:56	9.3	40.0	62.0	0.0	0.0	45.0	0	0
17:40:57	9.2	49.0	62.0	0.0	0.0	45.0	0	0
17:40:58	9.1	43.0	62.0	0.0	0.0	45.0	0	0
17:40:59	9.1	39.0	62.0	0.0	0.0	45.0	0	0
17:41:00	9.3	40.0	61.0	0.0	0.0	45.0	0	0
17:41:01	9.3	52.0	61.0	0.0	0.0	45.0	0	0
17:41:02	9.2	48.0	62.0	0.0	0.0	45.0	0	0
17:41:03	9.1	41.0	62.0	0.0	0.0	45.0	0	0
17:41:04	9.1	44.0	61.0	0.0	0.0	45.0	0	0
17:41:05	9.2	42.0	61.0	0.0	0.0	45.0	0	0
17:41:06	9.4	42.0	61.0	0.0	0.0	45.0	0	0
17:41:07	9.2	49.0	61.0	0.0	0.0	45.0	0	0
17:41:08	9.1	52.0	63.0	0.0	0.0	45.0	0	0
17:41:09	9.1	34.0	62.0	0.0	0.0	45.0	0	0
17:41:10	9.1	42.0	61.0	0.0	0.0	45.0	0	0
17:41:11	9.2	43.0	60.0	0.0	0.0	45.0	0	0
17:41:12	9.1	44.0	61.0	0.0	0.0	45.0	0	0
17:41:13	9.0	49.0	61.0	0.0	0.0	45.0	0	0
17:41:14	9.1	39.0	61.0	0.0	0.0	45.0	0	0
17:41:15	9.1	40.0	60.0	0.0	0.0	45.0	0	0
17:41:16	9.1	49.0	60.0	0.0	0.0	45.0	0	0
17:41:17	9.0	42.0	61.0	0.0	0.0	45.0	0	0
17:41:18	8.9	41.0	60.0	0.0	0.0	45.0	0	0
17:41:19	8.9	41.0	60.0	0.0	0.0	45.0	0	0
17:41:20	9.1	41.0	59.0	0.0	0.0	45.0	0	0
17:41:21	9.3	45.0	59.0	0.0	0.0	45.0	0	0
17:41:22	9.2	52.0	60.0	0.0	0.0	45.0	0	0
17:41:23	8.9	50.0	61.0	0.0	0.0	45.0	0	0
17:41:24	8.7	42.0	61.0	0.0	0.0	45.0	0	0
17:41:25	8.7	31.0	60.0	0.0	0.0	45.0	0	0
17:41:26	8.6	37.0	58.0	0.0	0.0	45.0	0	0
17:41:27	8.8	41.0	58.0	0.0	0.0	45.0	0	0
17:41:28	8.9	38.0	57.0	0.0	0.0	45.0	0	0
17:41:29	9.0	50.0	58.0	0.0	0.0	45.0	0	0
17:41:30	8.9	45.0	59.0	0.0	0.0	45.0	0	0
17:41:31	9.0	47.0	59.0	0.0	0.0	45.0	0	0
17:41:32	8.8	44.0	59.0	0.0	0.0	45.0	0	0
17:41:33	8.9	43.0	60.0	0.0	0.0	45.0	0	0
17:41:34	8.9	38.0	59.0	0.0	0.0	45.0	0	0
17:41:35	8.9	49.0	59.0	0.0	0.0	45.0	0	0
17:41:36	8.8	45.0	60.0	0.0	0.0	45.0	0	0
17:41:37	8.8	40.0	59.0	0.0	0.0	45.0	0	0
17:41:38	8.9	40.0	59.0	0.0	0.0	45.0	0	0
17:41:39	8.8	47.0	59.0	0.0	0.0	45.0	0	0
17:41:40	8.8	47.0	60.0	0.0	0.0	45.0	0	0
17:41:41	9.0	40.0	59.0	0.0	0.0	45.0	0	0
17:41:42	9.0	47.0	59.0	0.0	0.0	45.0	0	0
17:41:43	9.0	50.0	60.0	0.0	0.0	45.0	0	0
17:41:44	9.0	43.0	60.0	0.0	0.0	45.0	0	0
17:41:45	8.9	43.0	60.0	0.0	0.0	45.0	0	0
17:41:46	9.0	47.0	60.0	0.0	0.0	45.0	0	0
17:41:47	9.0	43.0	60.0	0.0	0.0	45.0	0	0
17:41:48	9.0	47.0	60.0	0.0	0.0	45.0	0	0
17:41:49	9.0	43.0	60.0	0.0	0.0	45.0	0	0
17:41:50	8.9	44.0	60.0	0.0	0.0	45.0	0	0
17:41:51	8.9	48.0	60.0	0.0	0.0	45.0	0	0
17:41:52	8.9	43.0	60.0	0.0	0.0	45.0	0	0
17:41:53	8.8	41.0	59.0	0.0	0.0	45.0	0	0
17:41:54	8.8	47.0	59.0	0.0	0.0	45.0	0	0
17:41:55	8.8	43.0	59.0	0.0	0.0	45.0	0	0
17:41:56	8.8	43.0	59.0	0.0	0.0	45.0	0	0
17:41:57	8.8	40.0	59.0	0.0	0.0	45.0	0	0
17:41:58	8.9	40.0	58.0	0.0	0.0	45.0	0	0
17:41:59	9.1	47.0	58.0	0.0	0.0	45.0	0	0
17:42:00	9.1	55.0	59.0	0.0	0.0	45.0	0	0
17:42:01	9.1	47.0	61.0	0.0	0.0	45.0	0	0
17:42:02	9.2	46.0	61.0	0.0	0.0	45.0	0	0
17:42:03	9.1	46.0	61.0	0.0	0.0	45.0	0	0
17:42:04	9.1	46.0	61.0	0.0	0.0	45.0	0	0
17:42:05	9.1	46.0	60.0	0.0	0.0	45.0	0	0
17:42:06	9.1	44.0	60.0	0.0	0.0	45.0	0	0
17:42:07	9.3	48.0	60.0	0.0	0.0	45.0	0	0
17:42:08	9.0	54.0	61.0	0.0	0.0	45.0	0	0
17:42:09	9.0	42.0	61.0	0.0	0.0	45.0	0	0
17:42:10	9.0	40.0	60.0	0.0	0.0	45.0	0	0
17:42:11	8.8	45.0	60.0	0.0	0.0	45.0	0	0
17:42:12	9.1	46.0	60.0	0.0	0.0	45.0	0	0
17:42:13	9.2	47.0	60.0	0.0	0.0	45.0	0	0
17:42:14	9.1	52.0	61.0	0.0	0.0	45.0	0	0
17:42:15	9.0	47.0	61.0	0.0	0.0	45.0	0	0
17:42:16	9.0	44.0	61.0	0.0	0.0	45.0	0	0
17:42:17	8.9	43.0	60.0	0.0	0.0	45.0	0	0
17:42:18	8.8	44.0	60.0	0.0	0.0	45.0	0	0
17:42:19	8.8	45.0	60.0	0.0	0.0	45.0	0	0
17:42:20	8.9	41.0	59.0	0.0	0.0	45.0	0	0
17:42:21	8.9	48.0	59.0	0.0	0.0	45.0	0	0
17:42:22	9.0	45.0	59.0	0.0	0.0	45.0	0	0
17:42:23	9.0	48.0	60.0	0.0	0.0	45.0	0	0
17:42:24	9.1	41.0	59.0	0.0	0.0	45.0	0	0
17:42:25	9.2	52.0	60.0	0.0	0.0	45.0	0	0
17:42:26	9.1	53.0	61.0	0.0	0.0	45.0	0	0
17:42:27	9.0	46.0	61.0	0.0	0.0	45.0	0	0
17:42:28	9.0	38.0	61.0	0.0	0.0	45.0	0	0
17:42:29	9.0	50.0	60.0	0.0	0.0	45.0	0	0
17:42:30	9.0	43.0	60.0	0.0	0.0	45.0	0	0
17:42:31	9.1	46.0	60.0	0.0	0.0	45.0	0	0
17:42:32	8.9	45.0	60.0	0.0	0.0	45.0	0	0
17:42:33	8.9	42.0	60.0	0.0	0.0	45.0	0	0
17:42:34	8.9	44.0	60.0	0.0	0.0	45.0	0	0
17:42:35	8.8	43.0	59.0	0.0	0.0	45.0	0	0
17:42:36	8.9	45.0	59.0	0.0	0.0	45.0	0	0
17:42:37	9.0	45.0	59.0	0.0	0.0	45.0	0	0
17:42:38	9.0	48.0	60.0	0.0	0.0	45.0	0	0
17:42:39	9.0	46.0	60.0	0.0	0.0	45.0	0	0
17:42:40	8.9	44.0	60.0	0.0	0.0	45.0	0	0
17:42:41	8.9	46.0	60.0	0.0	0.0	45.0	0	0
17:42:42	8.9	41.0	60.0	0.0	0.0	45.0	0	0
17:42:43	8.9	43.0	59.0	0.0	0.0	45.0	0	0
17:42:44	8.9	45.0	59.0	0.0	0.0	45.0	0	0
17:42:45	8.9	44.0	59.0	0.0	0.0	45.0	0	0
17:42:46	9.0	45.0	59.0	0.0	0.0	45.0	0	0
17:42:47	9.0	45.0	59.0	0.0	0.0	45.0	0	0
17:42:48	9.0	47.0	60.0	0.0	0.0	45.0	0	0
17:42:49	8.9	43.0	60.0	0.0	0.0	45.0	0	0
17:42:50	8.8	43.0	59.0	0.0	0.0	45.0	0	0
17:42:51	8.7	39.0	59.0	0.0	0.0	45.0	0	0
17:42:52	8.7	42.0	58.0	0.0	0.0	45.0	0	0
17:42:53	8.8	41.0	58.0	0.0	0.0	45.0	0	0
17:42:54	8.8	48.0	58.0	0.0	0.0	45.0	0	0
17:42:55	8.9	44.0	59.0	0.0	0.0	45.0	0	0
17:42:56	8.9	44.0	59.0	0.0	0.0	45.0	0	0
17:42:57	8.8	45.0	59.0	0.0	0.0	45.0	0	0
17:42:58	8.7	43.0	59.0	0.0	0.0	45.0	0	0
17:42:59	8.6	41.0	58.0	0.0	0.0	45.0	0	0
17:43:00	8.6	40.0	58.0	0.0	0.0	45.0	0	0
17:43:01	8.6	43.0	58.0	0.0	0.0	45.0	0	0
17:43:02	8.7	43.0	58.0	0.0	0.0	45.0	0	0
17:43:03	8.8	43.0	58.0	0.0	0.0	45.0	0	0
17:43:04	8.9	47.0	58.0	0.0	0.0	45.0	0	0
17:43:05	8.8	49.0	59.0	0.0	0.0	45.0	0	0
17:43:06	8.8	43.0	59.0	0.0	0.0	45.0	0	0
17:43:07	8.8	43.0	59.0	0.0	0.0	45.0	0	0
17:43:08	8.9	45.0	59.0	0.0	0.0	45.0	0	0
17:43:09	8.9	42.0	59.0	0.0	0.0	45.0	0	0
17:43:10	8.9	50.0	59.0	0.0	0.0	45.0	0	0
17:43:11	8.9	45.0	60.0	0.0	0.0	45.0	0	0
17:43:12	8.8	44.0	59.0	0.0	0.0	45.0	0	0
17:43:13	8.8	45.0	59.0	0.0	0.0	45.0	0	0
17:43:14	8.8	41.0	59.0	0.0	0.0	45.0	0	0
17:43:15	8.8	44.0	58.0	0.0	0.0	45.0	0	0
17:43:16	8.8	46.0	58.0	0.0	0.0	45.0	0	0
17:43:17	8.9	42.0	58.0	0.0	0.0	45.0	0	0
17:43:18	8.8	48.0	59.0	0.0	0.0	45.0	0	0
17:43:19	8.7	42.0	59.0	0.0	0.0	45.0	0	0
17:43:20	8.8	41.0	58.0	0.0	0.0	45.0	0	0
17:43:21	8.8	46.0	58.0	0.0	0.0	45.0	0	0
17:43:22	9.1	44.0	59.0	0.0	0.0	45.0	0	0
17:43:23	9.1	52.0	59.0	0.0	0.0	45.0	0	0
17:43:24	9.1	52.0	60.0	0.0	0.0	45.0	0	0
17:43:25	9.1	47.0	61.0	0.0	0.0	45.0	0	0
17:43:26	9.0	45.0	61.0	0.0	0.0	45.0	0	0
17:43:27	9.0	47.0	61.0	0.0	0.0	45.0	0	0
17:43:28	8.9	42.0	60.0	0.0	0.0	45.0	0	0
17:43:29	8.9	43.0	60.0	0.0	0.0	45.0	0	0
17:43:30	8.8	44.0	59.0	0.0	0.0	45.0	0	0
17:43:31	8.9	40.0	59.0	0.0	0.0	45.0	0	0
17:43:32	9.0	47.0	59.0	0.0	0.0	45.0	0	0
17:43:33	9.0	49.0	60.0	0.0	0.0	45.0	0	0
17:43:34	8.9	47.0	60.0	0.0	0.0	45.0	0	0
17:43:35	8.9	45.0	60.0	0.0	0.0	45.0	0	0
17:43:36	8.8	43.0	60.0	0.0	0.0	45.0	0	0
17:43:37	8.8	42.0	59.0	0.0	0.0	45.0	0	0
17:43:38	8.9	42.0	59.0	0.0	0.0	45.0	0	0
17:43:39	8.9	48.0	59.0	0.0	0.0	45.0	0	0
17:43:40	8.9	46.0	59.0	0.0	0.0	45.0	0	0
17:43:41	8.8	45.0	60.0	0.0	0.0	45.0	0	0
17:43:42	8.8	41.0	59.0	0.0	0.0	45.0	0	0
17:43:43	9.0	44.0	59.0	0.0	0.0	45.0	0	0
17:43:44	8.9	52.0	59.0	0.0	0.0	45.0	0	0
17:43:45	8.9	40.0	60.0	0.0	0.0	45.0	0	0
17:43:46	9.1	44.0	59.0	0.0	0.0	45.0	0	0
17:43:47	9.0	51.0	60.0	0.0	0.0	45.0	0	0
17:43:48	9.1	44.0	60.0	0.0	0.0	45.0	0	0
17:43:49	9.1	48.0	60.0	0.0	0.0	45.0	0	0
17:43:50	9.1	48.0	60.0	0.0	0.0	45.0	0	0
17:43:51	9.1	45.0	60.0	0.0	0.0	45.0	0	0
17:43:52	9.0	48.0	60.0	0.0	0.0	45.0	0	0
17:43:53	9.0	43.0	60.0	0.0	0.0	45.0	0	0
17:43:54	8.9	40.0	59.0	0.0	0.0	45.0	0	0
17:43:55	8.9	43.0	59.0	0.0	0.0	45.0	0	0
17:43:56	9.0	44.0	59.0	0.0	0.0	45.0	0	0
17:43:57	9.1	48.0	59.0	0.0	0.0	45.0	0	0
17:43:58	9.0	47.0	60.0	0.0	0.0	45.0	0	0
17:43:59	8.9	46.0	60.0	0.0	0.0	45.0	0	0
17:44:00	8.9	44.0	60.0	0.0	0.0	45.0	0	0
17:44:01	8.8	42.0	59.0	0.0	0.0	45.0	0	0
17:44:02	8.8	44.0	59.0	0.0	0.0	45.0	0	0
17:44:03	8.9	43.0	59.0	0.0	0.0	45.0	0	0
17:44:04	9.0	45.0	58.0	0.0	0.0	45.0	0	0
17:44:05	9.0	49.0	59.0	0.0	0.0	45.0	0	0
17:44:06	9.0	48.0	60.0	0.0	0.0	45.0	0	0
17:44:07	8.9	46.0	60.0	0.0	0.0	45.0	0	0
17:44:08	8.9	39.0	60.0	0.0	0.0	45.0	0	0
17:44:09	9.0	44.0	59.0	0.0	0.0	45.0	0	0
17:44:10	9.0	46.0	59.0	0.0	0.0	45.0	0	0
17:44:11	9.0	48.0	60.0	0.0	0.0	45.0	0	0
17:44:12	8.8	44.0	60.0	0.0	0.0	45.0	0	0
17:44:13	8.9	39.0	59.0	0.0	0.0	45.0	0	0
17:44:14	8.9	45.0	59.0	0.0	0.0	45.0	0	0
17:44:15	8.9	45.0	59.0	0.0	0.0	45.0	0	0
17:44:16	8.8	48.0	59.0	0.0	0.0	45.0	0	0
17:44:17	8.8	41.0	59.0	0.0	0.0	45.0	0	0
17:44:18	8.8	44.0	59.0	0.0	0.0	45.0	0	0
17:44:19	8.6	45.0	59.0	0.0	0.0	45.0	0	0
17:44:20	8.6	39.0	58.0	0.0	0.0	45.0	0	0
17:44:21	8.6	43.0	58.0	0.0	0.0	45.0	0	0
17:44:22	8.6	43.0	58.0	0.0	0.0	45.0	0	0
17:44:23	8.4	42.0	58.0	0.0	0.0	45.0	0	0
17:44:24	8.8	38.0	57.0	0.0	0.0	45.0	0	0
17:44:25	9.0	37.0	56.0	0.0	0.0	45.0	0	0
17:44:26	9.0	57.0	57.0	0.0	0.0	45.0	0	0
17:44:27	8.8	54.0	60.0	0.0	0.0	45.0	0	0
17:44:28	8.8	42.0	60.0	0.0	0.0	45.0	0	0
17:44:29	8.8	39.0	59.0	0.0	0.0	45.0	0	0
17:44:30	8.8	44.0	59.0	0.0	0.0	45.0	0	0
17:44:31	8.9	43.0	59.0	0.0	0.0	45.0	0	0
17:44:32	8.9	43.0	59.0	0.0	0.0	45.0	0	0
17:44:33	8.8	44.0	59.0	0.0	0.0	45.0	0	0
17:44:34	8.7	46.0	59.0	0.0	0.0	45.0	0	0
17:44:35	8.8	39.0	59.0	0.0	0.0	45.0	0	0
17:44:36	9.0	42.0	58.0	0.0	0.0	45.0	0	0
17:44:37	9.0	48.0	59.0	0.0	0.0	45.0	0	0
17:44:38	9.0	48.0	60.0	0.0	0.0	45.0	0	0
17:44:39	8.9	46.0	60.0	0.0	0.0	45.0	0	0
17:44:40	8.8	41.0	60.0	0.0	0.0	45.0	0	0
17:44:41	8.8	42.0	59.0	0.0	0.0	45.0	0	0
17:44:42	8.8	42.0	59.0	0.0	0.0	45.0	0	0
17:44:43	8.7	42.0	59.0	0.0	0.0	45.0	0	0
17:44:44	9.0	42.0	59.0	0.0	0.0	45.0	0	0
17:44:45	9.1	49.0	59.0	0.0	0.0	45.0	0	0
17:44:46	9.0	51.0	60.0	0.0	0.0	45.0	0	0
17:44:47	9.0	46.0	61.0	0.0	0.0	45.0	0	0
17:44:48	9.0	43.0	60.0	0.0	0.0	45.0	0	0
17:44:49	8.9	43.0	60.0	0.0	0.0	45.0	0	0
17:44:50	8.9	44.0	60.0	0.0	0.0	45.0	0	0
17:44:51	8.9	41.0	59.0	0.0	0.0	45.0	0	0
17:44:52	9.0	46.0	60.0	0.0	0.0	45.0	0	0
17:44:53	9.0	45.0	60.0	0.0	0.0	45.0	0	0
17:44:54	8.9	47.0	60.0	0.0	0.0	45.0	0	0
17:44:55	8.9	43.0	60.0	0.0	0.0	45.0	0	0
17:44:56	8.9	41.0	60.0	0.0	0.0	45.0	0	0
17:44:57	9.0	47.0	59.0	0.0	0.0	45.0	0	0
17:44:58	9.1	47.0	60.0	0.0	0.0	45.0	0	0
17:44:59	9.1	46.0	60.0	0.0	0.0	45.0	0	0
17:45:00	9.0	49.0	61.0	0.0	0.0	45.0	0	0
17:45:01	8.9	43.0	61.0	0.0	0.0	45.0	0	0
17:45:02	9.0	42.0	60.0	0.0	0.0	45.0	0	0
17:45:03	8.8	41.0	60.0	0.0	0.0	45.0	0	0
17:45:04	8.9	40.0	59.0	0.0	0.0	45.0	0	0
17:45:05	8.8	43.0	59.0	0.0	0.0	45.0	0	0
17:45:06	8.9	44.0	59.0	0.0	0.0	45.0	0	0
17:45:07	8.9	46.0	59.0	0.0	0.0	45.0	0	0
17:45:08	9.1	45.0	59.0	0.0	0.0	45.0	0	0
17:45:09	9.0	48.0	60.0	0.0	0.0	45.0	0	0
17:45:10	8.9	45.0	60.0	0.0	0.0	45.0	0	0
17:45:11	8.8	41.0	60.0	0.0	0.0	45.0	0	0
17:45:12	8.7	37.0	59.0	0.0	0.0	45.0	0	0
17:45:13	8.9	40.0	58.0	0.0	0.0	45.0	0	0
17:45:14	8.9	50.0	58.0	0.0	0.0	45.0	0	0
17:45:15	9.0	47.0	59.0	0.0	0.0	45.0	0	0
17:45:16	9.0	47.0	60.0	0.0	0.0	45.0	0	0
17:45:17	8.9	42.0	59.0	0.0	0.0	45.0	0	0
17:45:18	9.0	40.0	59.0	0.0	0.0	45.0	0	0
17:45:19	8.9	51.0	59.0	0.0	0.0	45.0	0	0
17:45:20	8.8	41.0	59.0	0.0	0.0	45.0	0	0
17:45:21	8.8	42.0	59.0	0.0	0.0	45.0	0	0
17:45:22	8.8	41.0	58.0	0.0	0.0	45.0	0	0
17:45:23	8.9	44.0	58.0	0.0	0.0	45.0	0	0
17:45:24	8.8	45.0	58.0	0.0	0.0	45.0	0	0
17:45:25	8.8	44.0	59.0	0.0	0.0	45.0	0	0
17:45:26	9.0	48.0	59.0	0.0	0.0	45.0	0	0
17:45:27	8.9	48.0	59.0	0.0	0.0	45.0	0	0
17:45:28	8.8	46.0	60.0	0.0	0.0	45.0	0	0
17:45:29	8.8	41.0	59.0	0.0	0.0	45.0	0	0
17:45:30	8.7	43.0	59.0	0.0	0.0	45.0	0	0
17:45:31	8.7	43.0	59.0	0.0	0.0	45.0	0	0
17:45:32	8.8	45.0	59.0	0.0	0.0	45.0	0	0
17:45:33	8.8	46.0	59.0	0.0	0.0	45.0	0	0
17:45:34	8.5	46.0	59.0	0.0	0.0	45.0	0	0
17:45:35	8.6	42.0	59.0	0.0	0.0	45.0	0	0
17:45:36	8.5	38.0	58.0	0.0	0.0	45.0	0	0
17:45:37	8.6	39.0	57.0	0.0	0.0	45.0	0	0
17:45:38	8.8	41.0	57.0	0.0	0.0	45.0	0	0
17:45:39	8.9	49.0	57.0	0.0	0.0	45.0	0	0
17:45:40	8.9	51.0	59.0	0.0	0.0	45.0	0	0
17:45:41	8.8	48.0	59.0	0.0	0.0	45.0	0	0
17:45:42	8.6	42.0	59.0	0.0	0.0	45.0	0	0
17:45:43	8.5	41.0	59.0	0.0	0.0	45.0	0	0
17:45:44	8.6	34.0	57.0	0.0	0.0	45.0	0	0
17:45:45	8.7	47.0	57.0	0.0	0.0	45.0	0	0
17:45:46	9.0	47.0	58.0	0.0	0.0	45.0	0	0
17:45:47	9.2	50.0	58.0	0.0	0.0	45.0	0	0
17:45:48	9.0	61.0	60.0	0.0	0.0	45.0	0	0
17:45:49	8.9	43.0	61.0	0.0	0.0	45.0	0	0
17:45:50	9.1	40.0	60.0	0.0	0.0	45.0	0	0
17:45:51	9.1	48.0	60.0	0.0	0.0	45.0	0	0
17:45:52	9.0	53.0	61.0	0.0	0.0	45.0	0	0
17:45:53	9.0	45.0	61.0	0.0	0.0	45.0	0	0
17:45:54	9.0	46.0	61.0	0.0	0.0	45.0	0	0
17:45:55	9.0	46.0	60.0	0.0	0.0	45.0	0	0
17:45:56	9.0	46.0	60.0	0.0	0.0	45.0	0	0
17:45:57	9.1	44.0	60.0	0.0	0.0	45.0	0	0
17:45:58	9.1	48.0	60.0	0.0	0.0	45.0	0	0
17:45:59	9.0	51.0	61.0	0.0	0.0	45.0	0	0
17:46:00	9.0	42.0	61.0	0.0	0.0	45.0	0	0
17:46:01	9.0	45.0	60.0	0.0	0.0	45.0	0	0
17:46:02	9.0	47.0	60.0	0.0	0.0	45.0	0	0
17:46:03	9.0	45.0	60.0	0.0	0.0	45.0	0	0
17:46:04	9.0	47.0	60.0	0.0	0.0	45.0	0	0
17:46:05	9.1	46.0	60.0	0.0	0.0	45.0	0	0
17:46:06	9.1	48.0	60.0	0.0	0.0	45.0	0	0
17:46:07	9.2	50.0	61.0	0.0	0.0	45.0	0	0
17:46:08	9.1	47.0	61.0	0.0	0.0	45.0	0	0
17:46:09	9.0	46.0	61.0	0.0	0.0	45.0	0	0
17:46:10	8.8	42.0	61.0	0.0	0.0	45.0	0	0
17:46:11	8.9	41.0	60.0	0.0	0.0	45.0	0	0
17:46:12	8.8	41.0	59.0	0.0	0.0	45.0	0	0
17:46:13	8.9	45.0	59.0	0.0	0.0	45.0	0	0
17:46:14	8.9	45.0	59.0	0.0	0.0	45.0	0	0
17:46:15	8.9	46.0	59.0	0.0	0.0	45.0	0	0
17:46:16	8.9	46.0	60.0	0.0	0.0	45.0	0	0
17:46:17	8.8	45.0	60.0	0.0	0.0	45.0	0	0
17:46:18	8.8	44.0	59.0	0.0	0.0	45.0	0	0
17:46:19	8.9	41.0	59.0	0.0	0.0	45.0	0	0
17:46:20	9.1	45.0	59.0	0.0	0.0	45.0	0	0
17:46:21	9.1	55.0	60.0	0.0	0.0	45.0	0	0
17:46:22	9.0	48.0	61.0	0.0	0.0	45.0	0	0
17:46:23	9.2	43.0	61.0	0.0	0.0	45.0	0	0
17:46:24	9.2	46.0	60.0	0.0	0.0	45.0	0	0
17:46:25	9.1	52.0	61.0	0.0	0.0	45.0	0	0
17:46:26	8.9	45.0	61.0	0.0	0.0	45.0	0	0
17:46:27	8.7	42.0	61.0	0.0	0.0	45.0	0	0
17:46:28	8.9	39.0	60.0	0.0	0.0	45.0	0	0
17:46:29	9.1	40.0	58.0	0.0	0.0	45.0	0	0
17:46:30	8.9	57.0	59.0	0.0	0.0	45.0	0	0
17:46:31	8.9	45.0	61.0	0.0	0.0	45.0	0	0
17:46:32	9.0	41.0	60.0	0.0	0.0	45.0	0	0
17:46:33	9.0	50.0	60.0	0.0	0.0	45.0	0	0
17:46:34	8.9	45.0	60.0	0.0	0.0	45.0	0	0
17:46:35	8.9	46.0	60.0	0.0	0.0	45.0	0	0
17:46:36	8.9	41.0	60.0	0.0	0.0	45.0	0	0
17:46:37	8.9	43.0	59.0	0.0	0.0	45.0	0	0
17:46:38	9.0	48.0	59.0	0.0	0.0	45.0	0	0
17:46:39	9.0	46.0	60.0	0.0	0.0	45.0	0	0
17:46:40	9.1	50.0	60.0	0.0	0.0	45.0	0	0
17:46:41	9.0	46.0	60.0	0.0	0.0	45.0	0	0
17:46:42	9.0	47.0	60.0	0.0	0.0	45.0	0	0
17:46:43	9.1	47.0	61.0	0.0	0.0	45.0	0	0
17:46:44	9.1	46.0	60.0	0.0	0.0	45.0	0	0
17:46:45	9.1	49.0	61.0	0.0	0.0	45.0	0	0
17:46:46	8.9	46.0	61.0	0.0	0.0	45.0	0	0
17:46:47	8.9	43.0	60.0	0.0	0.0	45.0	0	0
17:46:48	9.1	40.0	60.0	0.0	0.0	45.0	0	0
17:46:49	9.2	51.0	60.0	0.0	0.0	45.0	0	0
17:46:50	9.3	50.0	61.0	0.0	0.0	45.0	0	0
17:46:51	9.1	54.0	61.0	0.0	0.0	45.0	0	0
17:46:52	9.3	45.0	62.0	0.0	0.0	45.0	0	0
17:46:53	9.2	44.0	61.0	0.0	0.0	45.0	0	0
17:46:54	9.2	51.0	61.0	0.0	0.0	45.0	0	0
17:46:55	9.2	43.0	61.0	0.0	0.0	45.0	0	0
17:46:56	9.2	50.0	61.0	0.0	0.0	45.0	0	0
17:46:57	9.4	44.0	61.0	0.0	0.0	45.0	0	0
17:46:58	9.3	47.0	61.0	0.0	0.0	45.0	0	0
17:46:59	9.1	54.0	62.0	0.0	0.0	45.0	0	0
17:47:00	9.1	44.0	62.0	0.0	0.0	45.0	0	0
17:47:01	9.2	38.0	61.0	0.0	0.0	45.0	0	0
17:47:02	9.2	46.0	60.0	0.0	0.0	45.0	0	0
17:47:03	9.2	48.0	61.0	0.0	0.0	45.0	0	0
17:47:04	9.1	46.0	61.0	0.0	0.0	45.0	0	0
17:47:05	8.9	48.0	61.0	0.0	0.0	45.0	0	0
17:47:06	9.0	43.0	61.0	0.0	0.0	45.0	0	0
17:47:07	9.0	41.0	60.0	0.0	0.0	45.0	0	0
17:47:08	9.1	49.0	60.0	0.0	0.0	45.0	0	0
17:47:09	9.0	46.0	60.0	0.0	0.0	45.0	0	0
17:47:10	9.0	47.0	60.0	0.0	0.0	45.0	0	0
17:47:11	9.0	47.0	61.0	0.0	0.0	45.0	0	0
17:47:12	9.0	45.0	60.0	0.0	0.0	45.0	0	0
17:47:13	9.0	45.0	60.0	0.0	0.0	45.0	0	0
17:47:14	9.1	46.0	61.0	0.0	0.0	45.0	0	0
17:47:15	9.1	48.0	61.0	0.0	0.0	45.0	0	0
17:47:16	9.2	48.0	61.0	0.0	0.0	45.0	0	0
17:47:17	9.3	48.0	61.0	0.0	0.0	45.0	0	0
17:47:18	9.4	52.0	62.0	0.0	0.0	45.0	0	0
17:47:19	9.3	47.0	63.0	0.0	0.0	45.0	0	0
17:47:20	9.3	46.0	62.0	0.0	0.0	45.0	0	0
17:47:21	9.3	47.0	62.0	0.0	0.0	45.0	0	0
17:47:22	9.2	46.0	62.0	0.0	0.0	45.0	0	0
17:47:23	9.1	43.0	62.0	0.0	0.0	45.0	0	0
17:47:24	9.1	42.0	61.0	0.0	0.0	45.0	0	0
17:47:25	9.1	43.0	61.0	0.0	0.0	45.0	0	0
17:47:26	9.2	45.0	60.0	0.0	0.0	45.0	0	0
17:47:27	9.2	47.0	60.0	0.0	0.0	45.0	0	0
17:47:28	9.2	46.0	61.0	0.0	0.0	45.0	0	0
17:47:29	9.1	48.0	61.0	0.0	0.0	45.0	0	0
17:47:30	9.0	43.0	61.0	0.0	0.0	45.0	0	0
17:47:31	9.0	42.0	60.0	0.0	0.0	45.0	0	0
17:47:32	9.0	42.0	60.0	0.0	0.0	45.0	0	0
17:47:33	9.1	47.0	60.0	0.0	0.0	45.0	0	0
17:47:34	9.2	47.0	60.0	0.0	0.0	45.0	0	0
17:47:35	9.1	47.0	60.0	0.0	0.0	45.0	0	0
17:47:36	9.0	45.0	61.0	0.0	0.0	45.0	0	0
17:47:37	9.1	38.0	60.0	0.0	0.0	45.0	0	0
17:47:38	9.1	50.0	60.0	0.0	0.0	45.0	0	0
17:47:39	9.0	47.0	61.0	0.0	0.0	45.0	0	0
17:47:40	9.0	41.0	60.0	0.0	0.0	45.0	0	0
17:47:41	9.0	43.0	60.0	0.0	0.0	45.0	0	0
17:47:42	9.1	43.0	60.0	0.0	0.0	45.0	0	0
17:47:43	9.2	49.0	60.0	0.0	0.0	45.0	0	0
17:47:44	9.2	48.0	61.0	0.0	0.0	45.0	0	0
17:47:45	9.1	46.0	61.0	0.0	0.0	45.0	0	0
17:47:46	9.1	44.0	61.0	0.0	0.0	45.0	0	0
17:47:47	8.9	43.0	60.0	0.0	0.0	45.0	0	0
17:47:48	8.9	43.0	60.0	0.0	0.0	45.0	0	0
17:47:49	9.2	35.0	59.0	0.0	0.0	45.0	0	0
17:47:50	9.2	52.0	59.0	0.0	0.0	45.0	0	0
17:47:51	9.1	53.0	61.0	0.0	0.0	45.0	0	0
17:47:52	9.1	41.0	61.0	0.0	0.0	45.0	0	0
17:47:53	9.1	43.0	60.0	0.0	0.0	45.0	0	0
17:47:54	9.0	42.0	60.0	0.0	0.0	45.0	0	0
17:47:55	9.1	43.0	60.0	0.0	0.0	45.0	0	0
17:47:56	9.1	46.0	60.0	0.0	0.0	45.0	0	0
17:47:57	9.1	45.0	60.0	0.0	0.0	45.0	0	0
17:47:58	9.0	44.0	60.0	0.0	0.0	45.0	0	0
17:47:59	9.1	41.0	60.0	0.0	0.0	45.0	0	0
17:48:00	9.0	46.0	60.0	0.0	0.0	45.0	0	0
17:48:01	9.0	44.0	60.0	0.0	0.0	45.0	0	0
17:48:02	9.1	43.0	60.0	0.0	0.0	45.0	0	0
17:48:03	9.1	44.0	59.0	0.0	0.0	45.0	0	0
17:48:04	9.2	50.0	60.0	0.0	0.0	45.0	0	0
17:48:05	9.1	46.0	60.0	0.0	0.0	45.0	0	0
17:48:06	9.2	48.0	61.0	0.0	0.0	45.0	0	0
17:48:07	9.1	43.0	61.0	0.0	0.0	45.0	0	0
17:48:08	9.1	44.0	61.0	0.0	0.0	45.0	0	0
17:48:09	9.1	44.0	60.0	0.0	0.0	45.0	0	0
17:48:10	9.1	43.0	60.0	0.0	0.0	45.0	0	0
17:48:11	9.1	50.0	60.0	0.0	0.0	45.0	0	0
17:48:12	9.1	44.0	61.0	0.0	0.0	45.0	0	0
17:48:13	9.0	44.0	61.0	0.0	0.0	45.0	0	0
17:48:14	8.9	40.0	60.0	0.0	0.0	45.0	0	0
17:48:15	8.9	41.0	59.0	0.0	0.0	45.0	0	0
17:48:16	9.0	44.0	59.0	0.0	0.0	45.0	0	0
17:48:17	9.0	44.0	59.0	0.0	0.0	45.0	0	0
17:48:18	9.1	47.0	60.0	0.0	0.0	45.0	0	0
17:48:19	9.0	45.0	60.0	0.0	0.0	45.0	0	0
17:48:20	8.9	45.0	60.0	0.0	0.0	45.0	0	0
17:48:21	8.9	40.0	59.0	0.0	0.0	45.0	0	0
17:48:22	9.1	43.0	59.0	0.0	0.0	45.0	0	0
17:48:23	9.1	50.0	60.0	0.0	0.0	45.0	0	0
17:48:24	9.1	50.0	61.0	0.0	0.0	45.0	0	0
17:48:25	9.1	45.0	61.0	0.0	0.0	45.0	0	0
17:48:26	9.0	41.0	60.0	0.0	0.0	45.0	0	0
17:48:27	8.9	44.0	60.0	0.0	0.0	45.0	0	0
17:48:28	8.9	39.0	60.0	0.0	0.0	45.0	0	0
17:48:29	9.0	40.0	59.0	0.0	0.0	45.0	0	0
17:48:30	9.1	49.0	59.0	0.0	0.0	45.0	0	0
17:48:31	9.1	48.0	60.0	0.0	0.0	45.0	0	0
17:48:32	9.1	47.0	61.0	0.0	0.0	45.0	0	0
17:48:33	9.1	46.0	61.0	0.0	0.0	45.0	0	0
17:48:34	9.1	43.0	60.0	0.0	0.0	45.0	0	0
17:48:35	9.1	46.0	61.0	0.0	0.0	45.0	0	0
17:48:36	9.0	44.0	61.0	0.0	0.0	45.0	0	0
17:48:37	9.0	41.0	60.0	0.0	0.0	45.0	0	0
17:48:38	9.0	46.0	60.0	0.0	0.0	45.0	0	0
17:48:39	9.1	45.0	60.0	0.0	0.0	45.0	0	0
17:48:40	9.0	45.0	60.0	0.0	0.0	45.0	0	0
17:48:41	9.0	43.0	60.0	0.0	0.0	45.0	0	0
17:48:42	9.1	43.0	60.0	0.0	0.0	45.0	0	0
17:48:43	9.1	43.0	59.0	0.0	0.0	45.0	0	0
17:48:44	9.1	49.0	60.0	0.0	0.0	45.0	0	0
17:48:45	9.0	44.0	60.0	0.0	0.0	45.0	0	0
17:48:46	9.1	43.0	60.0	0.0	0.0	45.0	0	0
17:48:47	9.0	45.0	60.0	0.0	0.0	45.0	0	0
17:48:48	8.9	45.0	60.0	0.0	0.0	45.0	0	0
17:48:49	9.0	41.0	60.0	0.0	0.0	45.0	0	0
17:48:50	9.1	42.0	59.0	0.0	0.0	45.0	0	0
17:48:51	9.2	49.0	60.0	0.0	0.0	45.0	0	0
17:48:52	9.1	47.0	60.0	0.0	0.0	45.0	0	0
17:48:53	9.0	48.0	61.0	0.0	0.0	45.0	0	0
17:48:54	9.0	41.0	60.0	0.0	0.0	45.0	0	0
17:48:55	8.9	40.0	60.0	0.0	0.0	45.0	0	0
17:48:56	9.0	44.0	60.0	0.0	0.0	45.0	0	0
17:48:57	8.9	44.0	59.0	0.0	0.0	45.0	0	0
17:48:58	9.0	41.0	59.0	0.0	0.0	45.0	0	0
17:48:59	8.9	48.0	59.0	0.0	0.0	45.0	0	0
17:49:00	8.9	42.0	59.0	0.0	0.0	45.0	0	0
17:49:01	8.9	40.0	59.0	0.0	0.0	45.0	0	0
17:49:02	9.2	45.0	59.0	0.0	0.0	45.0	0	0
17:49:03	9.2	54.0	60.0	0.0	0.0	45.0	0	0
17:49:04	9.3	50.0	61.0	0.0	0.0	45.0	0	0
17:49:05	9.2	47.0	61.0	0.0	0.0	45.0	0	0
17:49:06	9.1	45.0	61.0	0.0	0.0	45.0	0	0
17:49:07	9.1	44.0	61.0	0.0	0.0	45.0	0	0
17:49:08	9.0	41.0	60.0	0.0	0.0	45.0	0	0
17:49:09	8.9	43.0	60.0	0.0	0.0	45.0	0	0
17:49:10	9.0	40.0	60.0	0.0	0.0	45.0	0	0
17:49:11	9.0	45.0	59.0	0.0	0.0	45.0	0	0
17:49:12	9.2	45.0	59.0	0.0	0.0	45.0	0	0
17:49:13	9.2	50.0	60.0	0.0	0.0	45.0	0	0
17:49:14	9.2	49.0	61.0	0.0	0.0	45.0	0	0
17:49:15	9.1	46.0	61.0	0.0	0.0	45.0	0	0
17:49:16	9.0	44.0	61.0	0.0	0.0	45.0	0	0
17:49:17	9.0	40.0	60.0	0.0	0.0	45.0	0	0
17:49:18	9.0	44.0	60.0	0.0	0.0	45.0	0	0
17:49:19	8.9	45.0	60.0	0.0	0.0	45.0	0	0
17:49:20	8.7	41.0	60.0	0.0	0.0	45.0	0	0
17:49:21	8.9	39.0	59.0	0.0	0.0	45.0	0	0
17:49:22	9.1	43.0	58.0	0.0	0.0	45.0	0	0
17:49:23	9.3	53.0	59.0	0.0	0.0	45.0	0	0
17:49:24	9.3	53.0	61.0	0.0	0.0	45.0	0	0
17:49:25	9.1	49.0	62.0	0.0	0.0	45.0	0	0
17:49:26	9.1	42.0	61.0	0.0	0.0	45.0	0	0
17:49:27	9.1	44.0	61.0	0.0	0.0	45.0	0	0
17:49:28	9.2	43.0	60.0	0.0	0.0	45.0	0	0
17:49:29	9.1	47.0	61.0	0.0	0.0	45.0	0	0
17:49:30	9.1	44.0	61.0	0.0	0.0	45.0	0	0
17:49:31	9.1	42.0	60.0	0.0	0.0	45.0	0	0
17:49:32	9.0	45.0	60.0	0.0	0.0	45.0	0	0
17:49:33	9.0	43.0	60.0	0.0	0.0	45.0	0	0
17:49:34	9.0	41.0	60.0	0.0	0.0	45.0	0	0
17:49:35	9.0	47.0	59.0	0.0	0.0	45.0	0	0
17:49:36	9.0	46.0	60.0	0.0	0.0	45.0	0	0
17:49:37	9.0	43.0	60.0	0.0	0.0	45.0	0	0
17:49:38	9.0	42.0	60.0	0.0	0.0	45.0	0	0
17:49:39	8.9	42.0	59.0	0.0	0.0	45.0	0	0
17:49:40	9.0	44.0	59.0	0.0	0.0	45.0	0	0
17:49:41	8.9	44.0	59.0	0.0	0.0	45.0	0	0
17:49:42	8.9	45.0	60.0	0.0	0.0	45.0	0	0
17:49:43	9.0	43.0	59.0	0.0	0.0	45.0	0	0
17:49:44	9.1	46.0	59.0	0.0	0.0	45.0	0	0
17:49:45	9.1	45.0	60.0	0.0	0.0	45.0	0	0
17:49:46	9.1	48.0	60.0	0.0	0.0	45.0	0	0
17:49:47	9.1	44.0	60.0	0.0	0.0	45.0	0	0
17:49:48	9.2	41.0	60.0	0.0	0.0	45.0	0	0
17:49:49	9.2	49.0	60.0	0.0	0.0	45.0	0	0
17:49:50	9.1	47.0	61.0	0.0	0.0	45.0	0	0
17:49:51	9.2	44.0	61.0	0.0	0.0	45.0	0	0
17:49:52	9.2	48.0	60.0	0.0	0.0	45.0	0	0
17:49:53	9.3	48.0	61.0	0.0	0.0	45.0	0	0
17:49:54	9.3	45.0	61.0	0.0	0.0	45.0	0	0
17:49:55	9.0	49.0	62.0	0.0	0.0	45.0	0	0
17:49:56	9.0	36.0	61.0	0.0	0.0	45.0	0	0
17:49:57	9.0	38.0	59.0	0.0	0.0	45.0	0	0
17:49:58	9.1	46.0	59.0	0.0	0.0	45.0	0	0
17:49:59	9.1	50.0	60.0	0.0	0.0	45.0	0	0
17:50:00	9.1	44.0	60.0	0.0	0.0	45.0	0	0
17:50:01	9.0	45.0	60.0	0.0	0.0	45.0	0	0
17:50:02	8.9	45.0	60.0	0.0	0.0	45.0	0	0
17:50:03	8.9	41.0	60.0	0.0	0.0	45.0	0	0
17:50:04	9.0	44.0	59.0	0.0	0.0	45.0	0	0
17:50:05	9.1	48.0	59.0	0.0	0.0	45.0	0	0
17:50:06	9.0	50.0	60.0	0.0	0.0	45.0	0	0
17:50:07	8.9	42.0	61.0	0.0	0.0	45.0	0	0
17:50:08	9.0	40.0	60.0	0.0	0.0	45.0	0	0
17:50:09	8.9	42.0	59.0	0.0	0.0	45.0	0	0
17:50:10	8.9	43.0	59.0	0.0	0.0	45.0	0	0
