# Supplementary material for: Handcycling with concurrent lower body low-frequency electromyostimulation significantly increases acute oxygen uptake: implications for rehabilitation and prevention
Source: PeerJ. 2022 May 18;10:e13333. doi: 10.7717/peerj.13333 (PMC9123886; doi:10.7717/peerj.13333)
Supplement: Supplemental Information 1 — Raw data for each participant (load, heart rate, spirometric data) and R-Scripts for data processing (as described in the material & method section under “Data aquisition”), and EMS intensity and blood lactate concentration. [file peerj-10-13333-s001.zip › raw_data/HANDCYCLE/EMS_Pilot_02_EMS_LOAD.csv]

Time	Speed [km/h]	Power [watt]	Cadence	Heartrate	Temperature [?]	Altitude [m]	latitude	longitude
17:55:11	0.0	0.0	0.0	0.0	0.0	45.0	0	0
17:55:12	5.0	0.0	0.0	0.0	0.0	45.0	0	0
17:55:13	7.6	0.0	0.0	0.0	0.0	45.0	0	0
17:55:14	8.6	0.0	0.0	0.0	0.0	45.0	0	0
17:55:15	9.2	47.0	59.0	0.0	0.0	45.0	0	0
17:55:16	9.4	47.0	59.0	0.0	0.0	45.0	0	0
17:55:17	9.7	25.0	62.0	0.0	0.0	45.0	0	0
17:55:18	10.1	33.0	64.0	0.0	0.0	45.0	0	0
17:55:19	10.2	42.0	66.0	0.0	0.0	45.0	0	0
17:55:20	10.1	33.0	67.0	0.0	0.0	45.0	0	0
17:55:21	9.9	30.0	68.0	0.0	0.0	45.0	0	0
17:55:22	9.8	23.0	68.0	0.0	0.0	45.0	0	0
17:55:23	9.7	19.0	67.0	0.0	0.0	45.0	0	0
17:55:24	9.6	28.0	66.0	0.0	0.0	45.0	0	0
17:55:25	9.4	29.0	64.0	0.0	0.0	45.0	0	0
17:55:26	9.7	37.0	63.0	0.0	0.0	45.0	0	0
17:55:27	9.6	54.0	64.0	0.0	0.0	45.0	0	0
17:55:28	9.5	42.0	65.0	0.0	0.0	45.0	0	0
17:55:29	9.3	42.0	64.0	0.0	0.0	45.0	0	0
17:55:30	9.2	36.0	63.0	0.0	0.0	45.0	0	0
17:55:31	9.3	43.0	61.0	0.0	0.0	45.0	0	0
17:55:32	9.3	48.0	61.0	0.0	0.0	45.0	0	0
17:55:33	9.1	49.0	62.0	0.0	0.0	45.0	0	0
17:55:34	9.1	37.0	61.0	0.0	0.0	45.0	0	0
17:55:35	9.1	43.0	60.0	0.0	0.0	45.0	0	0
17:55:36	9.2	45.0	60.0	0.0	0.0	45.0	0	0
17:55:37	9.2	49.0	61.0	0.0	0.0	45.0	0	0
17:55:38	9.2	44.0	61.0	0.0	0.0	45.0	0	0
17:55:39	9.3	48.0	61.0	0.0	0.0	45.0	0	0
17:55:40	9.1	47.0	61.0	0.0	0.0	45.0	0	0
17:55:41	9.2	42.0	61.0	0.0	0.0	45.0	0	0
17:55:42	9.5	40.0	61.0	0.0	0.0	45.0	0	0
17:55:43	9.5	63.0	62.0	0.0	0.0	45.0	0	0
17:55:44	9.5	50.0	63.0	0.0	0.0	45.0	0	0
17:55:45	9.4	42.0	63.0	0.0	0.0	45.0	0	0
17:55:46	9.3	50.0	63.0	0.0	0.0	45.0	0	0
17:55:47	9.3	43.0	63.0	0.0	0.0	45.0	0	0
17:55:48	9.2	40.0	62.0	0.0	0.0	45.0	0	0
17:55:49	9.3	46.0	62.0	0.0	0.0	45.0	0	0
17:55:50	9.3	43.0	62.0	0.0	0.0	45.0	0	0
17:55:51	9.3	47.0	62.0	0.0	0.0	45.0	0	0
17:55:52	9.4	48.0	62.0	0.0	0.0	45.0	0	0
17:55:53	9.3	47.0	62.0	0.0	0.0	45.0	0	0
17:55:54	9.0	47.0	62.0	0.0	0.0	45.0	0	0
17:55:55	9.0	43.0	62.0	0.0	0.0	45.0	0	0
17:55:56	9.3	36.0	61.0	0.0	0.0	45.0	0	0
17:55:57	9.3	55.0	62.0	0.0	0.0	45.0	0	0
17:55:58	9.3	52.0	63.0	0.0	0.0	45.0	0	0
17:55:59	9.1	40.0	62.0	0.0	0.0	45.0	0	0
17:56:00	8.9	41.0	61.0	0.0	0.0	45.0	0	0
17:56:01	9.2	38.0	60.0	0.0	0.0	45.0	0	0
17:56:02	9.3	56.0	61.0	0.0	0.0	45.0	0	0
17:56:03	9.2	48.0	62.0	0.0	0.0	45.0	0	0
17:56:04	9.0	42.0	62.0	0.0	0.0	45.0	0	0
17:56:05	9.0	37.0	61.0	0.0	0.0	45.0	0	0
17:56:06	9.4	39.0	60.0	0.0	0.0	45.0	0	0
17:56:07	9.3	62.0	61.0	0.0	0.0	45.0	0	0
17:56:08	9.2	42.0	62.0	0.0	0.0	45.0	0	0
17:56:09	9.1	39.0	61.0	0.0	0.0	45.0	0	0
17:56:10	9.2	44.0	61.0	0.0	0.0	45.0	0	0
17:56:11	9.2	44.0	61.0	0.0	0.0	45.0	0	0
17:56:12	9.2	46.0	61.0	0.0	0.0	45.0	0	0
17:56:13	9.2	43.0	61.0	0.0	0.0	45.0	0	0
17:56:14	9.2	48.0	61.0	0.0	0.0	45.0	0	0
17:56:15	9.1	45.0	61.0	0.0	0.0	45.0	0	0
17:56:16	9.0	40.0	61.0	0.0	0.0	45.0	0	0
17:56:17	9.0	40.0	60.0	0.0	0.0	45.0	0	0
17:56:18	9.0	45.0	60.0	0.0	0.0	45.0	0	0
17:56:19	8.8	45.0	60.0	0.0	0.0	45.0	0	0
17:56:20	8.9	39.0	59.0	0.0	0.0	45.0	0	0
17:56:21	8.9	44.0	59.0	0.0	0.0	45.0	0	0
17:56:22	9.0	47.0	59.0	0.0	0.0	45.0	0	0
17:56:23	9.1	43.0	60.0	0.0	0.0	45.0	0	0
17:56:24	9.1	50.0	60.0	0.0	0.0	45.0	0	0
17:56:25	8.9	44.0	61.0	0.0	0.0	45.0	0	0
17:56:26	9.0	40.0	60.0	0.0	0.0	45.0	0	0
17:56:27	9.0	46.0	59.0	0.0	0.0	45.0	0	0
17:56:28	9.0	45.0	60.0	0.0	0.0	45.0	0	0
17:56:29	9.0	46.0	60.0	0.0	0.0	45.0	0	0
17:56:30	8.9	45.0	60.0	0.0	0.0	45.0	0	0
17:56:31	8.8	38.0	59.0	0.0	0.0	45.0	0	0
17:56:32	9.0	41.0	59.0	0.0	0.0	45.0	0	0
17:56:33	9.1	49.0	59.0	0.0	0.0	45.0	0	0
17:56:34	8.9	50.0	60.0	0.0	0.0	45.0	0	0
17:56:35	8.7	41.0	60.0	0.0	0.0	45.0	0	0
17:56:36	8.7	36.0	59.0	0.0	0.0	45.0	0	0
17:56:37	8.8	43.0	58.0	0.0	0.0	45.0	0	0
17:56:38	9.1	46.0	59.0	0.0	0.0	45.0	0	0
17:56:39	9.0	54.0	60.0	0.0	0.0	45.0	0	0
17:56:40	8.8	46.0	61.0	0.0	0.0	45.0	0	0
17:56:41	8.9	38.0	60.0	0.0	0.0	45.0	0	0
17:56:42	9.1	45.0	59.0	0.0	0.0	45.0	0	0
17:56:43	9.4	50.0	60.0	0.0	0.0	45.0	0	0
17:56:44	9.2	60.0	62.0	0.0	0.0	45.0	0	0
17:56:45	9.0	42.0	62.0	0.0	0.0	45.0	0	0
17:56:46	8.8	36.0	61.0	0.0	0.0	45.0	0	0
17:56:47	9.0	38.0	59.0	0.0	0.0	45.0	0	0
17:56:48	9.0	47.0	59.0	0.0	0.0	45.0	0	0
17:56:49	8.9	51.0	60.0	0.0	0.0	45.0	0	0
17:56:50	8.8	38.0	60.0	0.0	0.0	45.0	0	0
17:56:51	8.7	41.0	59.0	0.0	0.0	45.0	0	0
17:56:52	8.9	42.0	59.0	0.0	0.0	45.0	0	0
17:56:53	9.0	50.0	59.0	0.0	0.0	45.0	0	0
17:56:54	8.9	47.0	60.0	0.0	0.0	45.0	0	0
17:56:55	9.1	47.0	60.0	0.0	0.0	45.0	0	0
17:56:56	9.0	50.0	60.0	0.0	0.0	45.0	0	0
17:56:57	8.8	45.0	61.0	0.0	0.0	45.0	0	0
17:56:58	8.8	37.0	60.0	0.0	0.0	45.0	0	0
17:56:59	9.0	44.0	59.0	0.0	0.0	45.0	0	0
17:57:00	9.0	52.0	60.0	0.0	0.0	45.0	0	0
17:57:01	9.0	48.0	60.0	0.0	0.0	45.0	0	0
17:57:02	8.9	45.0	61.0	0.0	0.0	45.0	0	0
17:57:03	8.8	42.0	60.0	0.0	0.0	45.0	0	0
17:57:04	8.9	42.0	60.0	0.0	0.0	45.0	0	0
17:57:05	9.0	45.0	59.0	0.0	0.0	45.0	0	0
17:57:06	9.0	52.0	60.0	0.0	0.0	45.0	0	0
17:57:07	9.1	46.0	61.0	0.0	0.0	45.0	0	0
17:57:08	9.0	49.0	61.0	0.0	0.0	45.0	0	0
17:57:09	8.8	43.0	61.0	0.0	0.0	45.0	0	0
17:57:10	8.8	41.0	60.0	0.0	0.0	45.0	0	0
17:57:11	8.9	39.0	59.0	0.0	0.0	45.0	0	0
17:57:12	9.1	49.0	59.0	0.0	0.0	45.0	0	0
17:57:13	9.1	51.0	60.0	0.0	0.0	45.0	0	0
17:57:14	9.1	49.0	61.0	0.0	0.0	45.0	0	0
17:57:15	9.0	44.0	61.0	0.0	0.0	45.0	0	0
17:57:16	8.8	43.0	60.0	0.0	0.0	45.0	0	0
17:57:17	8.8	41.0	60.0	0.0	0.0	45.0	0	0
17:57:18	8.7	40.0	59.0	0.0	0.0	45.0	0	0
17:57:19	8.8	46.0	59.0	0.0	0.0	45.0	0	0
17:57:20	8.9	43.0	59.0	0.0	0.0	45.0	0	0
17:57:21	9.1	53.0	60.0	0.0	0.0	45.0	0	0
17:57:22	8.9	52.0	61.0	0.0	0.0	45.0	0	0
17:57:23	8.8	40.0	60.0	0.0	0.0	45.0	0	0
17:57:24	8.9	42.0	60.0	0.0	0.0	45.0	0	0
17:57:25	9.0	47.0	59.0	0.0	0.0	45.0	0	0
17:57:26	9.1	51.0	60.0	0.0	0.0	45.0	0	0
17:57:27	8.9	46.0	61.0	0.0	0.0	45.0	0	0
17:57:28	8.8	42.0	60.0	0.0	0.0	45.0	0	0
17:57:29	8.9	38.0	59.0	0.0	0.0	45.0	0	0
17:57:30	8.9	48.0	59.0	0.0	0.0	45.0	0	0
17:57:31	8.9	44.0	60.0	0.0	0.0	45.0	0	0
17:57:32	9.1	45.0	60.0	0.0	0.0	45.0	0	0
17:57:33	9.2	53.0	60.0	0.0	0.0	45.0	0	0
17:57:34	9.2	52.0	62.0	0.0	0.0	45.0	0	0
17:57:35	9.3	42.0	62.0	0.0	0.0	45.0	0	0
17:57:36	9.2	52.0	62.0	0.0	0.0	45.0	0	0
17:57:37	9.2	45.0	62.0	0.0	0.0	45.0	0	0
17:57:38	9.1	43.0	61.0	0.0	0.0	45.0	0	0
17:57:39	9.1	42.0	61.0	0.0	0.0	45.0	0	0
17:57:40	9.0	42.0	60.0	0.0	0.0	45.0	0	0
17:57:41	9.0	45.0	60.0	0.0	0.0	45.0	0	0
17:57:42	9.1	43.0	60.0	0.0	0.0	45.0	0	0
17:57:43	9.0	49.0	60.0	0.0	0.0	45.0	0	0
17:57:44	9.1	41.0	60.0	0.0	0.0	45.0	0	0
17:57:45	9.3	48.0	60.0	0.0	0.0	45.0	0	0
17:57:46	9.3	51.0	61.0	0.0	0.0	45.0	0	0
17:57:47	9.3	47.0	62.0	0.0	0.0	45.0	0	0
17:57:48	9.2	50.0	62.0	0.0	0.0	45.0	0	0
17:57:49	9.0	43.0	62.0	0.0	0.0	45.0	0	0
17:57:50	8.9	39.0	61.0	0.0	0.0	45.0	0	0
17:57:51	8.9	37.0	60.0	0.0	0.0	45.0	0	0
17:57:52	9.2	41.0	59.0	0.0	0.0	45.0	0	0
17:57:53	9.3	53.0	60.0	0.0	0.0	45.0	0	0
17:57:54	9.3	57.0	62.0	0.0	0.0	45.0	0	0
17:57:55	9.1	46.0	62.0	0.0	0.0	45.0	0	0
17:57:56	9.1	39.0	62.0	0.0	0.0	45.0	0	0
17:57:57	9.2	43.0	61.0	0.0	0.0	45.0	0	0
17:57:58	9.3	47.0	61.0	0.0	0.0	45.0	0	0
17:57:59	9.3	51.0	62.0	0.0	0.0	45.0	0	0
17:58:00	9.2	48.0	62.0	0.0	0.0	45.0	0	0
17:58:01	9.2	43.0	62.0	0.0	0.0	45.0	0	0
17:58:02	9.3	45.0	61.0	0.0	0.0	45.0	0	0
17:58:03	9.3	50.0	62.0	0.0	0.0	45.0	0	0
17:58:04	9.4	48.0	62.0	0.0	0.0	45.0	0	0
17:58:05	9.3	49.0	62.0	0.0	0.0	45.0	0	0
17:58:06	9.1	44.0	63.0	0.0	0.0	45.0	0	0
17:58:07	9.1	40.0	62.0	0.0	0.0	45.0	0	0
17:58:08	9.1	41.0	61.0	0.0	0.0	45.0	0	0
17:58:09	9.2	42.0	60.0	0.0	0.0	45.0	0	0
17:58:10	9.1	46.0	61.0	0.0	0.0	45.0	0	0
17:58:11	9.1	49.0	61.0	0.0	0.0	45.0	0	0
17:58:12	9.2	42.0	61.0	0.0	0.0	45.0	0	0
17:58:13	9.0	44.0	61.0	0.0	0.0	45.0	0	0
17:58:14	9.0	46.0	61.0	0.0	0.0	45.0	0	0
17:58:15	9.1	38.0	60.0	0.0	0.0	45.0	0	0
17:58:16	9.4	45.0	60.0	0.0	0.0	45.0	0	0
17:58:17	9.3	49.0	60.0	0.0	0.0	45.0	0	0
17:58:18	9.3	56.0	62.0	0.0	0.0	45.0	0	0
17:58:19	9.3	43.0	62.0	0.0	0.0	45.0	0	0
17:58:20	9.3	45.0	62.0	0.0	0.0	45.0	0	0
17:58:21	9.2	46.0	62.0	0.0	0.0	45.0	0	0
17:58:22	9.3	46.0	62.0	0.0	0.0	45.0	0	0
17:58:23	9.2	48.0	62.0	0.0	0.0	45.0	0	0
17:58:24	8.9	39.0	61.0	0.0	0.0	45.0	0	0
17:58:25	9.2	40.0	60.0	0.0	0.0	45.0	0	0
17:58:26	9.3	55.0	61.0	0.0	0.0	45.0	0	0
17:58:27	9.2	50.0	62.0	0.0	0.0	45.0	0	0
17:58:28	9.1	43.0	62.0	0.0	0.0	45.0	0	0
17:58:29	9.1	41.0	61.0	0.0	0.0	45.0	0	0
17:58:30	9.1	46.0	61.0	0.0	0.0	45.0	0	0
17:58:31	9.0	47.0	61.0	0.0	0.0	45.0	0	0
17:58:32	9.1	39.0	61.0	0.0	0.0	45.0	0	0
17:58:33	9.2	49.0	61.0	0.0	0.0	45.0	0	0
17:58:34	9.1	48.0	61.0	0.0	0.0	45.0	0	0
17:58:35	9.2	41.0	61.0	0.0	0.0	45.0	0	0
17:58:36	9.3	45.0	61.0	0.0	0.0	45.0	0	0
17:58:37	9.3	53.0	62.0	0.0	0.0	45.0	0	0
17:58:38	9.3	45.0	62.0	0.0	0.0	45.0	0	0
17:58:39	9.4	49.0	62.0	0.0	0.0	45.0	0	0
17:58:40	9.3	46.0	62.0	0.0	0.0	45.0	0	0
17:58:41	9.1	49.0	63.0	0.0	0.0	45.0	0	0
17:58:42	9.1	39.0	62.0	0.0	0.0	45.0	0	0
17:58:43	9.1	42.0	61.0	0.0	0.0	45.0	0	0
17:58:44	9.2	44.0	61.0	0.0	0.0	45.0	0	0
17:58:45	9.3	47.0	61.0	0.0	0.0	45.0	0	0
17:58:46	9.2	51.0	62.0	0.0	0.0	45.0	0	0
17:58:47	9.2	47.0	62.0	0.0	0.0	45.0	0	0
17:58:48	9.1	43.0	62.0	0.0	0.0	45.0	0	0
17:58:49	9.1	43.0	61.0	0.0	0.0	45.0	0	0
17:58:50	9.2	40.0	61.0	0.0	0.0	45.0	0	0
17:58:51	9.1	47.0	61.0	0.0	0.0	45.0	0	0
17:58:52	8.9	47.0	61.0	0.0	0.0	45.0	0	0
17:58:53	9.0	39.0	61.0	0.0	0.0	45.0	0	0
17:58:54	9.1	39.0	60.0	0.0	0.0	45.0	0	0
17:58:55	9.2	49.0	60.0	0.0	0.0	45.0	0	0
17:58:56	9.2	52.0	61.0	0.0	0.0	45.0	0	0
17:58:57	9.2	43.0	61.0	0.0	0.0	45.0	0	0
17:58:58	9.1	45.0	61.0	0.0	0.0	45.0	0	0
17:58:59	9.1	46.0	61.0	0.0	0.0	45.0	0	0
17:59:00	9.1	41.0	61.0	0.0	0.0	45.0	0	0
17:59:01	9.1	41.0	61.0	0.0	0.0	45.0	0	0
17:59:02	9.1	46.0	60.0	0.0	0.0	45.0	0	0
17:59:03	9.3	46.0	61.0	0.0	0.0	45.0	0	0
17:59:04	9.3	45.0	61.0	0.0	0.0	45.0	0	0
17:59:05	9.1	51.0	61.0	0.0	0.0	45.0	0	0
17:59:06	9.1	43.0	62.0	0.0	0.0	45.0	0	0
17:59:07	9.1	41.0	61.0	0.0	0.0	45.0	0	0
17:59:08	8.9	46.0	61.0	0.0	0.0	45.0	0	0
17:59:09	8.9	43.0	61.0	0.0	0.0	45.0	0	0
17:59:10	9.0	35.0	59.0	0.0	0.0	45.0	0	0
17:59:11	9.2	44.0	59.0	0.0	0.0	45.0	0	0
17:59:12	9.2	50.0	59.0	0.0	0.0	45.0	0	0
17:59:13	9.2	52.0	61.0	0.0	0.0	45.0	0	0
17:59:14	9.3	43.0	61.0	0.0	0.0	45.0	0	0
17:59:15	9.3	45.0	61.0	0.0	0.0	45.0	0	0
17:59:16	9.3	51.0	61.0	0.0	0.0	45.0	0	0
17:59:17	9.3	46.0	62.0	0.0	0.0	45.0	0	0
17:59:18	9.2	46.0	62.0	0.0	0.0	45.0	0	0
17:59:19	9.2	44.0	62.0	0.0	0.0	45.0	0	0
17:59:20	9.2	44.0	61.0	0.0	0.0	45.0	0	0
17:59:21	9.1	45.0	61.0	0.0	0.0	45.0	0	0
17:59:22	9.2	45.0	61.0	0.0	0.0	45.0	0	0
17:59:23	9.1	45.0	61.0	0.0	0.0	45.0	0	0
17:59:24	9.1	45.0	61.0	0.0	0.0	45.0	0	0
17:59:25	9.1	44.0	61.0	0.0	0.0	45.0	0	0
17:59:26	9.2	46.0	61.0	0.0	0.0	45.0	0	0
17:59:27	9.1	47.0	61.0	0.0	0.0	45.0	0	0
17:59:28	9.0	45.0	61.0	0.0	0.0	45.0	0	0
17:59:29	9.0	40.0	61.0	0.0	0.0	45.0	0	0
17:59:30	9.0	41.0	60.0	0.0	0.0	45.0	0	0
17:59:31	8.9	43.0	60.0	0.0	0.0	45.0	0	0
17:59:32	8.7	43.0	60.0	0.0	0.0	45.0	0	0
17:59:33	8.8	35.0	59.0	0.0	0.0	45.0	0	0
17:59:34	9.2	47.0	58.0	0.0	0.0	45.0	0	0
17:59:35	9.2	57.0	60.0	0.0	0.0	45.0	0	0
17:59:36	9.1	48.0	62.0	0.0	0.0	45.0	0	0
17:59:37	9.1	42.0	61.0	0.0	0.0	45.0	0	0
17:59:38	9.1	45.0	61.0	0.0	0.0	45.0	0	0
17:59:39	9.1	42.0	61.0	0.0	0.0	45.0	0	0
17:59:40	9.2	44.0	61.0	0.0	0.0	45.0	0	0
17:59:41	9.2	48.0	61.0	0.0	0.0	45.0	0	0
17:59:42	9.0	48.0	61.0	0.0	0.0	45.0	0	0
17:59:43	9.1	37.0	61.0	0.0	0.0	45.0	0	0
17:59:44	9.2	42.0	60.0	0.0	0.0	45.0	0	0
17:59:45	9.2	51.0	61.0	0.0	0.0	45.0	0	0
17:59:46	9.3	46.0	61.0	0.0	0.0	45.0	0	0
17:59:47	9.2	48.0	62.0	0.0	0.0	45.0	0	0
17:59:48	9.1	44.0	62.0	0.0	0.0	45.0	0	0
17:59:49	9.1	39.0	61.0	0.0	0.0	45.0	0	0
17:59:50	9.2	44.0	60.0	0.0	0.0	45.0	0	0
17:59:51	9.2	51.0	61.0	0.0	0.0	45.0	0	0
17:59:52	9.2	43.0	61.0	0.0	0.0	45.0	0	0
17:59:53	9.1	47.0	61.0	0.0	0.0	45.0	0	0
17:59:54	8.9	38.0	61.0	0.0	0.0	45.0	0	0
17:59:55	8.6	40.0	60.0	0.0	0.0	45.0	0	0
17:59:56	8.8	32.0	59.0	0.0	0.0	45.0	0	0
17:59:57	8.9	43.0	58.0	0.0	0.0	45.0	0	0
17:59:58	9.0	49.0	58.0	0.0	0.0	45.0	0	0
17:59:59	8.9	48.0	59.0	0.0	0.0	45.0	0	0
18:00:00	8.8	43.0	60.0	0.0	0.0	45.0	0	0
18:00:01	8.7	37.0	59.0	0.0	0.0	45.0	0	0
18:00:02	8.7	37.0	58.0	0.0	0.0	45.0	0	0
18:00:03	8.8	42.0	58.0	0.0	0.0	45.0	0	0
18:00:04	8.9	45.0	58.0	0.0	0.0	45.0	0	0
18:00:05	9.0	51.0	59.0	0.0	0.0	45.0	0	0
18:00:06	9.0	47.0	60.0	0.0	0.0	45.0	0	0
18:00:07	8.8	46.0	60.0	0.0	0.0	45.0	0	0
18:00:08	8.9	41.0	60.0	0.0	0.0	45.0	0	0
18:00:09	9.1	46.0	59.0	0.0	0.0	45.0	0	0
18:00:10	9.0	53.0	60.0	0.0	0.0	45.0	0	0
18:00:11	8.8	41.0	60.0	0.0	0.0	45.0	0	0
18:00:12	8.7	40.0	60.0	0.0	0.0	45.0	0	0
18:00:13	8.6	38.0	59.0	0.0	0.0	45.0	0	0
18:00:14	8.6	40.0	58.0	0.0	0.0	45.0	0	0
18:00:15	8.8	45.0	58.0	0.0	0.0	45.0	0	0
18:00:16	8.8	47.0	59.0	0.0	0.0	45.0	0	0
18:00:17	8.8	47.0	59.0	0.0	0.0	45.0	0	0
18:00:18	8.8	40.0	59.0	0.0	0.0	45.0	0	0
18:00:19	8.7	47.0	58.0	0.0	0.0	45.0	0	0
18:00:20	8.6	41.0	58.0	0.0	0.0	45.0	0	0
18:00:21	8.7	42.0	58.0	0.0	0.0	45.0	0	0
18:00:22	8.7	39.0	58.0	0.0	0.0	45.0	0	0
18:00:23	8.8	48.0	57.0	0.0	0.0	45.0	0	0
18:00:24	8.8	45.0	58.0	0.0	0.0	45.0	0	0
18:00:25	8.8	45.0	58.0	0.0	0.0	45.0	0	0
18:00:26	9.0	46.0	58.0	0.0	0.0	45.0	0	0
18:00:27	9.0	49.0	58.0	0.0	0.0	45.0	0	0
18:00:28	9.1	51.0	59.0	0.0	0.0	45.0	0	0
18:00:29	9.2	45.0	60.0	0.0	0.0	45.0	0	0
18:00:30	9.0	54.0	60.0	0.0	0.0	45.0	0	0
18:00:31	9.0	48.0	61.0	0.0	0.0	45.0	0	0
18:00:32	9.1	41.0	60.0	0.0	0.0	45.0	0	0
18:00:33	9.1	49.0	60.0	0.0	0.0	45.0	0	0
18:00:34	9.2	50.0	61.0	0.0	0.0	45.0	0	0
18:00:35	9.3	46.0	61.0	0.0	0.0	45.0	0	0
18:00:36	9.3	49.0	61.0	0.0	0.0	45.0	0	0
18:00:37	9.3	53.0	62.0	0.0	0.0	45.0	0	0
18:00:38	9.0	47.0	62.0	0.0	0.0	45.0	0	0
18:00:39	8.9	44.0	62.0	0.0	0.0	45.0	0	0
18:00:40	9.4	37.0	60.0	0.0	0.0	45.0	0	0
18:00:41	9.5	46.0	60.0	0.0	0.0	45.0	0	0
18:00:42	9.4	64.0	61.0	0.0	0.0	45.0	0	0
18:00:43	9.2	51.0	63.0	0.0	0.0	45.0	0	0
18:00:44	9.1	40.0	62.0	0.0	0.0	45.0	0	0
18:00:45	9.2	43.0	62.0	0.0	0.0	45.0	0	0
18:00:46	9.2	45.0	61.0	0.0	0.0	45.0	0	0
18:00:47	9.0	47.0	61.0	0.0	0.0	45.0	0	0
18:00:48	9.0	41.0	61.0	0.0	0.0	45.0	0	0
18:00:49	8.8	39.0	60.0	0.0	0.0	45.0	0	0
18:00:50	9.0	44.0	59.0	0.0	0.0	45.0	0	0
18:00:51	9.1	53.0	60.0	0.0	0.0	45.0	0	0
18:00:52	9.3	49.0	61.0	0.0	0.0	45.0	0	0
18:00:53	9.2	53.0	61.0	0.0	0.0	45.0	0	0
18:00:54	9.3	45.0	62.0	0.0	0.0	45.0	0	0
18:00:55	9.3	50.0	62.0	0.0	0.0	45.0	0	0
18:00:56	9.2	48.0	62.0	0.0	0.0	45.0	0	0
18:00:57	9.2	44.0	62.0	0.0	0.0	45.0	0	0
18:00:58	9.2	45.0	62.0	0.0	0.0	45.0	0	0
18:00:59	9.3	45.0	61.0	0.0	0.0	45.0	0	0
18:01:00	9.4	47.0	61.0	0.0	0.0	45.0	0	0
18:01:01	9.4	54.0	62.0	0.0	0.0	45.0	0	0
18:01:02	9.2	47.0	63.0	0.0	0.0	45.0	0	0
18:01:03	9.1	41.0	62.0	0.0	0.0	45.0	0	0
18:01:04	9.2	39.0	61.0	0.0	0.0	45.0	0	0
18:01:05	9.2	50.0	61.0	0.0	0.0	45.0	0	0
18:01:06	9.3	46.0	61.0	0.0	0.0	45.0	0	0
18:01:07	9.4	47.0	61.0	0.0	0.0	45.0	0	0
18:01:08	9.2	51.0	62.0	0.0	0.0	45.0	0	0
18:01:09	9.2	44.0	62.0	0.0	0.0	45.0	0	0
18:01:10	9.0	41.0	61.0	0.0	0.0	45.0	0	0
18:01:11	9.1	43.0	61.0	0.0	0.0	45.0	0	0
18:01:12	9.3	51.0	61.0	0.0	0.0	45.0	0	0
18:01:13	9.2	48.0	61.0	0.0	0.0	45.0	0	0
18:01:14	9.3	48.0	62.0	0.0	0.0	45.0	0	0
18:01:15	9.6	47.0	62.0	0.0	0.0	45.0	0	0
18:01:16	9.8	49.0	62.0	0.0	0.0	45.0	0	0
18:01:17	9.6	60.0	63.0	0.0	0.0	45.0	0	0
18:01:18	9.6	54.0	65.0	0.0	0.0	45.0	0	0
18:01:19	9.7	42.0	64.0	0.0	0.0	45.0	0	0
18:01:20	9.6	55.0	65.0	0.0	0.0	45.0	0	0
18:01:21	9.6	46.0	64.0	0.0	0.0	45.0	0	0
18:01:22	9.5	46.0	65.0	0.0	0.0	45.0	0	0
18:01:23	9.6	38.0	64.0	0.0	0.0	45.0	0	0
18:01:24	9.7	53.0	64.0	0.0	0.0	45.0	0	0
18:01:25	9.7	49.0	64.0	0.0	0.0	45.0	0	0
18:01:26	9.6	48.0	65.0	0.0	0.0	45.0	0	0
18:01:27	9.6	45.0	65.0	0.0	0.0	45.0	0	0
18:01:28	9.5	46.0	64.0	0.0	0.0	45.0	0	0
18:01:29	9.4	40.0	64.0	0.0	0.0	45.0	0	0
18:01:30	9.5	43.0	63.0	0.0	0.0	45.0	0	0
18:01:31	9.6	45.0	63.0	0.0	0.0	45.0	0	0
18:01:32	9.6	49.0	63.0	0.0	0.0	45.0	0	0
18:01:33	9.6	47.0	64.0	0.0	0.0	45.0	0	0
18:01:34	9.7	45.0	64.0	0.0	0.0	45.0	0	0
18:01:35	9.7	49.0	64.0	0.0	0.0	45.0	0	0
18:01:36	9.7	46.0	65.0	0.0	0.0	45.0	0	0
18:01:37	9.8	49.0	64.0	0.0	0.0	45.0	0	0
18:01:38	9.8	52.0	65.0	0.0	0.0	45.0	0	0
18:01:39	9.7	46.0	66.0	0.0	0.0	45.0	0	0
18:01:40	9.7	42.0	65.0	0.0	0.0	45.0	0	0
18:01:41	9.6	42.0	64.0	0.0	0.0	45.0	0	0
18:01:42	9.6	48.0	64.0	0.0	0.0	45.0	0	0
18:01:43	9.7	42.0	64.0	0.0	0.0	45.0	0	0
18:01:44	9.7	47.0	64.0	0.0	0.0	45.0	0	0
18:01:45	9.8	53.0	65.0	0.0	0.0	45.0	0	0
18:01:46	9.7	44.0	65.0	0.0	0.0	45.0	0	0
18:01:47	9.7	47.0	65.0	0.0	0.0	45.0	0	0
18:01:48	9.6	41.0	65.0	0.0	0.0	45.0	0	0
18:01:49	9.7	43.0	64.0	0.0	0.0	45.0	0	0
18:01:50	9.8	53.0	65.0	0.0	0.0	45.0	0	0
18:01:51	10.0	53.0	65.0	0.0	0.0	45.0	0	0
18:01:52	10.0	49.0	66.0	0.0	0.0	45.0	0	0
18:01:53	9.8	56.0	67.0	0.0	0.0	45.0	0	0
18:01:54	9.6	38.0	66.0	0.0	0.0	45.0	0	0
18:01:55	9.7	35.0	65.0	0.0	0.0	45.0	0	0
18:01:56	9.7	49.0	65.0	0.0	0.0	45.0	0	0
18:01:57	9.8	45.0	65.0	0.0	0.0	45.0	0	0
18:01:58	9.6	45.0	65.0	0.0	0.0	45.0	0	0
18:01:59	9.6	46.0	65.0	0.0	0.0	45.0	0	0
18:02:00	9.6	39.0	64.0	0.0	0.0	45.0	0	0
18:02:01	9.6	47.0	64.0	0.0	0.0	45.0	0	0
18:02:02	9.7	46.0	64.0	0.0	0.0	45.0	0	0
18:02:03	9.7	51.0	65.0	0.0	0.0	45.0	0	0
18:02:04	9.6	41.0	65.0	0.0	0.0	45.0	0	0
18:02:05	9.4	45.0	64.0	0.0	0.0	45.0	0	0
18:02:06	9.2	38.0	64.0	0.0	0.0	45.0	0	0
18:02:07	9.5	31.0	62.0	0.0	0.0	45.0	0	0
18:02:08	9.5	51.0	62.0	0.0	0.0	45.0	0	0
18:02:09	9.4	48.0	63.0	0.0	0.0	45.0	0	0
18:02:10	9.4	47.0	63.0	0.0	0.0	45.0	0	0
18:02:11	9.3	38.0	63.0	0.0	0.0	45.0	0	0
18:02:12	9.4	43.0	63.0	0.0	0.0	45.0	0	0
18:02:13	9.3	45.0	62.0	0.0	0.0	45.0	0	0
18:02:14	9.3	43.0	63.0	0.0	0.0	45.0	0	0
18:02:15	9.4	39.0	62.0	0.0	0.0	45.0	0	0
18:02:16	9.3	47.0	62.0	0.0	0.0	45.0	0	0
18:02:17	9.4	43.0	62.0	0.0	0.0	45.0	0	0
18:02:18	9.3	40.0	62.0	0.0	0.0	45.0	0	0
18:02:19	9.3	47.0	62.0	0.0	0.0	45.0	0	0
18:02:20	9.4	39.0	62.0	0.0	0.0	45.0	0	0
18:02:21	9.4	46.0	62.0	0.0	0.0	45.0	0	0
18:02:22	9.4	47.0	62.0	0.0	0.0	45.0	0	0
18:02:23	9.4	43.0	62.0	0.0	0.0	45.0	0	0
18:02:24	9.3	48.0	62.0	0.0	0.0	45.0	0	0
18:02:25	9.4	42.0	63.0	0.0	0.0	45.0	0	0
18:02:26	9.5	50.0	63.0	0.0	0.0	45.0	0	0
18:02:27	9.5	47.0	63.0	0.0	0.0	45.0	0	0
18:02:28	9.5	46.0	64.0	0.0	0.0	45.0	0	0
18:02:29	9.6	42.0	63.0	0.0	0.0	45.0	0	0
18:02:30	9.6	46.0	63.0	0.0	0.0	45.0	0	0
18:02:31	9.5	50.0	64.0	0.0	0.0	45.0	0	0
18:02:32	9.4	43.0	64.0	0.0	0.0	45.0	0	0
18:02:33	9.4	43.0	63.0	0.0	0.0	45.0	0	0
18:02:34	9.4	43.0	63.0	0.0	0.0	45.0	0	0
18:02:35	9.3	45.0	63.0	0.0	0.0	45.0	0	0
18:02:36	9.4	40.0	63.0	0.0	0.0	45.0	0	0
18:02:37	9.6	42.0	62.0	0.0	0.0	45.0	0	0
18:02:38	9.7	50.0	63.0	0.0	0.0	45.0	0	0
18:02:39	9.7	48.0	63.0	0.0	0.0	45.0	0	0
18:02:40	9.7	50.0	64.0	0.0	0.0	45.0	0	0
18:02:41	9.7	49.0	64.0	0.0	0.0	45.0	0	0
18:02:42	9.7	46.0	65.0	0.0	0.0	45.0	0	0
18:02:43	9.6	48.0	65.0	0.0	0.0	45.0	0	0
18:02:44	9.6	43.0	65.0	0.0	0.0	45.0	0	0
18:02:45	9.6	44.0	64.0	0.0	0.0	45.0	0	0
18:02:46	9.6	46.0	64.0	0.0	0.0	45.0	0	0
18:02:47	9.5	42.0	64.0	0.0	0.0	45.0	0	0
18:02:48	9.6	42.0	64.0	0.0	0.0	45.0	0	0
18:02:49	9.5	48.0	64.0	0.0	0.0	45.0	0	0
18:02:50	9.4	48.0	64.0	0.0	0.0	45.0	0	0
18:02:51	9.4	43.0	64.0	0.0	0.0	45.0	0	0
18:02:52	9.5	40.0	63.0	0.0	0.0	45.0	0	0
18:02:53	9.4	46.0	63.0	0.0	0.0	45.0	0	0
18:02:54	9.5	44.0	63.0	0.0	0.0	45.0	0	0
18:02:55	9.6	38.0	63.0	0.0	0.0	45.0	0	0
18:02:56	9.8	51.0	63.0	0.0	0.0	45.0	0	0
18:02:57	9.9	54.0	65.0	0.0	0.0	45.0	0	0
18:02:58	9.9	54.0	66.0	0.0	0.0	45.0	0	0
18:02:59	9.9	48.0	66.0	0.0	0.0	45.0	0	0
18:03:00	10.0	43.0	66.0	0.0	0.0	45.0	0	0
18:03:01	10.0	49.0	66.0	0.0	0.0	45.0	0	0
18:03:02	9.8	46.0	67.0	0.0	0.0	45.0	0	0
18:03:03	9.7	39.0	66.0	0.0	0.0	45.0	0	0
18:03:04	9.7	43.0	66.0	0.0	0.0	45.0	0	0
18:03:05	9.6	35.0	65.0	0.0	0.0	45.0	0	0
18:03:06	9.5	43.0	64.0	0.0	0.0	45.0	0	0
18:03:07	9.4	42.0	64.0	0.0	0.0	45.0	0	0
18:03:08	9.5	37.0	63.0	0.0	0.0	45.0	0	0
18:03:09	9.6	49.0	63.0	0.0	0.0	45.0	0	0
18:03:10	9.6	49.0	64.0	0.0	0.0	45.0	0	0
18:03:11	9.5	41.0	64.0	0.0	0.0	45.0	0	0
18:03:12	9.6	39.0	64.0	0.0	0.0	45.0	0	0
18:03:13	9.7	42.0	63.0	0.0	0.0	45.0	0	0
18:03:14	9.8	51.0	64.0	0.0	0.0	45.0	0	0
18:03:15	9.7	47.0	65.0	0.0	0.0	45.0	0	0
18:03:16	9.7	45.0	65.0	0.0	0.0	45.0	0	0
18:03:17	9.5	43.0	65.0	0.0	0.0	45.0	0	0
18:03:18	9.4	43.0	65.0	0.0	0.0	45.0	0	0
18:03:19	9.4	36.0	64.0	0.0	0.0	45.0	0	0
18:03:20	9.6	37.0	63.0	0.0	0.0	45.0	0	0
18:03:21	9.7	48.0	63.0	0.0	0.0	45.0	0	0
18:03:22	9.6	48.0	64.0	0.0	0.0	45.0	0	0
18:03:23	9.4	49.0	64.0	0.0	0.0	45.0	0	0
18:03:24	9.4	38.0	64.0	0.0	0.0	45.0	0	0
18:03:25	9.3	40.0	63.0	0.0	0.0	45.0	0	0
18:03:26	9.3	43.0	63.0	0.0	0.0	45.0	0	0
18:03:27	9.4	42.0	62.0	0.0	0.0	45.0	0	0
18:03:28	9.4	46.0	62.0	0.0	0.0	45.0	0	0
18:03:29	9.3	45.0	63.0	0.0	0.0	45.0	0	0
18:03:30	9.3	39.0	63.0	0.0	0.0	45.0	0	0
18:03:31	9.3	41.0	62.0	0.0	0.0	45.0	0	0
18:03:32	9.3	41.0	62.0	0.0	0.0	45.0	0	0
18:03:33	9.3	42.0	62.0	0.0	0.0	45.0	0	0
18:03:34	9.3	41.0	61.0	0.0	0.0	45.0	0	0
18:03:35	9.2	45.0	62.0	0.0	0.0	45.0	0	0
18:03:36	9.3	42.0	62.0	0.0	0.0	45.0	0	0
18:03:37	9.3	44.0	62.0	0.0	0.0	45.0	0	0
18:03:38	9.2	44.0	62.0	0.0	0.0	45.0	0	0
18:03:39	9.3	43.0	62.0	0.0	0.0	45.0	0	0
18:03:40	9.1	42.0	62.0	0.0	0.0	45.0	0	0
18:03:41	9.0	41.0	62.0	0.0	0.0	45.0	0	0
18:03:42	9.1	37.0	61.0	0.0	0.0	45.0	0	0
18:03:43	9.1	43.0	60.0	0.0	0.0	45.0	0	0
18:03:44	9.2	43.0	61.0	0.0	0.0	45.0	0	0
18:03:45	9.3	44.0	61.0	0.0	0.0	45.0	0	0
18:03:46	9.4	48.0	62.0	0.0	0.0	45.0	0	0
18:03:47	9.5	47.0	62.0	0.0	0.0	45.0	0	0
18:03:48	9.5	46.0	63.0	0.0	0.0	45.0	0	0
18:03:49	9.3	47.0	63.0	0.0	0.0	45.0	0	0
18:03:50	9.2	42.0	63.0	0.0	0.0	45.0	0	0
18:03:51	9.2	37.0	62.0	0.0	0.0	45.0	0	0
18:03:52	9.2	41.0	61.0	0.0	0.0	45.0	0	0
18:03:53	9.2	42.0	61.0	0.0	0.0	45.0	0	0
18:03:54	9.3	45.0	61.0	0.0	0.0	45.0	0	0
18:03:55	9.2	42.0	61.0	0.0	0.0	45.0	0	0
18:03:56	9.2	46.0	61.0	0.0	0.0	45.0	0	0
18:03:57	9.2	39.0	62.0	0.0	0.0	45.0	0	0
18:03:58	9.1	42.0	61.0	0.0	0.0	45.0	0	0
18:03:59	9.1	45.0	61.0	0.0	0.0	45.0	0	0
18:04:00	9.0	41.0	61.0	0.0	0.0	45.0	0	0
18:04:01	9.0	40.0	61.0	0.0	0.0	45.0	0	0
18:04:02	9.1	40.0	60.0	0.0	0.0	45.0	0	0
18:04:03	9.1	45.0	60.0	0.0	0.0	45.0	0	0
18:04:04	9.2	44.0	60.0	0.0	0.0	45.0	0	0
18:04:05	9.1	48.0	61.0	0.0	0.0	45.0	0	0
18:04:06	9.2	42.0	61.0	0.0	0.0	45.0	0	0
18:04:07	9.1	45.0	61.0	0.0	0.0	45.0	0	0
18:04:08	8.9	42.0	61.0	0.0	0.0	45.0	0	0
18:04:09	8.7	27.0	60.0	0.0	0.0	45.0	0	0
18:04:10	9.0	41.0	58.0	0.0	0.0	45.0	0	0
18:04:11	9.1	54.0	59.0	0.0	0.0	45.0	0	0
18:04:12	9.0	44.0	61.0	0.0	0.0	45.0	0	0
18:04:13	8.9	42.0	61.0	0.0	0.0	45.0	0	0
18:04:14	9.0	40.0	60.0	0.0	0.0	45.0	0	0
18:04:15	9.1	47.0	60.0	0.0	0.0	45.0	0	0
18:04:16	9.2	47.0	61.0	0.0	0.0	45.0	0	0
18:04:17	9.2	48.0	61.0	0.0	0.0	45.0	0	0
18:04:18	9.1	44.0	62.0	0.0	0.0	45.0	0	0
18:04:19	9.0	39.0	61.0	0.0	0.0	45.0	0	0
18:04:20	8.9	39.0	60.0	0.0	0.0	45.0	0	0
18:04:21	8.9	40.0	60.0	0.0	0.0	45.0	0	0
18:04:22	9.0	44.0	59.0	0.0	0.0	45.0	0	0
18:04:23	9.1	47.0	60.0	0.0	0.0	45.0	0	0
18:04:24	9.1	48.0	61.0	0.0	0.0	45.0	0	0
18:04:25	9.0	46.0	61.0	0.0	0.0	45.0	0	0
18:04:26	9.1	40.0	61.0	0.0	0.0	45.0	0	0
18:04:27	9.2	47.0	61.0	0.0	0.0	45.0	0	0
18:04:28	9.4	45.0	61.0	0.0	0.0	45.0	0	0
18:04:29	9.3	54.0	62.0	0.0	0.0	45.0	0	0
18:04:30	9.2	39.0	62.0	0.0	0.0	45.0	0	0
18:04:31	9.1	42.0	61.0	0.0	0.0	45.0	0	0
18:04:32	9.1	43.0	61.0	0.0	0.0	45.0	0	0
18:04:33	9.0	42.0	60.0	0.0	0.0	45.0	0	0
18:04:34	9.2	41.0	60.0	0.0	0.0	45.0	0	0
18:04:35	9.2	51.0	61.0	0.0	0.0	45.0	0	0
18:04:36	9.2	49.0	61.0	0.0	0.0	45.0	0	0
18:04:37	9.2	43.0	61.0	0.0	0.0	45.0	0	0
18:04:38	9.1	45.0	61.0	0.0	0.0	45.0	0	0
18:04:39	9.0	39.0	61.0	0.0	0.0	45.0	0	0
18:04:40	9.1	44.0	60.0	0.0	0.0	45.0	0	0
18:04:41	9.0	45.0	60.0	0.0	0.0	45.0	0	0
18:04:42	9.0	45.0	60.0	0.0	0.0	45.0	0	0
18:04:43	9.0	40.0	60.0	0.0	0.0	45.0	0	0
18:04:44	9.1	45.0	60.0	0.0	0.0	45.0	0	0
18:04:45	9.1	46.0	60.0	0.0	0.0	45.0	0	0
18:04:46	9.1	44.0	60.0	0.0	0.0	45.0	0	0
18:04:47	9.1	44.0	60.0	0.0	0.0	45.0	0	0
18:04:48	9.0	42.0	60.0	0.0	0.0	45.0	0	0
18:04:49	9.0	43.0	60.0	0.0	0.0	45.0	0	0
18:04:50	9.0	41.0	60.0	0.0	0.0	45.0	0	0
18:04:51	8.8	44.0	60.0	0.0	0.0	45.0	0	0
18:04:52	8.8	40.0	59.0	0.0	0.0	45.0	0	0
18:04:53	8.8	41.0	59.0	0.0	0.0	45.0	0	0
18:04:54	8.9	41.0	58.0	0.0	0.0	45.0	0	0
18:04:55	8.9	43.0	59.0	0.0	0.0	45.0	0	0
18:04:56	8.9	49.0	59.0	0.0	0.0	45.0	0	0
18:04:57	8.8	42.0	59.0	0.0	0.0	45.0	0	0
18:04:58	8.8	41.0	59.0	0.0	0.0	45.0	0	0
18:04:59	8.7	43.0	59.0	0.0	0.0	45.0	0	0
18:05:00	8.8	39.0	58.0	0.0	0.0	45.0	0	0
18:05:01	8.9	46.0	58.0	0.0	0.0	45.0	0	0
18:05:02	9.0	49.0	59.0	0.0	0.0	45.0	0	0
18:05:03	9.1	46.0	60.0	0.0	0.0	45.0	0	0
18:05:04	9.0	50.0	61.0	0.0	0.0	45.0	0	0
18:05:05	9.0	43.0	61.0	0.0	0.0	45.0	0	0
18:05:06	9.0	41.0	60.0	0.0	0.0	45.0	0	0
18:05:07	8.9	45.0	60.0	0.0	0.0	45.0	0	0
18:05:08	8.8	43.0	60.0	0.0	0.0	45.0	0	0
18:05:09	8.9	39.0	59.0	0.0	0.0	45.0	0	0
18:05:10	8.9	51.0	59.0	0.0	0.0	45.0	0	0
