# Supplementary material for: Handcycling with concurrent lower body low-frequency electromyostimulation significantly increases acute oxygen uptake: implications for rehabilitation and prevention
Source: PeerJ. 2022 May 18;10:e13333. doi: 10.7717/peerj.13333 (PMC9123886; doi:10.7717/peerj.13333)
Supplement: Supplemental Information 1 — Raw data for each participant (load, heart rate, spirometric data) and R-Scripts for data processing (as described in the material & method section under “Data aquisition”), and EMS intensity and blood lactate concentration. [file peerj-10-13333-s001.zip › raw_data/HANDCYCLE/EMS_Pilot_03_CON_LOAD.csv]

Time	Speed [km/h]	Power [watt]	Cadence	Heartrate	Temperature [?]	Altitude [m]	latitude	longitude
15:59:11	0.0	0.0	0.0	0.0	0.0	46.0	0	0
15:59:12	3.3	0.0	0.0	0.0	0.0	46.0	0	0
15:59:13	4.2	0.0	0.0	0.0	0.0	46.0	0	0
15:59:14	5.9	0.0	0.0	0.0	0.0	46.0	0	0
15:59:15	7.0	0.0	0.0	0.0	0.0	46.0	0	0
15:59:16	7.8	0.0	0.0	0.0	0.0	46.0	0	0
15:59:17	8.6	0.0	0.0	0.0	0.0	46.0	0	0
15:59:18	9.2	40.0	44.0	0.0	0.0	46.0	0	0
15:59:19	9.7	40.0	44.0	0.0	0.0	46.0	0	0
15:59:20	9.9	35.0	48.0	0.0	0.0	46.0	0	0
15:59:21	10.0	35.0	48.0	0.0	0.0	46.0	0	0
15:59:22	10.0	32.0	50.0	0.0	0.0	46.0	0	0
15:59:23	10.0	27.0	52.0	0.0	0.0	46.0	0	0
15:59:24	9.9	26.0	52.0	0.0	0.0	46.0	0	0
15:59:25	9.8	23.0	52.0	0.0	0.0	46.0	0	0
15:59:26	9.9	25.0	51.0	0.0	0.0	46.0	0	0
15:59:27	9.8	33.0	51.0	0.0	0.0	46.0	0	0
15:59:28	9.5	33.0	51.0	0.0	0.0	46.0	0	0
15:59:29	9.7	37.0	51.0	0.0	0.0	46.0	0	0
15:59:30	10.6	31.0	50.0	0.0	0.0	46.0	0	0
15:59:31	10.9	59.0	50.0	0.0	0.0	46.0	0	0
15:59:32	11.4	84.0	54.0	0.0	0.0	46.0	0	0
15:59:33	11.7	72.0	57.0	0.0	0.0	46.0	0	0
15:59:34	12.0	80.0	59.0	0.0	0.0	46.0	0	0
15:59:35	12.3	73.0	60.0	0.0	0.0	46.0	0	0
15:59:36	12.4	73.0	62.0	0.0	0.0	46.0	0	0
15:59:37	12.5	59.0	63.0	0.0	0.0	46.0	0	0
15:59:38	12.3	48.0	64.0	0.0	0.0	46.0	0	0
15:59:39	12.2	37.0	64.0	0.0	0.0	46.0	0	0
15:59:40	12.0	27.0	64.0	0.0	0.0	46.0	0	0
15:59:41	11.9	26.0	64.0	0.0	0.0	46.0	0	0
15:59:42	11.8	27.0	62.0	0.0	0.0	46.0	0	0
15:59:43	11.8	31.0	61.0	0.0	0.0	46.0	0	0
15:59:44	11.7	37.0	61.0	0.0	0.0	46.0	0	0
15:59:45	11.6	34.0	61.0	0.0	0.0	46.0	0	0
15:59:46	11.8	39.0	60.0	0.0	0.0	46.0	0	0
15:59:47	11.9	56.0	61.0	0.0	0.0	46.0	0	0
15:59:48	11.8	50.0	62.0	0.0	0.0	46.0	0	0
15:59:49	11.7	39.0	61.0	0.0	0.0	46.0	0	0
15:59:50	11.7	42.0	61.0	0.0	0.0	46.0	0	0
15:59:51	11.6	46.0	61.0	0.0	0.0	46.0	0	0
15:59:52	11.5	44.0	60.0	0.0	0.0	46.0	0	0
15:59:53	11.3	38.0	60.0	0.0	0.0	46.0	0	0
15:59:54	11.5	37.0	59.0	0.0	0.0	46.0	0	0
15:59:55	11.5	53.0	59.0	0.0	0.0	46.0	0	0
15:59:56	11.6	45.0	60.0	0.0	0.0	46.0	0	0
15:59:57	11.6	52.0	60.0	0.0	0.0	46.0	0	0
15:59:58	11.8	48.0	60.0	0.0	0.0	46.0	0	0
15:59:59	11.7	54.0	61.0	0.0	0.0	46.0	0	0
16:00:00	11.6	45.0	61.0	0.0	0.0	46.0	0	0
16:00:01	11.5	40.0	60.0	0.0	0.0	46.0	0	0
16:00:02	11.5	44.0	60.0	0.0	0.0	46.0	0	0
16:00:03	11.6	44.0	60.0	0.0	0.0	46.0	0	0
16:00:04	11.6	50.0	60.0	0.0	0.0	46.0	0	0
16:00:05	11.6	45.0	60.0	0.0	0.0	46.0	0	0
16:00:06	11.7	48.0	60.0	0.0	0.0	46.0	0	0
16:00:07	11.7	48.0	60.0	0.0	0.0	46.0	0	0
16:00:08	11.8	49.0	61.0	0.0	0.0	46.0	0	0
16:00:09	11.8	51.0	61.0	0.0	0.0	46.0	0	0
16:00:10	11.6	48.0	61.0	0.0	0.0	46.0	0	0
16:00:11	11.6	40.0	61.0	0.0	0.0	46.0	0	0
16:00:12	11.5	42.0	60.0	0.0	0.0	46.0	0	0
16:00:13	11.5	41.0	60.0	0.0	0.0	46.0	0	0
16:00:14	11.7	42.0	59.0	0.0	0.0	46.0	0	0
16:00:15	11.8	53.0	60.0	0.0	0.0	46.0	0	0
16:00:16	11.9	52.0	61.0	0.0	0.0	46.0	0	0
16:00:17	11.8	50.0	61.0	0.0	0.0	46.0	0	0
16:00:18	11.9	50.0	61.0	0.0	0.0	46.0	0	0
16:00:19	12.0	47.0	61.0	0.0	0.0	46.0	0	0
16:00:20	11.8	48.0	61.0	0.0	0.0	46.0	0	0
16:00:21	11.6	44.0	61.0	0.0	0.0	46.0	0	0
16:00:22	11.5	36.0	60.0	0.0	0.0	46.0	0	0
16:00:23	11.5	41.0	60.0	0.0	0.0	46.0	0	0
16:00:24	11.5	42.0	59.0	0.0	0.0	46.0	0	0
16:00:25	11.5	46.0	59.0	0.0	0.0	46.0	0	0
16:00:26	11.5	44.0	59.0	0.0	0.0	46.0	0	0
16:00:27	11.6	46.0	59.0	0.0	0.0	46.0	0	0
16:00:28	11.6	50.0	60.0	0.0	0.0	46.0	0	0
16:00:29	11.6	46.0	60.0	0.0	0.0	46.0	0	0
16:00:30	11.6	49.0	60.0	0.0	0.0	46.0	0	0
16:00:31	11.6	44.0	60.0	0.0	0.0	46.0	0	0
16:00:32	11.5	46.0	60.0	0.0	0.0	46.0	0	0
16:00:33	11.6	45.0	60.0	0.0	0.0	46.0	0	0
16:00:34	11.5	46.0	60.0	0.0	0.0	46.0	0	0
16:00:35	11.4	43.0	60.0	0.0	0.0	46.0	0	0
16:00:36	11.4	39.0	59.0	0.0	0.0	46.0	0	0
16:00:37	11.5	47.0	59.0	0.0	0.0	46.0	0	0
16:00:38	11.5	46.0	59.0	0.0	0.0	46.0	0	0
16:00:39	11.5	50.0	60.0	0.0	0.0	46.0	0	0
16:00:40	11.5	45.0	60.0	0.0	0.0	46.0	0	0
16:00:41	11.5	46.0	60.0	0.0	0.0	46.0	0	0
16:00:42	11.4	46.0	60.0	0.0	0.0	46.0	0	0
16:00:43	11.3	41.0	60.0	0.0	0.0	46.0	0	0
16:00:44	11.4	42.0	59.0	0.0	0.0	46.0	0	0
16:00:45	11.5	48.0	59.0	0.0	0.0	46.0	0	0
16:00:46	11.4	49.0	59.0	0.0	0.0	46.0	0	0
16:00:47	11.3	41.0	59.0	0.0	0.0	46.0	0	0
16:00:48	11.3	43.0	59.0	0.0	0.0	46.0	0	0
16:00:49	11.3	43.0	59.0	0.0	0.0	46.0	0	0
16:00:50	11.2	43.0	59.0	0.0	0.0	46.0	0	0
16:00:51	11.2	46.0	59.0	0.0	0.0	46.0	0	0
16:00:52	11.1	40.0	59.0	0.0	0.0	46.0	0	0
16:00:53	11.2	41.0	58.0	0.0	0.0	46.0	0	0
16:00:54	11.2	41.0	58.0	0.0	0.0	46.0	0	0
16:00:55	11.2	48.0	58.0	0.0	0.0	46.0	0	0
16:00:56	11.3	43.0	58.0	0.0	0.0	46.0	0	0
16:00:57	11.3	45.0	58.0	0.0	0.0	46.0	0	0
16:00:58	11.3	45.0	58.0	0.0	0.0	46.0	0	0
16:00:59	11.5	46.0	58.0	0.0	0.0	46.0	0	0
16:01:00	11.5	46.0	58.0	0.0	0.0	46.0	0	0
16:01:01	11.5	60.0	59.0	0.0	0.0	46.0	0	0
16:01:02	11.5	46.0	60.0	0.0	0.0	46.0	0	0
16:01:03	11.5	41.0	59.0	0.0	0.0	46.0	0	0
16:01:04	11.5	56.0	59.0	0.0	0.0	46.0	0	0
16:01:05	11.5	45.0	60.0	0.0	0.0	46.0	0	0
16:01:06	11.5	47.0	60.0	0.0	0.0	46.0	0	0
16:01:07	11.6	44.0	59.0	0.0	0.0	46.0	0	0
16:01:08	11.6	46.0	59.0	0.0	0.0	46.0	0	0
16:01:09	11.5	56.0	60.0	0.0	0.0	46.0	0	0
16:01:10	11.4	47.0	60.0	0.0	0.0	46.0	0	0
16:01:11	11.3	38.0	60.0	0.0	0.0	46.0	0	0
16:01:12	11.3	42.0	59.0	0.0	0.0	46.0	0	0
16:01:13	11.4	46.0	59.0	0.0	0.0	46.0	0	0
16:01:14	11.3	48.0	59.0	0.0	0.0	46.0	0	0
16:01:15	11.5	47.0	59.0	0.0	0.0	46.0	0	0
16:01:16	11.4	46.0	59.0	0.0	0.0	46.0	0	0
16:01:17	11.3	44.0	59.0	0.0	0.0	46.0	0	0
16:01:18	11.3	46.0	59.0	0.0	0.0	46.0	0	0
16:01:19	11.3	45.0	59.0	0.0	0.0	46.0	0	0
16:01:20	11.3	43.0	58.0	0.0	0.0	46.0	0	0
16:01:21	11.2	47.0	58.0	0.0	0.0	46.0	0	0
16:01:22	11.3	43.0	58.0	0.0	0.0	46.0	0	0
16:01:23	11.5	43.0	58.0	0.0	0.0	46.0	0	0
16:01:24	11.5	58.0	59.0	0.0	0.0	46.0	0	0
16:01:25	11.5	49.0	59.0	0.0	0.0	46.0	0	0
16:01:26	11.5	46.0	59.0	0.0	0.0	46.0	0	0
16:01:27	11.4	46.0	59.0	0.0	0.0	46.0	0	0
16:01:28	11.3	42.0	59.0	0.0	0.0	46.0	0	0
16:01:29	11.3	45.0	59.0	0.0	0.0	46.0	0	0
16:01:30	11.3	50.0	59.0	0.0	0.0	46.0	0	0
16:01:31	11.2	40.0	59.0	0.0	0.0	46.0	0	0
16:01:32	11.3	43.0	58.0	0.0	0.0	46.0	0	0
16:01:33	11.2	49.0	58.0	0.0	0.0	46.0	0	0
16:01:34	11.1	45.0	58.0	0.0	0.0	46.0	0	0
16:01:35	11.1	38.0	58.0	0.0	0.0	46.0	0	0
16:01:36	11.3	38.0	58.0	0.0	0.0	46.0	0	0
16:01:37	11.4	48.0	58.0	0.0	0.0	46.0	0	0
16:01:38	11.4	53.0	58.0	0.0	0.0	46.0	0	0
16:01:39	11.5	52.0	59.0	0.0	0.0	46.0	0	0
16:01:40	11.5	46.0	59.0	0.0	0.0	46.0	0	0
16:01:41	11.4	46.0	59.0	0.0	0.0	46.0	0	0
16:01:42	11.4	49.0	59.0	0.0	0.0	46.0	0	0
16:01:43	11.4	38.0	59.0	0.0	0.0	46.0	0	0
16:01:44	11.5	51.0	59.0	0.0	0.0	46.0	0	0
16:01:45	11.5	46.0	59.0	0.0	0.0	46.0	0	0
16:01:46	11.4	51.0	59.0	0.0	0.0	46.0	0	0
16:01:47	11.3	46.0	59.0	0.0	0.0	46.0	0	0
16:01:48	11.2	43.0	59.0	0.0	0.0	46.0	0	0
16:01:49	11.2	44.0	58.0	0.0	0.0	46.0	0	0
16:01:50	11.3	40.0	58.0	0.0	0.0	46.0	0	0
16:01:51	11.2	42.0	58.0	0.0	0.0	46.0	0	0
16:01:52	11.2	47.0	58.0	0.0	0.0	46.0	0	0
16:01:53	11.1	42.0	58.0	0.0	0.0	46.0	0	0
16:01:54	11.1	45.0	58.0	0.0	0.0	46.0	0	0
16:01:55	11.1	43.0	58.0	0.0	0.0	46.0	0	0
16:01:56	11.1	42.0	57.0	0.0	0.0	46.0	0	0
16:01:57	11.2	42.0	57.0	0.0	0.0	46.0	0	0
16:01:58	11.2	51.0	57.0	0.0	0.0	46.0	0	0
16:01:59	11.3	41.0	57.0	0.0	0.0	46.0	0	0
16:02:00	11.3	52.0	58.0	0.0	0.0	46.0	0	0
16:02:01	11.3	51.0	58.0	0.0	0.0	46.0	0	0
16:02:02	11.3	40.0	58.0	0.0	0.0	46.0	0	0
16:02:03	11.4	49.0	58.0	0.0	0.0	46.0	0	0
16:02:04	11.4	46.0	58.0	0.0	0.0	46.0	0	0
16:02:05	11.4	52.0	59.0	0.0	0.0	46.0	0	0
16:02:06	11.4	47.0	59.0	0.0	0.0	46.0	0	0
16:02:07	11.2	44.0	59.0	0.0	0.0	46.0	0	0
16:02:08	11.2	42.0	59.0	0.0	0.0	46.0	0	0
16:02:09	11.2	40.0	58.0	0.0	0.0	46.0	0	0
16:02:10	11.1	46.0	58.0	0.0	0.0	46.0	0	0
16:02:11	11.1	46.0	58.0	0.0	0.0	46.0	0	0
16:02:12	11.1	42.0	58.0	0.0	0.0	46.0	0	0
16:02:13	11.1	40.0	57.0	0.0	0.0	46.0	0	0
16:02:14	11.1	48.0	57.0	0.0	0.0	46.0	0	0
16:02:15	11.1	41.0	57.0	0.0	0.0	46.0	0	0
16:02:16	11.2	46.0	57.0	0.0	0.0	46.0	0	0
16:02:17	11.4	41.0	57.0	0.0	0.0	46.0	0	0
16:02:18	11.6	56.0	58.0	0.0	0.0	46.0	0	0
16:02:19	11.6	54.0	59.0	0.0	0.0	46.0	0	0
16:02:20	11.6	53.0	60.0	0.0	0.0	46.0	0	0
16:02:21	11.6	51.0	60.0	0.0	0.0	46.0	0	0
16:02:22	11.6	46.0	60.0	0.0	0.0	46.0	0	0
16:02:23	11.5	46.0	60.0	0.0	0.0	46.0	0	0
16:02:24	11.4	44.0	60.0	0.0	0.0	46.0	0	0
16:02:25	11.3	42.0	59.0	0.0	0.0	46.0	0	0
16:02:26	11.3	42.0	59.0	0.0	0.0	46.0	0	0
16:02:27	11.1	42.0	58.0	0.0	0.0	46.0	0	0
16:02:28	11.1	43.0	58.0	0.0	0.0	46.0	0	0
16:02:29	11.3	41.0	58.0	0.0	0.0	46.0	0	0
16:02:30	11.3	49.0	58.0	0.0	0.0	46.0	0	0
16:02:31	11.1	47.0	58.0	0.0	0.0	46.0	0	0
16:02:32	11.0	41.0	58.0	0.0	0.0	46.0	0	0
16:02:33	11.0	36.0	57.0	0.0	0.0	46.0	0	0
16:02:34	11.1	41.0	57.0	0.0	0.0	46.0	0	0
16:02:35	11.2	49.0	57.0	0.0	0.0	46.0	0	0
16:02:36	11.2	45.0	57.0	0.0	0.0	46.0	0	0
16:02:37	11.2	49.0	58.0	0.0	0.0	46.0	0	0
16:02:38	11.2	46.0	58.0	0.0	0.0	46.0	0	0
16:02:39	11.1	43.0	58.0	0.0	0.0	46.0	0	0
16:02:40	11.1	45.0	58.0	0.0	0.0	46.0	0	0
16:02:41	11.0	44.0	58.0	0.0	0.0	46.0	0	0
16:02:42	11.1	44.0	58.0	0.0	0.0	46.0	0	0
16:02:43	11.1	44.0	57.0	0.0	0.0	46.0	0	0
16:02:44	11.1	47.0	58.0	0.0	0.0	46.0	0	0
16:02:45	11.1	43.0	58.0	0.0	0.0	46.0	0	0
16:02:46	11.0	45.0	57.0	0.0	0.0	46.0	0	0
16:02:47	11.2	42.0	57.0	0.0	0.0	46.0	0	0
16:02:48	11.5	43.0	57.0	0.0	0.0	46.0	0	0
16:02:49	11.6	55.0	57.0	0.0	0.0	46.0	0	0
16:02:50	11.5	58.0	59.0	0.0	0.0	46.0	0	0
16:02:51	11.4	50.0	60.0	0.0	0.0	46.0	0	0
16:02:52	11.4	41.0	59.0	0.0	0.0	46.0	0	0
16:02:53	11.5	42.0	59.0	0.0	0.0	46.0	0	0
16:02:54	11.5	49.0	59.0	0.0	0.0	46.0	0	0
16:02:55	11.5	50.0	59.0	0.0	0.0	46.0	0	0
16:02:56	11.5	51.0	59.0	0.0	0.0	46.0	0	0
16:02:57	11.4	45.0	60.0	0.0	0.0	46.0	0	0
16:02:58	11.4	44.0	59.0	0.0	0.0	46.0	0	0
16:02:59	11.5	42.0	59.0	0.0	0.0	46.0	0	0
16:03:00	11.5	48.0	59.0	0.0	0.0	46.0	0	0
16:03:01	11.3	49.0	59.0	0.0	0.0	46.0	0	0
16:03:02	11.3	42.0	59.0	0.0	0.0	46.0	0	0
16:03:03	11.3	43.0	59.0	0.0	0.0	46.0	0	0
16:03:04	11.3	45.0	58.0	0.0	0.0	46.0	0	0
16:03:05	11.3	43.0	59.0	0.0	0.0	46.0	0	0
16:03:06	11.6	45.0	58.0	0.0	0.0	46.0	0	0
16:03:07	11.7	54.0	59.0	0.0	0.0	46.0	0	0
16:03:08	11.7	56.0	60.0	0.0	0.0	46.0	0	0
16:03:09	11.7	50.0	60.0	0.0	0.0	46.0	0	0
16:03:10	11.6	52.0	61.0	0.0	0.0	46.0	0	0
16:03:11	11.6	42.0	60.0	0.0	0.0	46.0	0	0
16:03:12	11.6	47.0	60.0	0.0	0.0	46.0	0	0
16:03:13	11.6	47.0	60.0	0.0	0.0	46.0	0	0
16:03:14	11.6	44.0	60.0	0.0	0.0	46.0	0	0
16:03:15	11.7	48.0	60.0	0.0	0.0	46.0	0	0
16:03:16	11.6	47.0	60.0	0.0	0.0	46.0	0	0
16:03:17	11.7	50.0	60.0	0.0	0.0	46.0	0	0
16:03:18	11.6	45.0	60.0	0.0	0.0	46.0	0	0
16:03:19	11.6	48.0	60.0	0.0	0.0	46.0	0	0
16:03:20	11.6	43.0	60.0	0.0	0.0	46.0	0	0
16:03:21	11.7	50.0	60.0	0.0	0.0	46.0	0	0
16:03:22	11.7	44.0	60.0	0.0	0.0	46.0	0	0
16:03:23	11.5	54.0	61.0	0.0	0.0	46.0	0	0
16:03:24	11.6	41.0	60.0	0.0	0.0	46.0	0	0
16:03:25	11.5	40.0	60.0	0.0	0.0	46.0	0	0
16:03:26	11.5	49.0	60.0	0.0	0.0	46.0	0	0
16:03:27	11.5	39.0	59.0	0.0	0.0	46.0	0	0
16:03:28	11.6	49.0	59.0	0.0	0.0	46.0	0	0
16:03:29	11.6	47.0	60.0	0.0	0.0	46.0	0	0
16:03:30	11.6	50.0	60.0	0.0	0.0	46.0	0	0
16:03:31	11.6	46.0	60.0	0.0	0.0	46.0	0	0
16:03:32	11.6	49.0	60.0	0.0	0.0	46.0	0	0
16:03:33	11.6	41.0	60.0	0.0	0.0	46.0	0	0
16:03:34	11.6	47.0	60.0	0.0	0.0	46.0	0	0
16:03:35	11.4	44.0	59.0	0.0	0.0	46.0	0	0
16:03:36	11.4	43.0	59.0	0.0	0.0	46.0	0	0
16:03:37	11.4	41.0	59.0	0.0	0.0	46.0	0	0
16:03:38	11.4	44.0	59.0	0.0	0.0	46.0	0	0
16:03:39	11.5	43.0	59.0	0.0	0.0	46.0	0	0
16:03:40	11.6	55.0	59.0	0.0	0.0	46.0	0	0
16:03:41	11.5	45.0	59.0	0.0	0.0	46.0	0	0
16:03:42	11.3	47.0	60.0	0.0	0.0	46.0	0	0
16:03:43	11.1	39.0	59.0	0.0	0.0	46.0	0	0
16:03:44	11.1	37.0	58.0	0.0	0.0	46.0	0	0
16:03:45	11.1	41.0	58.0	0.0	0.0	46.0	0	0
16:03:46	11.0	43.0	57.0	0.0	0.0	46.0	0	0
16:03:47	11.1	37.0	57.0	0.0	0.0	46.0	0	0
16:03:48	11.2	54.0	57.0	0.0	0.0	46.0	0	0
16:03:49	11.6	52.0	58.0	0.0	0.0	46.0	0	0
16:03:50	11.7	64.0	60.0	0.0	0.0	46.0	0	0
16:03:51	11.7	55.0	61.0	0.0	0.0	46.0	0	0
16:03:52	11.8	47.0	61.0	0.0	0.0	46.0	0	0
16:03:53	11.8	55.0	61.0	0.0	0.0	46.0	0	0
16:03:54	11.8	43.0	61.0	0.0	0.0	46.0	0	0
16:03:55	11.7	46.0	61.0	0.0	0.0	46.0	0	0
16:03:56	11.7	46.0	61.0	0.0	0.0	46.0	0	0
16:03:57	11.7	46.0	61.0	0.0	0.0	46.0	0	0
16:03:58	11.7	46.0	61.0	0.0	0.0	46.0	0	0
16:03:59	11.8	49.0	61.0	0.0	0.0	46.0	0	0
16:04:00	11.8	50.0	61.0	0.0	0.0	46.0	0	0
16:04:01	11.7	48.0	61.0	0.0	0.0	46.0	0	0
16:04:02	11.7	43.0	61.0	0.0	0.0	46.0	0	0
16:04:03	11.7	45.0	60.0	0.0	0.0	46.0	0	0
16:04:04	11.8	45.0	60.0	0.0	0.0	46.0	0	0
16:04:05	11.7	51.0	60.0	0.0	0.0	46.0	0	0
16:04:06	11.6	46.0	61.0	0.0	0.0	46.0	0	0
16:04:07	11.5	39.0	60.0	0.0	0.0	46.0	0	0
16:04:08	11.5	39.0	59.0	0.0	0.0	46.0	0	0
16:04:09	11.5	44.0	59.0	0.0	0.0	46.0	0	0
16:04:10	11.5	46.0	59.0	0.0	0.0	46.0	0	0
16:04:11	11.6	47.0	59.0	0.0	0.0	46.0	0	0
16:04:12	11.6	53.0	60.0	0.0	0.0	46.0	0	0
16:04:13	11.6	50.0	60.0	0.0	0.0	46.0	0	0
16:04:14	11.6	47.0	60.0	0.0	0.0	46.0	0	0
16:04:15	11.6	48.0	60.0	0.0	0.0	46.0	0	0
16:04:16	11.6	42.0	60.0	0.0	0.0	46.0	0	0
16:04:17	11.6	51.0	60.0	0.0	0.0	46.0	0	0
16:04:18	11.7	47.0	60.0	0.0	0.0	46.0	0	0
16:04:19	11.7	52.0	60.0	0.0	0.0	46.0	0	0
16:04:20	11.7	49.0	61.0	0.0	0.0	46.0	0	0
16:04:21	11.9	43.0	61.0	0.0	0.0	46.0	0	0
16:04:22	11.9	55.0	61.0	0.0	0.0	46.0	0	0
16:04:23	11.9	45.0	61.0	0.0	0.0	46.0	0	0
16:04:24	11.7	48.0	61.0	0.0	0.0	46.0	0	0
16:04:25	11.7	43.0	61.0	0.0	0.0	46.0	0	0
16:04:26	11.7	40.0	60.0	0.0	0.0	46.0	0	0
16:04:27	11.7	45.0	60.0	0.0	0.0	46.0	0	0
16:04:28	11.5	47.0	60.0	0.0	0.0	46.0	0	0
16:04:29	11.4	44.0	60.0	0.0	0.0	46.0	0	0
16:04:30	11.5	38.0	59.0	0.0	0.0	46.0	0	0
16:04:31	11.4	45.0	59.0	0.0	0.0	46.0	0	0
16:04:32	11.3	43.0	59.0	0.0	0.0	46.0	0	0
16:04:33	11.4	42.0	59.0	0.0	0.0	46.0	0	0
16:04:34	11.5	47.0	58.0	0.0	0.0	46.0	0	0
16:04:35	11.5	49.0	59.0	0.0	0.0	46.0	0	0
16:04:36	11.5	51.0	60.0	0.0	0.0	46.0	0	0
16:04:37	11.3	44.0	59.0	0.0	0.0	46.0	0	0
16:04:38	11.5	39.0	59.0	0.0	0.0	46.0	0	0
16:04:39	11.6	52.0	59.0	0.0	0.0	46.0	0	0
16:04:40	11.6	50.0	60.0	0.0	0.0	46.0	0	0
16:04:41	11.4	49.0	60.0	0.0	0.0	46.0	0	0
16:04:42	11.5	34.0	59.0	0.0	0.0	46.0	0	0
16:04:43	11.7	50.0	59.0	0.0	0.0	46.0	0	0
16:04:44	11.6	59.0	60.0	0.0	0.0	46.0	0	0
16:04:45	11.6	43.0	61.0	0.0	0.0	46.0	0	0
16:04:46	11.6	44.0	60.0	0.0	0.0	46.0	0	0
16:04:47	11.7	44.0	60.0	0.0	0.0	46.0	0	0
16:04:48	11.6	52.0	60.0	0.0	0.0	46.0	0	0
16:04:49	11.7	47.0	61.0	0.0	0.0	46.0	0	0
16:04:50	11.9	46.0	60.0	0.0	0.0	46.0	0	0
16:04:51	11.7	59.0	61.0	0.0	0.0	46.0	0	0
16:04:52	11.5	39.0	61.0	0.0	0.0	46.0	0	0
16:04:53	11.5	37.0	60.0	0.0	0.0	46.0	0	0
16:04:54	11.5	44.0	60.0	0.0	0.0	46.0	0	0
16:04:55	11.4	44.0	59.0	0.0	0.0	46.0	0	0
16:04:56	11.5	43.0	59.0	0.0	0.0	46.0	0	0
16:04:57	11.5	50.0	60.0	0.0	0.0	46.0	0	0
16:04:58	11.4	44.0	59.0	0.0	0.0	46.0	0	0
16:04:59	11.4	42.0	59.0	0.0	0.0	46.0	0	0
16:05:00	11.4	48.0	59.0	0.0	0.0	46.0	0	0
16:05:01	11.5	46.0	59.0	0.0	0.0	46.0	0	0
16:05:02	11.6	53.0	59.0	0.0	0.0	46.0	0	0
16:05:03	11.5	49.0	60.0	0.0	0.0	46.0	0	0
16:05:04	11.4	41.0	60.0	0.0	0.0	46.0	0	0
16:05:05	11.4	44.0	59.0	0.0	0.0	46.0	0	0
16:05:06	11.3	46.0	59.0	0.0	0.0	46.0	0	0
16:05:07	11.5	46.0	59.0	0.0	0.0	46.0	0	0
16:05:08	11.6	57.0	59.0	0.0	0.0	46.0	0	0
16:05:09	11.5	53.0	61.0	0.0	0.0	46.0	0	0
16:05:10	11.5	42.0	60.0	0.0	0.0	46.0	0	0
16:05:11	11.5	42.0	60.0	0.0	0.0	46.0	0	0
16:05:12	11.6	50.0	60.0	0.0	0.0	46.0	0	0
16:05:13	11.6	52.0	60.0	0.0	0.0	46.0	0	0
16:05:14	11.6	46.0	61.0	0.0	0.0	46.0	0	0
16:05:15	11.5	47.0	61.0	0.0	0.0	46.0	0	0
16:05:16	11.7	42.0	60.0	0.0	0.0	46.0	0	0
16:05:17	11.7	54.0	60.0	0.0	0.0	46.0	0	0
16:05:18	11.5	45.0	61.0	0.0	0.0	46.0	0	0
16:05:19	11.5	40.0	60.0	0.0	0.0	46.0	0	0
16:05:20	11.5	47.0	60.0	0.0	0.0	46.0	0	0
16:05:21	11.5	44.0	60.0	0.0	0.0	46.0	0	0
16:05:22	11.5	48.0	60.0	0.0	0.0	46.0	0	0
16:05:23	11.5	45.0	60.0	0.0	0.0	46.0	0	0
16:05:24	11.7	48.0	60.0	0.0	0.0	46.0	0	0
16:05:25	11.6	53.0	61.0	0.0	0.0	46.0	0	0
16:05:26	11.6	45.0	61.0	0.0	0.0	46.0	0	0
16:05:27	11.6	42.0	60.0	0.0	0.0	46.0	0	0
16:05:28	11.5	48.0	60.0	0.0	0.0	46.0	0	0
16:05:29	11.5	45.0	60.0	0.0	0.0	46.0	0	0
16:05:30	11.6	41.0	60.0	0.0	0.0	46.0	0	0
16:05:31	11.4	52.0	60.0	0.0	0.0	46.0	0	0
16:05:32	11.4	41.0	60.0	0.0	0.0	46.0	0	0
16:05:33	11.4	44.0	59.0	0.0	0.0	46.0	0	0
16:05:34	11.4	48.0	59.0	0.0	0.0	46.0	0	0
16:05:35	11.5	45.0	59.0	0.0	0.0	46.0	0	0
16:05:36	11.5	52.0	60.0	0.0	0.0	46.0	0	0
16:05:37	11.6	46.0	60.0	0.0	0.0	46.0	0	0
16:05:38	11.5	50.0	60.0	0.0	0.0	46.0	0	0
16:05:39	11.4	44.0	60.0	0.0	0.0	46.0	0	0
16:05:40	11.3	44.0	60.0	0.0	0.0	46.0	0	0
16:05:41	11.4	40.0	60.0	0.0	0.0	46.0	0	0
16:05:42	11.3	43.0	59.0	0.0	0.0	46.0	0	0
16:05:43	11.4	48.0	59.0	0.0	0.0	46.0	0	0
16:05:44	11.4	44.0	59.0	0.0	0.0	46.0	0	0
16:05:45	11.3	46.0	59.0	0.0	0.0	46.0	0	0
16:05:46	11.5	46.0	59.0	0.0	0.0	46.0	0	0
16:05:47	11.4	46.0	59.0	0.0	0.0	46.0	0	0
16:05:48	11.4	49.0	60.0	0.0	0.0	46.0	0	0
16:05:49	11.5	46.0	60.0	0.0	0.0	46.0	0	0
16:05:50	11.5	44.0	59.0	0.0	0.0	46.0	0	0
16:05:51	11.2	48.0	59.0	0.0	0.0	46.0	0	0
16:05:52	11.1	42.0	59.0	0.0	0.0	46.0	0	0
16:05:53	11.1	33.0	58.0	0.0	0.0	46.0	0	0
16:05:54	11.1	38.0	58.0	0.0	0.0	46.0	0	0
16:05:55	11.4	44.0	57.0	0.0	0.0	46.0	0	0
16:05:56	11.9	40.0	57.0	0.0	0.0	46.0	0	0
16:05:57	11.9	80.0	58.0	0.0	0.0	46.0	0	0
16:05:58	11.9	58.0	62.0	0.0	0.0	46.0	0	0
16:05:59	11.7	48.0	61.0	0.0	0.0	46.0	0	0
16:06:00	11.8	46.0	62.0	0.0	0.0	46.0	0	0
16:06:01	11.8	39.0	61.0	0.0	0.0	46.0	0	0
16:06:02	11.8	49.0	61.0	0.0	0.0	46.0	0	0
16:06:03	11.7	49.0	61.0	0.0	0.0	46.0	0	0
16:06:04	11.6	44.0	61.0	0.0	0.0	46.0	0	0
16:06:05	11.6	41.0	60.0	0.0	0.0	46.0	0	0
16:06:06	11.6	43.0	60.0	0.0	0.0	46.0	0	0
16:06:07	11.8	44.0	60.0	0.0	0.0	46.0	0	0
16:06:08	11.7	47.0	60.0	0.0	0.0	46.0	0	0
16:06:09	11.8	52.0	61.0	0.0	0.0	46.0	0	0
16:06:10	11.8	44.0	61.0	0.0	0.0	46.0	0	0
16:06:11	11.8	51.0	61.0	0.0	0.0	46.0	0	0
16:06:12	11.9	47.0	61.0	0.0	0.0	46.0	0	0
16:06:13	11.8	46.0	61.0	0.0	0.0	46.0	0	0
16:06:14	11.8	53.0	61.0	0.0	0.0	46.0	0	0
16:06:15	11.9	40.0	61.0	0.0	0.0	46.0	0	0
16:06:16	12.0	45.0	61.0	0.0	0.0	46.0	0	0
16:06:17	12.2	55.0	62.0	0.0	0.0	46.0	0	0
16:06:18	12.2	58.0	63.0	0.0	0.0	46.0	0	0
16:06:19	12.1	45.0	63.0	0.0	0.0	46.0	0	0
16:06:20	12.1	44.0	63.0	0.0	0.0	46.0	0	0
16:06:21	12.0	46.0	63.0	0.0	0.0	46.0	0	0
16:06:22	11.8	41.0	62.0	0.0	0.0	46.0	0	0
16:06:23	11.8	36.0	62.0	0.0	0.0	46.0	0	0
16:06:24	11.8	42.0	61.0	0.0	0.0	46.0	0	0
16:06:25	11.8	46.0	61.0	0.0	0.0	46.0	0	0
16:06:26	11.9	45.0	61.0	0.0	0.0	46.0	0	0
16:06:27	12.1	47.0	61.0	0.0	0.0	46.0	0	0
16:06:28	12.0	55.0	62.0	0.0	0.0	46.0	0	0
16:06:29	12.0	48.0	62.0	0.0	0.0	46.0	0	0
16:06:30	11.9	42.0	62.0	0.0	0.0	46.0	0	0
16:06:31	11.8	48.0	62.0	0.0	0.0	46.0	0	0
16:06:32	11.8	40.0	62.0	0.0	0.0	46.0	0	0
16:06:33	11.7	40.0	61.0	0.0	0.0	46.0	0	0
16:06:34	11.6	42.0	61.0	0.0	0.0	46.0	0	0
16:06:35	11.6	41.0	60.0	0.0	0.0	46.0	0	0
16:06:36	11.7	45.0	60.0	0.0	0.0	46.0	0	0
16:06:37	11.8	45.0	60.0	0.0	0.0	46.0	0	0
16:06:38	11.9	49.0	60.0	0.0	0.0	46.0	0	0
16:06:39	12.0	53.0	61.0	0.0	0.0	46.0	0	0
16:06:40	12.0	52.0	62.0	0.0	0.0	46.0	0	0
16:06:41	12.1	50.0	62.0	0.0	0.0	46.0	0	0
16:06:42	12.0	47.0	62.0	0.0	0.0	46.0	0	0
16:06:43	11.9	49.0	62.0	0.0	0.0	46.0	0	0
16:06:44	11.8	44.0	62.0	0.0	0.0	46.0	0	0
16:06:45	11.7	42.0	62.0	0.0	0.0	46.0	0	0
16:06:46	11.6	38.0	61.0	0.0	0.0	46.0	0	0
16:06:47	11.9	44.0	61.0	0.0	0.0	46.0	0	0
16:06:48	11.9	40.0	60.0	0.0	0.0	46.0	0	0
16:06:49	12.0	59.0	61.0	0.0	0.0	46.0	0	0
16:06:50	12.1	48.0	62.0	0.0	0.0	46.0	0	0
16:06:51	12.1	48.0	62.0	0.0	0.0	46.0	0	0
16:06:52	12.0	52.0	62.0	0.0	0.0	46.0	0	0
16:06:53	12.0	48.0	63.0	0.0	0.0	46.0	0	0
16:06:54	11.9	46.0	62.0	0.0	0.0	46.0	0	0
16:06:55	11.9	45.0	62.0	0.0	0.0	46.0	0	0
16:06:56	12.0	47.0	62.0	0.0	0.0	46.0	0	0
16:06:57	11.9	47.0	62.0	0.0	0.0	46.0	0	0
16:06:58	11.8	45.0	62.0	0.0	0.0	46.0	0	0
16:06:59	11.8	40.0	61.0	0.0	0.0	46.0	0	0
16:07:00	12.1	42.0	61.0	0.0	0.0	46.0	0	0
16:07:01	12.3	61.0	62.0	0.0	0.0	46.0	0	0
16:07:02	12.1	58.0	63.0	0.0	0.0	46.0	0	0
16:07:03	12.3	45.0	63.0	0.0	0.0	46.0	0	0
16:07:04	12.4	52.0	63.0	0.0	0.0	46.0	0	0
16:07:05	12.3	56.0	64.0	0.0	0.0	46.0	0	0
16:07:06	12.3	41.0	64.0	0.0	0.0	46.0	0	0
16:07:07	12.3	45.0	64.0	0.0	0.0	46.0	0	0
16:07:08	12.2	40.0	63.0	0.0	0.0	46.0	0	0
16:07:09	12.3	47.0	63.0	0.0	0.0	46.0	0	0
16:07:10	12.4	42.0	63.0	0.0	0.0	46.0	0	0
16:07:11	12.3	50.0	64.0	0.0	0.0	46.0	0	0
16:07:12	12.2	46.0	64.0	0.0	0.0	46.0	0	0
16:07:13	12.2	43.0	64.0	0.0	0.0	46.0	0	0
16:07:14	12.2	40.0	63.0	0.0	0.0	46.0	0	0
16:07:15	12.1	43.0	63.0	0.0	0.0	46.0	0	0
16:07:16	12.2	43.0	63.0	0.0	0.0	46.0	0	0
16:07:17	12.2	47.0	63.0	0.0	0.0	46.0	0	0
16:07:18	12.3	47.0	63.0	0.0	0.0	46.0	0	0
16:07:19	12.3	43.0	63.0	0.0	0.0	46.0	0	0
16:07:20	12.3	49.0	63.0	0.0	0.0	46.0	0	0
16:07:21	12.3	42.0	63.0	0.0	0.0	46.0	0	0
16:07:22	12.3	44.0	63.0	0.0	0.0	46.0	0	0
16:07:23	12.3	45.0	63.0	0.0	0.0	46.0	0	0
16:07:24	12.4	51.0	64.0	0.0	0.0	46.0	0	0
16:07:25	12.5	48.0	64.0	0.0	0.0	46.0	0	0
16:07:26	12.5	50.0	64.0	0.0	0.0	46.0	0	0
16:07:27	12.4	52.0	65.0	0.0	0.0	46.0	0	0
16:07:28	12.5	42.0	65.0	0.0	0.0	46.0	0	0
16:07:29	12.4	43.0	64.0	0.0	0.0	46.0	0	0
16:07:30	12.4	50.0	64.0	0.0	0.0	46.0	0	0
16:07:31	12.4	49.0	64.0	0.0	0.0	46.0	0	0
16:07:32	12.3	40.0	64.0	0.0	0.0	46.0	0	0
16:07:33	12.4	44.0	64.0	0.0	0.0	46.0	0	0
16:07:34	12.5	48.0	64.0	0.0	0.0	46.0	0	0
16:07:35	12.4	46.0	64.0	0.0	0.0	46.0	0	0
16:07:36	12.4	46.0	64.0	0.0	0.0	46.0	0	0
16:07:37	12.4	42.0	64.0	0.0	0.0	46.0	0	0
16:07:38	12.3	43.0	64.0	0.0	0.0	46.0	0	0
16:07:39	12.3	51.0	64.0	0.0	0.0	46.0	0	0
16:07:40	12.2	40.0	64.0	0.0	0.0	46.0	0	0
16:07:41	12.1	40.0	63.0	0.0	0.0	46.0	0	0
16:07:42	12.1	43.0	63.0	0.0	0.0	46.0	0	0
16:07:43	12.2	45.0	63.0	0.0	0.0	46.0	0	0
16:07:44	12.2	43.0	63.0	0.0	0.0	46.0	0	0
16:07:45	12.2	47.0	63.0	0.0	0.0	46.0	0	0
16:07:46	12.1	45.0	63.0	0.0	0.0	46.0	0	0
16:07:47	12.1	46.0	63.0	0.0	0.0	46.0	0	0
16:07:48	12.0	40.0	63.0	0.0	0.0	46.0	0	0
16:07:49	11.8	47.0	63.0	0.0	0.0	46.0	0	0
16:07:50	11.8	38.0	62.0	0.0	0.0	46.0	0	0
16:07:51	11.8	42.0	61.0	0.0	0.0	46.0	0	0
16:07:52	11.8	43.0	61.0	0.0	0.0	46.0	0	0
16:07:53	11.7	46.0	61.0	0.0	0.0	46.0	0	0
16:07:54	11.8	40.0	61.0	0.0	0.0	46.0	0	0
16:07:55	11.8	45.0	61.0	0.0	0.0	46.0	0	0
16:07:56	11.6	44.0	61.0	0.0	0.0	46.0	0	0
16:07:57	11.6	37.0	60.0	0.0	0.0	46.0	0	0
16:07:58	11.5	42.0	60.0	0.0	0.0	46.0	0	0
16:07:59	11.6	39.0	60.0	0.0	0.0	46.0	0	0
16:08:00	11.8	49.0	60.0	0.0	0.0	46.0	0	0
16:08:01	11.8	52.0	61.0	0.0	0.0	46.0	0	0
16:08:02	12.0	44.0	61.0	0.0	0.0	46.0	0	0
16:08:03	12.0	53.0	62.0	0.0	0.0	46.0	0	0
16:08:04	11.9	46.0	62.0	0.0	0.0	46.0	0	0
16:08:05	12.0	39.0	61.0	0.0	0.0	46.0	0	0
16:08:06	12.0	49.0	62.0	0.0	0.0	46.0	0	0
16:08:07	12.2	49.0	62.0	0.0	0.0	46.0	0	0
16:08:08	12.3	46.0	62.0	0.0	0.0	46.0	0	0
16:08:09	12.4	60.0	63.0	0.0	0.0	46.0	0	0
16:08:10	12.3	57.0	64.0	0.0	0.0	46.0	0	0
16:08:11	12.2	46.0	64.0	0.0	0.0	46.0	0	0
16:08:12	12.1	41.0	63.0	0.0	0.0	46.0	0	0
16:08:13	12.0	39.0	63.0	0.0	0.0	46.0	0	0
16:08:14	12.1	37.0	62.0	0.0	0.0	46.0	0	0
16:08:15	12.1	44.0	62.0	0.0	0.0	46.0	0	0
16:08:16	12.2	52.0	63.0	0.0	0.0	46.0	0	0
16:08:17	12.5	41.0	63.0	0.0	0.0	46.0	0	0
16:08:18	12.5	54.0	63.0	0.0	0.0	46.0	0	0
16:08:19	12.5	57.0	64.0	0.0	0.0	46.0	0	0
16:08:20	12.3	48.0	65.0	0.0	0.0	46.0	0	0
16:08:21	12.3	35.0	63.0	0.0	0.0	46.0	0	0
16:08:22	12.2	50.0	64.0	0.0	0.0	46.0	0	0
16:08:23	12.1	41.0	64.0	0.0	0.0	46.0	0	0
16:08:24	12.0	36.0	63.0	0.0	0.0	46.0	0	0
16:08:25	12.1	38.0	62.0	0.0	0.0	46.0	0	0
16:08:26	12.1	43.0	62.0	0.0	0.0	46.0	0	0
16:08:27	12.2	46.0	62.0	0.0	0.0	46.0	0	0
16:08:28	12.2	49.0	63.0	0.0	0.0	46.0	0	0
16:08:29	12.2	47.0	63.0	0.0	0.0	46.0	0	0
16:08:30	12.1	46.0	63.0	0.0	0.0	46.0	0	0
16:08:31	12.1	42.0	63.0	0.0	0.0	46.0	0	0
16:08:32	12.0	45.0	63.0	0.0	0.0	46.0	0	0
16:08:33	12.2	40.0	63.0	0.0	0.0	46.0	0	0
16:08:34	12.3	48.0	62.0	0.0	0.0	46.0	0	0
16:08:35	12.5	55.0	63.0	0.0	0.0	46.0	0	0
16:08:36	12.5	52.0	64.0	0.0	0.0	46.0	0	0
16:08:37	12.5	55.0	64.0	0.0	0.0	46.0	0	0
16:08:38	12.4	42.0	65.0	0.0	0.0	46.0	0	0
16:08:39	12.4	51.0	65.0	0.0	0.0	46.0	0	0
16:08:40	12.4	44.0	64.0	0.0	0.0	46.0	0	0
16:08:41	12.5	47.0	64.0	0.0	0.0	46.0	0	0
16:08:42	12.6	50.0	64.0	0.0	0.0	46.0	0	0
16:08:43	12.6	53.0	65.0	0.0	0.0	46.0	0	0
16:08:44	12.6	48.0	65.0	0.0	0.0	46.0	0	0
16:08:45	12.6	45.0	65.0	0.0	0.0	46.0	0	0
16:08:46	12.5	48.0	65.0	0.0	0.0	46.0	0	0
16:08:47	12.5	43.0	65.0	0.0	0.0	46.0	0	0
16:08:48	12.4	41.0	65.0	0.0	0.0	46.0	0	0
16:08:49	12.4	45.0	65.0	0.0	0.0	46.0	0	0
16:08:50	12.4	41.0	64.0	0.0	0.0	46.0	0	0
16:08:51	12.4	50.0	64.0	0.0	0.0	46.0	0	0
16:08:52	12.5	47.0	64.0	0.0	0.0	46.0	0	0
16:08:53	12.5	51.0	65.0	0.0	0.0	46.0	0	0
16:08:54	12.6	45.0	65.0	0.0	0.0	46.0	0	0
16:08:55	12.6	47.0	65.0	0.0	0.0	46.0	0	0
16:08:56	12.7	49.0	65.0	0.0	0.0	46.0	0	0
16:08:57	12.7	50.0	65.0	0.0	0.0	46.0	0	0
16:08:58	12.8	46.0	65.0	0.0	0.0	46.0	0	0
16:08:59	12.7	62.0	66.0	0.0	0.0	46.0	0	0
16:09:00	12.6	45.0	66.0	0.0	0.0	46.0	0	0
16:09:01	12.4	44.0	66.0	0.0	0.0	46.0	0	0
16:09:02	12.3	34.0	65.0	0.0	0.0	46.0	0	0
16:09:03	12.1	34.0	64.0	0.0	0.0	46.0	0	0
16:09:04	12.2	38.0	63.0	0.0	0.0	46.0	0	0
16:09:05	12.2	40.0	63.0	0.0	0.0	46.0	0	0
16:09:06	12.3	50.0	63.0	0.0	0.0	46.0	0	0
16:09:07	12.4	50.0	64.0	0.0	0.0	46.0	0	0
16:09:08	12.6	52.0	64.0	0.0	0.0	46.0	0	0
16:09:09	12.6	57.0	64.0	0.0	0.0	46.0	0	0
16:09:10	12.6	52.0	65.0	0.0	0.0	46.0	0	0
