# Supplementary material for: Handcycling with concurrent lower body low-frequency electromyostimulation significantly increases acute oxygen uptake: implications for rehabilitation and prevention
Source: PeerJ. 2022 May 18;10:e13333. doi: 10.7717/peerj.13333 (PMC9123886; doi:10.7717/peerj.13333)
Supplement: Supplemental Information 1 — Raw data for each participant (load, heart rate, spirometric data) and R-Scripts for data processing (as described in the material & method section under “Data aquisition”), and EMS intensity and blood lactate concentration. [file peerj-10-13333-s001.zip › raw_data/HANDCYCLE/EMS_Pilot_03_EMS_LOAD.csv]

Time	Speed [km/h]	Power [watt]	Cadence	Heartrate	Temperature [?]	Altitude [m]	latitude	longitude
16:14:11	3.1	0.0	0.0	0.0	0.0	46.0	0	0
16:14:12	4.9	0.0	0.0	0.0	0.0	46.0	0	0
16:14:13	6.2	0.0	0.0	0.0	0.0	46.0	0	0
16:14:14	7.3	0.0	0.0	0.0	0.0	46.0	0	0
16:14:15	8.1	0.0	0.0	0.0	0.0	46.0	0	0
16:14:16	8.9	0.0	0.0	0.0	0.0	46.0	0	0
16:14:17	9.5	44.0	46.0	0.0	0.0	46.0	0	0
16:14:18	9.9	44.0	46.0	0.0	0.0	46.0	0	0
16:14:19	10.2	44.0	46.0	0.0	0.0	46.0	0	0
16:14:20	10.4	34.0	50.0	0.0	0.0	46.0	0	0
16:14:21	10.5	34.0	52.0	0.0	0.0	46.0	0	0
16:14:22	10.4	31.0	53.0	0.0	0.0	46.0	0	0
16:14:23	10.3	29.0	54.0	0.0	0.0	46.0	0	0
16:14:24	10.1	20.0	54.0	0.0	0.0	46.0	0	0
16:14:25	10.0	23.0	53.0	0.0	0.0	46.0	0	0
16:14:26	9.9	23.0	52.0	0.0	0.0	46.0	0	0
16:14:27	9.6	29.0	52.0	0.0	0.0	46.0	0	0
16:14:28	9.4	29.0	52.0	0.0	0.0	46.0	0	0
16:14:29	9.2	28.0	50.0	0.0	0.0	46.0	0	0
16:14:30	9.0	35.0	49.0	0.0	0.0	46.0	0	0
16:14:31	9.4	36.0	48.0	0.0	0.0	46.0	0	0
16:14:32	10.0	56.0	47.0	0.0	0.0	46.0	0	0
16:14:33	10.5	56.0	47.0	0.0	0.0	46.0	0	0
16:14:34	11.0	83.0	50.0	0.0	0.0	46.0	0	0
16:14:35	11.3	79.0	53.0	0.0	0.0	46.0	0	0
16:14:36	11.5	93.0	56.0	0.0	0.0	46.0	0	0
16:14:37	11.8	80.0	58.0	0.0	0.0	46.0	0	0
16:14:38	12.1	64.0	59.0	0.0	0.0	46.0	0	0
16:14:39	12.1	64.0	60.0	0.0	0.0	46.0	0	0
16:14:40	12.3	62.0	62.0	0.0	0.0	46.0	0	0
16:14:41	12.4	39.0	63.0	0.0	0.0	46.0	0	0
16:14:42	12.4	40.0	64.0	0.0	0.0	46.0	0	0
16:14:43	12.3	35.0	64.0	0.0	0.0	46.0	0	0
16:14:44	12.3	32.0	64.0	0.0	0.0	46.0	0	0
16:14:45	12.3	32.0	64.0	0.0	0.0	46.0	0	0
16:14:46	12.7	36.0	64.0	0.0	0.0	46.0	0	0
16:14:47	13.0	52.0	64.0	0.0	0.0	46.0	0	0
16:14:48	13.0	52.0	66.0	0.0	0.0	46.0	0	0
16:14:49	12.7	56.0	67.0	0.0	0.0	46.0	0	0
16:14:50	12.4	28.0	67.0	0.0	0.0	46.0	0	0
16:14:51	12.1	24.0	66.0	0.0	0.0	46.0	0	0
16:14:52	11.7	20.0	64.0	0.0	0.0	46.0	0	0
16:14:53	11.6	26.0	63.0	0.0	0.0	46.0	0	0
16:14:54	11.4	21.0	61.0	0.0	0.0	46.0	0	0
16:14:55	11.3	38.0	60.0	0.0	0.0	46.0	0	0
16:14:56	11.1	38.0	59.0	0.0	0.0	46.0	0	0
16:14:57	11.1	46.0	58.0	0.0	0.0	46.0	0	0
16:14:58	11.0	48.0	58.0	0.0	0.0	46.0	0	0
16:14:59	10.9	47.0	57.0	0.0	0.0	46.0	0	0
16:15:00	10.9	51.0	57.0	0.0	0.0	46.0	0	0
16:15:01	10.8	45.0	57.0	0.0	0.0	46.0	0	0
16:15:02	10.7	53.0	57.0	0.0	0.0	46.0	0	0
16:15:03	10.8	46.0	56.0	0.0	0.0	46.0	0	0
16:15:04	10.6	46.0	55.0	0.0	0.0	46.0	0	0
16:15:05	10.6	46.0	56.0	0.0	0.0	46.0	0	0
16:15:06	10.1	48.0	55.0	0.0	0.0	46.0	0	0
16:15:07	10.3	48.0	55.0	0.0	0.0	46.0	0	0
16:15:08	10.6	28.0	54.0	0.0	0.0	46.0	0	0
16:15:09	10.7	51.0	53.0	0.0	0.0	46.0	0	0
16:15:10	11.2	62.0	54.0	0.0	0.0	46.0	0	0
16:15:11	11.3	51.0	55.0	0.0	0.0	46.0	0	0
16:15:12	11.3	69.0	57.0	0.0	0.0	46.0	0	0
16:15:13	11.5	63.0	59.0	0.0	0.0	46.0	0	0
16:15:14	11.5	48.0	59.0	0.0	0.0	46.0	0	0
16:15:15	11.5	59.0	59.0	0.0	0.0	46.0	0	0
16:15:16	11.8	51.0	60.0	0.0	0.0	46.0	0	0
16:15:17	11.8	49.0	60.0	0.0	0.0	46.0	0	0
16:15:18	11.8	53.0	61.0	0.0	0.0	46.0	0	0
16:15:19	11.7	45.0	61.0	0.0	0.0	46.0	0	0
16:15:20	11.8	41.0	61.0	0.0	0.0	46.0	0	0
16:15:21	11.9	50.0	61.0	0.0	0.0	46.0	0	0
16:15:22	12.0	51.0	61.0	0.0	0.0	46.0	0	0
16:15:23	12.0	48.0	61.0	0.0	0.0	46.0	0	0
16:15:24	11.8	50.0	62.0	0.0	0.0	46.0	0	0
16:15:25	11.6	45.0	62.0	0.0	0.0	46.0	0	0
16:15:26	11.5	37.0	62.0	0.0	0.0	46.0	0	0
16:15:27	11.3	32.0	60.0	0.0	0.0	46.0	0	0
16:15:28	11.1	36.0	59.0	0.0	0.0	46.0	0	0
16:15:29	11.9	35.0	59.0	0.0	0.0	46.0	0	0
16:15:30	12.0	35.0	58.0	0.0	0.0	46.0	0	0
16:15:31	11.9	93.0	60.0	0.0	0.0	46.0	0	0
16:15:32	11.8	48.0	62.0	0.0	0.0	46.0	0	0
16:15:33	11.8	46.0	62.0	0.0	0.0	46.0	0	0
16:15:34	11.8	46.0	61.0	0.0	0.0	46.0	0	0
16:15:35	11.7	53.0	61.0	0.0	0.0	46.0	0	0
16:15:36	11.9	49.0	61.0	0.0	0.0	46.0	0	0
16:15:37	11.8	47.0	61.0	0.0	0.0	46.0	0	0
16:15:38	11.6	55.0	61.0	0.0	0.0	46.0	0	0
16:15:39	11.6	50.0	61.0	0.0	0.0	46.0	0	0
16:15:40	11.6	41.0	61.0	0.0	0.0	46.0	0	0
16:15:41	11.6	49.0	60.0	0.0	0.0	46.0	0	0
16:15:42	11.5	48.0	60.0	0.0	0.0	46.0	0	0
16:15:43	11.4	46.0	60.0	0.0	0.0	46.0	0	0
16:15:44	11.3	44.0	59.0	0.0	0.0	46.0	0	0
16:15:45	11.3	48.0	59.0	0.0	0.0	46.0	0	0
16:15:46	11.2	41.0	58.0	0.0	0.0	46.0	0	0
16:15:47	11.1	46.0	58.0	0.0	0.0	46.0	0	0
16:15:48	11.1	41.0	58.0	0.0	0.0	46.0	0	0
16:15:49	11.1	45.0	58.0	0.0	0.0	46.0	0	0
16:15:50	11.3	46.0	58.0	0.0	0.0	46.0	0	0
16:15:51	11.4	47.0	57.0	0.0	0.0	46.0	0	0
16:15:52	11.4	59.0	59.0	0.0	0.0	46.0	0	0
16:15:53	11.3	48.0	59.0	0.0	0.0	46.0	0	0
16:15:54	11.3	48.0	59.0	0.0	0.0	46.0	0	0
16:15:55	11.2	48.0	59.0	0.0	0.0	46.0	0	0
16:15:56	11.5	44.0	59.0	0.0	0.0	46.0	0	0
16:15:57	11.5	56.0	58.0	0.0	0.0	46.0	0	0
16:15:58	11.5	48.0	59.0	0.0	0.0	46.0	0	0
16:15:59	11.5	49.0	59.0	0.0	0.0	46.0	0	0
16:16:00	11.4	50.0	59.0	0.0	0.0	46.0	0	0
16:16:01	11.4	50.0	60.0	0.0	0.0	46.0	0	0
16:16:02	11.4	44.0	59.0	0.0	0.0	46.0	0	0
16:16:03	11.5	48.0	59.0	0.0	0.0	46.0	0	0
16:16:04	11.4	44.0	59.0	0.0	0.0	46.0	0	0
16:16:05	11.4	52.0	59.0	0.0	0.0	46.0	0	0
16:16:06	11.4	42.0	59.0	0.0	0.0	46.0	0	0
16:16:07	11.6	49.0	59.0	0.0	0.0	46.0	0	0
16:16:08	11.6	54.0	59.0	0.0	0.0	46.0	0	0
16:16:09	11.6	48.0	60.0	0.0	0.0	46.0	0	0
16:16:10	11.7	55.0	60.0	0.0	0.0	46.0	0	0
16:16:11	11.7	53.0	60.0	0.0	0.0	46.0	0	0
16:16:12	11.8	48.0	60.0	0.0	0.0	46.0	0	0
16:16:13	11.8	47.0	60.0	0.0	0.0	46.0	0	0
16:16:14	11.8	54.0	61.0	0.0	0.0	46.0	0	0
16:16:15	11.8	48.0	61.0	0.0	0.0	46.0	0	0
16:16:16	11.9	51.0	61.0	0.0	0.0	46.0	0	0
16:16:17	11.8	53.0	61.0	0.0	0.0	46.0	0	0
16:16:18	12.0	47.0	61.0	0.0	0.0	46.0	0	0
16:16:19	12.0	51.0	61.0	0.0	0.0	46.0	0	0
16:16:20	12.1	51.0	62.0	0.0	0.0	46.0	0	0
16:16:21	12.2	53.0	62.0	0.0	0.0	46.0	0	0
16:16:22	12.0	56.0	62.0	0.0	0.0	46.0	0	0
16:16:23	11.9	50.0	63.0	0.0	0.0	46.0	0	0
16:16:24	11.9	43.0	62.0	0.0	0.0	46.0	0	0
16:16:25	11.9	43.0	62.0	0.0	0.0	46.0	0	0
16:16:26	11.9	44.0	61.0	0.0	0.0	46.0	0	0
16:16:27	11.8	50.0	62.0	0.0	0.0	46.0	0	0
16:16:28	11.9	48.0	62.0	0.0	0.0	46.0	0	0
16:16:29	11.9	46.0	61.0	0.0	0.0	46.0	0	0
16:16:30	11.9	52.0	61.0	0.0	0.0	46.0	0	0
16:16:31	11.9	46.0	62.0	0.0	0.0	46.0	0	0
16:16:32	11.8	49.0	62.0	0.0	0.0	46.0	0	0
16:16:33	11.9	46.0	62.0	0.0	0.0	46.0	0	0
16:16:34	12.0	41.0	61.0	0.0	0.0	46.0	0	0
16:16:35	11.9	55.0	61.0	0.0	0.0	46.0	0	0
16:16:36	12.0	51.0	62.0	0.0	0.0	46.0	0	0
16:16:37	11.9	49.0	62.0	0.0	0.0	46.0	0	0
16:16:38	11.9	45.0	62.0	0.0	0.0	46.0	0	0
16:16:39	11.7	48.0	62.0	0.0	0.0	46.0	0	0
16:16:40	11.6	33.0	61.0	0.0	0.0	46.0	0	0
16:16:41	11.7	45.0	60.0	0.0	0.0	46.0	0	0
16:16:42	11.7	47.0	60.0	0.0	0.0	46.0	0	0
16:16:43	11.6	45.0	60.0	0.0	0.0	46.0	0	0
16:16:44	11.7	42.0	60.0	0.0	0.0	46.0	0	0
16:16:45	11.9	49.0	60.0	0.0	0.0	46.0	0	0
16:16:46	11.8	57.0	61.0	0.0	0.0	46.0	0	0
16:16:47	12.0	44.0	61.0	0.0	0.0	46.0	0	0
16:16:48	11.9	51.0	61.0	0.0	0.0	46.0	0	0
16:16:49	11.9	46.0	62.0	0.0	0.0	46.0	0	0
16:16:50	11.6	46.0	62.0	0.0	0.0	46.0	0	0
16:16:51	11.4	38.0	61.0	0.0	0.0	46.0	0	0
16:16:52	11.5	29.0	59.0	0.0	0.0	46.0	0	0
16:16:53	11.6	51.0	59.0	0.0	0.0	46.0	0	0
16:16:54	11.8	46.0	60.0	0.0	0.0	46.0	0	0
16:16:55	11.7	58.0	60.0	0.0	0.0	46.0	0	0
16:16:56	11.8	38.0	61.0	0.0	0.0	46.0	0	0
16:16:57	11.8	51.0	61.0	0.0	0.0	46.0	0	0
16:16:58	11.8	46.0	61.0	0.0	0.0	46.0	0	0
16:16:59	11.7	45.0	61.0	0.0	0.0	46.0	0	0
16:17:00	11.7	42.0	61.0	0.0	0.0	46.0	0	0
16:17:01	11.7	42.0	60.0	0.0	0.0	46.0	0	0
16:17:02	11.7	48.0	60.0	0.0	0.0	46.0	0	0
16:17:03	11.9	48.0	60.0	0.0	0.0	46.0	0	0
16:17:04	11.9	50.0	61.0	0.0	0.0	46.0	0	0
16:17:05	11.8	48.0	61.0	0.0	0.0	46.0	0	0
16:17:06	11.8	46.0	61.0	0.0	0.0	46.0	0	0
16:17:07	11.8	47.0	61.0	0.0	0.0	46.0	0	0
16:17:08	11.6	43.0	61.0	0.0	0.0	46.0	0	0
16:17:09	11.7	42.0	61.0	0.0	0.0	46.0	0	0
16:17:10	11.6	44.0	60.0	0.0	0.0	46.0	0	0
16:17:11	11.6	46.0	60.0	0.0	0.0	46.0	0	0
16:17:12	12.2	42.0	60.0	0.0	0.0	46.0	0	0
16:17:13	12.3	60.0	60.0	0.0	0.0	46.0	0	0
16:17:14	12.3	72.0	63.0	0.0	0.0	46.0	0	0
16:17:15	12.2	47.0	64.0	0.0	0.0	46.0	0	0
16:17:16	12.3	45.0	63.0	0.0	0.0	46.0	0	0
16:17:17	12.2	42.0	63.0	0.0	0.0	46.0	0	0
16:17:18	12.3	50.0	63.0	0.0	0.0	46.0	0	0
16:17:19	12.4	47.0	63.0	0.0	0.0	46.0	0	0
16:17:20	12.4	46.0	64.0	0.0	0.0	46.0	0	0
16:17:21	12.5	50.0	64.0	0.0	0.0	46.0	0	0
16:17:22	12.3	48.0	64.0	0.0	0.0	46.0	0	0
16:17:23	12.1	38.0	64.0	0.0	0.0	46.0	0	0
16:17:24	12.2	35.0	63.0	0.0	0.0	46.0	0	0
16:17:25	12.2	46.0	63.0	0.0	0.0	46.0	0	0
16:17:26	12.1	45.0	63.0	0.0	0.0	46.0	0	0
16:17:27	11.8	41.0	63.0	0.0	0.0	46.0	0	0
16:17:28	11.9	28.0	62.0	0.0	0.0	46.0	0	0
16:17:29	11.7	39.0	61.0	0.0	0.0	46.0	0	0
16:17:30	11.6	42.0	61.0	0.0	0.0	46.0	0	0
16:17:31	11.8	32.0	60.0	0.0	0.0	46.0	0	0
16:17:32	11.8	45.0	60.0	0.0	0.0	46.0	0	0
16:17:33	12.0	49.0	61.0	0.0	0.0	46.0	0	0
16:17:34	12.0	48.0	61.0	0.0	0.0	46.0	0	0
16:17:35	12.0	49.0	62.0	0.0	0.0	46.0	0	0
16:17:36	11.9	45.0	62.0	0.0	0.0	46.0	0	0
16:17:37	12.2	42.0	62.0	0.0	0.0	46.0	0	0
16:17:38	12.1	49.0	62.0	0.0	0.0	46.0	0	0
16:17:39	12.3	55.0	63.0	0.0	0.0	46.0	0	0
16:17:40	12.3	54.0	63.0	0.0	0.0	46.0	0	0
16:17:41	12.3	45.0	63.0	0.0	0.0	46.0	0	0
16:17:42	12.5	58.0	64.0	0.0	0.0	46.0	0	0
16:17:43	12.5	44.0	64.0	0.0	0.0	46.0	0	0
16:17:44	12.6	54.0	65.0	0.0	0.0	46.0	0	0
16:17:45	12.6	47.0	65.0	0.0	0.0	46.0	0	0
16:17:46	12.4	56.0	66.0	0.0	0.0	46.0	0	0
16:17:47	12.4	35.0	65.0	0.0	0.0	46.0	0	0
16:17:48	12.4	42.0	64.0	0.0	0.0	46.0	0	0
16:17:49	12.4	44.0	64.0	0.0	0.0	46.0	0	0
16:17:50	12.3	45.0	64.0	0.0	0.0	46.0	0	0
16:17:51	12.2	39.0	64.0	0.0	0.0	46.0	0	0
16:17:52	12.1	38.0	63.0	0.0	0.0	46.0	0	0
16:17:53	12.1	43.0	63.0	0.0	0.0	46.0	0	0
16:17:54	12.0	41.0	63.0	0.0	0.0	46.0	0	0
16:17:55	12.0	40.0	62.0	0.0	0.0	46.0	0	0
16:17:56	11.8	43.0	62.0	0.0	0.0	46.0	0	0
16:17:57	11.8	38.0	62.0	0.0	0.0	46.0	0	0
16:17:58	11.8	40.0	61.0	0.0	0.0	46.0	0	0
16:17:59	11.8	42.0	61.0	0.0	0.0	46.0	0	0
16:18:00	11.8	45.0	61.0	0.0	0.0	46.0	0	0
16:18:01	11.9	48.0	61.0	0.0	0.0	46.0	0	0
16:18:02	11.8	51.0	61.0	0.0	0.0	46.0	0	0
16:18:03	11.8	42.0	62.0	0.0	0.0	46.0	0	0
16:18:04	12.1	41.0	61.0	0.0	0.0	46.0	0	0
16:18:05	12.2	50.0	61.0	0.0	0.0	46.0	0	0
16:18:06	12.5	59.0	63.0	0.0	0.0	46.0	0	0
16:18:07	12.5	59.0	63.0	0.0	0.0	46.0	0	0
16:18:08	12.5	57.0	64.0	0.0	0.0	46.0	0	0
16:18:09	12.4	50.0	65.0	0.0	0.0	46.0	0	0
16:18:10	12.2	37.0	64.0	0.0	0.0	46.0	0	0
16:18:11	12.2	33.0	64.0	0.0	0.0	46.0	0	0
16:18:12	12.1	39.0	63.0	0.0	0.0	46.0	0	0
16:18:13	12.2	40.0	63.0	0.0	0.0	46.0	0	0
16:18:14	12.3	46.0	63.0	0.0	0.0	46.0	0	0
16:18:15	12.3	44.0	63.0	0.0	0.0	46.0	0	0
16:18:16	12.4	45.0	63.0	0.0	0.0	46.0	0	0
16:18:17	12.5	54.0	64.0	0.0	0.0	46.0	0	0
16:18:18	12.4	43.0	64.0	0.0	0.0	46.0	0	0
16:18:19	12.4	44.0	64.0	0.0	0.0	46.0	0	0
16:18:20	12.4	46.0	64.0	0.0	0.0	46.0	0	0
16:18:21	12.4	48.0	64.0	0.0	0.0	46.0	0	0
16:18:22	12.4	43.0	65.0	0.0	0.0	46.0	0	0
16:18:23	12.4	40.0	64.0	0.0	0.0	46.0	0	0
16:18:24	12.2	47.0	64.0	0.0	0.0	46.0	0	0
16:18:25	12.2	40.0	64.0	0.0	0.0	46.0	0	0
16:18:26	12.2	46.0	63.0	0.0	0.0	46.0	0	0
16:18:27	12.1	40.0	63.0	0.0	0.0	46.0	0	0
16:18:28	12.3	39.0	63.0	0.0	0.0	46.0	0	0
16:18:29	12.3	53.0	63.0	0.0	0.0	46.0	0	0
16:18:30	12.2	44.0	63.0	0.0	0.0	46.0	0	0
16:18:31	12.2	44.0	63.0	0.0	0.0	46.0	0	0
16:18:32	12.1	42.0	63.0	0.0	0.0	46.0	0	0
16:18:33	12.2	40.0	63.0	0.0	0.0	46.0	0	0
16:18:34	12.2	45.0	63.0	0.0	0.0	46.0	0	0
16:18:35	12.1	43.0	63.0	0.0	0.0	46.0	0	0
16:18:36	12.1	46.0	63.0	0.0	0.0	46.0	0	0
16:18:37	12.0	43.0	63.0	0.0	0.0	46.0	0	0
16:18:38	12.1	36.0	62.0	0.0	0.0	46.0	0	0
16:18:39	12.1	52.0	62.0	0.0	0.0	46.0	0	0
16:18:40	12.0	47.0	63.0	0.0	0.0	46.0	0	0
16:18:41	12.1	43.0	63.0	0.0	0.0	46.0	0	0
16:18:42	12.1	44.0	63.0	0.0	0.0	46.0	0	0
16:18:43	12.2	48.0	63.0	0.0	0.0	46.0	0	0
16:18:44	12.3	44.0	63.0	0.0	0.0	46.0	0	0
16:18:45	12.2	52.0	63.0	0.0	0.0	46.0	0	0
16:18:46	12.2	47.0	63.0	0.0	0.0	46.0	0	0
16:18:47	12.2	44.0	63.0	0.0	0.0	46.0	0	0
16:18:48	12.3	46.0	63.0	0.0	0.0	46.0	0	0
16:18:49	12.4	50.0	63.0	0.0	0.0	46.0	0	0
16:18:50	12.4	47.0	63.0	0.0	0.0	46.0	0	0
16:18:51	12.3	46.0	64.0	0.0	0.0	46.0	0	0
16:18:52	12.2	43.0	64.0	0.0	0.0	46.0	0	0
16:18:53	12.2	40.0	63.0	0.0	0.0	46.0	0	0
16:18:54	12.2	41.0	63.0	0.0	0.0	46.0	0	0
16:18:55	12.3	49.0	63.0	0.0	0.0	46.0	0	0
16:18:56	12.4	48.0	63.0	0.0	0.0	46.0	0	0
16:18:57	12.4	50.0	63.0	0.0	0.0	46.0	0	0
16:18:58	12.4	54.0	64.0	0.0	0.0	46.0	0	0
16:18:59	12.4	47.0	64.0	0.0	0.0	46.0	0	0
16:19:00	12.4	45.0	64.0	0.0	0.0	46.0	0	0
16:19:01	12.4	48.0	64.0	0.0	0.0	46.0	0	0
16:19:02	12.4	46.0	64.0	0.0	0.0	46.0	0	0
16:19:03	12.3	46.0	64.0	0.0	0.0	46.0	0	0
16:19:04	12.3	47.0	64.0	0.0	0.0	46.0	0	0
16:19:05	12.3	42.0	64.0	0.0	0.0	46.0	0	0
16:19:06	12.4	45.0	64.0	0.0	0.0	46.0	0	0
16:19:07	12.4	53.0	64.0	0.0	0.0	46.0	0	0
16:19:08	12.2	44.0	64.0	0.0	0.0	46.0	0	0
16:19:09	12.1	40.0	63.0	0.0	0.0	46.0	0	0
16:19:10	12.0	36.0	63.0	0.0	0.0	46.0	0	0
16:19:11	11.9	39.0	62.0	0.0	0.0	46.0	0	0
16:19:12	11.8	40.0	62.0	0.0	0.0	46.0	0	0
16:19:13	11.8	40.0	61.0	0.0	0.0	46.0	0	0
16:19:14	12.0	40.0	61.0	0.0	0.0	46.0	0	0
16:19:15	12.2	50.0	61.0	0.0	0.0	46.0	0	0
16:19:16	12.3	64.0	62.0	0.0	0.0	46.0	0	0
16:19:17	12.3	52.0	63.0	0.0	0.0	46.0	0	0
16:19:18	12.3	52.0	64.0	0.0	0.0	46.0	0	0
16:19:19	12.3	44.0	64.0	0.0	0.0	46.0	0	0
16:19:20	12.3	47.0	63.0	0.0	0.0	46.0	0	0
16:19:21	12.3	50.0	64.0	0.0	0.0	46.0	0	0
16:19:22	12.4	50.0	64.0	0.0	0.0	46.0	0	0
16:19:23	12.3	48.0	64.0	0.0	0.0	46.0	0	0
16:19:24	12.5	45.0	64.0	0.0	0.0	46.0	0	0
16:19:25	12.6	57.0	65.0	0.0	0.0	46.0	0	0
16:19:26	12.6	53.0	65.0	0.0	0.0	46.0	0	0
16:19:27	12.6	48.0	65.0	0.0	0.0	46.0	0	0
16:19:28	12.6	51.0	65.0	0.0	0.0	46.0	0	0
16:19:29	12.6	46.0	65.0	0.0	0.0	46.0	0	0
16:19:30	12.5	44.0	65.0	0.0	0.0	46.0	0	0
16:19:31	12.4	49.0	65.0	0.0	0.0	46.0	0	0
16:19:32	12.5	43.0	65.0	0.0	0.0	46.0	0	0
16:19:33	12.4	49.0	64.0	0.0	0.0	46.0	0	0
16:19:34	12.3	47.0	64.0	0.0	0.0	46.0	0	0
16:19:35	12.4	42.0	64.0	0.0	0.0	46.0	0	0
16:19:36	12.3	42.0	64.0	0.0	0.0	46.0	0	0
16:19:37	12.3	43.0	64.0	0.0	0.0	46.0	0	0
16:19:38	12.2	45.0	64.0	0.0	0.0	46.0	0	0
16:19:39	12.2	44.0	63.0	0.0	0.0	46.0	0	0
16:19:40	12.2	48.0	63.0	0.0	0.0	46.0	0	0
16:19:41	12.3	40.0	63.0	0.0	0.0	46.0	0	0
16:19:42	12.2	47.0	63.0	0.0	0.0	46.0	0	0
16:19:43	12.3	45.0	63.0	0.0	0.0	46.0	0	0
16:19:44	12.4	47.0	63.0	0.0	0.0	46.0	0	0
16:19:45	12.5	51.0	63.0	0.0	0.0	46.0	0	0
16:19:46	12.6	54.0	64.0	0.0	0.0	46.0	0	0
16:19:47	12.6	56.0	65.0	0.0	0.0	46.0	0	0
16:19:48	12.6	54.0	65.0	0.0	0.0	46.0	0	0
16:19:49	12.6	45.0	65.0	0.0	0.0	46.0	0	0
16:19:50	12.5	48.0	65.0	0.0	0.0	46.0	0	0
16:19:51	12.6	48.0	65.0	0.0	0.0	46.0	0	0
16:19:52	12.6	51.0	65.0	0.0	0.0	46.0	0	0
16:19:53	12.6	48.0	65.0	0.0	0.0	46.0	0	0
16:19:54	12.6	48.0	65.0	0.0	0.0	46.0	0	0
16:19:55	12.6	45.0	65.0	0.0	0.0	46.0	0	0
16:19:56	12.6	44.0	65.0	0.0	0.0	46.0	0	0
16:19:57	12.6	44.0	65.0	0.0	0.0	46.0	0	0
16:19:58	12.7	51.0	65.0	0.0	0.0	46.0	0	0
16:19:59	12.6	48.0	65.0	0.0	0.0	46.0	0	0
16:20:00	12.6	51.0	65.0	0.0	0.0	46.0	0	0
16:20:01	12.6	46.0	65.0	0.0	0.0	46.0	0	0
16:20:02	12.6	45.0	65.0	0.0	0.0	46.0	0	0
16:20:03	12.4	48.0	65.0	0.0	0.0	46.0	0	0
16:20:04	12.3	39.0	65.0	0.0	0.0	46.0	0	0
16:20:05	12.3	42.0	64.0	0.0	0.0	46.0	0	0
16:20:06	12.4	44.0	64.0	0.0	0.0	46.0	0	0
16:20:07	12.2	49.0	64.0	0.0	0.0	46.0	0	0
16:20:08	12.2	37.0	64.0	0.0	0.0	46.0	0	0
16:20:09	12.2	40.0	63.0	0.0	0.0	46.0	0	0
16:20:10	12.2	44.0	63.0	0.0	0.0	46.0	0	0
16:20:11	12.1	45.0	63.0	0.0	0.0	46.0	0	0
16:20:12	12.0	42.0	63.0	0.0	0.0	46.0	0	0
16:20:13	12.0	38.0	62.0	0.0	0.0	46.0	0	0
16:20:14	12.0	43.0	62.0	0.0	0.0	46.0	0	0
16:20:15	11.8	48.0	62.0	0.0	0.0	46.0	0	0
16:20:16	11.8	40.0	62.0	0.0	0.0	46.0	0	0
16:20:17	11.9	40.0	61.0	0.0	0.0	46.0	0	0
16:20:18	12.0	42.0	61.0	0.0	0.0	46.0	0	0
16:20:19	12.1	56.0	62.0	0.0	0.0	46.0	0	0
16:20:20	12.3	48.0	62.0	0.0	0.0	46.0	0	0
16:20:21	12.3	49.0	63.0	0.0	0.0	46.0	0	0
16:20:22	12.3	58.0	63.0	0.0	0.0	46.0	0	0
16:20:23	12.3	43.0	64.0	0.0	0.0	46.0	0	0
16:20:24	12.3	45.0	63.0	0.0	0.0	46.0	0	0
16:20:25	12.3	47.0	64.0	0.0	0.0	46.0	0	0
16:20:26	12.3	47.0	64.0	0.0	0.0	46.0	0	0
16:20:27	12.4	46.0	64.0	0.0	0.0	46.0	0	0
16:20:28	12.5	50.0	64.0	0.0	0.0	46.0	0	0
16:20:29	12.5	54.0	65.0	0.0	0.0	46.0	0	0
16:20:30	12.5	44.0	65.0	0.0	0.0	46.0	0	0
16:20:31	12.4	49.0	64.0	0.0	0.0	46.0	0	0
16:20:32	12.4	46.0	64.0	0.0	0.0	46.0	0	0
16:20:33	12.4	44.0	64.0	0.0	0.0	46.0	0	0
16:20:34	12.4	48.0	64.0	0.0	0.0	46.0	0	0
16:20:35	12.5	48.0	64.0	0.0	0.0	46.0	0	0
16:20:36	12.6	50.0	64.0	0.0	0.0	46.0	0	0
16:20:37	12.6	47.0	65.0	0.0	0.0	46.0	0	0
16:20:38	12.6	48.0	65.0	0.0	0.0	46.0	0	0
16:20:39	12.5	47.0	65.0	0.0	0.0	46.0	0	0
16:20:40	12.4	45.0	65.0	0.0	0.0	46.0	0	0
16:20:41	12.4	42.0	64.0	0.0	0.0	46.0	0	0
16:20:42	12.5	44.0	64.0	0.0	0.0	46.0	0	0
16:20:43	12.4	49.0	64.0	0.0	0.0	46.0	0	0
16:20:44	12.4	45.0	64.0	0.0	0.0	46.0	0	0
16:20:45	12.4	44.0	64.0	0.0	0.0	46.0	0	0
16:20:46	12.4	49.0	64.0	0.0	0.0	46.0	0	0
16:20:47	12.4	47.0	64.0	0.0	0.0	46.0	0	0
16:20:48	12.5	51.0	64.0	0.0	0.0	46.0	0	0
16:20:49	12.7	50.0	65.0	0.0	0.0	46.0	0	0
16:20:50	12.6	55.0	65.0	0.0	0.0	46.0	0	0
16:20:51	12.5	48.0	65.0	0.0	0.0	46.0	0	0
16:20:52	12.4	39.0	65.0	0.0	0.0	46.0	0	0
16:20:53	12.3	42.0	64.0	0.0	0.0	46.0	0	0
16:20:54	12.3	44.0	64.0	0.0	0.0	46.0	0	0
16:20:55	12.4	45.0	64.0	0.0	0.0	46.0	0	0
16:20:56	12.4	50.0	64.0	0.0	0.0	46.0	0	0
16:20:57	12.6	43.0	64.0	0.0	0.0	46.0	0	0
16:20:58	12.6	60.0	64.0	0.0	0.0	46.0	0	0
16:20:59	12.5	50.0	65.0	0.0	0.0	46.0	0	0
16:21:00	12.5	46.0	65.0	0.0	0.0	46.0	0	0
16:21:01	12.5	50.0	65.0	0.0	0.0	46.0	0	0
16:21:02	12.5	44.0	65.0	0.0	0.0	46.0	0	0
16:21:03	12.6	49.0	65.0	0.0	0.0	46.0	0	0
16:21:04	12.4	46.0	65.0	0.0	0.0	46.0	0	0
16:21:05	12.4	45.0	65.0	0.0	0.0	46.0	0	0
16:21:06	12.4	42.0	64.0	0.0	0.0	46.0	0	0
16:21:07	12.4	48.0	64.0	0.0	0.0	46.0	0	0
16:21:08	12.2	41.0	64.0	0.0	0.0	46.0	0	0
16:21:09	12.2	38.0	64.0	0.0	0.0	46.0	0	0
16:21:10	12.2	42.0	63.0	0.0	0.0	46.0	0	0
16:21:11	12.1	46.0	63.0	0.0	0.0	46.0	0	0
16:21:12	12.0	39.0	63.0	0.0	0.0	46.0	0	0
16:21:13	11.9	43.0	62.0	0.0	0.0	46.0	0	0
16:21:14	11.8	38.0	62.0	0.0	0.0	46.0	0	0
16:21:15	11.8	40.0	61.0	0.0	0.0	46.0	0	0
16:21:16	11.8	45.0	61.0	0.0	0.0	46.0	0	0
16:21:17	12.0	42.0	61.0	0.0	0.0	46.0	0	0
16:21:18	12.2	49.0	61.0	0.0	0.0	46.0	0	0
16:21:19	12.3	58.0	62.0	0.0	0.0	46.0	0	0
16:21:20	12.5	59.0	63.0	0.0	0.0	46.0	0	0
16:21:21	12.7	48.0	64.0	0.0	0.0	46.0	0	0
16:21:22	12.9	54.0	65.0	0.0	0.0	46.0	0	0
16:21:23	12.8	64.0	66.0	0.0	0.0	46.0	0	0
16:21:24	12.8	53.0	66.0	0.0	0.0	46.0	0	0
16:21:25	12.7	48.0	66.0	0.0	0.0	46.0	0	0
16:21:26	12.9	46.0	66.0	0.0	0.0	46.0	0	0
16:21:27	12.9	51.0	66.0	0.0	0.0	46.0	0	0
16:21:28	12.8	48.0	67.0	0.0	0.0	46.0	0	0
16:21:29	12.9	42.0	66.0	0.0	0.0	46.0	0	0
16:21:30	13.0	53.0	66.0	0.0	0.0	46.0	0	0
16:21:31	13.0	56.0	67.0	0.0	0.0	46.0	0	0
16:21:32	13.0	47.0	67.0	0.0	0.0	46.0	0	0
16:21:33	12.8	49.0	67.0	0.0	0.0	46.0	0	0
16:21:34	12.8	39.0	66.0	0.0	0.0	46.0	0	0
16:21:35	13.0	49.0	67.0	0.0	0.0	46.0	0	0
16:21:36	13.1	51.0	67.0	0.0	0.0	46.0	0	0
16:21:37	13.1	55.0	67.0	0.0	0.0	46.0	0	0
16:21:38	12.6	50.0	68.0	0.0	0.0	46.0	0	0
16:21:39	12.2	29.0	67.0	0.0	0.0	46.0	0	0
16:21:40	11.9	21.0	65.0	0.0	0.0	46.0	0	0
16:21:41	11.8	22.0	63.0	0.0	0.0	46.0	0	0
16:21:42	11.7	35.0	62.0	0.0	0.0	46.0	0	0
16:21:43	11.4	34.0	61.0	0.0	0.0	46.0	0	0
16:21:44	11.3	45.0	61.0	0.0	0.0	46.0	0	0
16:21:45	11.3	38.0	59.0	0.0	0.0	46.0	0	0
16:21:46	11.4	48.0	58.0	0.0	0.0	46.0	0	0
16:21:47	11.4	54.0	59.0	0.0	0.0	46.0	0	0
16:21:48	11.3	61.0	59.0	0.0	0.0	46.0	0	0
16:21:49	11.1	49.0	59.0	0.0	0.0	46.0	0	0
16:21:50	11.2	45.0	59.0	0.0	0.0	46.0	0	0
16:21:51	11.2	43.0	58.0	0.0	0.0	46.0	0	0
16:21:52	11.2	56.0	58.0	0.0	0.0	46.0	0	0
16:21:53	11.2	51.0	58.0	0.0	0.0	46.0	0	0
16:21:54	11.3	51.0	58.0	0.0	0.0	46.0	0	0
16:21:55	11.2	53.0	58.0	0.0	0.0	46.0	0	0
16:21:56	11.2	45.0	58.0	0.0	0.0	46.0	0	0
16:21:57	11.3	55.0	58.0	0.0	0.0	46.0	0	0
16:21:58	11.2	53.0	58.0	0.0	0.0	46.0	0	0
16:21:59	11.2	48.0	58.0	0.0	0.0	46.0	0	0
16:22:00	11.3	47.0	58.0	0.0	0.0	46.0	0	0
16:22:01	11.3	55.0	58.0	0.0	0.0	46.0	0	0
16:22:02	11.3	49.0	59.0	0.0	0.0	46.0	0	0
16:22:03	11.2	49.0	58.0	0.0	0.0	46.0	0	0
16:22:04	11.1	47.0	58.0	0.0	0.0	46.0	0	0
16:22:05	11.2	47.0	58.0	0.0	0.0	46.0	0	0
16:22:06	11.3	43.0	58.0	0.0	0.0	46.0	0	0
16:22:07	11.2	54.0	57.0	0.0	0.0	46.0	0	0
16:22:08	11.2	53.0	58.0	0.0	0.0	46.0	0	0
16:22:09	11.3	47.0	58.0	0.0	0.0	46.0	0	0
16:22:10	11.4	48.0	58.0	0.0	0.0	46.0	0	0
16:22:11	11.4	54.0	59.0	0.0	0.0	46.0	0	0
16:22:12	11.5	55.0	59.0	0.0	0.0	46.0	0	0
16:22:13	11.5	49.0	59.0	0.0	0.0	46.0	0	0
16:22:14	11.5	53.0	59.0	0.0	0.0	46.0	0	0
16:22:15	11.6	49.0	59.0	0.0	0.0	46.0	0	0
16:22:16	11.5	52.0	59.0	0.0	0.0	46.0	0	0
16:22:17	11.4	50.0	60.0	0.0	0.0	46.0	0	0
16:22:18	11.4	44.0	59.0	0.0	0.0	46.0	0	0
16:22:19	11.6	45.0	59.0	0.0	0.0	46.0	0	0
16:22:20	11.6	49.0	59.0	0.0	0.0	46.0	0	0
16:22:21	11.5	57.0	60.0	0.0	0.0	46.0	0	0
16:22:22	11.6	44.0	60.0	0.0	0.0	46.0	0	0
16:22:23	11.7	46.0	60.0	0.0	0.0	46.0	0	0
16:22:24	11.6	57.0	60.0	0.0	0.0	46.0	0	0
16:22:25	11.7	47.0	60.0	0.0	0.0	46.0	0	0
16:22:26	11.7	47.0	60.0	0.0	0.0	46.0	0	0
16:22:27	11.7	53.0	60.0	0.0	0.0	46.0	0	0
16:22:28	11.7	49.0	60.0	0.0	0.0	46.0	0	0
16:22:29	11.9	54.0	61.0	0.0	0.0	46.0	0	0
16:22:30	11.8	51.0	61.0	0.0	0.0	46.0	0	0
16:22:31	11.8	57.0	61.0	0.0	0.0	46.0	0	0
16:22:32	11.7	45.0	61.0	0.0	0.0	46.0	0	0
16:22:33	11.6	50.0	61.0	0.0	0.0	46.0	0	0
16:22:34	11.5	44.0	61.0	0.0	0.0	46.0	0	0
16:22:35	11.5	39.0	60.0	0.0	0.0	46.0	0	0
16:22:36	11.5	44.0	60.0	0.0	0.0	46.0	0	0
16:22:37	11.6	49.0	59.0	0.0	0.0	46.0	0	0
16:22:38	11.8	47.0	59.0	0.0	0.0	46.0	0	0
16:22:39	11.8	55.0	60.0	0.0	0.0	46.0	0	0
16:22:40	11.8	57.0	61.0	0.0	0.0	46.0	0	0
16:22:41	11.9	50.0	61.0	0.0	0.0	46.0	0	0
16:22:42	11.8	47.0	61.0	0.0	0.0	46.0	0	0
16:22:43	11.6	52.0	61.0	0.0	0.0	46.0	0	0
16:22:44	11.6	43.0	61.0	0.0	0.0	46.0	0	0
16:22:45	11.5	43.0	60.0	0.0	0.0	46.0	0	0
16:22:46	11.5	43.0	60.0	0.0	0.0	46.0	0	0
16:22:47	11.7	46.0	60.0	0.0	0.0	46.0	0	0
16:22:48	11.7	44.0	60.0	0.0	0.0	46.0	0	0
16:22:49	11.5	56.0	60.0	0.0	0.0	46.0	0	0
16:22:50	11.4	46.0	60.0	0.0	0.0	46.0	0	0
16:22:51	11.5	38.0	60.0	0.0	0.0	46.0	0	0
16:22:52	11.4	41.0	59.0	0.0	0.0	46.0	0	0
16:22:53	11.5	51.0	59.0	0.0	0.0	46.0	0	0
16:22:54	11.5	43.0	59.0	0.0	0.0	46.0	0	0
16:22:55	11.6	49.0	59.0	0.0	0.0	46.0	0	0
16:22:56	11.7	45.0	59.0	0.0	0.0	46.0	0	0
16:22:57	11.7	53.0	60.0	0.0	0.0	46.0	0	0
16:22:58	11.8	53.0	60.0	0.0	0.0	46.0	0	0
16:22:59	11.8	48.0	61.0	0.0	0.0	46.0	0	0
16:23:00	11.8	52.0	61.0	0.0	0.0	46.0	0	0
16:23:01	11.8	50.0	61.0	0.0	0.0	46.0	0	0
16:23:02	11.6	47.0	61.0	0.0	0.0	46.0	0	0
16:23:03	11.5	48.0	61.0	0.0	0.0	46.0	0	0
16:23:04	11.9	38.0	60.0	0.0	0.0	46.0	0	0
16:23:05	11.8	38.0	60.0	0.0	0.0	46.0	0	0
16:23:06	11.9	70.0	60.0	0.0	0.0	46.0	0	0
16:23:07	11.8	51.0	62.0	0.0	0.0	46.0	0	0
16:23:08	11.8	46.0	62.0	0.0	0.0	46.0	0	0
16:23:09	11.7	47.0	62.0	0.0	0.0	46.0	0	0
16:23:10	11.7	42.0	61.0	0.0	0.0	46.0	0	0
16:23:11	11.7	48.0	61.0	0.0	0.0	46.0	0	0
16:23:12	11.8	49.0	61.0	0.0	0.0	46.0	0	0
16:23:13	11.9	48.0	61.0	0.0	0.0	46.0	0	0
16:23:14	12.0	54.0	61.0	0.0	0.0	46.0	0	0
16:23:15	12.0	53.0	62.0	0.0	0.0	46.0	0	0
16:23:16	12.0	45.0	62.0	0.0	0.0	46.0	0	0
16:23:17	12.1	51.0	62.0	0.0	0.0	46.0	0	0
16:23:18	12.2	51.0	62.0	0.0	0.0	46.0	0	0
16:23:19	12.1	52.0	63.0	0.0	0.0	46.0	0	0
16:23:20	12.2	44.0	63.0	0.0	0.0	46.0	0	0
16:23:21	12.4	52.0	63.0	0.0	0.0	46.0	0	0
16:23:22	12.1	58.0	63.0	0.0	0.0	46.0	0	0
16:23:23	11.9	46.0	64.0	0.0	0.0	46.0	0	0
16:23:24	11.7	32.0	63.0	0.0	0.0	46.0	0	0
16:23:25	11.6	37.0	62.0	0.0	0.0	46.0	0	0
16:23:26	11.5	34.0	61.0	0.0	0.0	46.0	0	0
16:23:27	11.8	43.0	60.0	0.0	0.0	46.0	0	0
16:23:28	11.9	44.0	60.0	0.0	0.0	46.0	0	0
16:23:29	12.1	62.0	61.0	0.0	0.0	46.0	0	0
16:23:30	12.4	55.0	62.0	0.0	0.0	46.0	0	0
16:23:31	12.3	60.0	63.0	0.0	0.0	46.0	0	0
16:23:32	12.4	56.0	64.0	0.0	0.0	46.0	0	0
16:23:33	12.3	49.0	64.0	0.0	0.0	46.0	0	0
16:23:34	12.4	49.0	64.0	0.0	0.0	46.0	0	0
16:23:35	12.4	41.0	64.0	0.0	0.0	46.0	0	0
16:23:36	12.5	48.0	64.0	0.0	0.0	46.0	0	0
16:23:37	12.4	54.0	65.0	0.0	0.0	46.0	0	0
16:23:38	12.5	39.0	65.0	0.0	0.0	46.0	0	0
16:23:39	12.6	47.0	64.0	0.0	0.0	46.0	0	0
16:23:40	12.6	54.0	65.0	0.0	0.0	46.0	0	0
16:23:41	12.5	44.0	65.0	0.0	0.0	46.0	0	0
16:23:42	12.3	39.0	65.0	0.0	0.0	46.0	0	0
16:23:43	12.2	41.0	64.0	0.0	0.0	46.0	0	0
16:23:44	12.1	33.0	64.0	0.0	0.0	46.0	0	0
16:23:45	12.1	42.0	63.0	0.0	0.0	46.0	0	0
16:23:46	12.0	41.0	63.0	0.0	0.0	46.0	0	0
16:23:47	12.0	42.0	63.0	0.0	0.0	46.0	0	0
16:23:48	12.1	42.0	62.0	0.0	0.0	46.0	0	0
16:23:49	12.1	47.0	62.0	0.0	0.0	46.0	0	0
16:23:50	12.2	40.0	63.0	0.0	0.0	46.0	0	0
16:23:51	12.1	48.0	62.0	0.0	0.0	46.0	0	0
16:23:52	12.1	49.0	63.0	0.0	0.0	46.0	0	0
16:23:53	12.1	42.0	63.0	0.0	0.0	46.0	0	0
16:23:54	12.0	48.0	63.0	0.0	0.0	46.0	0	0
16:23:55	12.1	36.0	62.0	0.0	0.0	46.0	0	0
16:23:56	12.1	51.0	63.0	0.0	0.0	46.0	0	0
16:23:57	12.0	41.0	63.0	0.0	0.0	46.0	0	0
16:23:58	12.0	40.0	62.0	0.0	0.0	46.0	0	0
16:23:59	12.0	44.0	62.0	0.0	0.0	46.0	0	0
16:24:00	11.9	45.0	62.0	0.0	0.0	46.0	0	0
16:24:01	12.0	41.0	62.0	0.0	0.0	46.0	0	0
16:24:02	12.0	42.0	61.0	0.0	0.0	46.0	0	0
16:24:03	12.1	48.0	62.0	0.0	0.0	46.0	0	0
16:24:04	12.3	50.0	62.0	0.0	0.0	46.0	0	0
16:24:05	12.5	56.0	63.0	0.0	0.0	46.0	0	0
16:24:06	12.7	54.0	64.0	0.0	0.0	46.0	0	0
16:24:07	12.7	57.0	65.0	0.0	0.0	46.0	0	0
16:24:08	12.8	56.0	65.0	0.0	0.0	46.0	0	0
16:24:09	12.6	50.0	66.0	0.0	0.0	46.0	0	0
16:24:10	12.5	48.0	66.0	0.0	0.0	46.0	0	0
16:24:11	12.4	36.0	65.0	0.0	0.0	46.0	0	0
