# Supplementary material for: Handcycling with concurrent lower body low-frequency electromyostimulation significantly increases acute oxygen uptake: implications for rehabilitation and prevention
Source: PeerJ. 2022 May 18;10:e13333. doi: 10.7717/peerj.13333 (PMC9123886; doi:10.7717/peerj.13333)
Supplement: Supplemental Information 1 — Raw data for each participant (load, heart rate, spirometric data) and R-Scripts for data processing (as described in the material & method section under “Data aquisition”), and EMS intensity and blood lactate concentration. [file peerj-10-13333-s001.zip › raw_data/HANDCYCLE/EMS_Pilot_04_CON_LOAD.csv]

Time	Speed [km/h]	Power [watt]	Cadence	Heartrate	Temperature [?]	Altitude [m]	latitude	longitude
09:30:24	2.2	0.0	0.0	0.0	0.0	38.0	0	0
09:30:25	4.5	0.0	0.0	0.0	0.0	38.0	0	0
09:30:26	6.3	0.0	0.0	0.0	0.0	38.0	0	0
09:30:27	8.4	0.0	0.0	0.0	0.0	38.0	0	0
09:30:28	10.0	0.0	0.0	0.0	0.0	38.0	0	0
09:30:29	11.3	84.0	53.0	0.0	0.0	38.0	0	0
09:30:30	11.6	84.0	53.0	0.0	0.0	38.0	0	0
09:30:31	11.6	45.0	59.0	0.0	0.0	38.0	0	0
09:30:32	11.5	24.0	60.0	0.0	0.0	38.0	0	0
09:30:33	11.5	21.0	60.0	0.0	0.0	38.0	0	0
09:30:34	11.5	24.0	60.0	0.0	0.0	38.0	0	0
09:30:35	11.8	25.0	60.0	0.0	0.0	38.0	0	0
09:30:36	11.8	42.0	60.0	0.0	0.0	38.0	0	0
09:30:37	11.8	38.0	61.0	0.0	0.0	38.0	0	0
09:30:38	11.9	32.0	61.0	0.0	0.0	38.0	0	0
09:30:39	12.0	40.0	61.0	0.0	0.0	38.0	0	0
09:30:40	12.1	42.0	62.0	0.0	0.0	38.0	0	0
09:30:41	12.1	41.0	62.0	0.0	0.0	38.0	0	0
09:30:42	12.0	35.0	63.0	0.0	0.0	38.0	0	0
09:30:43	12.1	35.0	62.0	0.0	0.0	38.0	0	0
09:30:44	12.0	38.0	62.0	0.0	0.0	38.0	0	0
09:30:45	12.1	36.0	63.0	0.0	0.0	38.0	0	0
09:30:46	12.1	32.0	62.0	0.0	0.0	38.0	0	0
09:30:47	12.1	44.0	63.0	0.0	0.0	38.0	0	0
09:30:48	12.1	31.0	63.0	0.0	0.0	38.0	0	0
09:30:49	12.0	34.0	63.0	0.0	0.0	38.0	0	0
09:30:50	12.1	33.0	62.0	0.0	0.0	38.0	0	0
09:30:51	12.0	36.0	62.0	0.0	0.0	38.0	0	0
09:30:52	12.0	39.0	62.0	0.0	0.0	38.0	0	0
09:30:53	12.0	33.0	62.0	0.0	0.0	38.0	0	0
09:30:54	12.0	36.0	62.0	0.0	0.0	38.0	0	0
09:30:55	12.0	39.0	62.0	0.0	0.0	38.0	0	0
09:30:56	12.0	37.0	62.0	0.0	0.0	38.0	0	0
09:30:57	12.0	39.0	62.0	0.0	0.0	38.0	0	0
09:30:58	11.9	37.0	62.0	0.0	0.0	38.0	0	0
09:30:59	12.0	33.0	62.0	0.0	0.0	38.0	0	0
09:31:00	11.9	39.0	62.0	0.0	0.0	38.0	0	0
09:31:01	12.0	35.0	62.0	0.0	0.0	38.0	0	0
09:31:02	12.0	37.0	62.0	0.0	0.0	38.0	0	0
09:31:03	11.9	35.0	62.0	0.0	0.0	38.0	0	0
09:31:04	11.9	35.0	61.0	0.0	0.0	38.0	0	0
09:31:05	11.9	37.0	62.0	0.0	0.0	38.0	0	0
09:31:06	11.8	37.0	62.0	0.0	0.0	38.0	0	0
09:31:07	11.9	32.0	61.0	0.0	0.0	38.0	0	0
09:31:08	12.0	40.0	61.0	0.0	0.0	38.0	0	0
09:31:09	12.1	43.0	61.0	0.0	0.0	38.0	0	0
09:31:10	12.0	43.0	62.0	0.0	0.0	38.0	0	0
09:31:11	12.0	37.0	62.0	0.0	0.0	38.0	0	0
09:31:12	12.0	39.0	62.0	0.0	0.0	38.0	0	0
09:31:13	12.0	32.0	62.0	0.0	0.0	38.0	0	0
09:31:14	12.0	39.0	62.0	0.0	0.0	38.0	0	0
09:31:15	12.0	38.0	62.0	0.0	0.0	38.0	0	0
09:31:16	12.1	39.0	62.0	0.0	0.0	38.0	0	0
09:31:17	12.2	43.0	62.0	0.0	0.0	38.0	0	0
09:31:18	12.1	39.0	63.0	0.0	0.0	38.0	0	0
09:31:19	12.1	37.0	63.0	0.0	0.0	38.0	0	0
09:31:20	12.1	37.0	63.0	0.0	0.0	38.0	0	0
09:31:21	12.1	33.0	63.0	0.0	0.0	38.0	0	0
09:31:22	12.1	39.0	62.0	0.0	0.0	38.0	0	0
09:31:23	12.1	40.0	63.0	0.0	0.0	38.0	0	0
09:31:24	12.1	37.0	63.0	0.0	0.0	38.0	0	0
09:31:25	12.1	40.0	63.0	0.0	0.0	38.0	0	0
09:31:26	12.0	39.0	63.0	0.0	0.0	38.0	0	0
09:31:27	12.0	34.0	63.0	0.0	0.0	38.0	0	0
09:31:28	11.9	33.0	62.0	0.0	0.0	38.0	0	0
09:31:29	12.1	32.0	62.0	0.0	0.0	38.0	0	0
09:31:30	12.1	44.0	62.0	0.0	0.0	38.0	0	0
09:31:31	12.1	39.0	62.0	0.0	0.0	38.0	0	0
09:31:32	12.1	35.0	62.0	0.0	0.0	38.0	0	0
09:31:33	12.1	42.0	62.0	0.0	0.0	38.0	0	0
09:31:34	12.0	38.0	63.0	0.0	0.0	38.0	0	0
09:31:35	12.1	36.0	62.0	0.0	0.0	38.0	0	0
09:31:36	12.1	40.0	62.0	0.0	0.0	38.0	0	0
09:31:37	12.1	42.0	63.0	0.0	0.0	38.0	0	0
09:31:38	12.1	39.0	63.0	0.0	0.0	38.0	0	0
09:31:39	12.1	33.0	63.0	0.0	0.0	38.0	0	0
09:31:40	12.1	40.0	63.0	0.0	0.0	38.0	0	0
09:31:41	12.0	39.0	63.0	0.0	0.0	38.0	0	0
09:31:42	12.0	34.0	63.0	0.0	0.0	38.0	0	0
09:31:43	12.0	34.0	62.0	0.0	0.0	38.0	0	0
09:31:44	11.9	38.0	62.0	0.0	0.0	38.0	0	0
09:31:45	12.1	36.0	62.0	0.0	0.0	38.0	0	0
09:31:46	12.1	32.0	62.0	0.0	0.0	38.0	0	0
09:31:47	12.1	46.0	62.0	0.0	0.0	38.0	0	0
09:31:48	12.1	39.0	62.0	0.0	0.0	38.0	0	0
09:31:49	12.1	42.0	63.0	0.0	0.0	38.0	0	0
09:31:50	12.1	37.0	63.0	0.0	0.0	38.0	0	0
09:31:51	12.0	37.0	62.0	0.0	0.0	38.0	0	0
09:31:52	11.9	34.0	62.0	0.0	0.0	38.0	0	0
09:31:53	12.1	33.0	62.0	0.0	0.0	38.0	0	0
09:31:54	12.0	47.0	62.0	0.0	0.0	38.0	0	0
09:31:55	11.9	31.0	62.0	0.0	0.0	38.0	0	0
09:31:56	12.0	35.0	62.0	0.0	0.0	38.0	0	0
09:31:57	12.0	39.0	62.0	0.0	0.0	38.0	0	0
09:31:58	12.0	43.0	62.0	0.0	0.0	38.0	0	0
09:31:59	12.1	38.0	62.0	0.0	0.0	38.0	0	0
09:32:00	12.0	39.0	62.0	0.0	0.0	38.0	0	0
09:32:01	12.0	33.0	62.0	0.0	0.0	38.0	0	0
09:32:02	12.0	36.0	62.0	0.0	0.0	38.0	0	0
09:32:03	12.0	44.0	62.0	0.0	0.0	38.0	0	0
09:32:04	12.0	37.0	62.0	0.0	0.0	38.0	0	0
09:32:05	12.0	36.0	62.0	0.0	0.0	38.0	0	0
09:32:06	12.0	41.0	62.0	0.0	0.0	38.0	0	0
09:32:07	12.0	38.0	62.0	0.0	0.0	38.0	0	0
09:32:08	11.9	40.0	62.0	0.0	0.0	38.0	0	0
09:32:09	11.9	34.0	62.0	0.0	0.0	38.0	0	0
09:32:10	12.0	40.0	62.0	0.0	0.0	38.0	0	0
09:32:11	12.0	36.0	62.0	0.0	0.0	38.0	0	0
09:32:12	11.9	39.0	62.0	0.0	0.0	38.0	0	0
09:32:13	11.9	39.0	62.0	0.0	0.0	38.0	0	0
09:32:14	11.9	37.0	62.0	0.0	0.0	38.0	0	0
09:32:15	12.1	39.0	62.0	0.0	0.0	38.0	0	0
09:32:16	12.1	39.0	62.0	0.0	0.0	38.0	0	0
09:32:17	12.1	45.0	62.0	0.0	0.0	38.0	0	0
09:32:18	12.1	36.0	62.0	0.0	0.0	38.0	0	0
09:32:19	12.1	39.0	62.0	0.0	0.0	38.0	0	0
09:32:20	12.1	39.0	63.0	0.0	0.0	38.0	0	0
09:32:21	12.1	36.0	63.0	0.0	0.0	38.0	0	0
09:32:22	12.1	38.0	63.0	0.0	0.0	38.0	0	0
09:32:23	12.2	37.0	62.0	0.0	0.0	38.0	0	0
09:32:24	12.2	41.0	63.0	0.0	0.0	38.0	0	0
09:32:25	12.1	43.0	63.0	0.0	0.0	38.0	0	0
09:32:26	12.1	36.0	63.0	0.0	0.0	38.0	0	0
09:32:27	12.1	36.0	63.0	0.0	0.0	38.0	0	0
09:32:28	12.0	37.0	62.0	0.0	0.0	38.0	0	0
09:32:29	12.0	33.0	62.0	0.0	0.0	38.0	0	0
09:32:30	11.9	35.0	62.0	0.0	0.0	38.0	0	0
09:32:31	11.9	41.0	62.0	0.0	0.0	38.0	0	0
09:32:32	12.0	38.0	62.0	0.0	0.0	38.0	0	0
09:32:33	11.9	38.0	62.0	0.0	0.0	38.0	0	0
09:32:34	11.9	37.0	62.0	0.0	0.0	38.0	0	0
09:32:35	11.9	37.0	62.0	0.0	0.0	38.0	0	0
09:32:36	12.1	34.0	62.0	0.0	0.0	38.0	0	0
09:32:37	12.1	48.0	62.0	0.0	0.0	38.0	0	0
09:32:38	12.1	39.0	62.0	0.0	0.0	38.0	0	0
09:32:39	12.0	41.0	63.0	0.0	0.0	38.0	0	0
09:32:40	12.0	37.0	63.0	0.0	0.0	38.0	0	0
09:32:41	12.0	35.0	62.0	0.0	0.0	38.0	0	0
09:32:42	11.9	32.0	62.0	0.0	0.0	38.0	0	0
09:32:43	11.8	40.0	62.0	0.0	0.0	38.0	0	0
09:32:44	12.0	32.0	62.0	0.0	0.0	38.0	0	0
09:32:45	12.0	37.0	61.0	0.0	0.0	38.0	0	0
09:32:46	12.1	47.0	61.0	0.0	0.0	38.0	0	0
09:32:47	12.0	40.0	62.0	0.0	0.0	38.0	0	0
09:32:48	11.8	40.0	62.0	0.0	0.0	38.0	0	0
09:32:49	12.0	33.0	61.0	0.0	0.0	38.0	0	0
09:32:50	12.1	49.0	62.0	0.0	0.0	38.0	0	0
09:32:51	12.1	43.0	63.0	0.0	0.0	38.0	0	0
09:32:52	12.1	41.0	63.0	0.0	0.0	38.0	0	0
09:32:53	12.1	38.0	63.0	0.0	0.0	38.0	0	0
09:32:54	12.2	37.0	63.0	0.0	0.0	38.0	0	0
09:32:55	12.2	42.0	63.0	0.0	0.0	38.0	0	0
09:32:56	12.2	41.0	63.0	0.0	0.0	38.0	0	0
09:32:57	12.1	35.0	63.0	0.0	0.0	38.0	0	0
09:32:58	12.1	38.0	63.0	0.0	0.0	38.0	0	0
09:32:59	12.0	40.0	63.0	0.0	0.0	38.0	0	0
09:33:00	11.9	38.0	63.0	0.0	0.0	38.0	0	0
09:33:01	12.0	29.0	62.0	0.0	0.0	38.0	0	0
09:33:02	12.0	43.0	62.0	0.0	0.0	38.0	0	0
09:33:03	12.0	39.0	62.0	0.0	0.0	38.0	0	0
09:33:04	12.0	39.0	62.0	0.0	0.0	38.0	0	0
09:33:05	12.1	40.0	62.0	0.0	0.0	38.0	0	0
09:33:06	12.0	37.0	62.0	0.0	0.0	38.0	0	0
09:33:07	11.9	38.0	62.0	0.0	0.0	38.0	0	0
09:33:08	12.0	34.0	62.0	0.0	0.0	38.0	0	0
09:33:09	12.1	34.0	62.0	0.0	0.0	38.0	0	0
09:33:10	12.1	44.0	62.0	0.0	0.0	38.0	0	0
09:33:11	12.1	41.0	62.0	0.0	0.0	38.0	0	0
09:33:12	12.1	43.0	62.0	0.0	0.0	38.0	0	0
09:33:13	12.1	42.0	63.0	0.0	0.0	38.0	0	0
09:33:14	12.1	41.0	63.0	0.0	0.0	38.0	0	0
09:33:15	12.1	42.0	63.0	0.0	0.0	38.0	0	0
09:33:16	12.0	37.0	63.0	0.0	0.0	38.0	0	0
09:33:17	12.1	35.0	63.0	0.0	0.0	38.0	0	0
09:33:18	12.1	38.0	62.0	0.0	0.0	38.0	0	0
09:33:19	12.1	40.0	63.0	0.0	0.0	38.0	0	0
09:33:20	12.1	42.0	63.0	0.0	0.0	38.0	0	0
09:33:21	12.1	38.0	63.0	0.0	0.0	38.0	0	0
09:33:22	12.1	38.0	63.0	0.0	0.0	38.0	0	0
09:33:23	12.1	39.0	63.0	0.0	0.0	38.0	0	0
09:33:24	12.1	41.0	63.0	0.0	0.0	38.0	0	0
09:33:25	12.2	41.0	63.0	0.0	0.0	38.0	0	0
09:33:26	12.3	40.0	63.0	0.0	0.0	38.0	0	0
09:33:27	12.2	39.0	63.0	0.0	0.0	38.0	0	0
09:33:28	12.4	42.0	63.0	0.0	0.0	38.0	0	0
09:33:29	12.3	40.0	63.0	0.0	0.0	38.0	0	0
09:33:30	12.3	43.0	64.0	0.0	0.0	38.0	0	0
09:33:31	12.2	35.0	64.0	0.0	0.0	38.0	0	0
09:33:32	12.3	38.0	64.0	0.0	0.0	38.0	0	0
09:33:33	12.4	36.0	63.0	0.0	0.0	38.0	0	0
09:33:34	12.3	44.0	64.0	0.0	0.0	38.0	0	0
09:33:35	12.3	37.0	64.0	0.0	0.0	38.0	0	0
09:33:36	12.2	36.0	64.0	0.0	0.0	38.0	0	0
09:33:37	12.2	35.0	63.0	0.0	0.0	38.0	0	0
09:33:38	12.2	37.0	63.0	0.0	0.0	38.0	0	0
09:33:39	12.4	36.0	63.0	0.0	0.0	38.0	0	0
09:33:40	12.4	47.0	63.0	0.0	0.0	38.0	0	0
09:33:41	12.4	42.0	64.0	0.0	0.0	38.0	0	0
09:33:42	12.4	43.0	64.0	0.0	0.0	38.0	0	0
09:33:43	12.4	34.0	64.0	0.0	0.0	38.0	0	0
09:33:44	12.4	40.0	64.0	0.0	0.0	38.0	0	0
09:33:45	12.4	42.0	64.0	0.0	0.0	38.0	0	0
09:33:46	12.5	37.0	64.0	0.0	0.0	38.0	0	0
09:33:47	12.5	39.0	64.0	0.0	0.0	38.0	0	0
09:33:48	12.5	41.0	64.0	0.0	0.0	38.0	0	0
09:33:49	12.4	41.0	65.0	0.0	0.0	38.0	0	0
09:33:50	12.5	36.0	65.0	0.0	0.0	38.0	0	0
09:33:51	12.6	44.0	65.0	0.0	0.0	38.0	0	0
09:33:52	12.6	43.0	65.0	0.0	0.0	38.0	0	0
09:33:53	12.5	39.0	65.0	0.0	0.0	38.0	0	0
09:33:54	12.5	35.0	65.0	0.0	0.0	38.0	0	0
09:33:55	12.4	35.0	65.0	0.0	0.0	38.0	0	0
09:33:56	12.2	35.0	64.0	0.0	0.0	38.0	0	0
09:33:57	12.2	27.0	64.0	0.0	0.0	38.0	0	0
09:33:58	12.2	38.0	63.0	0.0	0.0	38.0	0	0
09:33:59	12.3	40.0	63.0	0.0	0.0	38.0	0	0
09:34:00	12.2	35.0	63.0	0.0	0.0	38.0	0	0
09:34:01	12.2	38.0	63.0	0.0	0.0	38.0	0	0
09:34:02	12.1	34.0	63.0	0.0	0.0	38.0	0	0
09:34:03	12.1	38.0	63.0	0.0	0.0	38.0	0	0
09:34:04	12.1	35.0	63.0	0.0	0.0	38.0	0	0
09:34:05	12.1	37.0	63.0	0.0	0.0	38.0	0	0
09:34:06	12.1	40.0	63.0	0.0	0.0	38.0	0	0
09:34:07	12.1	33.0	63.0	0.0	0.0	38.0	0	0
09:34:08	12.2	40.0	62.0	0.0	0.0	38.0	0	0
09:34:09	12.2	41.0	63.0	0.0	0.0	38.0	0	0
09:34:10	12.2	40.0	63.0	0.0	0.0	38.0	0	0
09:34:11	12.4	35.0	63.0	0.0	0.0	38.0	0	0
09:34:12	12.4	43.0	63.0	0.0	0.0	38.0	0	0
09:34:13	12.4	45.0	64.0	0.0	0.0	38.0	0	0
09:34:14	12.3	37.0	64.0	0.0	0.0	38.0	0	0
09:34:15	12.3	38.0	64.0	0.0	0.0	38.0	0	0
09:34:16	12.3	37.0	64.0	0.0	0.0	38.0	0	0
09:34:17	12.4	35.0	64.0	0.0	0.0	38.0	0	0
09:34:18	12.4	37.0	64.0	0.0	0.0	38.0	0	0
09:34:19	12.4	40.0	64.0	0.0	0.0	38.0	0	0
09:34:20	12.3	38.0	64.0	0.0	0.0	38.0	0	0
09:34:21	12.3	37.0	63.0	0.0	0.0	38.0	0	0
09:34:22	12.3	35.0	64.0	0.0	0.0	38.0	0	0
09:34:23	12.2	40.0	63.0	0.0	0.0	38.0	0	0
09:34:24	12.2	35.0	63.0	0.0	0.0	38.0	0	0
09:34:25	12.1	37.0	63.0	0.0	0.0	38.0	0	0
09:34:26	12.2	37.0	63.0	0.0	0.0	38.0	0	0
09:34:27	12.2	40.0	63.0	0.0	0.0	38.0	0	0
09:34:28	12.3	36.0	63.0	0.0	0.0	38.0	0	0
09:34:29	12.4	38.0	63.0	0.0	0.0	38.0	0	0
09:34:30	12.4	43.0	63.0	0.0	0.0	38.0	0	0
09:34:31	12.4	44.0	64.0	0.0	0.0	38.0	0	0
09:34:32	12.3	39.0	64.0	0.0	0.0	38.0	0	0
09:34:33	12.3	35.0	64.0	0.0	0.0	38.0	0	0
09:34:34	12.5	33.0	64.0	0.0	0.0	38.0	0	0
09:34:35	12.4	42.0	64.0	0.0	0.0	38.0	0	0
09:34:36	12.5	41.0	64.0	0.0	0.0	38.0	0	0
09:34:37	12.5	38.0	64.0	0.0	0.0	38.0	0	0
09:34:38	12.4	39.0	64.0	0.0	0.0	38.0	0	0
09:34:39	12.5	40.0	65.0	0.0	0.0	38.0	0	0
09:34:40	12.4	39.0	65.0	0.0	0.0	38.0	0	0
09:34:41	12.3	34.0	64.0	0.0	0.0	38.0	0	0
09:34:42	12.2	35.0	64.0	0.0	0.0	38.0	0	0
09:34:43	12.3	31.0	64.0	0.0	0.0	38.0	0	0
09:34:44	12.2	37.0	63.0	0.0	0.0	38.0	0	0
09:34:45	12.2	36.0	63.0	0.0	0.0	38.0	0	0
09:34:46	12.2	38.0	63.0	0.0	0.0	38.0	0	0
09:34:47	12.2	35.0	63.0	0.0	0.0	38.0	0	0
09:34:48	12.1	39.0	63.0	0.0	0.0	38.0	0	0
09:34:49	12.1	37.0	63.0	0.0	0.0	38.0	0	0
09:34:50	12.0	33.0	63.0	0.0	0.0	38.0	0	0
09:34:51	12.0	33.0	63.0	0.0	0.0	38.0	0	0
09:34:52	12.1	32.0	62.0	0.0	0.0	38.0	0	0
09:34:53	12.2	44.0	62.0	0.0	0.0	38.0	0	0
09:34:54	12.3	41.0	63.0	0.0	0.0	38.0	0	0
09:34:55	12.3	40.0	63.0	0.0	0.0	38.0	0	0
09:34:56	12.3	38.0	63.0	0.0	0.0	38.0	0	0
09:34:57	12.3	39.0	63.0	0.0	0.0	38.0	0	0
09:34:58	12.2	38.0	63.0	0.0	0.0	38.0	0	0
09:34:59	12.3	37.0	63.0	0.0	0.0	38.0	0	0
09:35:00	12.2	40.0	64.0	0.0	0.0	38.0	0	0
09:35:01	12.2	34.0	63.0	0.0	0.0	38.0	0	0
09:35:02	12.2	38.0	63.0	0.0	0.0	38.0	0	0
09:35:03	12.3	38.0	63.0	0.0	0.0	38.0	0	0
09:35:04	12.3	39.0	63.0	0.0	0.0	38.0	0	0
09:35:05	12.3	42.0	64.0	0.0	0.0	38.0	0	0
09:35:06	12.4	42.0	64.0	0.0	0.0	38.0	0	0
09:35:07	12.3	37.0	64.0	0.0	0.0	38.0	0	0
09:35:08	12.4	35.0	64.0	0.0	0.0	38.0	0	0
09:35:09	12.4	38.0	64.0	0.0	0.0	38.0	0	0
09:35:10	12.5	43.0	64.0	0.0	0.0	38.0	0	0
09:35:11	12.5	37.0	64.0	0.0	0.0	38.0	0	0
09:35:12	12.4	43.0	64.0	0.0	0.0	38.0	0	0
09:35:13	12.4	37.0	64.0	0.0	0.0	38.0	0	0
09:35:14	12.5	39.0	64.0	0.0	0.0	38.0	0	0
09:35:15	12.6	43.0	64.0	0.0	0.0	38.0	0	0
09:35:16	12.6	42.0	65.0	0.0	0.0	38.0	0	0
09:35:17	12.5	44.0	65.0	0.0	0.0	38.0	0	0
09:35:18	12.5	30.0	65.0	0.0	0.0	38.0	0	0
09:35:19	12.4	38.0	64.0	0.0	0.0	38.0	0	0
09:35:20	12.4	36.0	64.0	0.0	0.0	38.0	0	0
09:35:21	12.4	38.0	64.0	0.0	0.0	38.0	0	0
09:35:22	12.5	40.0	64.0	0.0	0.0	38.0	0	0
09:35:23	12.5	41.0	65.0	0.0	0.0	38.0	0	0
09:35:24	12.5	36.0	65.0	0.0	0.0	38.0	0	0
09:35:25	12.6	36.0	65.0	0.0	0.0	38.0	0	0
09:35:26	12.7	37.0	64.0	0.0	0.0	38.0	0	0
09:35:27	12.6	42.0	65.0	0.0	0.0	38.0	0	0
09:35:28	12.8	37.0	65.0	0.0	0.0	38.0	0	0
09:35:29	12.8	48.0	65.0	0.0	0.0	38.0	0	0
09:35:30	12.9	44.0	66.0	0.0	0.0	38.0	0	0
09:35:31	12.9	39.0	66.0	0.0	0.0	38.0	0	0
09:35:32	12.7	47.0	67.0	0.0	0.0	38.0	0	0
09:35:33	12.7	30.0	66.0	0.0	0.0	38.0	0	0
09:35:34	12.6	35.0	66.0	0.0	0.0	38.0	0	0
09:35:35	12.5	34.0	66.0	0.0	0.0	38.0	0	0
09:35:36	12.4	30.0	65.0	0.0	0.0	38.0	0	0
09:35:37	12.4	30.0	65.0	0.0	0.0	38.0	0	0
09:35:38	12.5	44.0	64.0	0.0	0.0	38.0	0	0
09:35:39	12.5	45.0	65.0	0.0	0.0	38.0	0	0
09:35:40	12.5	35.0	65.0	0.0	0.0	38.0	0	0
09:35:41	12.6	41.0	65.0	0.0	0.0	38.0	0	0
09:35:42	12.5	39.0	65.0	0.0	0.0	38.0	0	0
09:35:43	12.4	39.0	65.0	0.0	0.0	38.0	0	0
09:35:44	12.4	32.0	65.0	0.0	0.0	38.0	0	0
09:35:45	12.3	40.0	64.0	0.0	0.0	38.0	0	0
09:35:46	12.3	34.0	64.0	0.0	0.0	38.0	0	0
09:35:47	12.4	37.0	64.0	0.0	0.0	38.0	0	0
09:35:48	12.5	35.0	64.0	0.0	0.0	38.0	0	0
09:35:49	12.5	44.0	64.0	0.0	0.0	38.0	0	0
09:35:50	12.5	41.0	64.0	0.0	0.0	38.0	0	0
09:35:51	12.5	41.0	64.0	0.0	0.0	38.0	0	0
09:35:52	12.4	41.0	64.0	0.0	0.0	38.0	0	0
09:35:53	12.5	37.0	64.0	0.0	0.0	38.0	0	0
09:35:54	12.5	40.0	65.0	0.0	0.0	38.0	0	0
09:35:55	12.6	40.0	65.0	0.0	0.0	38.0	0	0
09:35:56	12.6	42.0	65.0	0.0	0.0	38.0	0	0
09:35:57	12.7	44.0	65.0	0.0	0.0	38.0	0	0
09:35:58	12.7	48.0	66.0	0.0	0.0	38.0	0	0
09:35:59	12.5	36.0	66.0	0.0	0.0	38.0	0	0
09:36:00	12.5	34.0	66.0	0.0	0.0	38.0	0	0
09:36:01	12.5	35.0	65.0	0.0	0.0	38.0	0	0
09:36:02	12.5	32.0	65.0	0.0	0.0	38.0	0	0
09:36:03	12.4	34.0	64.0	0.0	0.0	38.0	0	0
09:36:04	12.3	34.0	64.0	0.0	0.0	38.0	0	0
09:36:05	12.4	36.0	64.0	0.0	0.0	38.0	0	0
09:36:06	12.3	39.0	64.0	0.0	0.0	38.0	0	0
09:36:07	12.3	33.0	64.0	0.0	0.0	38.0	0	0
09:36:08	12.3	39.0	64.0	0.0	0.0	38.0	0	0
09:36:09	12.2	36.0	63.0	0.0	0.0	38.0	0	0
09:36:10	12.2	31.0	63.0	0.0	0.0	38.0	0	0
09:36:11	12.1	40.0	63.0	0.0	0.0	38.0	0	0
09:36:12	12.2	36.0	63.0	0.0	0.0	38.0	0	0
09:36:13	12.2	36.0	63.0	0.0	0.0	38.0	0	0
09:36:14	12.3	40.0	63.0	0.0	0.0	38.0	0	0
09:36:15	12.3	41.0	63.0	0.0	0.0	38.0	0	0
09:36:16	12.3	44.0	64.0	0.0	0.0	38.0	0	0
09:36:17	12.2	33.0	64.0	0.0	0.0	38.0	0	0
09:36:18	12.3	37.0	64.0	0.0	0.0	38.0	0	0
09:36:19	12.3	31.0	63.0	0.0	0.0	38.0	0	0
09:36:20	12.2	44.0	63.0	0.0	0.0	38.0	0	0
09:36:21	12.3	36.0	63.0	0.0	0.0	38.0	0	0
09:36:22	12.2	39.0	63.0	0.0	0.0	38.0	0	0
09:36:23	12.2	38.0	63.0	0.0	0.0	38.0	0	0
09:36:24	12.3	38.0	63.0	0.0	0.0	38.0	0	0
09:36:25	12.3	41.0	63.0	0.0	0.0	38.0	0	0
09:36:26	12.3	37.0	63.0	0.0	0.0	38.0	0	0
09:36:27	12.2	39.0	63.0	0.0	0.0	38.0	0	0
09:36:28	12.1	34.0	63.0	0.0	0.0	38.0	0	0
09:36:29	12.0	35.0	63.0	0.0	0.0	38.0	0	0
09:36:30	12.3	30.0	62.0	0.0	0.0	38.0	0	0
09:36:31	12.3	49.0	63.0	0.0	0.0	38.0	0	0
09:36:32	12.4	43.0	64.0	0.0	0.0	38.0	0	0
09:36:33	12.3	41.0	64.0	0.0	0.0	38.0	0	0
09:36:34	12.4	39.0	64.0	0.0	0.0	38.0	0	0
09:36:35	12.3	37.0	64.0	0.0	0.0	38.0	0	0
09:36:36	12.3	39.0	64.0	0.0	0.0	38.0	0	0
09:36:37	12.3	36.0	64.0	0.0	0.0	38.0	0	0
09:36:38	12.3	37.0	64.0	0.0	0.0	38.0	0	0
09:36:39	12.4	37.0	63.0	0.0	0.0	38.0	0	0
09:36:40	12.3	42.0	64.0	0.0	0.0	38.0	0	0
09:36:41	12.3	37.0	64.0	0.0	0.0	38.0	0	0
09:36:42	12.5	40.0	64.0	0.0	0.0	38.0	0	0
09:36:43	12.5	44.0	64.0	0.0	0.0	38.0	0	0
09:36:44	12.5	41.0	64.0	0.0	0.0	38.0	0	0
09:36:45	12.5	40.0	65.0	0.0	0.0	38.0	0	0
09:36:46	12.4	37.0	65.0	0.0	0.0	38.0	0	0
09:36:47	12.4	38.0	64.0	0.0	0.0	38.0	0	0
09:36:48	12.5	39.0	64.0	0.0	0.0	38.0	0	0
09:36:49	12.4	42.0	65.0	0.0	0.0	38.0	0	0
09:36:50	12.5	39.0	65.0	0.0	0.0	38.0	0	0
09:36:51	12.6	34.0	64.0	0.0	0.0	38.0	0	0
09:36:52	12.6	46.0	65.0	0.0	0.0	38.0	0	0
09:36:53	12.6	44.0	65.0	0.0	0.0	38.0	0	0
09:36:54	12.5	39.0	65.0	0.0	0.0	38.0	0	0
09:36:55	12.6	36.0	65.0	0.0	0.0	38.0	0	0
09:36:56	12.6	41.0	65.0	0.0	0.0	38.0	0	0
09:36:57	12.6	41.0	65.0	0.0	0.0	38.0	0	0
09:36:58	12.6	39.0	65.0	0.0	0.0	38.0	0	0
09:36:59	12.4	38.0	65.0	0.0	0.0	38.0	0	0
09:37:00	12.4	34.0	65.0	0.0	0.0	38.0	0	0
09:37:01	12.4	34.0	64.0	0.0	0.0	38.0	0	0
09:37:02	12.4	38.0	64.0	0.0	0.0	38.0	0	0
09:37:03	12.5	37.0	64.0	0.0	0.0	38.0	0	0
09:37:04	12.5	41.0	64.0	0.0	0.0	38.0	0	0
09:37:05	12.4	39.0	64.0	0.0	0.0	38.0	0	0
09:37:06	12.4	38.0	64.0	0.0	0.0	38.0	0	0
09:37:07	12.3	37.0	64.0	0.0	0.0	38.0	0	0
09:37:08	12.5	37.0	64.0	0.0	0.0	38.0	0	0
09:37:09	12.5	47.0	64.0	0.0	0.0	38.0	0	0
09:37:10	12.4	37.0	65.0	0.0	0.0	38.0	0	0
09:37:11	12.4	35.0	64.0	0.0	0.0	38.0	0	0
09:37:12	12.4	36.0	64.0	0.0	0.0	38.0	0	0
09:37:13	12.3	37.0	64.0	0.0	0.0	38.0	0	0
09:37:14	12.4	37.0	64.0	0.0	0.0	38.0	0	0
09:37:15	12.4	39.0	64.0	0.0	0.0	38.0	0	0
09:37:16	12.4	40.0	64.0	0.0	0.0	38.0	0	0
09:37:17	12.4	37.0	64.0	0.0	0.0	38.0	0	0
09:37:18	12.3	37.0	64.0	0.0	0.0	38.0	0	0
09:37:19	12.4	37.0	64.0	0.0	0.0	38.0	0	0
09:37:20	12.4	36.0	64.0	0.0	0.0	38.0	0	0
09:37:21	12.4	42.0	64.0	0.0	0.0	38.0	0	0
09:37:22	12.4	43.0	64.0	0.0	0.0	38.0	0	0
09:37:23	12.4	37.0	64.0	0.0	0.0	38.0	0	0
09:37:24	12.4	36.0	64.0	0.0	0.0	38.0	0	0
09:37:25	12.4	38.0	64.0	0.0	0.0	38.0	0	0
09:37:26	12.4	35.0	64.0	0.0	0.0	38.0	0	0
09:37:27	12.3	39.0	64.0	0.0	0.0	38.0	0	0
09:37:28	12.3	36.0	64.0	0.0	0.0	38.0	0	0
09:37:29	12.2	35.0	63.0	0.0	0.0	38.0	0	0
09:37:30	12.2	36.0	63.0	0.0	0.0	38.0	0	0
09:37:31	12.2	40.0	63.0	0.0	0.0	38.0	0	0
09:37:32	12.1	35.0	63.0	0.0	0.0	38.0	0	0
09:37:33	12.2	36.0	63.0	0.0	0.0	38.0	0	0
09:37:34	12.1	37.0	63.0	0.0	0.0	38.0	0	0
09:37:35	12.1	35.0	63.0	0.0	0.0	38.0	0	0
09:37:36	12.0	35.0	63.0	0.0	0.0	38.0	0	0
09:37:37	12.0	34.0	63.0	0.0	0.0	38.0	0	0
09:37:38	12.0	34.0	62.0	0.0	0.0	38.0	0	0
09:37:39	12.0	38.0	62.0	0.0	0.0	38.0	0	0
09:37:40	12.1	34.0	62.0	0.0	0.0	38.0	0	0
09:37:41	12.2	40.0	62.0	0.0	0.0	38.0	0	0
09:37:42	12.3	44.0	63.0	0.0	0.0	38.0	0	0
09:37:43	12.3	41.0	63.0	0.0	0.0	38.0	0	0
09:37:44	12.4	40.0	64.0	0.0	0.0	38.0	0	0
09:37:45	12.4	40.0	64.0	0.0	0.0	38.0	0	0
09:37:46	12.3	39.0	64.0	0.0	0.0	38.0	0	0
09:37:47	12.3	35.0	64.0	0.0	0.0	38.0	0	0
09:37:48	12.3	35.0	63.0	0.0	0.0	38.0	0	0
09:37:49	12.2	35.0	63.0	0.0	0.0	38.0	0	0
09:37:50	12.2	40.0	63.0	0.0	0.0	38.0	0	0
09:37:51	12.1	40.0	63.0	0.0	0.0	38.0	0	0
09:37:52	12.1	34.0	63.0	0.0	0.0	38.0	0	0
09:37:53	12.1	36.0	63.0	0.0	0.0	38.0	0	0
09:37:54	12.2	38.0	63.0	0.0	0.0	38.0	0	0
09:37:55	12.3	39.0	63.0	0.0	0.0	38.0	0	0
09:37:56	12.4	39.0	63.0	0.0	0.0	38.0	0	0
09:37:57	12.4	40.0	63.0	0.0	0.0	38.0	0	0
09:37:58	12.4	44.0	64.0	0.0	0.0	38.0	0	0
09:37:59	12.4	39.0	64.0	0.0	0.0	38.0	0	0
09:38:00	12.4	43.0	64.0	0.0	0.0	38.0	0	0
09:38:01	12.4	36.0	64.0	0.0	0.0	38.0	0	0
09:38:02	12.3	37.0	64.0	0.0	0.0	38.0	0	0
09:38:03	12.3	29.0	64.0	0.0	0.0	38.0	0	0
09:38:04	12.3	40.0	63.0	0.0	0.0	38.0	0	0
09:38:05	12.2	38.0	63.0	0.0	0.0	38.0	0	0
09:38:06	12.2	34.0	63.0	0.0	0.0	38.0	0	0
09:38:07	12.2	38.0	63.0	0.0	0.0	38.0	0	0
09:38:08	12.2	39.0	63.0	0.0	0.0	38.0	0	0
09:38:09	12.2	37.0	63.0	0.0	0.0	38.0	0	0
09:38:10	12.2	37.0	63.0	0.0	0.0	38.0	0	0
09:38:11	12.2	35.0	63.0	0.0	0.0	38.0	0	0
09:38:12	12.3	41.0	63.0	0.0	0.0	38.0	0	0
09:38:13	12.3	39.0	63.0	0.0	0.0	38.0	0	0
09:38:14	12.3	37.0	63.0	0.0	0.0	38.0	0	0
09:38:15	12.3	39.0	63.0	0.0	0.0	38.0	0	0
09:38:16	12.4	42.0	64.0	0.0	0.0	38.0	0	0
09:38:17	12.4	42.0	64.0	0.0	0.0	38.0	0	0
09:38:18	12.4	41.0	64.0	0.0	0.0	38.0	0	0
09:38:19	12.4	37.0	64.0	0.0	0.0	38.0	0	0
09:38:20	12.5	39.0	64.0	0.0	0.0	38.0	0	0
09:38:21	12.5	40.0	64.0	0.0	0.0	38.0	0	0
09:38:22	12.4	42.0	64.0	0.0	0.0	38.0	0	0
09:38:23	12.4	37.0	64.0	0.0	0.0	38.0	0	0
09:38:24	12.4	39.0	64.0	0.0	0.0	38.0	0	0
09:38:25	12.4	40.0	64.0	0.0	0.0	38.0	0	0
09:38:26	12.4	40.0	65.0	0.0	0.0	38.0	0	0
09:38:27	12.3	36.0	64.0	0.0	0.0	38.0	0	0
09:38:28	12.3	33.0	64.0	0.0	0.0	38.0	0	0
09:38:29	12.3	37.0	64.0	0.0	0.0	38.0	0	0
09:38:30	12.3	35.0	64.0	0.0	0.0	38.0	0	0
09:38:31	12.3	37.0	63.0	0.0	0.0	38.0	0	0
09:38:32	12.3	40.0	64.0	0.0	0.0	38.0	0	0
09:38:33	12.3	36.0	64.0	0.0	0.0	38.0	0	0
09:38:34	12.3	39.0	64.0	0.0	0.0	38.0	0	0
09:38:35	12.3	38.0	64.0	0.0	0.0	38.0	0	0
09:38:36	12.3	37.0	64.0	0.0	0.0	38.0	0	0
09:38:37	12.3	36.0	63.0	0.0	0.0	38.0	0	0
09:38:38	12.3	37.0	63.0	0.0	0.0	38.0	0	0
09:38:39	12.3	38.0	63.0	0.0	0.0	38.0	0	0
09:38:40	12.2	38.0	63.0	0.0	0.0	38.0	0	0
09:38:41	12.2	38.0	63.0	0.0	0.0	38.0	0	0
09:38:42	12.1	37.0	63.0	0.0	0.0	38.0	0	0
09:38:43	12.2	37.0	63.0	0.0	0.0	38.0	0	0
09:38:44	12.3	38.0	63.0	0.0	0.0	38.0	0	0
09:38:45	12.4	40.0	63.0	0.0	0.0	38.0	0	0
09:38:46	12.4	40.0	64.0	0.0	0.0	38.0	0	0
09:38:47	12.3	42.0	64.0	0.0	0.0	38.0	0	0
09:38:48	12.2	38.0	64.0	0.0	0.0	38.0	0	0
09:38:49	12.2	32.0	63.0	0.0	0.0	38.0	0	0
09:38:50	12.2	36.0	63.0	0.0	0.0	38.0	0	0
09:38:51	12.2	38.0	63.0	0.0	0.0	38.0	0	0
09:38:52	12.2	33.0	63.0	0.0	0.0	38.0	0	0
09:38:53	12.2	39.0	63.0	0.0	0.0	38.0	0	0
09:38:54	12.2	35.0	63.0	0.0	0.0	38.0	0	0
09:38:55	12.1	38.0	63.0	0.0	0.0	38.0	0	0
09:38:56	12.1	33.0	63.0	0.0	0.0	38.0	0	0
09:38:57	12.0	35.0	62.0	0.0	0.0	38.0	0	0
09:38:58	12.1	35.0	62.0	0.0	0.0	38.0	0	0
09:38:59	12.1	40.0	62.0	0.0	0.0	38.0	0	0
09:39:00	12.2	40.0	63.0	0.0	0.0	38.0	0	0
09:39:01	12.2	40.0	63.0	0.0	0.0	38.0	0	0
09:39:02	12.3	38.0	63.0	0.0	0.0	38.0	0	0
09:39:03	12.3	39.0	63.0	0.0	0.0	38.0	0	0
09:39:04	12.3	42.0	63.0	0.0	0.0	38.0	0	0
09:39:05	12.4	38.0	64.0	0.0	0.0	38.0	0	0
09:39:06	12.3	40.0	64.0	0.0	0.0	38.0	0	0
09:39:07	12.4	36.0	64.0	0.0	0.0	38.0	0	0
09:39:08	12.3	38.0	64.0	0.0	0.0	38.0	0	0
09:39:09	12.3	34.0	64.0	0.0	0.0	38.0	0	0
09:39:10	12.3	37.0	64.0	0.0	0.0	38.0	0	0
09:39:11	12.3	39.0	64.0	0.0	0.0	38.0	0	0
09:39:12	12.3	39.0	64.0	0.0	0.0	38.0	0	0
09:39:13	12.3	38.0	64.0	0.0	0.0	38.0	0	0
09:39:14	12.3	36.0	64.0	0.0	0.0	38.0	0	0
09:39:15	12.2	34.0	63.0	0.0	0.0	38.0	0	0
09:39:16	12.2	36.0	63.0	0.0	0.0	38.0	0	0
09:39:17	12.2	40.0	63.0	0.0	0.0	38.0	0	0
09:39:18	12.2	40.0	63.0	0.0	0.0	38.0	0	0
09:39:19	12.1	38.0	63.0	0.0	0.0	38.0	0	0
09:39:20	12.2	34.0	63.0	0.0	0.0	38.0	0	0
09:39:21	12.2	37.0	63.0	0.0	0.0	38.0	0	0
09:39:22	12.1	38.0	63.0	0.0	0.0	38.0	0	0
09:39:23	12.2	37.0	63.0	0.0	0.0	38.0	0	0
09:39:24	12.2	36.0	63.0	0.0	0.0	38.0	0	0
09:39:25	12.2	39.0	63.0	0.0	0.0	38.0	0	0
09:39:26	12.2	36.0	63.0	0.0	0.0	38.0	0	0
09:39:27	12.1	38.0	63.0	0.0	0.0	38.0	0	0
09:39:28	12.1	36.0	63.0	0.0	0.0	38.0	0	0
09:39:29	12.1	36.0	63.0	0.0	0.0	38.0	0	0
09:39:30	12.2	36.0	63.0	0.0	0.0	38.0	0	0
09:39:31	12.2	40.0	63.0	0.0	0.0	38.0	0	0
09:39:32	12.1	39.0	63.0	0.0	0.0	38.0	0	0
09:39:33	12.1	35.0	63.0	0.0	0.0	38.0	0	0
09:39:34	12.1	37.0	63.0	0.0	0.0	38.0	0	0
09:39:35	12.0	37.0	63.0	0.0	0.0	38.0	0	0
09:39:36	12.1	33.0	62.0	0.0	0.0	38.0	0	0
09:39:37	12.0	40.0	62.0	0.0	0.0	38.0	0	0
09:39:38	12.0	37.0	63.0	0.0	0.0	38.0	0	0
09:39:39	12.0	33.0	62.0	0.0	0.0	38.0	0	0
09:39:40	12.0	38.0	62.0	0.0	0.0	38.0	0	0
09:39:41	11.9	35.0	62.0	0.0	0.0	38.0	0	0
09:39:42	12.1	34.0	62.0	0.0	0.0	38.0	0	0
09:39:43	12.1	41.0	62.0	0.0	0.0	38.0	0	0
09:39:44	12.2	42.0	62.0	0.0	0.0	38.0	0	0
09:39:45	12.2	42.0	63.0	0.0	0.0	38.0	0	0
09:39:46	12.2	41.0	63.0	0.0	0.0	38.0	0	0
09:39:47	12.1	36.0	63.0	0.0	0.0	38.0	0	0
09:39:48	12.1	35.0	63.0	0.0	0.0	38.0	0	0
09:39:49	12.2	37.0	63.0	0.0	0.0	38.0	0	0
09:39:50	12.1	38.0	63.0	0.0	0.0	38.0	0	0
09:39:51	12.0	37.0	63.0	0.0	0.0	38.0	0	0
09:39:52	12.2	33.0	63.0	0.0	0.0	38.0	0	0
09:39:53	12.3	46.0	63.0	0.0	0.0	38.0	0	0
09:39:54	12.4	45.0	63.0	0.0	0.0	38.0	0	0
09:39:55	12.3	42.0	64.0	0.0	0.0	38.0	0	0
09:39:56	12.3	36.0	64.0	0.0	0.0	38.0	0	0
09:39:57	12.3	34.0	63.0	0.0	0.0	38.0	0	0
09:39:58	12.2	36.0	63.0	0.0	0.0	38.0	0	0
09:39:59	12.3	35.0	63.0	0.0	0.0	38.0	0	0
09:40:00	12.3	40.0	63.0	0.0	0.0	38.0	0	0
09:40:01	12.3	40.0	64.0	0.0	0.0	38.0	0	0
09:40:02	12.3	38.0	63.0	0.0	0.0	38.0	0	0
09:40:03	12.2	36.0	64.0	0.0	0.0	38.0	0	0
09:40:04	12.2	37.0	63.0	0.0	0.0	38.0	0	0
09:40:05	12.2	37.0	63.0	0.0	0.0	38.0	0	0
09:40:06	12.2	35.0	63.0	0.0	0.0	38.0	0	0
09:40:07	12.1	36.0	63.0	0.0	0.0	38.0	0	0
09:40:08	12.0	37.0	63.0	0.0	0.0	38.0	0	0
09:40:09	12.1	32.0	63.0	0.0	0.0	38.0	0	0
09:40:10	12.2	41.0	62.0	0.0	0.0	38.0	0	0
09:40:11	12.3	46.0	63.0	0.0	0.0	38.0	0	0
09:40:12	12.4	40.0	63.0	0.0	0.0	38.0	0	0
09:40:13	12.4	45.0	64.0	0.0	0.0	38.0	0	0
09:40:14	12.5	39.0	64.0	0.0	0.0	38.0	0	0
09:40:15	12.4	41.0	64.0	0.0	0.0	38.0	0	0
09:40:16	12.3	39.0	64.0	0.0	0.0	38.0	0	0
09:40:17	12.3	32.0	64.0	0.0	0.0	38.0	0	0
09:40:18	12.2	37.0	64.0	0.0	0.0	38.0	0	0
09:40:19	12.3	30.0	63.0	0.0	0.0	38.0	0	0
09:40:20	12.2	40.0	63.0	0.0	0.0	38.0	0	0
09:40:21	12.2	39.0	63.0	0.0	0.0	38.0	0	0
09:40:22	12.2	32.0	63.0	0.0	0.0	38.0	0	0
09:40:23	12.2	38.0	63.0	0.0	0.0	38.0	0	0
