# Supplementary material for: Handcycling with concurrent lower body low-frequency electromyostimulation significantly increases acute oxygen uptake: implications for rehabilitation and prevention
Source: PeerJ. 2022 May 18;10:e13333. doi: 10.7717/peerj.13333 (PMC9123886; doi:10.7717/peerj.13333)
Supplement: Supplemental Information 1 — Raw data for each participant (load, heart rate, spirometric data) and R-Scripts for data processing (as described in the material & method section under “Data aquisition”), and EMS intensity and blood lactate concentration. [file peerj-10-13333-s001.zip › raw_data/HANDCYCLE/EMS_Pilot_04_EMS_LOAD.csv]

Time	Speed [km/h]	Power [watt]	Cadence	Heartrate	Temperature [?]	Altitude [m]	latitude	longitude
09:15:24	0.0	0.0	0.0	0.0	0.0	38.0	0	0
09:15:25	2.7	0.0	0.0	0.0	0.0	38.0	0	0
09:15:26	3.7	0.0	0.0	0.0	0.0	38.0	0	0
09:15:27	5.2	0.0	0.0	0.0	0.0	38.0	0	0
09:15:28	6.4	0.0	0.0	0.0	0.0	38.0	0	0
09:15:29	7.3	0.0	0.0	0.0	0.0	38.0	0	0
09:15:30	8.1	0.0	0.0	0.0	0.0	38.0	0	0
09:15:31	8.4	32.0	42.0	0.0	0.0	38.0	0	0
09:15:32	8.5	32.0	42.0	0.0	0.0	38.0	0	0
09:15:33	8.5	32.0	42.0	0.0	0.0	38.0	0	0
09:15:34	8.1	18.0	44.0	0.0	0.0	38.0	0	0
09:15:35	7.9	18.0	44.0	0.0	0.0	38.0	0	0
09:15:36	7.6	11.0	42.0	0.0	0.0	38.0	0	0
09:15:37	8.2	10.0	42.0	0.0	0.0	38.0	0	0
09:15:38	8.5	17.0	40.0	0.0	0.0	38.0	0	0
09:15:39	8.5	17.0	40.0	0.0	0.0	38.0	0	0
09:15:40	8.3	45.0	43.0	0.0	0.0	38.0	0	0
09:15:41	8.4	32.0	44.0	0.0	0.0	38.0	0	0
09:15:42	9.1	32.0	44.0	0.0	0.0	38.0	0	0
09:15:43	9.6	41.0	42.0	0.0	0.0	38.0	0	0
09:15:44	9.9	76.0	45.0	0.0	0.0	38.0	0	0
09:15:45	9.8	68.0	49.0	0.0	0.0	38.0	0	0
09:15:46	9.6	62.0	51.0	0.0	0.0	38.0	0	0
09:15:47	10.5	40.0	50.0	0.0	0.0	38.0	0	0
09:15:48	11.0	76.0	51.0	0.0	0.0	38.0	0	0
09:15:49	11.3	62.0	55.0	0.0	0.0	38.0	0	0
09:15:50	11.4	52.0	58.0	0.0	0.0	38.0	0	0
09:15:51	11.5	35.0	59.0	0.0	0.0	38.0	0	0
09:15:52	11.5	34.0	59.0	0.0	0.0	38.0	0	0
09:15:53	11.3	34.0	59.0	0.0	0.0	38.0	0	0
09:15:54	11.3	30.0	60.0	0.0	0.0	38.0	0	0
09:15:55	11.3	23.0	59.0	0.0	0.0	38.0	0	0
09:15:56	11.1	31.0	59.0	0.0	0.0	38.0	0	0
09:15:57	11.2	26.0	58.0	0.0	0.0	38.0	0	0
09:15:58	11.1	23.0	58.0	0.0	0.0	38.0	0	0
09:15:59	11.3	36.0	58.0	0.0	0.0	38.0	0	0
09:16:00	11.3	29.0	58.0	0.0	0.0	38.0	0	0
09:16:01	11.3	42.0	58.0	0.0	0.0	38.0	0	0
09:16:02	11.3	39.0	58.0	0.0	0.0	38.0	0	0
09:16:03	11.3	32.0	58.0	0.0	0.0	38.0	0	0
09:16:04	11.2	41.0	59.0	0.0	0.0	38.0	0	0
09:16:05	11.2	35.0	59.0	0.0	0.0	38.0	0	0
09:16:06	11.3	32.0	58.0	0.0	0.0	38.0	0	0
09:16:07	11.3	37.0	58.0	0.0	0.0	38.0	0	0
09:16:08	11.5	41.0	58.0	0.0	0.0	38.0	0	0
09:16:09	11.4	44.0	59.0	0.0	0.0	38.0	0	0
09:16:10	11.4	36.0	59.0	0.0	0.0	38.0	0	0
09:16:11	11.5	36.0	59.0	0.0	0.0	38.0	0	0
09:16:12	11.4	43.0	59.0	0.0	0.0	38.0	0	0
09:16:13	11.3	36.0	60.0	0.0	0.0	38.0	0	0
09:16:14	11.1	34.0	59.0	0.0	0.0	38.0	0	0
09:16:15	11.1	26.0	58.0	0.0	0.0	38.0	0	0
09:16:16	11.4	32.0	57.0	0.0	0.0	38.0	0	0
09:16:17	11.5	53.0	58.0	0.0	0.0	38.0	0	0
09:16:18	11.2	39.0	59.0	0.0	0.0	38.0	0	0
09:16:19	11.2	32.0	59.0	0.0	0.0	38.0	0	0
09:16:20	11.2	31.0	58.0	0.0	0.0	38.0	0	0
09:16:21	11.2	34.0	58.0	0.0	0.0	38.0	0	0
09:16:22	11.3	42.0	58.0	0.0	0.0	38.0	0	0
09:16:23	11.3	44.0	58.0	0.0	0.0	38.0	0	0
09:16:24	11.3	38.0	59.0	0.0	0.0	38.0	0	0
09:16:25	11.3	39.0	59.0	0.0	0.0	38.0	0	0
09:16:26	11.3	34.0	58.0	0.0	0.0	38.0	0	0
09:16:27	11.2	43.0	58.0	0.0	0.0	38.0	0	0
09:16:28	11.3	34.0	58.0	0.0	0.0	38.0	0	0
09:16:29	11.2	40.0	58.0	0.0	0.0	38.0	0	0
09:16:30	11.0	40.0	58.0	0.0	0.0	38.0	0	0
09:16:31	11.4	34.0	58.0	0.0	0.0	38.0	0	0
09:16:32	11.4	27.0	57.0	0.0	0.0	38.0	0	0
09:16:33	11.3	59.0	58.0	0.0	0.0	38.0	0	0
09:16:34	11.4	34.0	59.0	0.0	0.0	38.0	0	0
09:16:35	11.4	36.0	59.0	0.0	0.0	38.0	0	0
09:16:36	11.3	42.0	59.0	0.0	0.0	38.0	0	0
09:16:37	11.4	39.0	59.0	0.0	0.0	38.0	0	0
09:16:38	11.5	39.0	59.0	0.0	0.0	38.0	0	0
09:16:39	11.4	38.0	59.0	0.0	0.0	38.0	0	0
09:16:40	11.3	44.0	59.0	0.0	0.0	38.0	0	0
09:16:41	11.3	37.0	59.0	0.0	0.0	38.0	0	0
09:16:42	11.3	37.0	59.0	0.0	0.0	38.0	0	0
09:16:43	11.2	38.0	58.0	0.0	0.0	38.0	0	0
09:16:44	11.1	38.0	58.0	0.0	0.0	38.0	0	0
09:16:45	11.2	33.0	58.0	0.0	0.0	38.0	0	0
09:16:46	11.3	35.0	58.0	0.0	0.0	38.0	0	0
09:16:47	11.3	49.0	58.0	0.0	0.0	38.0	0	0
09:16:48	11.2	36.0	58.0	0.0	0.0	38.0	0	0
09:16:49	11.3	40.0	58.0	0.0	0.0	38.0	0	0
09:16:50	11.2	33.0	58.0	0.0	0.0	38.0	0	0
09:16:51	11.1	40.0	58.0	0.0	0.0	38.0	0	0
09:16:52	11.2	35.0	58.0	0.0	0.0	38.0	0	0
09:16:53	11.2	38.0	58.0	0.0	0.0	38.0	0	0
09:16:54	11.1	41.0	58.0	0.0	0.0	38.0	0	0
09:16:55	11.1	36.0	58.0	0.0	0.0	38.0	0	0
09:16:56	11.1	34.0	57.0	0.0	0.0	38.0	0	0
09:16:57	11.1	39.0	57.0	0.0	0.0	38.0	0	0
09:16:58	11.0	39.0	57.0	0.0	0.0	38.0	0	0
09:16:59	11.0	33.0	57.0	0.0	0.0	38.0	0	0
09:17:00	11.2	36.0	57.0	0.0	0.0	38.0	0	0
09:17:01	11.3	36.0	57.0	0.0	0.0	38.0	0	0
09:17:02	11.2	47.0	58.0	0.0	0.0	38.0	0	0
09:17:03	11.3	42.0	58.0	0.0	0.0	38.0	0	0
09:17:04	11.2	36.0	58.0	0.0	0.0	38.0	0	0
09:17:05	11.1	44.0	58.0	0.0	0.0	38.0	0	0
09:17:06	11.1	29.0	58.0	0.0	0.0	38.0	0	0
09:17:07	11.0	37.0	57.0	0.0	0.0	38.0	0	0
09:17:08	11.2	35.0	57.0	0.0	0.0	38.0	0	0
09:17:09	11.1	36.0	57.0	0.0	0.0	38.0	0	0
09:17:10	11.1	47.0	58.0	0.0	0.0	38.0	0	0
09:17:11	11.1	34.0	58.0	0.0	0.0	38.0	0	0
09:17:12	11.1	39.0	58.0	0.0	0.0	38.0	0	0
09:17:13	10.9	37.0	58.0	0.0	0.0	38.0	0	0
09:17:14	11.0	35.0	57.0	0.0	0.0	38.0	0	0
09:17:15	11.2	32.0	57.0	0.0	0.0	38.0	0	0
09:17:16	11.2	49.0	57.0	0.0	0.0	38.0	0	0
09:17:17	11.2	42.0	58.0	0.0	0.0	38.0	0	0
09:17:18	11.3	38.0	58.0	0.0	0.0	38.0	0	0
09:17:19	11.3	45.0	58.0	0.0	0.0	38.0	0	0
09:17:20	11.2	36.0	58.0	0.0	0.0	38.0	0	0
09:17:21	11.2	36.0	58.0	0.0	0.0	38.0	0	0
09:17:22	11.2	36.0	58.0	0.0	0.0	38.0	0	0
09:17:23	11.1	39.0	58.0	0.0	0.0	38.0	0	0
09:17:24	11.3	34.0	58.0	0.0	0.0	38.0	0	0
09:17:25	11.3	51.0	58.0	0.0	0.0	38.0	0	0
09:17:26	11.3	37.0	59.0	0.0	0.0	38.0	0	0
09:17:27	11.3	38.0	59.0	0.0	0.0	38.0	0	0
09:17:28	11.3	40.0	59.0	0.0	0.0	38.0	0	0
09:17:29	11.4	40.0	59.0	0.0	0.0	38.0	0	0
09:17:30	11.3	39.0	59.0	0.0	0.0	38.0	0	0
09:17:31	11.4	40.0	59.0	0.0	0.0	38.0	0	0
09:17:32	11.3	37.0	59.0	0.0	0.0	38.0	0	0
09:17:33	11.3	42.0	59.0	0.0	0.0	38.0	0	0
09:17:34	11.3	32.0	58.0	0.0	0.0	38.0	0	0
09:17:35	11.3	43.0	58.0	0.0	0.0	38.0	0	0
09:17:36	11.4	36.0	58.0	0.0	0.0	38.0	0	0
09:17:37	11.2	38.0	58.0	0.0	0.0	38.0	0	0
09:17:38	11.1	41.0	59.0	0.0	0.0	38.0	0	0
09:17:39	11.1	31.0	58.0	0.0	0.0	38.0	0	0
09:17:40	11.2	35.0	58.0	0.0	0.0	38.0	0	0
09:17:41	11.2	39.0	58.0	0.0	0.0	38.0	0	0
09:17:42	11.3	41.0	58.0	0.0	0.0	38.0	0	0
09:17:43	11.3	41.0	58.0	0.0	0.0	38.0	0	0
09:17:44	11.2	41.0	58.0	0.0	0.0	38.0	0	0
09:17:45	11.2	38.0	58.0	0.0	0.0	38.0	0	0
09:17:46	11.1	35.0	58.0	0.0	0.0	38.0	0	0
09:17:47	11.3	34.0	58.0	0.0	0.0	38.0	0	0
09:17:48	11.4	45.0	58.0	0.0	0.0	38.0	0	0
09:17:49	11.5	41.0	58.0	0.0	0.0	38.0	0	0
09:17:50	11.5	43.0	59.0	0.0	0.0	38.0	0	0
09:17:51	11.5	43.0	59.0	0.0	0.0	38.0	0	0
09:17:52	11.4	35.0	59.0	0.0	0.0	38.0	0	0
09:17:53	11.4	40.0	59.0	0.0	0.0	38.0	0	0
09:17:54	11.4	35.0	59.0	0.0	0.0	38.0	0	0
09:17:55	11.3	38.0	59.0	0.0	0.0	38.0	0	0
09:17:56	11.3	34.0	59.0	0.0	0.0	38.0	0	0
09:17:57	11.4	39.0	58.0	0.0	0.0	38.0	0	0
09:17:58	11.5	43.0	59.0	0.0	0.0	38.0	0	0
09:17:59	11.4	44.0	59.0	0.0	0.0	38.0	0	0
09:18:00	11.4	34.0	59.0	0.0	0.0	38.0	0	0
09:18:01	11.5	38.0	59.0	0.0	0.0	38.0	0	0
09:18:02	11.5	42.0	59.0	0.0	0.0	38.0	0	0
09:18:03	11.4	38.0	59.0	0.0	0.0	38.0	0	0
09:18:04	11.4	40.0	59.0	0.0	0.0	38.0	0	0
09:18:05	11.5	37.0	59.0	0.0	0.0	38.0	0	0
09:18:06	11.5	41.0	59.0	0.0	0.0	38.0	0	0
09:18:07	11.5	38.0	59.0	0.0	0.0	38.0	0	0
09:18:08	11.5	39.0	59.0	0.0	0.0	38.0	0	0
09:18:09	11.5	40.0	59.0	0.0	0.0	38.0	0	0
09:18:10	11.4	36.0	59.0	0.0	0.0	38.0	0	0
09:18:11	11.4	37.0	59.0	0.0	0.0	38.0	0	0
09:18:12	11.4	37.0	59.0	0.0	0.0	38.0	0	0
09:18:13	11.3	39.0	59.0	0.0	0.0	38.0	0	0
09:18:14	11.3	34.0	59.0	0.0	0.0	38.0	0	0
09:18:15	11.4	38.0	59.0	0.0	0.0	38.0	0	0
09:18:16	11.3	40.0	59.0	0.0	0.0	38.0	0	0
09:18:17	11.4	40.0	59.0	0.0	0.0	38.0	0	0
09:18:18	11.4	35.0	59.0	0.0	0.0	38.0	0	0
09:18:19	11.4	42.0	59.0	0.0	0.0	38.0	0	0
09:18:20	11.5	35.0	59.0	0.0	0.0	38.0	0	0
09:18:21	11.6	41.0	59.0	0.0	0.0	38.0	0	0
09:18:22	11.7	41.0	59.0	0.0	0.0	38.0	0	0
09:18:23	11.6	42.0	60.0	0.0	0.0	38.0	0	0
09:18:24	11.6	45.0	60.0	0.0	0.0	38.0	0	0
09:18:25	11.5	35.0	60.0	0.0	0.0	38.0	0	0
09:18:26	11.6	34.0	60.0	0.0	0.0	38.0	0	0
09:18:27	11.5	41.0	60.0	0.0	0.0	38.0	0	0
09:18:28	11.5	42.0	60.0	0.0	0.0	38.0	0	0
09:18:29	11.5	34.0	60.0	0.0	0.0	38.0	0	0
09:18:30	11.5	37.0	60.0	0.0	0.0	38.0	0	0
09:18:31	11.5	36.0	59.0	0.0	0.0	38.0	0	0
09:18:32	11.5	39.0	59.0	0.0	0.0	38.0	0	0
09:18:33	11.5	37.0	59.0	0.0	0.0	38.0	0	0
09:18:34	11.4	38.0	59.0	0.0	0.0	38.0	0	0
09:18:35	11.4	36.0	59.0	0.0	0.0	38.0	0	0
09:18:36	11.4	37.0	59.0	0.0	0.0	38.0	0	0
09:18:37	11.5	35.0	59.0	0.0	0.0	38.0	0	0
09:18:38	11.5	40.0	59.0	0.0	0.0	38.0	0	0
09:18:39	11.5	38.0	59.0	0.0	0.0	38.0	0	0
09:18:40	11.4	41.0	59.0	0.0	0.0	38.0	0	0
09:18:41	11.3	38.0	59.0	0.0	0.0	38.0	0	0
09:18:42	11.3	36.0	59.0	0.0	0.0	38.0	0	0
09:18:43	11.3	31.0	59.0	0.0	0.0	38.0	0	0
09:18:44	11.4	36.0	58.0	0.0	0.0	38.0	0	0
09:18:45	11.5	45.0	59.0	0.0	0.0	38.0	0	0
09:18:46	11.5	42.0	59.0	0.0	0.0	38.0	0	0
09:18:47	11.4	37.0	59.0	0.0	0.0	38.0	0	0
09:18:48	11.4	40.0	59.0	0.0	0.0	38.0	0	0
09:18:49	11.3	35.0	59.0	0.0	0.0	38.0	0	0
09:18:50	11.4	35.0	59.0	0.0	0.0	38.0	0	0
09:18:51	11.6	36.0	59.0	0.0	0.0	38.0	0	0
09:18:52	11.5	44.0	59.0	0.0	0.0	38.0	0	0
09:18:53	11.5	44.0	60.0	0.0	0.0	38.0	0	0
09:18:54	11.6	35.0	60.0	0.0	0.0	38.0	0	0
09:18:55	11.5	42.0	60.0	0.0	0.0	38.0	0	0
09:18:56	11.4	36.0	60.0	0.0	0.0	38.0	0	0
09:18:57	11.5	33.0	60.0	0.0	0.0	38.0	0	0
09:18:58	11.4	36.0	59.0	0.0	0.0	38.0	0	0
09:18:59	11.4	39.0	59.0	0.0	0.0	38.0	0	0
09:19:00	11.4	36.0	59.0	0.0	0.0	38.0	0	0
09:19:01	11.3	37.0	59.0	0.0	0.0	38.0	0	0
09:19:02	11.2	34.0	59.0	0.0	0.0	38.0	0	0
09:19:03	11.3	32.0	58.0	0.0	0.0	38.0	0	0
09:19:04	11.3	33.0	58.0	0.0	0.0	38.0	0	0
09:19:05	11.3	44.0	58.0	0.0	0.0	38.0	0	0
09:19:06	11.2	35.0	58.0	0.0	0.0	38.0	0	0
09:19:07	11.3	32.0	58.0	0.0	0.0	38.0	0	0
09:19:08	11.3	41.0	58.0	0.0	0.0	38.0	0	0
09:19:09	11.3	39.0	58.0	0.0	0.0	38.0	0	0
09:19:10	11.3	36.0	58.0	0.0	0.0	38.0	0	0
09:19:11	11.3	37.0	58.0	0.0	0.0	38.0	0	0
09:19:12	11.3	37.0	58.0	0.0	0.0	38.0	0	0
09:19:13	11.3	38.0	58.0	0.0	0.0	38.0	0	0
09:19:14	11.4	40.0	59.0	0.0	0.0	38.0	0	0
09:19:15	11.5	43.0	59.0	0.0	0.0	38.0	0	0
09:19:16	11.5	41.0	59.0	0.0	0.0	38.0	0	0
09:19:17	11.6	39.0	59.0	0.0	0.0	38.0	0	0
09:19:18	11.5	42.0	60.0	0.0	0.0	38.0	0	0
09:19:19	11.5	37.0	60.0	0.0	0.0	38.0	0	0
09:19:20	11.5	37.0	60.0	0.0	0.0	38.0	0	0
09:19:21	11.5	38.0	59.0	0.0	0.0	38.0	0	0
09:19:22	11.5	36.0	60.0	0.0	0.0	38.0	0	0
09:19:23	11.4	40.0	59.0	0.0	0.0	38.0	0	0
09:19:24	11.3	40.0	59.0	0.0	0.0	38.0	0	0
09:19:25	11.3	35.0	59.0	0.0	0.0	38.0	0	0
09:19:26	11.4	33.0	59.0	0.0	0.0	38.0	0	0
09:19:27	11.4	37.0	58.0	0.0	0.0	38.0	0	0
09:19:28	11.4	37.0	59.0	0.0	0.0	38.0	0	0
09:19:29	11.4	42.0	59.0	0.0	0.0	38.0	0	0
09:19:30	11.4	37.0	59.0	0.0	0.0	38.0	0	0
09:19:31	11.4	35.0	59.0	0.0	0.0	38.0	0	0
09:19:32	11.4	37.0	59.0	0.0	0.0	38.0	0	0
09:19:33	11.3	37.0	59.0	0.0	0.0	38.0	0	0
09:19:34	11.3	37.0	59.0	0.0	0.0	38.0	0	0
09:19:35	11.2	35.0	59.0	0.0	0.0	38.0	0	0
09:19:36	11.4	37.0	58.0	0.0	0.0	38.0	0	0
09:19:37	11.5	35.0	58.0	0.0	0.0	38.0	0	0
09:19:38	11.5	50.0	59.0	0.0	0.0	38.0	0	0
09:19:39	11.5	43.0	60.0	0.0	0.0	38.0	0	0
09:19:40	11.5	38.0	60.0	0.0	0.0	38.0	0	0
09:19:41	11.5	41.0	60.0	0.0	0.0	38.0	0	0
09:19:42	11.5	35.0	60.0	0.0	0.0	38.0	0	0
09:19:43	11.4	42.0	60.0	0.0	0.0	38.0	0	0
09:19:44	11.5	34.0	60.0	0.0	0.0	38.0	0	0
09:19:45	11.5	33.0	59.0	0.0	0.0	38.0	0	0
09:19:46	11.5	47.0	59.0	0.0	0.0	38.0	0	0
09:19:47	11.5	36.0	60.0	0.0	0.0	38.0	0	0
09:19:48	11.5	41.0	60.0	0.0	0.0	38.0	0	0
09:19:49	11.4	37.0	60.0	0.0	0.0	38.0	0	0
09:19:50	11.5	38.0	60.0	0.0	0.0	38.0	0	0
09:19:51	11.5	39.0	59.0	0.0	0.0	38.0	0	0
09:19:52	11.4	42.0	60.0	0.0	0.0	38.0	0	0
09:19:53	11.5	36.0	60.0	0.0	0.0	38.0	0	0
09:19:54	11.5	41.0	59.0	0.0	0.0	38.0	0	0
09:19:55	11.5	44.0	60.0	0.0	0.0	38.0	0	0
09:19:56	11.4	33.0	60.0	0.0	0.0	38.0	0	0
09:19:57	11.5	37.0	60.0	0.0	0.0	38.0	0	0
09:19:58	11.5	39.0	59.0	0.0	0.0	38.0	0	0
09:19:59	11.5	39.0	60.0	0.0	0.0	38.0	0	0
09:20:00	11.5	40.0	60.0	0.0	0.0	38.0	0	0
09:20:01	11.5	39.0	60.0	0.0	0.0	38.0	0	0
09:20:02	11.6	41.0	60.0	0.0	0.0	38.0	0	0
09:20:03	11.6	38.0	60.0	0.0	0.0	38.0	0	0
09:20:04	11.6	41.0	60.0	0.0	0.0	38.0	0	0
09:20:05	11.6	34.0	60.0	0.0	0.0	38.0	0	0
09:20:06	11.6	46.0	60.0	0.0	0.0	38.0	0	0
09:20:07	11.6	34.0	60.0	0.0	0.0	38.0	0	0
09:20:08	11.5	41.0	60.0	0.0	0.0	38.0	0	0
09:20:09	11.5	38.0	60.0	0.0	0.0	38.0	0	0
09:20:10	11.5	36.0	60.0	0.0	0.0	38.0	0	0
09:20:11	11.6	36.0	60.0	0.0	0.0	38.0	0	0
09:20:12	11.6	41.0	60.0	0.0	0.0	38.0	0	0
09:20:13	11.7	42.0	60.0	0.0	0.0	38.0	0	0
09:20:14	11.6	43.0	60.0	0.0	0.0	38.0	0	0
09:20:15	11.6	37.0	61.0	0.0	0.0	38.0	0	0
09:20:16	11.6	35.0	60.0	0.0	0.0	38.0	0	0
09:20:17	11.5	41.0	60.0	0.0	0.0	38.0	0	0
09:20:18	11.5	33.0	60.0	0.0	0.0	38.0	0	0
09:20:19	11.6	34.0	60.0	0.0	0.0	38.0	0	0
09:20:20	11.5	44.0	60.0	0.0	0.0	38.0	0	0
09:20:21	11.5	38.0	60.0	0.0	0.0	38.0	0	0
09:20:22	11.5	39.0	60.0	0.0	0.0	38.0	0	0
09:20:23	11.6	35.0	60.0	0.0	0.0	38.0	0	0
09:20:24	11.7	40.0	60.0	0.0	0.0	38.0	0	0
09:20:25	11.6	46.0	60.0	0.0	0.0	38.0	0	0
09:20:26	11.7	36.0	61.0	0.0	0.0	38.0	0	0
09:20:27	11.7	44.0	60.0	0.0	0.0	38.0	0	0
09:20:28	11.3	47.0	61.0	0.0	0.0	38.0	0	0
09:20:29	11.7	22.0	60.0	0.0	0.0	38.0	0	0
09:20:30	12.0	21.0	59.0	0.0	0.0	38.0	0	0
09:20:31	12.1	73.0	60.0	0.0	0.0	38.0	0	0
09:20:32	12.0	49.0	62.0	0.0	0.0	38.0	0	0
09:20:33	11.9	44.0	63.0	0.0	0.0	38.0	0	0
09:20:34	12.0	36.0	62.0	0.0	0.0	38.0	0	0
09:20:35	11.9	35.0	61.0	0.0	0.0	38.0	0	0
09:20:36	11.8	46.0	62.0	0.0	0.0	38.0	0	0
09:20:37	11.9	39.0	62.0	0.0	0.0	38.0	0	0
09:20:38	11.8	35.0	61.0	0.0	0.0	38.0	0	0
09:20:39	11.8	43.0	61.0	0.0	0.0	38.0	0	0
09:20:40	11.8	39.0	61.0	0.0	0.0	38.0	0	0
09:20:41	11.8	39.0	61.0	0.0	0.0	38.0	0	0
09:20:42	11.8	38.0	61.0	0.0	0.0	38.0	0	0
09:20:43	11.8	39.0	61.0	0.0	0.0	38.0	0	0
09:20:44	11.8	41.0	61.0	0.0	0.0	38.0	0	0
09:20:45	11.8	39.0	60.0	0.0	0.0	38.0	0	0
09:20:46	11.8	43.0	61.0	0.0	0.0	38.0	0	0
09:20:47	11.8	41.0	61.0	0.0	0.0	38.0	0	0
09:20:48	11.7	39.0	61.0	0.0	0.0	38.0	0	0
09:20:49	11.8	38.0	61.0	0.0	0.0	38.0	0	0
09:20:50	11.8	39.0	61.0	0.0	0.0	38.0	0	0
09:20:51	11.8	42.0	61.0	0.0	0.0	38.0	0	0
09:20:52	11.7	41.0	61.0	0.0	0.0	38.0	0	0
09:20:53	11.8	39.0	61.0	0.0	0.0	38.0	0	0
09:20:54	11.7	38.0	61.0	0.0	0.0	38.0	0	0
09:20:55	11.7	40.0	61.0	0.0	0.0	38.0	0	0
09:20:56	11.8	40.0	61.0	0.0	0.0	38.0	0	0
09:20:57	11.8	39.0	61.0	0.0	0.0	38.0	0	0
09:20:58	11.7	42.0	61.0	0.0	0.0	38.0	0	0
09:20:59	11.8	36.0	61.0	0.0	0.0	38.0	0	0
09:21:00	11.8	41.0	61.0	0.0	0.0	38.0	0	0
09:21:01	11.7	41.0	61.0	0.0	0.0	38.0	0	0
09:21:02	11.8	37.0	61.0	0.0	0.0	38.0	0	0
09:21:03	11.8	45.0	61.0	0.0	0.0	38.0	0	0
09:21:04	11.8	37.0	61.0	0.0	0.0	38.0	0	0
09:21:05	11.8	43.0	61.0	0.0	0.0	38.0	0	0
09:21:06	11.8	40.0	61.0	0.0	0.0	38.0	0	0
09:21:07	11.8	39.0	61.0	0.0	0.0	38.0	0	0
09:21:08	11.8	38.0	61.0	0.0	0.0	38.0	0	0
09:21:09	11.7	39.0	61.0	0.0	0.0	38.0	0	0
09:21:10	11.8	36.0	61.0	0.0	0.0	38.0	0	0
09:21:11	11.7	37.0	61.0	0.0	0.0	38.0	0	0
09:21:12	11.7	39.0	61.0	0.0	0.0	38.0	0	0
09:21:13	11.8	41.0	61.0	0.0	0.0	38.0	0	0
09:21:14	11.9	39.0	61.0	0.0	0.0	38.0	0	0
09:21:15	11.8	41.0	61.0	0.0	0.0	38.0	0	0
09:21:16	11.9	41.0	61.0	0.0	0.0	38.0	0	0
09:21:17	11.9	38.0	61.0	0.0	0.0	38.0	0	0
09:21:18	11.8	43.0	61.0	0.0	0.0	38.0	0	0
09:21:19	11.8	37.0	61.0	0.0	0.0	38.0	0	0
09:21:20	11.7	38.0	61.0	0.0	0.0	38.0	0	0
09:21:21	11.9	35.0	61.0	0.0	0.0	38.0	0	0
09:21:22	11.9	44.0	61.0	0.0	0.0	38.0	0	0
09:21:23	11.9	41.0	61.0	0.0	0.0	38.0	0	0
09:21:24	11.8	39.0	61.0	0.0	0.0	38.0	0	0
09:21:25	11.9	38.0	61.0	0.0	0.0	38.0	0	0
09:21:26	11.8	37.0	61.0	0.0	0.0	38.0	0	0
09:21:27	11.8	42.0	61.0	0.0	0.0	38.0	0	0
09:21:28	11.8	36.0	61.0	0.0	0.0	38.0	0	0
09:21:29	11.8	38.0	61.0	0.0	0.0	38.0	0	0
09:21:30	11.8	43.0	61.0	0.0	0.0	38.0	0	0
09:21:31	11.8	37.0	61.0	0.0	0.0	38.0	0	0
09:21:32	11.8	38.0	61.0	0.0	0.0	38.0	0	0
09:21:33	12.0	40.0	61.0	0.0	0.0	38.0	0	0
09:21:34	12.0	42.0	61.0	0.0	0.0	38.0	0	0
09:21:35	12.1	42.0	62.0	0.0	0.0	38.0	0	0
09:21:36	12.1	39.0	62.0	0.0	0.0	38.0	0	0
09:21:37	12.0	45.0	62.0	0.0	0.0	38.0	0	0
09:21:38	12.0	38.0	62.0	0.0	0.0	38.0	0	0
09:21:39	12.0	32.0	62.0	0.0	0.0	38.0	0	0
09:21:40	12.0	38.0	62.0	0.0	0.0	38.0	0	0
09:21:41	11.9	42.0	62.0	0.0	0.0	38.0	0	0
09:21:42	11.9	39.0	62.0	0.0	0.0	38.0	0	0
09:21:43	11.8	33.0	62.0	0.0	0.0	38.0	0	0
09:21:44	11.9	38.0	62.0	0.0	0.0	38.0	0	0
09:21:45	11.9	40.0	61.0	0.0	0.0	38.0	0	0
09:21:46	12.0	42.0	62.0	0.0	0.0	38.0	0	0
09:21:47	11.8	42.0	62.0	0.0	0.0	38.0	0	0
09:21:48	11.8	33.0	62.0	0.0	0.0	38.0	0	0
09:21:49	11.8	33.0	61.0	0.0	0.0	38.0	0	0
09:21:50	11.9	40.0	61.0	0.0	0.0	38.0	0	0
09:21:51	11.9	41.0	61.0	0.0	0.0	38.0	0	0
09:21:52	11.9	41.0	61.0	0.0	0.0	38.0	0	0
09:21:53	11.8	35.0	61.0	0.0	0.0	38.0	0	0
09:21:54	11.8	38.0	61.0	0.0	0.0	38.0	0	0
09:21:55	11.8	38.0	61.0	0.0	0.0	38.0	0	0
09:21:56	11.8	35.0	61.0	0.0	0.0	38.0	0	0
09:21:57	11.8	37.0	61.0	0.0	0.0	38.0	0	0
09:21:58	11.8	39.0	61.0	0.0	0.0	38.0	0	0
09:21:59	11.9	38.0	61.0	0.0	0.0	38.0	0	0
09:22:00	11.9	38.0	61.0	0.0	0.0	38.0	0	0
09:22:01	12.0	43.0	61.0	0.0	0.0	38.0	0	0
09:22:02	12.0	39.0	62.0	0.0	0.0	38.0	0	0
09:22:03	11.9	42.0	62.0	0.0	0.0	38.0	0	0
09:22:04	11.8	37.0	62.0	0.0	0.0	38.0	0	0
09:22:05	11.9	31.0	61.0	0.0	0.0	38.0	0	0
09:22:06	11.9	39.0	61.0	0.0	0.0	38.0	0	0
09:22:07	11.8	39.0	61.0	0.0	0.0	38.0	0	0
09:22:08	11.8	39.0	61.0	0.0	0.0	38.0	0	0
09:22:09	11.9	33.0	61.0	0.0	0.0	38.0	0	0
09:22:10	11.9	42.0	61.0	0.0	0.0	38.0	0	0
09:22:11	12.0	41.0	62.0	0.0	0.0	38.0	0	0
09:22:12	12.1	39.0	62.0	0.0	0.0	38.0	0	0
09:22:13	12.1	45.0	62.0	0.0	0.0	38.0	0	0
09:22:14	12.0	41.0	62.0	0.0	0.0	38.0	0	0
09:22:15	11.9	38.0	62.0	0.0	0.0	38.0	0	0
09:22:16	11.9	32.0	62.0	0.0	0.0	38.0	0	0
09:22:17	12.0	36.0	62.0	0.0	0.0	38.0	0	0
09:22:18	12.1	38.0	62.0	0.0	0.0	38.0	0	0
09:22:19	12.1	42.0	62.0	0.0	0.0	38.0	0	0
09:22:20	12.0	44.0	62.0	0.0	0.0	38.0	0	0
09:22:21	12.1	39.0	62.0	0.0	0.0	38.0	0	0
09:22:22	12.0	36.0	62.0	0.0	0.0	38.0	0	0
09:22:23	11.9	34.0	62.0	0.0	0.0	38.0	0	0
09:22:24	12.0	34.0	62.0	0.0	0.0	38.0	0	0
09:22:25	11.9	43.0	62.0	0.0	0.0	38.0	0	0
09:22:26	11.9	35.0	62.0	0.0	0.0	38.0	0	0
09:22:27	11.9	36.0	62.0	0.0	0.0	38.0	0	0
09:22:28	11.9	42.0	62.0	0.0	0.0	38.0	0	0
09:22:29	12.0	37.0	62.0	0.0	0.0	38.0	0	0
09:22:30	12.1	42.0	62.0	0.0	0.0	38.0	0	0
09:22:31	12.1	41.0	62.0	0.0	0.0	38.0	0	0
09:22:32	12.1	41.0	62.0	0.0	0.0	38.0	0	0
09:22:33	12.1	40.0	63.0	0.0	0.0	38.0	0	0
09:22:34	12.1	41.0	63.0	0.0	0.0	38.0	0	0
09:22:35	12.0	38.0	63.0	0.0	0.0	38.0	0	0
09:22:36	11.9	33.0	62.0	0.0	0.0	38.0	0	0
09:22:37	12.0	34.0	62.0	0.0	0.0	38.0	0	0
09:22:38	12.1	41.0	62.0	0.0	0.0	38.0	0	0
09:22:39	12.2	44.0	62.0	0.0	0.0	38.0	0	0
09:22:40	12.2	40.0	63.0	0.0	0.0	38.0	0	0
09:22:41	12.2	45.0	63.0	0.0	0.0	38.0	0	0
09:22:42	12.1	37.0	63.0	0.0	0.0	38.0	0	0
09:22:43	12.1	37.0	63.0	0.0	0.0	38.0	0	0
09:22:44	12.1	34.0	63.0	0.0	0.0	38.0	0	0
09:22:45	12.1	40.0	62.0	0.0	0.0	38.0	0	0
09:22:46	12.0	37.0	62.0	0.0	0.0	38.0	0	0
09:22:47	12.1	38.0	62.0	0.0	0.0	38.0	0	0
09:22:48	12.1	37.0	62.0	0.0	0.0	38.0	0	0
09:22:49	12.1	44.0	62.0	0.0	0.0	38.0	0	0
09:22:50	12.0	37.0	63.0	0.0	0.0	38.0	0	0
09:22:51	12.1	38.0	62.0	0.0	0.0	38.0	0	0
09:22:52	12.1	42.0	62.0	0.0	0.0	38.0	0	0
09:22:53	12.0	39.0	63.0	0.0	0.0	38.0	0	0
09:22:54	12.1	34.0	62.0	0.0	0.0	38.0	0	0
09:22:55	12.0	41.0	62.0	0.0	0.0	38.0	0	0
09:22:56	12.0	35.0	62.0	0.0	0.0	38.0	0	0
09:22:57	12.0	34.0	62.0	0.0	0.0	38.0	0	0
09:22:58	12.0	43.0	62.0	0.0	0.0	38.0	0	0
09:22:59	12.0	37.0	62.0	0.0	0.0	38.0	0	0
09:23:00	11.9	39.0	62.0	0.0	0.0	38.0	0	0
09:23:01	11.9	37.0	62.0	0.0	0.0	38.0	0	0
09:23:02	11.9	35.0	62.0	0.0	0.0	38.0	0	0
09:23:03	12.0	37.0	62.0	0.0	0.0	38.0	0	0
09:23:04	11.8	41.0	62.0	0.0	0.0	38.0	0	0
09:23:05	11.8	35.0	62.0	0.0	0.0	38.0	0	0
09:23:06	11.9	34.0	61.0	0.0	0.0	38.0	0	0
09:23:07	11.8	36.0	61.0	0.0	0.0	38.0	0	0
09:23:08	11.9	45.0	61.0	0.0	0.0	38.0	0	0
09:23:09	11.9	36.0	62.0	0.0	0.0	38.0	0	0
09:23:10	11.9	37.0	61.0	0.0	0.0	38.0	0	0
09:23:11	11.8	38.0	61.0	0.0	0.0	38.0	0	0
09:23:12	11.8	37.0	62.0	0.0	0.0	38.0	0	0
09:23:13	11.9	34.0	61.0	0.0	0.0	38.0	0	0
09:23:14	12.1	40.0	61.0	0.0	0.0	38.0	0	0
09:23:15	12.1	45.0	62.0	0.0	0.0	38.0	0	0
09:23:16	12.1	45.0	62.0	0.0	0.0	38.0	0	0
09:23:17	12.0	37.0	62.0	0.0	0.0	38.0	0	0
09:23:18	11.9	39.0	62.0	0.0	0.0	38.0	0	0
09:23:19	11.9	32.0	62.0	0.0	0.0	38.0	0	0
09:23:20	12.1	33.0	61.0	0.0	0.0	38.0	0	0
09:23:21	12.0	42.0	61.0	0.0	0.0	38.0	0	0
09:23:22	12.1	43.0	62.0	0.0	0.0	38.0	0	0
09:23:23	11.9	38.0	62.0	0.0	0.0	38.0	0	0
09:23:24	11.9	36.0	62.0	0.0	0.0	38.0	0	0
09:23:25	11.9	39.0	62.0	0.0	0.0	38.0	0	0
09:23:26	11.9	38.0	62.0	0.0	0.0	38.0	0	0
09:23:27	11.9	35.0	62.0	0.0	0.0	38.0	0	0
09:23:28	11.9	35.0	61.0	0.0	0.0	38.0	0	0
09:23:29	11.9	40.0	61.0	0.0	0.0	38.0	0	0
09:23:30	11.9	38.0	61.0	0.0	0.0	38.0	0	0
09:23:31	11.9	38.0	62.0	0.0	0.0	38.0	0	0
09:23:32	12.0	39.0	62.0	0.0	0.0	38.0	0	0
09:23:33	12.1	39.0	62.0	0.0	0.0	38.0	0	0
09:23:34	12.1	43.0	62.0	0.0	0.0	38.0	0	0
09:23:35	12.2	43.0	62.0	0.0	0.0	38.0	0	0
09:23:36	12.1	42.0	63.0	0.0	0.0	38.0	0	0
09:23:37	12.1	38.0	63.0	0.0	0.0	38.0	0	0
09:23:38	12.1	36.0	63.0	0.0	0.0	38.0	0	0
09:23:39	12.2	38.0	62.0	0.0	0.0	38.0	0	0
09:23:40	12.2	42.0	63.0	0.0	0.0	38.0	0	0
09:23:41	12.2	41.0	63.0	0.0	0.0	38.0	0	0
09:23:42	12.2	39.0	63.0	0.0	0.0	38.0	0	0
09:23:43	12.2	41.0	63.0	0.0	0.0	38.0	0	0
09:23:44	12.2	37.0	63.0	0.0	0.0	38.0	0	0
09:23:45	12.2	35.0	63.0	0.0	0.0	38.0	0	0
09:23:46	12.2	38.0	63.0	0.0	0.0	38.0	0	0
09:23:47	12.2	39.0	63.0	0.0	0.0	38.0	0	0
09:23:48	12.2	37.0	63.0	0.0	0.0	38.0	0	0
09:23:49	12.2	42.0	63.0	0.0	0.0	38.0	0	0
09:23:50	12.1	39.0	63.0	0.0	0.0	38.0	0	0
09:23:51	12.1	35.0	63.0	0.0	0.0	38.0	0	0
09:23:52	12.2	35.0	63.0	0.0	0.0	38.0	0	0
09:23:53	12.2	42.0	63.0	0.0	0.0	38.0	0	0
09:23:54	12.2	40.0	63.0	0.0	0.0	38.0	0	0
09:23:55	12.2	38.0	63.0	0.0	0.0	38.0	0	0
09:23:56	12.1	43.0	63.0	0.0	0.0	38.0	0	0
09:23:57	12.1	34.0	63.0	0.0	0.0	38.0	0	0
09:23:58	12.1	33.0	63.0	0.0	0.0	38.0	0	0
09:23:59	12.1	39.0	63.0	0.0	0.0	38.0	0	0
09:24:00	12.1	39.0	63.0	0.0	0.0	38.0	0	0
09:24:01	12.0	33.0	62.0	0.0	0.0	38.0	0	0
09:24:02	12.0	38.0	62.0	0.0	0.0	38.0	0	0
09:24:03	12.1	36.0	62.0	0.0	0.0	38.0	0	0
09:24:04	12.2	41.0	62.0	0.0	0.0	38.0	0	0
09:24:05	12.2	40.0	63.0	0.0	0.0	38.0	0	0
09:24:06	12.2	42.0	63.0	0.0	0.0	38.0	0	0
09:24:07	12.2	35.0	63.0	0.0	0.0	38.0	0	0
09:24:08	12.2	41.0	63.0	0.0	0.0	38.0	0	0
09:24:09	12.3	36.0	63.0	0.0	0.0	38.0	0	0
09:24:10	12.3	43.0	63.0	0.0	0.0	38.0	0	0
09:24:11	12.1	39.0	63.0	0.0	0.0	38.0	0	0
09:24:12	12.2	33.0	63.0	0.0	0.0	38.0	0	0
09:24:13	12.2	39.0	63.0	0.0	0.0	38.0	0	0
09:24:14	12.2	41.0	63.0	0.0	0.0	38.0	0	0
09:24:15	12.2	40.0	63.0	0.0	0.0	38.0	0	0
09:24:16	12.2	35.0	63.0	0.0	0.0	38.0	0	0
09:24:17	12.2	38.0	63.0	0.0	0.0	38.0	0	0
09:24:18	12.1	38.0	63.0	0.0	0.0	38.0	0	0
09:24:19	12.1	35.0	63.0	0.0	0.0	38.0	0	0
09:24:20	12.0	34.0	63.0	0.0	0.0	38.0	0	0
09:24:21	12.0	33.0	62.0	0.0	0.0	38.0	0	0
09:24:22	12.0	39.0	62.0	0.0	0.0	38.0	0	0
09:24:23	12.0	38.0	62.0	0.0	0.0	38.0	0	0
09:24:24	12.0	38.0	62.0	0.0	0.0	38.0	0	0
09:24:25	12.1	34.0	62.0	0.0	0.0	38.0	0	0
09:24:26	12.1	39.0	62.0	0.0	0.0	38.0	0	0
09:24:27	12.1	40.0	62.0	0.0	0.0	38.0	0	0
09:24:28	12.0	41.0	62.0	0.0	0.0	38.0	0	0
09:24:29	12.0	34.0	62.0	0.0	0.0	38.0	0	0
09:24:30	12.0	35.0	62.0	0.0	0.0	38.0	0	0
09:24:31	12.1	37.0	62.0	0.0	0.0	38.0	0	0
09:24:32	12.0	37.0	62.0	0.0	0.0	38.0	0	0
09:24:33	12.0	38.0	62.0	0.0	0.0	38.0	0	0
09:24:34	12.1	39.0	62.0	0.0	0.0	38.0	0	0
09:24:35	12.1	40.0	62.0	0.0	0.0	38.0	0	0
09:24:36	12.1	41.0	63.0	0.0	0.0	38.0	0	0
09:24:37	12.1	40.0	63.0	0.0	0.0	38.0	0	0
09:24:38	12.1	37.0	63.0	0.0	0.0	38.0	0	0
09:24:39	12.1	40.0	63.0	0.0	0.0	38.0	0	0
09:24:40	12.0	37.0	63.0	0.0	0.0	38.0	0	0
09:24:41	12.0	31.0	62.0	0.0	0.0	38.0	0	0
09:24:42	12.0	39.0	63.0	0.0	0.0	38.0	0	0
09:24:43	12.0	35.0	62.0	0.0	0.0	38.0	0	0
09:24:44	12.0	40.0	62.0	0.0	0.0	38.0	0	0
09:24:45	11.9	36.0	62.0	0.0	0.0	38.0	0	0
09:24:46	11.9	32.0	61.0	0.0	0.0	38.0	0	0
09:24:47	11.9	42.0	62.0	0.0	0.0	38.0	0	0
09:24:48	11.8	37.0	62.0	0.0	0.0	38.0	0	0
09:24:49	11.8	33.0	62.0	0.0	0.0	38.0	0	0
09:24:50	11.8	39.0	61.0	0.0	0.0	38.0	0	0
09:24:51	11.7	30.0	61.0	0.0	0.0	38.0	0	0
09:24:52	11.9	36.0	61.0	0.0	0.0	38.0	0	0
09:24:53	11.9	43.0	61.0	0.0	0.0	38.0	0	0
09:24:54	11.8	39.0	62.0	0.0	0.0	38.0	0	0
09:24:55	11.9	37.0	62.0	0.0	0.0	38.0	0	0
09:24:56	11.9	35.0	61.0	0.0	0.0	38.0	0	0
09:24:57	12.0	40.0	62.0	0.0	0.0	38.0	0	0
09:24:58	12.0	38.0	62.0	0.0	0.0	38.0	0	0
09:24:59	12.0	39.0	62.0	0.0	0.0	38.0	0	0
09:25:00	12.0	36.0	62.0	0.0	0.0	38.0	0	0
09:25:01	11.9	40.0	62.0	0.0	0.0	38.0	0	0
09:25:02	12.0	35.0	62.0	0.0	0.0	38.0	0	0
09:25:03	12.0	35.0	62.0	0.0	0.0	38.0	0	0
09:25:04	12.0	41.0	62.0	0.0	0.0	38.0	0	0
09:25:05	11.9	39.0	62.0	0.0	0.0	38.0	0	0
09:25:06	11.8	35.0	62.0	0.0	0.0	38.0	0	0
09:25:07	12.0	35.0	62.0	0.0	0.0	38.0	0	0
09:25:08	11.9	42.0	62.0	0.0	0.0	38.0	0	0
09:25:09	11.8	38.0	62.0	0.0	0.0	38.0	0	0
09:25:10	11.8	34.0	62.0	0.0	0.0	38.0	0	0
09:25:11	12.0	35.0	61.0	0.0	0.0	38.0	0	0
09:25:12	12.0	48.0	62.0	0.0	0.0	38.0	0	0
09:25:13	12.0	39.0	62.0	0.0	0.0	38.0	0	0
09:25:14	11.9	39.0	63.0	0.0	0.0	38.0	0	0
09:25:15	12.0	34.0	62.0	0.0	0.0	38.0	0	0
09:25:16	11.9	39.0	62.0	0.0	0.0	38.0	0	0
09:25:17	12.0	34.0	62.0	0.0	0.0	38.0	0	0
09:25:18	12.0	42.0	62.0	0.0	0.0	38.0	0	0
09:25:19	12.0	39.0	62.0	0.0	0.0	38.0	0	0
09:25:20	12.0	36.0	62.0	0.0	0.0	38.0	0	0
09:25:21	12.1	43.0	62.0	0.0	0.0	38.0	0	0
09:25:22	12.0	38.0	62.0	0.0	0.0	38.0	0	0
09:25:23	12.0	37.0	62.0	0.0	0.0	38.0	0	0
