# Supplementary material for: Handcycling with concurrent lower body low-frequency electromyostimulation significantly increases acute oxygen uptake: implications for rehabilitation and prevention
Source: PeerJ. 2022 May 18;10:e13333. doi: 10.7717/peerj.13333 (PMC9123886; doi:10.7717/peerj.13333)
Supplement: Supplemental Information 1 — Raw data for each participant (load, heart rate, spirometric data) and R-Scripts for data processing (as described in the material & method section under “Data aquisition”), and EMS intensity and blood lactate concentration. [file peerj-10-13333-s001.zip › raw_data/HANDCYCLE/EMS_Pilot_05_CON_LOAD.csv]

Time	Speed [km/h]	Power [watt]	Cadence	Heartrate	Temperature [?]	Altitude [m]	latitude	longitude
11:25:50	0.0	0.0	0.0	0.0	0.0	35.0	0	0
11:25:51	0.0	0.0	0.0	0.0	0.0	35.0	0	0
11:25:52	3.2	0.0	0.0	0.0	0.0	35.0	0	0
11:25:53	5.0	0.0	0.0	0.0	0.0	35.0	0	0
11:25:54	6.2	0.0	0.0	0.0	0.0	35.0	0	0
11:25:55	7.2	0.0	0.0	0.0	0.0	35.0	0	0
11:25:56	8.0	0.0	0.0	0.0	0.0	35.0	0	0
11:25:57	8.7	0.0	0.0	0.0	0.0	35.0	0	0
11:25:58	9.4	0.0	0.0	0.0	0.0	35.0	0	0
11:25:59	9.7	42.0	47.0	0.0	0.0	35.0	0	0
11:26:00	10.1	42.0	47.0	0.0	0.0	35.0	0	0
11:26:01	10.3	29.0	50.0	0.0	0.0	35.0	0	0
11:26:02	10.3	35.0	52.0	0.0	0.0	35.0	0	0
11:26:03	10.4	24.0	53.0	0.0	0.0	35.0	0	0
11:26:04	10.5	25.0	54.0	0.0	0.0	35.0	0	0
11:26:05	10.5	25.0	54.0	0.0	0.0	35.0	0	0
11:26:06	10.4	26.0	54.0	0.0	0.0	35.0	0	0
11:26:07	10.3	26.0	54.0	0.0	0.0	35.0	0	0
11:26:08	10.2	22.0	54.0	0.0	0.0	35.0	0	0
11:26:09	10.0	23.0	53.0	0.0	0.0	35.0	0	0
11:26:10	10.1	22.0	53.0	0.0	0.0	35.0	0	0
11:26:11	10.3	26.0	52.0	0.0	0.0	35.0	0	0
11:26:12	10.4	39.0	52.0	0.0	0.0	35.0	0	0
11:26:13	10.5	39.0	53.0	0.0	0.0	35.0	0	0
11:26:14	10.5	39.0	53.0	0.0	0.0	35.0	0	0
11:26:15	10.3	43.0	54.0	0.0	0.0	35.0	0	0
11:26:16	10.4	40.0	54.0	0.0	0.0	35.0	0	0
11:26:17	10.6	34.0	54.0	0.0	0.0	35.0	0	0
11:26:18	10.7	45.0	54.0	0.0	0.0	35.0	0	0
11:26:19	10.6	50.0	55.0	0.0	0.0	35.0	0	0
11:26:20	10.7	38.0	56.0	0.0	0.0	35.0	0	0
11:26:21	10.7	34.0	55.0	0.0	0.0	35.0	0	0
11:26:22	10.7	39.0	55.0	0.0	0.0	35.0	0	0
11:26:23	10.5	36.0	55.0	0.0	0.0	35.0	0	0
11:26:24	10.6	29.0	55.0	0.0	0.0	35.0	0	0
11:26:25	10.6	41.0	54.0	0.0	0.0	35.0	0	0
11:26:26	10.6	41.0	54.0	0.0	0.0	35.0	0	0
11:26:27	10.8	40.0	55.0	0.0	0.0	35.0	0	0
11:26:28	11.0	36.0	55.0	0.0	0.0	35.0	0	0
11:26:29	11.0	48.0	56.0	0.0	0.0	35.0	0	0
11:26:30	11.1	41.0	57.0	0.0	0.0	35.0	0	0
11:26:31	11.2	35.0	57.0	0.0	0.0	35.0	0	0
11:26:32	11.2	51.0	57.0	0.0	0.0	35.0	0	0
11:26:33	11.2	36.0	58.0	0.0	0.0	35.0	0	0
11:26:34	11.3	37.0	58.0	0.0	0.0	35.0	0	0
11:26:35	11.4	43.0	58.0	0.0	0.0	35.0	0	0
11:26:36	11.4	41.0	58.0	0.0	0.0	35.0	0	0
11:26:37	11.4	38.0	59.0	0.0	0.0	35.0	0	0
11:26:38	11.4	40.0	59.0	0.0	0.0	35.0	0	0
11:26:39	11.4	41.0	59.0	0.0	0.0	35.0	0	0
11:26:40	11.4	39.0	59.0	0.0	0.0	35.0	0	0
11:26:41	11.4	34.0	59.0	0.0	0.0	35.0	0	0
11:26:42	11.5	38.0	59.0	0.0	0.0	35.0	0	0
11:26:43	11.6	38.0	59.0	0.0	0.0	35.0	0	0
11:26:44	11.5	43.0	60.0	0.0	0.0	35.0	0	0
11:26:45	11.4	42.0	60.0	0.0	0.0	35.0	0	0
11:26:46	11.4	31.0	60.0	0.0	0.0	35.0	0	0
11:26:47	11.4	32.0	59.0	0.0	0.0	35.0	0	0
11:26:48	11.5	41.0	59.0	0.0	0.0	35.0	0	0
11:26:49	11.5	33.0	59.0	0.0	0.0	35.0	0	0
11:26:50	11.5	40.0	59.0	0.0	0.0	35.0	0	0
11:26:51	11.6	38.0	60.0	0.0	0.0	35.0	0	0
11:26:52	11.6	40.0	60.0	0.0	0.0	35.0	0	0
11:26:53	11.6	37.0	60.0	0.0	0.0	35.0	0	0
11:26:54	11.6	34.0	60.0	0.0	0.0	35.0	0	0
11:26:55	11.6	33.0	60.0	0.0	0.0	35.0	0	0
11:26:56	11.6	35.0	60.0	0.0	0.0	35.0	0	0
11:26:57	11.6	35.0	60.0	0.0	0.0	35.0	0	0
11:26:58	11.6	36.0	60.0	0.0	0.0	35.0	0	0
11:26:59	11.6	33.0	60.0	0.0	0.0	35.0	0	0
11:27:00	11.7	36.0	60.0	0.0	0.0	35.0	0	0
11:27:01	11.6	36.0	60.0	0.0	0.0	35.0	0	0
11:27:02	11.6	35.0	60.0	0.0	0.0	35.0	0	0
11:27:03	11.6	35.0	60.0	0.0	0.0	35.0	0	0
11:27:04	11.6	36.0	60.0	0.0	0.0	35.0	0	0
11:27:05	11.6	34.0	60.0	0.0	0.0	35.0	0	0
11:27:06	11.5	32.0	60.0	0.0	0.0	35.0	0	0
11:27:07	11.6	36.0	60.0	0.0	0.0	35.0	0	0
11:27:08	11.5	34.0	60.0	0.0	0.0	35.0	0	0
11:27:09	11.6	35.0	60.0	0.0	0.0	35.0	0	0
11:27:10	11.6	37.0	60.0	0.0	0.0	35.0	0	0
11:27:11	11.6	35.0	60.0	0.0	0.0	35.0	0	0
11:27:12	11.6	36.0	60.0	0.0	0.0	35.0	0	0
11:27:13	11.6	36.0	60.0	0.0	0.0	35.0	0	0
11:27:14	11.6	34.0	60.0	0.0	0.0	35.0	0	0
11:27:15	11.7	35.0	60.0	0.0	0.0	35.0	0	0
11:27:16	11.7	36.0	60.0	0.0	0.0	35.0	0	0
11:27:17	11.6	37.0	60.0	0.0	0.0	35.0	0	0
11:27:18	11.6	34.0	60.0	0.0	0.0	35.0	0	0
11:27:19	11.5	32.0	60.0	0.0	0.0	35.0	0	0
11:27:20	11.6	32.0	60.0	0.0	0.0	35.0	0	0
11:27:21	11.7	36.0	60.0	0.0	0.0	35.0	0	0
11:27:22	11.7	40.0	60.0	0.0	0.0	35.0	0	0
11:27:23	11.7	37.0	60.0	0.0	0.0	35.0	0	0
11:27:24	11.7	36.0	60.0	0.0	0.0	35.0	0	0
11:27:25	11.7	38.0	60.0	0.0	0.0	35.0	0	0
11:27:26	11.7	34.0	61.0	0.0	0.0	35.0	0	0
11:27:27	11.6	35.0	61.0	0.0	0.0	35.0	0	0
11:27:28	11.6	31.0	60.0	0.0	0.0	35.0	0	0
11:27:29	11.7	30.0	60.0	0.0	0.0	35.0	0	0
11:27:30	11.8	40.0	60.0	0.0	0.0	35.0	0	0
11:27:31	11.7	41.0	60.0	0.0	0.0	35.0	0	0
11:27:32	11.6	38.0	61.0	0.0	0.0	35.0	0	0
11:27:33	11.6	33.0	61.0	0.0	0.0	35.0	0	0
11:27:34	11.5	31.0	60.0	0.0	0.0	35.0	0	0
11:27:35	11.5	31.0	60.0	0.0	0.0	35.0	0	0
11:27:36	11.5	33.0	60.0	0.0	0.0	35.0	0	0
11:27:37	11.5	37.0	60.0	0.0	0.0	35.0	0	0
11:27:38	11.5	35.0	60.0	0.0	0.0	35.0	0	0
11:27:39	11.5	35.0	60.0	0.0	0.0	35.0	0	0
11:27:40	11.5	33.0	60.0	0.0	0.0	35.0	0	0
11:27:41	11.4	33.0	59.0	0.0	0.0	35.0	0	0
11:27:42	11.5	33.0	59.0	0.0	0.0	35.0	0	0
11:27:43	11.5	35.0	59.0	0.0	0.0	35.0	0	0
11:27:44	11.5	34.0	59.0	0.0	0.0	35.0	0	0
11:27:45	11.4	35.0	59.0	0.0	0.0	35.0	0	0
11:27:46	11.4	34.0	59.0	0.0	0.0	35.0	0	0
11:27:47	11.4	31.0	59.0	0.0	0.0	35.0	0	0
11:27:48	11.4	34.0	59.0	0.0	0.0	35.0	0	0
11:27:49	11.3	34.0	59.0	0.0	0.0	35.0	0	0
11:27:50	11.3	34.0	59.0	0.0	0.0	35.0	0	0
11:27:51	11.4	35.0	59.0	0.0	0.0	35.0	0	0
11:27:52	11.4	35.0	59.0	0.0	0.0	35.0	0	0
11:27:53	11.5	38.0	59.0	0.0	0.0	35.0	0	0
11:27:54	11.6	37.0	59.0	0.0	0.0	35.0	0	0
11:27:55	11.6	39.0	60.0	0.0	0.0	35.0	0	0
11:27:56	11.7	35.0	60.0	0.0	0.0	35.0	0	0
11:27:57	11.7	42.0	60.0	0.0	0.0	35.0	0	0
11:27:58	11.7	35.0	60.0	0.0	0.0	35.0	0	0
11:27:59	11.6	35.0	60.0	0.0	0.0	35.0	0	0
11:28:00	11.7	33.0	60.0	0.0	0.0	35.0	0	0
11:28:01	11.6	37.0	60.0	0.0	0.0	35.0	0	0
11:28:02	11.5	33.0	60.0	0.0	0.0	35.0	0	0
11:28:03	11.6	32.0	60.0	0.0	0.0	35.0	0	0
11:28:04	11.6	36.0	60.0	0.0	0.0	35.0	0	0
11:28:05	11.6	37.0	60.0	0.0	0.0	35.0	0	0
11:28:06	11.6	36.0	60.0	0.0	0.0	35.0	0	0
11:28:07	11.5	34.0	60.0	0.0	0.0	35.0	0	0
11:28:08	11.5	33.0	60.0	0.0	0.0	35.0	0	0
11:28:09	11.4	32.0	59.0	0.0	0.0	35.0	0	0
11:28:10	11.5	34.0	59.0	0.0	0.0	35.0	0	0
11:28:11	11.5	36.0	59.0	0.0	0.0	35.0	0	0
11:28:12	11.5	38.0	59.0	0.0	0.0	35.0	0	0
11:28:13	11.4	36.0	60.0	0.0	0.0	35.0	0	0
11:28:14	11.4	28.0	59.0	0.0	0.0	35.0	0	0
11:28:15	11.4	28.0	59.0	0.0	0.0	35.0	0	0
11:28:16	11.4	35.0	59.0	0.0	0.0	35.0	0	0
11:28:17	11.4	37.0	59.0	0.0	0.0	35.0	0	0
11:28:18	11.3	34.0	59.0	0.0	0.0	35.0	0	0
11:28:19	11.3	34.0	59.0	0.0	0.0	35.0	0	0
11:28:20	11.3	32.0	59.0	0.0	0.0	35.0	0	0
11:28:21	11.3	33.0	59.0	0.0	0.0	35.0	0	0
11:28:22	11.3	30.0	58.0	0.0	0.0	35.0	0	0
11:28:23	11.4	34.0	58.0	0.0	0.0	35.0	0	0
11:28:24	11.4	38.0	58.0	0.0	0.0	35.0	0	0
11:28:25	11.4	37.0	59.0	0.0	0.0	35.0	0	0
11:28:26	11.5	35.0	59.0	0.0	0.0	35.0	0	0
11:28:27	11.5	36.0	59.0	0.0	0.0	35.0	0	0
11:28:28	11.6	37.0	60.0	0.0	0.0	35.0	0	0
11:28:29	11.5	38.0	59.0	0.0	0.0	35.0	0	0
11:28:30	11.5	35.0	60.0	0.0	0.0	35.0	0	0
11:28:31	11.4	33.0	60.0	0.0	0.0	35.0	0	0
11:28:32	11.4	32.0	59.0	0.0	0.0	35.0	0	0
11:28:33	11.4	34.0	59.0	0.0	0.0	35.0	0	0
11:28:34	11.4	34.0	59.0	0.0	0.0	35.0	0	0
11:28:35	11.3	34.0	59.0	0.0	0.0	35.0	0	0
11:28:36	11.2	33.0	59.0	0.0	0.0	35.0	0	0
11:28:37	11.2	31.0	59.0	0.0	0.0	35.0	0	0
11:28:38	11.2	31.0	58.0	0.0	0.0	35.0	0	0
11:28:39	11.2	36.0	58.0	0.0	0.0	35.0	0	0
11:28:40	11.2	32.0	58.0	0.0	0.0	35.0	0	0
11:28:41	11.2	33.0	58.0	0.0	0.0	35.0	0	0
11:28:42	11.2	33.0	58.0	0.0	0.0	35.0	0	0
11:28:43	11.2	33.0	58.0	0.0	0.0	35.0	0	0
11:28:44	11.2	37.0	58.0	0.0	0.0	35.0	0	0
11:28:45	11.3	36.0	58.0	0.0	0.0	35.0	0	0
11:28:46	11.3	37.0	58.0	0.0	0.0	35.0	0	0
11:28:47	11.2	35.0	58.0	0.0	0.0	35.0	0	0
11:28:48	11.2	34.0	58.0	0.0	0.0	35.0	0	0
11:28:49	11.1	31.0	58.0	0.0	0.0	35.0	0	0
11:28:50	11.0	29.0	58.0	0.0	0.0	35.0	0	0
11:28:51	11.1	30.0	57.0	0.0	0.0	35.0	0	0
11:28:52	11.1	36.0	57.0	0.0	0.0	35.0	0	0
11:28:53	11.1	34.0	58.0	0.0	0.0	35.0	0	0
11:28:54	11.1	34.0	58.0	0.0	0.0	35.0	0	0
11:28:55	11.0	32.0	57.0	0.0	0.0	35.0	0	0
11:28:56	11.0	33.0	57.0	0.0	0.0	35.0	0	0
11:28:57	11.1	33.0	57.0	0.0	0.0	35.0	0	0
11:28:58	11.2	36.0	57.0	0.0	0.0	35.0	0	0
11:28:59	11.3	36.0	57.0	0.0	0.0	35.0	0	0
11:29:00	11.4	40.0	58.0	0.0	0.0	35.0	0	0
11:29:01	11.5	40.0	58.0	0.0	0.0	35.0	0	0
11:29:02	11.5	41.0	59.0	0.0	0.0	35.0	0	0
11:29:03	11.5	36.0	59.0	0.0	0.0	35.0	0	0
11:29:04	11.4	36.0	59.0	0.0	0.0	35.0	0	0
11:29:05	11.3	33.0	59.0	0.0	0.0	35.0	0	0
11:29:06	11.3	30.0	59.0	0.0	0.0	35.0	0	0
11:29:07	11.3	36.0	59.0	0.0	0.0	35.0	0	0
11:29:08	11.3	35.0	59.0	0.0	0.0	35.0	0	0
11:29:09	11.3	31.0	58.0	0.0	0.0	35.0	0	0
11:29:10	11.3	34.0	58.0	0.0	0.0	35.0	0	0
11:29:11	11.3	38.0	58.0	0.0	0.0	35.0	0	0
11:29:12	11.3	37.0	59.0	0.0	0.0	35.0	0	0
11:29:13	11.2	33.0	59.0	0.0	0.0	35.0	0	0
11:29:14	11.2	34.0	59.0	0.0	0.0	35.0	0	0
11:29:15	11.2	33.0	58.0	0.0	0.0	35.0	0	0
11:29:16	11.1	33.0	58.0	0.0	0.0	35.0	0	0
11:29:17	11.1	33.0	58.0	0.0	0.0	35.0	0	0
11:29:18	11.0	31.0	58.0	0.0	0.0	35.0	0	0
11:29:19	11.0	30.0	58.0	0.0	0.0	35.0	0	0
11:29:20	11.0	31.0	57.0	0.0	0.0	35.0	0	0
11:29:21	11.1	32.0	57.0	0.0	0.0	35.0	0	0
11:29:22	11.3	36.0	57.0	0.0	0.0	35.0	0	0
11:29:23	11.4	47.0	58.0	0.0	0.0	35.0	0	0
11:29:24	11.4	37.0	59.0	0.0	0.0	35.0	0	0
11:29:25	11.4	37.0	59.0	0.0	0.0	35.0	0	0
11:29:26	11.3	34.0	59.0	0.0	0.0	35.0	0	0
11:29:27	11.2	34.0	59.0	0.0	0.0	35.0	0	0
11:29:28	11.3	31.0	59.0	0.0	0.0	35.0	0	0
11:29:29	11.3	32.0	58.0	0.0	0.0	35.0	0	0
11:29:30	11.2	36.0	58.0	0.0	0.0	35.0	0	0
11:29:31	11.3	34.0	58.0	0.0	0.0	35.0	0	0
11:29:32	11.4	32.0	58.0	0.0	0.0	35.0	0	0
11:29:33	11.5	39.0	58.0	0.0	0.0	35.0	0	0
11:29:34	11.5	43.0	59.0	0.0	0.0	35.0	0	0
11:29:35	11.6	39.0	60.0	0.0	0.0	35.0	0	0
11:29:36	11.6	36.0	60.0	0.0	0.0	35.0	0	0
11:29:37	11.6	39.0	60.0	0.0	0.0	35.0	0	0
11:29:38	11.5	36.0	60.0	0.0	0.0	35.0	0	0
11:29:39	11.5	36.0	60.0	0.0	0.0	35.0	0	0
11:29:40	11.6	32.0	60.0	0.0	0.0	35.0	0	0
11:29:41	11.6	33.0	60.0	0.0	0.0	35.0	0	0
11:29:42	11.6	41.0	60.0	0.0	0.0	35.0	0	0
11:29:43	11.6	37.0	60.0	0.0	0.0	35.0	0	0
11:29:44	11.6	35.0	60.0	0.0	0.0	35.0	0	0
11:29:45	11.6	35.0	60.0	0.0	0.0	35.0	0	0
11:29:46	11.6	38.0	60.0	0.0	0.0	35.0	0	0
11:29:47	11.7	34.0	60.0	0.0	0.0	35.0	0	0
11:29:48	11.7	35.0	60.0	0.0	0.0	35.0	0	0
11:29:49	11.7	39.0	60.0	0.0	0.0	35.0	0	0
11:29:50	11.8	40.0	60.0	0.0	0.0	35.0	0	0
11:29:51	11.8	37.0	61.0	0.0	0.0	35.0	0	0
11:29:52	11.7	37.0	61.0	0.0	0.0	35.0	0	0
11:29:53	11.7	35.0	61.0	0.0	0.0	35.0	0	0
11:29:54	11.6	33.0	61.0	0.0	0.0	35.0	0	0
11:29:55	11.7	37.0	60.0	0.0	0.0	35.0	0	0
11:29:56	11.6	35.0	60.0	0.0	0.0	35.0	0	0
11:29:57	11.7	36.0	60.0	0.0	0.0	35.0	0	0
11:29:58	11.6	34.0	60.0	0.0	0.0	35.0	0	0
11:29:59	11.6	35.0	60.0	0.0	0.0	35.0	0	0
11:30:00	11.6	34.0	60.0	0.0	0.0	35.0	0	0
11:30:01	11.6	34.0	60.0	0.0	0.0	35.0	0	0
11:30:02	11.6	36.0	60.0	0.0	0.0	35.0	0	0
11:30:03	11.6	37.0	60.0	0.0	0.0	35.0	0	0
11:30:04	11.6	35.0	60.0	0.0	0.0	35.0	0	0
11:30:05	11.6	37.0	60.0	0.0	0.0	35.0	0	0
11:30:06	11.6	38.0	60.0	0.0	0.0	35.0	0	0
11:30:07	11.6	35.0	60.0	0.0	0.0	35.0	0	0
11:30:08	11.6	34.0	60.0	0.0	0.0	35.0	0	0
11:30:09	11.6	38.0	60.0	0.0	0.0	35.0	0	0
11:30:10	11.7	36.0	60.0	0.0	0.0	35.0	0	0
11:30:11	11.8	36.0	60.0	0.0	0.0	35.0	0	0
11:30:12	11.7	40.0	61.0	0.0	0.0	35.0	0	0
11:30:13	11.7	35.0	61.0	0.0	0.0	35.0	0	0
11:30:14	11.7	35.0	61.0	0.0	0.0	35.0	0	0
11:30:15	11.5	33.0	60.0	0.0	0.0	35.0	0	0
11:30:16	11.6	38.0	60.0	0.0	0.0	35.0	0	0
11:30:17	11.6	28.0	60.0	0.0	0.0	35.0	0	0
11:30:18	11.7	38.0	60.0	0.0	0.0	35.0	0	0
11:30:19	11.6	38.0	60.0	0.0	0.0	35.0	0	0
11:30:20	11.6	38.0	60.0	0.0	0.0	35.0	0	0
11:30:21	11.7	35.0	60.0	0.0	0.0	35.0	0	0
11:30:22	11.7	36.0	60.0	0.0	0.0	35.0	0	0
11:30:23	11.7	40.0	61.0	0.0	0.0	35.0	0	0
11:30:24	11.7	35.0	61.0	0.0	0.0	35.0	0	0
11:30:25	11.6	36.0	61.0	0.0	0.0	35.0	0	0
11:30:26	11.6	34.0	61.0	0.0	0.0	35.0	0	0
11:30:27	11.6	32.0	60.0	0.0	0.0	35.0	0	0
11:30:28	11.6	34.0	60.0	0.0	0.0	35.0	0	0
11:30:29	11.6	36.0	60.0	0.0	0.0	35.0	0	0
11:30:30	11.6	35.0	60.0	0.0	0.0	35.0	0	0
11:30:31	11.6	38.0	60.0	0.0	0.0	35.0	0	0
11:30:32	11.6	35.0	60.0	0.0	0.0	35.0	0	0
11:30:33	11.6	35.0	60.0	0.0	0.0	35.0	0	0
11:30:34	11.7	32.0	60.0	0.0	0.0	35.0	0	0
11:30:35	11.7	41.0	60.0	0.0	0.0	35.0	0	0
11:30:36	11.8	36.0	61.0	0.0	0.0	35.0	0	0
11:30:37	11.9	41.0	61.0	0.0	0.0	35.0	0	0
11:30:38	11.9	41.0	61.0	0.0	0.0	35.0	0	0
11:30:39	11.9	36.0	62.0	0.0	0.0	35.0	0	0
11:30:40	11.9	36.0	62.0	0.0	0.0	35.0	0	0
11:30:41	11.9	36.0	62.0	0.0	0.0	35.0	0	0
11:30:42	11.9	34.0	62.0	0.0	0.0	35.0	0	0
11:30:43	11.9	34.0	61.0	0.0	0.0	35.0	0	0
11:30:44	11.9	36.0	61.0	0.0	0.0	35.0	0	0
11:30:45	11.9	36.0	61.0	0.0	0.0	35.0	0	0
11:30:46	11.8	37.0	62.0	0.0	0.0	35.0	0	0
11:30:47	11.7	31.0	61.0	0.0	0.0	35.0	0	0
11:30:48	11.7	32.0	61.0	0.0	0.0	35.0	0	0
11:30:49	11.6	34.0	61.0	0.0	0.0	35.0	0	0
11:30:50	11.7	30.0	60.0	0.0	0.0	35.0	0	0
11:30:51	11.7	36.0	60.0	0.0	0.0	35.0	0	0
11:30:52	11.7	34.0	60.0	0.0	0.0	35.0	0	0
11:30:53	11.8	35.0	60.0	0.0	0.0	35.0	0	0
11:30:54	11.9	40.0	61.0	0.0	0.0	35.0	0	0
11:30:55	11.9	43.0	61.0	0.0	0.0	35.0	0	0
11:30:56	11.9	39.0	62.0	0.0	0.0	35.0	0	0
11:30:57	12.0	34.0	62.0	0.0	0.0	35.0	0	0
11:30:58	11.9	33.0	62.0	0.0	0.0	35.0	0	0
11:30:59	11.9	36.0	62.0	0.0	0.0	35.0	0	0
11:31:00	11.9	36.0	62.0	0.0	0.0	35.0	0	0
11:31:01	11.8	37.0	62.0	0.0	0.0	35.0	0	0
11:31:02	11.9	34.0	62.0	0.0	0.0	35.0	0	0
11:31:03	11.8	33.0	61.0	0.0	0.0	35.0	0	0
11:31:04	11.8	34.0	61.0	0.0	0.0	35.0	0	0
11:31:05	11.8	33.0	61.0	0.0	0.0	35.0	0	0
11:31:06	11.8	33.0	61.0	0.0	0.0	35.0	0	0
11:31:07	11.8	35.0	61.0	0.0	0.0	35.0	0	0
11:31:08	11.7	35.0	61.0	0.0	0.0	35.0	0	0
11:31:09	11.7	34.0	61.0	0.0	0.0	35.0	0	0
11:31:10	11.7	32.0	61.0	0.0	0.0	35.0	0	0
11:31:11	11.8	33.0	60.0	0.0	0.0	35.0	0	0
11:31:12	11.8	38.0	61.0	0.0	0.0	35.0	0	0
11:31:13	11.7	37.0	61.0	0.0	0.0	35.0	0	0
11:31:14	11.6	33.0	61.0	0.0	0.0	35.0	0	0
11:31:15	11.6	32.0	61.0	0.0	0.0	35.0	0	0
11:31:16	11.8	28.0	60.0	0.0	0.0	35.0	0	0
11:31:17	11.9	39.0	60.0	0.0	0.0	35.0	0	0
11:31:18	11.9	43.0	61.0	0.0	0.0	35.0	0	0
11:31:19	11.8	36.0	61.0	0.0	0.0	35.0	0	0
11:31:20	11.8	33.0	61.0	0.0	0.0	35.0	0	0
11:31:21	11.8	33.0	61.0	0.0	0.0	35.0	0	0
11:31:22	11.8	36.0	61.0	0.0	0.0	35.0	0	0
11:31:23	11.9	33.0	61.0	0.0	0.0	35.0	0	0
11:31:24	11.9	37.0	61.0	0.0	0.0	35.0	0	0
11:31:25	11.8	37.0	61.0	0.0	0.0	35.0	0	0
11:31:26	11.8	34.0	61.0	0.0	0.0	35.0	0	0
11:31:27	11.7	35.0	61.0	0.0	0.0	35.0	0	0
11:31:28	11.7	33.0	61.0	0.0	0.0	35.0	0	0
11:31:29	11.7	32.0	61.0	0.0	0.0	35.0	0	0
11:31:30	11.7	34.0	61.0	0.0	0.0	35.0	0	0
11:31:31	11.6	33.0	61.0	0.0	0.0	35.0	0	0
11:31:32	11.5	33.0	61.0	0.0	0.0	35.0	0	0
11:31:33	11.6	31.0	60.0	0.0	0.0	35.0	0	0
11:31:34	11.5	31.0	60.0	0.0	0.0	35.0	0	0
11:31:35	11.6	36.0	60.0	0.0	0.0	35.0	0	0
11:31:36	11.6	33.0	60.0	0.0	0.0	35.0	0	0
11:31:37	11.6	36.0	60.0	0.0	0.0	35.0	0	0
11:31:38	11.6	34.0	60.0	0.0	0.0	35.0	0	0
11:31:39	11.6	34.0	60.0	0.0	0.0	35.0	0	0
11:31:40	11.6	32.0	60.0	0.0	0.0	35.0	0	0
11:31:41	11.5	33.0	60.0	0.0	0.0	35.0	0	0
11:31:42	11.5	35.0	60.0	0.0	0.0	35.0	0	0
11:31:43	11.4	30.0	60.0	0.0	0.0	35.0	0	0
11:31:44	11.5	32.0	59.0	0.0	0.0	35.0	0	0
11:31:45	11.4	33.0	59.0	0.0	0.0	35.0	0	0
11:31:46	11.5	35.0	59.0	0.0	0.0	35.0	0	0
11:31:47	11.6	31.0	59.0	0.0	0.0	35.0	0	0
11:31:48	11.5	40.0	59.0	0.0	0.0	35.0	0	0
11:31:49	11.5	35.0	60.0	0.0	0.0	35.0	0	0
11:31:50	11.6	34.0	60.0	0.0	0.0	35.0	0	0
11:31:51	11.6	35.0	60.0	0.0	0.0	35.0	0	0
11:31:52	11.5	37.0	60.0	0.0	0.0	35.0	0	0
11:31:53	11.4	31.0	60.0	0.0	0.0	35.0	0	0
11:31:54	11.5	32.0	59.0	0.0	0.0	35.0	0	0
11:31:55	11.6	31.0	59.0	0.0	0.0	35.0	0	0
11:31:56	11.6	36.0	59.0	0.0	0.0	35.0	0	0
11:31:57	11.6	42.0	60.0	0.0	0.0	35.0	0	0
11:31:58	11.7	35.0	60.0	0.0	0.0	35.0	0	0
11:31:59	11.7	33.0	60.0	0.0	0.0	35.0	0	0
11:32:00	11.7	38.0	60.0	0.0	0.0	35.0	0	0
11:32:01	11.6	37.0	60.0	0.0	0.0	35.0	0	0
11:32:02	11.6	33.0	60.0	0.0	0.0	35.0	0	0
11:32:03	11.6	33.0	60.0	0.0	0.0	35.0	0	0
11:32:04	11.7	35.0	60.0	0.0	0.0	35.0	0	0
11:32:05	11.6	34.0	60.0	0.0	0.0	35.0	0	0
11:32:06	11.7	34.0	60.0	0.0	0.0	35.0	0	0
11:32:07	11.6	36.0	60.0	0.0	0.0	35.0	0	0
11:32:08	11.6	36.0	60.0	0.0	0.0	35.0	0	0
11:32:09	11.6	31.0	60.0	0.0	0.0	35.0	0	0
11:32:10	11.6	34.0	60.0	0.0	0.0	35.0	0	0
11:32:11	11.5	34.0	60.0	0.0	0.0	35.0	0	0
11:32:12	11.5	33.0	60.0	0.0	0.0	35.0	0	0
11:32:13	11.5	33.0	60.0	0.0	0.0	35.0	0	0
11:32:14	11.6	34.0	59.0	0.0	0.0	35.0	0	0
11:32:15	11.6	33.0	59.0	0.0	0.0	35.0	0	0
11:32:16	11.5	40.0	60.0	0.0	0.0	35.0	0	0
11:32:17	11.5	33.0	60.0	0.0	0.0	35.0	0	0
11:32:18	11.5	35.0	60.0	0.0	0.0	35.0	0	0
11:32:19	11.5	32.0	60.0	0.0	0.0	35.0	0	0
11:32:20	11.5	33.0	59.0	0.0	0.0	35.0	0	0
11:32:21	11.4	35.0	59.0	0.0	0.0	35.0	0	0
11:32:22	11.5	33.0	59.0	0.0	0.0	35.0	0	0
11:32:23	11.4	34.0	59.0	0.0	0.0	35.0	0	0
11:32:24	11.4	34.0	59.0	0.0	0.0	35.0	0	0
11:32:25	11.3	33.0	59.0	0.0	0.0	35.0	0	0
11:32:26	11.4	31.0	59.0	0.0	0.0	35.0	0	0
11:32:27	11.3	32.0	59.0	0.0	0.0	35.0	0	0
11:32:28	11.4	37.0	59.0	0.0	0.0	35.0	0	0
11:32:29	11.4	26.0	59.0	0.0	0.0	35.0	0	0
11:32:30	11.4	43.0	59.0	0.0	0.0	35.0	0	0
11:32:31	11.3	35.0	59.0	0.0	0.0	35.0	0	0
11:32:32	11.3	32.0	59.0	0.0	0.0	35.0	0	0
11:32:33	11.3	31.0	59.0	0.0	0.0	35.0	0	0
11:32:34	11.3	34.0	58.0	0.0	0.0	35.0	0	0
11:32:35	11.3	33.0	58.0	0.0	0.0	35.0	0	0
11:32:36	11.4	38.0	59.0	0.0	0.0	35.0	0	0
11:32:37	11.5	35.0	59.0	0.0	0.0	35.0	0	0
11:32:38	11.4	38.0	59.0	0.0	0.0	35.0	0	0
11:32:39	11.5	31.0	59.0	0.0	0.0	35.0	0	0
11:32:40	11.7	34.0	59.0	0.0	0.0	35.0	0	0
11:32:41	11.8	46.0	60.0	0.0	0.0	35.0	0	0
11:32:42	11.7	42.0	60.0	0.0	0.0	35.0	0	0
11:32:43	11.7	34.0	61.0	0.0	0.0	35.0	0	0
11:32:44	11.8	32.0	61.0	0.0	0.0	35.0	0	0
11:32:45	11.8	42.0	61.0	0.0	0.0	35.0	0	0
11:32:46	11.9	37.0	61.0	0.0	0.0	35.0	0	0
11:32:47	12.0	36.0	61.0	0.0	0.0	35.0	0	0
11:32:48	11.9	38.0	62.0	0.0	0.0	35.0	0	0
11:32:49	11.8	40.0	62.0	0.0	0.0	35.0	0	0
11:32:50	11.7	30.0	62.0	0.0	0.0	35.0	0	0
11:32:51	11.6	26.0	61.0	0.0	0.0	35.0	0	0
11:32:52	11.6	32.0	60.0	0.0	0.0	35.0	0	0
11:32:53	11.6	33.0	60.0	0.0	0.0	35.0	0	0
11:32:54	11.6	35.0	60.0	0.0	0.0	35.0	0	0
11:32:55	11.6	34.0	60.0	0.0	0.0	35.0	0	0
11:32:56	11.5	31.0	60.0	0.0	0.0	35.0	0	0
11:32:57	11.5	33.0	60.0	0.0	0.0	35.0	0	0
11:32:58	11.5	32.0	60.0	0.0	0.0	35.0	0	0
11:32:59	11.5	30.0	60.0	0.0	0.0	35.0	0	0
11:33:00	11.5	36.0	59.0	0.0	0.0	35.0	0	0
11:33:01	11.5	36.0	60.0	0.0	0.0	35.0	0	0
11:33:02	11.6	36.0	60.0	0.0	0.0	35.0	0	0
11:33:03	11.6	34.0	60.0	0.0	0.0	35.0	0	0
11:33:04	11.6	37.0	60.0	0.0	0.0	35.0	0	0
11:33:05	11.6	34.0	60.0	0.0	0.0	35.0	0	0
11:33:06	11.5	33.0	60.0	0.0	0.0	35.0	0	0
11:33:07	11.6	36.0	60.0	0.0	0.0	35.0	0	0
11:33:08	11.5	33.0	60.0	0.0	0.0	35.0	0	0
11:33:09	11.4	34.0	60.0	0.0	0.0	35.0	0	0
11:33:10	11.3	30.0	60.0	0.0	0.0	35.0	0	0
11:33:11	11.3	30.0	59.0	0.0	0.0	35.0	0	0
11:33:12	11.4	30.0	59.0	0.0	0.0	35.0	0	0
11:33:13	11.4	35.0	59.0	0.0	0.0	35.0	0	0
11:33:14	11.4	38.0	59.0	0.0	0.0	35.0	0	0
11:33:15	11.3	34.0	59.0	0.0	0.0	35.0	0	0
11:33:16	11.3	29.0	59.0	0.0	0.0	35.0	0	0
11:33:17	11.3	31.0	58.0	0.0	0.0	35.0	0	0
11:33:18	11.4	35.0	58.0	0.0	0.0	35.0	0	0
11:33:19	11.4	37.0	59.0	0.0	0.0	35.0	0	0
11:33:20	11.5	37.0	59.0	0.0	0.0	35.0	0	0
11:33:21	11.5	36.0	59.0	0.0	0.0	35.0	0	0
11:33:22	11.5	36.0	59.0	0.0	0.0	35.0	0	0
11:33:23	11.5	34.0	59.0	0.0	0.0	35.0	0	0
11:33:24	11.5	34.0	59.0	0.0	0.0	35.0	0	0
11:33:25	11.5	36.0	59.0	0.0	0.0	35.0	0	0
11:33:26	11.5	35.0	60.0	0.0	0.0	35.0	0	0
11:33:27	11.4	33.0	59.0	0.0	0.0	35.0	0	0
11:33:28	11.4	33.0	59.0	0.0	0.0	35.0	0	0
11:33:29	11.4	33.0	59.0	0.0	0.0	35.0	0	0
11:33:30	11.3	33.0	59.0	0.0	0.0	35.0	0	0
11:33:31	11.2	34.0	59.0	0.0	0.0	35.0	0	0
11:33:32	11.3	29.0	59.0	0.0	0.0	35.0	0	0
11:33:33	11.3	34.0	58.0	0.0	0.0	35.0	0	0
11:33:34	11.3	37.0	58.0	0.0	0.0	35.0	0	0
11:33:35	11.3	33.0	59.0	0.0	0.0	35.0	0	0
11:33:36	11.3	38.0	59.0	0.0	0.0	35.0	0	0
11:33:37	11.3	38.0	59.0	0.0	0.0	35.0	0	0
11:33:38	11.3	31.0	59.0	0.0	0.0	35.0	0	0
11:33:39	11.2	35.0	59.0	0.0	0.0	35.0	0	0
11:33:40	11.2	33.0	59.0	0.0	0.0	35.0	0	0
11:33:41	11.3	32.0	58.0	0.0	0.0	35.0	0	0
11:33:42	11.3	34.0	58.0	0.0	0.0	35.0	0	0
11:33:43	11.3	39.0	59.0	0.0	0.0	35.0	0	0
11:33:44	11.3	35.0	59.0	0.0	0.0	35.0	0	0
11:33:45	11.3	34.0	59.0	0.0	0.0	35.0	0	0
11:33:46	11.3	34.0	59.0	0.0	0.0	35.0	0	0
11:33:47	11.3	34.0	59.0	0.0	0.0	35.0	0	0
11:33:48	11.3	34.0	59.0	0.0	0.0	35.0	0	0
11:33:49	11.2	35.0	59.0	0.0	0.0	35.0	0	0
11:33:50	11.3	30.0	58.0	0.0	0.0	35.0	0	0
11:33:51	11.3	32.0	58.0	0.0	0.0	35.0	0	0
11:33:52	11.3	37.0	58.0	0.0	0.0	35.0	0	0
11:33:53	11.2	33.0	58.0	0.0	0.0	35.0	0	0
11:33:54	11.2	35.0	58.0	0.0	0.0	35.0	0	0
11:33:55	11.2	32.0	58.0	0.0	0.0	35.0	0	0
11:33:56	11.3	34.0	58.0	0.0	0.0	35.0	0	0
11:33:57	11.2	37.0	58.0	0.0	0.0	35.0	0	0
11:33:58	11.3	31.0	58.0	0.0	0.0	35.0	0	0
11:33:59	11.2	36.0	58.0	0.0	0.0	35.0	0	0
11:34:00	11.2	32.0	58.0	0.0	0.0	35.0	0	0
11:34:01	11.3	31.0	58.0	0.0	0.0	35.0	0	0
11:34:02	11.5	39.0	58.0	0.0	0.0	35.0	0	0
11:34:03	11.5	45.0	59.0	0.0	0.0	35.0	0	0
11:34:04	11.5	32.0	59.0	0.0	0.0	35.0	0	0
11:34:05	11.5	37.0	59.0	0.0	0.0	35.0	0	0
11:34:06	11.6	36.0	59.0	0.0	0.0	35.0	0	0
11:34:07	11.7	38.0	60.0	0.0	0.0	35.0	0	0
11:34:08	11.6	41.0	60.0	0.0	0.0	35.0	0	0
11:34:09	11.6	36.0	60.0	0.0	0.0	35.0	0	0
11:34:10	11.6	32.0	60.0	0.0	0.0	35.0	0	0
11:34:11	11.6	33.0	60.0	0.0	0.0	35.0	0	0
11:34:12	11.4	37.0	60.0	0.0	0.0	35.0	0	0
11:34:13	11.6	29.0	60.0	0.0	0.0	35.0	0	0
11:34:14	11.8	42.0	59.0	0.0	0.0	35.0	0	0
11:34:15	11.7	43.0	60.0	0.0	0.0	35.0	0	0
11:34:16	11.6	34.0	61.0	0.0	0.0	35.0	0	0
11:34:17	11.6	30.0	60.0	0.0	0.0	35.0	0	0
11:34:18	11.6	29.0	60.0	0.0	0.0	35.0	0	0
11:34:19	11.6	39.0	60.0	0.0	0.0	35.0	0	0
11:34:20	11.7	36.0	60.0	0.0	0.0	35.0	0	0
11:34:21	11.7	35.0	60.0	0.0	0.0	35.0	0	0
11:34:22	11.8	36.0	60.0	0.0	0.0	35.0	0	0
11:34:23	11.7	36.0	61.0	0.0	0.0	35.0	0	0
11:34:24	11.7	35.0	61.0	0.0	0.0	35.0	0	0
11:34:25	11.6	32.0	61.0	0.0	0.0	35.0	0	0
11:34:26	11.6	32.0	60.0	0.0	0.0	35.0	0	0
11:34:27	11.6	31.0	60.0	0.0	0.0	35.0	0	0
11:34:28	11.7	34.0	60.0	0.0	0.0	35.0	0	0
11:34:29	11.7	42.0	60.0	0.0	0.0	35.0	0	0
11:34:30	11.7	34.0	60.0	0.0	0.0	35.0	0	0
11:34:31	11.6	33.0	60.0	0.0	0.0	35.0	0	0
11:34:32	11.6	33.0	60.0	0.0	0.0	35.0	0	0
11:34:33	11.6	32.0	60.0	0.0	0.0	35.0	0	0
11:34:34	11.6	33.0	60.0	0.0	0.0	35.0	0	0
11:34:35	11.5	33.0	60.0	0.0	0.0	35.0	0	0
11:34:36	11.5	33.0	60.0	0.0	0.0	35.0	0	0
11:34:37	11.5	34.0	59.0	0.0	0.0	35.0	0	0
11:34:38	11.4	33.0	59.0	0.0	0.0	35.0	0	0
11:34:39	11.4	31.0	59.0	0.0	0.0	35.0	0	0
11:34:40	11.4	32.0	59.0	0.0	0.0	35.0	0	0
11:34:41	11.4	35.0	59.0	0.0	0.0	35.0	0	0
11:34:42	11.3	34.0	59.0	0.0	0.0	35.0	0	0
11:34:43	11.3	32.0	59.0	0.0	0.0	35.0	0	0
11:34:44	11.2	29.0	58.0	0.0	0.0	35.0	0	0
11:34:45	11.3	32.0	58.0	0.0	0.0	35.0	0	0
11:34:46	11.4	38.0	58.0	0.0	0.0	35.0	0	0
11:34:47	11.4	40.0	59.0	0.0	0.0	35.0	0	0
11:34:48	11.6	35.0	59.0	0.0	0.0	35.0	0	0
11:34:49	11.6	42.0	59.0	0.0	0.0	35.0	0	0
11:34:50	11.7	38.0	60.0	0.0	0.0	35.0	0	0
11:34:51	11.6	36.0	60.0	0.0	0.0	35.0	0	0
11:34:52	11.6	34.0	60.0	0.0	0.0	35.0	0	0
11:34:53	11.6	35.0	60.0	0.0	0.0	35.0	0	0
11:34:54	11.5	31.0	60.0	0.0	0.0	35.0	0	0
11:34:55	11.5	32.0	60.0	0.0	0.0	35.0	0	0
11:34:56	11.6	35.0	60.0	0.0	0.0	35.0	0	0
11:34:57	11.6	36.0	60.0	0.0	0.0	35.0	0	0
11:34:58	11.6	40.0	60.0	0.0	0.0	35.0	0	0
11:34:59	11.5	32.0	60.0	0.0	0.0	35.0	0	0
11:35:00	11.6	33.0	60.0	0.0	0.0	35.0	0	0
11:35:01	11.6	38.0	60.0	0.0	0.0	35.0	0	0
11:35:02	11.6	34.0	60.0	0.0	0.0	35.0	0	0
11:35:03	11.7	36.0	60.0	0.0	0.0	35.0	0	0
11:35:04	11.6	38.0	60.0	0.0	0.0	35.0	0	0
11:35:05	11.6	33.0	60.0	0.0	0.0	35.0	0	0
11:35:06	11.6	31.0	60.0	0.0	0.0	35.0	0	0
11:35:07	11.6	34.0	60.0	0.0	0.0	35.0	0	0
11:35:08	11.5	37.0	60.0	0.0	0.0	35.0	0	0
11:35:09	11.5	31.0	60.0	0.0	0.0	35.0	0	0
11:35:10	11.6	35.0	60.0	0.0	0.0	35.0	0	0
11:35:11	11.6	37.0	60.0	0.0	0.0	35.0	0	0
11:35:12	11.6	37.0	60.0	0.0	0.0	35.0	0	0
11:35:13	11.6	35.0	60.0	0.0	0.0	35.0	0	0
11:35:14	11.6	36.0	60.0	0.0	0.0	35.0	0	0
11:35:15	11.6	36.0	60.0	0.0	0.0	35.0	0	0
11:35:16	11.6	35.0	60.0	0.0	0.0	35.0	0	0
11:35:17	11.5	31.0	60.0	0.0	0.0	35.0	0	0
11:35:18	11.5	34.0	60.0	0.0	0.0	35.0	0	0
11:35:19	11.7	34.0	60.0	0.0	0.0	35.0	0	0
11:35:20	11.7	43.0	60.0	0.0	0.0	35.0	0	0
11:35:21	11.7	36.0	61.0	0.0	0.0	35.0	0	0
11:35:22	11.6	35.0	60.0	0.0	0.0	35.0	0	0
11:35:23	11.5	31.0	60.0	0.0	0.0	35.0	0	0
11:35:24	11.5	31.0	60.0	0.0	0.0	35.0	0	0
11:35:25	11.5	34.0	60.0	0.0	0.0	35.0	0	0
11:35:26	11.5	32.0	60.0	0.0	0.0	35.0	0	0
11:35:27	11.5	35.0	59.0	0.0	0.0	35.0	0	0
11:35:28	11.5	36.0	59.0	0.0	0.0	35.0	0	0
11:35:29	11.4	34.0	59.0	0.0	0.0	35.0	0	0
11:35:30	11.4	34.0	59.0	0.0	0.0	35.0	0	0
11:35:31	11.5	31.0	59.0	0.0	0.0	35.0	0	0
11:35:32	11.5	35.0	59.0	0.0	0.0	35.0	0	0
11:35:33	11.6	38.0	59.0	0.0	0.0	35.0	0	0
11:35:34	11.5	38.0	60.0	0.0	0.0	35.0	0	0
11:35:35	11.5	37.0	60.0	0.0	0.0	35.0	0	0
11:35:36	11.5	33.0	60.0	0.0	0.0	35.0	0	0
11:35:37	11.5	34.0	60.0	0.0	0.0	35.0	0	0
11:35:38	11.5	36.0	60.0	0.0	0.0	35.0	0	0
11:35:39	11.5	32.0	60.0	0.0	0.0	35.0	0	0
11:35:40	11.4	33.0	60.0	0.0	0.0	35.0	0	0
11:35:41	11.3	35.0	59.0	0.0	0.0	35.0	0	0
11:35:42	11.3	33.0	59.0	0.0	0.0	35.0	0	0
11:35:43	11.4	30.0	59.0	0.0	0.0	35.0	0	0
11:35:44	11.3	34.0	59.0	0.0	0.0	35.0	0	0
11:35:45	11.2	34.0	59.0	0.0	0.0	35.0	0	0
11:35:46	11.3	31.0	58.0	0.0	0.0	35.0	0	0
11:35:47	11.2	35.0	58.0	0.0	0.0	35.0	0	0
11:35:48	11.2	32.0	58.0	0.0	0.0	35.0	0	0
11:35:49	11.2	33.0	58.0	0.0	0.0	35.0	0	0
