# Supplementary material for: Handcycling with concurrent lower body low-frequency electromyostimulation significantly increases acute oxygen uptake: implications for rehabilitation and prevention
Source: PeerJ. 2022 May 18;10:e13333. doi: 10.7717/peerj.13333 (PMC9123886; doi:10.7717/peerj.13333)
Supplement: Supplemental Information 1 — Raw data for each participant (load, heart rate, spirometric data) and R-Scripts for data processing (as described in the material & method section under “Data aquisition”), and EMS intensity and blood lactate concentration. [file peerj-10-13333-s001.zip › raw_data/HANDCYCLE/EMS_Pilot_05_EMS_LOAD.csv]

Time	Speed [km/h]	Power [watt]	Cadence	Heartrate	Temperature [?]	Altitude [m]	latitude	longitude
11:40:59	10.9	32.0	55.0	0.0	0.0	35.0	0	0
11:41:00	11.2	16.0	57.0	0.0	0.0	35.0	0	0
11:41:01	11.5	28.0	57.0	0.0	0.0	35.0	0	0
11:41:02	11.6	34.0	58.0	0.0	0.0	35.0	0	0
11:41:03	11.7	34.0	60.0	0.0	0.0	35.0	0	0
11:41:04	11.7	32.0	60.0	0.0	0.0	35.0	0	0
11:41:05	11.7	30.0	61.0	0.0	0.0	35.0	0	0
11:41:06	11.7	26.0	61.0	0.0	0.0	35.0	0	0
11:41:07	11.6	27.0	61.0	0.0	0.0	35.0	0	0
11:41:08	11.6	23.0	60.0	0.0	0.0	35.0	0	0
11:41:09	11.7	28.0	60.0	0.0	0.0	35.0	0	0
11:41:10	11.7	34.0	60.0	0.0	0.0	35.0	0	0
11:41:11	11.6	29.0	60.0	0.0	0.0	35.0	0	0
11:41:12	11.5	28.0	60.0	0.0	0.0	35.0	0	0
11:41:13	11.5	26.0	60.0	0.0	0.0	35.0	0	0
11:41:14	11.3	25.0	60.0	0.0	0.0	35.0	0	0
11:41:15	11.3	26.0	59.0	0.0	0.0	35.0	0	0
11:41:16	11.3	26.0	59.0	0.0	0.0	35.0	0	0
11:41:17	11.3	35.0	58.0	0.0	0.0	35.0	0	0
11:41:18	11.3	35.0	59.0	0.0	0.0	35.0	0	0
11:41:19	11.2	35.0	59.0	0.0	0.0	35.0	0	0
11:41:20	11.2	34.0	59.0	0.0	0.0	35.0	0	0
11:41:21	11.3	31.0	58.0	0.0	0.0	35.0	0	0
11:41:22	11.2	38.0	58.0	0.0	0.0	35.0	0	0
11:41:23	11.3	38.0	58.0	0.0	0.0	35.0	0	0
11:41:24	11.5	33.0	58.0	0.0	0.0	35.0	0	0
11:41:25	11.6	41.0	58.0	0.0	0.0	35.0	0	0
11:41:26	11.6	44.0	59.0	0.0	0.0	35.0	0	0
11:41:27	11.6	41.0	60.0	0.0	0.0	35.0	0	0
11:41:28	11.6	38.0	60.0	0.0	0.0	35.0	0	0
11:41:29	11.8	39.0	60.0	0.0	0.0	35.0	0	0
11:41:30	11.8	37.0	60.0	0.0	0.0	35.0	0	0
11:41:31	11.9	43.0	61.0	0.0	0.0	35.0	0	0
11:41:32	12.0	38.0	61.0	0.0	0.0	35.0	0	0
11:41:33	12.1	42.0	61.0	0.0	0.0	35.0	0	0
11:41:34	12.2	43.0	62.0	0.0	0.0	35.0	0	0
11:41:35	12.1	43.0	63.0	0.0	0.0	35.0	0	0
11:41:36	12.0	35.0	63.0	0.0	0.0	35.0	0	0
11:41:37	12.3	29.0	63.0	0.0	0.0	35.0	0	0
11:41:38	12.4	46.0	63.0	0.0	0.0	35.0	0	0
11:41:39	12.4	41.0	64.0	0.0	0.0	35.0	0	0
11:41:40	12.3	36.0	64.0	0.0	0.0	35.0	0	0
11:41:41	12.1	31.0	64.0	0.0	0.0	35.0	0	0
11:41:42	12.0	26.0	63.0	0.0	0.0	35.0	0	0
11:41:43	11.9	31.0	63.0	0.0	0.0	35.0	0	0
11:41:44	11.8	27.0	62.0	0.0	0.0	35.0	0	0
11:41:45	11.8	28.0	61.0	0.0	0.0	35.0	0	0
11:41:46	11.6	27.0	61.0	0.0	0.0	35.0	0	0
11:41:47	11.6	30.0	61.0	0.0	0.0	35.0	0	0
11:41:48	11.6	30.0	60.0	0.0	0.0	35.0	0	0
11:41:49	11.6	35.0	60.0	0.0	0.0	35.0	0	0
11:41:50	11.6	36.0	60.0	0.0	0.0	35.0	0	0
11:41:51	11.6	31.0	60.0	0.0	0.0	35.0	0	0
11:41:52	11.6	36.0	60.0	0.0	0.0	35.0	0	0
11:41:53	11.6	36.0	60.0	0.0	0.0	35.0	0	0
11:41:54	11.6	36.0	60.0	0.0	0.0	35.0	0	0
11:41:55	11.6	33.0	60.0	0.0	0.0	35.0	0	0
11:41:56	11.7	33.0	60.0	0.0	0.0	35.0	0	0
11:41:57	11.8	34.0	60.0	0.0	0.0	35.0	0	0
11:41:58	11.8	41.0	60.0	0.0	0.0	35.0	0	0
11:41:59	11.7	37.0	61.0	0.0	0.0	35.0	0	0
11:42:00	11.7	32.0	61.0	0.0	0.0	35.0	0	0
11:42:01	11.7	33.0	61.0	0.0	0.0	35.0	0	0
11:42:02	11.7	35.0	61.0	0.0	0.0	35.0	0	0
11:42:03	11.6	34.0	61.0	0.0	0.0	35.0	0	0
11:42:04	11.6	31.0	60.0	0.0	0.0	35.0	0	0
11:42:05	11.7	33.0	60.0	0.0	0.0	35.0	0	0
11:42:06	11.7	37.0	60.0	0.0	0.0	35.0	0	0
11:42:07	11.7	35.0	60.0	0.0	0.0	35.0	0	0
11:42:08	11.7	36.0	60.0	0.0	0.0	35.0	0	0
11:42:09	11.6	34.0	60.0	0.0	0.0	35.0	0	0
11:42:10	11.7	35.0	60.0	0.0	0.0	35.0	0	0
11:42:11	11.8	33.0	60.0	0.0	0.0	35.0	0	0
11:42:12	11.7	37.0	60.0	0.0	0.0	35.0	0	0
11:42:13	11.7	36.0	61.0	0.0	0.0	35.0	0	0
11:42:14	11.8	35.0	61.0	0.0	0.0	35.0	0	0
11:42:15	11.8	28.0	60.0	0.0	0.0	35.0	0	0
11:42:16	11.9	43.0	61.0	0.0	0.0	35.0	0	0
11:42:17	12.0	39.0	61.0	0.0	0.0	35.0	0	0
11:42:18	11.9	36.0	61.0	0.0	0.0	35.0	0	0
11:42:19	11.9	39.0	62.0	0.0	0.0	35.0	0	0
11:42:20	11.9	33.0	62.0	0.0	0.0	35.0	0	0
11:42:21	11.8	33.0	61.0	0.0	0.0	35.0	0	0
11:42:22	11.8	36.0	61.0	0.0	0.0	35.0	0	0
11:42:23	11.9	33.0	62.0	0.0	0.0	35.0	0	0
11:42:24	11.9	35.0	61.0	0.0	0.0	35.0	0	0
11:42:25	11.9	39.0	62.0	0.0	0.0	35.0	0	0
11:42:26	11.9	37.0	62.0	0.0	0.0	35.0	0	0
11:42:27	11.8	35.0	62.0	0.0	0.0	35.0	0	0
11:42:28	11.7	35.0	62.0	0.0	0.0	35.0	0	0
11:42:29	11.7	31.0	61.0	0.0	0.0	35.0	0	0
11:42:30	11.6	31.0	61.0	0.0	0.0	35.0	0	0
11:42:31	11.6	33.0	60.0	0.0	0.0	35.0	0	0
11:42:32	11.6	33.0	60.0	0.0	0.0	35.0	0	0
11:42:33	11.5	31.0	60.0	0.0	0.0	35.0	0	0
11:42:34	11.5	31.0	60.0	0.0	0.0	35.0	0	0
11:42:35	11.5	29.0	60.0	0.0	0.0	35.0	0	0
11:42:36	11.6	33.0	59.0	0.0	0.0	35.0	0	0
11:42:37	11.6	33.0	59.0	0.0	0.0	35.0	0	0
11:42:38	11.7	41.0	60.0	0.0	0.0	35.0	0	0
11:42:39	11.8	39.0	61.0	0.0	0.0	35.0	0	0
11:42:40	11.7	37.0	61.0	0.0	0.0	35.0	0	0
11:42:41	11.8	32.0	61.0	0.0	0.0	35.0	0	0
11:42:42	11.9	41.0	61.0	0.0	0.0	35.0	0	0
11:42:43	11.9	39.0	61.0	0.0	0.0	35.0	0	0
11:42:44	11.8	35.0	62.0	0.0	0.0	35.0	0	0
11:42:45	11.8	32.0	61.0	0.0	0.0	35.0	0	0
11:42:46	11.7	32.0	61.0	0.0	0.0	35.0	0	0
11:42:47	11.6	32.0	61.0	0.0	0.0	35.0	0	0
11:42:48	11.6	30.0	60.0	0.0	0.0	35.0	0	0
11:42:49	11.6	32.0	60.0	0.0	0.0	35.0	0	0
11:42:50	11.7	34.0	60.0	0.0	0.0	35.0	0	0
11:42:51	11.7	41.0	60.0	0.0	0.0	35.0	0	0
11:42:52	11.7	35.0	61.0	0.0	0.0	35.0	0	0
11:42:53	11.6	33.0	60.0	0.0	0.0	35.0	0	0
11:42:54	11.6	32.0	60.0	0.0	0.0	35.0	0	0
11:42:55	11.6	33.0	60.0	0.0	0.0	35.0	0	0
11:42:56	11.7	36.0	60.0	0.0	0.0	35.0	0	0
11:42:57	11.7	38.0	60.0	0.0	0.0	35.0	0	0
11:42:58	11.7	36.0	60.0	0.0	0.0	35.0	0	0
11:42:59	11.7	35.0	60.0	0.0	0.0	35.0	0	0
11:43:00	11.8	35.0	60.0	0.0	0.0	35.0	0	0
11:43:01	11.7	37.0	60.0	0.0	0.0	35.0	0	0
11:43:02	11.8	35.0	61.0	0.0	0.0	35.0	0	0
11:43:03	11.8	33.0	61.0	0.0	0.0	35.0	0	0
11:43:04	11.7	38.0	61.0	0.0	0.0	35.0	0	0
11:43:05	11.7	34.0	61.0	0.0	0.0	35.0	0	0
11:43:06	11.7	34.0	61.0	0.0	0.0	35.0	0	0
11:43:07	11.6	33.0	61.0	0.0	0.0	35.0	0	0
11:43:08	11.7	32.0	60.0	0.0	0.0	35.0	0	0
11:43:09	11.7	36.0	60.0	0.0	0.0	35.0	0	0
11:43:10	11.7	36.0	60.0	0.0	0.0	35.0	0	0
11:43:11	11.6	35.0	60.0	0.0	0.0	35.0	0	0
11:43:12	11.7	30.0	60.0	0.0	0.0	35.0	0	0
11:43:13	11.7	38.0	60.0	0.0	0.0	35.0	0	0
11:43:14	11.7	37.0	60.0	0.0	0.0	35.0	0	0
11:43:15	11.6	33.0	61.0	0.0	0.0	35.0	0	0
11:43:16	11.6	30.0	60.0	0.0	0.0	35.0	0	0
11:43:17	11.6	35.0	60.0	0.0	0.0	35.0	0	0
11:43:18	11.6	36.0	60.0	0.0	0.0	35.0	0	0
11:43:19	11.7	33.0	60.0	0.0	0.0	35.0	0	0
11:43:20	11.7	38.0	60.0	0.0	0.0	35.0	0	0
11:43:21	11.7	38.0	60.0	0.0	0.0	35.0	0	0
11:43:22	11.7	36.0	61.0	0.0	0.0	35.0	0	0
11:43:23	11.7	34.0	61.0	0.0	0.0	35.0	0	0
11:43:24	11.7	35.0	61.0	0.0	0.0	35.0	0	0
11:43:25	11.6	34.0	61.0	0.0	0.0	35.0	0	0
11:43:26	11.6	30.0	60.0	0.0	0.0	35.0	0	0
11:43:27	11.7	30.0	60.0	0.0	0.0	35.0	0	0
11:43:28	11.7	38.0	60.0	0.0	0.0	35.0	0	0
11:43:29	11.7	38.0	60.0	0.0	0.0	35.0	0	0
11:43:30	11.8	36.0	61.0	0.0	0.0	35.0	0	0
11:43:31	11.7	37.0	61.0	0.0	0.0	35.0	0	0
11:43:32	11.6	36.0	61.0	0.0	0.0	35.0	0	0
11:43:33	11.6	28.0	60.0	0.0	0.0	35.0	0	0
11:43:34	11.6	32.0	60.0	0.0	0.0	35.0	0	0
11:43:35	11.6	33.0	60.0	0.0	0.0	35.0	0	0
11:43:36	11.6	35.0	60.0	0.0	0.0	35.0	0	0
11:43:37	11.6	36.0	60.0	0.0	0.0	35.0	0	0
11:43:38	11.6	36.0	60.0	0.0	0.0	35.0	0	0
11:43:39	11.6	34.0	60.0	0.0	0.0	35.0	0	0
11:43:40	11.7	35.0	60.0	0.0	0.0	35.0	0	0
11:43:41	11.7	36.0	60.0	0.0	0.0	35.0	0	0
11:43:42	11.6	34.0	60.0	0.0	0.0	35.0	0	0
11:43:43	11.6	34.0	60.0	0.0	0.0	35.0	0	0
11:43:44	11.6	33.0	60.0	0.0	0.0	35.0	0	0
11:43:45	11.6	30.0	60.0	0.0	0.0	35.0	0	0
11:43:46	11.5	37.0	60.0	0.0	0.0	35.0	0	0
11:43:47	11.4	32.0	60.0	0.0	0.0	35.0	0	0
11:43:48	11.5	31.0	59.0	0.0	0.0	35.0	0	0
11:43:49	11.6	33.0	59.0	0.0	0.0	35.0	0	0
11:43:50	11.7	38.0	59.0	0.0	0.0	35.0	0	0
11:43:51	11.8	41.0	60.0	0.0	0.0	35.0	0	0
11:43:52	11.7	39.0	60.0	0.0	0.0	35.0	0	0
11:43:53	11.6	38.0	61.0	0.0	0.0	35.0	0	0
11:43:54	11.6	32.0	60.0	0.0	0.0	35.0	0	0
11:43:55	11.5	31.0	60.0	0.0	0.0	35.0	0	0
11:43:56	11.5	33.0	60.0	0.0	0.0	35.0	0	0
11:43:57	11.5	35.0	60.0	0.0	0.0	35.0	0	0
11:43:58	11.6	32.0	60.0	0.0	0.0	35.0	0	0
11:43:59	11.6	35.0	60.0	0.0	0.0	35.0	0	0
11:44:00	11.6	37.0	60.0	0.0	0.0	35.0	0	0
11:44:01	11.7	36.0	60.0	0.0	0.0	35.0	0	0
11:44:02	11.7	36.0	60.0	0.0	0.0	35.0	0	0
11:44:03	11.7	36.0	60.0	0.0	0.0	35.0	0	0
11:44:04	11.8	35.0	60.0	0.0	0.0	35.0	0	0
11:44:05	11.8	39.0	61.0	0.0	0.0	35.0	0	0
11:44:06	11.8	35.0	61.0	0.0	0.0	35.0	0	0
11:44:07	11.8	34.0	61.0	0.0	0.0	35.0	0	0
11:44:08	11.7	38.0	61.0	0.0	0.0	35.0	0	0
11:44:09	11.6	32.0	61.0	0.0	0.0	35.0	0	0
11:44:10	11.7	32.0	60.0	0.0	0.0	35.0	0	0
11:44:11	11.6	35.0	60.0	0.0	0.0	35.0	0	0
11:44:12	11.6	36.0	61.0	0.0	0.0	35.0	0	0
11:44:13	11.5	31.0	60.0	0.0	0.0	35.0	0	0
11:44:14	11.5	33.0	60.0	0.0	0.0	35.0	0	0
11:44:15	11.6	34.0	60.0	0.0	0.0	35.0	0	0
11:44:16	11.6	36.0	60.0	0.0	0.0	35.0	0	0
11:44:17	11.6	36.0	60.0	0.0	0.0	35.0	0	0
11:44:18	11.7	37.0	60.0	0.0	0.0	35.0	0	0
11:44:19	11.6	36.0	60.0	0.0	0.0	35.0	0	0
11:44:20	11.7	35.0	60.0	0.0	0.0	35.0	0	0
11:44:21	11.7	35.0	60.0	0.0	0.0	35.0	0	0
11:44:22	11.6	36.0	60.0	0.0	0.0	35.0	0	0
11:44:23	11.6	35.0	61.0	0.0	0.0	35.0	0	0
11:44:24	11.6	31.0	60.0	0.0	0.0	35.0	0	0
11:44:25	11.6	33.0	60.0	0.0	0.0	35.0	0	0
11:44:26	11.6	36.0	60.0	0.0	0.0	35.0	0	0
11:44:27	11.7	35.0	60.0	0.0	0.0	35.0	0	0
11:44:28	11.7	39.0	60.0	0.0	0.0	35.0	0	0
11:44:29	11.7	35.0	60.0	0.0	0.0	35.0	0	0
11:44:30	11.7	34.0	61.0	0.0	0.0	35.0	0	0
11:44:31	11.6	35.0	61.0	0.0	0.0	35.0	0	0
11:44:32	11.6	35.0	60.0	0.0	0.0	35.0	0	0
11:44:33	11.7	33.0	60.0	0.0	0.0	35.0	0	0
11:44:34	11.8	35.0	60.0	0.0	0.0	35.0	0	0
11:44:35	11.8	41.0	60.0	0.0	0.0	35.0	0	0
11:44:36	11.8	39.0	61.0	0.0	0.0	35.0	0	0
11:44:37	11.7	35.0	61.0	0.0	0.0	35.0	0	0
11:44:38	11.8	32.0	61.0	0.0	0.0	35.0	0	0
11:44:39	11.7	36.0	61.0	0.0	0.0	35.0	0	0
11:44:40	11.8	33.0	61.0	0.0	0.0	35.0	0	0
11:44:41	11.7	35.0	61.0	0.0	0.0	35.0	0	0
11:44:42	11.8	35.0	61.0	0.0	0.0	35.0	0	0
11:44:43	11.8	35.0	61.0	0.0	0.0	35.0	0	0
11:44:44	11.7	37.0	61.0	0.0	0.0	35.0	0	0
11:44:45	11.7	34.0	61.0	0.0	0.0	35.0	0	0
11:44:46	11.7	34.0	61.0	0.0	0.0	35.0	0	0
11:44:47	11.7	31.0	60.0	0.0	0.0	35.0	0	0
11:44:48	11.7	36.0	60.0	0.0	0.0	35.0	0	0
11:44:49	11.8	36.0	60.0	0.0	0.0	35.0	0	0
11:44:50	11.8	38.0	60.0	0.0	0.0	35.0	0	0
11:44:51	11.7	35.0	61.0	0.0	0.0	35.0	0	0
11:44:52	11.7	34.0	61.0	0.0	0.0	35.0	0	0
11:44:53	11.7	33.0	61.0	0.0	0.0	35.0	0	0
11:44:54	11.7	35.0	60.0	0.0	0.0	35.0	0	0
11:44:55	11.7	35.0	61.0	0.0	0.0	35.0	0	0
11:44:56	11.6	35.0	61.0	0.0	0.0	35.0	0	0
11:44:57	11.6	31.0	60.0	0.0	0.0	35.0	0	0
11:44:58	11.6	33.0	60.0	0.0	0.0	35.0	0	0
11:44:59	11.7	34.0	60.0	0.0	0.0	35.0	0	0
11:45:00	11.6	37.0	60.0	0.0	0.0	35.0	0	0
11:45:01	11.7	36.0	60.0	0.0	0.0	35.0	0	0
11:45:02	11.7	33.0	60.0	0.0	0.0	35.0	0	0
11:45:03	11.7	38.0	60.0	0.0	0.0	35.0	0	0
11:45:04	11.7	34.0	60.0	0.0	0.0	35.0	0	0
11:45:05	11.8	36.0	60.0	0.0	0.0	35.0	0	0
11:45:06	11.9	38.0	61.0	0.0	0.0	35.0	0	0
11:45:07	11.9	38.0	61.0	0.0	0.0	35.0	0	0
11:45:08	11.8	39.0	61.0	0.0	0.0	35.0	0	0
11:45:09	11.8	35.0	62.0	0.0	0.0	35.0	0	0
11:45:10	11.7	34.0	61.0	0.0	0.0	35.0	0	0
11:45:11	11.6	32.0	61.0	0.0	0.0	35.0	0	0
11:45:12	11.7	30.0	61.0	0.0	0.0	35.0	0	0
11:45:13	11.7	33.0	61.0	0.0	0.0	35.0	0	0
11:45:14	11.7	35.0	60.0	0.0	0.0	35.0	0	0
11:45:15	11.7	36.0	60.0	0.0	0.0	35.0	0	0
11:45:16	11.7	35.0	61.0	0.0	0.0	35.0	0	0
11:45:17	11.7	36.0	60.0	0.0	0.0	35.0	0	0
11:45:18	11.7	35.0	61.0	0.0	0.0	35.0	0	0
11:45:19	11.6	35.0	61.0	0.0	0.0	35.0	0	0
11:45:20	11.6	33.0	60.0	0.0	0.0	35.0	0	0
11:45:21	11.6	33.0	60.0	0.0	0.0	35.0	0	0
11:45:22	11.6	33.0	60.0	0.0	0.0	35.0	0	0
11:45:23	11.6	35.0	60.0	0.0	0.0	35.0	0	0
11:45:24	11.6	38.0	60.0	0.0	0.0	35.0	0	0
11:45:25	11.6	33.0	60.0	0.0	0.0	35.0	0	0
11:45:26	11.6	34.0	60.0	0.0	0.0	35.0	0	0
11:45:27	11.6	33.0	60.0	0.0	0.0	35.0	0	0
11:45:28	11.6	36.0	60.0	0.0	0.0	35.0	0	0
11:45:29	11.7	38.0	60.0	0.0	0.0	35.0	0	0
11:45:30	11.7	34.0	60.0	0.0	0.0	35.0	0	0
11:45:31	11.8	37.0	60.0	0.0	0.0	35.0	0	0
11:45:32	11.8	38.0	61.0	0.0	0.0	35.0	0	0
11:45:33	11.8	35.0	61.0	0.0	0.0	35.0	0	0
11:45:34	11.7	36.0	61.0	0.0	0.0	35.0	0	0
11:45:35	11.8	33.0	61.0	0.0	0.0	35.0	0	0
11:45:36	11.7	38.0	61.0	0.0	0.0	35.0	0	0
11:45:37	11.7	32.0	61.0	0.0	0.0	35.0	0	0
11:45:38	11.7	34.0	61.0	0.0	0.0	35.0	0	0
11:45:39	11.7	35.0	61.0	0.0	0.0	35.0	0	0
11:45:40	11.7	33.0	61.0	0.0	0.0	35.0	0	0
11:45:41	11.7	35.0	60.0	0.0	0.0	35.0	0	0
11:45:42	11.7	35.0	61.0	0.0	0.0	35.0	0	0
11:45:43	11.7	35.0	60.0	0.0	0.0	35.0	0	0
11:45:44	11.7	35.0	61.0	0.0	0.0	35.0	0	0
11:45:45	11.8	34.0	61.0	0.0	0.0	35.0	0	0
11:45:46	11.8	38.0	61.0	0.0	0.0	35.0	0	0
11:45:47	11.8	35.0	61.0	0.0	0.0	35.0	0	0
11:45:48	11.8	35.0	61.0	0.0	0.0	35.0	0	0
11:45:49	11.9	37.0	61.0	0.0	0.0	35.0	0	0
11:45:50	12.0	37.0	61.0	0.0	0.0	35.0	0	0
11:45:51	11.9	40.0	61.0	0.0	0.0	35.0	0	0
11:45:52	11.9	36.0	62.0	0.0	0.0	35.0	0	0
11:45:53	11.8	36.0	61.0	0.0	0.0	35.0	0	0
11:45:54	11.7	32.0	61.0	0.0	0.0	35.0	0	0
11:45:55	11.6	29.0	61.0	0.0	0.0	35.0	0	0
11:45:56	11.6	30.0	60.0	0.0	0.0	35.0	0	0
11:45:57	11.6	34.0	60.0	0.0	0.0	35.0	0	0
11:45:58	11.6	35.0	60.0	0.0	0.0	35.0	0	0
11:45:59	11.5	36.0	60.0	0.0	0.0	35.0	0	0
11:46:00	11.7	30.0	60.0	0.0	0.0	35.0	0	0
11:46:01	11.7	38.0	60.0	0.0	0.0	35.0	0	0
11:46:02	11.8	41.0	60.0	0.0	0.0	35.0	0	0
11:46:03	11.9	35.0	61.0	0.0	0.0	35.0	0	0
11:46:04	12.0	39.0	61.0	0.0	0.0	35.0	0	0
11:46:05	12.0	48.0	62.0	0.0	0.0	35.0	0	0
11:46:06	12.0	35.0	62.0	0.0	0.0	35.0	0	0
11:46:07	12.0	32.0	62.0	0.0	0.0	35.0	0	0
11:46:08	12.0	40.0	62.0	0.0	0.0	35.0	0	0
11:46:09	12.1	34.0	62.0	0.0	0.0	35.0	0	0
11:46:10	12.0	41.0	62.0	0.0	0.0	35.0	0	0
11:46:11	12.1	40.0	63.0	0.0	0.0	35.0	0	0
11:46:12	12.2	35.0	62.0	0.0	0.0	35.0	0	0
11:46:13	12.2	37.0	63.0	0.0	0.0	35.0	0	0
11:46:14	12.1	37.0	63.0	0.0	0.0	35.0	0	0
11:46:15	12.1	36.0	63.0	0.0	0.0	35.0	0	0
11:46:16	12.0	33.0	63.0	0.0	0.0	35.0	0	0
11:46:17	12.0	34.0	62.0	0.0	0.0	35.0	0	0
11:46:18	12.0	34.0	62.0	0.0	0.0	35.0	0	0
11:46:19	12.1	36.0	62.0	0.0	0.0	35.0	0	0
11:46:20	12.0	36.0	62.0	0.0	0.0	35.0	0	0
11:46:21	12.0	36.0	62.0	0.0	0.0	35.0	0	0
11:46:22	12.0	34.0	62.0	0.0	0.0	35.0	0	0
11:46:23	12.0	34.0	62.0	0.0	0.0	35.0	0	0
11:46:24	12.0	35.0	62.0	0.0	0.0	35.0	0	0
11:46:25	12.0	35.0	62.0	0.0	0.0	35.0	0	0
11:46:26	11.9	36.0	62.0	0.0	0.0	35.0	0	0
11:46:27	11.8	31.0	62.0	0.0	0.0	35.0	0	0
11:46:28	11.8	33.0	61.0	0.0	0.0	35.0	0	0
11:46:29	11.9	31.0	61.0	0.0	0.0	35.0	0	0
11:46:30	11.9	39.0	61.0	0.0	0.0	35.0	0	0
11:46:31	11.8	37.0	61.0	0.0	0.0	35.0	0	0
11:46:32	11.8	36.0	62.0	0.0	0.0	35.0	0	0
11:46:33	11.8	33.0	61.0	0.0	0.0	35.0	0	0
11:46:34	11.8	34.0	61.0	0.0	0.0	35.0	0	0
11:46:35	11.8	34.0	61.0	0.0	0.0	35.0	0	0
11:46:36	11.8	33.0	61.0	0.0	0.0	35.0	0	0
11:46:37	11.8	36.0	61.0	0.0	0.0	35.0	0	0
11:46:38	11.9	35.0	61.0	0.0	0.0	35.0	0	0
11:46:39	12.0	39.0	61.0	0.0	0.0	35.0	0	0
11:46:40	12.0	42.0	62.0	0.0	0.0	35.0	0	0
11:46:41	12.0	39.0	62.0	0.0	0.0	35.0	0	0
11:46:42	12.0	33.0	62.0	0.0	0.0	35.0	0	0
11:46:43	12.0	33.0	62.0	0.0	0.0	35.0	0	0
11:46:44	12.0	36.0	62.0	0.0	0.0	35.0	0	0
11:46:45	12.0	35.0	62.0	0.0	0.0	35.0	0	0
11:46:46	12.0	36.0	62.0	0.0	0.0	35.0	0	0
11:46:47	12.1	37.0	62.0	0.0	0.0	35.0	0	0
11:46:48	12.1	33.0	62.0	0.0	0.0	35.0	0	0
11:46:49	12.0	38.0	62.0	0.0	0.0	35.0	0	0
11:46:50	12.0	38.0	62.0	0.0	0.0	35.0	0	0
11:46:51	11.9	32.0	62.0	0.0	0.0	35.0	0	0
11:46:52	11.8	33.0	62.0	0.0	0.0	35.0	0	0
11:46:53	11.9	33.0	62.0	0.0	0.0	35.0	0	0
11:46:54	11.9	31.0	61.0	0.0	0.0	35.0	0	0
11:46:55	11.8	36.0	61.0	0.0	0.0	35.0	0	0
11:46:56	11.9	37.0	62.0	0.0	0.0	35.0	0	0
11:46:57	11.9	38.0	62.0	0.0	0.0	35.0	0	0
11:46:58	11.8	33.0	62.0	0.0	0.0	35.0	0	0
11:46:59	11.8	31.0	61.0	0.0	0.0	35.0	0	0
11:47:00	11.7	32.0	61.0	0.0	0.0	35.0	0	0
11:47:01	11.8	32.0	61.0	0.0	0.0	35.0	0	0
11:47:02	11.9	38.0	61.0	0.0	0.0	35.0	0	0
11:47:03	11.9	40.0	61.0	0.0	0.0	35.0	0	0
11:47:04	11.9	36.0	62.0	0.0	0.0	35.0	0	0
11:47:05	12.0	33.0	62.0	0.0	0.0	35.0	0	0
11:47:06	12.1	40.0	62.0	0.0	0.0	35.0	0	0
11:47:07	12.2	37.0	62.0	0.0	0.0	35.0	0	0
11:47:08	12.1	43.0	63.0	0.0	0.0	35.0	0	0
11:47:09	12.1	36.0	63.0	0.0	0.0	35.0	0	0
11:47:10	12.0	31.0	63.0	0.0	0.0	35.0	0	0
11:47:11	11.9	31.0	62.0	0.0	0.0	35.0	0	0
11:47:12	11.8	32.0	62.0	0.0	0.0	35.0	0	0
11:47:13	11.8	31.0	61.0	0.0	0.0	35.0	0	0
11:47:14	11.7	30.0	61.0	0.0	0.0	35.0	0	0
11:47:15	11.7	33.0	61.0	0.0	0.0	35.0	0	0
11:47:16	11.7	32.0	61.0	0.0	0.0	35.0	0	0
11:47:17	11.6	34.0	61.0	0.0	0.0	35.0	0	0
11:47:18	11.6	33.0	60.0	0.0	0.0	35.0	0	0
11:47:19	11.7	34.0	60.0	0.0	0.0	35.0	0	0
11:47:20	11.8	35.0	60.0	0.0	0.0	35.0	0	0
11:47:21	11.8	38.0	61.0	0.0	0.0	35.0	0	0
11:47:22	11.8	37.0	61.0	0.0	0.0	35.0	0	0
11:47:23	11.8	37.0	61.0	0.0	0.0	35.0	0	0
11:47:24	11.7	33.0	61.0	0.0	0.0	35.0	0	0
11:47:25	11.7	32.0	61.0	0.0	0.0	35.0	0	0
11:47:26	11.6	30.0	60.0	0.0	0.0	35.0	0	0
11:47:27	11.6	34.0	60.0	0.0	0.0	35.0	0	0
11:47:28	11.9	27.0	60.0	0.0	0.0	35.0	0	0
11:47:29	12.0	46.0	60.0	0.0	0.0	35.0	0	0
11:47:30	12.0	42.0	61.0	0.0	0.0	35.0	0	0
11:47:31	12.0	42.0	62.0	0.0	0.0	35.0	0	0
11:47:32	12.0	36.0	62.0	0.0	0.0	35.0	0	0
11:47:33	12.1	33.0	62.0	0.0	0.0	35.0	0	0
11:47:34	12.1	36.0	62.0	0.0	0.0	35.0	0	0
11:47:35	12.1	38.0	63.0	0.0	0.0	35.0	0	0
11:47:36	12.2	34.0	63.0	0.0	0.0	35.0	0	0
11:47:37	12.2	36.0	62.0	0.0	0.0	35.0	0	0
11:47:38	12.1	38.0	63.0	0.0	0.0	35.0	0	0
11:47:39	12.1	33.0	63.0	0.0	0.0	35.0	0	0
11:47:40	12.1	30.0	63.0	0.0	0.0	35.0	0	0
11:47:41	12.1	33.0	63.0	0.0	0.0	35.0	0	0
11:47:42	12.1	37.0	63.0	0.0	0.0	35.0	0	0
11:47:43	12.1	31.0	63.0	0.0	0.0	35.0	0	0
11:47:44	12.0	32.0	62.0	0.0	0.0	35.0	0	0
11:47:45	12.0	33.0	62.0	0.0	0.0	35.0	0	0
11:47:46	11.9	34.0	62.0	0.0	0.0	35.0	0	0
11:47:47	11.8	34.0	62.0	0.0	0.0	35.0	0	0
11:47:48	11.8	26.0	62.0	0.0	0.0	35.0	0	0
11:47:49	11.7	32.0	61.0	0.0	0.0	35.0	0	0
11:47:50	11.5	32.0	61.0	0.0	0.0	35.0	0	0
11:47:51	11.5	22.0	60.0	0.0	0.0	35.0	0	0
11:47:52	11.6	24.0	59.0	0.0	0.0	35.0	0	0
11:47:53	11.7	40.0	59.0	0.0	0.0	35.0	0	0
11:47:54	11.7	38.0	60.0	0.0	0.0	35.0	0	0
11:47:55	11.7	31.0	60.0	0.0	0.0	35.0	0	0
11:47:56	11.7	38.0	60.0	0.0	0.0	35.0	0	0
11:47:57	11.6	34.0	60.0	0.0	0.0	35.0	0	0
11:47:58	11.6	36.0	60.0	0.0	0.0	35.0	0	0
11:47:59	11.6	32.0	60.0	0.0	0.0	35.0	0	0
11:48:00	11.7	35.0	60.0	0.0	0.0	35.0	0	0
11:48:01	11.7	40.0	60.0	0.0	0.0	35.0	0	0
11:48:02	11.6	34.0	61.0	0.0	0.0	35.0	0	0
11:48:03	11.6	34.0	61.0	0.0	0.0	35.0	0	0
11:48:04	11.5	32.0	60.0	0.0	0.0	35.0	0	0
11:48:05	11.5	33.0	60.0	0.0	0.0	35.0	0	0
11:48:06	11.5	31.0	60.0	0.0	0.0	35.0	0	0
11:48:07	11.4	34.0	60.0	0.0	0.0	35.0	0	0
11:48:08	11.4	32.0	60.0	0.0	0.0	35.0	0	0
11:48:09	11.4	33.0	59.0	0.0	0.0	35.0	0	0
11:48:10	11.5	35.0	59.0	0.0	0.0	35.0	0	0
11:48:11	11.5	37.0	59.0	0.0	0.0	35.0	0	0
11:48:12	11.5	35.0	60.0	0.0	0.0	35.0	0	0
11:48:13	11.4	32.0	60.0	0.0	0.0	35.0	0	0
11:48:14	11.5	32.0	59.0	0.0	0.0	35.0	0	0
11:48:15	11.6	38.0	59.0	0.0	0.0	35.0	0	0
11:48:16	11.7	38.0	60.0	0.0	0.0	35.0	0	0
11:48:17	11.7	39.0	60.0	0.0	0.0	35.0	0	0
11:48:18	11.7	37.0	60.0	0.0	0.0	35.0	0	0
11:48:19	11.7	35.0	61.0	0.0	0.0	35.0	0	0
11:48:20	11.6	35.0	61.0	0.0	0.0	35.0	0	0
11:48:21	11.7	30.0	60.0	0.0	0.0	35.0	0	0
11:48:22	11.7	37.0	60.0	0.0	0.0	35.0	0	0
11:48:23	11.7	38.0	61.0	0.0	0.0	35.0	0	0
11:48:24	11.6	33.0	61.0	0.0	0.0	35.0	0	0
11:48:25	11.7	32.0	60.0	0.0	0.0	35.0	0	0
11:48:26	11.7	35.0	60.0	0.0	0.0	35.0	0	0
11:48:27	11.7	38.0	61.0	0.0	0.0	35.0	0	0
11:48:28	11.7	37.0	61.0	0.0	0.0	35.0	0	0
11:48:29	11.7	30.0	60.0	0.0	0.0	35.0	0	0
11:48:30	11.7	38.0	60.0	0.0	0.0	35.0	0	0
11:48:31	11.7	35.0	61.0	0.0	0.0	35.0	0	0
11:48:32	11.7	35.0	61.0	0.0	0.0	35.0	0	0
11:48:33	11.6	38.0	61.0	0.0	0.0	35.0	0	0
11:48:34	11.5	33.0	61.0	0.0	0.0	35.0	0	0
11:48:35	11.6	28.0	60.0	0.0	0.0	35.0	0	0
11:48:36	11.6	33.0	60.0	0.0	0.0	35.0	0	0
11:48:37	11.6	40.0	60.0	0.0	0.0	35.0	0	0
11:48:38	11.5	32.0	60.0	0.0	0.0	35.0	0	0
11:48:39	11.5	35.0	60.0	0.0	0.0	35.0	0	0
11:48:40	11.5	32.0	60.0	0.0	0.0	35.0	0	0
11:48:41	11.4	31.0	60.0	0.0	0.0	35.0	0	0
11:48:42	11.4	31.0	59.0	0.0	0.0	35.0	0	0
11:48:43	11.6	35.0	59.0	0.0	0.0	35.0	0	0
11:48:44	11.6	36.0	59.0	0.0	0.0	35.0	0	0
11:48:45	11.6	42.0	60.0	0.0	0.0	35.0	0	0
11:48:46	11.5	34.0	60.0	0.0	0.0	35.0	0	0
11:48:47	11.5	33.0	60.0	0.0	0.0	35.0	0	0
11:48:48	11.4	34.0	60.0	0.0	0.0	35.0	0	0
11:48:49	11.5	34.0	60.0	0.0	0.0	35.0	0	0
11:48:50	11.5	31.0	59.0	0.0	0.0	35.0	0	0
11:48:51	11.6	38.0	59.0	0.0	0.0	35.0	0	0
11:48:52	11.6	39.0	60.0	0.0	0.0	35.0	0	0
11:48:53	11.6	37.0	60.0	0.0	0.0	35.0	0	0
11:48:54	11.8	33.0	60.0	0.0	0.0	35.0	0	0
11:48:55	11.8	45.0	60.0	0.0	0.0	35.0	0	0
11:48:56	11.9	38.0	61.0	0.0	0.0	35.0	0	0
11:48:57	11.9	38.0	61.0	0.0	0.0	35.0	0	0
11:48:58	11.8	37.0	61.0	0.0	0.0	35.0	0	0
11:48:59	11.8	35.0	62.0	0.0	0.0	35.0	0	0
11:49:00	11.9	36.0	61.0	0.0	0.0	35.0	0	0
11:49:01	12.0	37.0	61.0	0.0	0.0	35.0	0	0
11:49:02	12.0	44.0	62.0	0.0	0.0	35.0	0	0
11:49:03	12.0	37.0	62.0	0.0	0.0	35.0	0	0
11:49:04	12.1	30.0	62.0	0.0	0.0	35.0	0	0
11:49:05	12.1	41.0	62.0	0.0	0.0	35.0	0	0
11:49:06	12.1	39.0	62.0	0.0	0.0	35.0	0	0
11:49:07	12.0	37.0	62.0	0.0	0.0	35.0	0	0
11:49:08	12.0	36.0	62.0	0.0	0.0	35.0	0	0
11:49:09	11.9	35.0	62.0	0.0	0.0	35.0	0	0
11:49:10	11.9	32.0	62.0	0.0	0.0	35.0	0	0
11:49:11	11.8	32.0	62.0	0.0	0.0	35.0	0	0
11:49:12	11.7	35.0	61.0	0.0	0.0	35.0	0	0
11:49:13	11.7	35.0	61.0	0.0	0.0	35.0	0	0
11:49:14	11.6	29.0	61.0	0.0	0.0	35.0	0	0
11:49:15	11.6	33.0	60.0	0.0	0.0	35.0	0	0
11:49:16	11.6	32.0	60.0	0.0	0.0	35.0	0	0
11:49:17	11.6	34.0	60.0	0.0	0.0	35.0	0	0
11:49:18	11.5	35.0	60.0	0.0	0.0	35.0	0	0
11:49:19	11.5	34.0	60.0	0.0	0.0	35.0	0	0
11:49:20	11.6	30.0	60.0	0.0	0.0	35.0	0	0
11:49:21	11.7	35.0	60.0	0.0	0.0	35.0	0	0
11:49:22	11.7	39.0	60.0	0.0	0.0	35.0	0	0
11:49:23	11.6	36.0	60.0	0.0	0.0	35.0	0	0
11:49:24	11.7	35.0	60.0	0.0	0.0	35.0	0	0
11:49:25	11.6	33.0	60.0	0.0	0.0	35.0	0	0
11:49:26	11.6	38.0	60.0	0.0	0.0	35.0	0	0
11:49:27	11.6	32.0	60.0	0.0	0.0	35.0	0	0
11:49:28	11.5	32.0	60.0	0.0	0.0	35.0	0	0
11:49:29	11.5	34.0	60.0	0.0	0.0	35.0	0	0
11:49:30	11.6	31.0	60.0	0.0	0.0	35.0	0	0
11:49:31	11.7	33.0	59.0	0.0	0.0	35.0	0	0
11:49:32	11.7	38.0	60.0	0.0	0.0	35.0	0	0
11:49:33	11.7	42.0	60.0	0.0	0.0	35.0	0	0
11:49:34	11.6	35.0	61.0	0.0	0.0	35.0	0	0
11:49:35	11.6	33.0	60.0	0.0	0.0	35.0	0	0
11:49:36	11.5	31.0	60.0	0.0	0.0	35.0	0	0
11:49:37	11.6	34.0	60.0	0.0	0.0	35.0	0	0
11:49:38	11.5	33.0	60.0	0.0	0.0	35.0	0	0
11:49:39	11.6	35.0	60.0	0.0	0.0	35.0	0	0
11:49:40	11.6	32.0	60.0	0.0	0.0	35.0	0	0
11:49:41	11.6	41.0	60.0	0.0	0.0	35.0	0	0
11:49:42	11.7	35.0	60.0	0.0	0.0	35.0	0	0
11:49:43	11.6	35.0	60.0	0.0	0.0	35.0	0	0
11:49:44	11.6	38.0	60.0	0.0	0.0	35.0	0	0
11:49:45	11.6	31.0	60.0	0.0	0.0	35.0	0	0
11:49:46	11.6	38.0	60.0	0.0	0.0	35.0	0	0
11:49:47	11.6	35.0	60.0	0.0	0.0	35.0	0	0
11:49:48	11.6	36.0	60.0	0.0	0.0	35.0	0	0
11:49:49	11.7	30.0	60.0	0.0	0.0	35.0	0	0
11:49:50	11.8	38.0	60.0	0.0	0.0	35.0	0	0
11:49:51	11.8	41.0	60.0	0.0	0.0	35.0	0	0
11:49:52	11.8	39.0	61.0	0.0	0.0	35.0	0	0
11:49:53	11.9	37.0	61.0	0.0	0.0	35.0	0	0
11:49:54	12.0	38.0	62.0	0.0	0.0	35.0	0	0
11:49:55	12.0	40.0	62.0	0.0	0.0	35.0	0	0
11:49:56	11.9	35.0	62.0	0.0	0.0	35.0	0	0
11:49:57	11.8	33.0	62.0	0.0	0.0	35.0	0	0
11:49:58	11.8	31.0	61.0	0.0	0.0	35.0	0	0
11:49:59	11.7	35.0	61.0	0.0	0.0	35.0	0	0
11:50:00	11.7	31.0	61.0	0.0	0.0	35.0	0	0
11:50:01	11.7	34.0	61.0	0.0	0.0	35.0	0	0
11:50:02	11.7	33.0	61.0	0.0	0.0	35.0	0	0
11:50:03	11.7	33.0	60.0	0.0	0.0	35.0	0	0
11:50:04	11.7	33.0	60.0	0.0	0.0	35.0	0	0
11:50:05	11.7	34.0	60.0	0.0	0.0	35.0	0	0
11:50:06	11.7	36.0	60.0	0.0	0.0	35.0	0	0
11:50:07	11.6	34.0	60.0	0.0	0.0	35.0	0	0
11:50:08	11.7	33.0	60.0	0.0	0.0	35.0	0	0
11:50:09	11.7	35.0	60.0	0.0	0.0	35.0	0	0
11:50:10	11.7	38.0	60.0	0.0	0.0	35.0	0	0
11:50:11	11.7	35.0	60.0	0.0	0.0	35.0	0	0
11:50:12	11.7	38.0	60.0	0.0	0.0	35.0	0	0
11:50:13	11.7	33.0	61.0	0.0	0.0	35.0	0	0
11:50:14	11.7	35.0	60.0	0.0	0.0	35.0	0	0
11:50:15	11.7	37.0	60.0	0.0	0.0	35.0	0	0
11:50:16	11.6	35.0	61.0	0.0	0.0	35.0	0	0
11:50:17	11.6	35.0	60.0	0.0	0.0	35.0	0	0
11:50:18	11.6	35.0	60.0	0.0	0.0	35.0	0	0
11:50:19	11.6	33.0	60.0	0.0	0.0	35.0	0	0
11:50:20	11.6	32.0	60.0	0.0	0.0	35.0	0	0
11:50:21	11.6	35.0	60.0	0.0	0.0	35.0	0	0
11:50:22	11.5	34.0	60.0	0.0	0.0	35.0	0	0
11:50:23	11.6	32.0	60.0	0.0	0.0	35.0	0	0
11:50:24	11.7	35.0	60.0	0.0	0.0	35.0	0	0
11:50:25	11.8	40.0	60.0	0.0	0.0	35.0	0	0
11:50:26	11.9	41.0	61.0	0.0	0.0	35.0	0	0
11:50:27	11.9	39.0	61.0	0.0	0.0	35.0	0	0
11:50:28	12.0	40.0	62.0	0.0	0.0	35.0	0	0
11:50:29	11.9	37.0	61.0	0.0	0.0	35.0	0	0
11:50:30	11.8	33.0	62.0	0.0	0.0	35.0	0	0
11:50:31	11.8	31.0	61.0	0.0	0.0	35.0	0	0
11:50:32	11.8	36.0	61.0	0.0	0.0	35.0	0	0
11:50:33	11.8	36.0	61.0	0.0	0.0	35.0	0	0
11:50:34	11.7	34.0	61.0	0.0	0.0	35.0	0	0
11:50:35	11.7	32.0	61.0	0.0	0.0	35.0	0	0
11:50:36	11.7	35.0	61.0	0.0	0.0	35.0	0	0
11:50:37	11.7	33.0	61.0	0.0	0.0	35.0	0	0
11:50:38	11.7	35.0	61.0	0.0	0.0	35.0	0	0
11:50:39	11.6	34.0	61.0	0.0	0.0	35.0	0	0
11:50:40	11.6	35.0	60.0	0.0	0.0	35.0	0	0
11:50:41	11.6	32.0	60.0	0.0	0.0	35.0	0	0
11:50:42	11.6	35.0	60.0	0.0	0.0	35.0	0	0
11:50:43	11.6	34.0	60.0	0.0	0.0	35.0	0	0
11:50:44	11.6	35.0	60.0	0.0	0.0	35.0	0	0
11:50:45	11.5	32.0	60.0	0.0	0.0	35.0	0	0
11:50:46	11.5	34.0	60.0	0.0	0.0	35.0	0	0
11:50:47	11.5	31.0	60.0	0.0	0.0	35.0	0	0
11:50:48	11.5	33.0	59.0	0.0	0.0	35.0	0	0
11:50:49	11.6	36.0	60.0	0.0	0.0	35.0	0	0
11:50:50	11.6	40.0	60.0	0.0	0.0	35.0	0	0
11:50:51	11.6	33.0	60.0	0.0	0.0	35.0	0	0
11:50:52	11.5	34.0	60.0	0.0	0.0	35.0	0	0
11:50:53	11.5	33.0	60.0	0.0	0.0	35.0	0	0
11:50:54	11.6	35.0	60.0	0.0	0.0	35.0	0	0
11:50:55	11.6	37.0	60.0	0.0	0.0	35.0	0	0
11:50:56	11.6	34.0	60.0	0.0	0.0	35.0	0	0
11:50:57	11.6	35.0	60.0	0.0	0.0	35.0	0	0
11:50:58	11.5	33.0	60.0	0.0	0.0	35.0	0	0
11:50:59	11.4	31.0	60.0	0.0	0.0	35.0	0	0
