# Supplementary material for: Handcycling with concurrent lower body low-frequency electromyostimulation significantly increases acute oxygen uptake: implications for rehabilitation and prevention
Source: PeerJ. 2022 May 18;10:e13333. doi: 10.7717/peerj.13333 (PMC9123886; doi:10.7717/peerj.13333)
Supplement: Supplemental Information 1 — Raw data for each participant (load, heart rate, spirometric data) and R-Scripts for data processing (as described in the material & method section under “Data aquisition”), and EMS intensity and blood lactate concentration. [file peerj-10-13333-s001.zip › raw_data/HANDCYCLE/EMS_Pilot_06_CON_LOAD.csv]

Time	Speed [km/h]	Power [watt]	Cadence	Heartrate	Temperature [?]	Altitude [m]	latitude	longitude
11:13:34	0.0	0.0	0.0	0.0	0.0	36.0	0	0
11:13:35	0.0	0.0	0.0	0.0	0.0	36.0	0	0
11:13:36	0.8	0.0	0.0	0.0	0.0	36.0	0	0
11:13:37	3.0	0.0	0.0	0.0	0.0	36.0	0	0
11:13:38	4.5	0.0	0.0	0.0	0.0	36.0	0	0
11:13:39	7.2	0.0	0.0	0.0	0.0	36.0	0	0
11:13:40	8.5	0.0	0.0	0.0	0.0	36.0	0	0
11:13:41	9.4	0.0	0.0	0.0	0.0	36.0	0	0
11:13:42	9.7	0.0	0.0	0.0	0.0	36.0	0	0
11:13:43	10.8	36.0	44.0	0.0	0.0	36.0	0	0
11:13:44	12.1	36.0	44.0	0.0	0.0	36.0	0	0
11:13:45	13.2	76.0	48.0	0.0	0.0	36.0	0	0
11:13:46	13.9	96.0	55.0	0.0	0.0	36.0	0	0
11:13:47	14.7	81.0	60.0	0.0	0.0	36.0	0	0
11:13:48	15.3	73.0	64.0	0.0	0.0	36.0	0	0
11:13:49	15.6	86.0	66.0	0.0	0.0	36.0	0	0
11:13:50	15.6	55.0	71.0	0.0	0.0	36.0	0	0
11:13:51	15.6	40.0	71.0	0.0	0.0	36.0	0	0
11:13:52	15.4	37.0	71.0	0.0	0.0	36.0	0	0
11:13:53	15.3	32.0	71.0	0.0	0.0	36.0	0	0
11:13:54	15.4	32.0	70.0	0.0	0.0	36.0	0	0
11:13:55	15.7	33.0	70.0	0.0	0.0	36.0	0	0
11:13:56	15.8	59.0	71.0	0.0	0.0	36.0	0	0
11:13:57	16.0	54.0	72.0	0.0	0.0	36.0	0	0
11:13:58	15.8	52.0	72.0	0.0	0.0	36.0	0	0
11:13:59	15.7	39.0	72.0	0.0	0.0	36.0	0	0
11:14:00	15.5	32.0	72.0	0.0	0.0	36.0	0	0
11:14:01	15.4	33.0	71.0	0.0	0.0	36.0	0	0
11:14:02	15.2	32.0	70.0	0.0	0.0	36.0	0	0
11:14:03	15.1	27.0	70.0	0.0	0.0	36.0	0	0
11:14:04	14.9	30.0	69.0	0.0	0.0	36.0	0	0
11:14:05	14.9	38.0	68.0	0.0	0.0	36.0	0	0
11:14:06	14.8	33.0	68.0	0.0	0.0	36.0	0	0
11:14:07	14.6	33.0	68.0	0.0	0.0	36.0	0	0
11:14:08	14.5	35.0	67.0	0.0	0.0	36.0	0	0
11:14:09	14.5	35.0	66.0	0.0	0.0	36.0	0	0
11:14:10	14.4	35.0	66.0	0.0	0.0	36.0	0	0
11:14:11	14.3	36.0	66.0	0.0	0.0	36.0	0	0
11:14:12	14.2	35.0	65.0	0.0	0.0	36.0	0	0
11:14:13	14.1	27.0	65.0	0.0	0.0	36.0	0	0
11:14:14	13.9	34.0	64.0	0.0	0.0	36.0	0	0
11:14:15	13.9	30.0	64.0	0.0	0.0	36.0	0	0
11:14:16	13.9	30.0	63.0	0.0	0.0	36.0	0	0
11:14:17	13.8	38.0	63.0	0.0	0.0	36.0	0	0
11:14:18	13.9	38.0	63.0	0.0	0.0	36.0	0	0
11:14:19	13.9	33.0	63.0	0.0	0.0	36.0	0	0
11:14:20	13.9	42.0	63.0	0.0	0.0	36.0	0	0
11:14:21	13.8	40.0	63.0	0.0	0.0	36.0	0	0
11:14:22	13.7	34.0	63.0	0.0	0.0	36.0	0	0
11:14:23	13.6	39.0	63.0	0.0	0.0	36.0	0	0
11:14:24	13.6	28.0	63.0	0.0	0.0	36.0	0	0
11:14:25	13.5	33.0	62.0	0.0	0.0	36.0	0	0
11:14:26	13.5	33.0	62.0	0.0	0.0	36.0	0	0
11:14:27	13.6	37.0	61.0	0.0	0.0	36.0	0	0
11:14:28	13.6	40.0	62.0	0.0	0.0	36.0	0	0
11:14:29	13.7	41.0	62.0	0.0	0.0	36.0	0	0
11:14:30	13.8	41.0	62.0	0.0	0.0	36.0	0	0
11:14:31	13.8	39.0	62.0	0.0	0.0	36.0	0	0
11:14:32	13.8	41.0	62.0	0.0	0.0	36.0	0	0
11:14:33	13.8	40.0	63.0	0.0	0.0	36.0	0	0
11:14:34	13.9	36.0	63.0	0.0	0.0	36.0	0	0
11:14:35	13.8	42.0	63.0	0.0	0.0	36.0	0	0
11:14:36	13.8	36.0	63.0	0.0	0.0	36.0	0	0
11:14:37	13.8	37.0	63.0	0.0	0.0	36.0	0	0
11:14:38	13.8	37.0	63.0	0.0	0.0	36.0	0	0
11:14:39	13.9	37.0	63.0	0.0	0.0	36.0	0	0
11:14:40	13.9	43.0	63.0	0.0	0.0	36.0	0	0
11:14:41	13.8	38.0	63.0	0.0	0.0	36.0	0	0
11:14:42	13.9	34.0	63.0	0.0	0.0	36.0	0	0
11:14:43	13.9	37.0	63.0	0.0	0.0	36.0	0	0
11:14:44	13.9	40.0	63.0	0.0	0.0	36.0	0	0
11:14:45	14.0	41.0	63.0	0.0	0.0	36.0	0	0
11:14:46	14.0	41.0	63.0	0.0	0.0	36.0	0	0
11:14:47	14.0	38.0	64.0	0.0	0.0	36.0	0	0
11:14:48	13.9	34.0	64.0	0.0	0.0	36.0	0	0
11:14:49	14.0	34.0	63.0	0.0	0.0	36.0	0	0
11:14:50	13.9	38.0	63.0	0.0	0.0	36.0	0	0
11:14:51	14.0	36.0	63.0	0.0	0.0	36.0	0	0
11:14:52	14.1	42.0	63.0	0.0	0.0	36.0	0	0
11:14:53	14.0	40.0	64.0	0.0	0.0	36.0	0	0
11:14:54	13.9	36.0	64.0	0.0	0.0	36.0	0	0
11:14:55	13.9	32.0	63.0	0.0	0.0	36.0	0	0
11:14:56	13.9	36.0	63.0	0.0	0.0	36.0	0	0
11:14:57	13.9	37.0	63.0	0.0	0.0	36.0	0	0
11:14:58	14.0	41.0	63.0	0.0	0.0	36.0	0	0
11:14:59	13.9	38.0	63.0	0.0	0.0	36.0	0	0
11:15:00	13.9	37.0	64.0	0.0	0.0	36.0	0	0
11:15:01	13.9	32.0	63.0	0.0	0.0	36.0	0	0
11:15:02	13.9	38.0	63.0	0.0	0.0	36.0	0	0
11:15:03	13.9	39.0	63.0	0.0	0.0	36.0	0	0
11:15:04	14.0	38.0	63.0	0.0	0.0	36.0	0	0
11:15:05	14.0	33.0	63.0	0.0	0.0	36.0	0	0
11:15:06	14.0	38.0	63.0	0.0	0.0	36.0	0	0
11:15:07	13.9	40.0	63.0	0.0	0.0	36.0	0	0
11:15:08	13.9	33.0	64.0	0.0	0.0	36.0	0	0
11:15:09	13.9	34.0	63.0	0.0	0.0	36.0	0	0
11:15:10	13.8	34.0	63.0	0.0	0.0	36.0	0	0
11:15:11	13.8	33.0	63.0	0.0	0.0	36.0	0	0
11:15:12	13.7	35.0	63.0	0.0	0.0	36.0	0	0
11:15:13	13.7	32.0	62.0	0.0	0.0	36.0	0	0
11:15:14	13.8	39.0	62.0	0.0	0.0	36.0	0	0
11:15:15	13.8	37.0	62.0	0.0	0.0	36.0	0	0
11:15:16	13.8	38.0	63.0	0.0	0.0	36.0	0	0
11:15:17	13.8	37.0	63.0	0.0	0.0	36.0	0	0
11:15:18	13.8	38.0	63.0	0.0	0.0	36.0	0	0
11:15:19	13.8	39.0	63.0	0.0	0.0	36.0	0	0
11:15:20	13.8	35.0	63.0	0.0	0.0	36.0	0	0
11:15:21	13.8	37.0	63.0	0.0	0.0	36.0	0	0
11:15:22	14.0	39.0	63.0	0.0	0.0	36.0	0	0
11:15:23	13.8	37.0	63.0	0.0	0.0	36.0	0	0
11:15:24	13.9	37.0	63.0	0.0	0.0	36.0	0	0
11:15:25	14.0	37.0	63.0	0.0	0.0	36.0	0	0
11:15:26	14.0	43.0	63.0	0.0	0.0	36.0	0	0
11:15:27	13.9	35.0	63.0	0.0	0.0	36.0	0	0
11:15:28	14.0	36.0	63.0	0.0	0.0	36.0	0	0
11:15:29	14.0	40.0	63.0	0.0	0.0	36.0	0	0
11:15:30	14.0	36.0	63.0	0.0	0.0	36.0	0	0
11:15:31	14.0	38.0	63.0	0.0	0.0	36.0	0	0
11:15:32	14.0	40.0	64.0	0.0	0.0	36.0	0	0
11:15:33	13.9	36.0	64.0	0.0	0.0	36.0	0	0
11:15:34	13.9	36.0	63.0	0.0	0.0	36.0	0	0
11:15:35	14.0	36.0	63.0	0.0	0.0	36.0	0	0
11:15:36	14.0	42.0	63.0	0.0	0.0	36.0	0	0
11:15:37	14.1	42.0	64.0	0.0	0.0	36.0	0	0
11:15:38	14.1	39.0	64.0	0.0	0.0	36.0	0	0
11:15:39	14.1	38.0	64.0	0.0	0.0	36.0	0	0
11:15:40	14.2	37.0	64.0	0.0	0.0	36.0	0	0
11:15:41	14.2	38.0	64.0	0.0	0.0	36.0	0	0
11:15:42	14.2	41.0	64.0	0.0	0.0	36.0	0	0
11:15:43	14.1	36.0	64.0	0.0	0.0	36.0	0	0
11:15:44	14.1	33.0	64.0	0.0	0.0	36.0	0	0
11:15:45	14.0	34.0	64.0	0.0	0.0	36.0	0	0
11:15:46	14.1	36.0	64.0	0.0	0.0	36.0	0	0
11:15:47	14.0	39.0	64.0	0.0	0.0	36.0	0	0
11:15:48	14.1	37.0	64.0	0.0	0.0	36.0	0	0
11:15:49	14.1	42.0	64.0	0.0	0.0	36.0	0	0
11:15:50	14.0	38.0	64.0	0.0	0.0	36.0	0	0
11:15:51	13.9	35.0	64.0	0.0	0.0	36.0	0	0
11:15:52	13.9	32.0	64.0	0.0	0.0	36.0	0	0
11:15:53	14.0	34.0	63.0	0.0	0.0	36.0	0	0
11:15:54	14.1	41.0	63.0	0.0	0.0	36.0	0	0
11:15:55	14.0	42.0	64.0	0.0	0.0	36.0	0	0
11:15:56	14.0	39.0	64.0	0.0	0.0	36.0	0	0
11:15:57	14.0	35.0	64.0	0.0	0.0	36.0	0	0
11:15:58	14.1	36.0	64.0	0.0	0.0	36.0	0	0
11:15:59	14.1	40.0	64.0	0.0	0.0	36.0	0	0
11:16:00	14.1	41.0	64.0	0.0	0.0	36.0	0	0
11:16:01	14.0	35.0	64.0	0.0	0.0	36.0	0	0
11:16:02	14.0	35.0	64.0	0.0	0.0	36.0	0	0
11:16:03	14.1	39.0	64.0	0.0	0.0	36.0	0	0
11:16:04	14.1	41.0	64.0	0.0	0.0	36.0	0	0
11:16:05	14.1	38.0	64.0	0.0	0.0	36.0	0	0
11:16:06	14.2	41.0	64.0	0.0	0.0	36.0	0	0
11:16:07	14.2	43.0	64.0	0.0	0.0	36.0	0	0
11:16:08	14.2	41.0	65.0	0.0	0.0	36.0	0	0
11:16:09	14.2	35.0	65.0	0.0	0.0	36.0	0	0
11:16:10	14.2	36.0	65.0	0.0	0.0	36.0	0	0
11:16:11	14.2	42.0	65.0	0.0	0.0	36.0	0	0
11:16:12	14.2	37.0	65.0	0.0	0.0	36.0	0	0
11:16:13	14.2	36.0	64.0	0.0	0.0	36.0	0	0
11:16:14	14.1	36.0	64.0	0.0	0.0	36.0	0	0
11:16:15	14.1	35.0	64.0	0.0	0.0	36.0	0	0
11:16:16	14.0	33.0	64.0	0.0	0.0	36.0	0	0
11:16:17	13.9	34.0	64.0	0.0	0.0	36.0	0	0
11:16:18	13.9	32.0	63.0	0.0	0.0	36.0	0	0
11:16:19	13.8	33.0	63.0	0.0	0.0	36.0	0	0
11:16:20	13.8	32.0	63.0	0.0	0.0	36.0	0	0
11:16:21	13.7	35.0	63.0	0.0	0.0	36.0	0	0
11:16:22	13.7	37.0	63.0	0.0	0.0	36.0	0	0
11:16:23	13.6	32.0	62.0	0.0	0.0	36.0	0	0
11:16:24	13.5	32.0	62.0	0.0	0.0	36.0	0	0
11:16:25	13.5	34.0	62.0	0.0	0.0	36.0	0	0
11:16:26	13.4	31.0	62.0	0.0	0.0	36.0	0	0
11:16:27	13.4	33.0	61.0	0.0	0.0	36.0	0	0
11:16:28	13.3	32.0	61.0	0.0	0.0	36.0	0	0
11:16:29	13.2	31.0	61.0	0.0	0.0	36.0	0	0
11:16:30	13.2	30.0	61.0	0.0	0.0	36.0	0	0
11:16:31	13.3	33.0	60.0	0.0	0.0	36.0	0	0
11:16:32	13.3	38.0	60.0	0.0	0.0	36.0	0	0
11:16:33	13.3	35.0	60.0	0.0	0.0	36.0	0	0
11:16:34	13.4	37.0	60.0	0.0	0.0	36.0	0	0
11:16:35	13.4	40.0	61.0	0.0	0.0	36.0	0	0
11:16:36	13.4	38.0	61.0	0.0	0.0	36.0	0	0
11:16:37	13.4	37.0	61.0	0.0	0.0	36.0	0	0
11:16:38	13.4	34.0	61.0	0.0	0.0	36.0	0	0
11:16:39	13.4	35.0	61.0	0.0	0.0	36.0	0	0
11:16:40	13.4	36.0	61.0	0.0	0.0	36.0	0	0
11:16:41	13.5	36.0	61.0	0.0	0.0	36.0	0	0
11:16:42	13.5	39.0	61.0	0.0	0.0	36.0	0	0
11:16:43	13.6	43.0	61.0	0.0	0.0	36.0	0	0
11:16:44	13.7	38.0	61.0	0.0	0.0	36.0	0	0
11:16:45	13.7	40.0	62.0	0.0	0.0	36.0	0	0
11:16:46	13.7	46.0	62.0	0.0	0.0	36.0	0	0
11:16:47	13.7	34.0	62.0	0.0	0.0	36.0	0	0
11:16:48	13.6	36.0	62.0	0.0	0.0	36.0	0	0
11:16:49	13.7	36.0	62.0	0.0	0.0	36.0	0	0
11:16:50	13.6	39.0	62.0	0.0	0.0	36.0	0	0
11:16:51	13.6	33.0	62.0	0.0	0.0	36.0	0	0
11:16:52	13.6	35.0	62.0	0.0	0.0	36.0	0	0
11:16:53	13.6	35.0	62.0	0.0	0.0	36.0	0	0
11:16:54	13.7	35.0	62.0	0.0	0.0	36.0	0	0
11:16:55	13.6	44.0	62.0	0.0	0.0	36.0	0	0
11:16:56	13.6	35.0	62.0	0.0	0.0	36.0	0	0
11:16:57	13.6	34.0	62.0	0.0	0.0	36.0	0	0
11:16:58	13.5	37.0	62.0	0.0	0.0	36.0	0	0
11:16:59	13.3	26.0	62.0	0.0	0.0	36.0	0	0
11:17:00	13.1	29.0	61.0	0.0	0.0	36.0	0	0
11:17:01	13.0	25.0	60.0	0.0	0.0	36.0	0	0
11:17:02	13.0	28.0	60.0	0.0	0.0	36.0	0	0
11:17:03	12.9	30.0	59.0	0.0	0.0	36.0	0	0
11:17:04	13.1	31.0	59.0	0.0	0.0	36.0	0	0
11:17:05	13.2	40.0	59.0	0.0	0.0	36.0	0	0
11:17:06	13.3	51.0	59.0	0.0	0.0	36.0	0	0
11:17:07	13.3	44.0	60.0	0.0	0.0	36.0	0	0
11:17:08	13.4	41.0	60.0	0.0	0.0	36.0	0	0
11:17:09	13.5	46.0	61.0	0.0	0.0	36.0	0	0
11:17:10	13.6	44.0	61.0	0.0	0.0	36.0	0	0
11:17:11	13.7	46.0	61.0	0.0	0.0	36.0	0	0
11:17:12	13.8	44.0	62.0	0.0	0.0	36.0	0	0
11:17:13	13.9	43.0	62.0	0.0	0.0	36.0	0	0
11:17:14	13.8	45.0	63.0	0.0	0.0	36.0	0	0
11:17:15	13.7	40.0	63.0	0.0	0.0	36.0	0	0
11:17:16	13.6	30.0	63.0	0.0	0.0	36.0	0	0
11:17:17	13.7	31.0	63.0	0.0	0.0	36.0	0	0
11:17:18	13.7	36.0	62.0	0.0	0.0	36.0	0	0
11:17:19	13.7	40.0	62.0	0.0	0.0	36.0	0	0
11:17:20	13.8	36.0	62.0	0.0	0.0	36.0	0	0
11:17:21	13.8	42.0	62.0	0.0	0.0	36.0	0	0
11:17:22	13.8	38.0	63.0	0.0	0.0	36.0	0	0
11:17:23	13.7	36.0	63.0	0.0	0.0	36.0	0	0
11:17:24	13.7	38.0	62.0	0.0	0.0	36.0	0	0
11:17:25	13.6	37.0	63.0	0.0	0.0	36.0	0	0
11:17:26	13.5	34.0	62.0	0.0	0.0	36.0	0	0
11:17:27	13.5	29.0	62.0	0.0	0.0	36.0	0	0
11:17:28	13.5	34.0	62.0	0.0	0.0	36.0	0	0
11:17:29	13.4	35.0	62.0	0.0	0.0	36.0	0	0
11:17:30	13.4	34.0	61.0	0.0	0.0	36.0	0	0
11:17:31	13.4	31.0	61.0	0.0	0.0	36.0	0	0
11:17:32	13.5	39.0	61.0	0.0	0.0	36.0	0	0
11:17:33	13.5	41.0	61.0	0.0	0.0	36.0	0	0
11:17:34	13.6	38.0	61.0	0.0	0.0	36.0	0	0
11:17:35	13.6	40.0	61.0	0.0	0.0	36.0	0	0
11:17:36	13.6	39.0	62.0	0.0	0.0	36.0	0	0
11:17:37	13.7	40.0	62.0	0.0	0.0	36.0	0	0
11:17:38	13.7	38.0	62.0	0.0	0.0	36.0	0	0
11:17:39	13.6	37.0	62.0	0.0	0.0	36.0	0	0
11:17:40	13.5	37.0	62.0	0.0	0.0	36.0	0	0
11:17:41	13.4	30.0	62.0	0.0	0.0	36.0	0	0
11:17:42	13.6	31.0	61.0	0.0	0.0	36.0	0	0
11:17:43	13.8	43.0	61.0	0.0	0.0	36.0	0	0
11:17:44	13.9	47.0	62.0	0.0	0.0	36.0	0	0
11:17:45	13.9	50.0	63.0	0.0	0.0	36.0	0	0
11:17:46	13.9	43.0	63.0	0.0	0.0	36.0	0	0
11:17:47	13.9	36.0	63.0	0.0	0.0	36.0	0	0
11:17:48	13.9	38.0	63.0	0.0	0.0	36.0	0	0
11:17:49	13.9	37.0	63.0	0.0	0.0	36.0	0	0
11:17:50	13.9	39.0	63.0	0.0	0.0	36.0	0	0
11:17:51	13.9	37.0	63.0	0.0	0.0	36.0	0	0
11:17:52	14.0	40.0	63.0	0.0	0.0	36.0	0	0
11:17:53	13.9	39.0	63.0	0.0	0.0	36.0	0	0
11:17:54	13.9	38.0	63.0	0.0	0.0	36.0	0	0
11:17:55	14.0	37.0	63.0	0.0	0.0	36.0	0	0
11:17:56	14.0	41.0	64.0	0.0	0.0	36.0	0	0
11:17:57	14.0	38.0	63.0	0.0	0.0	36.0	0	0
11:17:58	14.1	42.0	64.0	0.0	0.0	36.0	0	0
11:17:59	14.2	42.0	64.0	0.0	0.0	36.0	0	0
11:18:00	14.2	44.0	64.0	0.0	0.0	36.0	0	0
11:18:01	14.2	44.0	64.0	0.0	0.0	36.0	0	0
11:18:02	14.1	40.0	65.0	0.0	0.0	36.0	0	0
11:18:03	14.0	38.0	65.0	0.0	0.0	36.0	0	0
11:18:04	13.9	33.0	64.0	0.0	0.0	36.0	0	0
11:18:05	13.8	31.0	64.0	0.0	0.0	36.0	0	0
11:18:06	13.7	28.0	63.0	0.0	0.0	36.0	0	0
11:18:07	13.5	31.0	63.0	0.0	0.0	36.0	0	0
11:18:08	13.4	27.0	62.0	0.0	0.0	36.0	0	0
11:18:09	13.3	28.0	61.0	0.0	0.0	36.0	0	0
11:18:10	13.1	29.0	61.0	0.0	0.0	36.0	0	0
11:18:11	13.0	28.0	60.0	0.0	0.0	36.0	0	0
11:18:12	12.9	28.0	60.0	0.0	0.0	36.0	0	0
11:18:13	13.0	28.0	59.0	0.0	0.0	36.0	0	0
11:18:14	13.1	42.0	59.0	0.0	0.0	36.0	0	0
11:18:15	13.1	41.0	59.0	0.0	0.0	36.0	0	0
11:18:16	13.1	46.0	59.0	0.0	0.0	36.0	0	0
11:18:17	13.1	42.0	60.0	0.0	0.0	36.0	0	0
11:18:18	13.0	39.0	60.0	0.0	0.0	36.0	0	0
11:18:19	13.1	40.0	60.0	0.0	0.0	36.0	0	0
11:18:20	13.1	39.0	59.0	0.0	0.0	36.0	0	0
11:18:21	13.1	43.0	59.0	0.0	0.0	36.0	0	0
11:18:22	13.1	42.0	60.0	0.0	0.0	36.0	0	0
11:18:23	13.1	41.0	60.0	0.0	0.0	36.0	0	0
11:18:24	13.1	41.0	60.0	0.0	0.0	36.0	0	0
11:18:25	13.0	40.0	60.0	0.0	0.0	36.0	0	0
11:18:26	13.0	39.0	60.0	0.0	0.0	36.0	0	0
11:18:27	12.9	38.0	60.0	0.0	0.0	36.0	0	0
11:18:28	12.7	35.0	59.0	0.0	0.0	36.0	0	0
11:18:29	12.6	30.0	59.0	0.0	0.0	36.0	0	0
11:18:30	12.6	29.0	58.0	0.0	0.0	36.0	0	0
11:18:31	12.8	36.0	58.0	0.0	0.0	36.0	0	0
11:18:32	13.1	40.0	58.0	0.0	0.0	36.0	0	0
11:18:33	13.3	55.0	58.0	0.0	0.0	36.0	0	0
11:18:34	13.4	54.0	60.0	0.0	0.0	36.0	0	0
11:18:35	13.6	46.0	61.0	0.0	0.0	36.0	0	0
11:18:36	13.7	50.0	61.0	0.0	0.0	36.0	0	0
11:18:37	13.8	48.0	62.0	0.0	0.0	36.0	0	0
11:18:38	14.0	47.0	62.0	0.0	0.0	36.0	0	0
11:18:39	14.1	45.0	63.0	0.0	0.0	36.0	0	0
11:18:40	14.3	49.0	64.0	0.0	0.0	36.0	0	0
11:18:41	14.4	48.0	64.0	0.0	0.0	36.0	0	0
11:18:42	14.6	49.0	65.0	0.0	0.0	36.0	0	0
11:18:43	14.6	48.0	65.0	0.0	0.0	36.0	0	0
11:18:44	14.7	45.0	66.0	0.0	0.0	36.0	0	0
11:18:45	14.7	46.0	67.0	0.0	0.0	36.0	0	0
11:18:46	14.8	41.0	67.0	0.0	0.0	36.0	0	0
11:18:47	14.6	44.0	67.0	0.0	0.0	36.0	0	0
11:18:48	14.6	40.0	67.0	0.0	0.0	36.0	0	0
11:18:49	14.6	38.0	67.0	0.0	0.0	36.0	0	0
11:18:50	14.5	35.0	67.0	0.0	0.0	36.0	0	0
11:18:51	14.4	37.0	66.0	0.0	0.0	36.0	0	0
11:18:52	14.3	36.0	66.0	0.0	0.0	36.0	0	0
11:18:53	14.4	40.0	65.0	0.0	0.0	36.0	0	0
11:18:54	14.4	43.0	65.0	0.0	0.0	36.0	0	0
11:18:55	14.3	37.0	65.0	0.0	0.0	36.0	0	0
11:18:56	14.2	35.0	65.0	0.0	0.0	36.0	0	0
11:18:57	14.0	34.0	65.0	0.0	0.0	36.0	0	0
11:18:58	14.0	28.0	64.0	0.0	0.0	36.0	0	0
11:18:59	14.1	38.0	64.0	0.0	0.0	36.0	0	0
11:19:00	13.9	37.0	64.0	0.0	0.0	36.0	0	0
11:19:01	13.9	36.0	63.0	0.0	0.0	36.0	0	0
11:19:02	13.9	38.0	63.0	0.0	0.0	36.0	0	0
11:19:03	13.8	35.0	63.0	0.0	0.0	36.0	0	0
11:19:04	13.9	36.0	63.0	0.0	0.0	36.0	0	0
11:19:05	13.9	35.0	63.0	0.0	0.0	36.0	0	0
11:19:06	13.9	44.0	63.0	0.0	0.0	36.0	0	0
11:19:07	13.9	40.0	63.0	0.0	0.0	36.0	0	0
11:19:08	13.9	35.0	63.0	0.0	0.0	36.0	0	0
11:19:09	13.9	39.0	63.0	0.0	0.0	36.0	0	0
11:19:10	13.8	34.0	63.0	0.0	0.0	36.0	0	0
11:19:11	13.7	33.0	63.0	0.0	0.0	36.0	0	0
11:19:12	13.7	31.0	62.0	0.0	0.0	36.0	0	0
11:19:13	13.7	35.0	62.0	0.0	0.0	36.0	0	0
11:19:14	13.7	39.0	62.0	0.0	0.0	36.0	0	0
11:19:15	13.7	39.0	62.0	0.0	0.0	36.0	0	0
11:19:16	13.7	38.0	62.0	0.0	0.0	36.0	0	0
11:19:17	13.7	36.0	62.0	0.0	0.0	36.0	0	0
11:19:18	13.8	42.0	62.0	0.0	0.0	36.0	0	0
11:19:19	13.8	43.0	62.0	0.0	0.0	36.0	0	0
11:19:20	13.9	42.0	63.0	0.0	0.0	36.0	0	0
11:19:21	13.9	39.0	63.0	0.0	0.0	36.0	0	0
11:19:22	13.9	41.0	63.0	0.0	0.0	36.0	0	0
11:19:23	13.9	43.0	63.0	0.0	0.0	36.0	0	0
11:19:24	13.9	40.0	63.0	0.0	0.0	36.0	0	0
11:19:25	14.0	42.0	63.0	0.0	0.0	36.0	0	0
11:19:26	14.0	36.0	64.0	0.0	0.0	36.0	0	0
11:19:27	14.1	39.0	64.0	0.0	0.0	36.0	0	0
11:19:28	14.0	40.0	63.0	0.0	0.0	36.0	0	0
11:19:29	14.1	42.0	64.0	0.0	0.0	36.0	0	0
11:19:30	14.2	39.0	64.0	0.0	0.0	36.0	0	0
11:19:31	14.2	43.0	64.0	0.0	0.0	36.0	0	0
11:19:32	14.3	43.0	64.0	0.0	0.0	36.0	0	0
11:19:33	14.2	45.0	65.0	0.0	0.0	36.0	0	0
11:19:34	14.2	36.0	65.0	0.0	0.0	36.0	0	0
11:19:35	14.0	39.0	65.0	0.0	0.0	36.0	0	0
11:19:36	14.0	29.0	64.0	0.0	0.0	36.0	0	0
11:19:37	13.9	35.0	64.0	0.0	0.0	36.0	0	0
11:19:38	13.9	35.0	64.0	0.0	0.0	36.0	0	0
11:19:39	13.9	38.0	63.0	0.0	0.0	36.0	0	0
11:19:40	13.9	38.0	63.0	0.0	0.0	36.0	0	0
11:19:41	13.9	39.0	63.0	0.0	0.0	36.0	0	0
11:19:42	13.9	36.0	63.0	0.0	0.0	36.0	0	0
11:19:43	13.9	35.0	63.0	0.0	0.0	36.0	0	0
11:19:44	13.9	39.0	63.0	0.0	0.0	36.0	0	0
11:19:45	13.9	40.0	63.0	0.0	0.0	36.0	0	0
11:19:46	13.8	36.0	63.0	0.0	0.0	36.0	0	0
11:19:47	13.9	39.0	63.0	0.0	0.0	36.0	0	0
11:19:48	13.9	41.0	63.0	0.0	0.0	36.0	0	0
11:19:49	14.0	40.0	63.0	0.0	0.0	36.0	0	0
11:19:50	14.1	44.0	63.0	0.0	0.0	36.0	0	0
11:19:51	14.2	43.0	64.0	0.0	0.0	36.0	0	0
11:19:52	14.1	46.0	64.0	0.0	0.0	36.0	0	0
11:19:53	14.0	39.0	64.0	0.0	0.0	36.0	0	0
11:19:54	14.1	34.0	64.0	0.0	0.0	36.0	0	0
11:19:55	14.0	39.0	64.0	0.0	0.0	36.0	0	0
11:19:56	14.0	40.0	64.0	0.0	0.0	36.0	0	0
11:19:57	14.0	35.0	64.0	0.0	0.0	36.0	0	0
11:19:58	14.0	35.0	64.0	0.0	0.0	36.0	0	0
11:19:59	13.9	39.0	64.0	0.0	0.0	36.0	0	0
11:20:00	13.9	39.0	63.0	0.0	0.0	36.0	0	0
11:20:01	13.9	34.0	63.0	0.0	0.0	36.0	0	0
11:20:02	13.8	38.0	63.0	0.0	0.0	36.0	0	0
11:20:03	13.8	37.0	63.0	0.0	0.0	36.0	0	0
11:20:04	13.7	35.0	63.0	0.0	0.0	36.0	0	0
11:20:05	13.6	35.0	63.0	0.0	0.0	36.0	0	0
11:20:06	13.6	34.0	62.0	0.0	0.0	36.0	0	0
11:20:07	13.6	36.0	62.0	0.0	0.0	36.0	0	0
11:20:08	13.5	37.0	62.0	0.0	0.0	36.0	0	0
11:20:09	13.4	30.0	61.0	0.0	0.0	36.0	0	0
11:20:10	13.3	31.0	61.0	0.0	0.0	36.0	0	0
11:20:11	13.4	34.0	61.0	0.0	0.0	36.0	0	0
11:20:12	13.6	39.0	60.0	0.0	0.0	36.0	0	0
11:20:13	13.7	51.0	61.0	0.0	0.0	36.0	0	0
11:20:14	13.8	47.0	62.0	0.0	0.0	36.0	0	0
11:20:15	14.0	43.0	63.0	0.0	0.0	36.0	0	0
11:20:16	14.1	50.0	63.0	0.0	0.0	36.0	0	0
11:20:17	14.2	47.0	64.0	0.0	0.0	36.0	0	0
11:20:18	14.4	47.0	64.0	0.0	0.0	36.0	0	0
11:20:19	14.5	52.0	65.0	0.0	0.0	36.0	0	0
11:20:20	14.5	49.0	66.0	0.0	0.0	36.0	0	0
11:20:21	14.6	42.0	66.0	0.0	0.0	36.0	0	0
11:20:22	14.5	45.0	66.0	0.0	0.0	36.0	0	0
11:20:23	14.5	40.0	66.0	0.0	0.0	36.0	0	0
11:20:24	14.5	37.0	66.0	0.0	0.0	36.0	0	0
11:20:25	14.4	36.0	66.0	0.0	0.0	36.0	0	0
11:20:26	14.3	38.0	66.0	0.0	0.0	36.0	0	0
11:20:27	14.3	36.0	65.0	0.0	0.0	36.0	0	0
11:20:28	14.2	35.0	65.0	0.0	0.0	36.0	0	0
11:20:29	14.1	33.0	65.0	0.0	0.0	36.0	0	0
11:20:30	14.1	37.0	65.0	0.0	0.0	36.0	0	0
11:20:31	14.0	36.0	64.0	0.0	0.0	36.0	0	0
11:20:32	14.0	35.0	64.0	0.0	0.0	36.0	0	0
11:20:33	13.9	36.0	64.0	0.0	0.0	36.0	0	0
11:20:34	13.9	36.0	63.0	0.0	0.0	36.0	0	0
11:20:35	13.9	35.0	63.0	0.0	0.0	36.0	0	0
11:20:36	13.9	35.0	63.0	0.0	0.0	36.0	0	0
11:20:37	13.8	37.0	63.0	0.0	0.0	36.0	0	0
11:20:38	13.8	35.0	63.0	0.0	0.0	36.0	0	0
11:20:39	13.8	38.0	63.0	0.0	0.0	36.0	0	0
11:20:40	13.8	38.0	63.0	0.0	0.0	36.0	0	0
11:20:41	13.8	37.0	63.0	0.0	0.0	36.0	0	0
11:20:42	13.7	37.0	63.0	0.0	0.0	36.0	0	0
11:20:43	13.7	32.0	62.0	0.0	0.0	36.0	0	0
11:20:44	13.7	36.0	62.0	0.0	0.0	36.0	0	0
11:20:45	13.7	38.0	62.0	0.0	0.0	36.0	0	0
11:20:46	13.7	41.0	62.0	0.0	0.0	36.0	0	0
11:20:47	13.8	39.0	62.0	0.0	0.0	36.0	0	0
11:20:48	13.7	37.0	62.0	0.0	0.0	36.0	0	0
11:20:49	13.7	40.0	62.0	0.0	0.0	36.0	0	0
11:20:50	13.7	36.0	62.0	0.0	0.0	36.0	0	0
11:20:51	13.7	41.0	62.0	0.0	0.0	36.0	0	0
11:20:52	13.5	34.0	62.0	0.0	0.0	36.0	0	0
11:20:53	13.5	32.0	62.0	0.0	0.0	36.0	0	0
11:20:54	13.4	32.0	62.0	0.0	0.0	36.0	0	0
11:20:55	13.5	35.0	61.0	0.0	0.0	36.0	0	0
11:20:56	13.5	38.0	61.0	0.0	0.0	36.0	0	0
11:20:57	13.6	39.0	61.0	0.0	0.0	36.0	0	0
11:20:58	13.5	38.0	61.0	0.0	0.0	36.0	0	0
11:20:59	13.5	36.0	62.0	0.0	0.0	36.0	0	0
11:21:00	13.5	36.0	61.0	0.0	0.0	36.0	0	0
11:21:01	13.5	40.0	62.0	0.0	0.0	36.0	0	0
11:21:02	13.5	36.0	61.0	0.0	0.0	36.0	0	0
11:21:03	13.5	37.0	61.0	0.0	0.0	36.0	0	0
11:21:04	13.5	38.0	61.0	0.0	0.0	36.0	0	0
11:21:05	13.5	38.0	61.0	0.0	0.0	36.0	0	0
11:21:06	13.4	36.0	61.0	0.0	0.0	36.0	0	0
11:21:07	13.3	34.0	61.0	0.0	0.0	36.0	0	0
11:21:08	13.3	31.0	61.0	0.0	0.0	36.0	0	0
11:21:09	13.4	30.0	61.0	0.0	0.0	36.0	0	0
11:21:10	13.4	41.0	61.0	0.0	0.0	36.0	0	0
11:21:11	13.4	40.0	61.0	0.0	0.0	36.0	0	0
11:21:12	13.4	36.0	61.0	0.0	0.0	36.0	0	0
11:21:13	13.5	34.0	61.0	0.0	0.0	36.0	0	0
11:21:14	13.7	41.0	61.0	0.0	0.0	36.0	0	0
11:21:15	13.8	46.0	61.0	0.0	0.0	36.0	0	0
11:21:16	13.9	46.0	62.0	0.0	0.0	36.0	0	0
11:21:17	14.1	45.0	63.0	0.0	0.0	36.0	0	0
11:21:18	14.1	49.0	63.0	0.0	0.0	36.0	0	0
11:21:19	14.1	41.0	64.0	0.0	0.0	36.0	0	0
11:21:20	14.0	37.0	64.0	0.0	0.0	36.0	0	0
11:21:21	14.1	35.0	64.0	0.0	0.0	36.0	0	0
11:21:22	14.1	41.0	64.0	0.0	0.0	36.0	0	0
11:21:23	14.2	44.0	64.0	0.0	0.0	36.0	0	0
11:21:24	14.2	42.0	64.0	0.0	0.0	36.0	0	0
11:21:25	14.1	45.0	65.0	0.0	0.0	36.0	0	0
11:21:26	14.0	34.0	65.0	0.0	0.0	36.0	0	0
11:21:27	13.9	30.0	64.0	0.0	0.0	36.0	0	0
11:21:28	13.8	33.0	64.0	0.0	0.0	36.0	0	0
11:21:29	13.8	32.0	63.0	0.0	0.0	36.0	0	0
11:21:30	13.8	34.0	63.0	0.0	0.0	36.0	0	0
11:21:31	13.8	37.0	63.0	0.0	0.0	36.0	0	0
11:21:32	13.8	42.0	63.0	0.0	0.0	36.0	0	0
11:21:33	13.8	36.0	63.0	0.0	0.0	36.0	0	0
11:21:34	13.9	40.0	63.0	0.0	0.0	36.0	0	0
11:21:35	13.9	39.0	63.0	0.0	0.0	36.0	0	0
11:21:36	13.9	41.0	63.0	0.0	0.0	36.0	0	0
11:21:37	14.0	41.0	63.0	0.0	0.0	36.0	0	0
11:21:38	14.0	44.0	63.0	0.0	0.0	36.0	0	0
11:21:39	14.0	40.0	64.0	0.0	0.0	36.0	0	0
11:21:40	14.0	40.0	64.0	0.0	0.0	36.0	0	0
11:21:41	14.0	40.0	64.0	0.0	0.0	36.0	0	0
11:21:42	14.0	37.0	64.0	0.0	0.0	36.0	0	0
11:21:43	14.1	40.0	64.0	0.0	0.0	36.0	0	0
11:21:44	14.0	39.0	64.0	0.0	0.0	36.0	0	0
11:21:45	14.0	37.0	64.0	0.0	0.0	36.0	0	0
11:21:46	13.9	41.0	64.0	0.0	0.0	36.0	0	0
11:21:47	13.8	36.0	64.0	0.0	0.0	36.0	0	0
11:21:48	13.7	31.0	63.0	0.0	0.0	36.0	0	0
11:21:49	13.6	32.0	63.0	0.0	0.0	36.0	0	0
11:21:50	13.5	35.0	63.0	0.0	0.0	36.0	0	0
11:21:51	13.4	31.0	62.0	0.0	0.0	36.0	0	0
11:21:52	13.4	29.0	62.0	0.0	0.0	36.0	0	0
11:21:53	13.5	31.0	61.0	0.0	0.0	36.0	0	0
11:21:54	13.5	43.0	61.0	0.0	0.0	36.0	0	0
11:21:55	13.6	36.0	61.0	0.0	0.0	36.0	0	0
11:21:56	13.5	40.0	61.0	0.0	0.0	36.0	0	0
11:21:57	13.5	34.0	61.0	0.0	0.0	36.0	0	0
11:21:58	13.5	38.0	61.0	0.0	0.0	36.0	0	0
11:21:59	13.6	40.0	61.0	0.0	0.0	36.0	0	0
11:22:00	13.7	42.0	62.0	0.0	0.0	36.0	0	0
11:22:01	13.7	40.0	62.0	0.0	0.0	36.0	0	0
11:22:02	13.7	41.0	62.0	0.0	0.0	36.0	0	0
11:22:03	13.8	39.0	62.0	0.0	0.0	36.0	0	0
11:22:04	13.9	42.0	62.0	0.0	0.0	36.0	0	0
11:22:05	13.9	45.0	63.0	0.0	0.0	36.0	0	0
11:22:06	13.8	43.0	63.0	0.0	0.0	36.0	0	0
11:22:07	13.8	35.0	63.0	0.0	0.0	36.0	0	0
11:22:08	13.8	38.0	63.0	0.0	0.0	36.0	0	0
11:22:09	13.7	36.0	63.0	0.0	0.0	36.0	0	0
11:22:10	13.6	36.0	63.0	0.0	0.0	36.0	0	0
11:22:11	13.6	29.0	62.0	0.0	0.0	36.0	0	0
11:22:12	13.5	35.0	62.0	0.0	0.0	36.0	0	0
11:22:13	13.5	34.0	62.0	0.0	0.0	36.0	0	0
11:22:14	13.5	33.0	62.0	0.0	0.0	36.0	0	0
11:22:15	13.2	35.0	61.0	0.0	0.0	36.0	0	0
11:22:16	13.1	31.0	61.0	0.0	0.0	36.0	0	0
11:22:17	12.9	22.0	60.0	0.0	0.0	36.0	0	0
11:22:18	12.8	27.0	60.0	0.0	0.0	36.0	0	0
11:22:19	12.7	25.0	59.0	0.0	0.0	36.0	0	0
11:22:20	12.9	29.0	58.0	0.0	0.0	36.0	0	0
11:22:21	13.3	36.0	58.0	0.0	0.0	36.0	0	0
11:22:22	13.4	60.0	59.0	0.0	0.0	36.0	0	0
11:22:23	13.5	55.0	60.0	0.0	0.0	36.0	0	0
11:22:24	13.6	42.0	61.0	0.0	0.0	36.0	0	0
11:22:25	13.8	46.0	61.0	0.0	0.0	36.0	0	0
11:22:26	13.9	47.0	62.0	0.0	0.0	36.0	0	0
11:22:27	13.9	47.0	62.0	0.0	0.0	36.0	0	0
11:22:28	13.9	40.0	63.0	0.0	0.0	36.0	0	0
11:22:29	13.9	39.0	63.0	0.0	0.0	36.0	0	0
11:22:30	14.0	40.0	63.0	0.0	0.0	36.0	0	0
11:22:31	14.0	38.0	63.0	0.0	0.0	36.0	0	0
11:22:32	14.1	42.0	63.0	0.0	0.0	36.0	0	0
11:22:33	14.1	42.0	64.0	0.0	0.0	36.0	0	0
11:22:34	14.1	40.0	64.0	0.0	0.0	36.0	0	0
11:22:35	13.9	39.0	64.0	0.0	0.0	36.0	0	0
11:22:36	13.8	30.0	64.0	0.0	0.0	36.0	0	0
11:22:37	13.7	33.0	63.0	0.0	0.0	36.0	0	0
11:22:38	13.7	32.0	63.0	0.0	0.0	36.0	0	0
11:22:39	13.5	32.0	62.0	0.0	0.0	36.0	0	0
11:22:40	13.5	33.0	62.0	0.0	0.0	36.0	0	0
11:22:41	13.3	32.0	62.0	0.0	0.0	36.0	0	0
11:22:42	13.3	31.0	61.0	0.0	0.0	36.0	0	0
11:22:43	13.3	31.0	61.0	0.0	0.0	36.0	0	0
11:22:44	13.2	36.0	60.0	0.0	0.0	36.0	0	0
11:22:45	13.2	36.0	60.0	0.0	0.0	36.0	0	0
11:22:46	13.3	36.0	60.0	0.0	0.0	36.0	0	0
11:22:47	13.3	38.0	60.0	0.0	0.0	36.0	0	0
11:22:48	13.3	37.0	60.0	0.0	0.0	36.0	0	0
11:22:49	13.4	38.0	60.0	0.0	0.0	36.0	0	0
11:22:50	13.5	45.0	61.0	0.0	0.0	36.0	0	0
11:22:51	13.5	41.0	61.0	0.0	0.0	36.0	0	0
11:22:52	13.7	40.0	61.0	0.0	0.0	36.0	0	0
11:22:53	13.8	45.0	62.0	0.0	0.0	36.0	0	0
11:22:54	13.9	50.0	62.0	0.0	0.0	36.0	0	0
11:22:55	14.0	42.0	63.0	0.0	0.0	36.0	0	0
11:22:56	14.1	45.0	63.0	0.0	0.0	36.0	0	0
11:22:57	14.1	38.0	63.0	0.0	0.0	36.0	0	0
11:22:58	14.1	48.0	64.0	0.0	0.0	36.0	0	0
11:22:59	14.1	40.0	64.0	0.0	0.0	36.0	0	0
11:23:00	13.9	31.0	64.0	0.0	0.0	36.0	0	0
11:23:01	13.9	31.0	64.0	0.0	0.0	36.0	0	0
11:23:02	13.9	34.0	63.0	0.0	0.0	36.0	0	0
11:23:03	13.8	40.0	63.0	0.0	0.0	36.0	0	0
11:23:04	13.6	28.0	63.0	0.0	0.0	36.0	0	0
11:23:05	13.5	31.0	62.0	0.0	0.0	36.0	0	0
11:23:06	13.5	30.0	62.0	0.0	0.0	36.0	0	0
11:23:07	13.6	38.0	61.0	0.0	0.0	36.0	0	0
11:23:08	13.5	39.0	61.0	0.0	0.0	36.0	0	0
11:23:09	13.5	36.0	61.0	0.0	0.0	36.0	0	0
11:23:10	13.5	38.0	62.0	0.0	0.0	36.0	0	0
11:23:11	13.6	35.0	61.0	0.0	0.0	36.0	0	0
11:23:12	13.7	40.0	61.0	0.0	0.0	36.0	0	0
11:23:13	13.9	46.0	62.0	0.0	0.0	36.0	0	0
11:23:14	14.0	50.0	62.0	0.0	0.0	36.0	0	0
11:23:15	14.2	52.0	63.0	0.0	0.0	36.0	0	0
11:23:16	14.1	48.0	64.0	0.0	0.0	36.0	0	0
11:23:17	14.1	44.0	65.0	0.0	0.0	36.0	0	0
11:23:18	14.1	31.0	64.0	0.0	0.0	36.0	0	0
11:23:19	14.1	37.0	64.0	0.0	0.0	36.0	0	0
11:23:20	14.2	36.0	64.0	0.0	0.0	36.0	0	0
11:23:21	14.2	49.0	65.0	0.0	0.0	36.0	0	0
11:23:22	14.2	38.0	65.0	0.0	0.0	36.0	0	0
11:23:23	14.1	37.0	65.0	0.0	0.0	36.0	0	0
11:23:24	14.0	28.0	64.0	0.0	0.0	36.0	0	0
11:23:25	14.0	34.0	64.0	0.0	0.0	36.0	0	0
11:23:26	13.9	35.0	63.0	0.0	0.0	36.0	0	0
11:23:27	13.8	39.0	63.0	0.0	0.0	36.0	0	0
11:23:28	13.8	33.0	63.0	0.0	0.0	36.0	0	0
11:23:29	13.8	35.0	63.0	0.0	0.0	36.0	0	0
11:23:30	13.8	37.0	63.0	0.0	0.0	36.0	0	0
11:23:31	13.8	40.0	63.0	0.0	0.0	36.0	0	0
11:23:32	13.8	38.0	63.0	0.0	0.0	36.0	0	0
11:23:33	13.8	39.0	63.0	0.0	0.0	36.0	0	0
