# Supplementary material for: Handcycling with concurrent lower body low-frequency electromyostimulation significantly increases acute oxygen uptake: implications for rehabilitation and prevention
Source: PeerJ. 2022 May 18;10:e13333. doi: 10.7717/peerj.13333 (PMC9123886; doi:10.7717/peerj.13333)
Supplement: Supplemental Information 1 — Raw data for each participant (load, heart rate, spirometric data) and R-Scripts for data processing (as described in the material & method section under “Data aquisition”), and EMS intensity and blood lactate concentration. [file peerj-10-13333-s001.zip › raw_data/HANDCYCLE/EMS_Pilot_06_EMS_LOAD.csv]

Time	Speed [km/h]	Power [watt]	Cadence	Heartrate	Temperature [?]	Altitude [m]	latitude	longitude
10:58:39	1.6	0.0	0.0	0.0	0.0	36.0	0	0
10:58:40	3.7	0.0	0.0	0.0	0.0	36.0	0	0
10:58:41	5.1	0.0	0.0	0.0	0.0	36.0	0	0
10:58:42	5.8	0.0	0.0	0.0	0.0	36.0	0	0
10:58:43	6.4	0.0	0.0	0.0	0.0	36.0	0	0
10:58:44	6.9	0.0	0.0	0.0	0.0	36.0	0	0
10:58:45	7.3	0.0	0.0	0.0	0.0	36.0	0	0
10:58:46	7.6	0.0	0.0	0.0	0.0	36.0	0	0
10:58:47	8.4	33.0	35.0	0.0	0.0	36.0	0	0
10:58:48	9.0	33.0	35.0	0.0	0.0	36.0	0	0
10:58:49	9.3	33.0	35.0	0.0	0.0	36.0	0	0
10:58:50	9.5	37.0	40.0	0.0	0.0	36.0	0	0
10:58:51	9.4	37.0	40.0	0.0	0.0	36.0	0	0
10:58:52	9.6	27.0	43.0	0.0	0.0	36.0	0	0
10:58:53	10.0	21.0	43.0	0.0	0.0	36.0	0	0
10:58:54	10.4	37.0	44.0	0.0	0.0	36.0	0	0
10:58:55	10.6	37.0	44.0	0.0	0.0	36.0	0	0
10:58:56	10.9	41.0	46.0	0.0	0.0	36.0	0	0
10:58:57	11.1	39.0	48.0	0.0	0.0	36.0	0	0
10:58:58	11.3	45.0	49.0	0.0	0.0	36.0	0	0
10:58:59	11.2	42.0	51.0	0.0	0.0	36.0	0	0
10:59:00	11.2	31.0	51.0	0.0	0.0	36.0	0	0
10:59:01	11.3	31.0	51.0	0.0	0.0	36.0	0	0
10:59:02	11.4	30.0	51.0	0.0	0.0	36.0	0	0
10:59:03	11.3	33.0	51.0	0.0	0.0	36.0	0	0
10:59:04	11.2	39.0	52.0	0.0	0.0	36.0	0	0
10:59:05	11.3	27.0	52.0	0.0	0.0	36.0	0	0
10:59:06	12.1	27.0	50.0	0.0	0.0	36.0	0	0
10:59:07	12.9	61.0	52.0	0.0	0.0	36.0	0	0
10:59:08	13.5	78.0	56.0	0.0	0.0	36.0	0	0
10:59:09	13.9	76.0	59.0	0.0	0.0	36.0	0	0
10:59:10	14.3	73.0	62.0	0.0	0.0	36.0	0	0
10:59:11	14.5	68.0	64.0	0.0	0.0	36.0	0	0
10:59:12	14.5	58.0	65.0	0.0	0.0	36.0	0	0
10:59:13	14.5	36.0	66.0	0.0	0.0	36.0	0	0
10:59:14	14.4	41.0	66.0	0.0	0.0	36.0	0	0
10:59:15	14.3	33.0	66.0	0.0	0.0	36.0	0	0
10:59:16	14.1	32.0	66.0	0.0	0.0	36.0	0	0
10:59:17	13.9	31.0	65.0	0.0	0.0	36.0	0	0
10:59:18	13.8	26.0	64.0	0.0	0.0	36.0	0	0
10:59:19	13.7	30.0	63.0	0.0	0.0	36.0	0	0
10:59:20	13.7	33.0	63.0	0.0	0.0	36.0	0	0
10:59:21	13.7	41.0	62.0	0.0	0.0	36.0	0	0
10:59:22	13.6	38.0	62.0	0.0	0.0	36.0	0	0
10:59:23	13.6	36.0	62.0	0.0	0.0	36.0	0	0
10:59:24	13.5	35.0	62.0	0.0	0.0	36.0	0	0
10:59:25	13.5	37.0	62.0	0.0	0.0	36.0	0	0
10:59:26	13.5	36.0	61.0	0.0	0.0	36.0	0	0
10:59:27	13.3	36.0	61.0	0.0	0.0	36.0	0	0
10:59:28	13.2	29.0	61.0	0.0	0.0	36.0	0	0
10:59:29	13.2	33.0	60.0	0.0	0.0	36.0	0	0
10:59:30	13.2	35.0	60.0	0.0	0.0	36.0	0	0
10:59:31	13.1	36.0	60.0	0.0	0.0	36.0	0	0
10:59:32	13.1	35.0	60.0	0.0	0.0	36.0	0	0
10:59:33	13.1	34.0	59.0	0.0	0.0	36.0	0	0
10:59:34	13.2	42.0	59.0	0.0	0.0	36.0	0	0
10:59:35	13.3	40.0	60.0	0.0	0.0	36.0	0	0
10:59:36	13.3	42.0	60.0	0.0	0.0	36.0	0	0
10:59:37	13.5	43.0	60.0	0.0	0.0	36.0	0	0
10:59:38	13.5	45.0	61.0	0.0	0.0	36.0	0	0
10:59:39	13.6	44.0	61.0	0.0	0.0	36.0	0	0
10:59:40	13.6	43.0	61.0	0.0	0.0	36.0	0	0
10:59:41	13.6	38.0	62.0	0.0	0.0	36.0	0	0
10:59:42	13.6	41.0	62.0	0.0	0.0	36.0	0	0
10:59:43	13.6	42.0	62.0	0.0	0.0	36.0	0	0
10:59:44	13.6	39.0	62.0	0.0	0.0	36.0	0	0
10:59:45	13.6	36.0	62.0	0.0	0.0	36.0	0	0
10:59:46	13.5	35.0	62.0	0.0	0.0	36.0	0	0
10:59:47	13.5	36.0	62.0	0.0	0.0	36.0	0	0
10:59:48	13.4	35.0	62.0	0.0	0.0	36.0	0	0
10:59:49	13.2	34.0	61.0	0.0	0.0	36.0	0	0
10:59:50	13.0	23.0	61.0	0.0	0.0	36.0	0	0
10:59:51	12.9	27.0	60.0	0.0	0.0	36.0	0	0
10:59:52	12.8	28.0	59.0	0.0	0.0	36.0	0	0
10:59:53	12.7	26.0	59.0	0.0	0.0	36.0	0	0
10:59:54	12.7	33.0	58.0	0.0	0.0	36.0	0	0
10:59:55	12.9	32.0	58.0	0.0	0.0	36.0	0	0
10:59:56	13.1	43.0	58.0	0.0	0.0	36.0	0	0
10:59:57	13.2	52.0	59.0	0.0	0.0	36.0	0	0
10:59:58	13.2	46.0	60.0	0.0	0.0	36.0	0	0
10:59:59	13.2	42.0	60.0	0.0	0.0	36.0	0	0
11:00:00	13.2	43.0	60.0	0.0	0.0	36.0	0	0
11:00:01	13.3	34.0	60.0	0.0	0.0	36.0	0	0
11:00:02	13.4	43.0	60.0	0.0	0.0	36.0	0	0
11:00:03	13.4	45.0	61.0	0.0	0.0	36.0	0	0
11:00:04	13.2	41.0	61.0	0.0	0.0	36.0	0	0
11:00:05	13.2	30.0	61.0	0.0	0.0	36.0	0	0
11:00:06	13.3	33.0	60.0	0.0	0.0	36.0	0	0
11:00:07	13.3	41.0	60.0	0.0	0.0	36.0	0	0
11:00:08	13.3	37.0	60.0	0.0	0.0	36.0	0	0
11:00:09	13.4	38.0	60.0	0.0	0.0	36.0	0	0
11:00:10	13.4	42.0	61.0	0.0	0.0	36.0	0	0
11:00:11	13.5	37.0	61.0	0.0	0.0	36.0	0	0
11:00:12	13.5	43.0	61.0	0.0	0.0	36.0	0	0
11:00:13	13.6	43.0	61.0	0.0	0.0	36.0	0	0
11:00:14	13.6	42.0	62.0	0.0	0.0	36.0	0	0
11:00:15	13.5	37.0	62.0	0.0	0.0	36.0	0	0
11:00:16	13.4	33.0	62.0	0.0	0.0	36.0	0	0
11:00:17	13.3	34.0	61.0	0.0	0.0	36.0	0	0
11:00:18	13.2	33.0	61.0	0.0	0.0	36.0	0	0
11:00:19	13.0	29.0	61.0	0.0	0.0	36.0	0	0
11:00:20	12.9	23.0	60.0	0.0	0.0	36.0	0	0
11:00:21	12.7	30.0	59.0	0.0	0.0	36.0	0	0
11:00:22	12.6	25.0	59.0	0.0	0.0	36.0	0	0
11:00:23	12.4	27.0	58.0	0.0	0.0	36.0	0	0
11:00:24	12.4	28.0	57.0	0.0	0.0	36.0	0	0
11:00:25	12.2	28.0	57.0	0.0	0.0	36.0	0	0
11:00:26	12.2	29.0	56.0	0.0	0.0	36.0	0	0
11:00:27	12.4	32.0	56.0	0.0	0.0	36.0	0	0
11:00:28	12.6	44.0	56.0	0.0	0.0	36.0	0	0
11:00:29	12.9	52.0	56.0	0.0	0.0	36.0	0	0
11:00:30	13.2	57.0	58.0	0.0	0.0	36.0	0	0
11:00:31	13.3	57.0	59.0	0.0	0.0	36.0	0	0
11:00:32	13.4	51.0	60.0	0.0	0.0	36.0	0	0
11:00:33	13.5	45.0	60.0	0.0	0.0	36.0	0	0
11:00:34	13.4	41.0	61.0	0.0	0.0	36.0	0	0
11:00:35	13.5	34.0	61.0	0.0	0.0	36.0	0	0
11:00:36	13.5	37.0	61.0	0.0	0.0	36.0	0	0
11:00:37	13.5	41.0	61.0	0.0	0.0	36.0	0	0
11:00:38	13.5	38.0	61.0	0.0	0.0	36.0	0	0
11:00:39	13.4	35.0	61.0	0.0	0.0	36.0	0	0
11:00:40	13.3	32.0	61.0	0.0	0.0	36.0	0	0
11:00:41	13.1	35.0	61.0	0.0	0.0	36.0	0	0
11:00:42	13.0	27.0	60.0	0.0	0.0	36.0	0	0
11:00:43	12.9	27.0	57.0	0.0	0.0	36.0	0	0
11:00:44	12.9	28.0	59.0	0.0	0.0	36.0	0	0
11:00:45	13.0	36.0	59.0	0.0	0.0	36.0	0	0
11:00:46	13.0	38.0	59.0	0.0	0.0	36.0	0	0
11:00:47	13.0	42.0	59.0	0.0	0.0	36.0	0	0
11:00:48	13.0	39.0	59.0	0.0	0.0	36.0	0	0
11:00:49	13.0	36.0	59.0	0.0	0.0	36.0	0	0
11:00:50	13.2	38.0	59.0	0.0	0.0	36.0	0	0
11:00:51	13.3	50.0	59.0	0.0	0.0	36.0	0	0
11:00:52	13.3	45.0	60.0	0.0	0.0	36.0	0	0
11:00:53	13.3	40.0	60.0	0.0	0.0	36.0	0	0
11:00:54	13.3	38.0	60.0	0.0	0.0	36.0	0	0
11:00:55	13.4	38.0	60.0	0.0	0.0	36.0	0	0
11:00:56	13.4	43.0	60.0	0.0	0.0	36.0	0	0
11:00:57	13.4	36.0	61.0	0.0	0.0	36.0	0	0
11:00:58	13.4	42.0	61.0	0.0	0.0	36.0	0	0
11:00:59	13.3	35.0	61.0	0.0	0.0	36.0	0	0
11:01:00	13.3	35.0	61.0	0.0	0.0	36.0	0	0
11:01:01	13.3	35.0	60.0	0.0	0.0	36.0	0	0
11:01:02	13.1	37.0	60.0	0.0	0.0	36.0	0	0
11:01:03	13.0	29.0	60.0	0.0	0.0	36.0	0	0
11:01:04	12.8	28.0	59.0	0.0	0.0	36.0	0	0
11:01:05	12.6	28.0	59.0	0.0	0.0	36.0	0	0
11:01:06	12.6	25.0	59.0	0.0	0.0	36.0	0	0
11:01:07	12.5	27.0	51.0	0.0	0.0	36.0	0	0
11:01:08	12.6	29.0	57.0	0.0	0.0	36.0	0	0
11:01:09	12.8	31.0	57.0	0.0	0.0	36.0	0	0
11:01:10	13.0	45.0	57.0	0.0	0.0	36.0	0	0
11:01:11	13.2	54.0	58.0	0.0	0.0	36.0	0	0
11:01:12	13.3	49.0	59.0	0.0	0.0	36.0	0	0
11:01:13	13.3	47.0	60.0	0.0	0.0	36.0	0	0
11:01:14	13.4	44.0	60.0	0.0	0.0	36.0	0	0
11:01:15	13.6	43.0	61.0	0.0	0.0	36.0	0	0
11:01:16	13.8	45.0	61.0	0.0	0.0	36.0	0	0
11:01:17	13.9	50.0	62.0	0.0	0.0	36.0	0	0
11:01:18	13.9	43.0	63.0	0.0	0.0	36.0	0	0
11:01:19	13.9	46.0	63.0	0.0	0.0	36.0	0	0
11:01:20	13.9	39.0	63.0	0.0	0.0	36.0	0	0
11:01:21	13.8	39.0	63.0	0.0	0.0	36.0	0	0
11:01:22	13.8	33.0	63.0	0.0	0.0	36.0	0	0
11:01:23	13.7	35.0	63.0	0.0	0.0	36.0	0	0
11:01:24	13.7	35.0	62.0	0.0	0.0	36.0	0	0
11:01:25	13.7	36.0	62.0	0.0	0.0	36.0	0	0
11:01:26	13.6	37.0	62.0	0.0	0.0	36.0	0	0
11:01:27	13.5	36.0	62.0	0.0	0.0	36.0	0	0
11:01:28	13.3	32.0	62.0	0.0	0.0	36.0	0	0
11:01:29	13.3	27.0	61.0	0.0	0.0	36.0	0	0
11:01:30	13.5	34.0	61.0	0.0	0.0	36.0	0	0
11:01:31	13.5	46.0	61.0	0.0	0.0	36.0	0	0
11:01:32	13.4	37.0	61.0	0.0	0.0	36.0	0	0
11:01:33	13.4	34.0	61.0	0.0	0.0	36.0	0	0
11:01:34	13.4	36.0	61.0	0.0	0.0	36.0	0	0
11:01:35	13.4	36.0	61.0	0.0	0.0	36.0	0	0
11:01:36	13.4	39.0	61.0	0.0	0.0	36.0	0	0
11:01:37	13.4	38.0	61.0	0.0	0.0	36.0	0	0
11:01:38	13.4	39.0	61.0	0.0	0.0	36.0	0	0
11:01:39	13.3	40.0	61.0	0.0	0.0	36.0	0	0
11:01:40	13.3	29.0	61.0	0.0	0.0	36.0	0	0
11:01:41	13.2	37.0	60.0	0.0	0.0	36.0	0	0
11:01:42	13.1	33.0	60.0	0.0	0.0	36.0	0	0
11:01:43	13.2	33.0	60.0	0.0	0.0	36.0	0	0
11:01:44	13.1	36.0	60.0	0.0	0.0	36.0	0	0
11:01:45	13.1	37.0	60.0	0.0	0.0	36.0	0	0
11:01:46	13.2	37.0	60.0	0.0	0.0	36.0	0	0
11:01:47	13.4	37.0	60.0	0.0	0.0	36.0	0	0
11:01:48	13.3	44.0	60.0	0.0	0.0	36.0	0	0
11:01:49	13.4	40.0	61.0	0.0	0.0	36.0	0	0
11:01:50	13.4	41.0	61.0	0.0	0.0	36.0	0	0
11:01:51	13.4	39.0	61.0	0.0	0.0	36.0	0	0
11:01:52	13.4	39.0	61.0	0.0	0.0	36.0	0	0
11:01:53	13.4	35.0	61.0	0.0	0.0	36.0	0	0
11:01:54	13.4	37.0	61.0	0.0	0.0	36.0	0	0
11:01:55	13.5	41.0	61.0	0.0	0.0	36.0	0	0
11:01:56	13.5	40.0	61.0	0.0	0.0	36.0	0	0
11:01:57	13.4	38.0	61.0	0.0	0.0	36.0	0	0
11:01:58	13.3	38.0	61.0	0.0	0.0	36.0	0	0
11:01:59	13.1	31.0	61.0	0.0	0.0	36.0	0	0
11:02:00	13.0	25.0	60.0	0.0	0.0	36.0	0	0
11:02:01	12.8	28.0	58.0	0.0	0.0	36.0	0	0
11:02:02	12.7	25.0	59.0	0.0	0.0	36.0	0	0
11:02:03	12.6	28.0	58.0	0.0	0.0	36.0	0	0
11:02:04	12.6	32.0	58.0	0.0	0.0	36.0	0	0
11:02:05	12.7	33.0	58.0	0.0	0.0	36.0	0	0
11:02:06	12.9	35.0	57.0	0.0	0.0	36.0	0	0
11:02:07	13.0	53.0	58.0	0.0	0.0	36.0	0	0
11:02:08	13.1	47.0	59.0	0.0	0.0	36.0	0	0
11:02:09	13.1	44.0	59.0	0.0	0.0	36.0	0	0
11:02:10	13.2	43.0	60.0	0.0	0.0	36.0	0	0
11:02:11	13.3	41.0	60.0	0.0	0.0	36.0	0	0
11:02:12	13.2	44.0	60.0	0.0	0.0	36.0	0	0
11:02:13	13.3	36.0	60.0	0.0	0.0	36.0	0	0
11:02:14	13.3	38.0	60.0	0.0	0.0	36.0	0	0
11:02:15	13.5	42.0	60.0	0.0	0.0	36.0	0	0
11:02:16	13.5	45.0	61.0	0.0	0.0	36.0	0	0
11:02:17	13.5	41.0	61.0	0.0	0.0	36.0	0	0
11:02:18	13.6	43.0	61.0	0.0	0.0	36.0	0	0
11:02:19	13.5	39.0	62.0	0.0	0.0	36.0	0	0
11:02:20	13.4	38.0	62.0	0.0	0.0	36.0	0	0
11:02:21	13.4	34.0	61.0	0.0	0.0	36.0	0	0
11:02:22	13.5	36.0	61.0	0.0	0.0	36.0	0	0
11:02:23	13.6	43.0	61.0	0.0	0.0	36.0	0	0
11:02:24	13.5	40.0	62.0	0.0	0.0	36.0	0	0
11:02:25	13.5	37.0	62.0	0.0	0.0	36.0	0	0
11:02:26	13.4	35.0	62.0	0.0	0.0	36.0	0	0
11:02:27	13.4	37.0	61.0	0.0	0.0	36.0	0	0
11:02:28	13.3	36.0	61.0	0.0	0.0	36.0	0	0
11:02:29	13.3	38.0	61.0	0.0	0.0	36.0	0	0
11:02:30	13.3	30.0	61.0	0.0	0.0	36.0	0	0
11:02:31	13.3	37.0	61.0	0.0	0.0	36.0	0	0
11:02:32	13.3	37.0	60.0	0.0	0.0	36.0	0	0
11:02:33	13.3	41.0	61.0	0.0	0.0	36.0	0	0
11:02:34	13.3	36.0	61.0	0.0	0.0	36.0	0	0
11:02:35	13.3	35.0	61.0	0.0	0.0	36.0	0	0
11:02:36	13.3	37.0	60.0	0.0	0.0	36.0	0	0
11:02:37	13.2	36.0	60.0	0.0	0.0	36.0	0	0
11:02:38	13.2	36.0	60.0	0.0	0.0	36.0	0	0
11:02:39	13.2	36.0	60.0	0.0	0.0	36.0	0	0
11:02:40	13.1	34.0	60.0	0.0	0.0	36.0	0	0
11:02:41	13.2	36.0	60.0	0.0	0.0	36.0	0	0
11:02:42	13.2	36.0	60.0	0.0	0.0	36.0	0	0
11:02:43	13.1	38.0	60.0	0.0	0.0	36.0	0	0
11:02:44	13.1	35.0	60.0	0.0	0.0	36.0	0	0
11:02:45	13.1	33.0	60.0	0.0	0.0	36.0	0	0
11:02:46	13.1	35.0	60.0	0.0	0.0	36.0	0	0
11:02:47	13.1	38.0	60.0	0.0	0.0	36.0	0	0
11:02:48	13.0	36.0	60.0	0.0	0.0	36.0	0	0
11:02:49	13.1	37.0	60.0	0.0	0.0	36.0	0	0
11:02:50	13.1	37.0	60.0	0.0	0.0	36.0	0	0
11:02:51	13.2	37.0	60.0	0.0	0.0	36.0	0	0
11:02:52	13.2	39.0	60.0	0.0	0.0	36.0	0	0
11:02:53	13.3	41.0	60.0	0.0	0.0	36.0	0	0
11:02:54	13.3	38.0	60.0	0.0	0.0	36.0	0	0
11:02:55	13.3	40.0	60.0	0.0	0.0	36.0	0	0
11:02:56	13.2	35.0	60.0	0.0	0.0	36.0	0	0
11:02:57	13.3	37.0	60.0	0.0	0.0	36.0	0	0
11:02:58	13.3	38.0	60.0	0.0	0.0	36.0	0	0
11:02:59	13.4	40.0	61.0	0.0	0.0	36.0	0	0
11:03:00	13.4	40.0	61.0	0.0	0.0	36.0	0	0
11:03:01	13.4	39.0	61.0	0.0	0.0	36.0	0	0
11:03:02	13.3	37.0	61.0	0.0	0.0	36.0	0	0
11:03:03	13.3	36.0	61.0	0.0	0.0	36.0	0	0
11:03:04	13.2	31.0	61.0	0.0	0.0	36.0	0	0
11:03:05	13.1	34.0	60.0	0.0	0.0	36.0	0	0
11:03:06	13.1	33.0	60.0	0.0	0.0	36.0	0	0
11:03:07	13.1	32.0	60.0	0.0	0.0	36.0	0	0
11:03:08	13.1	39.0	60.0	0.0	0.0	36.0	0	0
11:03:09	13.1	37.0	60.0	0.0	0.0	36.0	0	0
11:03:10	13.1	38.0	60.0	0.0	0.0	36.0	0	0
11:03:11	13.1	34.0	60.0	0.0	0.0	36.0	0	0
11:03:12	13.1	38.0	60.0	0.0	0.0	36.0	0	0
11:03:13	13.2	40.0	60.0	0.0	0.0	36.0	0	0
11:03:14	13.2	36.0	60.0	0.0	0.0	36.0	0	0
11:03:15	13.3	37.0	60.0	0.0	0.0	36.0	0	0
11:03:16	13.3	42.0	60.0	0.0	0.0	36.0	0	0
11:03:17	13.3	40.0	60.0	0.0	0.0	36.0	0	0
11:03:18	13.4	38.0	60.0	0.0	0.0	36.0	0	0
11:03:19	13.5	41.0	61.0	0.0	0.0	36.0	0	0
11:03:20	13.5	41.0	61.0	0.0	0.0	36.0	0	0
11:03:21	13.6	43.0	61.0	0.0	0.0	36.0	0	0
11:03:22	13.6	42.0	62.0	0.0	0.0	36.0	0	0
11:03:23	13.7	43.0	62.0	0.0	0.0	36.0	0	0
11:03:24	13.8	37.0	62.0	0.0	0.0	36.0	0	0
11:03:25	13.8	43.0	62.0	0.0	0.0	36.0	0	0
11:03:26	13.8	44.0	62.0	0.0	0.0	36.0	0	0
11:03:27	13.8	40.0	63.0	0.0	0.0	36.0	0	0
11:03:28	13.7	37.0	62.0	0.0	0.0	36.0	0	0
11:03:29	13.6	36.0	62.0	0.0	0.0	36.0	0	0
11:03:30	13.5	34.0	62.0	0.0	0.0	36.0	0	0
11:03:31	13.5	29.0	62.0	0.0	0.0	36.0	0	0
11:03:32	13.1	35.0	61.0	0.0	0.0	36.0	0	0
11:03:33	13.0	18.0	58.0	0.0	0.0	36.0	0	0
11:03:34	12.8	25.0	59.0	0.0	0.0	36.0	0	0
11:03:35	12.7	25.0	59.0	0.0	0.0	36.0	0	0
11:03:36	12.5	24.0	59.0	0.0	0.0	36.0	0	0
11:03:37	12.3	30.0	58.0	0.0	0.0	36.0	0	0
11:03:38	11.9	24.0	56.0	0.0	0.0	36.0	0	0
11:03:39	11.5	7.0	93.0	0.0	0.0	36.0	0	0
11:03:40	11.2	7.0	93.0	0.0	0.0	36.0	0	0
11:03:41	11.3	20.0	50.0	0.0	0.0	36.0	0	0
11:03:42	11.6	23.0	51.0	0.0	0.0	36.0	0	0
11:03:43	12.2	42.0	51.0	0.0	0.0	36.0	0	0
11:03:44	13.0	61.0	53.0	0.0	0.0	36.0	0	0
11:03:45	13.6	86.0	56.0	0.0	0.0	36.0	0	0
11:03:46	13.9	93.0	60.0	0.0	0.0	36.0	0	0
11:03:47	14.1	67.0	62.0	0.0	0.0	36.0	0	0
11:03:48	14.3	56.0	63.0	0.0	0.0	36.0	0	0
11:03:49	14.2	51.0	64.0	0.0	0.0	36.0	0	0
11:03:50	14.3	42.0	65.0	0.0	0.0	36.0	0	0
11:03:51	14.3	36.0	65.0	0.0	0.0	36.0	0	0
11:03:52	14.4	43.0	65.0	0.0	0.0	36.0	0	0
11:03:53	14.3	40.0	65.0	0.0	0.0	36.0	0	0
11:03:54	14.3	39.0	65.0	0.0	0.0	36.0	0	0
11:03:55	14.3	37.0	65.0	0.0	0.0	36.0	0	0
11:03:56	14.3	39.0	65.0	0.0	0.0	36.0	0	0
11:03:57	14.2	41.0	65.0	0.0	0.0	36.0	0	0
11:03:58	14.1	36.0	65.0	0.0	0.0	36.0	0	0
11:03:59	14.1	34.0	65.0	0.0	0.0	36.0	0	0
11:04:00	14.0	40.0	64.0	0.0	0.0	36.0	0	0
11:04:01	13.9	29.0	64.0	0.0	0.0	36.0	0	0
11:04:02	13.9	35.0	64.0	0.0	0.0	36.0	0	0
11:04:03	13.8	35.0	63.0	0.0	0.0	36.0	0	0
11:04:04	13.8	37.0	63.0	0.0	0.0	36.0	0	0
11:04:05	13.6	31.0	63.0	0.0	0.0	36.0	0	0
11:04:06	13.5	31.0	63.0	0.0	0.0	36.0	0	0
11:04:07	13.5	28.0	62.0	0.0	0.0	36.0	0	0
11:04:08	13.5	31.0	61.0	0.0	0.0	36.0	0	0
11:04:09	13.5	38.0	61.0	0.0	0.0	36.0	0	0
11:04:10	13.5	35.0	61.0	0.0	0.0	36.0	0	0
11:04:11	13.5	39.0	61.0	0.0	0.0	36.0	0	0
11:04:12	13.5	41.0	61.0	0.0	0.0	36.0	0	0
11:04:13	13.5	36.0	61.0	0.0	0.0	36.0	0	0
11:04:14	13.5	35.0	61.0	0.0	0.0	36.0	0	0
11:04:15	13.4	34.0	61.0	0.0	0.0	36.0	0	0
11:04:16	13.5	36.0	61.0	0.0	0.0	36.0	0	0
11:04:17	13.6	41.0	61.0	0.0	0.0	36.0	0	0
11:04:18	13.8	46.0	61.0	0.0	0.0	36.0	0	0
11:04:19	13.9	48.0	62.0	0.0	0.0	36.0	0	0
11:04:20	13.8	43.0	63.0	0.0	0.0	36.0	0	0
11:04:21	13.8	37.0	63.0	0.0	0.0	36.0	0	0
11:04:22	13.7	35.0	63.0	0.0	0.0	36.0	0	0
11:04:23	13.7	36.0	63.0	0.0	0.0	36.0	0	0
11:04:24	13.6	36.0	62.0	0.0	0.0	36.0	0	0
11:04:25	13.5	33.0	62.0	0.0	0.0	36.0	0	0
11:04:26	13.5	33.0	62.0	0.0	0.0	36.0	0	0
11:04:27	13.5	33.0	61.0	0.0	0.0	36.0	0	0
11:04:28	13.4	40.0	61.0	0.0	0.0	36.0	0	0
11:04:29	13.4	32.0	61.0	0.0	0.0	36.0	0	0
11:04:30	13.4	36.0	61.0	0.0	0.0	36.0	0	0
11:04:31	13.3	36.0	61.0	0.0	0.0	36.0	0	0
11:04:32	13.4	35.0	61.0	0.0	0.0	36.0	0	0
11:04:33	13.4	36.0	61.0	0.0	0.0	36.0	0	0
11:04:34	13.3	39.0	61.0	0.0	0.0	36.0	0	0
11:04:35	13.3	33.0	61.0	0.0	0.0	36.0	0	0
11:04:36	13.4	37.0	61.0	0.0	0.0	36.0	0	0
11:04:37	13.5	41.0	61.0	0.0	0.0	36.0	0	0
11:04:38	13.7	43.0	61.0	0.0	0.0	36.0	0	0
11:04:39	13.8	45.0	62.0	0.0	0.0	36.0	0	0
11:04:40	13.9	43.0	62.0	0.0	0.0	36.0	0	0
11:04:41	14.0	42.0	62.0	0.0	0.0	36.0	0	0
11:04:42	14.0	48.0	63.0	0.0	0.0	36.0	0	0
11:04:43	14.0	43.0	63.0	0.0	0.0	36.0	0	0
11:04:44	14.1	39.0	64.0	0.0	0.0	36.0	0	0
11:04:45	14.1	41.0	64.0	0.0	0.0	36.0	0	0
11:04:46	14.2	42.0	64.0	0.0	0.0	36.0	0	0
11:04:47	14.2	41.0	64.0	0.0	0.0	36.0	0	0
11:04:48	14.1	42.0	64.0	0.0	0.0	36.0	0	0
11:04:49	14.0	31.0	64.0	0.0	0.0	36.0	0	0
11:04:50	13.9	31.0	63.0	0.0	0.0	36.0	0	0
11:04:51	13.8	34.0	63.0	0.0	0.0	36.0	0	0
11:04:52	13.8	34.0	63.0	0.0	0.0	36.0	0	0
11:04:53	13.7	37.0	63.0	0.0	0.0	36.0	0	0
11:04:54	13.6	33.0	63.0	0.0	0.0	36.0	0	0
11:04:55	13.5	33.0	62.0	0.0	0.0	36.0	0	0
11:04:56	13.2	32.0	62.0	0.0	0.0	36.0	0	0
11:04:57	13.1	22.0	61.0	0.0	0.0	36.0	0	0
11:04:58	13.1	25.0	60.0	0.0	0.0	36.0	0	0
11:04:59	13.0	33.0	60.0	0.0	0.0	36.0	0	0
11:05:00	13.0	36.0	59.0	0.0	0.0	36.0	0	0
11:05:01	13.1	33.0	59.0	0.0	0.0	36.0	0	0
11:05:02	13.1	43.0	59.0	0.0	0.0	36.0	0	0
11:05:03	13.3	44.0	60.0	0.0	0.0	36.0	0	0
11:05:04	13.4	47.0	60.0	0.0	0.0	36.0	0	0
11:05:05	13.5	45.0	60.0	0.0	0.0	36.0	0	0
11:05:06	13.7	46.0	61.0	0.0	0.0	36.0	0	0
11:05:07	13.8	50.0	62.0	0.0	0.0	36.0	0	0
11:05:08	13.9	48.0	62.0	0.0	0.0	36.0	0	0
11:05:09	14.0	45.0	63.0	0.0	0.0	36.0	0	0
11:05:10	14.0	45.0	63.0	0.0	0.0	36.0	0	0
11:05:11	14.0	36.0	64.0	0.0	0.0	36.0	0	0
11:05:12	14.1	38.0	63.0	0.0	0.0	36.0	0	0
11:05:13	14.2	42.0	64.0	0.0	0.0	36.0	0	0
11:05:14	14.2	43.0	65.0	0.0	0.0	36.0	0	0
11:05:15	14.1	40.0	64.0	0.0	0.0	36.0	0	0
11:05:16	14.1	33.0	64.0	0.0	0.0	36.0	0	0
11:05:17	14.0	35.0	64.0	0.0	0.0	36.0	0	0
11:05:18	13.9	35.0	64.0	0.0	0.0	36.0	0	0
11:05:19	13.9	34.0	63.0	0.0	0.0	36.0	0	0
11:05:20	13.9	38.0	63.0	0.0	0.0	36.0	0	0
11:05:21	13.8	41.0	63.0	0.0	0.0	36.0	0	0
11:05:22	13.8	35.0	63.0	0.0	0.0	36.0	0	0
11:05:23	13.8	39.0	63.0	0.0	0.0	36.0	0	0
11:05:24	13.7	37.0	63.0	0.0	0.0	36.0	0	0
11:05:25	13.7	35.0	63.0	0.0	0.0	36.0	0	0
11:05:26	13.6	35.0	62.0	0.0	0.0	36.0	0	0
11:05:27	13.6	34.0	62.0	0.0	0.0	36.0	0	0
11:05:28	13.5	33.0	62.0	0.0	0.0	36.0	0	0
11:05:29	13.4	35.0	62.0	0.0	0.0	36.0	0	0
11:05:30	13.3	33.0	61.0	0.0	0.0	36.0	0	0
11:05:31	13.3	31.0	61.0	0.0	0.0	36.0	0	0
11:05:32	13.3	35.0	61.0	0.0	0.0	36.0	0	0
11:05:33	13.2	34.0	60.0	0.0	0.0	36.0	0	0
11:05:34	13.1	36.0	60.0	0.0	0.0	36.0	0	0
11:05:35	13.1	33.0	60.0	0.0	0.0	36.0	0	0
11:05:36	13.1	30.0	60.0	0.0	0.0	36.0	0	0
11:05:37	13.0	36.0	59.0	0.0	0.0	36.0	0	0
11:05:38	12.9	33.0	59.0	0.0	0.0	36.0	0	0
11:05:39	13.0	28.0	59.0	0.0	0.0	36.0	0	0
11:05:40	13.1	39.0	59.0	0.0	0.0	36.0	0	0
11:05:41	13.2	42.0	59.0	0.0	0.0	36.0	0	0
11:05:42	13.2	41.0	60.0	0.0	0.0	36.0	0	0
11:05:43	13.4	40.0	60.0	0.0	0.0	36.0	0	0
11:05:44	13.4	43.0	60.0	0.0	0.0	36.0	0	0
11:05:45	13.5	45.0	61.0	0.0	0.0	36.0	0	0
11:05:46	13.5	40.0	61.0	0.0	0.0	36.0	0	0
11:05:47	13.5	39.0	61.0	0.0	0.0	36.0	0	0
11:05:48	13.5	39.0	61.0	0.0	0.0	36.0	0	0
11:05:49	13.5	37.0	61.0	0.0	0.0	36.0	0	0
11:05:50	13.5	36.0	61.0	0.0	0.0	36.0	0	0
11:05:51	13.5	34.0	61.0	0.0	0.0	36.0	0	0
11:05:52	13.4	41.0	61.0	0.0	0.0	36.0	0	0
11:05:53	13.4	38.0	61.0	0.0	0.0	36.0	0	0
11:05:54	13.4	33.0	61.0	0.0	0.0	36.0	0	0
11:05:55	13.4	37.0	61.0	0.0	0.0	36.0	0	0
11:05:56	13.3	37.0	61.0	0.0	0.0	36.0	0	0
11:05:57	13.3	35.0	61.0	0.0	0.0	36.0	0	0
11:05:58	13.3	34.0	61.0	0.0	0.0	36.0	0	0
11:05:59	13.3	36.0	60.0	0.0	0.0	36.0	0	0
11:06:00	13.4	35.0	60.0	0.0	0.0	36.0	0	0
11:06:01	13.4	40.0	61.0	0.0	0.0	36.0	0	0
11:06:02	13.5	39.0	61.0	0.0	0.0	36.0	0	0
11:06:03	13.5	41.0	61.0	0.0	0.0	36.0	0	0
11:06:04	13.6	41.0	61.0	0.0	0.0	36.0	0	0
11:06:05	13.5	39.0	62.0	0.0	0.0	36.0	0	0
11:06:06	13.5	35.0	61.0	0.0	0.0	36.0	0	0
11:06:07	13.6	36.0	61.0	0.0	0.0	36.0	0	0
11:06:08	13.5	41.0	62.0	0.0	0.0	36.0	0	0
11:06:09	13.6	36.0	62.0	0.0	0.0	36.0	0	0
11:06:10	13.6	38.0	61.0	0.0	0.0	36.0	0	0
11:06:11	13.5	38.0	62.0	0.0	0.0	36.0	0	0
11:06:12	13.5	33.0	61.0	0.0	0.0	36.0	0	0
11:06:13	13.5	38.0	61.0	0.0	0.0	36.0	0	0
11:06:14	13.5	37.0	61.0	0.0	0.0	36.0	0	0
11:06:15	13.5	38.0	61.0	0.0	0.0	36.0	0	0
11:06:16	13.6	41.0	61.0	0.0	0.0	36.0	0	0
11:06:17	13.6	41.0	62.0	0.0	0.0	36.0	0	0
11:06:18	13.6	38.0	62.0	0.0	0.0	36.0	0	0
11:06:19	13.6	42.0	62.0	0.0	0.0	36.0	0	0
11:06:20	13.7	41.0	62.0	0.0	0.0	36.0	0	0
11:06:21	13.6	39.0	62.0	0.0	0.0	36.0	0	0
11:06:22	13.7	36.0	62.0	0.0	0.0	36.0	0	0
11:06:23	13.7	41.0	62.0	0.0	0.0	36.0	0	0
11:06:24	13.7	39.0	62.0	0.0	0.0	36.0	0	0
11:06:25	13.8	38.0	62.0	0.0	0.0	36.0	0	0
11:06:26	13.8	41.0	62.0	0.0	0.0	36.0	0	0
11:06:27	14.0	42.0	63.0	0.0	0.0	36.0	0	0
11:06:28	14.0	44.0	63.0	0.0	0.0	36.0	0	0
11:06:29	14.0	45.0	63.0	0.0	0.0	36.0	0	0
11:06:30	14.1	40.0	64.0	0.0	0.0	36.0	0	0
11:06:31	14.0	41.0	64.0	0.0	0.0	36.0	0	0
11:06:32	14.0	39.0	64.0	0.0	0.0	36.0	0	0
11:06:33	14.0	38.0	64.0	0.0	0.0	36.0	0	0
11:06:34	14.0	38.0	64.0	0.0	0.0	36.0	0	0
11:06:35	14.0	42.0	64.0	0.0	0.0	36.0	0	0
11:06:36	13.9	37.0	63.0	0.0	0.0	36.0	0	0
11:06:37	13.8	36.0	63.0	0.0	0.0	36.0	0	0
11:06:38	13.8	31.0	63.0	0.0	0.0	36.0	0	0
11:06:39	13.7	37.0	63.0	0.0	0.0	36.0	0	0
11:06:40	13.7	39.0	63.0	0.0	0.0	36.0	0	0
11:06:41	13.8	38.0	63.0	0.0	0.0	36.0	0	0
11:06:42	13.8	39.0	62.0	0.0	0.0	36.0	0	0
11:06:43	13.8	42.0	63.0	0.0	0.0	36.0	0	0
11:06:44	13.8	43.0	63.0	0.0	0.0	36.0	0	0
11:06:45	13.9	38.0	63.0	0.0	0.0	36.0	0	0
11:06:46	13.8	39.0	63.0	0.0	0.0	36.0	0	0
11:06:47	13.8	39.0	63.0	0.0	0.0	36.0	0	0
11:06:48	13.7	37.0	63.0	0.0	0.0	36.0	0	0
11:06:49	13.6	33.0	63.0	0.0	0.0	36.0	0	0
11:06:50	13.5	29.0	62.0	0.0	0.0	36.0	0	0
11:06:51	13.5	33.0	62.0	0.0	0.0	36.0	0	0
11:06:52	13.5	35.0	62.0	0.0	0.0	36.0	0	0
11:06:53	13.4	38.0	61.0	0.0	0.0	36.0	0	0
11:06:54	13.4	34.0	61.0	0.0	0.0	36.0	0	0
11:06:55	13.4	32.0	61.0	0.0	0.0	36.0	0	0
11:06:56	13.4	38.0	61.0	0.0	0.0	36.0	0	0
11:06:57	13.5	37.0	61.0	0.0	0.0	36.0	0	0
11:06:58	13.5	37.0	61.0	0.0	0.0	36.0	0	0
11:06:59	13.5	39.0	61.0	0.0	0.0	36.0	0	0
11:07:00	13.6	39.0	61.0	0.0	0.0	36.0	0	0
11:07:01	13.5	40.0	62.0	0.0	0.0	36.0	0	0
11:07:02	13.5	35.0	61.0	0.0	0.0	36.0	0	0
11:07:03	13.6	38.0	61.0	0.0	0.0	36.0	0	0
11:07:04	13.6	42.0	62.0	0.0	0.0	36.0	0	0
11:07:05	13.6	37.0	62.0	0.0	0.0	36.0	0	0
11:07:06	13.6	38.0	62.0	0.0	0.0	36.0	0	0
11:07:07	13.5	35.0	62.0	0.0	0.0	36.0	0	0
11:07:08	13.5	34.0	61.0	0.0	0.0	36.0	0	0
11:07:09	13.5	36.0	61.0	0.0	0.0	36.0	0	0
11:07:10	13.4	34.0	61.0	0.0	0.0	36.0	0	0
11:07:11	13.4	33.0	61.0	0.0	0.0	36.0	0	0
11:07:12	13.5	37.0	61.0	0.0	0.0	36.0	0	0
11:07:13	13.5	39.0	61.0	0.0	0.0	36.0	0	0
11:07:14	13.5	40.0	61.0	0.0	0.0	36.0	0	0
11:07:15	13.4	37.0	61.0	0.0	0.0	36.0	0	0
11:07:16	13.4	36.0	61.0	0.0	0.0	36.0	0	0
11:07:17	13.5	39.0	61.0	0.0	0.0	36.0	0	0
11:07:18	13.4	39.0	61.0	0.0	0.0	36.0	0	0
11:07:19	13.4	32.0	61.0	0.0	0.0	36.0	0	0
11:07:20	13.4	38.0	61.0	0.0	0.0	36.0	0	0
11:07:21	13.3	39.0	61.0	0.0	0.0	36.0	0	0
11:07:22	13.3	36.0	61.0	0.0	0.0	36.0	0	0
11:07:23	13.3	33.0	61.0	0.0	0.0	36.0	0	0
11:07:24	13.3	32.0	60.0	0.0	0.0	36.0	0	0
11:07:25	13.3	36.0	60.0	0.0	0.0	36.0	0	0
11:07:26	13.3	40.0	60.0	0.0	0.0	36.0	0	0
11:07:27	13.3	37.0	60.0	0.0	0.0	36.0	0	0
11:07:28	13.2	36.0	61.0	0.0	0.0	36.0	0	0
11:07:29	13.2	32.0	60.0	0.0	0.0	36.0	0	0
11:07:30	13.2	38.0	60.0	0.0	0.0	36.0	0	0
11:07:31	13.2	39.0	60.0	0.0	0.0	36.0	0	0
11:07:32	13.2	34.0	60.0	0.0	0.0	36.0	0	0
11:07:33	13.1	34.0	60.0	0.0	0.0	36.0	0	0
11:07:34	13.1	33.0	60.0	0.0	0.0	36.0	0	0
11:07:35	13.0	32.0	60.0	0.0	0.0	36.0	0	0
11:07:36	12.9	32.0	59.0	0.0	0.0	36.0	0	0
11:07:37	12.9	29.0	59.0	0.0	0.0	36.0	0	0
11:07:38	12.9	33.0	59.0	0.0	0.0	36.0	0	0
11:07:39	13.2	32.0	58.0	0.0	0.0	36.0	0	0
11:07:40	13.4	53.0	59.0	0.0	0.0	36.0	0	0
11:07:41	13.5	56.0	60.0	0.0	0.0	36.0	0	0
11:07:42	13.5	43.0	61.0	0.0	0.0	36.0	0	0
11:07:43	13.6	39.0	61.0	0.0	0.0	36.0	0	0
11:07:44	13.6	38.0	61.0	0.0	0.0	36.0	0	0
11:07:45	13.6	36.0	62.0	0.0	0.0	36.0	0	0
11:07:46	13.6	45.0	62.0	0.0	0.0	36.0	0	0
11:07:47	13.7	41.0	62.0	0.0	0.0	36.0	0	0
11:07:48	13.7	39.0	62.0	0.0	0.0	36.0	0	0
11:07:49	13.7	40.0	62.0	0.0	0.0	36.0	0	0
11:07:50	13.8	39.0	62.0	0.0	0.0	36.0	0	0
11:07:51	13.9	41.0	63.0	0.0	0.0	36.0	0	0
11:07:52	14.0	42.0	63.0	0.0	0.0	36.0	0	0
11:07:53	14.1	48.0	63.0	0.0	0.0	36.0	0	0
11:07:54	14.2	47.0	64.0	0.0	0.0	36.0	0	0
11:07:55	14.2	43.0	64.0	0.0	0.0	36.0	0	0
11:07:56	14.1	42.0	65.0	0.0	0.0	36.0	0	0
11:07:57	14.0	34.0	64.0	0.0	0.0	36.0	0	0
11:07:58	13.9	28.0	64.0	0.0	0.0	36.0	0	0
11:07:59	13.7	29.0	63.0	0.0	0.0	36.0	0	0
11:08:00	13.6	33.0	63.0	0.0	0.0	36.0	0	0
11:08:01	13.5	30.0	62.0	0.0	0.0	36.0	0	0
11:08:02	13.5	36.0	62.0	0.0	0.0	36.0	0	0
11:08:03	13.5	33.0	61.0	0.0	0.0	36.0	0	0
11:08:04	13.4	38.0	61.0	0.0	0.0	36.0	0	0
11:08:05	13.3	36.0	61.0	0.0	0.0	36.0	0	0
11:08:06	13.2	29.0	61.0	0.0	0.0	36.0	0	0
11:08:07	13.2	30.0	60.0	0.0	0.0	36.0	0	0
11:08:08	13.2	38.0	60.0	0.0	0.0	36.0	0	0
11:08:09	13.2	36.0	60.0	0.0	0.0	36.0	0	0
11:08:10	13.2	37.0	60.0	0.0	0.0	36.0	0	0
11:08:11	13.2	38.0	60.0	0.0	0.0	36.0	0	0
11:08:12	13.2	39.0	60.0	0.0	0.0	36.0	0	0
11:08:13	13.1	37.0	60.0	0.0	0.0	36.0	0	0
11:08:14	13.0	34.0	60.0	0.0	0.0	36.0	0	0
11:08:15	13.1	31.0	60.0	0.0	0.0	36.0	0	0
11:08:16	13.1	41.0	59.0	0.0	0.0	36.0	0	0
11:08:17	13.2	40.0	60.0	0.0	0.0	36.0	0	0
11:08:18	13.4	38.0	60.0	0.0	0.0	36.0	0	0
11:08:19	13.5	48.0	60.0	0.0	0.0	36.0	0	0
11:08:20	13.5	45.0	61.0	0.0	0.0	36.0	0	0
11:08:21	13.5	38.0	61.0	0.0	0.0	36.0	0	0
11:08:22	13.5	37.0	61.0	0.0	0.0	36.0	0	0
11:08:23	13.5	39.0	62.0	0.0	0.0	36.0	0	0
11:08:24	13.5	38.0	62.0	0.0	0.0	36.0	0	0
11:08:25	13.5	37.0	62.0	0.0	0.0	36.0	0	0
11:08:26	13.5	35.0	61.0	0.0	0.0	36.0	0	0
11:08:27	13.5	39.0	61.0	0.0	0.0	36.0	0	0
11:08:28	13.6	39.0	62.0	0.0	0.0	36.0	0	0
11:08:29	13.6	35.0	62.0	0.0	0.0	36.0	0	0
11:08:30	13.6	43.0	62.0	0.0	0.0	36.0	0	0
11:08:31	13.6	39.0	62.0	0.0	0.0	36.0	0	0
11:08:32	13.6	38.0	62.0	0.0	0.0	36.0	0	0
11:08:33	13.6	39.0	62.0	0.0	0.0	36.0	0	0
11:08:34	13.5	35.0	62.0	0.0	0.0	36.0	0	0
11:08:35	13.5	33.0	62.0	0.0	0.0	36.0	0	0
11:08:36	13.5	35.0	62.0	0.0	0.0	36.0	0	0
11:08:37	13.5	38.0	61.0	0.0	0.0	36.0	0	0
11:08:38	13.0	35.0	61.0	0.0	0.0	36.0	0	0
