# Supplementary material for: Handcycling with concurrent lower body low-frequency electromyostimulation significantly increases acute oxygen uptake: implications for rehabilitation and prevention
Source: PeerJ. 2022 May 18;10:e13333. doi: 10.7717/peerj.13333 (PMC9123886; doi:10.7717/peerj.13333)
Supplement: Supplemental Information 1 — Raw data for each participant (load, heart rate, spirometric data) and R-Scripts for data processing (as described in the material & method section under “Data aquisition”), and EMS intensity and blood lactate concentration. [file peerj-10-13333-s001.zip › raw_data/HANDCYCLE/EMS_Pilot_07_CON_LOAD.csv]

Time	Speed [km/h]	Power [watt]	Cadence	Heartrate	Temperature [?]	Altitude [m]	latitude	longitude
10:51:44	0.0	0.0	0.0	0.0	0.0	31.0	0	0
10:51:45	5.1	0.0	0.0	0.0	0.0	31.0	0	0
10:51:46	8.2	0.0	0.0	0.0	0.0	31.0	0	0
10:51:47	10.8	0.0	0.0	0.0	0.0	31.0	0	0
10:51:48	12.0	0.0	0.0	0.0	0.0	31.0	0	0
10:51:49	12.9	0.0	0.0	0.0	0.0	31.0	0	0
10:51:50	13.6	81.0	58.0	0.0	0.0	31.0	0	0
10:51:51	14.4	81.0	58.0	0.0	0.0	31.0	0	0
10:51:52	15.2	79.0	62.0	0.0	0.0	31.0	0	0
10:51:53	15.6	78.0	65.0	0.0	0.0	31.0	0	0
10:51:54	15.7	59.0	71.0	0.0	0.0	31.0	0	0
10:51:55	15.8	46.0	71.0	0.0	0.0	31.0	0	0
10:51:56	15.5	53.0	72.0	0.0	0.0	31.0	0	0
10:51:57	15.2	21.0	68.0	0.0	0.0	31.0	0	0
10:51:58	14.8	23.0	69.0	0.0	0.0	31.0	0	0
10:51:59	14.4	13.0	67.0	0.0	0.0	31.0	0	0
10:52:00	14.1	9.0	56.0	0.0	0.0	31.0	0	0
10:52:01	13.6	9.0	56.0	0.0	0.0	31.0	0	0
10:52:02	13.3	14.0	58.0	0.0	0.0	31.0	0	0
10:52:03	13.0	12.0	59.0	0.0	0.0	31.0	0	0
10:52:04	12.5	23.0	60.0	0.0	0.0	31.0	0	0
10:52:05	12.0	22.0	58.0	0.0	0.0	31.0	0	0
10:52:06	11.5	19.0	56.0	0.0	0.0	31.0	0	0
10:52:07	11.1	19.0	54.0	0.0	0.0	31.0	0	0
10:52:08	11.1	19.0	54.0	0.0	0.0	31.0	0	0
10:52:09	10.9	29.0	52.0	0.0	0.0	31.0	0	0
10:52:10	10.6	45.0	50.0	0.0	0.0	31.0	0	0
10:52:11	11.2	38.0	50.0	0.0	0.0	31.0	0	0
10:52:12	11.5	49.0	49.0	0.0	0.0	31.0	0	0
10:52:13	11.6	80.0	51.0	0.0	0.0	31.0	0	0
10:52:14	11.6	80.0	51.0	0.0	0.0	31.0	0	0
10:52:15	12.0	54.0	52.0	0.0	0.0	31.0	0	0
10:52:16	12.2	49.0	53.0	0.0	0.0	31.0	0	0
10:52:17	12.5	56.0	54.0	0.0	0.0	31.0	0	0
10:52:18	12.9	55.0	55.0	0.0	0.0	31.0	0	0
10:52:19	13.0	53.0	56.0	0.0	0.0	31.0	0	0
10:52:20	13.3	51.0	58.0	0.0	0.0	31.0	0	0
10:52:21	13.5	45.0	59.0	0.0	0.0	31.0	0	0
10:52:22	13.5	49.0	60.0	0.0	0.0	31.0	0	0
10:52:23	13.5	46.0	61.0	0.0	0.0	31.0	0	0
10:52:24	13.5	39.0	61.0	0.0	0.0	31.0	0	0
10:52:25	13.6	36.0	61.0	0.0	0.0	31.0	0	0
10:52:26	13.5	39.0	61.0	0.0	0.0	31.0	0	0
10:52:27	13.5	42.0	62.0	0.0	0.0	31.0	0	0
10:52:28	13.4	35.0	61.0	0.0	0.0	31.0	0	0
10:52:29	13.3	37.0	61.0	0.0	0.0	31.0	0	0
10:52:30	13.4	34.0	61.0	0.0	0.0	31.0	0	0
10:52:31	13.4	31.0	61.0	0.0	0.0	31.0	0	0
10:52:32	13.4	48.0	61.0	0.0	0.0	31.0	0	0
10:52:33	13.4	34.0	61.0	0.0	0.0	31.0	0	0
10:52:34	13.4	39.0	61.0	0.0	0.0	31.0	0	0
10:52:35	13.4	39.0	61.0	0.0	0.0	31.0	0	0
10:52:36	13.3	40.0	61.0	0.0	0.0	31.0	0	0
10:52:37	13.3	37.0	61.0	0.0	0.0	31.0	0	0
10:52:38	13.2	35.0	61.0	0.0	0.0	31.0	0	0
10:52:39	13.1	35.0	60.0	0.0	0.0	31.0	0	0
10:52:40	13.3	36.0	60.0	0.0	0.0	31.0	0	0
10:52:41	13.4	33.0	60.0	0.0	0.0	31.0	0	0
10:52:42	13.3	47.0	60.0	0.0	0.0	31.0	0	0
10:52:43	13.4	42.0	60.0	0.0	0.0	31.0	0	0
10:52:44	13.3	37.0	61.0	0.0	0.0	31.0	0	0
10:52:45	13.4	40.0	61.0	0.0	0.0	31.0	0	0
10:52:46	13.5	35.0	61.0	0.0	0.0	31.0	0	0
10:52:47	13.5	42.0	61.0	0.0	0.0	31.0	0	0
10:52:48	13.3	46.0	61.0	0.0	0.0	31.0	0	0
10:52:49	13.3	31.0	61.0	0.0	0.0	31.0	0	0
10:52:50	13.1	34.0	61.0	0.0	0.0	31.0	0	0
10:52:51	13.1	31.0	60.0	0.0	0.0	31.0	0	0
10:52:52	13.2	38.0	60.0	0.0	0.0	31.0	0	0
10:52:53	13.2	41.0	60.0	0.0	0.0	31.0	0	0
10:52:54	13.2	38.0	60.0	0.0	0.0	31.0	0	0
10:52:55	13.2	37.0	60.0	0.0	0.0	31.0	0	0
10:52:56	13.1	37.0	60.0	0.0	0.0	31.0	0	0
10:52:57	13.1	37.0	60.0	0.0	0.0	31.0	0	0
10:52:58	13.1	32.0	60.0	0.0	0.0	31.0	0	0
10:52:59	13.1	35.0	60.0	0.0	0.0	31.0	0	0
10:53:00	13.1	42.0	60.0	0.0	0.0	31.0	0	0
10:53:01	13.1	34.0	60.0	0.0	0.0	31.0	0	0
10:53:02	13.1	41.0	60.0	0.0	0.0	31.0	0	0
10:53:03	13.2	37.0	60.0	0.0	0.0	31.0	0	0
10:53:04	13.2	39.0	60.0	0.0	0.0	31.0	0	0
10:53:05	13.1	39.0	60.0	0.0	0.0	31.0	0	0
10:53:06	13.1	39.0	60.0	0.0	0.0	31.0	0	0
10:53:07	13.0	30.0	60.0	0.0	0.0	31.0	0	0
10:53:08	12.9	34.0	60.0	0.0	0.0	31.0	0	0
10:53:09	12.9	31.0	59.0	0.0	0.0	31.0	0	0
10:53:10	12.9	31.0	59.0	0.0	0.0	31.0	0	0
10:53:11	13.0	38.0	59.0	0.0	0.0	31.0	0	0
10:53:12	13.0	37.0	59.0	0.0	0.0	31.0	0	0
10:53:13	13.2	42.0	59.0	0.0	0.0	31.0	0	0
10:53:14	13.2	37.0	59.0	0.0	0.0	31.0	0	0
10:53:15	13.2	48.0	60.0	0.0	0.0	31.0	0	0
10:53:16	13.3	37.0	60.0	0.0	0.0	31.0	0	0
10:53:17	13.2	39.0	60.0	0.0	0.0	31.0	0	0
10:53:18	13.2	39.0	60.0	0.0	0.0	31.0	0	0
10:53:19	13.2	33.0	60.0	0.0	0.0	31.0	0	0
10:53:20	13.2	38.0	60.0	0.0	0.0	31.0	0	0
10:53:21	13.2	35.0	60.0	0.0	0.0	31.0	0	0
10:53:22	13.2	34.0	59.0	0.0	0.0	31.0	0	0
10:53:23	13.3	43.0	60.0	0.0	0.0	31.0	0	0
10:53:24	13.3	40.0	60.0	0.0	0.0	31.0	0	0
10:53:25	13.4	41.0	60.0	0.0	0.0	31.0	0	0
10:53:26	13.4	40.0	60.0	0.0	0.0	31.0	0	0
10:53:27	13.4	40.0	61.0	0.0	0.0	31.0	0	0
10:53:28	13.3	40.0	61.0	0.0	0.0	31.0	0	0
10:53:29	13.4	35.0	61.0	0.0	0.0	31.0	0	0
10:53:30	13.3	37.0	61.0	0.0	0.0	31.0	0	0
10:53:31	13.1	40.0	61.0	0.0	0.0	31.0	0	0
10:53:32	13.1	32.0	61.0	0.0	0.0	31.0	0	0
10:53:33	13.0	30.0	60.0	0.0	0.0	31.0	0	0
10:53:34	13.0	35.0	60.0	0.0	0.0	31.0	0	0
10:53:35	13.0	30.0	59.0	0.0	0.0	31.0	0	0
10:53:36	13.0	35.0	59.0	0.0	0.0	31.0	0	0
10:53:37	13.0	35.0	59.0	0.0	0.0	31.0	0	0
10:53:38	13.0	39.0	59.0	0.0	0.0	31.0	0	0
10:53:39	13.0	40.0	59.0	0.0	0.0	31.0	0	0
10:53:40	13.1	36.0	59.0	0.0	0.0	31.0	0	0
10:53:41	13.2	33.0	59.0	0.0	0.0	31.0	0	0
10:53:42	13.2	45.0	59.0	0.0	0.0	31.0	0	0
10:53:43	13.3	41.0	60.0	0.0	0.0	31.0	0	0
10:53:44	13.4	39.0	60.0	0.0	0.0	31.0	0	0
10:53:45	13.4	44.0	60.0	0.0	0.0	31.0	0	0
10:53:46	13.4	45.0	61.0	0.0	0.0	31.0	0	0
10:53:47	13.5	32.0	61.0	0.0	0.0	31.0	0	0
10:53:48	13.4	43.0	61.0	0.0	0.0	31.0	0	0
10:53:49	13.5	39.0	61.0	0.0	0.0	31.0	0	0
10:53:50	13.4	34.0	61.0	0.0	0.0	31.0	0	0
10:53:51	13.4	43.0	61.0	0.0	0.0	31.0	0	0
10:53:52	13.4	36.0	61.0	0.0	0.0	31.0	0	0
10:53:53	13.4	34.0	61.0	0.0	0.0	31.0	0	0
10:53:54	13.5	38.0	61.0	0.0	0.0	31.0	0	0
10:53:55	13.4	39.0	61.0	0.0	0.0	31.0	0	0
10:53:56	13.4	44.0	61.0	0.0	0.0	31.0	0	0
10:53:57	13.3	34.0	61.0	0.0	0.0	31.0	0	0
10:53:58	13.3	37.0	61.0	0.0	0.0	31.0	0	0
10:53:59	13.3	35.0	60.0	0.0	0.0	31.0	0	0
10:54:00	13.3	40.0	60.0	0.0	0.0	31.0	0	0
10:54:01	13.4	38.0	61.0	0.0	0.0	31.0	0	0
10:54:02	13.5	42.0	61.0	0.0	0.0	31.0	0	0
10:54:03	13.4	42.0	61.0	0.0	0.0	31.0	0	0
10:54:04	13.5	37.0	61.0	0.0	0.0	31.0	0	0
10:54:05	13.6	42.0	61.0	0.0	0.0	31.0	0	0
10:54:06	13.5	42.0	61.0	0.0	0.0	31.0	0	0
10:54:07	13.5	35.0	62.0	0.0	0.0	31.0	0	0
10:54:08	13.5	38.0	62.0	0.0	0.0	31.0	0	0
10:54:09	13.4	35.0	61.0	0.0	0.0	31.0	0	0
10:54:10	13.4	32.0	61.0	0.0	0.0	31.0	0	0
10:54:11	13.3	38.0	61.0	0.0	0.0	31.0	0	0
10:54:12	13.2	34.0	61.0	0.0	0.0	31.0	0	0
10:54:13	13.1	31.0	60.0	0.0	0.0	31.0	0	0
10:54:14	13.1	34.0	60.0	0.0	0.0	31.0	0	0
10:54:15	13.1	37.0	60.0	0.0	0.0	31.0	0	0
10:54:16	13.1	32.0	59.0	0.0	0.0	31.0	0	0
10:54:17	13.2	37.0	59.0	0.0	0.0	31.0	0	0
10:54:18	13.1	46.0	60.0	0.0	0.0	31.0	0	0
10:54:19	13.2	34.0	60.0	0.0	0.0	31.0	0	0
10:54:20	13.4	39.0	60.0	0.0	0.0	31.0	0	0
10:54:21	13.5	48.0	60.0	0.0	0.0	31.0	0	0
10:54:22	13.5	45.0	61.0	0.0	0.0	31.0	0	0
10:54:23	13.4	38.0	61.0	0.0	0.0	31.0	0	0
10:54:24	13.3	27.0	61.0	0.0	0.0	31.0	0	0
10:54:25	13.2	36.0	61.0	0.0	0.0	31.0	0	0
10:54:26	13.2	31.0	60.0	0.0	0.0	31.0	0	0
10:54:27	13.3	40.0	60.0	0.0	0.0	31.0	0	0
10:54:28	13.2	38.0	60.0	0.0	0.0	31.0	0	0
10:54:29	13.2	36.0	60.0	0.0	0.0	31.0	0	0
10:54:30	13.3	31.0	60.0	0.0	0.0	31.0	0	0
10:54:31	13.2	42.0	60.0	0.0	0.0	31.0	0	0
10:54:32	13.2	39.0	60.0	0.0	0.0	31.0	0	0
10:54:33	13.3	34.0	60.0	0.0	0.0	31.0	0	0
10:54:34	13.3	43.0	60.0	0.0	0.0	31.0	0	0
10:54:35	13.3	37.0	60.0	0.0	0.0	31.0	0	0
10:54:36	13.2	36.0	60.0	0.0	0.0	31.0	0	0
10:54:37	13.2	36.0	60.0	0.0	0.0	31.0	0	0
10:54:38	13.2	35.0	60.0	0.0	0.0	31.0	0	0
10:54:39	13.1	35.0	60.0	0.0	0.0	31.0	0	0
10:54:40	13.2	33.0	60.0	0.0	0.0	31.0	0	0
10:54:41	13.2	43.0	60.0	0.0	0.0	31.0	0	0
10:54:42	13.2	37.0	60.0	0.0	0.0	31.0	0	0
10:54:43	13.1	36.0	60.0	0.0	0.0	31.0	0	0
10:54:44	13.2	34.0	60.0	0.0	0.0	31.0	0	0
10:54:45	13.3	40.0	60.0	0.0	0.0	31.0	0	0
10:54:46	13.3	45.0	60.0	0.0	0.0	31.0	0	0
10:54:47	13.3	38.0	60.0	0.0	0.0	31.0	0	0
10:54:48	13.3	40.0	60.0	0.0	0.0	31.0	0	0
10:54:49	13.4	35.0	60.0	0.0	0.0	31.0	0	0
10:54:50	13.4	42.0	60.0	0.0	0.0	31.0	0	0
10:54:51	13.5	38.0	61.0	0.0	0.0	31.0	0	0
10:54:52	13.4	41.0	61.0	0.0	0.0	31.0	0	0
10:54:53	13.4	38.0	61.0	0.0	0.0	31.0	0	0
10:54:54	13.4	35.0	61.0	0.0	0.0	31.0	0	0
10:54:55	13.3	35.0	61.0	0.0	0.0	31.0	0	0
10:54:56	13.4	37.0	61.0	0.0	0.0	31.0	0	0
10:54:57	13.4	38.0	61.0	0.0	0.0	31.0	0	0
10:54:58	13.4	43.0	61.0	0.0	0.0	31.0	0	0
10:54:59	13.3	37.0	61.0	0.0	0.0	31.0	0	0
10:55:00	13.1	34.0	61.0	0.0	0.0	31.0	0	0
10:55:01	13.1	30.0	60.0	0.0	0.0	31.0	0	0
10:55:02	13.1	30.0	60.0	0.0	0.0	31.0	0	0
10:55:03	13.1	32.0	59.0	0.0	0.0	31.0	0	0
10:55:04	13.1	43.0	59.0	0.0	0.0	31.0	0	0
10:55:05	13.4	39.0	60.0	0.0	0.0	31.0	0	0
10:55:06	13.4	47.0	60.0	0.0	0.0	31.0	0	0
10:55:07	13.4	43.0	61.0	0.0	0.0	31.0	0	0
10:55:08	13.4	41.0	61.0	0.0	0.0	31.0	0	0
10:55:09	13.4	39.0	61.0	0.0	0.0	31.0	0	0
10:55:10	13.3	32.0	61.0	0.0	0.0	31.0	0	0
10:55:11	13.2	34.0	61.0	0.0	0.0	31.0	0	0
10:55:12	13.1	34.0	60.0	0.0	0.0	31.0	0	0
10:55:13	13.1	31.0	60.0	0.0	0.0	31.0	0	0
10:55:14	13.2	34.0	60.0	0.0	0.0	31.0	0	0
10:55:15	13.2	40.0	60.0	0.0	0.0	31.0	0	0
10:55:16	13.0	42.0	60.0	0.0	0.0	31.0	0	0
10:55:17	13.1	29.0	60.0	0.0	0.0	31.0	0	0
10:55:18	13.1	34.0	59.0	0.0	0.0	31.0	0	0
10:55:19	13.1	40.0	59.0	0.0	0.0	31.0	0	0
10:55:20	13.1	36.0	59.0	0.0	0.0	31.0	0	0
10:55:21	13.3	41.0	59.0	0.0	0.0	31.0	0	0
10:55:22	13.3	42.0	60.0	0.0	0.0	31.0	0	0
10:55:23	13.3	44.0	60.0	0.0	0.0	31.0	0	0
10:55:24	13.4	35.0	60.0	0.0	0.0	31.0	0	0
10:55:25	13.4	44.0	61.0	0.0	0.0	31.0	0	0
10:55:26	13.5	42.0	61.0	0.0	0.0	31.0	0	0
10:55:27	13.5	38.0	61.0	0.0	0.0	31.0	0	0
10:55:28	13.4	36.0	61.0	0.0	0.0	31.0	0	0
10:55:29	13.3	39.0	61.0	0.0	0.0	31.0	0	0
10:55:30	13.2	36.0	61.0	0.0	0.0	31.0	0	0
10:55:31	13.2	32.0	61.0	0.0	0.0	31.0	0	0
10:55:32	13.3	35.0	60.0	0.0	0.0	31.0	0	0
10:55:33	13.4	42.0	60.0	0.0	0.0	31.0	0	0
10:55:34	13.5	43.0	61.0	0.0	0.0	31.0	0	0
10:55:35	13.4	41.0	61.0	0.0	0.0	31.0	0	0
10:55:36	13.4	38.0	61.0	0.0	0.0	31.0	0	0
10:55:37	13.5	36.0	61.0	0.0	0.0	31.0	0	0
10:55:38	13.5	39.0	61.0	0.0	0.0	31.0	0	0
10:55:39	13.5	40.0	61.0	0.0	0.0	31.0	0	0
10:55:40	13.5	39.0	61.0	0.0	0.0	31.0	0	0
10:55:41	13.5	38.0	61.0	0.0	0.0	31.0	0	0
10:55:42	13.5	36.0	61.0	0.0	0.0	31.0	0	0
10:55:43	13.5	40.0	61.0	0.0	0.0	31.0	0	0
10:55:44	13.4	38.0	61.0	0.0	0.0	31.0	0	0
10:55:45	13.3	32.0	61.0	0.0	0.0	31.0	0	0
10:55:46	13.2	35.0	61.0	0.0	0.0	31.0	0	0
10:55:47	13.3	34.0	60.0	0.0	0.0	31.0	0	0
10:55:48	13.3	35.0	60.0	0.0	0.0	31.0	0	0
10:55:49	13.4	41.0	60.0	0.0	0.0	31.0	0	0
10:55:50	13.4	41.0	60.0	0.0	0.0	31.0	0	0
10:55:51	13.4	38.0	61.0	0.0	0.0	31.0	0	0
10:55:52	13.3	40.0	61.0	0.0	0.0	31.0	0	0
10:55:53	13.3	36.0	61.0	0.0	0.0	31.0	0	0
10:55:54	13.3	34.0	61.0	0.0	0.0	31.0	0	0
10:55:55	13.2	36.0	60.0	0.0	0.0	31.0	0	0
10:55:56	13.3	33.0	60.0	0.0	0.0	31.0	0	0
10:55:57	13.3	38.0	60.0	0.0	0.0	31.0	0	0
10:55:58	13.3	41.0	60.0	0.0	0.0	31.0	0	0
10:55:59	13.3	36.0	60.0	0.0	0.0	31.0	0	0
10:56:00	13.2	40.0	60.0	0.0	0.0	31.0	0	0
10:56:01	13.1	36.0	60.0	0.0	0.0	31.0	0	0
10:56:02	13.1	31.0	60.0	0.0	0.0	31.0	0	0
10:56:03	13.2	33.0	60.0	0.0	0.0	31.0	0	0
10:56:04	13.2	40.0	60.0	0.0	0.0	31.0	0	0
10:56:05	13.2	37.0	60.0	0.0	0.0	31.0	0	0
10:56:06	13.1	40.0	60.0	0.0	0.0	31.0	0	0
10:56:07	13.1	33.0	60.0	0.0	0.0	31.0	0	0
10:56:08	13.1	36.0	60.0	0.0	0.0	31.0	0	0
10:56:09	13.3	36.0	59.0	0.0	0.0	31.0	0	0
10:56:10	13.5	40.0	59.0	0.0	0.0	31.0	0	0
10:56:11	13.5	50.0	60.0	0.0	0.0	31.0	0	0
10:56:12	13.7	46.0	61.0	0.0	0.0	31.0	0	0
10:56:13	13.7	40.0	61.0	0.0	0.0	31.0	0	0
10:56:14	13.7	51.0	62.0	0.0	0.0	31.0	0	0
10:56:15	13.7	39.0	62.0	0.0	0.0	31.0	0	0
10:56:16	13.7	39.0	62.0	0.0	0.0	31.0	0	0
10:56:17	13.7	36.0	62.0	0.0	0.0	31.0	0	0
10:56:18	13.6	40.0	62.0	0.0	0.0	31.0	0	0
10:56:19	13.5	37.0	62.0	0.0	0.0	31.0	0	0
10:56:20	13.4	31.0	62.0	0.0	0.0	31.0	0	0
10:56:21	13.3	28.0	61.0	0.0	0.0	31.0	0	0
10:56:22	13.2	33.0	61.0	0.0	0.0	31.0	0	0
10:56:23	13.1	33.0	60.0	0.0	0.0	31.0	0	0
10:56:24	13.1	35.0	60.0	0.0	0.0	31.0	0	0
10:56:25	13.1	36.0	60.0	0.0	0.0	31.0	0	0
10:56:26	13.2	37.0	60.0	0.0	0.0	31.0	0	0
10:56:27	13.3	43.0	60.0	0.0	0.0	31.0	0	0
10:56:28	13.3	39.0	60.0	0.0	0.0	31.0	0	0
10:56:29	13.4	41.0	61.0	0.0	0.0	31.0	0	0
10:56:30	13.4	44.0	61.0	0.0	0.0	31.0	0	0
10:56:31	13.5	35.0	61.0	0.0	0.0	31.0	0	0
10:56:32	13.5	40.0	61.0	0.0	0.0	31.0	0	0
10:56:33	13.5	46.0	61.0	0.0	0.0	31.0	0	0
10:56:34	13.6	34.0	61.0	0.0	0.0	31.0	0	0
10:56:35	13.6	47.0	61.0	0.0	0.0	31.0	0	0
10:56:36	13.5	39.0	62.0	0.0	0.0	31.0	0	0
10:56:37	13.5	31.0	62.0	0.0	0.0	31.0	0	0
10:56:38	13.3	35.0	61.0	0.0	0.0	31.0	0	0
10:56:39	13.2	31.0	61.0	0.0	0.0	31.0	0	0
10:56:40	13.1	31.0	60.0	0.0	0.0	31.0	0	0
10:56:41	13.0	30.0	60.0	0.0	0.0	31.0	0	0
10:56:42	12.9	30.0	59.0	0.0	0.0	31.0	0	0
10:56:43	12.8	31.0	59.0	0.0	0.0	31.0	0	0
10:56:44	12.9	32.0	59.0	0.0	0.0	31.0	0	0
10:56:45	12.9	36.0	58.0	0.0	0.0	31.0	0	0
10:56:46	12.9	36.0	59.0	0.0	0.0	31.0	0	0
10:56:47	13.1	38.0	58.0	0.0	0.0	31.0	0	0
10:56:48	13.1	47.0	59.0	0.0	0.0	31.0	0	0
10:56:49	13.2	38.0	60.0	0.0	0.0	31.0	0	0
10:56:50	13.3	41.0	60.0	0.0	0.0	31.0	0	0
10:56:51	13.3	43.0	60.0	0.0	0.0	31.0	0	0
10:56:52	13.5	36.0	60.0	0.0	0.0	31.0	0	0
10:56:53	13.5	46.0	61.0	0.0	0.0	31.0	0	0
10:56:54	13.5	41.0	61.0	0.0	0.0	31.0	0	0
10:56:55	13.6	38.0	61.0	0.0	0.0	31.0	0	0
10:56:56	13.5	42.0	61.0	0.0	0.0	31.0	0	0
10:56:57	13.5	39.0	62.0	0.0	0.0	31.0	0	0
10:56:58	13.4	33.0	61.0	0.0	0.0	31.0	0	0
10:56:59	13.3	36.0	61.0	0.0	0.0	31.0	0	0
10:57:00	13.2	26.0	61.0	0.0	0.0	31.0	0	0
10:57:01	13.1	31.0	60.0	0.0	0.0	31.0	0	0
10:57:02	13.1	36.0	60.0	0.0	0.0	31.0	0	0
10:57:03	13.2	41.0	60.0	0.0	0.0	31.0	0	0
10:57:04	13.1	37.0	60.0	0.0	0.0	31.0	0	0
10:57:05	13.2	33.0	60.0	0.0	0.0	31.0	0	0
10:57:06	13.2	39.0	60.0	0.0	0.0	31.0	0	0
10:57:07	13.2	40.0	60.0	0.0	0.0	31.0	0	0
10:57:08	13.2	39.0	60.0	0.0	0.0	31.0	0	0
10:57:09	13.2	37.0	60.0	0.0	0.0	31.0	0	0
10:57:10	13.2	36.0	60.0	0.0	0.0	31.0	0	0
10:57:11	13.3	37.0	60.0	0.0	0.0	31.0	0	0
10:57:12	13.3	40.0	60.0	0.0	0.0	31.0	0	0
10:57:13	13.3	37.0	60.0	0.0	0.0	31.0	0	0
10:57:14	13.3	37.0	60.0	0.0	0.0	31.0	0	0
10:57:15	13.3	38.0	60.0	0.0	0.0	31.0	0	0
10:57:16	13.4	44.0	60.0	0.0	0.0	31.0	0	0
10:57:17	13.4	33.0	60.0	0.0	0.0	31.0	0	0
10:57:18	13.3	45.0	61.0	0.0	0.0	31.0	0	0
10:57:19	13.3	35.0	61.0	0.0	0.0	31.0	0	0
10:57:20	13.3	34.0	61.0	0.0	0.0	31.0	0	0
10:57:21	13.2	36.0	60.0	0.0	0.0	31.0	0	0
10:57:22	13.2	33.0	60.0	0.0	0.0	31.0	0	0
10:57:23	13.1	34.0	60.0	0.0	0.0	31.0	0	0
10:57:24	13.1	35.0	60.0	0.0	0.0	31.0	0	0
10:57:25	13.2	39.0	59.0	0.0	0.0	31.0	0	0
10:57:26	13.3	43.0	60.0	0.0	0.0	31.0	0	0
10:57:27	13.3	39.0	60.0	0.0	0.0	31.0	0	0
10:57:28	13.2	38.0	60.0	0.0	0.0	31.0	0	0
10:57:29	13.3	34.0	60.0	0.0	0.0	31.0	0	0
10:57:30	13.3	40.0	60.0	0.0	0.0	31.0	0	0
10:57:31	13.5	38.0	60.0	0.0	0.0	31.0	0	0
10:57:32	13.5	48.0	61.0	0.0	0.0	31.0	0	0
10:57:33	13.5	39.0	61.0	0.0	0.0	31.0	0	0
10:57:34	13.5	38.0	61.0	0.0	0.0	31.0	0	0
10:57:35	13.5	41.0	61.0	0.0	0.0	31.0	0	0
10:57:36	13.5	40.0	61.0	0.0	0.0	31.0	0	0
10:57:37	13.5	35.0	61.0	0.0	0.0	31.0	0	0
10:57:38	13.5	40.0	61.0	0.0	0.0	31.0	0	0
10:57:39	13.5	38.0	61.0	0.0	0.0	31.0	0	0
10:57:40	13.4	38.0	61.0	0.0	0.0	31.0	0	0
10:57:41	13.5	36.0	61.0	0.0	0.0	31.0	0	0
10:57:42	13.5	32.0	61.0	0.0	0.0	31.0	0	0
10:57:43	13.5	43.0	61.0	0.0	0.0	31.0	0	0
10:57:44	13.6	39.0	61.0	0.0	0.0	31.0	0	0
10:57:45	13.7	44.0	61.0	0.0	0.0	31.0	0	0
10:57:46	13.7	47.0	62.0	0.0	0.0	31.0	0	0
10:57:47	13.9	39.0	62.0	0.0	0.0	31.0	0	0
10:57:48	13.9	42.0	62.0	0.0	0.0	31.0	0	0
10:57:49	13.8	49.0	63.0	0.0	0.0	31.0	0	0
10:57:50	13.7	36.0	63.0	0.0	0.0	31.0	0	0
10:57:51	13.5	37.0	63.0	0.0	0.0	31.0	0	0
10:57:52	13.5	33.0	63.0	0.0	0.0	31.0	0	0
10:57:53	13.3	29.0	62.0	0.0	0.0	31.0	0	0
10:57:54	13.3	34.0	62.0	0.0	0.0	31.0	0	0
10:57:55	13.2	29.0	61.0	0.0	0.0	31.0	0	0
10:57:56	13.2	35.0	60.0	0.0	0.0	31.0	0	0
10:57:57	13.1	36.0	60.0	0.0	0.0	31.0	0	0
10:57:58	13.0	34.0	60.0	0.0	0.0	31.0	0	0
10:57:59	13.0	36.0	60.0	0.0	0.0	31.0	0	0
10:58:00	13.0	32.0	60.0	0.0	0.0	31.0	0	0
10:58:01	13.1	37.0	59.0	0.0	0.0	31.0	0	0
10:58:02	13.1	35.0	59.0	0.0	0.0	31.0	0	0
10:58:03	13.3	40.0	59.0	0.0	0.0	31.0	0	0
10:58:04	13.5	41.0	60.0	0.0	0.0	31.0	0	0
10:58:05	13.6	45.0	60.0	0.0	0.0	31.0	0	0
10:58:06	13.7	49.0	61.0	0.0	0.0	31.0	0	0
10:58:07	13.8	44.0	62.0	0.0	0.0	31.0	0	0
10:58:08	13.8	42.0	62.0	0.0	0.0	31.0	0	0
10:58:09	13.8	40.0	63.0	0.0	0.0	31.0	0	0
10:58:10	13.7	38.0	63.0	0.0	0.0	31.0	0	0
10:58:11	13.6	33.0	62.0	0.0	0.0	31.0	0	0
10:58:12	13.5	30.0	62.0	0.0	0.0	31.0	0	0
10:58:13	13.5	33.0	62.0	0.0	0.0	31.0	0	0
10:58:14	13.5	38.0	61.0	0.0	0.0	31.0	0	0
10:58:15	13.4	43.0	61.0	0.0	0.0	31.0	0	0
10:58:16	13.5	35.0	61.0	0.0	0.0	31.0	0	0
10:58:17	13.5	35.0	61.0	0.0	0.0	31.0	0	0
10:58:18	13.4	38.0	61.0	0.0	0.0	31.0	0	0
10:58:19	13.3	38.0	61.0	0.0	0.0	31.0	0	0
10:58:20	13.2	30.0	61.0	0.0	0.0	31.0	0	0
10:58:21	13.1	32.0	60.0	0.0	0.0	31.0	0	0
10:58:22	13.1	32.0	60.0	0.0	0.0	31.0	0	0
10:58:23	13.1	35.0	60.0	0.0	0.0	31.0	0	0
10:58:24	13.0	35.0	59.0	0.0	0.0	31.0	0	0
10:58:25	13.0	37.0	59.0	0.0	0.0	31.0	0	0
10:58:26	12.9	31.0	59.0	0.0	0.0	31.0	0	0
10:58:27	12.9	30.0	59.0	0.0	0.0	31.0	0	0
10:58:28	12.9	37.0	58.0	0.0	0.0	31.0	0	0
10:58:29	13.0	35.0	58.0	0.0	0.0	31.0	0	0
10:58:30	12.9	41.0	59.0	0.0	0.0	31.0	0	0
10:58:31	12.9	35.0	59.0	0.0	0.0	31.0	0	0
10:58:32	13.1	36.0	59.0	0.0	0.0	31.0	0	0
10:58:33	13.5	47.0	59.0	0.0	0.0	31.0	0	0
10:58:34	13.4	59.0	60.0	0.0	0.0	31.0	0	0
10:58:35	13.4	33.0	61.0	0.0	0.0	31.0	0	0
10:58:36	13.4	41.0	61.0	0.0	0.0	31.0	0	0
10:58:37	13.5	36.0	61.0	0.0	0.0	31.0	0	0
10:58:38	13.5	39.0	61.0	0.0	0.0	31.0	0	0
10:58:39	13.5	42.0	61.0	0.0	0.0	31.0	0	0
10:58:40	13.5	38.0	62.0	0.0	0.0	31.0	0	0
10:58:41	13.5	39.0	61.0	0.0	0.0	31.0	0	0
10:58:42	13.4	40.0	62.0	0.0	0.0	31.0	0	0
10:58:43	13.4	27.0	61.0	0.0	0.0	31.0	0	0
10:58:44	13.3	34.0	61.0	0.0	0.0	31.0	0	0
10:58:45	13.2	35.0	61.0	0.0	0.0	31.0	0	0
10:58:46	13.2	36.0	60.0	0.0	0.0	31.0	0	0
10:58:47	13.2	33.0	60.0	0.0	0.0	31.0	0	0
10:58:48	13.3	37.0	60.0	0.0	0.0	31.0	0	0
10:58:49	13.5	41.0	60.0	0.0	0.0	31.0	0	0
10:58:50	13.5	47.0	60.0	0.0	0.0	31.0	0	0
10:58:51	13.6	45.0	61.0	0.0	0.0	31.0	0	0
10:58:52	13.5	43.0	62.0	0.0	0.0	31.0	0	0
10:58:53	13.6	36.0	62.0	0.0	0.0	31.0	0	0
10:58:54	13.6	40.0	62.0	0.0	0.0	31.0	0	0
10:58:55	13.6	42.0	62.0	0.0	0.0	31.0	0	0
10:58:56	13.5	42.0	62.0	0.0	0.0	31.0	0	0
10:58:57	13.4	37.0	62.0	0.0	0.0	31.0	0	0
10:58:58	13.2	23.0	62.0	0.0	0.0	31.0	0	0
10:58:59	13.1	29.0	61.0	0.0	0.0	31.0	0	0
10:59:00	13.1	28.0	60.0	0.0	0.0	31.0	0	0
10:59:01	13.1	36.0	60.0	0.0	0.0	31.0	0	0
10:59:02	13.0	42.0	60.0	0.0	0.0	31.0	0	0
10:59:03	13.0	33.0	60.0	0.0	0.0	31.0	0	0
10:59:04	13.0	32.0	59.0	0.0	0.0	31.0	0	0
10:59:05	12.9	33.0	59.0	0.0	0.0	31.0	0	0
10:59:06	13.1	38.0	59.0	0.0	0.0	31.0	0	0
10:59:07	13.0	44.0	59.0	0.0	0.0	31.0	0	0
10:59:08	13.0	34.0	60.0	0.0	0.0	31.0	0	0
10:59:09	13.0	34.0	59.0	0.0	0.0	31.0	0	0
10:59:10	13.2	36.0	59.0	0.0	0.0	31.0	0	0
10:59:11	13.3	45.0	59.0	0.0	0.0	31.0	0	0
10:59:12	13.4	49.0	60.0	0.0	0.0	31.0	0	0
10:59:13	13.4	43.0	61.0	0.0	0.0	31.0	0	0
10:59:14	13.5	42.0	61.0	0.0	0.0	31.0	0	0
10:59:15	13.4	38.0	61.0	0.0	0.0	31.0	0	0
10:59:16	13.4	38.0	61.0	0.0	0.0	31.0	0	0
10:59:17	13.4	36.0	61.0	0.0	0.0	31.0	0	0
10:59:18	13.3	32.0	61.0	0.0	0.0	31.0	0	0
10:59:19	13.3	36.0	61.0	0.0	0.0	31.0	0	0
10:59:20	13.4	35.0	60.0	0.0	0.0	31.0	0	0
10:59:21	13.3	47.0	61.0	0.0	0.0	31.0	0	0
10:59:22	13.2	32.0	61.0	0.0	0.0	31.0	0	0
10:59:23	13.1	28.0	60.0	0.0	0.0	31.0	0	0
10:59:24	13.1	37.0	60.0	0.0	0.0	31.0	0	0
10:59:25	13.1	33.0	60.0	0.0	0.0	31.0	0	0
10:59:26	13.0	37.0	60.0	0.0	0.0	31.0	0	0
10:59:27	13.1	32.0	59.0	0.0	0.0	31.0	0	0
10:59:28	13.3	38.0	59.0	0.0	0.0	31.0	0	0
10:59:29	13.5	45.0	60.0	0.0	0.0	31.0	0	0
10:59:30	13.5	55.0	61.0	0.0	0.0	31.0	0	0
10:59:31	13.5	37.0	61.0	0.0	0.0	31.0	0	0
10:59:32	13.6	39.0	61.0	0.0	0.0	31.0	0	0
10:59:33	13.5	42.0	61.0	0.0	0.0	31.0	0	0
10:59:34	13.5	44.0	62.0	0.0	0.0	31.0	0	0
10:59:35	13.5	30.0	62.0	0.0	0.0	31.0	0	0
10:59:36	13.4	39.0	61.0	0.0	0.0	31.0	0	0
10:59:37	13.5	34.0	61.0	0.0	0.0	31.0	0	0
10:59:38	13.5	36.0	61.0	0.0	0.0	31.0	0	0
10:59:39	13.4	41.0	61.0	0.0	0.0	31.0	0	0
10:59:40	13.4	38.0	61.0	0.0	0.0	31.0	0	0
10:59:41	13.4	36.0	61.0	0.0	0.0	31.0	0	0
10:59:42	13.4	39.0	61.0	0.0	0.0	31.0	0	0
10:59:43	13.4	33.0	61.0	0.0	0.0	31.0	0	0
10:59:44	13.4	40.0	61.0	0.0	0.0	31.0	0	0
10:59:45	13.5	38.0	61.0	0.0	0.0	31.0	0	0
10:59:46	13.6	40.0	61.0	0.0	0.0	31.0	0	0
10:59:47	13.6	42.0	61.0	0.0	0.0	31.0	0	0
10:59:48	13.6	44.0	61.0	0.0	0.0	31.0	0	0
10:59:49	13.6	36.0	61.0	0.0	0.0	31.0	0	0
10:59:50	13.6	40.0	62.0	0.0	0.0	31.0	0	0
10:59:51	13.6	38.0	62.0	0.0	0.0	31.0	0	0
10:59:52	13.6	42.0	62.0	0.0	0.0	31.0	0	0
10:59:53	13.5	37.0	62.0	0.0	0.0	31.0	0	0
10:59:54	13.4	34.0	62.0	0.0	0.0	31.0	0	0
10:59:55	13.2	30.0	61.0	0.0	0.0	31.0	0	0
10:59:56	13.3	27.0	61.0	0.0	0.0	31.0	0	0
10:59:57	13.5	40.0	60.0	0.0	0.0	31.0	0	0
10:59:58	13.5	50.0	61.0	0.0	0.0	31.0	0	0
10:59:59	13.4	39.0	61.0	0.0	0.0	31.0	0	0
11:00:00	13.4	35.0	61.0	0.0	0.0	31.0	0	0
11:00:01	13.3	36.0	61.0	0.0	0.0	31.0	0	0
11:00:02	13.2	34.0	61.0	0.0	0.0	31.0	0	0
11:00:03	13.1	32.0	60.0	0.0	0.0	31.0	0	0
11:00:04	13.1	31.0	60.0	0.0	0.0	31.0	0	0
11:00:05	13.1	33.0	60.0	0.0	0.0	31.0	0	0
11:00:06	13.1	39.0	60.0	0.0	0.0	31.0	0	0
11:00:07	13.0	37.0	60.0	0.0	0.0	31.0	0	0
11:00:08	13.1	33.0	59.0	0.0	0.0	31.0	0	0
11:00:09	13.1	38.0	59.0	0.0	0.0	31.0	0	0
11:00:10	13.2	38.0	59.0	0.0	0.0	31.0	0	0
11:00:11	13.4	44.0	60.0	0.0	0.0	31.0	0	0
11:00:12	13.5	52.0	61.0	0.0	0.0	31.0	0	0
11:00:13	13.4	40.0	61.0	0.0	0.0	31.0	0	0
11:00:14	13.5	34.0	61.0	0.0	0.0	31.0	0	0
11:00:15	13.6	44.0	61.0	0.0	0.0	31.0	0	0
11:00:16	13.5	42.0	62.0	0.0	0.0	31.0	0	0
11:00:17	13.5	31.0	62.0	0.0	0.0	31.0	0	0
11:00:18	13.5	37.0	61.0	0.0	0.0	31.0	0	0
11:00:19	13.5	38.0	61.0	0.0	0.0	31.0	0	0
11:00:20	13.5	43.0	61.0	0.0	0.0	31.0	0	0
11:00:21	13.4	37.0	61.0	0.0	0.0	31.0	0	0
11:00:22	13.4	31.0	61.0	0.0	0.0	31.0	0	0
11:00:23	13.3	35.0	61.0	0.0	0.0	31.0	0	0
11:00:24	13.2	32.0	61.0	0.0	0.0	31.0	0	0
11:00:25	13.2	32.0	60.0	0.0	0.0	31.0	0	0
11:00:26	13.1	34.0	60.0	0.0	0.0	31.0	0	0
11:00:27	13.0	37.0	60.0	0.0	0.0	31.0	0	0
11:00:28	13.2	29.0	59.0	0.0	0.0	31.0	0	0
11:00:29	13.3	45.0	59.0	0.0	0.0	31.0	0	0
11:00:30	13.3	47.0	60.0	0.0	0.0	31.0	0	0
11:00:31	13.4	42.0	60.0	0.0	0.0	31.0	0	0
11:00:32	13.5	36.0	61.0	0.0	0.0	31.0	0	0
11:00:33	13.6	44.0	61.0	0.0	0.0	31.0	0	0
11:00:34	13.6	48.0	62.0	0.0	0.0	31.0	0	0
11:00:35	13.6	39.0	62.0	0.0	0.0	31.0	0	0
11:00:36	13.5	38.0	62.0	0.0	0.0	31.0	0	0
11:00:37	13.4	30.0	62.0	0.0	0.0	31.0	0	0
11:00:38	13.3	33.0	61.0	0.0	0.0	31.0	0	0
11:00:39	13.2	31.0	61.0	0.0	0.0	31.0	0	0
11:00:40	13.1	34.0	61.0	0.0	0.0	31.0	0	0
11:00:41	13.1	33.0	60.0	0.0	0.0	31.0	0	0
11:00:42	13.1	37.0	60.0	0.0	0.0	31.0	0	0
11:00:43	13.1	36.0	60.0	0.0	0.0	31.0	0	0
11:00:44	13.2	35.0	60.0	0.0	0.0	31.0	0	0
11:00:45	13.3	42.0	60.0	0.0	0.0	31.0	0	0
11:00:46	13.3	39.0	60.0	0.0	0.0	31.0	0	0
11:00:47	13.4	45.0	60.0	0.0	0.0	31.0	0	0
11:00:48	13.4	43.0	61.0	0.0	0.0	31.0	0	0
11:00:49	13.3	37.0	61.0	0.0	0.0	31.0	0	0
11:00:50	13.4	36.0	61.0	0.0	0.0	31.0	0	0
11:00:51	13.5	35.0	61.0	0.0	0.0	31.0	0	0
11:00:52	13.5	44.0	61.0	0.0	0.0	31.0	0	0
11:00:53	13.4	40.0	61.0	0.0	0.0	31.0	0	0
11:00:54	13.3	35.0	61.0	0.0	0.0	31.0	0	0
11:00:55	13.3	34.0	61.0	0.0	0.0	31.0	0	0
11:00:56	13.2	31.0	61.0	0.0	0.0	31.0	0	0
11:00:57	13.2	36.0	60.0	0.0	0.0	31.0	0	0
11:00:58	13.1	34.0	60.0	0.0	0.0	31.0	0	0
11:00:59	13.1	34.0	60.0	0.0	0.0	31.0	0	0
11:01:00	13.1	34.0	60.0	0.0	0.0	31.0	0	0
11:01:01	13.1	34.0	59.0	0.0	0.0	31.0	0	0
11:01:02	13.2	35.0	59.0	0.0	0.0	31.0	0	0
11:01:03	13.3	43.0	59.0	0.0	0.0	31.0	0	0
11:01:04	13.5	42.0	60.0	0.0	0.0	31.0	0	0
11:01:05	13.5	44.0	60.0	0.0	0.0	31.0	0	0
11:01:06	13.6	52.0	61.0	0.0	0.0	31.0	0	0
11:01:07	13.7	36.0	61.0	0.0	0.0	31.0	0	0
11:01:08	13.7	42.0	61.0	0.0	0.0	31.0	0	0
11:01:09	13.7	43.0	62.0	0.0	0.0	31.0	0	0
11:01:10	13.7	38.0	62.0	0.0	0.0	31.0	0	0
11:01:11	13.7	41.0	62.0	0.0	0.0	31.0	0	0
11:01:12	13.6	36.0	62.0	0.0	0.0	31.0	0	0
11:01:13	13.5	40.0	62.0	0.0	0.0	31.0	0	0
11:01:14	13.5	37.0	62.0	0.0	0.0	31.0	0	0
11:01:15	13.4	32.0	62.0	0.0	0.0	31.0	0	0
11:01:16	13.2	34.0	61.0	0.0	0.0	31.0	0	0
11:01:17	13.1	31.0	61.0	0.0	0.0	31.0	0	0
11:01:18	13.1	30.0	60.0	0.0	0.0	31.0	0	0
11:01:19	13.1	31.0	60.0	0.0	0.0	31.0	0	0
11:01:20	13.1	33.0	60.0	0.0	0.0	31.0	0	0
11:01:21	13.0	37.0	59.0	0.0	0.0	31.0	0	0
11:01:22	13.0	38.0	59.0	0.0	0.0	31.0	0	0
11:01:23	13.0	32.0	59.0	0.0	0.0	31.0	0	0
11:01:24	12.9	36.0	59.0	0.0	0.0	31.0	0	0
11:01:25	12.9	35.0	59.0	0.0	0.0	31.0	0	0
11:01:26	12.8	31.0	59.0	0.0	0.0	31.0	0	0
11:01:27	12.8	37.0	59.0	0.0	0.0	31.0	0	0
11:01:28	13.2	31.0	58.0	0.0	0.0	31.0	0	0
11:01:29	13.4	37.0	58.0	0.0	0.0	31.0	0	0
11:01:30	13.5	60.0	59.0	0.0	0.0	31.0	0	0
11:01:31	13.6	46.0	60.0	0.0	0.0	31.0	0	0
11:01:32	13.6	44.0	61.0	0.0	0.0	31.0	0	0
11:01:33	13.6	41.0	61.0	0.0	0.0	31.0	0	0
11:01:34	13.6	43.0	62.0	0.0	0.0	31.0	0	0
11:01:35	13.5	37.0	62.0	0.0	0.0	31.0	0	0
11:01:36	13.4	33.0	62.0	0.0	0.0	31.0	0	0
11:01:37	13.4	33.0	61.0	0.0	0.0	31.0	0	0
11:01:38	13.3	36.0	61.0	0.0	0.0	31.0	0	0
11:01:39	13.4	33.0	61.0	0.0	0.0	31.0	0	0
11:01:40	13.3	37.0	60.0	0.0	0.0	31.0	0	0
11:01:41	13.3	41.0	61.0	0.0	0.0	31.0	0	0
11:01:42	13.3	40.0	61.0	0.0	0.0	31.0	0	0
11:01:43	13.4	35.0	61.0	0.0	0.0	31.0	0	0
