# Supplementary material for: Handcycling with concurrent lower body low-frequency electromyostimulation significantly increases acute oxygen uptake: implications for rehabilitation and prevention
Source: PeerJ. 2022 May 18;10:e13333. doi: 10.7717/peerj.13333 (PMC9123886; doi:10.7717/peerj.13333)
Supplement: Supplemental Information 1 — Raw data for each participant (load, heart rate, spirometric data) and R-Scripts for data processing (as described in the material & method section under “Data aquisition”), and EMS intensity and blood lactate concentration. [file peerj-10-13333-s001.zip › raw_data/HANDCYCLE/EMS_Pilot_07_EMS_LOAD.csv]

Time	Speed [km/h]	Power [watt]	Cadence	Heartrate	Temperature [?]	Altitude [m]	latitude	longitude
10:37:44	12.2	13.0	45.0	0.0	0.0	31.0	0	0
10:37:45	12.4	22.0	47.0	0.0	0.0	31.0	0	0
10:37:46	13.0	60.0	54.0	0.0	0.0	31.0	0	0
10:37:47	13.2	38.0	56.0	0.0	0.0	31.0	0	0
10:37:48	13.1	61.0	59.0	0.0	0.0	31.0	0	0
10:37:49	13.6	31.0	60.0	0.0	0.0	31.0	0	0
10:37:50	13.5	46.0	60.0	0.0	0.0	31.0	0	0
10:37:51	13.3	49.0	62.0	0.0	0.0	31.0	0	0
10:37:52	13.1	24.0	61.0	0.0	0.0	31.0	0	0
10:37:53	12.8	18.0	60.0	0.0	0.0	31.0	0	0
10:37:54	12.6	21.0	59.0	0.0	0.0	31.0	0	0
10:37:55	12.7	13.0	57.0	0.0	0.0	31.0	0	0
10:37:56	12.7	39.0	58.0	0.0	0.0	31.0	0	0
10:37:57	12.9	33.0	58.0	0.0	0.0	31.0	0	0
10:37:58	13.1	50.0	58.0	0.0	0.0	31.0	0	0
10:37:59	13.2	38.0	59.0	0.0	0.0	31.0	0	0
10:38:00	13.5	61.0	60.0	0.0	0.0	31.0	0	0
10:38:01	13.8	42.0	60.0	0.0	0.0	31.0	0	0
10:38:02	13.8	70.0	62.0	0.0	0.0	31.0	0	0
10:38:03	13.7	35.0	63.0	0.0	0.0	31.0	0	0
10:38:04	13.4	38.0	63.0	0.0	0.0	31.0	0	0
10:38:05	13.0	26.0	62.0	0.0	0.0	31.0	0	0
10:38:06	12.7	15.0	61.0	0.0	0.0	31.0	0	0
10:38:07	12.6	9.0	56.0	0.0	0.0	31.0	0	0
10:38:08	12.7	27.0	58.0	0.0	0.0	31.0	0	0
10:38:09	12.9	25.0	57.0	0.0	0.0	31.0	0	0
10:38:10	13.2	52.0	58.0	0.0	0.0	31.0	0	0
10:38:11	13.2	65.0	59.0	0.0	0.0	31.0	0	0
10:38:12	13.5	33.0	60.0	0.0	0.0	31.0	0	0
10:38:13	13.4	53.0	60.0	0.0	0.0	31.0	0	0
10:38:14	13.4	47.0	61.0	0.0	0.0	31.0	0	0
10:38:15	13.5	29.0	61.0	0.0	0.0	31.0	0	0
10:38:16	13.6	46.0	61.0	0.0	0.0	31.0	0	0
10:38:17	13.6	35.0	61.0	0.0	0.0	31.0	0	0
10:38:18	13.5	39.0	62.0	0.0	0.0	31.0	0	0
10:38:19	13.4	32.0	62.0	0.0	0.0	31.0	0	0
10:38:20	13.2	32.0	61.0	0.0	0.0	31.0	0	0
10:38:21	12.9	29.0	61.0	0.0	0.0	31.0	0	0
10:38:22	12.6	23.0	60.0	0.0	0.0	31.0	0	0
10:38:23	12.6	15.0	57.0	0.0	0.0	31.0	0	0
10:38:24	12.3	27.0	57.0	0.0	0.0	31.0	0	0
10:38:25	11.9	30.0	57.0	0.0	0.0	31.0	0	0
10:38:26	12.2	9.0	52.0	0.0	0.0	31.0	0	0
10:38:27	12.0	34.0	56.0	0.0	0.0	31.0	0	0
10:38:28	11.8	31.0	55.0	0.0	0.0	31.0	0	0
10:38:29	11.9	31.0	55.0	0.0	0.0	31.0	0	0
10:38:30	12.0	23.0	53.0	0.0	0.0	31.0	0	0
10:38:31	12.2	36.0	55.0	0.0	0.0	31.0	0	0
10:38:32	13.1	41.0	54.0	0.0	0.0	31.0	0	0
10:38:33	13.3	52.0	55.0	0.0	0.0	31.0	0	0
10:38:34	13.5	77.0	59.0	0.0	0.0	31.0	0	0
10:38:35	14.1	46.0	60.0	0.0	0.0	31.0	0	0
10:38:36	14.3	53.0	61.0	0.0	0.0	31.0	0	0
10:38:37	14.4	72.0	63.0	0.0	0.0	31.0	0	0
10:38:38	14.2	52.0	65.0	0.0	0.0	31.0	0	0
10:38:39	14.2	28.0	65.0	0.0	0.0	31.0	0	0
10:38:40	14.1	41.0	64.0	0.0	0.0	31.0	0	0
10:38:41	13.8	29.0	65.0	0.0	0.0	31.0	0	0
10:38:42	13.5	29.0	65.0	0.0	0.0	31.0	0	0
10:38:43	13.2	19.0	55.0	0.0	0.0	31.0	0	0
10:38:44	12.8	15.0	56.0	0.0	0.0	31.0	0	0
10:38:45	13.0	13.0	59.0	0.0	0.0	31.0	0	0
10:38:46	12.6	23.0	58.0	0.0	0.0	31.0	0	0
10:38:47	12.4	43.0	59.0	0.0	0.0	31.0	0	0
10:38:48	12.2	14.0	58.0	0.0	0.0	31.0	0	0
10:38:49	12.3	28.0	57.0	0.0	0.0	31.0	0	0
10:38:50	12.0	33.0	56.0	0.0	0.0	31.0	0	0
10:38:51	11.8	38.0	56.0	0.0	0.0	31.0	0	0
10:38:52	12.4	20.0	54.0	0.0	0.0	31.0	0	0
10:38:53	12.7	62.0	54.0	0.0	0.0	31.0	0	0
10:38:54	12.8	54.0	56.0	0.0	0.0	31.0	0	0
10:38:55	13.0	62.0	58.0	0.0	0.0	31.0	0	0
10:38:56	12.9	38.0	58.0	0.0	0.0	31.0	0	0
10:38:57	13.1	42.0	59.0	0.0	0.0	31.0	0	0
10:38:58	13.1	43.0	59.0	0.0	0.0	31.0	0	0
10:38:59	13.0	40.0	60.0	0.0	0.0	31.0	0	0
10:39:00	13.0	30.0	59.0	0.0	0.0	31.0	0	0
10:39:01	13.1	33.0	59.0	0.0	0.0	31.0	0	0
10:39:02	12.9	42.0	59.0	0.0	0.0	31.0	0	0
10:39:03	13.0	26.0	59.0	0.0	0.0	31.0	0	0
10:39:04	12.9	34.0	59.0	0.0	0.0	31.0	0	0
10:39:05	13.0	37.0	59.0	0.0	0.0	31.0	0	0
10:39:06	12.9	39.0	59.0	0.0	0.0	31.0	0	0
10:39:07	12.9	33.0	59.0	0.0	0.0	31.0	0	0
10:39:08	12.9	37.0	59.0	0.0	0.0	31.0	0	0
10:39:09	12.9	37.0	59.0	0.0	0.0	31.0	0	0
10:39:10	12.9	36.0	59.0	0.0	0.0	31.0	0	0
10:39:11	12.8	35.0	59.0	0.0	0.0	31.0	0	0
10:39:12	12.6	35.0	59.0	0.0	0.0	31.0	0	0
10:39:13	12.6	29.0	59.0	0.0	0.0	31.0	0	0
10:39:14	12.7	24.0	58.0	0.0	0.0	31.0	0	0
10:39:15	12.6	34.0	57.0	0.0	0.0	31.0	0	0
10:39:16	12.4	39.0	58.0	0.0	0.0	31.0	0	0
10:39:17	12.2	29.0	57.0	0.0	0.0	31.0	0	0
10:39:18	12.7	15.0	55.0	0.0	0.0	31.0	0	0
10:39:19	12.4	37.0	57.0	0.0	0.0	31.0	0	0
10:39:20	12.4	51.0	57.0	0.0	0.0	31.0	0	0
10:39:21	12.3	27.0	57.0	0.0	0.0	31.0	0	0
10:39:22	12.1	32.0	56.0	0.0	0.0	31.0	0	0
10:39:23	11.9	21.0	56.0	0.0	0.0	31.0	0	0
10:39:24	12.3	20.0	53.0	0.0	0.0	31.0	0	0
10:39:25	12.4	50.0	56.0	0.0	0.0	31.0	0	0
10:39:26	12.3	39.0	56.0	0.0	0.0	31.0	0	0
10:39:27	12.1	35.0	56.0	0.0	0.0	31.0	0	0
10:39:28	12.5	35.0	56.0	0.0	0.0	31.0	0	0
10:39:29	12.9	20.0	56.0	0.0	0.0	31.0	0	0
10:39:30	13.1	63.0	57.0	0.0	0.0	31.0	0	0
10:39:31	13.1	55.0	58.0	0.0	0.0	31.0	0	0
10:39:32	12.7	47.0	59.0	0.0	0.0	31.0	0	0
10:39:33	12.5	33.0	59.0	0.0	0.0	31.0	0	0
10:39:34	12.2	10.0	57.0	0.0	0.0	31.0	0	0
10:39:35	12.5	21.0	55.0	0.0	0.0	31.0	0	0
10:39:36	12.6	19.0	57.0	0.0	0.0	31.0	0	0
10:39:37	12.5	47.0	55.0	0.0	0.0	31.0	0	0
10:39:38	12.7	43.0	57.0	0.0	0.0	31.0	0	0
10:39:39	13.2	37.0	57.0	0.0	0.0	31.0	0	0
10:39:40	13.2	63.0	58.0	0.0	0.0	31.0	0	0
10:39:41	13.6	53.0	60.0	0.0	0.0	31.0	0	0
10:39:42	13.9	51.0	60.0	0.0	0.0	31.0	0	0
10:39:43	13.7	53.0	62.0	0.0	0.0	31.0	0	0
10:39:44	13.6	47.0	63.0	0.0	0.0	31.0	0	0
10:39:45	13.5	26.0	63.0	0.0	0.0	31.0	0	0
10:39:46	13.5	32.0	62.0	0.0	0.0	31.0	0	0
10:39:47	13.4	24.0	60.0	0.0	0.0	31.0	0	0
10:39:48	13.3	45.0	62.0	0.0	0.0	31.0	0	0
10:39:49	13.4	22.0	60.0	0.0	0.0	31.0	0	0
10:39:50	13.3	38.0	61.0	0.0	0.0	31.0	0	0
10:39:51	13.3	41.0	61.0	0.0	0.0	31.0	0	0
10:39:52	13.3	33.0	60.0	0.0	0.0	31.0	0	0
10:39:53	13.2	31.0	60.0	0.0	0.0	31.0	0	0
10:39:54	13.1	38.0	60.0	0.0	0.0	31.0	0	0
10:39:55	13.1	33.0	61.0	0.0	0.0	31.0	0	0
10:39:56	13.2	32.0	60.0	0.0	0.0	31.0	0	0
10:39:57	13.3	37.0	60.0	0.0	0.0	31.0	0	0
10:39:58	13.3	41.0	60.0	0.0	0.0	31.0	0	0
10:39:59	13.3	43.0	60.0	0.0	0.0	31.0	0	0
10:40:00	13.2	41.0	60.0	0.0	0.0	31.0	0	0
10:40:01	13.2	32.0	60.0	0.0	0.0	31.0	0	0
10:40:02	13.2	36.0	60.0	0.0	0.0	31.0	0	0
10:40:03	13.2	34.0	60.0	0.0	0.0	31.0	0	0
10:40:04	13.1	36.0	60.0	0.0	0.0	31.0	0	0
10:40:05	13.1	34.0	60.0	0.0	0.0	31.0	0	0
10:40:06	13.1	35.0	60.0	0.0	0.0	31.0	0	0
10:40:07	13.1	38.0	59.0	0.0	0.0	31.0	0	0
10:40:08	13.2	34.0	59.0	0.0	0.0	31.0	0	0
10:40:09	13.1	42.0	60.0	0.0	0.0	31.0	0	0
10:40:10	13.4	41.0	60.0	0.0	0.0	31.0	0	0
10:40:11	13.4	30.0	60.0	0.0	0.0	31.0	0	0
10:40:12	13.4	55.0	60.0	0.0	0.0	31.0	0	0
10:40:13	13.3	31.0	61.0	0.0	0.0	31.0	0	0
10:40:14	13.3	35.0	61.0	0.0	0.0	31.0	0	0
10:40:15	13.1	35.0	60.0	0.0	0.0	31.0	0	0
10:40:16	13.2	32.0	60.0	0.0	0.0	31.0	0	0
10:40:17	13.2	31.0	60.0	0.0	0.0	31.0	0	0
10:40:18	13.2	38.0	60.0	0.0	0.0	31.0	0	0
10:40:19	13.3	36.0	60.0	0.0	0.0	31.0	0	0
10:40:20	13.3	41.0	60.0	0.0	0.0	31.0	0	0
10:40:21	13.3	41.0	60.0	0.0	0.0	31.0	0	0
10:40:22	13.2	40.0	60.0	0.0	0.0	31.0	0	0
10:40:23	13.2	31.0	60.0	0.0	0.0	31.0	0	0
10:40:24	13.2	34.0	60.0	0.0	0.0	31.0	0	0
10:40:25	13.2	36.0	60.0	0.0	0.0	31.0	0	0
10:40:26	13.2	37.0	60.0	0.0	0.0	31.0	0	0
10:40:27	13.1	37.0	60.0	0.0	0.0	31.0	0	0
10:40:28	13.1	32.0	60.0	0.0	0.0	31.0	0	0
10:40:29	13.1	34.0	60.0	0.0	0.0	31.0	0	0
10:40:30	13.1	34.0	59.0	0.0	0.0	31.0	0	0
10:40:31	13.2	38.0	59.0	0.0	0.0	31.0	0	0
10:40:32	13.2	39.0	59.0	0.0	0.0	31.0	0	0
10:40:33	13.2	42.0	60.0	0.0	0.0	31.0	0	0
10:40:34	13.3	37.0	60.0	0.0	0.0	31.0	0	0
10:40:35	13.5	42.0	60.0	0.0	0.0	31.0	0	0
10:40:36	13.5	41.0	60.0	0.0	0.0	31.0	0	0
10:40:37	13.5	48.0	61.0	0.0	0.0	31.0	0	0
10:40:38	13.4	30.0	61.0	0.0	0.0	31.0	0	0
10:40:39	13.3	36.0	61.0	0.0	0.0	31.0	0	0
10:40:40	13.2	33.0	61.0	0.0	0.0	31.0	0	0
10:40:41	13.1	32.0	60.0	0.0	0.0	31.0	0	0
10:40:42	13.0	31.0	60.0	0.0	0.0	31.0	0	0
10:40:43	13.1	27.0	59.0	0.0	0.0	31.0	0	0
10:40:44	13.3	35.0	59.0	0.0	0.0	31.0	0	0
10:40:45	13.3	44.0	59.0	0.0	0.0	31.0	0	0
10:40:46	13.4	48.0	60.0	0.0	0.0	31.0	0	0
10:40:47	13.4	38.0	60.0	0.0	0.0	31.0	0	0
10:40:48	13.4	37.0	60.0	0.0	0.0	31.0	0	0
10:40:49	13.3	36.0	61.0	0.0	0.0	31.0	0	0
10:40:50	13.3	42.0	61.0	0.0	0.0	31.0	0	0
10:40:51	13.2	30.0	61.0	0.0	0.0	31.0	0	0
10:40:52	13.1	37.0	61.0	0.0	0.0	31.0	0	0
10:40:53	13.2	32.0	60.0	0.0	0.0	31.0	0	0
10:40:54	13.1	30.0	60.0	0.0	0.0	31.0	0	0
10:40:55	12.9	38.0	60.0	0.0	0.0	31.0	0	0
10:40:56	12.8	29.0	59.0	0.0	0.0	31.0	0	0
10:40:57	12.8	30.0	59.0	0.0	0.0	31.0	0	0
10:40:58	13.0	29.0	58.0	0.0	0.0	31.0	0	0
10:40:59	13.1	33.0	58.0	0.0	0.0	31.0	0	0
10:41:00	13.2	50.0	59.0	0.0	0.0	31.0	0	0
10:41:01	13.2	46.0	59.0	0.0	0.0	31.0	0	0
10:41:02	13.4	39.0	60.0	0.0	0.0	31.0	0	0
10:41:03	13.5	33.0	60.0	0.0	0.0	31.0	0	0
10:41:04	13.6	50.0	61.0	0.0	0.0	31.0	0	0
10:41:05	13.6	45.0	61.0	0.0	0.0	31.0	0	0
10:41:06	13.6	41.0	62.0	0.0	0.0	31.0	0	0
10:41:07	13.4	35.0	62.0	0.0	0.0	31.0	0	0
10:41:08	13.3	37.0	61.0	0.0	0.0	31.0	0	0
10:41:09	13.3	26.0	61.0	0.0	0.0	31.0	0	0
10:41:10	13.2	34.0	61.0	0.0	0.0	31.0	0	0
10:41:11	13.0	33.0	61.0	0.0	0.0	31.0	0	0
10:41:12	12.9	28.0	60.0	0.0	0.0	31.0	0	0
10:41:13	12.8	29.0	59.0	0.0	0.0	31.0	0	0
10:41:14	13.0	29.0	59.0	0.0	0.0	31.0	0	0
10:41:15	13.1	33.0	58.0	0.0	0.0	31.0	0	0
10:41:16	13.2	45.0	59.0	0.0	0.0	31.0	0	0
10:41:17	13.3	45.0	59.0	0.0	0.0	31.0	0	0
10:41:18	13.5	44.0	60.0	0.0	0.0	31.0	0	0
10:41:19	13.5	39.0	60.0	0.0	0.0	31.0	0	0
10:41:20	13.6	50.0	61.0	0.0	0.0	31.0	0	0
10:41:21	13.8	35.0	61.0	0.0	0.0	31.0	0	0
10:41:22	13.8	43.0	62.0	0.0	0.0	31.0	0	0
10:41:23	14.0	48.0	62.0	0.0	0.0	31.0	0	0
10:41:24	13.9	48.0	63.0	0.0	0.0	31.0	0	0
10:41:25	13.9	44.0	63.0	0.0	0.0	31.0	0	0
10:41:26	13.8	45.0	63.0	0.0	0.0	31.0	0	0
10:41:27	13.8	33.0	63.0	0.0	0.0	31.0	0	0
10:41:28	13.6	39.0	63.0	0.0	0.0	31.0	0	0
10:41:29	13.2	22.0	63.0	0.0	0.0	31.0	0	0
10:41:30	13.5	14.0	58.0	0.0	0.0	31.0	0	0
10:41:31	13.5	49.0	61.0	0.0	0.0	31.0	0	0
10:41:32	13.5	39.0	61.0	0.0	0.0	31.0	0	0
10:41:33	13.5	40.0	61.0	0.0	0.0	31.0	0	0
10:41:34	13.3	40.0	61.0	0.0	0.0	31.0	0	0
10:41:35	13.1	26.0	61.0	0.0	0.0	31.0	0	0
10:41:36	13.0	25.0	60.0	0.0	0.0	31.0	0	0
10:41:37	12.9	30.0	59.0	0.0	0.0	31.0	0	0
10:41:38	12.7	30.0	59.0	0.0	0.0	31.0	0	0
10:41:39	12.5	24.0	58.0	0.0	0.0	31.0	0	0
10:41:40	12.4	24.0	58.0	0.0	0.0	31.0	0	0
10:41:41	12.7	25.0	57.0	0.0	0.0	31.0	0	0
10:41:42	12.6	32.0	51.0	0.0	0.0	31.0	0	0
10:41:43	12.9	45.0	58.0	0.0	0.0	31.0	0	0
10:41:44	13.2	29.0	58.0	0.0	0.0	31.0	0	0
10:41:45	13.2	55.0	58.0	0.0	0.0	31.0	0	0
10:41:46	13.1	52.0	60.0	0.0	0.0	31.0	0	0
10:41:47	13.0	32.0	60.0	0.0	0.0	31.0	0	0
10:41:48	12.8	29.0	60.0	0.0	0.0	31.0	0	0
10:41:49	12.6	25.0	59.0	0.0	0.0	31.0	0	0
10:41:50	12.0	25.0	59.0	0.0	0.0	31.0	0	0
10:41:51	12.3	24.0	58.0	0.0	0.0	31.0	0	0
10:41:52	12.4	16.0	25.0	0.0	0.0	31.0	0	0
10:41:53	12.4	23.0	56.0	0.0	0.0	31.0	0	0
10:41:54	12.5	33.0	56.0	0.0	0.0	31.0	0	0
10:41:55	12.7	45.0	57.0	0.0	0.0	31.0	0	0
10:41:56	12.9	43.0	57.0	0.0	0.0	31.0	0	0
10:41:57	13.0	53.0	58.0	0.0	0.0	31.0	0	0
10:41:58	13.4	40.0	59.0	0.0	0.0	31.0	0	0
10:41:59	13.5	60.0	60.0	0.0	0.0	31.0	0	0
10:42:00	13.9	45.0	61.0	0.0	0.0	31.0	0	0
10:42:01	14.0	61.0	62.0	0.0	0.0	31.0	0	0
10:42:02	13.7	46.0	63.0	0.0	0.0	31.0	0	0
10:42:03	13.6	20.0	63.0	0.0	0.0	31.0	0	0
10:42:04	13.4	26.0	63.0	0.0	0.0	31.0	0	0
10:42:05	13.3	26.0	61.0	0.0	0.0	31.0	0	0
10:42:06	13.1	30.0	61.0	0.0	0.0	31.0	0	0
10:42:07	13.1	28.0	60.0	0.0	0.0	31.0	0	0
10:42:08	13.0	31.0	60.0	0.0	0.0	31.0	0	0
10:42:09	13.0	32.0	59.0	0.0	0.0	31.0	0	0
10:42:10	12.9	33.0	59.0	0.0	0.0	31.0	0	0
10:42:11	13.0	33.0	59.0	0.0	0.0	31.0	0	0
10:42:12	13.1	40.0	59.0	0.0	0.0	31.0	0	0
10:42:13	13.2	40.0	59.0	0.0	0.0	31.0	0	0
10:42:14	13.2	50.0	60.0	0.0	0.0	31.0	0	0
10:42:15	13.2	37.0	60.0	0.0	0.0	31.0	0	0
10:42:16	13.2	33.0	60.0	0.0	0.0	31.0	0	0
10:42:17	13.1	37.0	60.0	0.0	0.0	31.0	0	0
10:42:18	13.2	34.0	60.0	0.0	0.0	31.0	0	0
10:42:19	13.3	38.0	60.0	0.0	0.0	31.0	0	0
10:42:20	13.4	43.0	60.0	0.0	0.0	31.0	0	0
10:42:21	13.3	45.0	61.0	0.0	0.0	31.0	0	0
10:42:22	13.2	30.0	61.0	0.0	0.0	31.0	0	0
10:42:23	13.2	34.0	60.0	0.0	0.0	31.0	0	0
10:42:24	13.2	32.0	60.0	0.0	0.0	31.0	0	0
10:42:25	13.1	36.0	60.0	0.0	0.0	31.0	0	0
10:42:26	13.0	33.0	60.0	0.0	0.0	31.0	0	0
10:42:27	12.8	29.0	60.0	0.0	0.0	31.0	0	0
10:42:28	12.7	23.0	59.0	0.0	0.0	31.0	0	0
10:42:29	12.7	30.0	58.0	0.0	0.0	31.0	0	0
10:42:30	12.7	36.0	58.0	0.0	0.0	31.0	0	0
10:42:31	12.8	33.0	58.0	0.0	0.0	31.0	0	0
10:42:32	12.9	33.0	58.0	0.0	0.0	31.0	0	0
10:42:33	12.9	42.0	58.0	0.0	0.0	31.0	0	0
10:42:34	12.9	38.0	58.0	0.0	0.0	31.0	0	0
10:42:35	13.2	37.0	59.0	0.0	0.0	31.0	0	0
10:42:36	13.5	37.0	59.0	0.0	0.0	31.0	0	0
10:42:37	13.4	56.0	59.0	0.0	0.0	31.0	0	0
10:42:38	13.6	50.0	61.0	0.0	0.0	31.0	0	0
10:42:39	13.8	46.0	61.0	0.0	0.0	31.0	0	0
10:42:40	13.9	51.0	63.0	0.0	0.0	31.0	0	0
10:42:41	13.8	42.0	63.0	0.0	0.0	31.0	0	0
10:42:42	13.6	32.0	63.0	0.0	0.0	31.0	0	0
10:42:43	13.6	24.0	62.0	0.0	0.0	31.0	0	0
10:42:44	13.4	42.0	62.0	0.0	0.0	31.0	0	0
10:42:45	13.5	23.0	62.0	0.0	0.0	31.0	0	0
10:42:46	13.4	30.0	61.0	0.0	0.0	31.0	0	0
10:42:47	13.4	40.0	61.0	0.0	0.0	31.0	0	0
10:42:48	13.3	35.0	61.0	0.0	0.0	31.0	0	0
10:42:49	13.3	33.0	61.0	0.0	0.0	31.0	0	0
10:42:50	13.2	38.0	60.0	0.0	0.0	31.0	0	0
10:42:51	13.1	31.0	60.0	0.0	0.0	31.0	0	0
10:42:52	13.3	29.0	60.0	0.0	0.0	31.0	0	0
10:42:53	13.5	42.0	60.0	0.0	0.0	31.0	0	0
10:42:54	13.5	53.0	61.0	0.0	0.0	31.0	0	0
10:42:55	13.6	41.0	61.0	0.0	0.0	31.0	0	0
10:42:56	13.6	34.0	61.0	0.0	0.0	31.0	0	0
10:42:57	13.6	47.0	62.0	0.0	0.0	31.0	0	0
10:42:58	13.6	38.0	62.0	0.0	0.0	31.0	0	0
10:42:59	13.9	39.0	62.0	0.0	0.0	31.0	0	0
10:43:00	13.8	46.0	62.0	0.0	0.0	31.0	0	0
10:43:01	13.8	49.0	63.0	0.0	0.0	31.0	0	0
10:43:02	13.7	31.0	63.0	0.0	0.0	31.0	0	0
10:43:03	13.6	33.0	62.0	0.0	0.0	31.0	0	0
10:43:04	13.5	33.0	62.0	0.0	0.0	31.0	0	0
10:43:05	13.5	32.0	62.0	0.0	0.0	31.0	0	0
10:43:06	13.5	30.0	61.0	0.0	0.0	31.0	0	0
10:43:07	13.5	42.0	61.0	0.0	0.0	31.0	0	0
10:43:08	13.6	35.0	61.0	0.0	0.0	31.0	0	0
10:43:09	13.7	35.0	61.0	0.0	0.0	31.0	0	0
10:43:10	13.7	48.0	61.0	0.0	0.0	31.0	0	0
10:43:11	13.7	44.0	62.0	0.0	0.0	31.0	0	0
10:43:12	13.6	39.0	62.0	0.0	0.0	31.0	0	0
10:43:13	13.4	39.0	62.0	0.0	0.0	31.0	0	0
10:43:14	13.3	30.0	62.0	0.0	0.0	31.0	0	0
10:43:15	13.2	23.0	61.0	0.0	0.0	31.0	0	0
10:43:16	13.1	28.0	61.0	0.0	0.0	31.0	0	0
10:43:17	13.1	33.0	60.0	0.0	0.0	31.0	0	0
10:43:18	13.2	30.0	60.0	0.0	0.0	31.0	0	0
10:43:19	13.2	37.0	59.0	0.0	0.0	31.0	0	0
10:43:20	13.2	43.0	60.0	0.0	0.0	31.0	0	0
10:43:21	13.0	37.0	60.0	0.0	0.0	31.0	0	0
10:43:22	13.1	33.0	60.0	0.0	0.0	31.0	0	0
10:43:23	13.1	27.0	60.0	0.0	0.0	31.0	0	0
10:43:24	13.0	39.0	59.0	0.0	0.0	31.0	0	0
10:43:25	12.9	36.0	60.0	0.0	0.0	31.0	0	0
10:43:26	12.8	30.0	59.0	0.0	0.0	31.0	0	0
10:43:27	12.7	31.0	59.0	0.0	0.0	31.0	0	0
10:43:28	12.7	28.0	58.0	0.0	0.0	31.0	0	0
10:43:29	12.7	30.0	58.0	0.0	0.0	31.0	0	0
10:43:30	12.8	34.0	58.0	0.0	0.0	31.0	0	0
10:43:31	12.9	36.0	57.0	0.0	0.0	31.0	0	0
10:43:32	12.9	43.0	58.0	0.0	0.0	31.0	0	0
10:43:33	12.9	36.0	59.0	0.0	0.0	31.0	0	0
10:43:34	13.4	36.0	59.0	0.0	0.0	31.0	0	0
10:43:35	13.4	56.0	59.0	0.0	0.0	31.0	0	0
10:43:36	13.7	49.0	61.0	0.0	0.0	31.0	0	0
10:43:37	13.8	48.0	61.0	0.0	0.0	31.0	0	0
10:43:38	13.8	47.0	62.0	0.0	0.0	31.0	0	0
10:43:39	13.6	41.0	63.0	0.0	0.0	31.0	0	0
10:43:40	13.4	32.0	62.0	0.0	0.0	31.0	0	0
10:43:41	13.2	29.0	62.0	0.0	0.0	31.0	0	0
10:43:42	13.3	22.0	61.0	0.0	0.0	31.0	0	0
10:43:43	13.3	22.0	60.0	0.0	0.0	31.0	0	0
10:43:44	13.3	46.0	60.0	0.0	0.0	31.0	0	0
10:43:45	13.5	33.0	60.0	0.0	0.0	31.0	0	0
10:43:46	13.4	47.0	60.0	0.0	0.0	31.0	0	0
10:43:47	13.3	43.0	61.0	0.0	0.0	31.0	0	0
10:43:48	13.4	35.0	61.0	0.0	0.0	31.0	0	0
10:43:49	13.3	30.0	61.0	0.0	0.0	31.0	0	0
10:43:50	13.3	40.0	61.0	0.0	0.0	31.0	0	0
10:43:51	13.2	33.0	61.0	0.0	0.0	31.0	0	0
10:43:52	13.1	37.0	60.0	0.0	0.0	31.0	0	0
10:43:53	13.0	31.0	60.0	0.0	0.0	31.0	0	0
10:43:54	12.8	29.0	60.0	0.0	0.0	31.0	0	0
10:43:55	12.7	23.0	58.0	0.0	0.0	31.0	0	0
10:43:56	12.7	31.0	59.0	0.0	0.0	31.0	0	0
10:43:57	12.7	29.0	58.0	0.0	0.0	31.0	0	0
10:43:58	12.7	32.0	58.0	0.0	0.0	31.0	0	0
10:43:59	12.8	35.0	58.0	0.0	0.0	31.0	0	0
10:44:00	12.8	37.0	58.0	0.0	0.0	31.0	0	0
10:44:01	13.0	40.0	58.0	0.0	0.0	31.0	0	0
10:44:02	13.2	41.0	58.0	0.0	0.0	31.0	0	0
10:44:03	13.3	48.0	59.0	0.0	0.0	31.0	0	0
10:44:04	13.4	41.0	60.0	0.0	0.0	31.0	0	0
10:44:05	13.5	47.0	60.0	0.0	0.0	31.0	0	0
10:44:06	13.5	45.0	61.0	0.0	0.0	31.0	0	0
10:44:07	13.5	34.0	61.0	0.0	0.0	31.0	0	0
10:44:08	13.4	36.0	61.0	0.0	0.0	31.0	0	0
10:44:09	13.3	37.0	61.0	0.0	0.0	31.0	0	0
10:44:10	13.2	30.0	61.0	0.0	0.0	31.0	0	0
10:44:11	13.2	34.0	61.0	0.0	0.0	31.0	0	0
10:44:12	13.3	30.0	60.0	0.0	0.0	31.0	0	0
10:44:13	13.2	39.0	60.0	0.0	0.0	31.0	0	0
10:44:14	13.2	40.0	60.0	0.0	0.0	31.0	0	0
10:44:15	13.2	34.0	60.0	0.0	0.0	31.0	0	0
10:44:16	13.2	35.0	60.0	0.0	0.0	31.0	0	0
10:44:17	13.2	34.0	60.0	0.0	0.0	31.0	0	0
10:44:18	13.2	36.0	60.0	0.0	0.0	31.0	0	0
10:44:19	13.1	43.0	60.0	0.0	0.0	31.0	0	0
10:44:20	13.0	29.0	60.0	0.0	0.0	31.0	0	0
10:44:21	12.9	33.0	60.0	0.0	0.0	31.0	0	0
10:44:22	13.1	29.0	58.0	0.0	0.0	31.0	0	0
10:44:23	13.2	37.0	60.0	0.0	0.0	31.0	0	0
10:44:24	13.4	42.0	60.0	0.0	0.0	31.0	0	0
10:44:25	13.4	49.0	60.0	0.0	0.0	31.0	0	0
10:44:26	13.5	42.0	60.0	0.0	0.0	31.0	0	0
10:44:27	13.5	39.0	61.0	0.0	0.0	31.0	0	0
10:44:28	13.5	42.0	61.0	0.0	0.0	31.0	0	0
10:44:29	13.4	38.0	62.0	0.0	0.0	31.0	0	0
10:44:30	13.4	32.0	61.0	0.0	0.0	31.0	0	0
10:44:31	13.3	36.0	61.0	0.0	0.0	31.0	0	0
10:44:32	13.2	31.0	61.0	0.0	0.0	31.0	0	0
10:44:33	13.0	34.0	60.0	0.0	0.0	31.0	0	0
10:44:34	13.0	27.0	59.0	0.0	0.0	31.0	0	0
10:44:35	13.0	29.0	60.0	0.0	0.0	31.0	0	0
10:44:36	13.1	34.0	59.0	0.0	0.0	31.0	0	0
10:44:37	13.2	39.0	59.0	0.0	0.0	31.0	0	0
10:44:38	13.3	41.0	59.0	0.0	0.0	31.0	0	0
10:44:39	13.5	41.0	60.0	0.0	0.0	31.0	0	0
10:44:40	13.7	48.0	61.0	0.0	0.0	31.0	0	0
10:44:41	13.7	50.0	61.0	0.0	0.0	31.0	0	0
10:44:42	13.8	42.0	61.0	0.0	0.0	31.0	0	0
10:44:43	13.8	42.0	63.0	0.0	0.0	31.0	0	0
10:44:44	13.9	37.0	62.0	0.0	0.0	31.0	0	0
10:44:45	13.9	42.0	63.0	0.0	0.0	31.0	0	0
10:44:46	14.0	42.0	63.0	0.0	0.0	31.0	0	0
10:44:47	13.9	42.0	64.0	0.0	0.0	31.0	0	0
10:44:48	14.0	38.0	64.0	0.0	0.0	31.0	0	0
10:44:49	13.9	43.0	64.0	0.0	0.0	31.0	0	0
10:44:50	13.7	28.0	63.0	0.0	0.0	31.0	0	0
10:44:51	13.5	33.0	61.0	0.0	0.0	31.0	0	0
10:44:52	13.4	18.0	61.0	0.0	0.0	31.0	0	0
10:44:53	13.5	26.0	62.0	0.0	0.0	31.0	0	0
10:44:54	13.4	42.0	61.0	0.0	0.0	31.0	0	0
10:44:55	13.4	41.0	61.0	0.0	0.0	31.0	0	0
10:44:56	13.4	35.0	62.0	0.0	0.0	31.0	0	0
10:44:57	13.4	39.0	61.0	0.0	0.0	31.0	0	0
10:44:58	13.4	37.0	61.0	0.0	0.0	31.0	0	0
10:44:59	13.4	35.0	61.0	0.0	0.0	31.0	0	0
10:45:00	13.2	31.0	61.0	0.0	0.0	31.0	0	0
10:45:01	13.0	32.0	59.0	0.0	0.0	31.0	0	0
10:45:02	12.9	25.0	61.0	0.0	0.0	31.0	0	0
10:45:03	12.8	24.0	59.0	0.0	0.0	31.0	0	0
10:45:04	13.0	29.0	58.0	0.0	0.0	31.0	0	0
10:45:05	12.9	48.0	58.0	0.0	0.0	31.0	0	0
10:45:06	13.1	30.0	59.0	0.0	0.0	31.0	0	0
10:45:07	13.3	47.0	59.0	0.0	0.0	31.0	0	0
10:45:08	13.3	51.0	60.0	0.0	0.0	31.0	0	0
10:45:09	13.4	38.0	61.0	0.0	0.0	31.0	0	0
10:45:10	13.4	41.0	61.0	0.0	0.0	31.0	0	0
10:45:11	13.3	34.0	61.0	0.0	0.0	31.0	0	0
10:45:12	13.3	31.0	60.0	0.0	0.0	31.0	0	0
10:45:13	13.3	38.0	62.0	0.0	0.0	31.0	0	0
10:45:14	13.2	33.0	60.0	0.0	0.0	31.0	0	0
10:45:15	13.2	31.0	60.0	0.0	0.0	31.0	0	0
10:45:16	13.1	36.0	60.0	0.0	0.0	31.0	0	0
10:45:17	13.2	35.0	60.0	0.0	0.0	31.0	0	0
10:45:18	13.2	37.0	60.0	0.0	0.0	31.0	0	0
10:45:19	13.3	39.0	60.0	0.0	0.0	31.0	0	0
10:45:20	13.3	42.0	60.0	0.0	0.0	31.0	0	0
10:45:21	13.3	35.0	60.0	0.0	0.0	31.0	0	0
10:45:22	13.3	38.0	60.0	0.0	0.0	31.0	0	0
10:45:23	13.4	36.0	60.0	0.0	0.0	31.0	0	0
10:45:24	13.3	40.0	60.0	0.0	0.0	31.0	0	0
10:45:25	13.1	36.0	60.0	0.0	0.0	31.0	0	0
10:45:26	13.0	28.0	60.0	0.0	0.0	31.0	0	0
10:45:27	13.0	24.0	60.0	0.0	0.0	31.0	0	0
10:45:28	13.0	37.0	59.0	0.0	0.0	31.0	0	0
10:45:29	13.0	35.0	59.0	0.0	0.0	31.0	0	0
10:45:30	13.0	36.0	59.0	0.0	0.0	31.0	0	0
10:45:31	13.3	37.0	59.0	0.0	0.0	31.0	0	0
10:45:32	13.5	51.0	60.0	0.0	0.0	31.0	0	0
10:45:33	13.5	50.0	61.0	0.0	0.0	31.0	0	0
10:45:34	13.6	36.0	61.0	0.0	0.0	31.0	0	0
10:45:35	13.5	42.0	61.0	0.0	0.0	31.0	0	0
10:45:36	13.5	38.0	62.0	0.0	0.0	31.0	0	0
10:45:37	13.4	29.0	61.0	0.0	0.0	31.0	0	0
10:45:38	13.4	32.0	61.0	0.0	0.0	31.0	0	0
10:45:39	13.3	36.0	61.0	0.0	0.0	31.0	0	0
10:45:40	13.3	32.0	61.0	0.0	0.0	31.0	0	0
10:45:41	13.4	35.0	60.0	0.0	0.0	31.0	0	0
10:45:42	13.3	40.0	60.0	0.0	0.0	31.0	0	0
10:45:43	13.4	38.0	61.0	0.0	0.0	31.0	0	0
10:45:44	13.3	39.0	61.0	0.0	0.0	31.0	0	0
10:45:45	13.2	33.0	61.0	0.0	0.0	31.0	0	0
10:45:46	13.1	28.0	60.0	0.0	0.0	31.0	0	0
10:45:47	13.2	37.0	60.0	0.0	0.0	31.0	0	0
10:45:48	13.3	35.0	60.0	0.0	0.0	31.0	0	0
10:45:49	13.3	43.0	60.0	0.0	0.0	31.0	0	0
10:45:50	13.3	41.0	61.0	0.0	0.0	31.0	0	0
10:45:51	13.3	33.0	60.0	0.0	0.0	31.0	0	0
10:45:52	13.3	33.0	60.0	0.0	0.0	31.0	0	0
10:45:53	13.3	40.0	60.0	0.0	0.0	31.0	0	0
10:45:54	13.2	36.0	60.0	0.0	0.0	31.0	0	0
10:45:55	13.2	37.0	60.0	0.0	0.0	31.0	0	0
10:45:56	13.1	33.0	60.0	0.0	0.0	31.0	0	0
10:45:57	13.2	33.0	60.0	0.0	0.0	31.0	0	0
10:45:58	13.2	38.0	60.0	0.0	0.0	31.0	0	0
10:45:59	13.3	36.0	60.0	0.0	0.0	31.0	0	0
10:46:00	13.4	43.0	60.0	0.0	0.0	31.0	0	0
10:46:01	13.5	47.0	61.0	0.0	0.0	31.0	0	0
10:46:02	13.6	34.0	61.0	0.0	0.0	31.0	0	0
10:46:03	13.5	48.0	61.0	0.0	0.0	31.0	0	0
10:46:04	13.5	37.0	62.0	0.0	0.0	31.0	0	0
10:46:05	13.4	33.0	62.0	0.0	0.0	31.0	0	0
10:46:06	13.5	33.0	61.0	0.0	0.0	31.0	0	0
10:46:07	13.6	35.0	61.0	0.0	0.0	31.0	0	0
10:46:08	13.6	43.0	61.0	0.0	0.0	31.0	0	0
10:46:09	13.6	42.0	62.0	0.0	0.0	31.0	0	0
10:46:10	13.6	37.0	62.0	0.0	0.0	31.0	0	0
10:46:11	13.6	35.0	62.0	0.0	0.0	31.0	0	0
10:46:12	13.6	42.0	62.0	0.0	0.0	31.0	0	0
10:46:13	13.5	38.0	62.0	0.0	0.0	31.0	0	0
10:46:14	13.5	35.0	62.0	0.0	0.0	31.0	0	0
10:46:15	13.4	26.0	61.0	0.0	0.0	31.0	0	0
10:46:16	13.3	37.0	61.0	0.0	0.0	31.0	0	0
10:46:17	13.5	32.0	61.0	0.0	0.0	31.0	0	0
10:46:18	13.6	32.0	60.0	0.0	0.0	31.0	0	0
10:46:19	13.5	49.0	61.0	0.0	0.0	31.0	0	0
10:46:20	13.5	42.0	61.0	0.0	0.0	31.0	0	0
10:46:21	13.5	36.0	61.0	0.0	0.0	31.0	0	0
10:46:22	13.6	37.0	62.0	0.0	0.0	31.0	0	0
10:46:23	13.5	38.0	61.0	0.0	0.0	31.0	0	0
10:46:24	13.4	42.0	62.0	0.0	0.0	31.0	0	0
10:46:25	13.4	35.0	61.0	0.0	0.0	31.0	0	0
10:46:26	13.4	34.0	61.0	0.0	0.0	31.0	0	0
10:46:27	13.4	38.0	61.0	0.0	0.0	31.0	0	0
10:46:28	13.5	39.0	61.0	0.0	0.0	31.0	0	0
10:46:29	13.5	40.0	61.0	0.0	0.0	31.0	0	0
10:46:30	13.3	35.0	61.0	0.0	0.0	31.0	0	0
10:46:31	13.2	27.0	61.0	0.0	0.0	31.0	0	0
10:46:32	13.3	30.0	60.0	0.0	0.0	31.0	0	0
10:46:33	13.2	42.0	60.0	0.0	0.0	31.0	0	0
10:46:34	13.2	31.0	60.0	0.0	0.0	31.0	0	0
10:46:35	13.3	36.0	60.0	0.0	0.0	31.0	0	0
10:46:36	13.3	44.0	60.0	0.0	0.0	31.0	0	0
10:46:37	13.3	37.0	60.0	0.0	0.0	31.0	0	0
10:46:38	13.3	37.0	61.0	0.0	0.0	31.0	0	0
10:46:39	13.4	37.0	61.0	0.0	0.0	31.0	0	0
10:46:40	13.5	42.0	61.0	0.0	0.0	31.0	0	0
10:46:41	13.4	42.0	61.0	0.0	0.0	31.0	0	0
10:46:42	13.4	34.0	61.0	0.0	0.0	31.0	0	0
10:46:43	13.3	32.0	61.0	0.0	0.0	31.0	0	0
