# Supplementary material for: Handcycling with concurrent lower body low-frequency electromyostimulation significantly increases acute oxygen uptake: implications for rehabilitation and prevention
Source: PeerJ. 2022 May 18;10:e13333. doi: 10.7717/peerj.13333 (PMC9123886; doi:10.7717/peerj.13333)
Supplement: Supplemental Information 1 — Raw data for each participant (load, heart rate, spirometric data) and R-Scripts for data processing (as described in the material & method section under “Data aquisition”), and EMS intensity and blood lactate concentration. [file peerj-10-13333-s001.zip › raw_data/HANDCYCLE/EMS_Pilot_08_CON_LOAD.csv]

Time	Speed [km/h]	Power [watt]	Cadence	Heartrate	Temperature [?]	Altitude [m]	latitude	longitude
16:25:57	0.0	0.0	0.0	0.0	0.0	33.0	0	0
16:25:58	0.0	0.0	0.0	0.0	0.0	33.0	0	0
16:25:59	2.6	0.0	0.0	0.0	0.0	33.0	0	0
16:26:00	4.0	0.0	0.0	0.0	0.0	33.0	0	0
16:26:01	5.0	0.0	0.0	0.0	0.0	33.0	0	0
16:26:02	6.1	0.0	0.0	0.0	0.0	33.0	0	0
16:26:03	7.0	0.0	0.0	0.0	0.0	33.0	0	0
16:26:04	7.5	0.0	0.0	0.0	0.0	33.0	0	0
16:26:05	8.2	0.0	0.0	0.0	0.0	33.0	0	0
16:26:06	8.9	42.0	37.0	0.0	0.0	33.0	0	0
16:26:07	9.3	42.0	37.0	0.0	0.0	33.0	0	0
16:26:08	9.5	42.0	37.0	0.0	0.0	33.0	0	0
16:26:09	9.8	34.0	41.0	0.0	0.0	33.0	0	0
16:26:10	10.1	29.0	43.0	0.0	0.0	33.0	0	0
16:26:11	10.5	29.0	43.0	0.0	0.0	33.0	0	0
16:26:12	10.8	35.0	45.0	0.0	0.0	33.0	0	0
16:26:13	11.2	42.0	47.0	0.0	0.0	33.0	0	0
16:26:14	11.6	41.0	49.0	0.0	0.0	33.0	0	0
16:26:15	11.9	47.0	51.0	0.0	0.0	33.0	0	0
16:26:16	12.1	47.0	53.0	0.0	0.0	33.0	0	0
16:26:17	12.3	44.0	54.0	0.0	0.0	33.0	0	0
16:26:18	12.4	38.0	55.0	0.0	0.0	33.0	0	0
16:26:19	12.6	38.0	55.0	0.0	0.0	33.0	0	0
16:26:20	12.8	40.0	56.0	0.0	0.0	33.0	0	0
16:26:21	13.0	40.0	57.0	0.0	0.0	33.0	0	0
16:26:22	13.2	43.0	58.0	0.0	0.0	33.0	0	0
16:26:23	13.3	45.0	59.0	0.0	0.0	33.0	0	0
16:26:24	13.5	47.0	60.0	0.0	0.0	33.0	0	0
16:26:25	13.6	42.0	60.0	0.0	0.0	33.0	0	0
16:26:26	13.8	44.0	61.0	0.0	0.0	33.0	0	0
16:26:27	13.8	47.0	62.0	0.0	0.0	33.0	0	0
16:26:28	13.7	35.0	63.0	0.0	0.0	33.0	0	0
16:26:29	13.6	27.0	63.0	0.0	0.0	33.0	0	0
16:26:30	13.5	29.0	62.0	0.0	0.0	33.0	0	0
16:26:31	13.4	28.0	62.0	0.0	0.0	33.0	0	0
16:26:32	13.4	31.0	61.0	0.0	0.0	33.0	0	0
16:26:33	13.4	32.0	61.0	0.0	0.0	33.0	0	0
16:26:34	13.3	33.0	61.0	0.0	0.0	33.0	0	0
16:26:35	13.2	30.0	60.0	0.0	0.0	33.0	0	0
16:26:36	13.2	33.0	60.0	0.0	0.0	33.0	0	0
16:26:37	13.3	31.0	60.0	0.0	0.0	33.0	0	0
16:26:38	13.4	39.0	60.0	0.0	0.0	33.0	0	0
16:26:39	13.4	41.0	60.0	0.0	0.0	33.0	0	0
16:26:40	13.5	39.0	61.0	0.0	0.0	33.0	0	0
16:26:41	13.5	36.0	61.0	0.0	0.0	33.0	0	0
16:26:42	13.5	39.0	61.0	0.0	0.0	33.0	0	0
16:26:43	13.5	36.0	61.0	0.0	0.0	33.0	0	0
16:26:44	13.5	35.0	61.0	0.0	0.0	33.0	0	0
16:26:45	13.5	31.0	61.0	0.0	0.0	33.0	0	0
16:26:46	13.4	35.0	61.0	0.0	0.0	33.0	0	0
16:26:47	13.5	34.0	61.0	0.0	0.0	33.0	0	0
16:26:48	13.5	34.0	61.0	0.0	0.0	33.0	0	0
16:26:49	13.4	37.0	61.0	0.0	0.0	33.0	0	0
16:26:50	13.4	35.0	61.0	0.0	0.0	33.0	0	0
16:26:51	13.4	32.0	61.0	0.0	0.0	33.0	0	0
16:26:52	13.5	35.0	61.0	0.0	0.0	33.0	0	0
16:26:53	13.5	37.0	61.0	0.0	0.0	33.0	0	0
16:26:54	13.5	37.0	61.0	0.0	0.0	33.0	0	0
16:26:55	13.5	38.0	61.0	0.0	0.0	33.0	0	0
16:26:56	13.6	36.0	61.0	0.0	0.0	33.0	0	0
16:26:57	13.6	36.0	61.0	0.0	0.0	33.0	0	0
16:26:58	13.6	37.0	62.0	0.0	0.0	33.0	0	0
16:26:59	13.6	39.0	62.0	0.0	0.0	33.0	0	0
16:27:00	13.5	31.0	62.0	0.0	0.0	33.0	0	0
16:27:01	13.5	37.0	62.0	0.0	0.0	33.0	0	0
16:27:02	13.5	33.0	61.0	0.0	0.0	33.0	0	0
16:27:03	13.5	35.0	61.0	0.0	0.0	33.0	0	0
16:27:04	13.5	34.0	61.0	0.0	0.0	33.0	0	0
16:27:05	13.5	35.0	61.0	0.0	0.0	33.0	0	0
16:27:06	13.5	37.0	61.0	0.0	0.0	33.0	0	0
16:27:07	13.5	33.0	61.0	0.0	0.0	33.0	0	0
16:27:08	13.5	35.0	61.0	0.0	0.0	33.0	0	0
16:27:09	13.5	35.0	61.0	0.0	0.0	33.0	0	0
16:27:10	13.5	36.0	61.0	0.0	0.0	33.0	0	0
16:27:11	13.4	35.0	61.0	0.0	0.0	33.0	0	0
16:27:12	13.4	34.0	61.0	0.0	0.0	33.0	0	0
16:27:13	13.4	34.0	61.0	0.0	0.0	33.0	0	0
16:27:14	13.4	34.0	61.0	0.0	0.0	33.0	0	0
16:27:15	13.4	34.0	61.0	0.0	0.0	33.0	0	0
16:27:16	13.3	34.0	61.0	0.0	0.0	33.0	0	0
16:27:17	13.4	36.0	61.0	0.0	0.0	33.0	0	0
16:27:18	13.5	32.0	61.0	0.0	0.0	33.0	0	0
16:27:19	13.5	40.0	61.0	0.0	0.0	33.0	0	0
16:27:20	13.5	37.0	61.0	0.0	0.0	33.0	0	0
16:27:21	13.5	35.0	61.0	0.0	0.0	33.0	0	0
16:27:22	13.5	35.0	61.0	0.0	0.0	33.0	0	0
16:27:23	13.5	36.0	61.0	0.0	0.0	33.0	0	0
16:27:24	13.5	35.0	61.0	0.0	0.0	33.0	0	0
16:27:25	13.5	36.0	61.0	0.0	0.0	33.0	0	0
16:27:26	13.4	34.0	61.0	0.0	0.0	33.0	0	0
16:27:27	13.5	29.0	61.0	0.0	0.0	33.0	0	0
16:27:28	13.5	36.0	61.0	0.0	0.0	33.0	0	0
16:27:29	13.6	38.0	61.0	0.0	0.0	33.0	0	0
16:27:30	13.6	38.0	61.0	0.0	0.0	33.0	0	0
16:27:31	13.5	35.0	61.0	0.0	0.0	33.0	0	0
16:27:32	13.5	34.0	61.0	0.0	0.0	33.0	0	0
16:27:33	13.5	35.0	61.0	0.0	0.0	33.0	0	0
16:27:34	13.6	34.0	61.0	0.0	0.0	33.0	0	0
16:27:35	13.6	35.0	61.0	0.0	0.0	33.0	0	0
16:27:36	13.5	38.0	62.0	0.0	0.0	33.0	0	0
16:27:37	13.4	35.0	62.0	0.0	0.0	33.0	0	0
16:27:38	13.4	31.0	61.0	0.0	0.0	33.0	0	0
16:27:39	13.3	31.0	61.0	0.0	0.0	33.0	0	0
16:27:40	13.3	31.0	61.0	0.0	0.0	33.0	0	0
16:27:41	13.4	33.0	61.0	0.0	0.0	33.0	0	0
16:27:42	13.3	36.0	61.0	0.0	0.0	33.0	0	0
16:27:43	13.4	36.0	61.0	0.0	0.0	33.0	0	0
16:27:44	13.4	31.0	61.0	0.0	0.0	33.0	0	0
16:27:45	13.4	40.0	61.0	0.0	0.0	33.0	0	0
16:27:46	13.4	36.0	61.0	0.0	0.0	33.0	0	0
16:27:47	13.4	36.0	61.0	0.0	0.0	33.0	0	0
16:27:48	13.3	32.0	61.0	0.0	0.0	33.0	0	0
16:27:49	13.3	34.0	61.0	0.0	0.0	33.0	0	0
16:27:50	13.3	34.0	61.0	0.0	0.0	33.0	0	0
16:27:51	13.3	35.0	60.0	0.0	0.0	33.0	0	0
16:27:52	13.3	31.0	61.0	0.0	0.0	33.0	0	0
16:27:53	13.3	35.0	60.0	0.0	0.0	33.0	0	0
16:27:54	13.2	33.0	60.0	0.0	0.0	33.0	0	0
16:27:55	13.2	31.0	60.0	0.0	0.0	33.0	0	0
16:27:56	13.2	33.0	60.0	0.0	0.0	33.0	0	0
16:27:57	13.1	31.0	60.0	0.0	0.0	33.0	0	0
16:27:58	13.2	33.0	60.0	0.0	0.0	33.0	0	0
16:27:59	13.2	35.0	60.0	0.0	0.0	33.0	0	0
16:28:00	13.3	35.0	60.0	0.0	0.0	33.0	0	0
16:28:01	13.2	37.0	60.0	0.0	0.0	33.0	0	0
16:28:02	13.2	37.0	60.0	0.0	0.0	33.0	0	0
16:28:03	13.2	33.0	60.0	0.0	0.0	33.0	0	0
16:28:04	13.2	34.0	60.0	0.0	0.0	33.0	0	0
16:28:05	13.1	33.0	60.0	0.0	0.0	33.0	0	0
16:28:06	13.1	31.0	60.0	0.0	0.0	33.0	0	0
16:28:07	13.1	31.0	60.0	0.0	0.0	33.0	0	0
16:28:08	13.1	32.0	60.0	0.0	0.0	33.0	0	0
16:28:09	13.1	33.0	59.0	0.0	0.0	33.0	0	0
16:28:10	13.1	35.0	60.0	0.0	0.0	33.0	0	0
16:28:11	13.1	31.0	59.0	0.0	0.0	33.0	0	0
16:28:12	13.1	34.0	59.0	0.0	0.0	33.0	0	0
16:28:13	13.1	35.0	60.0	0.0	0.0	33.0	0	0
16:28:14	13.2	34.0	59.0	0.0	0.0	33.0	0	0
16:28:15	13.2	36.0	60.0	0.0	0.0	33.0	0	0
16:28:16	13.2	35.0	60.0	0.0	0.0	33.0	0	0
16:28:17	13.2	34.0	60.0	0.0	0.0	33.0	0	0
16:28:18	13.2	35.0	60.0	0.0	0.0	33.0	0	0
16:28:19	13.2	31.0	60.0	0.0	0.0	33.0	0	0
16:28:20	13.2	33.0	60.0	0.0	0.0	33.0	0	0
16:28:21	13.2	38.0	60.0	0.0	0.0	33.0	0	0
16:28:22	13.3	33.0	60.0	0.0	0.0	33.0	0	0
16:28:23	13.3	32.0	60.0	0.0	0.0	33.0	0	0
16:28:24	13.3	39.0	60.0	0.0	0.0	33.0	0	0
16:28:25	13.3	36.0	60.0	0.0	0.0	33.0	0	0
16:28:26	13.3	35.0	60.0	0.0	0.0	33.0	0	0
16:28:27	13.3	33.0	60.0	0.0	0.0	33.0	0	0
16:28:28	13.3	33.0	60.0	0.0	0.0	33.0	0	0
16:28:29	13.3	36.0	60.0	0.0	0.0	33.0	0	0
16:28:30	13.3	38.0	61.0	0.0	0.0	33.0	0	0
16:28:31	13.3	31.0	60.0	0.0	0.0	33.0	0	0
16:28:32	13.3	36.0	60.0	0.0	0.0	33.0	0	0
16:28:33	13.3	36.0	61.0	0.0	0.0	33.0	0	0
16:28:34	13.3	33.0	60.0	0.0	0.0	33.0	0	0
16:28:35	13.3	35.0	61.0	0.0	0.0	33.0	0	0
16:28:36	13.3	33.0	60.0	0.0	0.0	33.0	0	0
16:28:37	13.3	31.0	60.0	0.0	0.0	33.0	0	0
16:28:38	13.2	35.0	60.0	0.0	0.0	33.0	0	0
16:28:39	13.3	33.0	60.0	0.0	0.0	33.0	0	0
16:28:40	13.3	33.0	60.0	0.0	0.0	33.0	0	0
16:28:41	13.3	36.0	60.0	0.0	0.0	33.0	0	0
16:28:42	13.3	36.0	60.0	0.0	0.0	33.0	0	0
16:28:43	13.2	35.0	60.0	0.0	0.0	33.0	0	0
16:28:44	13.2	34.0	60.0	0.0	0.0	33.0	0	0
16:28:45	13.2	31.0	60.0	0.0	0.0	33.0	0	0
16:28:46	13.1	34.0	60.0	0.0	0.0	33.0	0	0
16:28:47	13.1	29.0	60.0	0.0	0.0	33.0	0	0
16:28:48	13.1	31.0	60.0	0.0	0.0	33.0	0	0
16:28:49	13.1	32.0	60.0	0.0	0.0	33.0	0	0
16:28:50	13.0	32.0	59.0	0.0	0.0	33.0	0	0
16:28:51	13.0	31.0	59.0	0.0	0.0	33.0	0	0
16:28:52	13.0	31.0	59.0	0.0	0.0	33.0	0	0
16:28:53	13.1	32.0	59.0	0.0	0.0	33.0	0	0
16:28:54	13.1	37.0	59.0	0.0	0.0	33.0	0	0
16:28:55	13.2	35.0	59.0	0.0	0.0	33.0	0	0
16:28:56	13.2	37.0	60.0	0.0	0.0	33.0	0	0
16:28:57	13.2	37.0	60.0	0.0	0.0	33.0	0	0
16:28:58	13.3	37.0	60.0	0.0	0.0	33.0	0	0
16:28:59	13.2	36.0	60.0	0.0	0.0	33.0	0	0
16:29:00	13.2	34.0	60.0	0.0	0.0	33.0	0	0
16:29:01	13.1	29.0	60.0	0.0	0.0	33.0	0	0
16:29:02	13.0	31.0	60.0	0.0	0.0	33.0	0	0
16:29:03	13.0	29.0	60.0	0.0	0.0	33.0	0	0
16:29:04	13.1	32.0	59.0	0.0	0.0	33.0	0	0
16:29:05	13.1	35.0	59.0	0.0	0.0	33.0	0	0
16:29:06	13.0	36.0	59.0	0.0	0.0	33.0	0	0
16:29:07	13.1	33.0	59.0	0.0	0.0	33.0	0	0
16:29:08	13.0	33.0	59.0	0.0	0.0	33.0	0	0
16:29:09	13.0	33.0	59.0	0.0	0.0	33.0	0	0
16:29:10	13.1	31.0	59.0	0.0	0.0	33.0	0	0
16:29:11	13.2	36.0	59.0	0.0	0.0	33.0	0	0
16:29:12	13.2	38.0	59.0	0.0	0.0	33.0	0	0
16:29:13	13.3	37.0	60.0	0.0	0.0	33.0	0	0
16:29:14	13.3	38.0	60.0	0.0	0.0	33.0	0	0
16:29:15	13.3	36.0	60.0	0.0	0.0	33.0	0	0
16:29:16	13.3	36.0	60.0	0.0	0.0	33.0	0	0
16:29:17	13.3	35.0	60.0	0.0	0.0	33.0	0	0
16:29:18	13.3	33.0	60.0	0.0	0.0	33.0	0	0
16:29:19	13.4	35.0	60.0	0.0	0.0	33.0	0	0
16:29:20	13.4	36.0	60.0	0.0	0.0	33.0	0	0
16:29:21	13.4	35.0	61.0	0.0	0.0	33.0	0	0
16:29:22	13.4	37.0	61.0	0.0	0.0	33.0	0	0
16:29:23	13.4	34.0	61.0	0.0	0.0	33.0	0	0
16:29:24	13.4	35.0	61.0	0.0	0.0	33.0	0	0
16:29:25	13.5	36.0	61.0	0.0	0.0	33.0	0	0
16:29:26	13.5	34.0	61.0	0.0	0.0	33.0	0	0
16:29:27	13.6	39.0	61.0	0.0	0.0	33.0	0	0
16:29:28	13.6	36.0	61.0	0.0	0.0	33.0	0	0
16:29:29	13.5	36.0	61.0	0.0	0.0	33.0	0	0
16:29:30	13.6	36.0	62.0	0.0	0.0	33.0	0	0
16:29:31	13.6	35.0	62.0	0.0	0.0	33.0	0	0
16:29:32	13.5	37.0	62.0	0.0	0.0	33.0	0	0
16:29:33	13.4	33.0	62.0	0.0	0.0	33.0	0	0
16:29:34	13.3	30.0	61.0	0.0	0.0	33.0	0	0
16:29:35	13.2	28.0	61.0	0.0	0.0	33.0	0	0
16:29:36	13.1	31.0	61.0	0.0	0.0	33.0	0	0
16:29:37	13.1	29.0	60.0	0.0	0.0	33.0	0	0
16:29:38	13.0	29.0	60.0	0.0	0.0	33.0	0	0
16:29:39	13.0	32.0	60.0	0.0	0.0	33.0	0	0
16:29:40	13.0	30.0	59.0	0.0	0.0	33.0	0	0
16:29:41	13.0	31.0	59.0	0.0	0.0	33.0	0	0
16:29:42	13.0	32.0	59.0	0.0	0.0	33.0	0	0
16:29:43	13.1	34.0	59.0	0.0	0.0	33.0	0	0
16:29:44	13.1	38.0	59.0	0.0	0.0	33.0	0	0
16:29:45	13.1	35.0	60.0	0.0	0.0	33.0	0	0
16:29:46	13.2	35.0	60.0	0.0	0.0	33.0	0	0
16:29:47	13.3	38.0	60.0	0.0	0.0	33.0	0	0
16:29:48	13.3	39.0	60.0	0.0	0.0	33.0	0	0
16:29:49	13.3	40.0	60.0	0.0	0.0	33.0	0	0
16:29:50	13.4	36.0	61.0	0.0	0.0	33.0	0	0
16:29:51	13.4	33.0	61.0	0.0	0.0	33.0	0	0
16:29:52	13.3	36.0	61.0	0.0	0.0	33.0	0	0
16:29:53	13.3	33.0	61.0	0.0	0.0	33.0	0	0
16:29:54	13.3	35.0	61.0	0.0	0.0	33.0	0	0
16:29:55	13.3	31.0	60.0	0.0	0.0	33.0	0	0
16:29:56	13.3	32.0	60.0	0.0	0.0	33.0	0	0
16:29:57	13.5	36.0	60.0	0.0	0.0	33.0	0	0
16:29:58	13.5	41.0	61.0	0.0	0.0	33.0	0	0
16:29:59	13.5	40.0	61.0	0.0	0.0	33.0	0	0
16:30:00	13.5	37.0	61.0	0.0	0.0	33.0	0	0
16:30:01	13.6	34.0	61.0	0.0	0.0	33.0	0	0
16:30:02	13.7	36.0	61.0	0.0	0.0	33.0	0	0
16:30:03	13.7	42.0	62.0	0.0	0.0	33.0	0	0
16:30:04	13.6	39.0	62.0	0.0	0.0	33.0	0	0
16:30:05	13.5	36.0	62.0	0.0	0.0	33.0	0	0
16:30:06	13.5	29.0	62.0	0.0	0.0	33.0	0	0
16:30:07	13.6	31.0	61.0	0.0	0.0	33.0	0	0
16:30:08	13.6	36.0	61.0	0.0	0.0	33.0	0	0
16:30:09	13.6	40.0	62.0	0.0	0.0	33.0	0	0
16:30:10	13.7	39.0	62.0	0.0	0.0	33.0	0	0
16:30:11	13.8	41.0	62.0	0.0	0.0	33.0	0	0
16:30:12	13.9	40.0	63.0	0.0	0.0	33.0	0	0
16:30:13	13.9	41.0	63.0	0.0	0.0	33.0	0	0
16:30:14	13.8	36.0	63.0	0.0	0.0	33.0	0	0
16:30:15	13.8	34.0	63.0	0.0	0.0	33.0	0	0
16:30:16	13.7	32.0	63.0	0.0	0.0	33.0	0	0
16:30:17	13.7	31.0	63.0	0.0	0.0	33.0	0	0
16:30:18	13.6	31.0	62.0	0.0	0.0	33.0	0	0
16:30:19	13.6	33.0	62.0	0.0	0.0	33.0	0	0
16:30:20	13.7	34.0	62.0	0.0	0.0	33.0	0	0
16:30:21	13.7	35.0	62.0	0.0	0.0	33.0	0	0
16:30:22	13.6	40.0	62.0	0.0	0.0	33.0	0	0
16:30:23	13.6	36.0	62.0	0.0	0.0	33.0	0	0
16:30:24	13.6	28.0	62.0	0.0	0.0	33.0	0	0
16:30:25	13.5	33.0	62.0	0.0	0.0	33.0	0	0
16:30:26	13.5	33.0	62.0	0.0	0.0	33.0	0	0
16:30:27	13.5	34.0	61.0	0.0	0.0	33.0	0	0
16:30:28	13.6	34.0	61.0	0.0	0.0	33.0	0	0
16:30:29	13.5	39.0	61.0	0.0	0.0	33.0	0	0
16:30:30	13.4	36.0	62.0	0.0	0.0	33.0	0	0
16:30:31	13.4	31.0	61.0	0.0	0.0	33.0	0	0
16:30:32	13.4	31.0	61.0	0.0	0.0	33.0	0	0
16:30:33	13.4	31.0	61.0	0.0	0.0	33.0	0	0
16:30:34	13.4	34.0	61.0	0.0	0.0	33.0	0	0
16:30:35	13.4	36.0	61.0	0.0	0.0	33.0	0	0
16:30:36	13.5	37.0	61.0	0.0	0.0	33.0	0	0
16:30:37	13.5	35.0	61.0	0.0	0.0	33.0	0	0
16:30:38	13.5	36.0	61.0	0.0	0.0	33.0	0	0
16:30:39	13.5	37.0	61.0	0.0	0.0	33.0	0	0
16:30:40	13.4	36.0	61.0	0.0	0.0	33.0	0	0
16:30:41	13.3	34.0	61.0	0.0	0.0	33.0	0	0
16:30:42	13.3	30.0	61.0	0.0	0.0	33.0	0	0
16:30:43	13.3	32.0	61.0	0.0	0.0	33.0	0	0
16:30:44	13.3	31.0	60.0	0.0	0.0	33.0	0	0
16:30:45	13.3	33.0	60.0	0.0	0.0	33.0	0	0
16:30:46	13.3	35.0	60.0	0.0	0.0	33.0	0	0
16:30:47	13.3	37.0	61.0	0.0	0.0	33.0	0	0
16:30:48	13.4	33.0	60.0	0.0	0.0	33.0	0	0
16:30:49	13.5	37.0	61.0	0.0	0.0	33.0	0	0
16:30:50	13.5	40.0	61.0	0.0	0.0	33.0	0	0
16:30:51	13.5	39.0	61.0	0.0	0.0	33.0	0	0
16:30:52	13.5	35.0	61.0	0.0	0.0	33.0	0	0
16:30:53	13.5	38.0	61.0	0.0	0.0	33.0	0	0
16:30:54	13.6	36.0	62.0	0.0	0.0	33.0	0	0
16:30:55	13.6	38.0	62.0	0.0	0.0	33.0	0	0
16:30:56	13.6	35.0	62.0	0.0	0.0	33.0	0	0
16:30:57	13.6	33.0	62.0	0.0	0.0	33.0	0	0
16:30:58	13.6	34.0	62.0	0.0	0.0	33.0	0	0
16:30:59	13.6	35.0	62.0	0.0	0.0	33.0	0	0
16:31:00	13.6	41.0	62.0	0.0	0.0	33.0	0	0
16:31:01	13.6	33.0	62.0	0.0	0.0	33.0	0	0
16:31:02	13.6	35.0	62.0	0.0	0.0	33.0	0	0
16:31:03	13.5	32.0	62.0	0.0	0.0	33.0	0	0
16:31:04	13.4	33.0	62.0	0.0	0.0	33.0	0	0
16:31:05	13.3	28.0	61.0	0.0	0.0	33.0	0	0
16:31:06	13.2	25.0	61.0	0.0	0.0	33.0	0	0
16:31:07	13.2	30.0	60.0	0.0	0.0	33.0	0	0
16:31:08	13.1	30.0	60.0	0.0	0.0	33.0	0	0
16:31:09	13.0	29.0	59.0	0.0	0.0	33.0	0	0
16:31:10	13.0	28.0	59.0	0.0	0.0	33.0	0	0
16:31:11	13.1	30.0	59.0	0.0	0.0	33.0	0	0
16:31:12	13.1	39.0	59.0	0.0	0.0	33.0	0	0
16:31:13	13.1	37.0	59.0	0.0	0.0	33.0	0	0
16:31:14	13.1	35.0	59.0	0.0	0.0	33.0	0	0
16:31:15	13.1	37.0	60.0	0.0	0.0	33.0	0	0
16:31:16	13.1	32.0	60.0	0.0	0.0	33.0	0	0
16:31:17	13.0	32.0	59.0	0.0	0.0	33.0	0	0
16:31:18	13.0	30.0	59.0	0.0	0.0	33.0	0	0
16:31:19	13.0	34.0	59.0	0.0	0.0	33.0	0	0
16:31:20	13.0	34.0	59.0	0.0	0.0	33.0	0	0
16:31:21	13.0	31.0	59.0	0.0	0.0	33.0	0	0
16:31:22	13.1	39.0	59.0	0.0	0.0	33.0	0	0
16:31:23	13.1	35.0	59.0	0.0	0.0	33.0	0	0
16:31:24	13.1	37.0	60.0	0.0	0.0	33.0	0	0
16:31:25	13.1	33.0	60.0	0.0	0.0	33.0	0	0
16:31:26	13.0	34.0	60.0	0.0	0.0	33.0	0	0
16:31:27	13.0	33.0	60.0	0.0	0.0	33.0	0	0
16:31:28	13.0	33.0	59.0	0.0	0.0	33.0	0	0
16:31:29	13.0	32.0	59.0	0.0	0.0	33.0	0	0
16:31:30	13.0	33.0	59.0	0.0	0.0	33.0	0	0
16:31:31	13.0	32.0	59.0	0.0	0.0	33.0	0	0
16:31:32	13.0	32.0	59.0	0.0	0.0	33.0	0	0
16:31:33	12.8	32.0	59.0	0.0	0.0	33.0	0	0
16:31:34	12.8	34.0	59.0	0.0	0.0	33.0	0	0
16:31:35	12.7	28.0	59.0	0.0	0.0	33.0	0	0
16:31:36	12.7	28.0	58.0	0.0	0.0	33.0	0	0
16:31:37	12.6	30.0	58.0	0.0	0.0	33.0	0	0
16:31:38	12.7	30.0	58.0	0.0	0.0	33.0	0	0
16:31:39	12.7	29.0	58.0	0.0	0.0	33.0	0	0
16:31:40	12.7	35.0	58.0	0.0	0.0	33.0	0	0
16:31:41	12.7	33.0	58.0	0.0	0.0	33.0	0	0
16:31:42	12.8	32.0	58.0	0.0	0.0	33.0	0	0
16:31:43	12.9	33.0	58.0	0.0	0.0	33.0	0	0
16:31:44	12.9	39.0	58.0	0.0	0.0	33.0	0	0
16:31:45	13.0	38.0	59.0	0.0	0.0	33.0	0	0
16:31:46	13.1	37.0	59.0	0.0	0.0	33.0	0	0
16:31:47	13.2	37.0	59.0	0.0	0.0	33.0	0	0
16:31:48	13.2	39.0	59.0	0.0	0.0	33.0	0	0
16:31:49	13.2	39.0	60.0	0.0	0.0	33.0	0	0
16:31:50	13.1	34.0	60.0	0.0	0.0	33.0	0	0
16:31:51	13.0	32.0	60.0	0.0	0.0	33.0	0	0
16:31:52	13.0	29.0	60.0	0.0	0.0	33.0	0	0
16:31:53	13.0	32.0	59.0	0.0	0.0	33.0	0	0
16:31:54	13.0	34.0	59.0	0.0	0.0	33.0	0	0
16:31:55	13.0	30.0	59.0	0.0	0.0	33.0	0	0
16:31:56	13.0	32.0	59.0	0.0	0.0	33.0	0	0
16:31:57	13.0	33.0	59.0	0.0	0.0	33.0	0	0
16:31:58	13.0	32.0	59.0	0.0	0.0	33.0	0	0
16:31:59	13.0	33.0	59.0	0.0	0.0	33.0	0	0
16:32:00	13.0	32.0	59.0	0.0	0.0	33.0	0	0
16:32:01	13.0	35.0	59.0	0.0	0.0	33.0	0	0
16:32:02	13.0	34.0	59.0	0.0	0.0	33.0	0	0
16:32:03	13.0	32.0	59.0	0.0	0.0	33.0	0	0
16:32:04	13.0	36.0	59.0	0.0	0.0	33.0	0	0
16:32:05	13.0	34.0	59.0	0.0	0.0	33.0	0	0
16:32:06	13.0	34.0	59.0	0.0	0.0	33.0	0	0
16:32:07	12.9	30.0	59.0	0.0	0.0	33.0	0	0
16:32:08	12.8	30.0	59.0	0.0	0.0	33.0	0	0
16:32:09	12.8	27.0	58.0	0.0	0.0	33.0	0	0
16:32:10	12.8	33.0	58.0	0.0	0.0	33.0	0	0
16:32:11	12.9	33.0	58.0	0.0	0.0	33.0	0	0
16:32:12	12.9	35.0	58.0	0.0	0.0	33.0	0	0
16:32:13	12.9	37.0	59.0	0.0	0.0	33.0	0	0
16:32:14	12.8	34.0	59.0	0.0	0.0	33.0	0	0
16:32:15	12.8	29.0	59.0	0.0	0.0	33.0	0	0
16:32:16	12.8	32.0	58.0	0.0	0.0	33.0	0	0
16:32:17	12.8	31.0	58.0	0.0	0.0	33.0	0	0
16:32:18	12.7	32.0	58.0	0.0	0.0	33.0	0	0
16:32:19	12.8	32.0	58.0	0.0	0.0	33.0	0	0
16:32:20	12.8	32.0	58.0	0.0	0.0	33.0	0	0
16:32:21	12.8	34.0	58.0	0.0	0.0	33.0	0	0
16:32:22	12.8	36.0	58.0	0.0	0.0	33.0	0	0
16:32:23	12.8	33.0	59.0	0.0	0.0	33.0	0	0
16:32:24	12.8	30.0	59.0	0.0	0.0	33.0	0	0
16:32:25	12.9	31.0	58.0	0.0	0.0	33.0	0	0
16:32:26	13.0	36.0	58.0	0.0	0.0	33.0	0	0
16:32:27	13.0	37.0	59.0	0.0	0.0	33.0	0	0
16:32:28	13.0	37.0	59.0	0.0	0.0	33.0	0	0
16:32:29	12.9	34.0	59.0	0.0	0.0	33.0	0	0
16:32:30	12.9	31.0	59.0	0.0	0.0	33.0	0	0
16:32:31	12.9	31.0	59.0	0.0	0.0	33.0	0	0
16:32:32	13.0	32.0	59.0	0.0	0.0	33.0	0	0
16:32:33	12.9	32.0	59.0	0.0	0.0	33.0	0	0
16:32:34	13.0	35.0	59.0	0.0	0.0	33.0	0	0
16:32:35	13.0	32.0	59.0	0.0	0.0	33.0	0	0
16:32:36	12.9	38.0	59.0	0.0	0.0	33.0	0	0
16:32:37	12.9	32.0	59.0	0.0	0.0	33.0	0	0
16:32:38	12.8	29.0	59.0	0.0	0.0	33.0	0	0
16:32:39	12.7	28.0	58.0	0.0	0.0	33.0	0	0
16:32:40	12.7	27.0	58.0	0.0	0.0	33.0	0	0
16:32:41	12.8	29.0	58.0	0.0	0.0	33.0	0	0
16:32:42	13.0	38.0	58.0	0.0	0.0	33.0	0	0
16:32:43	13.1	42.0	58.0	0.0	0.0	33.0	0	0
16:32:44	13.1	40.0	59.0	0.0	0.0	33.0	0	0
16:32:45	13.1	39.0	59.0	0.0	0.0	33.0	0	0
16:32:46	13.2	32.0	59.0	0.0	0.0	33.0	0	0
16:32:47	13.3	36.0	60.0	0.0	0.0	33.0	0	0
16:32:48	13.4	41.0	60.0	0.0	0.0	33.0	0	0
16:32:49	13.4	41.0	60.0	0.0	0.0	33.0	0	0
16:32:50	13.3	38.0	61.0	0.0	0.0	33.0	0	0
16:32:51	13.3	31.0	61.0	0.0	0.0	33.0	0	0
16:32:52	13.3	33.0	61.0	0.0	0.0	33.0	0	0
16:32:53	13.2	32.0	60.0	0.0	0.0	33.0	0	0
16:32:54	13.3	31.0	60.0	0.0	0.0	33.0	0	0
16:32:55	13.3	35.0	60.0	0.0	0.0	33.0	0	0
16:32:56	13.3	36.0	60.0	0.0	0.0	33.0	0	0
16:32:57	13.2	36.0	60.0	0.0	0.0	33.0	0	0
16:32:58	13.3	29.0	60.0	0.0	0.0	33.0	0	0
16:32:59	13.3	35.0	60.0	0.0	0.0	33.0	0	0
16:33:00	13.3	34.0	60.0	0.0	0.0	33.0	0	0
16:33:01	13.3	36.0	60.0	0.0	0.0	33.0	0	0
16:33:02	13.3	34.0	60.0	0.0	0.0	33.0	0	0
16:33:03	13.4	36.0	60.0	0.0	0.0	33.0	0	0
16:33:04	13.5	38.0	61.0	0.0	0.0	33.0	0	0
16:33:05	13.5	40.0	61.0	0.0	0.0	33.0	0	0
16:33:06	13.5	36.0	61.0	0.0	0.0	33.0	0	0
16:33:07	13.4	34.0	61.0	0.0	0.0	33.0	0	0
16:33:08	13.4	34.0	61.0	0.0	0.0	33.0	0	0
16:33:09	13.5	32.0	61.0	0.0	0.0	33.0	0	0
16:33:10	13.5	37.0	61.0	0.0	0.0	33.0	0	0
16:33:11	13.5	35.0	61.0	0.0	0.0	33.0	0	0
16:33:12	13.5	38.0	61.0	0.0	0.0	33.0	0	0
16:33:13	13.5	37.0	61.0	0.0	0.0	33.0	0	0
16:33:14	13.5	34.0	61.0	0.0	0.0	33.0	0	0
16:33:15	13.5	32.0	61.0	0.0	0.0	33.0	0	0
16:33:16	13.5	36.0	61.0	0.0	0.0	33.0	0	0
16:33:17	13.5	35.0	61.0	0.0	0.0	33.0	0	0
16:33:18	13.5	38.0	61.0	0.0	0.0	33.0	0	0
16:33:19	13.5	36.0	61.0	0.0	0.0	33.0	0	0
16:33:20	13.4	36.0	62.0	0.0	0.0	33.0	0	0
16:33:21	13.5	31.0	61.0	0.0	0.0	33.0	0	0
16:33:22	13.5	33.0	61.0	0.0	0.0	33.0	0	0
16:33:23	13.5	42.0	61.0	0.0	0.0	33.0	0	0
16:33:24	13.5	36.0	62.0	0.0	0.0	33.0	0	0
16:33:25	13.5	32.0	61.0	0.0	0.0	33.0	0	0
16:33:26	13.5	35.0	61.0	0.0	0.0	33.0	0	0
16:33:27	13.5	36.0	61.0	0.0	0.0	33.0	0	0
16:33:28	13.5	35.0	62.0	0.0	0.0	33.0	0	0
16:33:29	13.6	35.0	62.0	0.0	0.0	33.0	0	0
16:33:30	13.6	37.0	62.0	0.0	0.0	33.0	0	0
16:33:31	13.6	39.0	62.0	0.0	0.0	33.0	0	0
16:33:32	13.7	38.0	62.0	0.0	0.0	33.0	0	0
16:33:33	13.8	37.0	62.0	0.0	0.0	33.0	0	0
16:33:34	13.8	39.0	62.0	0.0	0.0	33.0	0	0
16:33:35	13.9	38.0	63.0	0.0	0.0	33.0	0	0
16:33:36	13.9	37.0	63.0	0.0	0.0	33.0	0	0
16:33:37	13.8	37.0	63.0	0.0	0.0	33.0	0	0
16:33:38	13.7	36.0	63.0	0.0	0.0	33.0	0	0
16:33:39	13.7	33.0	63.0	0.0	0.0	33.0	0	0
16:33:40	13.7	27.0	62.0	0.0	0.0	33.0	0	0
16:33:41	13.6	41.0	62.0	0.0	0.0	33.0	0	0
16:33:42	13.5	31.0	62.0	0.0	0.0	33.0	0	0
16:33:43	13.5	29.0	62.0	0.0	0.0	33.0	0	0
16:33:44	13.4	31.0	61.0	0.0	0.0	33.0	0	0
16:33:45	13.4	30.0	61.0	0.0	0.0	33.0	0	0
16:33:46	13.4	34.0	61.0	0.0	0.0	33.0	0	0
16:33:47	13.4	35.0	61.0	0.0	0.0	33.0	0	0
16:33:48	13.4	37.0	61.0	0.0	0.0	33.0	0	0
16:33:49	13.4	35.0	61.0	0.0	0.0	33.0	0	0
16:33:50	13.4	33.0	61.0	0.0	0.0	33.0	0	0
16:33:51	13.6	32.0	61.0	0.0	0.0	33.0	0	0
16:33:52	13.7	37.0	61.0	0.0	0.0	33.0	0	0
16:33:53	13.8	46.0	61.0	0.0	0.0	33.0	0	0
16:33:54	13.8	45.0	62.0	0.0	0.0	33.0	0	0
16:33:55	13.8	38.0	63.0	0.0	0.0	33.0	0	0
16:33:56	13.6	34.0	62.0	0.0	0.0	33.0	0	0
16:33:57	13.6	36.0	63.0	0.0	0.0	33.0	0	0
16:33:58	13.5	28.0	62.0	0.0	0.0	33.0	0	0
16:33:59	13.5	32.0	62.0	0.0	0.0	33.0	0	0
16:34:00	13.5	34.0	62.0	0.0	0.0	33.0	0	0
16:34:01	13.5	34.0	62.0	0.0	0.0	33.0	0	0
16:34:02	13.5	37.0	62.0	0.0	0.0	33.0	0	0
16:34:03	13.6	37.0	62.0	0.0	0.0	33.0	0	0
16:34:04	13.7	41.0	62.0	0.0	0.0	33.0	0	0
16:34:05	13.6	38.0	62.0	0.0	0.0	33.0	0	0
16:34:06	13.7	32.0	62.0	0.0	0.0	33.0	0	0
16:34:07	13.7	37.0	62.0	0.0	0.0	33.0	0	0
16:34:08	13.7	34.0	62.0	0.0	0.0	33.0	0	0
16:34:09	13.7	36.0	62.0	0.0	0.0	33.0	0	0
16:34:10	13.7	36.0	62.0	0.0	0.0	33.0	0	0
16:34:11	13.7	36.0	62.0	0.0	0.0	33.0	0	0
16:34:12	13.8	32.0	62.0	0.0	0.0	33.0	0	0
16:34:13	13.8	41.0	62.0	0.0	0.0	33.0	0	0
16:34:14	13.8	38.0	62.0	0.0	0.0	33.0	0	0
16:34:15	13.8	34.0	62.0	0.0	0.0	33.0	0	0
16:34:16	13.8	41.0	63.0	0.0	0.0	33.0	0	0
16:34:17	13.8	37.0	63.0	0.0	0.0	33.0	0	0
16:34:18	13.8	33.0	63.0	0.0	0.0	33.0	0	0
16:34:19	13.9	39.0	62.0	0.0	0.0	33.0	0	0
16:34:20	14.0	39.0	63.0	0.0	0.0	33.0	0	0
16:34:21	14.0	41.0	63.0	0.0	0.0	33.0	0	0
16:34:22	14.1	40.0	63.0	0.0	0.0	33.0	0	0
16:34:23	14.1	40.0	64.0	0.0	0.0	33.0	0	0
16:34:24	14.1	40.0	64.0	0.0	0.0	33.0	0	0
16:34:25	14.1	39.0	64.0	0.0	0.0	33.0	0	0
16:34:26	14.2	37.0	64.0	0.0	0.0	33.0	0	0
16:34:27	14.1	40.0	64.0	0.0	0.0	33.0	0	0
16:34:28	13.9	29.0	64.0	0.0	0.0	33.0	0	0
16:34:29	13.7	25.0	64.0	0.0	0.0	33.0	0	0
16:34:30	13.6	24.0	63.0	0.0	0.0	33.0	0	0
16:34:31	13.5	23.0	62.0	0.0	0.0	33.0	0	0
16:34:32	13.5	33.0	61.0	0.0	0.0	33.0	0	0
16:34:33	13.4	35.0	61.0	0.0	0.0	33.0	0	0
16:34:34	13.5	33.0	61.0	0.0	0.0	33.0	0	0
16:34:35	13.6	38.0	61.0	0.0	0.0	33.0	0	0
16:34:36	13.5	43.0	61.0	0.0	0.0	33.0	0	0
16:34:37	13.5	39.0	61.0	0.0	0.0	33.0	0	0
16:34:38	13.5	36.0	61.0	0.0	0.0	33.0	0	0
16:34:39	13.5	36.0	61.0	0.0	0.0	33.0	0	0
16:34:40	13.6	35.0	61.0	0.0	0.0	33.0	0	0
16:34:41	13.6	42.0	61.0	0.0	0.0	33.0	0	0
16:34:42	13.6	39.0	62.0	0.0	0.0	33.0	0	0
16:34:43	13.6	40.0	62.0	0.0	0.0	33.0	0	0
16:34:44	13.6	39.0	62.0	0.0	0.0	33.0	0	0
16:34:45	13.5	38.0	62.0	0.0	0.0	33.0	0	0
16:34:46	13.5	32.0	62.0	0.0	0.0	33.0	0	0
16:34:47	13.5	35.0	61.0	0.0	0.0	33.0	0	0
16:34:48	13.4	33.0	61.0	0.0	0.0	33.0	0	0
16:34:49	13.4	35.0	61.0	0.0	0.0	33.0	0	0
16:34:50	13.5	35.0	61.0	0.0	0.0	33.0	0	0
16:34:51	13.5	34.0	61.0	0.0	0.0	33.0	0	0
16:34:52	13.5	40.0	61.0	0.0	0.0	33.0	0	0
16:34:53	13.6	40.0	61.0	0.0	0.0	33.0	0	0
16:34:54	13.6	40.0	62.0	0.0	0.0	33.0	0	0
16:34:55	13.6	39.0	62.0	0.0	0.0	33.0	0	0
16:34:56	13.5	33.0	62.0	0.0	0.0	33.0	0	0
16:34:57	13.5	37.0	62.0	0.0	0.0	33.0	0	0
16:34:58	13.6	33.0	62.0	0.0	0.0	33.0	0	0
16:34:59	13.7	42.0	62.0	0.0	0.0	33.0	0	0
16:35:00	13.7	38.0	62.0	0.0	0.0	33.0	0	0
16:35:01	13.7	38.0	62.0	0.0	0.0	33.0	0	0
16:35:02	13.6	33.0	62.0	0.0	0.0	33.0	0	0
16:35:03	13.5	32.0	62.0	0.0	0.0	33.0	0	0
16:35:04	13.4	28.0	62.0	0.0	0.0	33.0	0	0
16:35:05	13.3	29.0	61.0	0.0	0.0	33.0	0	0
16:35:06	13.2	31.0	61.0	0.0	0.0	33.0	0	0
16:35:07	13.1	28.0	60.0	0.0	0.0	33.0	0	0
16:35:08	13.0	30.0	60.0	0.0	0.0	33.0	0	0
16:35:09	13.0	29.0	59.0	0.0	0.0	33.0	0	0
16:35:10	13.0	32.0	59.0	0.0	0.0	33.0	0	0
16:35:11	13.0	34.0	59.0	0.0	0.0	33.0	0	0
16:35:12	13.1	33.0	59.0	0.0	0.0	33.0	0	0
16:35:13	13.3	39.0	59.0	0.0	0.0	33.0	0	0
16:35:14	13.3	46.0	60.0	0.0	0.0	33.0	0	0
16:35:15	13.4	41.0	61.0	0.0	0.0	33.0	0	0
16:35:16	13.5	39.0	61.0	0.0	0.0	33.0	0	0
16:35:17	13.5	37.0	61.0	0.0	0.0	33.0	0	0
16:35:18	13.5	36.0	61.0	0.0	0.0	33.0	0	0
16:35:19	13.5	38.0	61.0	0.0	0.0	33.0	0	0
16:35:20	13.5	36.0	61.0	0.0	0.0	33.0	0	0
16:35:21	13.6	36.0	61.0	0.0	0.0	33.0	0	0
16:35:22	13.6	37.0	61.0	0.0	0.0	33.0	0	0
16:35:23	13.6	38.0	62.0	0.0	0.0	33.0	0	0
16:35:24	13.6	35.0	62.0	0.0	0.0	33.0	0	0
16:35:25	13.6	39.0	62.0	0.0	0.0	33.0	0	0
16:35:26	13.7	36.0	62.0	0.0	0.0	33.0	0	0
16:35:27	13.6	36.0	62.0	0.0	0.0	33.0	0	0
16:35:28	13.6	37.0	62.0	0.0	0.0	33.0	0	0
16:35:29	13.5	33.0	62.0	0.0	0.0	33.0	0	0
16:35:30	13.5	33.0	62.0	0.0	0.0	33.0	0	0
16:35:31	13.5	31.0	61.0	0.0	0.0	33.0	0	0
16:35:32	13.6	38.0	61.0	0.0	0.0	33.0	0	0
16:35:33	13.6	36.0	61.0	0.0	0.0	33.0	0	0
16:35:34	13.6	39.0	61.0	0.0	0.0	33.0	0	0
16:35:35	13.7	39.0	62.0	0.0	0.0	33.0	0	0
16:35:36	13.7	41.0	62.0	0.0	0.0	33.0	0	0
16:35:37	13.7	39.0	62.0	0.0	0.0	33.0	0	0
16:35:38	13.6	37.0	62.0	0.0	0.0	33.0	0	0
16:35:39	13.7	32.0	62.0	0.0	0.0	33.0	0	0
16:35:40	13.7	38.0	62.0	0.0	0.0	33.0	0	0
16:35:41	13.7	39.0	62.0	0.0	0.0	33.0	0	0
16:35:42	13.6	37.0	62.0	0.0	0.0	33.0	0	0
16:35:43	13.5	36.0	62.0	0.0	0.0	33.0	0	0
16:35:44	13.6	32.0	62.0	0.0	0.0	33.0	0	0
16:35:45	13.5	33.0	62.0	0.0	0.0	33.0	0	0
16:35:46	13.5	33.0	62.0	0.0	0.0	33.0	0	0
16:35:47	13.6	36.0	62.0	0.0	0.0	33.0	0	0
16:35:48	13.6	39.0	62.0	0.0	0.0	33.0	0	0
16:35:49	13.6	38.0	62.0	0.0	0.0	33.0	0	0
16:35:50	13.8	35.0	62.0	0.0	0.0	33.0	0	0
16:35:51	13.9	48.0	62.0	0.0	0.0	33.0	0	0
16:35:52	14.1	42.0	63.0	0.0	0.0	33.0	0	0
16:35:53	14.0	48.0	63.0	0.0	0.0	33.0	0	0
16:35:54	13.9	35.0	64.0	0.0	0.0	33.0	0	0
16:35:55	13.9	28.0	63.0	0.0	0.0	33.0	0	0
16:35:56	13.7	38.0	63.0	0.0	0.0	33.0	0	0
16:35:57	13.7	29.0	63.0	0.0	0.0	33.0	0	0
