# Supplementary material for: Handcycling with concurrent lower body low-frequency electromyostimulation significantly increases acute oxygen uptake: implications for rehabilitation and prevention
Source: PeerJ. 2022 May 18;10:e13333. doi: 10.7717/peerj.13333 (PMC9123886; doi:10.7717/peerj.13333)
Supplement: Supplemental Information 1 — Raw data for each participant (load, heart rate, spirometric data) and R-Scripts for data processing (as described in the material & method section under “Data aquisition”), and EMS intensity and blood lactate concentration. [file peerj-10-13333-s001.zip › raw_data/HANDCYCLE/EMS_Pilot_08_EMS_LOAD.csv]

Time	Speed [km/h]	Power [watt]	Cadence	Heartrate	Temperature [?]	Altitude [m]	latitude	longitude
16:10:59	0.0	0.0	0.0	0.0	0.0	33.0	0	0
16:11:00	0.0	0.0	0.0	0.0	0.0	33.0	0	0
16:11:01	0.0	0.0	0.0	0.0	0.0	33.0	0	0
16:11:02	0.0	0.0	0.0	0.0	0.0	33.0	0	0
16:11:03	0.0	0.0	0.0	0.0	0.0	33.0	0	0
16:11:04	0.0	0.0	0.0	0.0	0.0	33.0	0	0
16:11:05	3.1	0.0	0.0	0.0	0.0	33.0	0	0
16:11:06	3.9	0.0	0.0	0.0	0.0	33.0	0	0
16:11:07	4.9	0.0	0.0	0.0	0.0	33.0	0	0
16:11:08	6.4	0.0	0.0	0.0	0.0	33.0	0	0
16:11:09	7.5	0.0	0.0	0.0	0.0	33.0	0	0
16:11:10	8.6	0.0	0.0	0.0	0.0	33.0	0	0
16:11:11	9.6	0.0	0.0	0.0	0.0	33.0	0	0
16:11:12	10.3	58.0	43.0	0.0	0.0	33.0	0	0
16:11:13	11.0	58.0	43.0	0.0	0.0	33.0	0	0
16:11:14	11.5	52.0	48.0	0.0	0.0	33.0	0	0
16:11:15	11.6	52.0	48.0	0.0	0.0	33.0	0	0
16:11:16	11.8	47.0	51.0	0.0	0.0	33.0	0	0
16:11:17	11.9	31.0	52.0	0.0	0.0	33.0	0	0
16:11:18	12.4	36.0	53.0	0.0	0.0	33.0	0	0
16:11:19	12.8	43.0	54.0	0.0	0.0	33.0	0	0
16:11:20	13.1	55.0	56.0	0.0	0.0	33.0	0	0
16:11:21	13.3	57.0	58.0	0.0	0.0	33.0	0	0
16:11:22	13.5	47.0	60.0	0.0	0.0	33.0	0	0
16:11:23	13.7	40.0	60.0	0.0	0.0	33.0	0	0
16:11:24	13.8	47.0	61.0	0.0	0.0	33.0	0	0
16:11:25	13.9	49.0	62.0	0.0	0.0	33.0	0	0
16:11:26	13.9	44.0	63.0	0.0	0.0	33.0	0	0
16:11:27	13.7	37.0	63.0	0.0	0.0	33.0	0	0
16:11:28	13.5	32.0	63.0	0.0	0.0	33.0	0	0
16:11:29	13.4	20.0	62.0	0.0	0.0	33.0	0	0
16:11:30	13.3	30.0	62.0	0.0	0.0	33.0	0	0
16:11:31	13.2	26.0	61.0	0.0	0.0	33.0	0	0
16:11:32	12.9	27.0	61.0	0.0	0.0	33.0	0	0
16:11:33	12.9	27.0	60.0	0.0	0.0	33.0	0	0
16:11:34	12.9	22.0	59.0	0.0	0.0	33.0	0	0
16:11:35	12.7	35.0	59.0	0.0	0.0	33.0	0	0
16:11:36	12.6	29.0	59.0	0.0	0.0	33.0	0	0
16:11:37	12.4	27.0	58.0	0.0	0.0	33.0	0	0
16:11:38	12.4	23.0	57.0	0.0	0.0	33.0	0	0
16:11:39	12.4	27.0	56.0	0.0	0.0	33.0	0	0
16:11:40	12.3	37.0	57.0	0.0	0.0	33.0	0	0
16:11:41	12.2	31.0	56.0	0.0	0.0	33.0	0	0
16:11:42	12.1	26.0	56.0	0.0	0.0	33.0	0	0
16:11:43	12.2	23.0	55.0	0.0	0.0	33.0	0	0
16:11:44	12.4	36.0	55.0	0.0	0.0	33.0	0	0
16:11:45	12.4	46.0	56.0	0.0	0.0	33.0	0	0
16:11:46	12.2	39.0	56.0	0.0	0.0	33.0	0	0
16:11:47	12.1	39.0	56.0	0.0	0.0	33.0	0	0
16:11:48	12.2	30.0	56.0	0.0	0.0	33.0	0	0
16:11:49	12.2	28.0	55.0	0.0	0.0	33.0	0	0
16:11:50	12.2	42.0	55.0	0.0	0.0	33.0	0	0
16:11:51	12.5	34.0	56.0	0.0	0.0	33.0	0	0
16:11:52	12.7	39.0	56.0	0.0	0.0	33.0	0	0
16:11:53	12.8	55.0	57.0	0.0	0.0	33.0	0	0
16:11:54	13.0	46.0	58.0	0.0	0.0	33.0	0	0
16:11:55	13.2	46.0	58.0	0.0	0.0	33.0	0	0
16:11:56	13.3	46.0	59.0	0.0	0.0	33.0	0	0
16:11:57	13.4	48.0	60.0	0.0	0.0	33.0	0	0
16:11:58	13.4	44.0	60.0	0.0	0.0	33.0	0	0
16:11:59	13.4	40.0	61.0	0.0	0.0	33.0	0	0
16:12:00	13.4	35.0	61.0	0.0	0.0	33.0	0	0
16:12:01	13.3	36.0	61.0	0.0	0.0	33.0	0	0
16:12:02	13.2	34.0	61.0	0.0	0.0	33.0	0	0
16:12:03	13.3	28.0	60.0	0.0	0.0	33.0	0	0
16:12:04	13.2	39.0	60.0	0.0	0.0	33.0	0	0
16:12:05	13.1	36.0	60.0	0.0	0.0	33.0	0	0
16:12:06	13.1	31.0	60.0	0.0	0.0	33.0	0	0
16:12:07	13.0	32.0	60.0	0.0	0.0	33.0	0	0
16:12:08	13.0	33.0	59.0	0.0	0.0	33.0	0	0
16:12:09	12.9	33.0	59.0	0.0	0.0	33.0	0	0
16:12:10	12.9	29.0	59.0	0.0	0.0	33.0	0	0
16:12:11	12.9	37.0	59.0	0.0	0.0	33.0	0	0
16:12:12	12.8	33.0	59.0	0.0	0.0	33.0	0	0
16:12:13	12.8	32.0	59.0	0.0	0.0	33.0	0	0
16:12:14	12.8	32.0	58.0	0.0	0.0	33.0	0	0
16:12:15	12.8	32.0	58.0	0.0	0.0	33.0	0	0
16:12:16	12.7	34.0	58.0	0.0	0.0	33.0	0	0
16:12:17	12.6	28.0	58.0	0.0	0.0	33.0	0	0
16:12:18	12.6	31.0	58.0	0.0	0.0	33.0	0	0
16:12:19	12.6	30.0	57.0	0.0	0.0	33.0	0	0
16:12:20	12.6	35.0	57.0	0.0	0.0	33.0	0	0
16:12:21	12.6	35.0	57.0	0.0	0.0	33.0	0	0
16:12:22	12.6	36.0	57.0	0.0	0.0	33.0	0	0
16:12:23	12.6	35.0	58.0	0.0	0.0	33.0	0	0
16:12:24	12.6	35.0	58.0	0.0	0.0	33.0	0	0
16:12:25	12.5	34.0	57.0	0.0	0.0	33.0	0	0
16:12:26	12.5	33.0	57.0	0.0	0.0	33.0	0	0
16:12:27	12.5	30.0	57.0	0.0	0.0	33.0	0	0
16:12:28	12.4	32.0	57.0	0.0	0.0	33.0	0	0
16:12:29	12.5	30.0	57.0	0.0	0.0	33.0	0	0
16:12:30	12.6	33.0	57.0	0.0	0.0	33.0	0	0
16:12:31	12.5	40.0	57.0	0.0	0.0	33.0	0	0
16:12:32	12.5	33.0	57.0	0.0	0.0	33.0	0	0
16:12:33	12.6	31.0	57.0	0.0	0.0	33.0	0	0
16:12:34	12.7	36.0	57.0	0.0	0.0	33.0	0	0
16:12:35	12.8	40.0	57.0	0.0	0.0	33.0	0	0
16:12:36	12.9	40.0	58.0	0.0	0.0	33.0	0	0
16:12:37	13.0	38.0	58.0	0.0	0.0	33.0	0	0
16:12:38	13.0	38.0	58.0	0.0	0.0	33.0	0	0
16:12:39	13.1	38.0	59.0	0.0	0.0	33.0	0	0
16:12:40	13.1	36.0	59.0	0.0	0.0	33.0	0	0
16:12:41	13.0	36.0	59.0	0.0	0.0	33.0	0	0
16:12:42	13.0	33.0	59.0	0.0	0.0	33.0	0	0
16:12:43	13.1	34.0	59.0	0.0	0.0	33.0	0	0
16:12:44	13.1	42.0	59.0	0.0	0.0	33.0	0	0
16:12:45	13.0	34.0	60.0	0.0	0.0	33.0	0	0
16:12:46	13.0	32.0	59.0	0.0	0.0	33.0	0	0
16:12:47	13.0	33.0	59.0	0.0	0.0	33.0	0	0
16:12:48	13.0	35.0	59.0	0.0	0.0	33.0	0	0
16:12:49	13.0	39.0	59.0	0.0	0.0	33.0	0	0
16:12:50	13.0	32.0	59.0	0.0	0.0	33.0	0	0
16:12:51	12.9	36.0	59.0	0.0	0.0	33.0	0	0
16:12:52	12.9	33.0	59.0	0.0	0.0	33.0	0	0
16:12:53	12.9	34.0	59.0	0.0	0.0	33.0	0	0
16:12:54	12.8	34.0	59.0	0.0	0.0	33.0	0	0
16:12:55	12.8	31.0	59.0	0.0	0.0	33.0	0	0
16:12:56	12.9	32.0	58.0	0.0	0.0	33.0	0	0
16:12:57	12.9	42.0	59.0	0.0	0.0	33.0	0	0
16:12:58	12.9	34.0	59.0	0.0	0.0	33.0	0	0
16:12:59	12.7	34.0	59.0	0.0	0.0	33.0	0	0
16:13:00	12.6	34.0	59.0	0.0	0.0	33.0	0	0
16:13:01	12.7	26.0	58.0	0.0	0.0	33.0	0	0
16:13:02	12.7	28.0	58.0	0.0	0.0	33.0	0	0
16:13:03	12.7	37.0	58.0	0.0	0.0	33.0	0	0
16:13:04	12.7	35.0	58.0	0.0	0.0	33.0	0	0
16:13:05	12.8	33.0	58.0	0.0	0.0	33.0	0	0
16:13:06	13.0	40.0	58.0	0.0	0.0	33.0	0	0
16:13:07	13.1	39.0	58.0	0.0	0.0	33.0	0	0
16:13:08	13.1	43.0	59.0	0.0	0.0	33.0	0	0
16:13:09	13.0	42.0	59.0	0.0	0.0	33.0	0	0
16:13:10	13.0	32.0	59.0	0.0	0.0	33.0	0	0
16:13:11	12.9	34.0	59.0	0.0	0.0	33.0	0	0
16:13:12	12.8	34.0	59.0	0.0	0.0	33.0	0	0
16:13:13	12.7	26.0	59.0	0.0	0.0	33.0	0	0
16:13:14	12.7	29.0	58.0	0.0	0.0	33.0	0	0
16:13:15	12.7	31.0	58.0	0.0	0.0	33.0	0	0
16:13:16	12.7	34.0	58.0	0.0	0.0	33.0	0	0
16:13:17	12.6	33.0	58.0	0.0	0.0	33.0	0	0
16:13:18	12.6	32.0	58.0	0.0	0.0	33.0	0	0
16:13:19	12.7	30.0	57.0	0.0	0.0	33.0	0	0
16:13:20	12.7	33.0	57.0	0.0	0.0	33.0	0	0
16:13:21	12.7	38.0	57.0	0.0	0.0	33.0	0	0
16:13:22	12.7	38.0	57.0	0.0	0.0	33.0	0	0
16:13:23	12.6	37.0	58.0	0.0	0.0	33.0	0	0
16:13:24	12.7	31.0	58.0	0.0	0.0	33.0	0	0
16:13:25	12.6	34.0	57.0	0.0	0.0	33.0	0	0
16:13:26	12.6	32.0	58.0	0.0	0.0	33.0	0	0
16:13:27	12.7	35.0	57.0	0.0	0.0	33.0	0	0
16:13:28	12.8	41.0	58.0	0.0	0.0	33.0	0	0
16:13:29	13.0	41.0	58.0	0.0	0.0	33.0	0	0
16:13:30	12.9	38.0	58.0	0.0	0.0	33.0	0	0
16:13:31	12.9	43.0	59.0	0.0	0.0	33.0	0	0
16:13:32	12.8	34.0	59.0	0.0	0.0	33.0	0	0
16:13:33	12.8	30.0	59.0	0.0	0.0	33.0	0	0
16:13:34	12.8	31.0	58.0	0.0	0.0	33.0	0	0
16:13:35	12.8	35.0	58.0	0.0	0.0	33.0	0	0
16:13:36	12.8	34.0	58.0	0.0	0.0	33.0	0	0
16:13:37	12.8	35.0	58.0	0.0	0.0	33.0	0	0
16:13:38	12.7	34.0	58.0	0.0	0.0	33.0	0	0
16:13:39	12.7	31.0	58.0	0.0	0.0	33.0	0	0
16:13:40	12.6	31.0	58.0	0.0	0.0	33.0	0	0
16:13:41	12.6	31.0	58.0	0.0	0.0	33.0	0	0
16:13:42	12.6	33.0	57.0	0.0	0.0	33.0	0	0
16:13:43	12.5	34.0	57.0	0.0	0.0	33.0	0	0
16:13:44	12.3	32.0	57.0	0.0	0.0	33.0	0	0
16:13:45	12.2	26.0	57.0	0.0	0.0	33.0	0	0
16:13:46	12.2	22.0	56.0	0.0	0.0	33.0	0	0
16:13:47	12.3	28.0	55.0	0.0	0.0	33.0	0	0
16:13:48	12.4	36.0	56.0	0.0	0.0	33.0	0	0
16:13:49	12.5	41.0	56.0	0.0	0.0	33.0	0	0
16:13:50	12.7	40.0	57.0	0.0	0.0	33.0	0	0
16:13:51	12.8	44.0	57.0	0.0	0.0	33.0	0	0
16:13:52	12.9	47.0	58.0	0.0	0.0	33.0	0	0
16:13:53	13.0	38.0	59.0	0.0	0.0	33.0	0	0
16:13:54	13.0	38.0	59.0	0.0	0.0	33.0	0	0
16:13:55	13.0	40.0	59.0	0.0	0.0	33.0	0	0
16:13:56	13.1	35.0	59.0	0.0	0.0	33.0	0	0
16:13:57	13.1	34.0	59.0	0.0	0.0	33.0	0	0
16:13:58	13.1	41.0	59.0	0.0	0.0	33.0	0	0
16:13:59	13.1	36.0	59.0	0.0	0.0	33.0	0	0
16:14:00	13.2	38.0	60.0	0.0	0.0	33.0	0	0
16:14:01	13.1	39.0	60.0	0.0	0.0	33.0	0	0
16:14:02	13.0	39.0	60.0	0.0	0.0	33.0	0	0
16:14:03	13.0	29.0	60.0	0.0	0.0	33.0	0	0
16:14:04	13.0	30.0	59.0	0.0	0.0	33.0	0	0
16:14:05	13.0	34.0	59.0	0.0	0.0	33.0	0	0
16:14:06	13.1	36.0	59.0	0.0	0.0	33.0	0	0
16:14:07	13.2	37.0	59.0	0.0	0.0	33.0	0	0
16:14:08	13.2	40.0	60.0	0.0	0.0	33.0	0	0
16:14:09	13.2	39.0	60.0	0.0	0.0	33.0	0	0
16:14:10	13.2	34.0	60.0	0.0	0.0	33.0	0	0
16:14:11	13.3	38.0	60.0	0.0	0.0	33.0	0	0
16:14:12	13.3	38.0	60.0	0.0	0.0	33.0	0	0
16:14:13	13.3	39.0	60.0	0.0	0.0	33.0	0	0
16:14:14	13.2	37.0	60.0	0.0	0.0	33.0	0	0
16:14:15	13.1	33.0	60.0	0.0	0.0	33.0	0	0
16:14:16	13.1	32.0	60.0	0.0	0.0	33.0	0	0
16:14:17	13.1	29.0	60.0	0.0	0.0	33.0	0	0
16:14:18	13.1	37.0	60.0	0.0	0.0	33.0	0	0
16:14:19	13.1	34.0	60.0	0.0	0.0	33.0	0	0
16:14:20	13.1	35.0	59.0	0.0	0.0	33.0	0	0
16:14:21	13.1	38.0	60.0	0.0	0.0	33.0	0	0
16:14:22	13.2	35.0	60.0	0.0	0.0	33.0	0	0
16:14:23	13.2	39.0	60.0	0.0	0.0	33.0	0	0
16:14:24	13.2	37.0	60.0	0.0	0.0	33.0	0	0
16:14:25	13.1	39.0	60.0	0.0	0.0	33.0	0	0
16:14:26	13.1	35.0	60.0	0.0	0.0	33.0	0	0
16:14:27	13.0	32.0	60.0	0.0	0.0	33.0	0	0
16:14:28	12.9	31.0	60.0	0.0	0.0	33.0	0	0
16:14:29	12.9	29.0	59.0	0.0	0.0	33.0	0	0
16:14:30	12.9	31.0	59.0	0.0	0.0	33.0	0	0
16:14:31	12.9	34.0	59.0	0.0	0.0	33.0	0	0
16:14:32	12.9	34.0	59.0	0.0	0.0	33.0	0	0
16:14:33	12.9	35.0	59.0	0.0	0.0	33.0	0	0
16:14:34	12.9	36.0	59.0	0.0	0.0	33.0	0	0
16:14:35	12.8	34.0	59.0	0.0	0.0	33.0	0	0
16:14:36	12.7	34.0	58.0	0.0	0.0	33.0	0	0
16:14:37	12.7	29.0	58.0	0.0	0.0	33.0	0	0
16:14:38	12.7	30.0	58.0	0.0	0.0	33.0	0	0
16:14:39	12.8	34.0	58.0	0.0	0.0	33.0	0	0
16:14:40	12.8	36.0	58.0	0.0	0.0	33.0	0	0
16:14:41	12.8	37.0	58.0	0.0	0.0	33.0	0	0
16:14:42	12.8	36.0	58.0	0.0	0.0	33.0	0	0
16:14:43	12.8	34.0	58.0	0.0	0.0	33.0	0	0
16:14:44	12.8	33.0	58.0	0.0	0.0	33.0	0	0
16:14:45	12.8	34.0	58.0	0.0	0.0	33.0	0	0
16:14:46	12.8	32.0	58.0	0.0	0.0	33.0	0	0
16:14:47	12.8	34.0	58.0	0.0	0.0	33.0	0	0
16:14:48	12.8	32.0	58.0	0.0	0.0	33.0	0	0
16:14:49	12.8	35.0	58.0	0.0	0.0	33.0	0	0
16:14:50	12.8	36.0	58.0	0.0	0.0	33.0	0	0
16:14:51	12.7	35.0	58.0	0.0	0.0	33.0	0	0
16:14:52	12.5	31.0	58.0	0.0	0.0	33.0	0	0
16:14:53	12.4	24.0	58.0	0.0	0.0	33.0	0	0
16:14:54	12.3	24.0	58.0	0.0	0.0	33.0	0	0
16:14:55	12.3	24.0	57.0	0.0	0.0	33.0	0	0
16:14:56	12.3	32.0	56.0	0.0	0.0	33.0	0	0
16:14:57	12.4	30.0	56.0	0.0	0.0	33.0	0	0
16:14:58	12.5	33.0	56.0	0.0	0.0	33.0	0	0
16:14:59	12.5	41.0	56.0	0.0	0.0	33.0	0	0
16:15:00	12.5	38.0	57.0	0.0	0.0	33.0	0	0
16:15:01	12.5	34.0	57.0	0.0	0.0	33.0	0	0
16:15:02	12.5	37.0	57.0	0.0	0.0	33.0	0	0
16:15:03	12.6	35.0	57.0	0.0	0.0	33.0	0	0
16:15:04	12.6	36.0	57.0	0.0	0.0	33.0	0	0
16:15:05	12.6	38.0	57.0	0.0	0.0	33.0	0	0
16:15:06	12.7	36.0	57.0	0.0	0.0	33.0	0	0
16:15:07	12.7	38.0	57.0	0.0	0.0	33.0	0	0
16:15:08	12.8	39.0	58.0	0.0	0.0	33.0	0	0
16:15:09	12.8	40.0	58.0	0.0	0.0	33.0	0	0
16:15:10	12.8	34.0	58.0	0.0	0.0	33.0	0	0
16:15:11	12.7	36.0	58.0	0.0	0.0	33.0	0	0
16:15:12	12.7	34.0	58.0	0.0	0.0	33.0	0	0
16:15:13	12.7	31.0	58.0	0.0	0.0	33.0	0	0
16:15:14	12.7	35.0	58.0	0.0	0.0	33.0	0	0
16:15:15	12.8	35.0	58.0	0.0	0.0	33.0	0	0
16:15:16	12.8	38.0	58.0	0.0	0.0	33.0	0	0
16:15:17	12.8	40.0	58.0	0.0	0.0	33.0	0	0
16:15:18	12.9	36.0	58.0	0.0	0.0	33.0	0	0
16:15:19	12.9	38.0	58.0	0.0	0.0	33.0	0	0
16:15:20	12.9	38.0	59.0	0.0	0.0	33.0	0	0
16:15:21	12.8	37.0	59.0	0.0	0.0	33.0	0	0
16:15:22	12.8	33.0	59.0	0.0	0.0	33.0	0	0
16:15:23	12.7	34.0	59.0	0.0	0.0	33.0	0	0
16:15:24	12.8	30.0	58.0	0.0	0.0	33.0	0	0
16:15:25	12.7	32.0	58.0	0.0	0.0	33.0	0	0
16:15:26	12.6	36.0	58.0	0.0	0.0	33.0	0	0
16:15:27	12.6	30.0	58.0	0.0	0.0	33.0	0	0
16:15:28	12.5	29.0	57.0	0.0	0.0	33.0	0	0
16:15:29	12.5	30.0	57.0	0.0	0.0	33.0	0	0
16:15:30	12.5	31.0	57.0	0.0	0.0	33.0	0	0
16:15:31	12.4	32.0	57.0	0.0	0.0	33.0	0	0
16:15:32	12.4	31.0	56.0	0.0	0.0	33.0	0	0
16:15:33	12.4	32.0	56.0	0.0	0.0	33.0	0	0
16:15:34	12.4	33.0	56.0	0.0	0.0	33.0	0	0
16:15:35	12.4	36.0	56.0	0.0	0.0	33.0	0	0
16:15:36	12.3	30.0	56.0	0.0	0.0	33.0	0	0
16:15:37	12.2	29.0	56.0	0.0	0.0	33.0	0	0
16:15:38	12.3	29.0	56.0	0.0	0.0	33.0	0	0
16:15:39	12.2	32.0	56.0	0.0	0.0	33.0	0	0
16:15:40	12.2	36.0	56.0	0.0	0.0	33.0	0	0
16:15:41	12.1	30.0	56.0	0.0	0.0	33.0	0	0
16:15:42	12.1	28.0	55.0	0.0	0.0	33.0	0	0
16:15:43	12.1	31.0	55.0	0.0	0.0	33.0	0	0
16:15:44	12.0	32.0	55.0	0.0	0.0	33.0	0	0
16:15:45	12.3	31.0	55.0	0.0	0.0	33.0	0	0
16:15:46	12.4	35.0	55.0	0.0	0.0	33.0	0	0
16:15:47	12.4	42.0	56.0	0.0	0.0	33.0	0	0
16:15:48	12.3	38.0	56.0	0.0	0.0	33.0	0	0
16:15:49	12.3	30.0	56.0	0.0	0.0	33.0	0	0
16:15:50	12.2	30.0	56.0	0.0	0.0	33.0	0	0
16:15:51	12.3	30.0	56.0	0.0	0.0	33.0	0	0
16:15:52	12.4	32.0	56.0	0.0	0.0	33.0	0	0
16:15:53	12.5	35.0	56.0	0.0	0.0	33.0	0	0
16:15:54	12.5	40.0	56.0	0.0	0.0	33.0	0	0
16:15:55	12.6	38.0	57.0	0.0	0.0	33.0	0	0
16:15:56	12.7	36.0	57.0	0.0	0.0	33.0	0	0
16:15:57	12.8	37.0	57.0	0.0	0.0	33.0	0	0
16:15:58	12.9	38.0	58.0	0.0	0.0	33.0	0	0
16:15:59	13.0	44.0	58.0	0.0	0.0	33.0	0	0
16:16:00	13.0	38.0	59.0	0.0	0.0	33.0	0	0
16:16:01	13.1	40.0	59.0	0.0	0.0	33.0	0	0
16:16:02	13.1	39.0	59.0	0.0	0.0	33.0	0	0
16:16:03	13.1	38.0	60.0	0.0	0.0	33.0	0	0
16:16:04	13.2	37.0	60.0	0.0	0.0	33.0	0	0
16:16:05	13.2	35.0	60.0	0.0	0.0	33.0	0	0
16:16:06	13.2	39.0	60.0	0.0	0.0	33.0	0	0
16:16:07	13.2	37.0	60.0	0.0	0.0	33.0	0	0
16:16:08	13.2	34.0	60.0	0.0	0.0	33.0	0	0
16:16:09	13.2	34.0	60.0	0.0	0.0	33.0	0	0
16:16:10	13.2	36.0	60.0	0.0	0.0	33.0	0	0
16:16:11	13.2	37.0	60.0	0.0	0.0	33.0	0	0
16:16:12	13.1	33.0	60.0	0.0	0.0	33.0	0	0
16:16:13	13.1	35.0	60.0	0.0	0.0	33.0	0	0
16:16:14	13.2	34.0	60.0	0.0	0.0	33.0	0	0
16:16:15	13.3	38.0	60.0	0.0	0.0	33.0	0	0
16:16:16	13.3	38.0	60.0	0.0	0.0	33.0	0	0
16:16:17	13.3	41.0	60.0	0.0	0.0	33.0	0	0
16:16:18	13.3	39.0	60.0	0.0	0.0	33.0	0	0
16:16:19	13.2	36.0	61.0	0.0	0.0	33.0	0	0
16:16:20	13.2	33.0	60.0	0.0	0.0	33.0	0	0
16:16:21	13.0	32.0	60.0	0.0	0.0	33.0	0	0
16:16:22	13.0	31.0	60.0	0.0	0.0	33.0	0	0
16:16:23	13.1	29.0	59.0	0.0	0.0	33.0	0	0
16:16:24	13.1	35.0	59.0	0.0	0.0	33.0	0	0
16:16:25	13.1	40.0	59.0	0.0	0.0	33.0	0	0
16:16:26	13.1	36.0	60.0	0.0	0.0	33.0	0	0
16:16:27	13.1	34.0	60.0	0.0	0.0	33.0	0	0
16:16:28	13.0	35.0	60.0	0.0	0.0	33.0	0	0
16:16:29	13.0	30.0	59.0	0.0	0.0	33.0	0	0
16:16:30	13.1	35.0	59.0	0.0	0.0	33.0	0	0
16:16:31	13.1	36.0	59.0	0.0	0.0	33.0	0	0
16:16:32	13.2	39.0	59.0	0.0	0.0	33.0	0	0
16:16:33	13.2	41.0	60.0	0.0	0.0	33.0	0	0
16:16:34	13.2	38.0	60.0	0.0	0.0	33.0	0	0
16:16:35	13.2	34.0	60.0	0.0	0.0	33.0	0	0
16:16:36	13.2	37.0	60.0	0.0	0.0	33.0	0	0
16:16:37	13.2	34.0	60.0	0.0	0.0	33.0	0	0
16:16:38	13.3	38.0	60.0	0.0	0.0	33.0	0	0
16:16:39	13.3	37.0	60.0	0.0	0.0	33.0	0	0
16:16:40	13.3	41.0	60.0	0.0	0.0	33.0	0	0
16:16:41	13.2	33.0	60.0	0.0	0.0	33.0	0	0
16:16:42	13.3	36.0	60.0	0.0	0.0	33.0	0	0
16:16:43	13.3	36.0	60.0	0.0	0.0	33.0	0	0
16:16:44	13.2	42.0	61.0	0.0	0.0	33.0	0	0
16:16:45	13.1	33.0	61.0	0.0	0.0	33.0	0	0
16:16:46	13.1	29.0	60.0	0.0	0.0	33.0	0	0
16:16:47	13.0	29.0	60.0	0.0	0.0	33.0	0	0
16:16:48	13.0	34.0	59.0	0.0	0.0	33.0	0	0
16:16:49	13.0	33.0	59.0	0.0	0.0	33.0	0	0
16:16:50	13.0	35.0	59.0	0.0	0.0	33.0	0	0
16:16:51	13.0	36.0	59.0	0.0	0.0	33.0	0	0
16:16:52	13.0	35.0	59.0	0.0	0.0	33.0	0	0
16:16:53	13.0	35.0	59.0	0.0	0.0	33.0	0	0
16:16:54	13.0	33.0	59.0	0.0	0.0	33.0	0	0
16:16:55	13.0	36.0	59.0	0.0	0.0	33.0	0	0
16:16:56	13.0	38.0	59.0	0.0	0.0	33.0	0	0
16:16:57	13.0	33.0	59.0	0.0	0.0	33.0	0	0
16:16:58	13.1	36.0	59.0	0.0	0.0	33.0	0	0
16:16:59	13.0	35.0	59.0	0.0	0.0	33.0	0	0
16:17:00	12.9	35.0	59.0	0.0	0.0	33.0	0	0
16:17:01	12.8	30.0	59.0	0.0	0.0	33.0	0	0
16:17:02	12.8	29.0	58.0	0.0	0.0	33.0	0	0
16:17:03	12.8	31.0	58.0	0.0	0.0	33.0	0	0
16:17:04	12.8	35.0	58.0	0.0	0.0	33.0	0	0
16:17:05	12.8	33.0	58.0	0.0	0.0	33.0	0	0
16:17:06	12.8	36.0	58.0	0.0	0.0	33.0	0	0
16:17:07	12.9	37.0	58.0	0.0	0.0	33.0	0	0
16:17:08	12.8	37.0	58.0	0.0	0.0	33.0	0	0
16:17:09	12.9	34.0	59.0	0.0	0.0	33.0	0	0
16:17:10	12.8	34.0	59.0	0.0	0.0	33.0	0	0
16:17:11	12.8	35.0	59.0	0.0	0.0	33.0	0	0
16:17:12	12.7	35.0	59.0	0.0	0.0	33.0	0	0
16:17:13	12.8	30.0	58.0	0.0	0.0	33.0	0	0
16:17:14	12.8	33.0	58.0	0.0	0.0	33.0	0	0
16:17:15	12.7	36.0	58.0	0.0	0.0	33.0	0	0
16:17:16	12.7	33.0	58.0	0.0	0.0	33.0	0	0
16:17:17	12.7	32.0	58.0	0.0	0.0	33.0	0	0
16:17:18	12.7	33.0	58.0	0.0	0.0	33.0	0	0
16:17:19	12.7	34.0	58.0	0.0	0.0	33.0	0	0
16:17:20	12.9	29.0	58.0	0.0	0.0	33.0	0	0
16:17:21	13.0	40.0	58.0	0.0	0.0	33.0	0	0
16:17:22	13.3	45.0	59.0	0.0	0.0	33.0	0	0
16:17:23	13.2	46.0	59.0	0.0	0.0	33.0	0	0
16:17:24	13.1	43.0	60.0	0.0	0.0	33.0	0	0
16:17:25	13.0	32.0	60.0	0.0	0.0	33.0	0	0
16:17:26	12.9	28.0	60.0	0.0	0.0	33.0	0	0
16:17:27	12.9	29.0	59.0	0.0	0.0	33.0	0	0
16:17:28	12.8	30.0	59.0	0.0	0.0	33.0	0	0
16:17:29	12.8	32.0	59.0	0.0	0.0	33.0	0	0
16:17:30	13.0	33.0	58.0	0.0	0.0	33.0	0	0
16:17:31	13.0	38.0	58.0	0.0	0.0	33.0	0	0
16:17:32	13.1	40.0	59.0	0.0	0.0	33.0	0	0
16:17:33	13.2	39.0	59.0	0.0	0.0	33.0	0	0
16:17:34	13.3	39.0	59.0	0.0	0.0	33.0	0	0
16:17:35	13.3	43.0	60.0	0.0	0.0	33.0	0	0
16:17:36	13.3	37.0	60.0	0.0	0.0	33.0	0	0
16:17:37	13.2	39.0	60.0	0.0	0.0	33.0	0	0
16:17:38	13.1	32.0	60.0	0.0	0.0	33.0	0	0
16:17:39	13.1	32.0	60.0	0.0	0.0	33.0	0	0
16:17:40	13.2	33.0	60.0	0.0	0.0	33.0	0	0
16:17:41	13.2	39.0	60.0	0.0	0.0	33.0	0	0
16:17:42	13.3	37.0	60.0	0.0	0.0	33.0	0	0
16:17:43	13.4	43.0	60.0	0.0	0.0	33.0	0	0
16:17:44	13.4	40.0	60.0	0.0	0.0	33.0	0	0
16:17:45	13.3	37.0	61.0	0.0	0.0	33.0	0	0
16:17:46	13.2	35.0	61.0	0.0	0.0	33.0	0	0
16:17:47	13.2	32.0	61.0	0.0	0.0	33.0	0	0
16:17:48	13.1	28.0	60.0	0.0	0.0	33.0	0	0
16:17:49	13.2	34.0	60.0	0.0	0.0	33.0	0	0
16:17:50	13.2	35.0	60.0	0.0	0.0	33.0	0	0
16:17:51	13.1	37.0	60.0	0.0	0.0	33.0	0	0
16:17:52	13.2	34.0	60.0	0.0	0.0	33.0	0	0
16:17:53	13.2	36.0	60.0	0.0	0.0	33.0	0	0
16:17:54	13.2	35.0	60.0	0.0	0.0	33.0	0	0
16:17:55	13.3	35.0	60.0	0.0	0.0	33.0	0	0
16:17:56	13.3	39.0	60.0	0.0	0.0	33.0	0	0
16:17:57	13.3	41.0	60.0	0.0	0.0	33.0	0	0
16:17:58	13.3	37.0	60.0	0.0	0.0	33.0	0	0
16:17:59	13.3	36.0	60.0	0.0	0.0	33.0	0	0
16:18:00	13.3	36.0	60.0	0.0	0.0	33.0	0	0
16:18:01	13.3	35.0	60.0	0.0	0.0	33.0	0	0
16:18:02	13.4	38.0	60.0	0.0	0.0	33.0	0	0
16:18:03	13.4	38.0	61.0	0.0	0.0	33.0	0	0
16:18:04	13.4	38.0	61.0	0.0	0.0	33.0	0	0
16:18:05	13.3	36.0	61.0	0.0	0.0	33.0	0	0
16:18:06	13.3	35.0	61.0	0.0	0.0	33.0	0	0
16:18:07	13.3	32.0	60.0	0.0	0.0	33.0	0	0
16:18:08	13.4	33.0	60.0	0.0	0.0	33.0	0	0
16:18:09	13.4	40.0	60.0	0.0	0.0	33.0	0	0
16:18:10	13.5	41.0	61.0	0.0	0.0	33.0	0	0
16:18:11	13.5	41.0	61.0	0.0	0.0	33.0	0	0
16:18:12	13.4	37.0	61.0	0.0	0.0	33.0	0	0
16:18:13	13.4	34.0	61.0	0.0	0.0	33.0	0	0
16:18:14	13.3	35.0	61.0	0.0	0.0	33.0	0	0
16:18:15	13.3	34.0	61.0	0.0	0.0	33.0	0	0
16:18:16	13.2	32.0	61.0	0.0	0.0	33.0	0	0
16:18:17	13.2	33.0	60.0	0.0	0.0	33.0	0	0
16:18:18	13.2	35.0	60.0	0.0	0.0	33.0	0	0
16:18:19	13.2	36.0	60.0	0.0	0.0	33.0	0	0
16:18:20	13.1	33.0	60.0	0.0	0.0	33.0	0	0
16:18:21	13.1	34.0	60.0	0.0	0.0	33.0	0	0
16:18:22	13.0	32.0	60.0	0.0	0.0	33.0	0	0
16:18:23	13.0	34.0	59.0	0.0	0.0	33.0	0	0
16:18:24	12.9	32.0	59.0	0.0	0.0	33.0	0	0
16:18:25	12.9	31.0	59.0	0.0	0.0	33.0	0	0
16:18:26	12.9	31.0	59.0	0.0	0.0	33.0	0	0
16:18:27	12.9	35.0	59.0	0.0	0.0	33.0	0	0
16:18:28	13.0	35.0	59.0	0.0	0.0	33.0	0	0
16:18:29	13.1	39.0	59.0	0.0	0.0	33.0	0	0
16:18:30	13.2	41.0	59.0	0.0	0.0	33.0	0	0
16:18:31	13.2	39.0	60.0	0.0	0.0	33.0	0	0
16:18:32	13.3	38.0	60.0	0.0	0.0	33.0	0	0
16:18:33	13.3	39.0	60.0	0.0	0.0	33.0	0	0
16:18:34	13.4	38.0	60.0	0.0	0.0	33.0	0	0
16:18:35	13.4	41.0	61.0	0.0	0.0	33.0	0	0
16:18:36	13.3	37.0	61.0	0.0	0.0	33.0	0	0
16:18:37	13.3	35.0	61.0	0.0	0.0	33.0	0	0
16:18:38	13.2	32.0	61.0	0.0	0.0	33.0	0	0
16:18:39	13.2	34.0	60.0	0.0	0.0	33.0	0	0
16:18:40	13.2	33.0	60.0	0.0	0.0	33.0	0	0
16:18:41	13.1	34.0	60.0	0.0	0.0	33.0	0	0
16:18:42	13.0	36.0	60.0	0.0	0.0	33.0	0	0
16:18:43	13.0	27.0	60.0	0.0	0.0	33.0	0	0
16:18:44	12.9	32.0	59.0	0.0	0.0	33.0	0	0
16:18:45	12.9	31.0	59.0	0.0	0.0	33.0	0	0
16:18:46	13.0	35.0	59.0	0.0	0.0	33.0	0	0
16:18:47	13.0	35.0	59.0	0.0	0.0	33.0	0	0
16:18:48	13.1	39.0	59.0	0.0	0.0	33.0	0	0
16:18:49	13.1	37.0	59.0	0.0	0.0	33.0	0	0
16:18:50	13.1	34.0	59.0	0.0	0.0	33.0	0	0
16:18:51	13.1	38.0	59.0	0.0	0.0	33.0	0	0
16:18:52	13.1	35.0	59.0	0.0	0.0	33.0	0	0
16:18:53	13.0	38.0	59.0	0.0	0.0	33.0	0	0
16:18:54	12.9	34.0	59.0	0.0	0.0	33.0	0	0
16:18:55	12.8	30.0	59.0	0.0	0.0	33.0	0	0
16:18:56	12.9	29.0	59.0	0.0	0.0	33.0	0	0
16:18:57	13.0	36.0	58.0	0.0	0.0	33.0	0	0
16:18:58	13.1	40.0	59.0	0.0	0.0	33.0	0	0
16:18:59	13.2	37.0	59.0	0.0	0.0	33.0	0	0
16:19:00	13.2	46.0	60.0	0.0	0.0	33.0	0	0
16:19:01	13.3	39.0	60.0	0.0	0.0	33.0	0	0
16:19:02	13.3	36.0	60.0	0.0	0.0	33.0	0	0
16:19:03	13.4	41.0	60.0	0.0	0.0	33.0	0	0
16:19:04	13.5	42.0	61.0	0.0	0.0	33.0	0	0
16:19:05	13.6	44.0	61.0	0.0	0.0	33.0	0	0
16:19:06	13.5	42.0	62.0	0.0	0.0	33.0	0	0
16:19:07	13.3	33.0	62.0	0.0	0.0	33.0	0	0
16:19:08	13.3	27.0	61.0	0.0	0.0	33.0	0	0
16:19:09	13.2	29.0	61.0	0.0	0.0	33.0	0	0
16:19:10	13.1	33.0	60.0	0.0	0.0	33.0	0	0
16:19:11	13.0	28.0	60.0	0.0	0.0	33.0	0	0
16:19:12	13.0	29.0	59.0	0.0	0.0	33.0	0	0
16:19:13	12.9	33.0	59.0	0.0	0.0	33.0	0	0
16:19:14	13.0	34.0	59.0	0.0	0.0	33.0	0	0
16:19:15	13.0	34.0	59.0	0.0	0.0	33.0	0	0
16:19:16	13.0	38.0	59.0	0.0	0.0	33.0	0	0
16:19:17	13.0	37.0	59.0	0.0	0.0	33.0	0	0
16:19:18	13.0	37.0	59.0	0.0	0.0	33.0	0	0
16:19:19	13.0	35.0	59.0	0.0	0.0	33.0	0	0
16:19:20	13.0	38.0	59.0	0.0	0.0	33.0	0	0
16:19:21	13.0	33.0	59.0	0.0	0.0	33.0	0	0
16:19:22	13.0	35.0	59.0	0.0	0.0	33.0	0	0
16:19:23	13.0	37.0	59.0	0.0	0.0	33.0	0	0
16:19:24	13.1	34.0	59.0	0.0	0.0	33.0	0	0
16:19:25	13.1	40.0	59.0	0.0	0.0	33.0	0	0
16:19:26	13.2	39.0	60.0	0.0	0.0	33.0	0	0
16:19:27	13.3	41.0	60.0	0.0	0.0	33.0	0	0
16:19:28	13.4	39.0	60.0	0.0	0.0	33.0	0	0
16:19:29	13.4	41.0	61.0	0.0	0.0	33.0	0	0
16:19:30	13.5	40.0	61.0	0.0	0.0	33.0	0	0
16:19:31	13.5	40.0	61.0	0.0	0.0	33.0	0	0
16:19:32	13.7	39.0	61.0	0.0	0.0	33.0	0	0
16:19:33	13.7	46.0	62.0	0.0	0.0	33.0	0	0
16:19:34	13.7	41.0	62.0	0.0	0.0	33.0	0	0
16:19:35	13.6	36.0	62.0	0.0	0.0	33.0	0	0
16:19:36	13.4	30.0	62.0	0.0	0.0	33.0	0	0
16:19:37	13.2	29.0	61.0	0.0	0.0	33.0	0	0
16:19:38	13.2	26.0	61.0	0.0	0.0	33.0	0	0
16:19:39	13.2	26.0	60.0	0.0	0.0	33.0	0	0
16:19:40	13.1	36.0	60.0	0.0	0.0	33.0	0	0
16:19:41	13.1	36.0	60.0	0.0	0.0	33.0	0	0
16:19:42	13.1	34.0	60.0	0.0	0.0	33.0	0	0
16:19:43	13.0	33.0	59.0	0.0	0.0	33.0	0	0
16:19:44	13.0	34.0	59.0	0.0	0.0	33.0	0	0
16:19:45	13.1	36.0	59.0	0.0	0.0	33.0	0	0
16:19:46	13.1	39.0	59.0	0.0	0.0	33.0	0	0
16:19:47	13.0	36.0	59.0	0.0	0.0	33.0	0	0
16:19:48	13.0	35.0	59.0	0.0	0.0	33.0	0	0
16:19:49	12.9	34.0	59.0	0.0	0.0	33.0	0	0
16:19:50	12.9	33.0	59.0	0.0	0.0	33.0	0	0
16:19:51	12.9	32.0	59.0	0.0	0.0	33.0	0	0
16:19:52	13.0	39.0	59.0	0.0	0.0	33.0	0	0
16:19:53	13.0	37.0	59.0	0.0	0.0	33.0	0	0
16:19:54	13.0	39.0	59.0	0.0	0.0	33.0	0	0
16:19:55	13.0	37.0	59.0	0.0	0.0	33.0	0	0
16:19:56	13.2	37.0	59.0	0.0	0.0	33.0	0	0
16:19:57	13.2	44.0	60.0	0.0	0.0	33.0	0	0
16:19:58	13.2	42.0	60.0	0.0	0.0	33.0	0	0
16:19:59	13.2	33.0	60.0	0.0	0.0	33.0	0	0
16:20:00	13.3	37.0	60.0	0.0	0.0	33.0	0	0
16:20:01	13.2	37.0	60.0	0.0	0.0	33.0	0	0
16:20:02	13.3	36.0	60.0	0.0	0.0	33.0	0	0
16:20:03	13.3	38.0	60.0	0.0	0.0	33.0	0	0
16:20:04	13.3	36.0	60.0	0.0	0.0	33.0	0	0
16:20:05	13.3	36.0	61.0	0.0	0.0	33.0	0	0
16:20:06	13.2	36.0	60.0	0.0	0.0	33.0	0	0
16:20:07	13.2	33.0	60.0	0.0	0.0	33.0	0	0
16:20:08	13.2	32.0	60.0	0.0	0.0	33.0	0	0
16:20:09	13.1	35.0	60.0	0.0	0.0	33.0	0	0
16:20:10	13.1	36.0	60.0	0.0	0.0	33.0	0	0
16:20:11	13.0	30.0	60.0	0.0	0.0	33.0	0	0
16:20:12	13.1	33.0	59.0	0.0	0.0	33.0	0	0
16:20:13	13.1	36.0	59.0	0.0	0.0	33.0	0	0
16:20:14	13.1	39.0	60.0	0.0	0.0	33.0	0	0
16:20:15	13.2	37.0	60.0	0.0	0.0	33.0	0	0
16:20:16	13.3	42.0	60.0	0.0	0.0	33.0	0	0
16:20:17	13.3	38.0	60.0	0.0	0.0	33.0	0	0
16:20:18	13.4	40.0	61.0	0.0	0.0	33.0	0	0
16:20:19	13.5	42.0	61.0	0.0	0.0	33.0	0	0
16:20:20	13.5	38.0	61.0	0.0	0.0	33.0	0	0
16:20:21	13.5	40.0	61.0	0.0	0.0	33.0	0	0
16:20:22	13.5	36.0	61.0	0.0	0.0	33.0	0	0
16:20:23	13.5	38.0	61.0	0.0	0.0	33.0	0	0
16:20:24	13.6	36.0	61.0	0.0	0.0	33.0	0	0
16:20:25	13.6	39.0	62.0	0.0	0.0	33.0	0	0
16:20:26	13.5	37.0	62.0	0.0	0.0	33.0	0	0
16:20:27	13.4	35.0	62.0	0.0	0.0	33.0	0	0
16:20:28	13.3	29.0	61.0	0.0	0.0	33.0	0	0
16:20:29	13.2	30.0	61.0	0.0	0.0	33.0	0	0
16:20:30	13.3	31.0	60.0	0.0	0.0	33.0	0	0
16:20:31	13.3	38.0	60.0	0.0	0.0	33.0	0	0
16:20:32	13.2	34.0	60.0	0.0	0.0	33.0	0	0
16:20:33	13.1	33.0	60.0	0.0	0.0	33.0	0	0
16:20:34	13.1	28.0	60.0	0.0	0.0	33.0	0	0
16:20:35	13.2	32.0	59.0	0.0	0.0	33.0	0	0
16:20:36	13.2	41.0	59.0	0.0	0.0	33.0	0	0
16:20:37	13.3	42.0	60.0	0.0	0.0	33.0	0	0
16:20:38	13.4	39.0	60.0	0.0	0.0	33.0	0	0
16:20:39	13.5	41.0	60.0	0.0	0.0	33.0	0	0
16:20:40	13.4	40.0	61.0	0.0	0.0	33.0	0	0
16:20:41	13.4	37.0	61.0	0.0	0.0	33.0	0	0
16:20:42	13.3	36.0	61.0	0.0	0.0	33.0	0	0
16:20:43	13.2	28.0	61.0	0.0	0.0	33.0	0	0
16:20:44	13.1	30.0	60.0	0.0	0.0	33.0	0	0
16:20:45	13.0	32.0	60.0	0.0	0.0	33.0	0	0
16:20:46	13.0	28.0	59.0	0.0	0.0	33.0	0	0
16:20:47	13.0	32.0	59.0	0.0	0.0	33.0	0	0
16:20:48	13.0	35.0	59.0	0.0	0.0	33.0	0	0
16:20:49	13.1	38.0	59.0	0.0	0.0	33.0	0	0
16:20:50	13.1	34.0	59.0	0.0	0.0	33.0	0	0
16:20:51	13.2	39.0	59.0	0.0	0.0	33.0	0	0
16:20:52	13.3	39.0	60.0	0.0	0.0	33.0	0	0
16:20:53	13.3	40.0	60.0	0.0	0.0	33.0	0	0
16:20:54	13.4	42.0	60.0	0.0	0.0	33.0	0	0
16:20:55	13.4	38.0	60.0	0.0	0.0	33.0	0	0
16:20:56	13.4	37.0	61.0	0.0	0.0	33.0	0	0
16:20:57	13.3	37.0	61.0	0.0	0.0	33.0	0	0
16:20:58	13.4	32.0	61.0	0.0	0.0	33.0	0	0
