# Supplementary material for: Handcycling with concurrent lower body low-frequency electromyostimulation significantly increases acute oxygen uptake: implications for rehabilitation and prevention
Source: PeerJ. 2022 May 18;10:e13333. doi: 10.7717/peerj.13333 (PMC9123886; doi:10.7717/peerj.13333)
Supplement: Supplemental Information 1 — Raw data for each participant (load, heart rate, spirometric data) and R-Scripts for data processing (as described in the material & method section under “Data aquisition”), and EMS intensity and blood lactate concentration. [file peerj-10-13333-s001.zip › raw_data/HANDCYCLE/EMS_Pilot_09_CON_LOAD.csv]

Time	Speed [km/h]	Power [watt]	Cadence	Heartrate	Temperature [?]	Altitude [m]	latitude	longitude
09:07:23	0.0	0.0	0.0	0.0	0.0	42.0	0	0
09:07:24	0.0	0.0	0.0	0.0	0.0	42.0	0	0
09:07:25	2.4	0.0	0.0	0.0	0.0	42.0	0	0
09:07:26	4.7	0.0	0.0	0.0	0.0	42.0	0	0
09:07:27	6.9	0.0	0.0	0.0	0.0	42.0	0	0
09:07:28	8.9	0.0	0.0	0.0	0.0	42.0	0	0
09:07:29	10.1	0.0	0.0	0.0	0.0	42.0	0	0
09:07:30	11.3	0.0	0.0	0.0	0.0	42.0	0	0
09:07:31	12.0	67.0	53.0	0.0	0.0	42.0	0	0
09:07:32	13.1	67.0	53.0	0.0	0.0	42.0	0	0
09:07:33	13.9	82.0	57.0	0.0	0.0	42.0	0	0
09:07:34	14.5	78.0	62.0	0.0	0.0	42.0	0	0
09:07:35	15.1	75.0	65.0	0.0	0.0	42.0	0	0
09:07:36	15.4	73.0	67.0	0.0	0.0	42.0	0	0
09:07:37	15.5	63.0	69.0	0.0	0.0	42.0	0	0
09:07:38	15.3	63.0	70.0	0.0	0.0	42.0	0	0
09:07:39	15.0	25.0	70.0	0.0	0.0	42.0	0	0
09:07:40	14.7	14.0	67.0	0.0	0.0	42.0	0	0
09:07:41	14.5	27.0	67.0	0.0	0.0	42.0	0	0
09:07:42	14.5	27.0	66.0	0.0	0.0	42.0	0	0
09:07:43	14.6	44.0	66.0	0.0	0.0	42.0	0	0
09:07:44	14.6	48.0	66.0	0.0	0.0	42.0	0	0
09:07:45	14.6	59.0	66.0	0.0	0.0	42.0	0	0
09:07:46	14.5	48.0	67.0	0.0	0.0	42.0	0	0
09:07:47	14.4	49.0	66.0	0.0	0.0	42.0	0	0
09:07:48	14.2	41.0	66.0	0.0	0.0	42.0	0	0
09:07:49	14.0	38.0	66.0	0.0	0.0	42.0	0	0
09:07:50	13.7	36.0	65.0	0.0	0.0	42.0	0	0
09:07:51	13.7	30.0	64.0	0.0	0.0	42.0	0	0
09:07:52	13.6	30.0	63.0	0.0	0.0	42.0	0	0
09:07:53	13.6	46.0	62.0	0.0	0.0	42.0	0	0
09:07:54	13.7	49.0	62.0	0.0	0.0	42.0	0	0
09:07:55	13.7	54.0	62.0	0.0	0.0	42.0	0	0
09:07:56	13.7	50.0	62.0	0.0	0.0	42.0	0	0
09:07:57	13.8	53.0	62.0	0.0	0.0	42.0	0	0
09:07:58	13.8	52.0	63.0	0.0	0.0	42.0	0	0
09:07:59	13.8	50.0	63.0	0.0	0.0	42.0	0	0
09:08:00	13.9	52.0	63.0	0.0	0.0	42.0	0	0
09:08:01	13.9	48.0	63.0	0.0	0.0	42.0	0	0
09:08:02	14.0	43.0	63.0	0.0	0.0	42.0	0	0
09:08:03	13.9	54.0	63.0	0.0	0.0	42.0	0	0
09:08:04	13.9	43.0	63.0	0.0	0.0	42.0	0	0
09:08:05	13.9	44.0	63.0	0.0	0.0	42.0	0	0
09:08:06	14.0	50.0	63.0	0.0	0.0	42.0	0	0
09:08:07	13.9	48.0	63.0	0.0	0.0	42.0	0	0
09:08:08	13.9	40.0	63.0	0.0	0.0	42.0	0	0
09:08:09	13.8	42.0	63.0	0.0	0.0	42.0	0	0
09:08:10	13.8	41.0	63.0	0.0	0.0	42.0	0	0
09:08:11	13.7	43.0	63.0	0.0	0.0	42.0	0	0
09:08:12	13.6	41.0	63.0	0.0	0.0	42.0	0	0
09:08:13	13.6	38.0	62.0	0.0	0.0	42.0	0	0
09:08:14	13.6	39.0	62.0	0.0	0.0	42.0	0	0
09:08:15	13.6	42.0	62.0	0.0	0.0	42.0	0	0
09:08:16	13.6	48.0	62.0	0.0	0.0	42.0	0	0
09:08:17	13.6	46.0	62.0	0.0	0.0	42.0	0	0
09:08:18	13.6	45.0	62.0	0.0	0.0	42.0	0	0
09:08:19	13.6	42.0	62.0	0.0	0.0	42.0	0	0
09:08:20	13.6	44.0	62.0	0.0	0.0	42.0	0	0
09:08:21	13.5	39.0	62.0	0.0	0.0	42.0	0	0
09:08:22	13.6	41.0	62.0	0.0	0.0	42.0	0	0
09:08:23	13.6	45.0	62.0	0.0	0.0	42.0	0	0
09:08:24	13.6	40.0	62.0	0.0	0.0	42.0	0	0
09:08:25	13.6	42.0	61.0	0.0	0.0	42.0	0	0
09:08:26	13.6	47.0	62.0	0.0	0.0	42.0	0	0
09:08:27	13.5	42.0	62.0	0.0	0.0	42.0	0	0
09:08:28	13.5	43.0	62.0	0.0	0.0	42.0	0	0
09:08:29	13.4	38.0	61.0	0.0	0.0	42.0	0	0
09:08:30	13.4	40.0	61.0	0.0	0.0	42.0	0	0
09:08:31	13.4	41.0	61.0	0.0	0.0	42.0	0	0
09:08:32	13.5	39.0	61.0	0.0	0.0	42.0	0	0
09:08:33	13.5	45.0	61.0	0.0	0.0	42.0	0	0
09:08:34	13.4	48.0	61.0	0.0	0.0	42.0	0	0
09:08:35	13.4	38.0	61.0	0.0	0.0	42.0	0	0
09:08:36	13.4	42.0	61.0	0.0	0.0	42.0	0	0
09:08:37	13.3	43.0	61.0	0.0	0.0	42.0	0	0
09:08:38	13.4	39.0	61.0	0.0	0.0	42.0	0	0
09:08:39	13.4	40.0	61.0	0.0	0.0	42.0	0	0
09:08:40	13.4	46.0	61.0	0.0	0.0	42.0	0	0
09:08:41	13.4	45.0	61.0	0.0	0.0	42.0	0	0
09:08:42	13.4	39.0	61.0	0.0	0.0	42.0	0	0
09:08:43	13.4	45.0	61.0	0.0	0.0	42.0	0	0
09:08:44	13.4	41.0	61.0	0.0	0.0	42.0	0	0
09:08:45	13.4	43.0	61.0	0.0	0.0	42.0	0	0
09:08:46	13.5	39.0	61.0	0.0	0.0	42.0	0	0
09:08:47	13.4	47.0	61.0	0.0	0.0	42.0	0	0
09:08:48	13.4	43.0	61.0	0.0	0.0	42.0	0	0
09:08:49	13.4	40.0	61.0	0.0	0.0	42.0	0	0
09:08:50	13.4	42.0	61.0	0.0	0.0	42.0	0	0
09:08:51	13.4	39.0	61.0	0.0	0.0	42.0	0	0
09:08:52	13.5	46.0	61.0	0.0	0.0	42.0	0	0
09:08:53	13.5	44.0	61.0	0.0	0.0	42.0	0	0
09:08:54	13.5	43.0	61.0	0.0	0.0	42.0	0	0
09:08:55	13.3	46.0	61.0	0.0	0.0	42.0	0	0
09:08:56	13.4	35.0	61.0	0.0	0.0	42.0	0	0
09:08:57	13.3	36.0	61.0	0.0	0.0	42.0	0	0
09:08:58	13.2	40.0	61.0	0.0	0.0	42.0	0	0
09:08:59	13.2	40.0	60.0	0.0	0.0	42.0	0	0
09:09:00	13.2	38.0	60.0	0.0	0.0	42.0	0	0
09:09:01	13.4	39.0	60.0	0.0	0.0	42.0	0	0
09:09:02	13.5	42.0	60.0	0.0	0.0	42.0	0	0
09:09:03	13.6	54.0	60.0	0.0	0.0	42.0	0	0
09:09:04	13.6	51.0	61.0	0.0	0.0	42.0	0	0
09:09:05	13.6	48.0	62.0	0.0	0.0	42.0	0	0
09:09:06	13.6	44.0	62.0	0.0	0.0	42.0	0	0
09:09:07	13.6	43.0	62.0	0.0	0.0	42.0	0	0
09:09:08	13.6	42.0	62.0	0.0	0.0	42.0	0	0
09:09:09	13.4	36.0	62.0	0.0	0.0	42.0	0	0
09:09:10	13.3	32.0	61.0	0.0	0.0	42.0	0	0
09:09:11	13.3	36.0	61.0	0.0	0.0	42.0	0	0
09:09:12	13.2	36.0	61.0	0.0	0.0	42.0	0	0
09:09:13	13.0	34.0	60.0	0.0	0.0	42.0	0	0
09:09:14	13.1	31.0	60.0	0.0	0.0	42.0	0	0
09:09:15	13.1	43.0	60.0	0.0	0.0	42.0	0	0
09:09:16	13.1	43.0	60.0	0.0	0.0	42.0	0	0
09:09:17	13.0	40.0	60.0	0.0	0.0	42.0	0	0
09:09:18	13.1	42.0	60.0	0.0	0.0	42.0	0	0
09:09:19	13.2	37.0	60.0	0.0	0.0	42.0	0	0
09:09:20	13.2	45.0	60.0	0.0	0.0	42.0	0	0
09:09:21	13.3	46.0	60.0	0.0	0.0	42.0	0	0
09:09:22	13.3	43.0	60.0	0.0	0.0	42.0	0	0
09:09:23	13.3	46.0	61.0	0.0	0.0	42.0	0	0
09:09:24	13.3	36.0	61.0	0.0	0.0	42.0	0	0
09:09:25	13.3	42.0	60.0	0.0	0.0	42.0	0	0
09:09:26	13.3	44.0	60.0	0.0	0.0	42.0	0	0
09:09:27	13.3	41.0	61.0	0.0	0.0	42.0	0	0
09:09:28	13.3	40.0	61.0	0.0	0.0	42.0	0	0
09:09:29	13.3	43.0	61.0	0.0	0.0	42.0	0	0
09:09:30	13.3	41.0	61.0	0.0	0.0	42.0	0	0
09:09:31	13.2	37.0	61.0	0.0	0.0	42.0	0	0
09:09:32	13.2	36.0	60.0	0.0	0.0	42.0	0	0
09:09:33	13.2	42.0	60.0	0.0	0.0	42.0	0	0
09:09:34	13.2	41.0	60.0	0.0	0.0	42.0	0	0
09:09:35	13.1	38.0	60.0	0.0	0.0	42.0	0	0
09:09:36	13.2	39.0	60.0	0.0	0.0	42.0	0	0
09:09:37	13.3	44.0	60.0	0.0	0.0	42.0	0	0
09:09:38	13.2	44.0	60.0	0.0	0.0	42.0	0	0
09:09:39	13.2	37.0	60.0	0.0	0.0	42.0	0	0
09:09:40	13.3	45.0	60.0	0.0	0.0	42.0	0	0
09:09:41	13.3	42.0	60.0	0.0	0.0	42.0	0	0
09:09:42	13.3	41.0	60.0	0.0	0.0	42.0	0	0
09:09:43	13.4	42.0	60.0	0.0	0.0	42.0	0	0
09:09:44	13.4	49.0	61.0	0.0	0.0	42.0	0	0
09:09:45	13.4	43.0	61.0	0.0	0.0	42.0	0	0
09:09:46	13.4	38.0	61.0	0.0	0.0	42.0	0	0
09:09:47	13.4	43.0	61.0	0.0	0.0	42.0	0	0
09:09:48	13.4	40.0	61.0	0.0	0.0	42.0	0	0
09:09:49	13.2	42.0	61.0	0.0	0.0	42.0	0	0
09:09:50	13.2	30.0	60.0	0.0	0.0	42.0	0	0
09:09:51	13.2	42.0	60.0	0.0	0.0	42.0	0	0
09:09:52	13.1	41.0	60.0	0.0	0.0	42.0	0	0
09:09:53	13.0	37.0	60.0	0.0	0.0	42.0	0	0
09:09:54	13.0	34.0	59.0	0.0	0.0	42.0	0	0
09:09:55	13.1	42.0	59.0	0.0	0.0	42.0	0	0
09:09:56	13.2	41.0	59.0	0.0	0.0	42.0	0	0
09:09:57	13.3	48.0	60.0	0.0	0.0	42.0	0	0
09:09:58	13.3	47.0	60.0	0.0	0.0	42.0	0	0
09:09:59	13.4	41.0	60.0	0.0	0.0	42.0	0	0
09:10:00	13.4	48.0	61.0	0.0	0.0	42.0	0	0
09:10:01	13.3	41.0	61.0	0.0	0.0	42.0	0	0
09:10:02	13.3	39.0	61.0	0.0	0.0	42.0	0	0
09:10:03	13.3	36.0	61.0	0.0	0.0	42.0	0	0
09:10:04	13.3	43.0	60.0	0.0	0.0	42.0	0	0
09:10:05	13.3	42.0	61.0	0.0	0.0	42.0	0	0
09:10:06	13.2	42.0	60.0	0.0	0.0	42.0	0	0
09:10:07	13.2	33.0	60.0	0.0	0.0	42.0	0	0
09:10:08	13.2	40.0	60.0	0.0	0.0	42.0	0	0
09:10:09	13.2	41.0	60.0	0.0	0.0	42.0	0	0
09:10:10	13.3	41.0	60.0	0.0	0.0	42.0	0	0
09:10:11	13.3	47.0	60.0	0.0	0.0	42.0	0	0
09:10:12	13.2	43.0	60.0	0.0	0.0	42.0	0	0
09:10:13	13.1	37.0	60.0	0.0	0.0	42.0	0	0
09:10:14	13.1	36.0	60.0	0.0	0.0	42.0	0	0
09:10:15	13.0	38.0	60.0	0.0	0.0	42.0	0	0
09:10:16	13.1	37.0	59.0	0.0	0.0	42.0	0	0
09:10:17	13.1	42.0	59.0	0.0	0.0	42.0	0	0
09:10:18	13.2	44.0	60.0	0.0	0.0	42.0	0	0
09:10:19	13.2	44.0	60.0	0.0	0.0	42.0	0	0
09:10:20	13.3	44.0	60.0	0.0	0.0	42.0	0	0
09:10:21	13.3	41.0	60.0	0.0	0.0	42.0	0	0
09:10:22	13.3	46.0	60.0	0.0	0.0	42.0	0	0
09:10:23	13.3	43.0	61.0	0.0	0.0	42.0	0	0
09:10:24	13.4	42.0	60.0	0.0	0.0	42.0	0	0
09:10:25	13.3	42.0	61.0	0.0	0.0	42.0	0	0
09:10:26	13.3	40.0	60.0	0.0	0.0	42.0	0	0
09:10:27	13.2	46.0	61.0	0.0	0.0	42.0	0	0
09:10:28	13.2	33.0	60.0	0.0	0.0	42.0	0	0
09:10:29	13.0	38.0	60.0	0.0	0.0	42.0	0	0
09:10:30	13.0	34.0	60.0	0.0	0.0	42.0	0	0
09:10:31	13.0	37.0	59.0	0.0	0.0	42.0	0	0
09:10:32	13.1	44.0	59.0	0.0	0.0	42.0	0	0
09:10:33	13.1	44.0	59.0	0.0	0.0	42.0	0	0
09:10:34	13.2	44.0	60.0	0.0	0.0	42.0	0	0
09:10:35	13.1	42.0	60.0	0.0	0.0	42.0	0	0
09:10:36	13.0	43.0	60.0	0.0	0.0	42.0	0	0
09:10:37	13.0	33.0	59.0	0.0	0.0	42.0	0	0
09:10:38	13.1	39.0	59.0	0.0	0.0	42.0	0	0
09:10:39	13.1	43.0	59.0	0.0	0.0	42.0	0	0
09:10:40	13.2	49.0	60.0	0.0	0.0	42.0	0	0
09:10:41	13.2	44.0	60.0	0.0	0.0	42.0	0	0
09:10:42	13.3	43.0	60.0	0.0	0.0	42.0	0	0
09:10:43	13.3	46.0	60.0	0.0	0.0	42.0	0	0
09:10:44	13.4	46.0	61.0	0.0	0.0	42.0	0	0
09:10:45	13.4	49.0	61.0	0.0	0.0	42.0	0	0
09:10:46	13.4	41.0	61.0	0.0	0.0	42.0	0	0
09:10:47	13.3	39.0	61.0	0.0	0.0	42.0	0	0
09:10:48	13.3	39.0	61.0	0.0	0.0	42.0	0	0
09:10:49	13.3	40.0	60.0	0.0	0.0	42.0	0	0
09:10:50	13.2	43.0	60.0	0.0	0.0	42.0	0	0
09:10:51	12.9	37.0	60.0	0.0	0.0	42.0	0	0
09:10:52	13.0	20.0	59.0	0.0	0.0	42.0	0	0
09:10:53	12.9	48.0	59.0	0.0	0.0	42.0	0	0
09:10:54	13.0	36.0	59.0	0.0	0.0	42.0	0	0
09:10:55	13.0	45.0	59.0	0.0	0.0	42.0	0	0
09:10:56	13.0	42.0	59.0	0.0	0.0	42.0	0	0
09:10:57	12.8	42.0	59.0	0.0	0.0	42.0	0	0
09:10:58	13.0	34.0	59.0	0.0	0.0	42.0	0	0
09:10:59	12.9	49.0	59.0	0.0	0.0	42.0	0	0
09:11:00	12.9	36.0	59.0	0.0	0.0	42.0	0	0
09:11:01	13.0	36.0	59.0	0.0	0.0	42.0	0	0
09:11:02	13.0	44.0	59.0	0.0	0.0	42.0	0	0
09:11:03	13.0	42.0	59.0	0.0	0.0	42.0	0	0
09:11:04	13.0	43.0	59.0	0.0	0.0	42.0	0	0
09:11:05	12.9	41.0	59.0	0.0	0.0	42.0	0	0
09:11:06	13.0	40.0	59.0	0.0	0.0	42.0	0	0
09:11:07	12.9	40.0	59.0	0.0	0.0	42.0	0	0
09:11:08	12.8	42.0	59.0	0.0	0.0	42.0	0	0
09:11:09	12.9	40.0	59.0	0.0	0.0	42.0	0	0
09:11:10	12.8	32.0	58.0	0.0	0.0	42.0	0	0
09:11:11	12.9	42.0	58.0	0.0	0.0	42.0	0	0
09:11:12	13.1	40.0	58.0	0.0	0.0	42.0	0	0
09:11:13	13.2	46.0	58.0	0.0	0.0	42.0	0	0
09:11:14	13.3	51.0	59.0	0.0	0.0	42.0	0	0
09:11:15	13.4	51.0	60.0	0.0	0.0	42.0	0	0
09:11:16	13.4	48.0	60.0	0.0	0.0	42.0	0	0
09:11:17	13.5	48.0	61.0	0.0	0.0	42.0	0	0
09:11:18	13.6	44.0	61.0	0.0	0.0	42.0	0	0
09:11:19	13.6	48.0	61.0	0.0	0.0	42.0	0	0
09:11:20	13.5	42.0	62.0	0.0	0.0	42.0	0	0
09:11:21	13.5	43.0	62.0	0.0	0.0	42.0	0	0
09:11:22	13.5	40.0	61.0	0.0	0.0	42.0	0	0
09:11:23	13.4	39.0	61.0	0.0	0.0	42.0	0	0
09:11:24	13.6	42.0	61.0	0.0	0.0	42.0	0	0
09:11:25	13.5	40.0	61.0	0.0	0.0	42.0	0	0
09:11:26	13.5	48.0	61.0	0.0	0.0	42.0	0	0
09:11:27	13.5	44.0	61.0	0.0	0.0	42.0	0	0
09:11:28	13.5	42.0	62.0	0.0	0.0	42.0	0	0
09:11:29	13.3	39.0	61.0	0.0	0.0	42.0	0	0
09:11:30	13.2	31.0	61.0	0.0	0.0	42.0	0	0
09:11:31	13.1	34.0	60.0	0.0	0.0	42.0	0	0
09:11:32	13.1	32.0	60.0	0.0	0.0	42.0	0	0
09:11:33	13.1	40.0	60.0	0.0	0.0	42.0	0	0
09:11:34	13.0	40.0	59.0	0.0	0.0	42.0	0	0
09:11:35	13.0	39.0	59.0	0.0	0.0	42.0	0	0
09:11:36	13.0	39.0	59.0	0.0	0.0	42.0	0	0
09:11:37	12.9	42.0	59.0	0.0	0.0	42.0	0	0
09:11:38	12.9	36.0	59.0	0.0	0.0	42.0	0	0
09:11:39	12.9	36.0	59.0	0.0	0.0	42.0	0	0
09:11:40	13.0	42.0	59.0	0.0	0.0	42.0	0	0
09:11:41	13.2	41.0	59.0	0.0	0.0	42.0	0	0
09:11:42	13.2	45.0	59.0	0.0	0.0	42.0	0	0
09:11:43	13.1	53.0	59.0	0.0	0.0	42.0	0	0
09:11:44	13.2	40.0	60.0	0.0	0.0	42.0	0	0
09:11:45	13.2	41.0	60.0	0.0	0.0	42.0	0	0
09:11:46	13.2	45.0	60.0	0.0	0.0	42.0	0	0
09:11:47	13.1	45.0	60.0	0.0	0.0	42.0	0	0
09:11:48	13.0	39.0	60.0	0.0	0.0	42.0	0	0
09:11:49	12.9	37.0	60.0	0.0	0.0	42.0	0	0
09:11:50	13.0	35.0	59.0	0.0	0.0	42.0	0	0
09:11:51	13.1	37.0	59.0	0.0	0.0	42.0	0	0
09:11:52	13.0	44.0	59.0	0.0	0.0	42.0	0	0
09:11:53	13.1	44.0	59.0	0.0	0.0	42.0	0	0
09:11:54	13.2	37.0	59.0	0.0	0.0	42.0	0	0
09:11:55	13.3	52.0	59.0	0.0	0.0	42.0	0	0
09:11:56	13.2	46.0	60.0	0.0	0.0	42.0	0	0
09:11:57	13.2	44.0	60.0	0.0	0.0	42.0	0	0
09:11:58	13.1	39.0	60.0	0.0	0.0	42.0	0	0
09:11:59	13.1	39.0	60.0	0.0	0.0	42.0	0	0
09:12:00	13.3	42.0	60.0	0.0	0.0	42.0	0	0
09:12:01	13.2	44.0	60.0	0.0	0.0	42.0	0	0
09:12:02	13.1	47.0	60.0	0.0	0.0	42.0	0	0
09:12:03	13.2	40.0	60.0	0.0	0.0	42.0	0	0
09:12:04	13.3	37.0	60.0	0.0	0.0	42.0	0	0
09:12:05	13.2	49.0	60.0	0.0	0.0	42.0	0	0
09:12:06	13.2	43.0	60.0	0.0	0.0	42.0	0	0
09:12:07	13.2	42.0	60.0	0.0	0.0	42.0	0	0
09:12:08	13.2	41.0	60.0	0.0	0.0	42.0	0	0
09:12:09	13.2	44.0	60.0	0.0	0.0	42.0	0	0
09:12:10	13.1	36.0	60.0	0.0	0.0	42.0	0	0
09:12:11	13.0	44.0	60.0	0.0	0.0	42.0	0	0
09:12:12	13.0	38.0	60.0	0.0	0.0	42.0	0	0
09:12:13	13.1	35.0	59.0	0.0	0.0	42.0	0	0
09:12:14	13.1	41.0	59.0	0.0	0.0	42.0	0	0
09:12:15	13.2	47.0	59.0	0.0	0.0	42.0	0	0
09:12:16	13.1	44.0	60.0	0.0	0.0	42.0	0	0
09:12:17	13.2	45.0	60.0	0.0	0.0	42.0	0	0
09:12:18	13.3	44.0	60.0	0.0	0.0	42.0	0	0
09:12:19	13.3	46.0	60.0	0.0	0.0	42.0	0	0
09:12:20	13.2	42.0	60.0	0.0	0.0	42.0	0	0
09:12:21	13.2	41.0	60.0	0.0	0.0	42.0	0	0
09:12:22	13.2	39.0	60.0	0.0	0.0	42.0	0	0
09:12:23	13.1	44.0	60.0	0.0	0.0	42.0	0	0
09:12:24	13.0	41.0	60.0	0.0	0.0	42.0	0	0
09:12:25	13.1	38.0	60.0	0.0	0.0	42.0	0	0
09:12:26	13.0	40.0	59.0	0.0	0.0	42.0	0	0
09:12:27	13.2	45.0	59.0	0.0	0.0	42.0	0	0
09:12:28	13.3	43.0	59.0	0.0	0.0	42.0	0	0
09:12:29	13.3	50.0	60.0	0.0	0.0	42.0	0	0
09:12:30	13.4	48.0	60.0	0.0	0.0	42.0	0	0
09:12:31	13.4	45.0	61.0	0.0	0.0	42.0	0	0
09:12:32	13.6	44.0	61.0	0.0	0.0	42.0	0	0
09:12:33	13.5	51.0	61.0	0.0	0.0	42.0	0	0
09:12:34	13.5	51.0	62.0	0.0	0.0	42.0	0	0
09:12:35	13.5	36.0	61.0	0.0	0.0	42.0	0	0
09:12:36	13.5	44.0	61.0	0.0	0.0	42.0	0	0
09:12:37	13.4	42.0	61.0	0.0	0.0	42.0	0	0
09:12:38	13.3	36.0	61.0	0.0	0.0	42.0	0	0
09:12:39	13.3	36.0	61.0	0.0	0.0	42.0	0	0
09:12:40	13.3	41.0	60.0	0.0	0.0	42.0	0	0
09:12:41	13.3	39.0	60.0	0.0	0.0	42.0	0	0
09:12:42	13.2	43.0	60.0	0.0	0.0	42.0	0	0
09:12:43	13.2	42.0	60.0	0.0	0.0	42.0	0	0
09:12:44	13.2	35.0	60.0	0.0	0.0	42.0	0	0
09:12:45	13.3	38.0	60.0	0.0	0.0	42.0	0	0
09:12:46	13.3	43.0	60.0	0.0	0.0	42.0	0	0
09:12:47	13.3	44.0	60.0	0.0	0.0	42.0	0	0
09:12:48	13.3	43.0	60.0	0.0	0.0	42.0	0	0
09:12:49	13.4	42.0	60.0	0.0	0.0	42.0	0	0
09:12:50	13.3	41.0	60.0	0.0	0.0	42.0	0	0
09:12:51	13.3	47.0	61.0	0.0	0.0	42.0	0	0
09:12:52	13.3	38.0	61.0	0.0	0.0	42.0	0	0
09:12:53	13.3	42.0	60.0	0.0	0.0	42.0	0	0
09:12:54	13.4	40.0	61.0	0.0	0.0	42.0	0	0
09:12:55	13.4	44.0	61.0	0.0	0.0	42.0	0	0
09:12:56	13.4	44.0	61.0	0.0	0.0	42.0	0	0
09:12:57	13.3	42.0	61.0	0.0	0.0	42.0	0	0
09:12:58	13.2	41.0	61.0	0.0	0.0	42.0	0	0
09:12:59	13.1	34.0	61.0	0.0	0.0	42.0	0	0
09:13:00	13.1	40.0	60.0	0.0	0.0	42.0	0	0
09:13:01	13.1	27.0	60.0	0.0	0.0	42.0	0	0
09:13:02	13.0	46.0	59.0	0.0	0.0	42.0	0	0
09:13:03	13.1	39.0	60.0	0.0	0.0	42.0	0	0
09:13:04	13.1	35.0	59.0	0.0	0.0	42.0	0	0
09:13:05	13.2	46.0	59.0	0.0	0.0	42.0	0	0
09:13:06	13.2	41.0	60.0	0.0	0.0	42.0	0	0
09:13:07	13.2	45.0	60.0	0.0	0.0	42.0	0	0
09:13:08	13.3	42.0	60.0	0.0	0.0	42.0	0	0
09:13:09	13.3	44.0	60.0	0.0	0.0	42.0	0	0
09:13:10	13.2	44.0	60.0	0.0	0.0	42.0	0	0
09:13:11	13.3	42.0	60.0	0.0	0.0	42.0	0	0
09:13:12	13.3	37.0	60.0	0.0	0.0	42.0	0	0
09:13:13	13.3	45.0	60.0	0.0	0.0	42.0	0	0
09:13:14	13.2	43.0	60.0	0.0	0.0	42.0	0	0
09:13:15	13.3	40.0	60.0	0.0	0.0	42.0	0	0
09:13:16	13.3	42.0	60.0	0.0	0.0	42.0	0	0
09:13:17	13.3	41.0	60.0	0.0	0.0	42.0	0	0
09:13:18	13.2	39.0	60.0	0.0	0.0	42.0	0	0
09:13:19	13.0	45.0	60.0	0.0	0.0	42.0	0	0
09:13:20	13.0	33.0	60.0	0.0	0.0	42.0	0	0
09:13:21	12.9	33.0	59.0	0.0	0.0	42.0	0	0
09:13:22	12.8	37.0	59.0	0.0	0.0	42.0	0	0
09:13:23	12.9	35.0	59.0	0.0	0.0	42.0	0	0
09:13:24	13.0	39.0	58.0	0.0	0.0	42.0	0	0
09:13:25	13.0	47.0	58.0	0.0	0.0	42.0	0	0
09:13:26	13.1	43.0	59.0	0.0	0.0	42.0	0	0
09:13:27	13.1	46.0	59.0	0.0	0.0	42.0	0	0
09:13:28	13.2	47.0	59.0	0.0	0.0	42.0	0	0
09:13:29	13.3	49.0	59.0	0.0	0.0	42.0	0	0
09:13:30	13.3	48.0	60.0	0.0	0.0	42.0	0	0
09:13:31	13.3	44.0	60.0	0.0	0.0	42.0	0	0
09:13:32	13.3	45.0	60.0	0.0	0.0	42.0	0	0
09:13:33	13.4	45.0	60.0	0.0	0.0	42.0	0	0
09:13:34	13.5	46.0	60.0	0.0	0.0	42.0	0	0
09:13:35	13.5	49.0	61.0	0.0	0.0	42.0	0	0
09:13:36	13.5	46.0	61.0	0.0	0.0	42.0	0	0
09:13:37	13.4	45.0	61.0	0.0	0.0	42.0	0	0
09:13:38	13.5	43.0	61.0	0.0	0.0	42.0	0	0
09:13:39	13.3	38.0	61.0	0.0	0.0	42.0	0	0
09:13:40	13.3	45.0	61.0	0.0	0.0	42.0	0	0
09:13:41	13.3	37.0	61.0	0.0	0.0	42.0	0	0
09:13:42	13.2	40.0	60.0	0.0	0.0	42.0	0	0
09:13:43	13.2	42.0	60.0	0.0	0.0	42.0	0	0
09:13:44	13.1	42.0	60.0	0.0	0.0	42.0	0	0
09:13:45	13.1	39.0	60.0	0.0	0.0	42.0	0	0
09:13:46	13.2	38.0	60.0	0.0	0.0	42.0	0	0
09:13:47	13.3	42.0	60.0	0.0	0.0	42.0	0	0
09:13:48	13.2	47.0	60.0	0.0	0.0	42.0	0	0
09:13:49	13.2	51.0	60.0	0.0	0.0	42.0	0	0
09:13:50	13.2	38.0	60.0	0.0	0.0	42.0	0	0
09:13:51	13.2	41.0	60.0	0.0	0.0	42.0	0	0
09:13:52	13.2	41.0	60.0	0.0	0.0	42.0	0	0
09:13:53	13.2	42.0	60.0	0.0	0.0	42.0	0	0
09:13:54	13.2	41.0	60.0	0.0	0.0	42.0	0	0
09:13:55	13.3	43.0	60.0	0.0	0.0	42.0	0	0
09:13:56	13.4	43.0	60.0	0.0	0.0	42.0	0	0
09:13:57	13.5	48.0	60.0	0.0	0.0	42.0	0	0
09:13:58	13.6	50.0	61.0	0.0	0.0	42.0	0	0
09:13:59	13.6	49.0	61.0	0.0	0.0	42.0	0	0
09:14:00	13.6	48.0	61.0	0.0	0.0	42.0	0	0
09:14:01	13.6	49.0	62.0	0.0	0.0	42.0	0	0
09:14:02	13.6	45.0	62.0	0.0	0.0	42.0	0	0
09:14:03	13.6	41.0	62.0	0.0	0.0	42.0	0	0
09:14:04	13.6	43.0	62.0	0.0	0.0	42.0	0	0
09:14:05	13.6	47.0	62.0	0.0	0.0	42.0	0	0
09:14:06	13.6	41.0	62.0	0.0	0.0	42.0	0	0
09:14:07	13.5	40.0	62.0	0.0	0.0	42.0	0	0
09:14:08	13.5	38.0	62.0	0.0	0.0	42.0	0	0
09:14:09	13.4	37.0	61.0	0.0	0.0	42.0	0	0
09:14:10	13.4	40.0	61.0	0.0	0.0	42.0	0	0
09:14:11	13.4	44.0	61.0	0.0	0.0	42.0	0	0
09:14:12	13.5	43.0	61.0	0.0	0.0	42.0	0	0
09:14:13	13.5	47.0	61.0	0.0	0.0	42.0	0	0
09:14:14	13.5	41.0	61.0	0.0	0.0	42.0	0	0
09:14:15	13.5	45.0	61.0	0.0	0.0	42.0	0	0
09:14:16	13.4	42.0	61.0	0.0	0.0	42.0	0	0
09:14:17	13.4	38.0	61.0	0.0	0.0	42.0	0	0
09:14:18	13.4	38.0	61.0	0.0	0.0	42.0	0	0
09:14:19	13.3	39.0	61.0	0.0	0.0	42.0	0	0
09:14:20	13.3	42.0	61.0	0.0	0.0	42.0	0	0
09:14:21	13.2	38.0	60.0	0.0	0.0	42.0	0	0
09:14:22	13.1	36.0	60.0	0.0	0.0	42.0	0	0
09:14:23	13.2	37.0	60.0	0.0	0.0	42.0	0	0
09:14:24	13.4	47.0	60.0	0.0	0.0	42.0	0	0
09:14:25	13.3	49.0	60.0	0.0	0.0	42.0	0	0
09:14:26	13.3	43.0	61.0	0.0	0.0	42.0	0	0
09:14:27	13.1	39.0	61.0	0.0	0.0	42.0	0	0
09:14:28	13.0	35.0	60.0	0.0	0.0	42.0	0	0
09:14:29	13.1	33.0	59.0	0.0	0.0	42.0	0	0
09:14:30	13.1	40.0	59.0	0.0	0.0	42.0	0	0
09:14:31	12.9	53.0	60.0	0.0	0.0	42.0	0	0
09:14:32	13.0	24.0	59.0	0.0	0.0	42.0	0	0
09:14:33	13.2	43.0	59.0	0.0	0.0	42.0	0	0
09:14:34	13.3	48.0	59.0	0.0	0.0	42.0	0	0
09:14:35	13.3	49.0	60.0	0.0	0.0	42.0	0	0
09:14:36	13.3	48.0	60.0	0.0	0.0	42.0	0	0
09:14:37	13.4	41.0	60.0	0.0	0.0	42.0	0	0
09:14:38	13.5	47.0	60.0	0.0	0.0	42.0	0	0
09:14:39	13.5	45.0	61.0	0.0	0.0	42.0	0	0
09:14:40	13.4	46.0	61.0	0.0	0.0	42.0	0	0
09:14:41	13.4	40.0	61.0	0.0	0.0	42.0	0	0
09:14:42	13.3	35.0	61.0	0.0	0.0	42.0	0	0
09:14:43	13.4	45.0	61.0	0.0	0.0	42.0	0	0
09:14:44	13.4	42.0	61.0	0.0	0.0	42.0	0	0
09:14:45	13.4	44.0	61.0	0.0	0.0	42.0	0	0
09:14:46	13.5	45.0	61.0	0.0	0.0	42.0	0	0
09:14:47	13.6	45.0	61.0	0.0	0.0	42.0	0	0
09:14:48	13.6	51.0	62.0	0.0	0.0	42.0	0	0
09:14:49	13.6	41.0	62.0	0.0	0.0	42.0	0	0
09:14:50	13.5	41.0	62.0	0.0	0.0	42.0	0	0
09:14:51	13.5	43.0	62.0	0.0	0.0	42.0	0	0
09:14:52	13.5	39.0	62.0	0.0	0.0	42.0	0	0
09:14:53	13.5	42.0	61.0	0.0	0.0	42.0	0	0
09:14:54	13.6	43.0	61.0	0.0	0.0	42.0	0	0
09:14:55	13.6	40.0	61.0	0.0	0.0	42.0	0	0
09:14:56	13.5	47.0	62.0	0.0	0.0	42.0	0	0
09:14:57	13.5	41.0	62.0	0.0	0.0	42.0	0	0
09:14:58	13.5	38.0	61.0	0.0	0.0	42.0	0	0
09:14:59	13.5	40.0	61.0	0.0	0.0	42.0	0	0
09:15:00	13.6	43.0	61.0	0.0	0.0	42.0	0	0
09:15:01	13.7	45.0	61.0	0.0	0.0	42.0	0	0
09:15:02	13.7	47.0	62.0	0.0	0.0	42.0	0	0
09:15:03	13.7	50.0	62.0	0.0	0.0	42.0	0	0
09:15:04	13.7	45.0	62.0	0.0	0.0	42.0	0	0
09:15:05	13.6	43.0	62.0	0.0	0.0	42.0	0	0
09:15:06	13.6	44.0	62.0	0.0	0.0	42.0	0	0
09:15:07	13.5	40.0	62.0	0.0	0.0	42.0	0	0
09:15:08	13.4	37.0	62.0	0.0	0.0	42.0	0	0
09:15:09	13.4	36.0	61.0	0.0	0.0	42.0	0	0
09:15:10	13.4	40.0	61.0	0.0	0.0	42.0	0	0
09:15:11	13.5	44.0	61.0	0.0	0.0	42.0	0	0
09:15:12	13.5	43.0	61.0	0.0	0.0	42.0	0	0
09:15:13	13.6	45.0	61.0	0.0	0.0	42.0	0	0
09:15:14	13.6	48.0	62.0	0.0	0.0	42.0	0	0
09:15:15	13.6	41.0	62.0	0.0	0.0	42.0	0	0
09:15:16	13.6	45.0	62.0	0.0	0.0	42.0	0	0
09:15:17	13.5	46.0	62.0	0.0	0.0	42.0	0	0
09:15:18	13.5	37.0	62.0	0.0	0.0	42.0	0	0
09:15:19	13.4	36.0	61.0	0.0	0.0	42.0	0	0
09:15:20	13.4	40.0	61.0	0.0	0.0	42.0	0	0
09:15:21	13.4	40.0	61.0	0.0	0.0	42.0	0	0
09:15:22	13.4	40.0	61.0	0.0	0.0	42.0	0	0
09:15:23	13.3	44.0	61.0	0.0	0.0	42.0	0	0
09:15:24	13.4	40.0	61.0	0.0	0.0	42.0	0	0
09:15:25	13.4	37.0	60.0	0.0	0.0	42.0	0	0
09:15:26	13.4	49.0	61.0	0.0	0.0	42.0	0	0
09:15:27	13.4	43.0	61.0	0.0	0.0	42.0	0	0
09:15:28	13.3	38.0	61.0	0.0	0.0	42.0	0	0
09:15:29	13.3	41.0	61.0	0.0	0.0	42.0	0	0
09:15:30	13.4	45.0	61.0	0.0	0.0	42.0	0	0
09:15:31	13.4	40.0	61.0	0.0	0.0	42.0	0	0
09:15:32	13.3	41.0	61.0	0.0	0.0	42.0	0	0
09:15:33	13.3	42.0	61.0	0.0	0.0	42.0	0	0
09:15:34	13.1	40.0	61.0	0.0	0.0	42.0	0	0
09:15:35	13.0	35.0	60.0	0.0	0.0	42.0	0	0
09:15:36	12.9	36.0	60.0	0.0	0.0	42.0	0	0
09:15:37	13.1	29.0	59.0	0.0	0.0	42.0	0	0
09:15:38	13.1	50.0	59.0	0.0	0.0	42.0	0	0
09:15:39	13.1	37.0	59.0	0.0	0.0	42.0	0	0
09:15:40	13.0	38.0	59.0	0.0	0.0	42.0	0	0
09:15:41	13.1	44.0	59.0	0.0	0.0	42.0	0	0
09:15:42	13.0	40.0	59.0	0.0	0.0	42.0	0	0
09:15:43	13.0	39.0	59.0	0.0	0.0	42.0	0	0
09:15:44	12.9	39.0	59.0	0.0	0.0	42.0	0	0
09:15:45	12.9	38.0	59.0	0.0	0.0	42.0	0	0
09:15:46	12.9	41.0	59.0	0.0	0.0	42.0	0	0
09:15:47	12.8	42.0	59.0	0.0	0.0	42.0	0	0
09:15:48	12.8	34.0	59.0	0.0	0.0	42.0	0	0
09:15:49	12.9	39.0	58.0	0.0	0.0	42.0	0	0
09:15:50	12.9	46.0	58.0	0.0	0.0	42.0	0	0
09:15:51	13.0	43.0	59.0	0.0	0.0	42.0	0	0
09:15:52	13.1	48.0	59.0	0.0	0.0	42.0	0	0
09:15:53	13.2	47.0	59.0	0.0	0.0	42.0	0	0
09:15:54	13.4	48.0	60.0	0.0	0.0	42.0	0	0
09:15:55	13.5	55.0	61.0	0.0	0.0	42.0	0	0
09:15:56	13.5	49.0	61.0	0.0	0.0	42.0	0	0
09:15:57	13.5	41.0	61.0	0.0	0.0	42.0	0	0
09:15:58	13.5	46.0	61.0	0.0	0.0	42.0	0	0
09:15:59	13.5	43.0	61.0	0.0	0.0	42.0	0	0
09:16:00	13.5	44.0	61.0	0.0	0.0	42.0	0	0
09:16:01	13.4	40.0	61.0	0.0	0.0	42.0	0	0
09:16:02	13.5	42.0	61.0	0.0	0.0	42.0	0	0
09:16:03	13.5	43.0	61.0	0.0	0.0	42.0	0	0
09:16:04	13.5	43.0	61.0	0.0	0.0	42.0	0	0
09:16:05	13.5	41.0	61.0	0.0	0.0	42.0	0	0
09:16:06	13.6	47.0	61.0	0.0	0.0	42.0	0	0
09:16:07	13.6	44.0	61.0	0.0	0.0	42.0	0	0
09:16:08	13.7	48.0	62.0	0.0	0.0	42.0	0	0
09:16:09	13.6	44.0	62.0	0.0	0.0	42.0	0	0
09:16:10	13.6	46.0	62.0	0.0	0.0	42.0	0	0
09:16:11	13.4	40.0	62.0	0.0	0.0	42.0	0	0
09:16:12	13.4	33.0	62.0	0.0	0.0	42.0	0	0
09:16:13	13.3	37.0	61.0	0.0	0.0	42.0	0	0
09:16:14	13.1	39.0	61.0	0.0	0.0	42.0	0	0
09:16:15	13.2	35.0	60.0	0.0	0.0	42.0	0	0
09:16:16	13.2	42.0	60.0	0.0	0.0	42.0	0	0
09:16:17	13.3	45.0	60.0	0.0	0.0	42.0	0	0
09:16:18	13.1	40.0	60.0	0.0	0.0	42.0	0	0
09:16:19	13.3	41.0	60.0	0.0	0.0	42.0	0	0
09:16:20	13.4	41.0	60.0	0.0	0.0	42.0	0	0
09:16:21	13.4	51.0	60.0	0.0	0.0	42.0	0	0
09:16:22	13.4	49.0	61.0	0.0	0.0	42.0	0	0
09:16:23	13.3	40.0	61.0	0.0	0.0	42.0	0	0
09:16:24	13.2	40.0	61.0	0.0	0.0	42.0	0	0
09:16:25	13.1	35.0	61.0	0.0	0.0	42.0	0	0
09:16:26	13.1	35.0	60.0	0.0	0.0	42.0	0	0
09:16:27	13.3	36.0	60.0	0.0	0.0	42.0	0	0
09:16:28	13.3	44.0	60.0	0.0	0.0	42.0	0	0
09:16:29	13.2	48.0	60.0	0.0	0.0	42.0	0	0
09:16:30	13.1	37.0	60.0	0.0	0.0	42.0	0	0
09:16:31	13.2	42.0	60.0	0.0	0.0	42.0	0	0
09:16:32	13.2	41.0	60.0	0.0	0.0	42.0	0	0
09:16:33	13.2	45.0	60.0	0.0	0.0	42.0	0	0
09:16:34	13.2	42.0	60.0	0.0	0.0	42.0	0	0
09:16:35	13.2	46.0	60.0	0.0	0.0	42.0	0	0
09:16:36	13.3	38.0	60.0	0.0	0.0	42.0	0	0
09:16:37	13.3	46.0	60.0	0.0	0.0	42.0	0	0
09:16:38	13.3	45.0	60.0	0.0	0.0	42.0	0	0
09:16:39	13.4	42.0	60.0	0.0	0.0	42.0	0	0
09:16:40	13.5	47.0	61.0	0.0	0.0	42.0	0	0
09:16:41	13.5	46.0	61.0	0.0	0.0	42.0	0	0
09:16:42	13.5	46.0	61.0	0.0	0.0	42.0	0	0
09:16:43	13.5	46.0	61.0	0.0	0.0	42.0	0	0
09:16:44	13.5	38.0	61.0	0.0	0.0	42.0	0	0
09:16:45	13.6	44.0	61.0	0.0	0.0	42.0	0	0
09:16:46	13.6	41.0	61.0	0.0	0.0	42.0	0	0
09:16:47	13.6	50.0	61.0	0.0	0.0	42.0	0	0
09:16:48	13.6	44.0	62.0	0.0	0.0	42.0	0	0
09:16:49	13.5	47.0	62.0	0.0	0.0	42.0	0	0
09:16:50	13.4	39.0	62.0	0.0	0.0	42.0	0	0
09:16:51	13.3	34.0	61.0	0.0	0.0	42.0	0	0
09:16:52	13.1	38.0	61.0	0.0	0.0	42.0	0	0
09:16:53	13.1	36.0	61.0	0.0	0.0	42.0	0	0
09:16:54	13.0	33.0	60.0	0.0	0.0	42.0	0	0
09:16:55	13.0	34.0	60.0	0.0	0.0	42.0	0	0
09:16:56	13.1	38.0	59.0	0.0	0.0	42.0	0	0
09:16:57	13.2	39.0	59.0	0.0	0.0	42.0	0	0
09:16:58	13.3	51.0	59.0	0.0	0.0	42.0	0	0
09:16:59	13.4	47.0	60.0	0.0	0.0	42.0	0	0
09:17:00	13.6	46.0	60.0	0.0	0.0	42.0	0	0
09:17:01	13.7	53.0	61.0	0.0	0.0	42.0	0	0
09:17:02	13.8	55.0	62.0	0.0	0.0	42.0	0	0
09:17:03	13.7	45.0	63.0	0.0	0.0	42.0	0	0
09:17:04	13.6	38.0	63.0	0.0	0.0	42.0	0	0
09:17:05	13.5	34.0	62.0	0.0	0.0	42.0	0	0
09:17:06	13.4	33.0	62.0	0.0	0.0	42.0	0	0
09:17:07	13.6	35.0	61.0	0.0	0.0	42.0	0	0
09:17:08	13.8	50.0	61.0	0.0	0.0	42.0	0	0
09:17:09	13.7	54.0	62.0	0.0	0.0	42.0	0	0
09:17:10	13.5	36.0	62.0	0.0	0.0	42.0	0	0
09:17:11	13.5	27.0	62.0	0.0	0.0	42.0	0	0
09:17:12	13.5	37.0	61.0	0.0	0.0	42.0	0	0
09:17:13	13.5	39.0	61.0	0.0	0.0	42.0	0	0
09:17:14	13.5	43.0	61.0	0.0	0.0	42.0	0	0
09:17:15	13.5	41.0	61.0	0.0	0.0	42.0	0	0
09:17:16	13.4	38.0	61.0	0.0	0.0	42.0	0	0
09:17:17	13.3	37.0	61.0	0.0	0.0	42.0	0	0
09:17:18	13.3	36.0	61.0	0.0	0.0	42.0	0	0
09:17:19	13.2	41.0	60.0	0.0	0.0	42.0	0	0
09:17:20	13.2	35.0	60.0	0.0	0.0	42.0	0	0
09:17:21	13.3	42.0	60.0	0.0	0.0	42.0	0	0
09:17:22	13.4	45.0	60.0	0.0	0.0	42.0	0	0
09:17:23	13.3	44.0	61.0	0.0	0.0	42.0	0	0
