# Supplementary material for: Handcycling with concurrent lower body low-frequency electromyostimulation significantly increases acute oxygen uptake: implications for rehabilitation and prevention
Source: PeerJ. 2022 May 18;10:e13333. doi: 10.7717/peerj.13333 (PMC9123886; doi:10.7717/peerj.13333)
Supplement: Supplemental Information 1 — Raw data for each participant (load, heart rate, spirometric data) and R-Scripts for data processing (as described in the material & method section under “Data aquisition”), and EMS intensity and blood lactate concentration. [file peerj-10-13333-s001.zip › raw_data/HANDCYCLE/EMS_Pilot_09_EMS_LOAD.csv]

Time	Speed [km/h]	Power [watt]	Cadence	Heartrate	Temperature [?]	Altitude [m]	latitude	longitude
09:22:23	0.0	0.0	0.0	0.0	0.0	42.0	0	0
09:22:24	0.0	0.0	0.0	0.0	0.0	42.0	0	0
09:22:25	0.0	0.0	0.0	0.0	0.0	42.0	0	0
09:22:26	0.0	0.0	0.0	0.0	0.0	42.0	0	0
09:22:27	1.0	0.0	0.0	0.0	0.0	42.0	0	0
09:22:28	2.9	0.0	0.0	0.0	0.0	42.0	0	0
09:22:29	4.8	0.0	0.0	0.0	0.0	42.0	0	0
09:22:30	6.1	0.0	0.0	0.0	0.0	42.0	0	0
09:22:31	8.2	0.0	0.0	0.0	0.0	42.0	0	0
09:22:32	9.7	0.0	0.0	0.0	0.0	42.0	0	0
09:22:33	10.9	0.0	0.0	0.0	0.0	42.0	0	0
09:22:34	11.6	76.0	48.0	0.0	0.0	42.0	0	0
09:22:35	11.9	76.0	48.0	0.0	0.0	42.0	0	0
09:22:36	12.9	50.0	52.0	0.0	0.0	42.0	0	0
09:22:37	13.8	59.0	55.0	0.0	0.0	42.0	0	0
09:22:38	14.3	84.0	59.0	0.0	0.0	42.0	0	0
09:22:39	14.7	74.0	63.0	0.0	0.0	42.0	0	0
09:22:40	14.9	63.0	65.0	0.0	0.0	42.0	0	0
09:22:41	15.1	56.0	67.0	0.0	0.0	42.0	0	0
09:22:42	15.1	52.0	67.0	0.0	0.0	42.0	0	0
09:22:43	15.1	43.0	68.0	0.0	0.0	42.0	0	0
09:22:44	15.1	39.0	68.0	0.0	0.0	42.0	0	0
09:22:45	15.1	35.0	68.0	0.0	0.0	42.0	0	0
09:22:46	15.1	48.0	68.0	0.0	0.0	42.0	0	0
09:22:47	15.1	42.0	69.0	0.0	0.0	42.0	0	0
09:22:48	15.1	41.0	68.0	0.0	0.0	42.0	0	0
09:22:49	14.8	37.0	69.0	0.0	0.0	42.0	0	0
09:22:50	14.7	25.0	68.0	0.0	0.0	42.0	0	0
09:22:51	14.6	30.0	67.0	0.0	0.0	42.0	0	0
09:22:52	14.5	33.0	67.0	0.0	0.0	42.0	0	0
09:22:53	14.3	28.0	66.0	0.0	0.0	42.0	0	0
09:22:54	14.2	32.0	66.0	0.0	0.0	42.0	0	0
09:22:55	14.1	32.0	65.0	0.0	0.0	42.0	0	0
09:22:56	14.0	34.0	64.0	0.0	0.0	42.0	0	0
09:22:57	13.8	38.0	64.0	0.0	0.0	42.0	0	0
09:22:58	13.7	41.0	64.0	0.0	0.0	42.0	0	0
09:22:59	13.6	34.0	63.0	0.0	0.0	42.0	0	0
09:23:00	13.7	29.0	62.0	0.0	0.0	42.0	0	0
09:23:01	13.7	41.0	62.0	0.0	0.0	42.0	0	0
09:23:02	13.7	55.0	62.0	0.0	0.0	42.0	0	0
09:23:03	13.7	47.0	62.0	0.0	0.0	42.0	0	0
09:23:04	13.7	44.0	62.0	0.0	0.0	42.0	0	0
09:23:05	13.7	46.0	62.0	0.0	0.0	42.0	0	0
09:23:06	13.7	49.0	62.0	0.0	0.0	42.0	0	0
09:23:07	13.7	42.0	62.0	0.0	0.0	42.0	0	0
09:23:08	13.6	43.0	62.0	0.0	0.0	42.0	0	0
09:23:09	13.7	42.0	62.0	0.0	0.0	42.0	0	0
09:23:10	13.7	50.0	62.0	0.0	0.0	42.0	0	0
09:23:11	13.7	49.0	62.0	0.0	0.0	42.0	0	0
09:23:12	13.7	44.0	63.0	0.0	0.0	42.0	0	0
09:23:13	13.8	44.0	62.0	0.0	0.0	42.0	0	0
09:23:14	13.8	45.0	63.0	0.0	0.0	42.0	0	0
09:23:15	13.7	42.0	62.0	0.0	0.0	42.0	0	0
09:23:16	13.6	43.0	62.0	0.0	0.0	42.0	0	0
09:23:17	13.5	38.0	62.0	0.0	0.0	42.0	0	0
09:23:18	13.4	36.0	61.0	0.0	0.0	42.0	0	0
09:23:19	13.3	43.0	61.0	0.0	0.0	42.0	0	0
09:23:20	13.4	36.0	61.0	0.0	0.0	42.0	0	0
09:23:21	13.4	39.0	60.0	0.0	0.0	42.0	0	0
09:23:22	13.4	50.0	61.0	0.0	0.0	42.0	0	0
09:23:23	13.4	45.0	61.0	0.0	0.0	42.0	0	0
09:23:24	13.5	41.0	61.0	0.0	0.0	42.0	0	0
09:23:25	13.6	48.0	61.0	0.0	0.0	42.0	0	0
09:23:26	13.7	48.0	61.0	0.0	0.0	42.0	0	0
09:23:27	13.8	52.0	62.0	0.0	0.0	42.0	0	0
09:23:28	13.8	49.0	62.0	0.0	0.0	42.0	0	0
09:23:29	13.8	49.0	63.0	0.0	0.0	42.0	0	0
09:23:30	13.8	45.0	63.0	0.0	0.0	42.0	0	0
09:23:31	13.8	41.0	63.0	0.0	0.0	42.0	0	0
09:23:32	13.8	45.0	63.0	0.0	0.0	42.0	0	0
09:23:33	13.7	37.0	62.0	0.0	0.0	42.0	0	0
09:23:34	13.7	46.0	62.0	0.0	0.0	42.0	0	0
09:23:35	13.6	40.0	62.0	0.0	0.0	42.0	0	0
09:23:36	13.6	43.0	62.0	0.0	0.0	42.0	0	0
09:23:37	13.6	38.0	62.0	0.0	0.0	42.0	0	0
09:23:38	13.6	41.0	62.0	0.0	0.0	42.0	0	0
09:23:39	13.6	41.0	62.0	0.0	0.0	42.0	0	0
09:23:40	13.5	43.0	62.0	0.0	0.0	42.0	0	0
09:23:41	13.5	40.0	62.0	0.0	0.0	42.0	0	0
09:23:42	13.6	42.0	61.0	0.0	0.0	42.0	0	0
09:23:43	13.7	50.0	62.0	0.0	0.0	42.0	0	0
09:23:44	13.6	48.0	62.0	0.0	0.0	42.0	0	0
09:23:45	13.7	40.0	62.0	0.0	0.0	42.0	0	0
09:23:46	13.6	45.0	62.0	0.0	0.0	42.0	0	0
09:23:47	13.6	38.0	62.0	0.0	0.0	42.0	0	0
09:23:48	13.6	42.0	62.0	0.0	0.0	42.0	0	0
09:23:49	13.5	42.0	62.0	0.0	0.0	42.0	0	0
09:23:50	13.5	37.0	62.0	0.0	0.0	42.0	0	0
09:23:51	13.4	39.0	61.0	0.0	0.0	42.0	0	0
09:23:52	13.3	39.0	61.0	0.0	0.0	42.0	0	0
09:23:53	13.3	38.0	61.0	0.0	0.0	42.0	0	0
09:23:54	13.3	38.0	61.0	0.0	0.0	42.0	0	0
09:23:55	13.3	40.0	60.0	0.0	0.0	42.0	0	0
09:23:56	13.3	41.0	60.0	0.0	0.0	42.0	0	0
09:23:57	13.2	41.0	60.0	0.0	0.0	42.0	0	0
09:23:58	13.2	37.0	60.0	0.0	0.0	42.0	0	0
09:23:59	13.2	40.0	60.0	0.0	0.0	42.0	0	0
09:24:00	13.2	39.0	60.0	0.0	0.0	42.0	0	0
09:24:01	13.3	42.0	60.0	0.0	0.0	42.0	0	0
09:24:02	13.2	42.0	60.0	0.0	0.0	42.0	0	0
09:24:03	13.1	42.0	60.0	0.0	0.0	42.0	0	0
09:24:04	13.1	35.0	60.0	0.0	0.0	42.0	0	0
09:24:05	13.0	34.0	59.0	0.0	0.0	42.0	0	0
09:24:06	13.1	41.0	59.0	0.0	0.0	42.0	0	0
09:24:07	13.0	41.0	59.0	0.0	0.0	42.0	0	0
09:24:08	13.0	39.0	59.0	0.0	0.0	42.0	0	0
09:24:09	13.0	41.0	59.0	0.0	0.0	42.0	0	0
09:24:10	13.0	40.0	59.0	0.0	0.0	42.0	0	0
09:24:11	13.0	41.0	59.0	0.0	0.0	42.0	0	0
09:24:12	13.2	40.0	59.0	0.0	0.0	42.0	0	0
09:24:13	13.2	46.0	59.0	0.0	0.0	42.0	0	0
09:24:14	13.2	48.0	60.0	0.0	0.0	42.0	0	0
09:24:15	13.1	42.0	60.0	0.0	0.0	42.0	0	0
09:24:16	13.0	36.0	60.0	0.0	0.0	42.0	0	0
09:24:17	12.9	37.0	59.0	0.0	0.0	42.0	0	0
09:24:18	12.9	36.0	59.0	0.0	0.0	42.0	0	0
09:24:19	12.9	38.0	59.0	0.0	0.0	42.0	0	0
09:24:20	12.8	42.0	59.0	0.0	0.0	42.0	0	0
09:24:21	12.8	36.0	59.0	0.0	0.0	42.0	0	0
09:24:22	12.9	40.0	58.0	0.0	0.0	42.0	0	0
09:24:23	12.9	47.0	59.0	0.0	0.0	42.0	0	0
09:24:24	12.9	39.0	59.0	0.0	0.0	42.0	0	0
09:24:25	13.0	43.0	59.0	0.0	0.0	42.0	0	0
09:24:26	13.0	44.0	59.0	0.0	0.0	42.0	0	0
09:24:27	13.0	44.0	59.0	0.0	0.0	42.0	0	0
09:24:28	13.0	44.0	59.0	0.0	0.0	42.0	0	0
09:24:29	13.0	41.0	59.0	0.0	0.0	42.0	0	0
09:24:30	12.9	40.0	59.0	0.0	0.0	42.0	0	0
09:24:31	12.9	41.0	59.0	0.0	0.0	42.0	0	0
09:24:32	12.9	35.0	59.0	0.0	0.0	42.0	0	0
09:24:33	12.8	38.0	59.0	0.0	0.0	42.0	0	0
09:24:34	12.9	40.0	59.0	0.0	0.0	42.0	0	0
09:24:35	12.9	37.0	58.0	0.0	0.0	42.0	0	0
09:24:36	12.9	44.0	59.0	0.0	0.0	42.0	0	0
09:24:37	12.9	39.0	58.0	0.0	0.0	42.0	0	0
09:24:38	12.6	41.0	58.0	0.0	0.0	42.0	0	0
09:24:39	12.3	40.0	58.0	0.0	0.0	42.0	0	0
09:24:40	12.2	22.0	58.0	0.0	0.0	42.0	0	0
09:24:41	12.5	21.0	56.0	0.0	0.0	42.0	0	0
09:24:42	12.5	49.0	56.0	0.0	0.0	42.0	0	0
09:24:43	12.4	48.0	57.0	0.0	0.0	42.0	0	0
09:24:44	12.5	41.0	57.0	0.0	0.0	42.0	0	0
09:24:45	12.6	40.0	56.0	0.0	0.0	42.0	0	0
09:24:46	12.7	50.0	57.0	0.0	0.0	42.0	0	0
09:24:47	12.9	46.0	57.0	0.0	0.0	42.0	0	0
09:24:48	13.1	52.0	57.0	0.0	0.0	42.0	0	0
09:24:49	13.3	58.0	59.0	0.0	0.0	42.0	0	0
09:24:50	13.4	58.0	60.0	0.0	0.0	42.0	0	0
09:24:51	13.3	55.0	60.0	0.0	0.0	42.0	0	0
09:24:52	13.2	42.0	61.0	0.0	0.0	42.0	0	0
09:24:53	13.1	33.0	60.0	0.0	0.0	42.0	0	0
09:24:54	13.0	33.0	59.0	0.0	0.0	42.0	0	0
09:24:55	13.0	36.0	59.0	0.0	0.0	42.0	0	0
09:24:56	13.0	40.0	59.0	0.0	0.0	42.0	0	0
09:24:57	13.1	45.0	59.0	0.0	0.0	42.0	0	0
09:24:58	13.1	44.0	59.0	0.0	0.0	42.0	0	0
09:24:59	13.0	42.0	59.0	0.0	0.0	42.0	0	0
09:25:00	13.2	35.0	59.0	0.0	0.0	42.0	0	0
09:25:01	13.4	52.0	60.0	0.0	0.0	42.0	0	0
09:25:02	13.4	55.0	60.0	0.0	0.0	42.0	0	0
09:25:03	13.2	43.0	61.0	0.0	0.0	42.0	0	0
09:25:04	13.3	32.0	60.0	0.0	0.0	42.0	0	0
09:25:05	13.3	41.0	60.0	0.0	0.0	42.0	0	0
09:25:06	13.4	44.0	60.0	0.0	0.0	42.0	0	0
09:25:07	13.5	48.0	61.0	0.0	0.0	42.0	0	0
09:25:08	13.5	47.0	61.0	0.0	0.0	42.0	0	0
09:25:09	13.5	41.0	61.0	0.0	0.0	42.0	0	0
09:25:10	13.5	42.0	61.0	0.0	0.0	42.0	0	0
09:25:11	13.5	45.0	61.0	0.0	0.0	42.0	0	0
09:25:12	13.5	35.0	61.0	0.0	0.0	42.0	0	0
09:25:13	13.5	40.0	61.0	0.0	0.0	42.0	0	0
09:25:14	13.3	40.0	61.0	0.0	0.0	42.0	0	0
09:25:15	13.2	37.0	61.0	0.0	0.0	42.0	0	0
09:25:16	13.2	30.0	60.0	0.0	0.0	42.0	0	0
09:25:17	13.3	36.0	60.0	0.0	0.0	42.0	0	0
09:25:18	13.3	44.0	60.0	0.0	0.0	42.0	0	0
09:25:19	13.3	42.0	60.0	0.0	0.0	42.0	0	0
09:25:20	13.4	43.0	60.0	0.0	0.0	42.0	0	0
09:25:21	13.4	49.0	61.0	0.0	0.0	42.0	0	0
09:25:22	13.4	43.0	61.0	0.0	0.0	42.0	0	0
09:25:23	13.3	41.0	61.0	0.0	0.0	42.0	0	0
09:25:24	13.2	37.0	61.0	0.0	0.0	42.0	0	0
09:25:25	13.2	31.0	60.0	0.0	0.0	42.0	0	0
09:25:26	13.2	43.0	60.0	0.0	0.0	42.0	0	0
09:25:27	13.1	39.0	60.0	0.0	0.0	42.0	0	0
09:25:28	13.0	35.0	60.0	0.0	0.0	42.0	0	0
09:25:29	13.0	36.0	59.0	0.0	0.0	42.0	0	0
09:25:30	13.0	34.0	59.0	0.0	0.0	42.0	0	0
09:25:31	13.1	41.0	59.0	0.0	0.0	42.0	0	0
09:25:32	13.2	44.0	59.0	0.0	0.0	42.0	0	0
09:25:33	13.2	46.0	59.0	0.0	0.0	42.0	0	0
09:25:34	13.2	44.0	60.0	0.0	0.0	42.0	0	0
09:25:35	13.1	39.0	60.0	0.0	0.0	42.0	0	0
09:25:36	13.1	38.0	60.0	0.0	0.0	42.0	0	0
09:25:37	13.1	41.0	60.0	0.0	0.0	42.0	0	0
09:25:38	13.1	39.0	60.0	0.0	0.0	42.0	0	0
09:25:39	13.0	39.0	59.0	0.0	0.0	42.0	0	0
09:25:40	12.9	37.0	59.0	0.0	0.0	42.0	0	0
09:25:41	13.0	38.0	59.0	0.0	0.0	42.0	0	0
09:25:42	13.0	37.0	59.0	0.0	0.0	42.0	0	0
09:25:43	13.0	46.0	59.0	0.0	0.0	42.0	0	0
09:25:44	13.1	43.0	59.0	0.0	0.0	42.0	0	0
09:25:45	13.2	46.0	59.0	0.0	0.0	42.0	0	0
09:25:46	13.2	43.0	60.0	0.0	0.0	42.0	0	0
09:25:47	13.3	42.0	60.0	0.0	0.0	42.0	0	0
09:25:48	13.4	49.0	60.0	0.0	0.0	42.0	0	0
09:25:49	13.6	47.0	61.0	0.0	0.0	42.0	0	0
09:25:50	13.5	53.0	61.0	0.0	0.0	42.0	0	0
09:25:51	13.5	41.0	61.0	0.0	0.0	42.0	0	0
09:25:52	13.5	38.0	61.0	0.0	0.0	42.0	0	0
09:25:53	13.6	43.0	61.0	0.0	0.0	42.0	0	0
09:25:54	13.6	47.0	61.0	0.0	0.0	42.0	0	0
09:25:55	13.7	43.0	61.0	0.0	0.0	42.0	0	0
09:25:56	13.7	48.0	62.0	0.0	0.0	42.0	0	0
09:25:57	13.7	49.0	62.0	0.0	0.0	42.0	0	0
09:25:58	13.7	41.0	62.0	0.0	0.0	42.0	0	0
09:25:59	13.7	46.0	62.0	0.0	0.0	42.0	0	0
09:26:00	13.6	47.0	62.0	0.0	0.0	42.0	0	0
09:26:01	13.8	42.0	62.0	0.0	0.0	42.0	0	0
09:26:02	13.7	48.0	62.0	0.0	0.0	42.0	0	0
09:26:03	13.7	40.0	63.0	0.0	0.0	42.0	0	0
09:26:04	13.7	38.0	63.0	0.0	0.0	42.0	0	0
09:26:05	13.6	42.0	62.0	0.0	0.0	42.0	0	0
09:26:06	13.6	36.0	62.0	0.0	0.0	42.0	0	0
09:26:07	13.6	41.0	62.0	0.0	0.0	42.0	0	0
09:26:08	13.6	41.0	62.0	0.0	0.0	42.0	0	0
09:26:09	13.6	39.0	62.0	0.0	0.0	42.0	0	0
09:26:10	13.5	42.0	62.0	0.0	0.0	42.0	0	0
09:26:11	13.5	43.0	62.0	0.0	0.0	42.0	0	0
09:26:12	13.5	37.0	61.0	0.0	0.0	42.0	0	0
09:26:13	13.4	40.0	61.0	0.0	0.0	42.0	0	0
09:26:14	13.4	40.0	61.0	0.0	0.0	42.0	0	0
09:26:15	13.4	39.0	61.0	0.0	0.0	42.0	0	0
09:26:16	13.5	39.0	61.0	0.0	0.0	42.0	0	0
09:26:17	13.6	46.0	61.0	0.0	0.0	42.0	0	0
09:26:18	13.7	46.0	62.0	0.0	0.0	42.0	0	0
09:26:19	13.7	50.0	62.0	0.0	0.0	42.0	0	0
09:26:20	13.6	45.0	62.0	0.0	0.0	42.0	0	0
09:26:21	13.5	34.0	62.0	0.0	0.0	42.0	0	0
09:26:22	13.6	38.0	62.0	0.0	0.0	42.0	0	0
09:26:23	13.6	43.0	62.0	0.0	0.0	42.0	0	0
09:26:24	13.5	43.0	62.0	0.0	0.0	42.0	0	0
09:26:25	13.5	39.0	62.0	0.0	0.0	42.0	0	0
09:26:26	13.4	39.0	61.0	0.0	0.0	42.0	0	0
09:26:27	13.4	39.0	61.0	0.0	0.0	42.0	0	0
09:26:28	13.3	38.0	61.0	0.0	0.0	42.0	0	0
09:26:29	13.3	36.0	61.0	0.0	0.0	42.0	0	0
09:26:30	13.5	41.0	60.0	0.0	0.0	42.0	0	0
09:26:31	13.5	42.0	61.0	0.0	0.0	42.0	0	0
09:26:32	13.5	49.0	61.0	0.0	0.0	42.0	0	0
09:26:33	13.6	45.0	61.0	0.0	0.0	42.0	0	0
09:26:34	13.5	43.0	61.0	0.0	0.0	42.0	0	0
09:26:35	13.5	42.0	61.0	0.0	0.0	42.0	0	0
09:26:36	13.4	38.0	61.0	0.0	0.0	42.0	0	0
09:26:37	13.3	42.0	61.0	0.0	0.0	42.0	0	0
09:26:38	13.3	35.0	61.0	0.0	0.0	42.0	0	0
09:26:39	13.3	40.0	61.0	0.0	0.0	42.0	0	0
09:26:40	13.4	42.0	61.0	0.0	0.0	42.0	0	0
09:26:41	13.4	44.0	61.0	0.0	0.0	42.0	0	0
09:26:42	13.2	43.0	61.0	0.0	0.0	42.0	0	0
09:26:43	13.0	34.0	61.0	0.0	0.0	42.0	0	0
09:26:44	13.0	32.0	60.0	0.0	0.0	42.0	0	0
09:26:45	13.0	27.0	59.0	0.0	0.0	42.0	0	0
09:26:46	13.1	43.0	59.0	0.0	0.0	42.0	0	0
09:26:47	13.3	46.0	59.0	0.0	0.0	42.0	0	0
09:26:48	13.3	50.0	60.0	0.0	0.0	42.0	0	0
09:26:49	13.4	51.0	60.0	0.0	0.0	42.0	0	0
09:26:50	13.3	47.0	61.0	0.0	0.0	42.0	0	0
09:26:51	13.3	42.0	61.0	0.0	0.0	42.0	0	0
09:26:52	13.3	43.0	61.0	0.0	0.0	42.0	0	0
09:26:53	13.4	44.0	61.0	0.0	0.0	42.0	0	0
09:26:54	13.4	48.0	61.0	0.0	0.0	42.0	0	0
09:26:55	13.5	40.0	61.0	0.0	0.0	42.0	0	0
09:26:56	13.5	51.0	61.0	0.0	0.0	42.0	0	0
09:26:57	13.4	43.0	61.0	0.0	0.0	42.0	0	0
09:26:58	13.3	42.0	61.0	0.0	0.0	42.0	0	0
09:26:59	13.5	27.0	60.0	0.0	0.0	42.0	0	0
09:27:00	13.5	54.0	61.0	0.0	0.0	42.0	0	0
09:27:01	13.5	46.0	61.0	0.0	0.0	42.0	0	0
09:27:02	13.5	42.0	61.0	0.0	0.0	42.0	0	0
09:27:03	13.5	42.0	61.0	0.0	0.0	42.0	0	0
09:27:04	13.5	43.0	61.0	0.0	0.0	42.0	0	0
09:27:05	13.4	44.0	61.0	0.0	0.0	42.0	0	0
09:27:06	13.5	45.0	61.0	0.0	0.0	42.0	0	0
09:27:07	13.4	39.0	61.0	0.0	0.0	42.0	0	0
09:27:08	13.3	40.0	61.0	0.0	0.0	42.0	0	0
09:27:09	13.4	38.0	61.0	0.0	0.0	42.0	0	0
09:27:10	13.4	40.0	60.0	0.0	0.0	42.0	0	0
09:27:11	13.5	45.0	60.0	0.0	0.0	42.0	0	0
09:27:12	13.5	45.0	61.0	0.0	0.0	42.0	0	0
09:27:13	13.5	44.0	61.0	0.0	0.0	42.0	0	0
09:27:14	13.5	46.0	61.0	0.0	0.0	42.0	0	0
09:27:15	13.4	47.0	61.0	0.0	0.0	42.0	0	0
09:27:16	13.4	39.0	61.0	0.0	0.0	42.0	0	0
09:27:17	13.3	37.0	61.0	0.0	0.0	42.0	0	0
09:27:18	13.3	41.0	61.0	0.0	0.0	42.0	0	0
09:27:19	13.1	39.0	61.0	0.0	0.0	42.0	0	0
09:27:20	13.0	38.0	60.0	0.0	0.0	42.0	0	0
09:27:21	13.0	32.0	60.0	0.0	0.0	42.0	0	0
09:27:22	13.2	34.0	59.0	0.0	0.0	42.0	0	0
09:27:23	13.2	43.0	59.0	0.0	0.0	42.0	0	0
09:27:24	13.2	51.0	59.0	0.0	0.0	42.0	0	0
09:27:25	13.2	42.0	60.0	0.0	0.0	42.0	0	0
09:27:26	13.3	41.0	60.0	0.0	0.0	42.0	0	0
09:27:27	13.3	44.0	60.0	0.0	0.0	42.0	0	0
09:27:28	13.2	51.0	60.0	0.0	0.0	42.0	0	0
09:27:29	13.4	37.0	60.0	0.0	0.0	42.0	0	0
09:27:30	13.5	42.0	60.0	0.0	0.0	42.0	0	0
09:27:31	13.5	52.0	60.0	0.0	0.0	42.0	0	0
09:27:32	13.4	50.0	61.0	0.0	0.0	42.0	0	0
09:27:33	13.5	45.0	61.0	0.0	0.0	42.0	0	0
09:27:34	13.5	38.0	61.0	0.0	0.0	42.0	0	0
09:27:35	13.5	47.0	61.0	0.0	0.0	42.0	0	0
09:27:36	13.5	46.0	61.0	0.0	0.0	42.0	0	0
09:27:37	13.4	42.0	61.0	0.0	0.0	42.0	0	0
09:27:38	13.4	39.0	61.0	0.0	0.0	42.0	0	0
09:27:39	13.4	42.0	61.0	0.0	0.0	42.0	0	0
09:27:40	13.3	41.0	61.0	0.0	0.0	42.0	0	0
09:27:41	13.3	39.0	61.0	0.0	0.0	42.0	0	0
09:27:42	13.3	39.0	61.0	0.0	0.0	42.0	0	0
09:27:43	13.3	42.0	60.0	0.0	0.0	42.0	0	0
09:27:44	13.2	42.0	60.0	0.0	0.0	42.0	0	0
09:27:45	13.2	37.0	60.0	0.0	0.0	42.0	0	0
09:27:46	13.2	42.0	60.0	0.0	0.0	42.0	0	0
09:27:47	13.1	39.0	60.0	0.0	0.0	42.0	0	0
09:27:48	12.9	34.0	60.0	0.0	0.0	42.0	0	0
09:27:49	13.0	32.0	59.0	0.0	0.0	42.0	0	0
09:27:50	13.0	43.0	59.0	0.0	0.0	42.0	0	0
09:27:51	13.1	47.0	59.0	0.0	0.0	42.0	0	0
09:27:52	13.2	47.0	59.0	0.0	0.0	42.0	0	0
09:27:53	13.2	48.0	60.0	0.0	0.0	42.0	0	0
09:27:54	13.3	44.0	60.0	0.0	0.0	42.0	0	0
09:27:55	13.3	46.0	60.0	0.0	0.0	42.0	0	0
09:27:56	13.3	45.0	60.0	0.0	0.0	42.0	0	0
09:27:57	13.3	45.0	61.0	0.0	0.0	42.0	0	0
09:27:58	13.2	38.0	61.0	0.0	0.0	42.0	0	0
09:27:59	13.3	36.0	60.0	0.0	0.0	42.0	0	0
09:28:00	13.4	51.0	60.0	0.0	0.0	42.0	0	0
09:28:01	13.4	44.0	61.0	0.0	0.0	42.0	0	0
09:28:02	13.4	44.0	61.0	0.0	0.0	42.0	0	0
09:28:03	13.5	46.0	61.0	0.0	0.0	42.0	0	0
09:28:04	13.5	48.0	61.0	0.0	0.0	42.0	0	0
09:28:05	13.4	41.0	61.0	0.0	0.0	42.0	0	0
09:28:06	13.4	40.0	61.0	0.0	0.0	42.0	0	0
09:28:07	13.4	43.0	61.0	0.0	0.0	42.0	0	0
09:28:08	13.5	39.0	61.0	0.0	0.0	42.0	0	0
09:28:09	13.3	48.0	61.0	0.0	0.0	42.0	0	0
09:28:10	13.3	35.0	61.0	0.0	0.0	42.0	0	0
09:28:11	13.2	35.0	60.0	0.0	0.0	42.0	0	0
09:28:12	13.1	41.0	60.0	0.0	0.0	42.0	0	0
09:28:13	13.1	37.0	60.0	0.0	0.0	42.0	0	0
09:28:14	13.1	41.0	60.0	0.0	0.0	42.0	0	0
09:28:15	13.1	43.0	60.0	0.0	0.0	42.0	0	0
09:28:16	13.1	42.0	60.0	0.0	0.0	42.0	0	0
09:28:17	13.2	44.0	60.0	0.0	0.0	42.0	0	0
09:28:18	13.2	46.0	60.0	0.0	0.0	42.0	0	0
09:28:19	13.3	44.0	60.0	0.0	0.0	42.0	0	0
09:28:20	13.4	43.0	60.0	0.0	0.0	42.0	0	0
09:28:21	13.4	50.0	61.0	0.0	0.0	42.0	0	0
09:28:22	13.5	46.0	61.0	0.0	0.0	42.0	0	0
09:28:23	13.5	43.0	61.0	0.0	0.0	42.0	0	0
09:28:24	13.3	46.0	61.0	0.0	0.0	42.0	0	0
09:28:25	13.3	39.0	61.0	0.0	0.0	42.0	0	0
09:28:26	13.2	30.0	60.0	0.0	0.0	42.0	0	0
09:28:27	13.1	38.0	60.0	0.0	0.0	42.0	0	0
09:28:28	13.1	39.0	60.0	0.0	0.0	42.0	0	0
09:28:29	13.1	41.0	60.0	0.0	0.0	42.0	0	0
09:28:30	13.1	41.0	60.0	0.0	0.0	42.0	0	0
09:28:31	13.2	42.0	60.0	0.0	0.0	42.0	0	0
09:28:32	13.3	47.0	60.0	0.0	0.0	42.0	0	0
09:28:33	13.3	47.0	60.0	0.0	0.0	42.0	0	0
09:28:34	13.3	45.0	60.0	0.0	0.0	42.0	0	0
09:28:35	13.3	44.0	60.0	0.0	0.0	42.0	0	0
09:28:36	13.4	39.0	60.0	0.0	0.0	42.0	0	0
09:28:37	13.4	48.0	60.0	0.0	0.0	42.0	0	0
09:28:38	13.4	44.0	61.0	0.0	0.0	42.0	0	0
09:28:39	13.4	44.0	61.0	0.0	0.0	42.0	0	0
09:28:40	13.5	43.0	61.0	0.0	0.0	42.0	0	0
09:28:41	13.5	46.0	61.0	0.0	0.0	42.0	0	0
09:28:42	13.4	43.0	61.0	0.0	0.0	42.0	0	0
09:28:43	13.4	40.0	61.0	0.0	0.0	42.0	0	0
09:28:44	13.4	39.0	61.0	0.0	0.0	42.0	0	0
09:28:45	13.4	41.0	61.0	0.0	0.0	42.0	0	0
09:28:46	13.5	45.0	61.0	0.0	0.0	42.0	0	0
09:28:47	13.4	45.0	61.0	0.0	0.0	42.0	0	0
09:28:48	13.4	41.0	61.0	0.0	0.0	42.0	0	0
09:28:49	13.3	41.0	61.0	0.0	0.0	42.0	0	0
09:28:50	13.3	39.0	61.0	0.0	0.0	42.0	0	0
09:28:51	13.3	44.0	61.0	0.0	0.0	42.0	0	0
09:28:52	13.3	36.0	61.0	0.0	0.0	42.0	0	0
09:28:53	13.3	43.0	60.0	0.0	0.0	42.0	0	0
09:28:54	13.3	45.0	60.0	0.0	0.0	42.0	0	0
09:28:55	13.3	44.0	61.0	0.0	0.0	42.0	0	0
09:28:56	13.2	42.0	61.0	0.0	0.0	42.0	0	0
09:28:57	13.2	39.0	61.0	0.0	0.0	42.0	0	0
09:28:58	13.2	38.0	60.0	0.0	0.0	42.0	0	0
09:28:59	13.2	43.0	60.0	0.0	0.0	42.0	0	0
09:29:00	13.1	39.0	60.0	0.0	0.0	42.0	0	0
09:29:01	13.1	39.0	60.0	0.0	0.0	42.0	0	0
09:29:02	13.1	41.0	60.0	0.0	0.0	42.0	0	0
09:29:03	13.1	42.0	60.0	0.0	0.0	42.0	0	0
09:29:04	13.1	41.0	60.0	0.0	0.0	42.0	0	0
09:29:05	13.2	40.0	60.0	0.0	0.0	42.0	0	0
09:29:06	13.2	44.0	60.0	0.0	0.0	42.0	0	0
09:29:07	13.3	41.0	60.0	0.0	0.0	42.0	0	0
09:29:08	13.4	44.0	60.0	0.0	0.0	42.0	0	0
09:29:09	13.4	52.0	61.0	0.0	0.0	42.0	0	0
09:29:10	13.4	47.0	61.0	0.0	0.0	42.0	0	0
09:29:11	13.4	41.0	61.0	0.0	0.0	42.0	0	0
09:29:12	13.5	44.0	61.0	0.0	0.0	42.0	0	0
09:29:13	13.4	44.0	61.0	0.0	0.0	42.0	0	0
09:29:14	13.4	41.0	61.0	0.0	0.0	42.0	0	0
09:29:15	13.3	40.0	61.0	0.0	0.0	42.0	0	0
09:29:16	13.1	41.0	61.0	0.0	0.0	42.0	0	0
09:29:17	13.0	28.0	60.0	0.0	0.0	42.0	0	0
09:29:18	12.8	35.0	59.0	0.0	0.0	42.0	0	0
09:29:19	12.8	33.0	59.0	0.0	0.0	42.0	0	0
09:29:20	12.9	36.0	58.0	0.0	0.0	42.0	0	0
09:29:21	12.8	46.0	59.0	0.0	0.0	42.0	0	0
09:29:22	12.9	39.0	59.0	0.0	0.0	42.0	0	0
09:29:23	12.9	43.0	59.0	0.0	0.0	42.0	0	0
09:29:24	13.0	44.0	59.0	0.0	0.0	42.0	0	0
09:29:25	13.1	44.0	59.0	0.0	0.0	42.0	0	0
09:29:26	13.2	50.0	59.0	0.0	0.0	42.0	0	0
09:29:27	13.3	46.0	60.0	0.0	0.0	42.0	0	0
09:29:28	13.3	49.0	60.0	0.0	0.0	42.0	0	0
09:29:29	13.3	45.0	60.0	0.0	0.0	42.0	0	0
09:29:30	13.3	42.0	60.0	0.0	0.0	42.0	0	0
09:29:31	13.3	41.0	60.0	0.0	0.0	42.0	0	0
09:29:32	13.3	42.0	60.0	0.0	0.0	42.0	0	0
09:29:33	13.2	40.0	60.0	0.0	0.0	42.0	0	0
09:29:34	13.1	47.0	60.0	0.0	0.0	42.0	0	0
09:29:35	13.2	37.0	60.0	0.0	0.0	42.0	0	0
09:29:36	13.2	38.0	60.0	0.0	0.0	42.0	0	0
09:29:37	13.2	44.0	60.0	0.0	0.0	42.0	0	0
09:29:38	13.1	46.0	60.0	0.0	0.0	42.0	0	0
09:29:39	13.2	39.0	60.0	0.0	0.0	42.0	0	0
09:29:40	13.2	43.0	60.0	0.0	0.0	42.0	0	0
09:29:41	13.2	45.0	60.0	0.0	0.0	42.0	0	0
09:29:42	13.2	41.0	60.0	0.0	0.0	42.0	0	0
09:29:43	13.3	42.0	60.0	0.0	0.0	42.0	0	0
09:29:44	13.2	46.0	60.0	0.0	0.0	42.0	0	0
09:29:45	13.1	43.0	60.0	0.0	0.0	42.0	0	0
09:29:46	13.1	37.0	60.0	0.0	0.0	42.0	0	0
09:29:47	13.1	39.0	60.0	0.0	0.0	42.0	0	0
09:29:48	13.2	43.0	60.0	0.0	0.0	42.0	0	0
09:29:49	13.2	44.0	60.0	0.0	0.0	42.0	0	0
09:29:50	13.3	49.0	60.0	0.0	0.0	42.0	0	0
09:29:51	13.4	46.0	60.0	0.0	0.0	42.0	0	0
09:29:52	13.5	52.0	61.0	0.0	0.0	42.0	0	0
09:29:53	13.6	45.0	61.0	0.0	0.0	42.0	0	0
09:29:54	13.5	47.0	61.0	0.0	0.0	42.0	0	0
09:29:55	13.5	46.0	62.0	0.0	0.0	42.0	0	0
09:29:56	13.5	39.0	61.0	0.0	0.0	42.0	0	0
09:29:57	13.4	42.0	61.0	0.0	0.0	42.0	0	0
09:29:58	13.3	38.0	61.0	0.0	0.0	42.0	0	0
09:29:59	13.3	39.0	61.0	0.0	0.0	42.0	0	0
09:30:00	13.3	41.0	61.0	0.0	0.0	42.0	0	0
09:30:01	13.2	42.0	61.0	0.0	0.0	42.0	0	0
09:30:02	13.2	38.0	60.0	0.0	0.0	42.0	0	0
09:30:03	13.2	40.0	60.0	0.0	0.0	42.0	0	0
09:30:04	13.2	41.0	60.0	0.0	0.0	42.0	0	0
09:30:05	13.3	44.0	60.0	0.0	0.0	42.0	0	0
09:30:06	13.2	41.0	60.0	0.0	0.0	42.0	0	0
09:30:07	13.1	45.0	60.0	0.0	0.0	42.0	0	0
09:30:08	13.2	36.0	60.0	0.0	0.0	42.0	0	0
09:30:09	13.3	45.0	60.0	0.0	0.0	42.0	0	0
09:30:10	13.3	46.0	60.0	0.0	0.0	42.0	0	0
09:30:11	13.3	43.0	60.0	0.0	0.0	42.0	0	0
09:30:12	13.3	42.0	60.0	0.0	0.0	42.0	0	0
09:30:13	13.4	42.0	60.0	0.0	0.0	42.0	0	0
09:30:14	13.3	43.0	60.0	0.0	0.0	42.0	0	0
09:30:15	13.4	43.0	61.0	0.0	0.0	42.0	0	0
09:30:16	13.5	41.0	61.0	0.0	0.0	42.0	0	0
09:30:17	13.4	45.0	61.0	0.0	0.0	42.0	0	0
09:30:18	13.4	46.0	61.0	0.0	0.0	42.0	0	0
09:30:19	13.4	43.0	61.0	0.0	0.0	42.0	0	0
09:30:20	13.4	42.0	61.0	0.0	0.0	42.0	0	0
09:30:21	13.4	41.0	61.0	0.0	0.0	42.0	0	0
09:30:22	13.4	45.0	61.0	0.0	0.0	42.0	0	0
09:30:23	13.3	40.0	61.0	0.0	0.0	42.0	0	0
09:30:24	13.3	41.0	61.0	0.0	0.0	42.0	0	0
09:30:25	13.2	37.0	60.0	0.0	0.0	42.0	0	0
09:30:26	13.1	42.0	60.0	0.0	0.0	42.0	0	0
09:30:27	13.0	37.0	60.0	0.0	0.0	42.0	0	0
09:30:28	12.9	36.0	60.0	0.0	0.0	42.0	0	0
09:30:29	12.8	33.0	59.0	0.0	0.0	42.0	0	0
09:30:30	13.1	34.0	59.0	0.0	0.0	42.0	0	0
09:30:31	13.2	41.0	58.0	0.0	0.0	42.0	0	0
09:30:32	13.4	58.0	59.0	0.0	0.0	42.0	0	0
09:30:33	13.5	49.0	60.0	0.0	0.0	42.0	0	0
09:30:34	13.5	52.0	61.0	0.0	0.0	42.0	0	0
09:30:35	13.5	49.0	61.0	0.0	0.0	42.0	0	0
09:30:36	13.5	46.0	61.0	0.0	0.0	42.0	0	0
09:30:37	13.5	43.0	61.0	0.0	0.0	42.0	0	0
09:30:38	13.5	42.0	61.0	0.0	0.0	42.0	0	0
09:30:39	13.5	38.0	61.0	0.0	0.0	42.0	0	0
09:30:40	13.5	42.0	61.0	0.0	0.0	42.0	0	0
09:30:41	13.4	47.0	61.0	0.0	0.0	42.0	0	0
09:30:42	13.4	42.0	61.0	0.0	0.0	42.0	0	0
09:30:43	13.3	38.0	61.0	0.0	0.0	42.0	0	0
09:30:44	13.2	39.0	61.0	0.0	0.0	42.0	0	0
09:30:45	13.1	38.0	61.0	0.0	0.0	42.0	0	0
09:30:46	13.2	36.0	60.0	0.0	0.0	42.0	0	0
09:30:47	13.1	34.0	60.0	0.0	0.0	42.0	0	0
09:30:48	13.2	44.0	60.0	0.0	0.0	42.0	0	0
09:30:49	13.3	40.0	60.0	0.0	0.0	42.0	0	0
09:30:50	13.3	45.0	60.0	0.0	0.0	42.0	0	0
09:30:51	13.3	48.0	60.0	0.0	0.0	42.0	0	0
09:30:52	13.4	40.0	60.0	0.0	0.0	42.0	0	0
09:30:53	13.4	44.0	60.0	0.0	0.0	42.0	0	0
09:30:54	13.5	45.0	61.0	0.0	0.0	42.0	0	0
09:30:55	13.4	46.0	61.0	0.0	0.0	42.0	0	0
09:30:56	13.4	41.0	61.0	0.0	0.0	42.0	0	0
09:30:57	13.5	43.0	61.0	0.0	0.0	42.0	0	0
09:30:58	13.6	45.0	61.0	0.0	0.0	42.0	0	0
09:30:59	13.5	48.0	62.0	0.0	0.0	42.0	0	0
09:31:00	13.3	42.0	62.0	0.0	0.0	42.0	0	0
09:31:01	13.3	30.0	61.0	0.0	0.0	42.0	0	0
09:31:02	13.2	36.0	61.0	0.0	0.0	42.0	0	0
09:31:03	13.2	41.0	60.0	0.0	0.0	42.0	0	0
09:31:04	13.2	40.0	60.0	0.0	0.0	42.0	0	0
09:31:05	13.1	40.0	60.0	0.0	0.0	42.0	0	0
09:31:06	13.1	39.0	60.0	0.0	0.0	42.0	0	0
09:31:07	12.9	38.0	60.0	0.0	0.0	42.0	0	0
09:31:08	13.2	30.0	59.0	0.0	0.0	42.0	0	0
09:31:09	13.5	55.0	59.0	0.0	0.0	42.0	0	0
09:31:10	13.6	59.0	61.0	0.0	0.0	42.0	0	0
09:31:11	13.7	51.0	61.0	0.0	0.0	42.0	0	0
09:31:12	13.8	49.0	62.0	0.0	0.0	42.0	0	0
09:31:13	13.9	54.0	63.0	0.0	0.0	42.0	0	0
09:31:14	13.8	46.0	63.0	0.0	0.0	42.0	0	0
09:31:15	13.6	36.0	63.0	0.0	0.0	42.0	0	0
09:31:16	13.5	32.0	63.0	0.0	0.0	42.0	0	0
09:31:17	13.6	27.0	62.0	0.0	0.0	42.0	0	0
09:31:18	13.6	43.0	61.0	0.0	0.0	42.0	0	0
09:31:19	13.7	45.0	62.0	0.0	0.0	42.0	0	0
09:31:20	13.7	41.0	62.0	0.0	0.0	42.0	0	0
09:31:21	13.6	47.0	62.0	0.0	0.0	42.0	0	0
09:31:22	13.5	36.0	62.0	0.0	0.0	42.0	0	0
09:31:23	13.5	36.0	62.0	0.0	0.0	42.0	0	0
09:31:24	13.5	36.0	62.0	0.0	0.0	42.0	0	0
09:31:25	13.5	43.0	62.0	0.0	0.0	42.0	0	0
09:31:26	13.5	38.0	62.0	0.0	0.0	42.0	0	0
09:31:27	13.5	42.0	61.0	0.0	0.0	42.0	0	0
09:31:28	13.4	38.0	61.0	0.0	0.0	42.0	0	0
09:31:29	13.3	37.0	61.0	0.0	0.0	42.0	0	0
09:31:30	13.3	32.0	61.0	0.0	0.0	42.0	0	0
09:31:31	13.3	36.0	60.0	0.0	0.0	42.0	0	0
09:31:32	13.3	40.0	60.0	0.0	0.0	42.0	0	0
09:31:33	13.3	38.0	60.0	0.0	0.0	42.0	0	0
09:31:34	13.3	42.0	60.0	0.0	0.0	42.0	0	0
09:31:35	13.2	45.0	60.0	0.0	0.0	42.0	0	0
09:31:36	13.4	35.0	60.0	0.0	0.0	42.0	0	0
09:31:37	13.4	41.0	60.0	0.0	0.0	42.0	0	0
09:31:38	13.4	46.0	60.0	0.0	0.0	42.0	0	0
09:31:39	13.5	41.0	61.0	0.0	0.0	42.0	0	0
09:31:40	13.5	44.0	61.0	0.0	0.0	42.0	0	0
09:31:41	13.5	44.0	61.0	0.0	0.0	42.0	0	0
09:31:42	13.4	41.0	61.0	0.0	0.0	42.0	0	0
09:31:43	13.4	41.0	61.0	0.0	0.0	42.0	0	0
09:31:44	13.4	39.0	61.0	0.0	0.0	42.0	0	0
09:31:45	13.3	40.0	61.0	0.0	0.0	42.0	0	0
09:31:46	13.2	39.0	61.0	0.0	0.0	42.0	0	0
09:31:47	13.2	38.0	60.0	0.0	0.0	42.0	0	0
09:31:48	13.2	35.0	60.0	0.0	0.0	42.0	0	0
09:31:49	13.2	38.0	60.0	0.0	0.0	42.0	0	0
09:31:50	13.2	41.0	60.0	0.0	0.0	42.0	0	0
09:31:51	13.1	39.0	60.0	0.0	0.0	42.0	0	0
09:31:52	13.1	39.0	60.0	0.0	0.0	42.0	0	0
09:31:53	13.0	39.0	60.0	0.0	0.0	42.0	0	0
09:31:54	13.0	38.0	60.0	0.0	0.0	42.0	0	0
09:31:55	13.1	37.0	59.0	0.0	0.0	42.0	0	0
09:31:56	13.2	38.0	59.0	0.0	0.0	42.0	0	0
09:31:57	13.2	48.0	59.0	0.0	0.0	42.0	0	0
09:31:58	13.3	41.0	60.0	0.0	0.0	42.0	0	0
09:31:59	13.3	42.0	60.0	0.0	0.0	42.0	0	0
09:32:00	13.2	48.0	60.0	0.0	0.0	42.0	0	0
09:32:01	13.3	38.0	60.0	0.0	0.0	42.0	0	0
09:32:02	13.3	40.0	60.0	0.0	0.0	42.0	0	0
09:32:03	13.3	45.0	60.0	0.0	0.0	42.0	0	0
09:32:04	13.3	43.0	60.0	0.0	0.0	42.0	0	0
09:32:05	13.3	42.0	60.0	0.0	0.0	42.0	0	0
09:32:06	13.4	40.0	60.0	0.0	0.0	42.0	0	0
09:32:07	13.5	45.0	60.0	0.0	0.0	42.0	0	0
09:32:08	13.4	42.0	60.0	0.0	0.0	42.0	0	0
09:32:09	13.4	49.0	61.0	0.0	0.0	42.0	0	0
09:32:10	13.4	40.0	61.0	0.0	0.0	42.0	0	0
09:32:11	13.3	42.0	61.0	0.0	0.0	42.0	0	0
09:32:12	13.3	37.0	61.0	0.0	0.0	42.0	0	0
09:32:13	13.1	39.0	60.0	0.0	0.0	42.0	0	0
09:32:14	13.2	38.0	60.0	0.0	0.0	42.0	0	0
09:32:15	13.2	35.0	60.0	0.0	0.0	42.0	0	0
09:32:16	13.2	42.0	60.0	0.0	0.0	42.0	0	0
09:32:17	13.2	41.0	60.0	0.0	0.0	42.0	0	0
09:32:18	13.2	43.0	60.0	0.0	0.0	42.0	0	0
09:32:19	13.2	41.0	60.0	0.0	0.0	42.0	0	0
09:32:20	13.2	41.0	60.0	0.0	0.0	42.0	0	0
09:32:21	13.2	42.0	60.0	0.0	0.0	42.0	0	0
09:32:22	13.2	41.0	60.0	0.0	0.0	42.0	0	0
09:32:23	13.2	41.0	60.0	0.0	0.0	42.0	0	0
