# Supplementary material for: Handcycling with concurrent lower body low-frequency electromyostimulation significantly increases acute oxygen uptake: implications for rehabilitation and prevention
Source: PeerJ. 2022 May 18;10:e13333. doi: 10.7717/peerj.13333 (PMC9123886; doi:10.7717/peerj.13333)
Supplement: Supplemental Information 1 — Raw data for each participant (load, heart rate, spirometric data) and R-Scripts for data processing (as described in the material & method section under “Data aquisition”), and EMS intensity and blood lactate concentration. [file peerj-10-13333-s001.zip › raw_data/HANDCYCLE/EMS_Pilot_10_CON_LOAD.csv]

Time	Speed [km/h]	Power [watt]	Cadence	Heartrate	Temperature [?]	Altitude [m]	latitude	longitude
11:17:53	0.0	0.0	0.0	0.0	0.0	31.0	0	0
11:17:54	0.0	0.0	0.0	0.0	0.0	31.0	0	0
11:17:55	3.1	0.0	0.0	0.0	0.0	31.0	0	0
11:17:56	5.7	0.0	0.0	0.0	0.0	31.0	0	0
11:17:57	7.9	0.0	0.0	0.0	0.0	31.0	0	0
11:17:58	9.2	0.0	0.0	0.0	0.0	31.0	0	0
11:17:59	10.6	0.0	0.0	0.0	0.0	31.0	0	0
11:18:00	11.3	0.0	0.0	0.0	0.0	31.0	0	0
11:18:01	12.0	58.0	52.0	0.0	0.0	31.0	0	0
11:18:02	12.4	58.0	52.0	0.0	0.0	31.0	0	0
11:18:03	12.8	52.0	55.0	0.0	0.0	31.0	0	0
11:18:04	13.2	52.0	57.0	0.0	0.0	31.0	0	0
11:18:05	13.4	52.0	59.0	0.0	0.0	31.0	0	0
11:18:06	13.6	45.0	60.0	0.0	0.0	31.0	0	0
11:18:07	13.7	42.0	61.0	0.0	0.0	31.0	0	0
11:18:08	13.7	41.0	62.0	0.0	0.0	31.0	0	0
11:18:09	13.8	36.0	62.0	0.0	0.0	31.0	0	0
11:18:10	13.9	37.0	62.0	0.0	0.0	31.0	0	0
11:18:11	13.8	45.0	63.0	0.0	0.0	31.0	0	0
11:18:12	13.7	35.0	63.0	0.0	0.0	31.0	0	0
11:18:13	13.6	25.0	63.0	0.0	0.0	31.0	0	0
11:18:14	13.6	29.0	62.0	0.0	0.0	31.0	0	0
11:18:15	13.7	34.0	62.0	0.0	0.0	31.0	0	0
11:18:16	13.6	38.0	62.0	0.0	0.0	31.0	0	0
11:18:17	13.4	37.0	62.0	0.0	0.0	31.0	0	0
11:18:18	13.2	30.0	62.0	0.0	0.0	31.0	0	0
11:18:19	13.0	20.0	61.0	0.0	0.0	31.0	0	0
11:18:20	13.1	19.0	60.0	0.0	0.0	31.0	0	0
11:18:21	13.1	25.0	59.0	0.0	0.0	31.0	0	0
11:18:22	13.3	39.0	59.0	0.0	0.0	31.0	0	0
11:18:23	13.3	41.0	60.0	0.0	0.0	31.0	0	0
11:18:24	13.2	46.0	60.0	0.0	0.0	31.0	0	0
11:18:25	13.2	31.0	60.0	0.0	0.0	31.0	0	0
11:18:26	13.2	36.0	60.0	0.0	0.0	31.0	0	0
11:18:27	13.2	33.0	60.0	0.0	0.0	31.0	0	0
11:18:28	13.2	35.0	60.0	0.0	0.0	31.0	0	0
11:18:29	13.2	33.0	60.0	0.0	0.0	31.0	0	0
11:18:30	13.1	34.0	60.0	0.0	0.0	31.0	0	0
11:18:31	13.1	35.0	60.0	0.0	0.0	31.0	0	0
11:18:32	13.1	34.0	60.0	0.0	0.0	31.0	0	0
11:18:33	13.1	35.0	60.0	0.0	0.0	31.0	0	0
11:18:34	13.1	30.0	60.0	0.0	0.0	31.0	0	0
11:18:35	13.0	34.0	59.0	0.0	0.0	31.0	0	0
11:18:36	13.2	34.0	59.0	0.0	0.0	31.0	0	0
11:18:37	13.3	33.0	59.0	0.0	0.0	31.0	0	0
11:18:38	13.6	45.0	60.0	0.0	0.0	31.0	0	0
11:18:39	13.7	40.0	60.0	0.0	0.0	31.0	0	0
11:18:40	13.9	60.0	61.0	0.0	0.0	31.0	0	0
11:18:41	14.0	43.0	62.0	0.0	0.0	31.0	0	0
11:18:42	14.0	45.0	63.0	0.0	0.0	31.0	0	0
11:18:43	14.0	41.0	63.0	0.0	0.0	31.0	0	0
11:18:44	14.1	42.0	63.0	0.0	0.0	31.0	0	0
11:18:45	14.0	36.0	64.0	0.0	0.0	31.0	0	0
11:18:46	14.1	35.0	64.0	0.0	0.0	31.0	0	0
11:18:47	14.2	45.0	64.0	0.0	0.0	31.0	0	0
11:18:48	14.2	38.0	64.0	0.0	0.0	31.0	0	0
11:18:49	14.1	37.0	64.0	0.0	0.0	31.0	0	0
11:18:50	14.1	39.0	64.0	0.0	0.0	31.0	0	0
11:18:51	14.2	31.0	64.0	0.0	0.0	31.0	0	0
11:18:52	14.3	43.0	64.0	0.0	0.0	31.0	0	0
11:18:53	14.3	45.0	65.0	0.0	0.0	31.0	0	0
11:18:54	14.3	37.0	65.0	0.0	0.0	31.0	0	0
11:18:55	14.3	42.0	65.0	0.0	0.0	31.0	0	0
11:18:56	14.3	38.0	65.0	0.0	0.0	31.0	0	0
11:18:57	14.2	35.0	65.0	0.0	0.0	31.0	0	0
11:18:58	14.0	41.0	65.0	0.0	0.0	31.0	0	0
11:18:59	13.8	30.0	64.0	0.0	0.0	31.0	0	0
11:19:00	13.9	26.0	63.0	0.0	0.0	31.0	0	0
11:19:01	13.8	45.0	63.0	0.0	0.0	31.0	0	0
11:19:02	13.9	33.0	63.0	0.0	0.0	31.0	0	0
11:19:03	13.9	36.0	63.0	0.0	0.0	31.0	0	0
11:19:04	14.0	41.0	63.0	0.0	0.0	31.0	0	0
11:19:05	14.1	40.0	63.0	0.0	0.0	31.0	0	0
11:19:06	14.1	42.0	64.0	0.0	0.0	31.0	0	0
11:19:07	14.1	41.0	64.0	0.0	0.0	31.0	0	0
11:19:08	14.0	41.0	64.0	0.0	0.0	31.0	0	0
11:19:09	14.0	35.0	64.0	0.0	0.0	31.0	0	0
11:19:10	14.1	33.0	64.0	0.0	0.0	31.0	0	0
11:19:11	14.1	45.0	64.0	0.0	0.0	31.0	0	0
11:19:12	14.0	37.0	64.0	0.0	0.0	31.0	0	0
11:19:13	14.0	33.0	64.0	0.0	0.0	31.0	0	0
11:19:14	14.0	35.0	64.0	0.0	0.0	31.0	0	0
11:19:15	14.1	35.0	63.0	0.0	0.0	31.0	0	0
11:19:16	14.0	42.0	64.0	0.0	0.0	31.0	0	0
11:19:17	14.1	33.0	64.0	0.0	0.0	31.0	0	0
11:19:18	14.1	46.0	64.0	0.0	0.0	31.0	0	0
11:19:19	14.1	37.0	64.0	0.0	0.0	31.0	0	0
11:19:20	13.9	33.0	64.0	0.0	0.0	31.0	0	0
11:19:21	14.0	27.0	64.0	0.0	0.0	31.0	0	0
11:19:22	14.0	40.0	63.0	0.0	0.0	31.0	0	0
11:19:23	14.0	36.0	64.0	0.0	0.0	31.0	0	0
11:19:24	13.8	39.0	64.0	0.0	0.0	31.0	0	0
11:19:25	13.9	31.0	63.0	0.0	0.0	31.0	0	0
11:19:26	13.8	34.0	63.0	0.0	0.0	31.0	0	0
11:19:27	13.7	33.0	63.0	0.0	0.0	31.0	0	0
11:19:28	13.6	29.0	63.0	0.0	0.0	31.0	0	0
11:19:29	13.6	31.0	62.0	0.0	0.0	31.0	0	0
11:19:30	13.6	32.0	62.0	0.0	0.0	31.0	0	0
11:19:31	13.7	34.0	62.0	0.0	0.0	31.0	0	0
11:19:32	13.7	39.0	62.0	0.0	0.0	31.0	0	0
11:19:33	13.7	39.0	62.0	0.0	0.0	31.0	0	0
11:19:34	13.6	37.0	62.0	0.0	0.0	31.0	0	0
11:19:35	13.6	36.0	62.0	0.0	0.0	31.0	0	0
11:19:36	13.6	30.0	62.0	0.0	0.0	31.0	0	0
11:19:37	13.6	37.0	62.0	0.0	0.0	31.0	0	0
11:19:38	13.6	40.0	62.0	0.0	0.0	31.0	0	0
11:19:39	13.6	35.0	62.0	0.0	0.0	31.0	0	0
11:19:40	13.6	37.0	62.0	0.0	0.0	31.0	0	0
11:19:41	13.6	37.0	62.0	0.0	0.0	31.0	0	0
11:19:42	13.6	36.0	62.0	0.0	0.0	31.0	0	0
11:19:43	13.6	38.0	62.0	0.0	0.0	31.0	0	0
11:19:44	13.6	35.0	62.0	0.0	0.0	31.0	0	0
11:19:45	13.6	37.0	62.0	0.0	0.0	31.0	0	0
11:19:46	13.6	34.0	62.0	0.0	0.0	31.0	0	0
11:19:47	13.5	31.0	62.0	0.0	0.0	31.0	0	0
11:19:48	13.4	29.0	61.0	0.0	0.0	31.0	0	0
11:19:49	13.3	33.0	61.0	0.0	0.0	31.0	0	0
11:19:50	13.3	30.0	61.0	0.0	0.0	31.0	0	0
11:19:51	13.4	34.0	60.0	0.0	0.0	31.0	0	0
11:19:52	13.4	37.0	61.0	0.0	0.0	31.0	0	0
11:19:53	13.3	38.0	61.0	0.0	0.0	31.0	0	0
11:19:54	13.2	30.0	61.0	0.0	0.0	31.0	0	0
11:19:55	13.2	30.0	60.0	0.0	0.0	31.0	0	0
11:19:56	13.2	32.0	60.0	0.0	0.0	31.0	0	0
11:19:57	13.1	34.0	60.0	0.0	0.0	31.0	0	0
11:19:58	13.1	30.0	60.0	0.0	0.0	31.0	0	0
11:19:59	13.2	32.0	60.0	0.0	0.0	31.0	0	0
11:20:00	13.3	40.0	60.0	0.0	0.0	31.0	0	0
11:20:01	13.3	38.0	60.0	0.0	0.0	31.0	0	0
11:20:02	13.3	35.0	60.0	0.0	0.0	31.0	0	0
11:20:03	13.3	38.0	60.0	0.0	0.0	31.0	0	0
11:20:04	13.3	36.0	60.0	0.0	0.0	31.0	0	0
11:20:05	13.3	32.0	61.0	0.0	0.0	31.0	0	0
11:20:06	13.2	32.0	60.0	0.0	0.0	31.0	0	0
11:20:07	13.1	32.0	60.0	0.0	0.0	31.0	0	0
11:20:08	13.1	30.0	60.0	0.0	0.0	31.0	0	0
11:20:09	13.2	33.0	60.0	0.0	0.0	31.0	0	0
11:20:10	13.2	37.0	60.0	0.0	0.0	31.0	0	0
11:20:11	13.2	38.0	60.0	0.0	0.0	31.0	0	0
11:20:12	13.1	35.0	60.0	0.0	0.0	31.0	0	0
11:20:13	13.1	29.0	60.0	0.0	0.0	31.0	0	0
11:20:14	13.1	31.0	60.0	0.0	0.0	31.0	0	0
11:20:15	13.0	34.0	59.0	0.0	0.0	31.0	0	0
11:20:16	13.0	32.0	59.0	0.0	0.0	31.0	0	0
11:20:17	13.0	34.0	59.0	0.0	0.0	31.0	0	0
11:20:18	12.9	28.0	59.0	0.0	0.0	31.0	0	0
11:20:19	12.9	30.0	59.0	0.0	0.0	31.0	0	0
11:20:20	12.8	31.0	58.0	0.0	0.0	31.0	0	0
11:20:21	13.0	32.0	58.0	0.0	0.0	31.0	0	0
11:20:22	13.0	41.0	59.0	0.0	0.0	31.0	0	0
11:20:23	13.1	36.0	59.0	0.0	0.0	31.0	0	0
11:20:24	13.1	39.0	59.0	0.0	0.0	31.0	0	0
11:20:25	13.1	36.0	60.0	0.0	0.0	31.0	0	0
11:20:26	13.1	32.0	60.0	0.0	0.0	31.0	0	0
11:20:27	13.1	35.0	60.0	0.0	0.0	31.0	0	0
11:20:28	13.1	37.0	60.0	0.0	0.0	31.0	0	0
11:20:29	13.1	32.0	60.0	0.0	0.0	31.0	0	0
11:20:30	13.0	32.0	60.0	0.0	0.0	31.0	0	0
11:20:31	13.1	33.0	59.0	0.0	0.0	31.0	0	0
11:20:32	13.1	34.0	59.0	0.0	0.0	31.0	0	0
11:20:33	13.1	35.0	59.0	0.0	0.0	31.0	0	0
11:20:34	13.0	34.0	59.0	0.0	0.0	31.0	0	0
11:20:35	13.1	34.0	60.0	0.0	0.0	31.0	0	0
11:20:36	13.1	34.0	60.0	0.0	0.0	31.0	0	0
11:20:37	13.2	34.0	60.0	0.0	0.0	31.0	0	0
11:20:38	13.2	38.0	60.0	0.0	0.0	31.0	0	0
11:20:39	13.2	36.0	60.0	0.0	0.0	31.0	0	0
11:20:40	13.1	36.0	60.0	0.0	0.0	31.0	0	0
11:20:41	13.1	33.0	60.0	0.0	0.0	31.0	0	0
11:20:42	13.1	31.0	60.0	0.0	0.0	31.0	0	0
11:20:43	13.1	30.0	60.0	0.0	0.0	31.0	0	0
11:20:44	13.0	40.0	60.0	0.0	0.0	31.0	0	0
11:20:45	13.0	30.0	60.0	0.0	0.0	31.0	0	0
11:20:46	12.9	29.0	59.0	0.0	0.0	31.0	0	0
11:20:47	12.8	31.0	59.0	0.0	0.0	31.0	0	0
11:20:48	12.8	30.0	59.0	0.0	0.0	31.0	0	0
11:20:49	12.9	29.0	59.0	0.0	0.0	31.0	0	0
11:20:50	12.9	31.0	58.0	0.0	0.0	31.0	0	0
11:20:51	13.0	41.0	59.0	0.0	0.0	31.0	0	0
11:20:52	13.0	35.0	59.0	0.0	0.0	31.0	0	0
11:20:53	13.0	36.0	59.0	0.0	0.0	31.0	0	0
11:20:54	13.0	31.0	59.0	0.0	0.0	31.0	0	0
11:20:55	13.0	35.0	59.0	0.0	0.0	31.0	0	0
11:20:56	13.0	34.0	59.0	0.0	0.0	31.0	0	0
11:20:57	12.9	33.0	59.0	0.0	0.0	31.0	0	0
11:20:58	12.9	33.0	59.0	0.0	0.0	31.0	0	0
11:20:59	13.0	32.0	59.0	0.0	0.0	31.0	0	0
11:21:00	12.9	34.0	59.0	0.0	0.0	31.0	0	0
11:21:01	12.8	32.0	59.0	0.0	0.0	31.0	0	0
11:21:02	12.8	29.0	59.0	0.0	0.0	31.0	0	0
11:21:03	12.9	32.0	58.0	0.0	0.0	31.0	0	0
11:21:04	12.8	35.0	58.0	0.0	0.0	31.0	0	0
11:21:05	12.8	33.0	59.0	0.0	0.0	31.0	0	0
11:21:06	12.8	32.0	58.0	0.0	0.0	31.0	0	0
11:21:07	12.8	33.0	58.0	0.0	0.0	31.0	0	0
11:21:08	12.9	35.0	58.0	0.0	0.0	31.0	0	0
11:21:09	12.9	36.0	59.0	0.0	0.0	31.0	0	0
11:21:10	12.8	34.0	59.0	0.0	0.0	31.0	0	0
11:21:11	12.8	29.0	59.0	0.0	0.0	31.0	0	0
11:21:12	12.8	29.0	58.0	0.0	0.0	31.0	0	0
11:21:13	12.8	33.0	58.0	0.0	0.0	31.0	0	0
11:21:14	12.8	34.0	58.0	0.0	0.0	31.0	0	0
11:21:15	12.8	33.0	58.0	0.0	0.0	31.0	0	0
11:21:16	12.9	30.0	58.0	0.0	0.0	31.0	0	0
11:21:17	13.0	40.0	58.0	0.0	0.0	31.0	0	0
11:21:18	13.1	40.0	59.0	0.0	0.0	31.0	0	0
11:21:19	13.0	39.0	59.0	0.0	0.0	31.0	0	0
11:21:20	12.9	30.0	59.0	0.0	0.0	31.0	0	0
11:21:21	12.9	29.0	59.0	0.0	0.0	31.0	0	0
11:21:22	12.8	32.0	59.0	0.0	0.0	31.0	0	0
11:21:23	12.9	30.0	59.0	0.0	0.0	31.0	0	0
11:21:24	12.8	37.0	58.0	0.0	0.0	31.0	0	0
11:21:25	12.8	31.0	59.0	0.0	0.0	31.0	0	0
11:21:26	12.9	34.0	58.0	0.0	0.0	31.0	0	0
11:21:27	13.0	34.0	58.0	0.0	0.0	31.0	0	0
11:21:28	13.0	37.0	59.0	0.0	0.0	31.0	0	0
11:21:29	13.0	39.0	59.0	0.0	0.0	31.0	0	0
11:21:30	13.1	36.0	59.0	0.0	0.0	31.0	0	0
11:21:31	13.1	32.0	59.0	0.0	0.0	31.0	0	0
11:21:32	13.1	38.0	59.0	0.0	0.0	31.0	0	0
11:21:33	13.0	34.0	60.0	0.0	0.0	31.0	0	0
11:21:34	13.0	33.0	59.0	0.0	0.0	31.0	0	0
11:21:35	12.9	33.0	59.0	0.0	0.0	31.0	0	0
11:21:36	12.8	32.0	59.0	0.0	0.0	31.0	0	0
11:21:37	12.8	28.0	59.0	0.0	0.0	31.0	0	0
11:21:38	13.0	29.0	59.0	0.0	0.0	31.0	0	0
11:21:39	12.9	35.0	58.0	0.0	0.0	31.0	0	0
11:21:40	13.0	37.0	59.0	0.0	0.0	31.0	0	0
11:21:41	13.0	32.0	59.0	0.0	0.0	31.0	0	0
11:21:42	13.0	35.0	59.0	0.0	0.0	31.0	0	0
11:21:43	13.0	35.0	59.0	0.0	0.0	31.0	0	0
11:21:44	13.0	36.0	59.0	0.0	0.0	31.0	0	0
11:21:45	12.9	35.0	59.0	0.0	0.0	31.0	0	0
11:21:46	12.9	29.0	59.0	0.0	0.0	31.0	0	0
11:21:47	12.8	31.0	59.0	0.0	0.0	31.0	0	0
11:21:48	12.8	29.0	58.0	0.0	0.0	31.0	0	0
11:21:49	12.9	34.0	58.0	0.0	0.0	31.0	0	0
11:21:50	12.9	33.0	59.0	0.0	0.0	31.0	0	0
11:21:51	12.9	42.0	59.0	0.0	0.0	31.0	0	0
11:21:52	12.9	30.0	59.0	0.0	0.0	31.0	0	0
11:21:53	13.0	35.0	59.0	0.0	0.0	31.0	0	0
11:21:54	13.1	34.0	59.0	0.0	0.0	31.0	0	0
11:21:55	13.1	42.0	59.0	0.0	0.0	31.0	0	0
11:21:56	13.0	35.0	60.0	0.0	0.0	31.0	0	0
11:21:57	13.0	32.0	59.0	0.0	0.0	31.0	0	0
11:21:58	12.9	30.0	59.0	0.0	0.0	31.0	0	0
11:21:59	12.8	29.0	59.0	0.0	0.0	31.0	0	0
11:22:00	12.9	29.0	59.0	0.0	0.0	31.0	0	0
11:22:01	12.9	32.0	58.0	0.0	0.0	31.0	0	0
11:22:02	12.9	33.0	58.0	0.0	0.0	31.0	0	0
11:22:03	12.9	33.0	58.0	0.0	0.0	31.0	0	0
11:22:04	12.9	34.0	58.0	0.0	0.0	31.0	0	0
11:22:05	12.9	37.0	59.0	0.0	0.0	31.0	0	0
11:22:06	13.0	30.0	59.0	0.0	0.0	31.0	0	0
11:22:07	13.0	37.0	59.0	0.0	0.0	31.0	0	0
11:22:08	12.9	33.0	59.0	0.0	0.0	31.0	0	0
11:22:09	12.8	32.0	59.0	0.0	0.0	31.0	0	0
11:22:10	12.8	28.0	59.0	0.0	0.0	31.0	0	0
11:22:11	12.7	29.0	58.0	0.0	0.0	31.0	0	0
11:22:12	12.7	30.0	58.0	0.0	0.0	31.0	0	0
11:22:13	12.7	32.0	58.0	0.0	0.0	31.0	0	0
11:22:14	12.6	31.0	58.0	0.0	0.0	31.0	0	0
11:22:15	12.6	31.0	58.0	0.0	0.0	31.0	0	0
11:22:16	12.6	31.0	58.0	0.0	0.0	31.0	0	0
11:22:17	12.6	32.0	57.0	0.0	0.0	31.0	0	0
11:22:18	12.7	32.0	57.0	0.0	0.0	31.0	0	0
11:22:19	12.6	31.0	57.0	0.0	0.0	31.0	0	0
11:22:20	12.6	35.0	57.0	0.0	0.0	31.0	0	0
11:22:21	12.5	31.0	57.0	0.0	0.0	31.0	0	0
11:22:22	12.4	30.0	57.0	0.0	0.0	31.0	0	0
11:22:23	12.4	27.0	57.0	0.0	0.0	31.0	0	0
11:22:24	12.4	29.0	57.0	0.0	0.0	31.0	0	0
11:22:25	12.4	32.0	57.0	0.0	0.0	31.0	0	0
11:22:26	12.4	30.0	56.0	0.0	0.0	31.0	0	0
11:22:27	12.5	27.0	56.0	0.0	0.0	31.0	0	0
11:22:28	12.7	40.0	56.0	0.0	0.0	31.0	0	0
11:22:29	12.7	38.0	57.0	0.0	0.0	31.0	0	0
11:22:30	12.9	34.0	57.0	0.0	0.0	31.0	0	0
11:22:31	13.0	49.0	58.0	0.0	0.0	31.0	0	0
11:22:32	13.1	37.0	59.0	0.0	0.0	31.0	0	0
11:22:33	13.1	40.0	59.0	0.0	0.0	31.0	0	0
11:22:34	13.0	37.0	60.0	0.0	0.0	31.0	0	0
11:22:35	13.0	28.0	59.0	0.0	0.0	31.0	0	0
11:22:36	13.0	31.0	59.0	0.0	0.0	31.0	0	0
11:22:37	13.0	36.0	59.0	0.0	0.0	31.0	0	0
11:22:38	12.9	30.0	59.0	0.0	0.0	31.0	0	0
11:22:39	13.0	31.0	59.0	0.0	0.0	31.0	0	0
11:22:40	13.1	37.0	59.0	0.0	0.0	31.0	0	0
11:22:41	13.2	41.0	59.0	0.0	0.0	31.0	0	0
11:22:42	13.2	41.0	60.0	0.0	0.0	31.0	0	0
11:22:43	13.3	37.0	60.0	0.0	0.0	31.0	0	0
11:22:44	13.3	36.0	60.0	0.0	0.0	31.0	0	0
11:22:45	13.4	38.0	61.0	0.0	0.0	31.0	0	0
11:22:46	13.3	37.0	61.0	0.0	0.0	31.0	0	0
11:22:47	13.1	28.0	61.0	0.0	0.0	31.0	0	0
11:22:48	13.2	28.0	60.0	0.0	0.0	31.0	0	0
11:22:49	13.2	36.0	60.0	0.0	0.0	31.0	0	0
11:22:50	13.2	34.0	60.0	0.0	0.0	31.0	0	0
11:22:51	13.1	35.0	60.0	0.0	0.0	31.0	0	0
11:22:52	13.0	30.0	60.0	0.0	0.0	31.0	0	0
11:22:53	13.1	28.0	59.0	0.0	0.0	31.0	0	0
11:22:54	13.1	42.0	60.0	0.0	0.0	31.0	0	0
11:22:55	13.1	34.0	60.0	0.0	0.0	31.0	0	0
11:22:56	13.0	30.0	60.0	0.0	0.0	31.0	0	0
11:22:57	12.9	28.0	59.0	0.0	0.0	31.0	0	0
11:22:58	12.8	30.0	59.0	0.0	0.0	31.0	0	0
11:22:59	12.8	30.0	59.0	0.0	0.0	31.0	0	0
11:23:00	12.7	29.0	59.0	0.0	0.0	31.0	0	0
11:23:01	12.7	30.0	58.0	0.0	0.0	31.0	0	0
11:23:02	12.6	30.0	58.0	0.0	0.0	31.0	0	0
11:23:03	12.7	31.0	58.0	0.0	0.0	31.0	0	0
11:23:04	12.7	28.0	58.0	0.0	0.0	31.0	0	0
11:23:05	12.7	33.0	58.0	0.0	0.0	31.0	0	0
11:23:06	12.8	34.0	58.0	0.0	0.0	31.0	0	0
11:23:07	12.8	37.0	58.0	0.0	0.0	31.0	0	0
11:23:08	12.8	38.0	58.0	0.0	0.0	31.0	0	0
11:23:09	12.8	34.0	58.0	0.0	0.0	31.0	0	0
11:23:10	12.8	33.0	58.0	0.0	0.0	31.0	0	0
11:23:11	12.8	32.0	58.0	0.0	0.0	31.0	0	0
11:23:12	12.8	33.0	58.0	0.0	0.0	31.0	0	0
11:23:13	12.8	33.0	58.0	0.0	0.0	31.0	0	0
11:23:14	12.8	34.0	58.0	0.0	0.0	31.0	0	0
11:23:15	12.7	28.0	58.0	0.0	0.0	31.0	0	0
11:23:16	12.8	33.0	58.0	0.0	0.0	31.0	0	0
11:23:17	12.9	32.0	58.0	0.0	0.0	31.0	0	0
11:23:18	12.9	39.0	58.0	0.0	0.0	31.0	0	0
11:23:19	13.0	31.0	58.0	0.0	0.0	31.0	0	0
11:23:20	13.0	43.0	59.0	0.0	0.0	31.0	0	0
11:23:21	13.0	35.0	59.0	0.0	0.0	31.0	0	0
11:23:22	13.1	30.0	59.0	0.0	0.0	31.0	0	0
11:23:23	13.0	35.0	59.0	0.0	0.0	31.0	0	0
11:23:24	13.0	35.0	59.0	0.0	0.0	31.0	0	0
11:23:25	12.9	29.0	59.0	0.0	0.0	31.0	0	0
11:23:26	12.9	31.0	59.0	0.0	0.0	31.0	0	0
11:23:27	12.8	30.0	59.0	0.0	0.0	31.0	0	0
11:23:28	12.8	29.0	58.0	0.0	0.0	31.0	0	0
11:23:29	12.9	32.0	58.0	0.0	0.0	31.0	0	0
11:23:30	12.9	37.0	58.0	0.0	0.0	31.0	0	0
11:23:31	12.8	36.0	59.0	0.0	0.0	31.0	0	0
11:23:32	12.8	27.0	58.0	0.0	0.0	31.0	0	0
11:23:33	12.8	33.0	58.0	0.0	0.0	31.0	0	0
11:23:34	12.8	33.0	58.0	0.0	0.0	31.0	0	0
11:23:35	12.8	33.0	58.0	0.0	0.0	31.0	0	0
11:23:36	12.8	35.0	58.0	0.0	0.0	31.0	0	0
11:23:37	12.8	32.0	58.0	0.0	0.0	31.0	0	0
11:23:38	12.7	30.0	58.0	0.0	0.0	31.0	0	0
11:23:39	12.7	32.0	58.0	0.0	0.0	31.0	0	0
11:23:40	12.7	30.0	58.0	0.0	0.0	31.0	0	0
11:23:41	12.7	29.0	58.0	0.0	0.0	31.0	0	0
11:23:42	12.8	33.0	57.0	0.0	0.0	31.0	0	0
11:23:43	12.8	37.0	58.0	0.0	0.0	31.0	0	0
11:23:44	12.9	34.0	58.0	0.0	0.0	31.0	0	0
11:23:45	12.9	33.0	58.0	0.0	0.0	31.0	0	0
11:23:46	12.8	41.0	58.0	0.0	0.0	31.0	0	0
11:23:47	12.9	30.0	59.0	0.0	0.0	31.0	0	0
11:23:48	12.9	34.0	58.0	0.0	0.0	31.0	0	0
11:23:49	12.8	34.0	59.0	0.0	0.0	31.0	0	0
11:23:50	12.8	32.0	59.0	0.0	0.0	31.0	0	0
11:23:51	12.8	30.0	58.0	0.0	0.0	31.0	0	0
11:23:52	12.8	33.0	58.0	0.0	0.0	31.0	0	0
11:23:53	12.8	33.0	58.0	0.0	0.0	31.0	0	0
11:23:54	12.8	32.0	58.0	0.0	0.0	31.0	0	0
11:23:55	12.8	33.0	58.0	0.0	0.0	31.0	0	0
11:23:56	12.9	35.0	58.0	0.0	0.0	31.0	0	0
11:23:57	12.9	33.0	58.0	0.0	0.0	31.0	0	0
11:23:58	12.9	36.0	59.0	0.0	0.0	31.0	0	0
11:23:59	13.0	32.0	59.0	0.0	0.0	31.0	0	0
11:24:00	13.1	39.0	59.0	0.0	0.0	31.0	0	0
11:24:01	13.2	37.0	59.0	0.0	0.0	31.0	0	0
11:24:02	13.3	41.0	59.0	0.0	0.0	31.0	0	0
11:24:03	13.3	39.0	60.0	0.0	0.0	31.0	0	0
11:24:04	13.3	37.0	60.0	0.0	0.0	31.0	0	0
11:24:05	13.3	38.0	60.0	0.0	0.0	31.0	0	0
11:24:06	13.2	35.0	61.0	0.0	0.0	31.0	0	0
11:24:07	13.1	26.0	60.0	0.0	0.0	31.0	0	0
11:24:08	13.1	29.0	60.0	0.0	0.0	31.0	0	0
11:24:09	13.0	30.0	59.0	0.0	0.0	31.0	0	0
11:24:10	13.1	30.0	59.0	0.0	0.0	31.0	0	0
11:24:11	13.3	30.0	59.0	0.0	0.0	31.0	0	0
11:24:12	13.2	53.0	60.0	0.0	0.0	31.0	0	0
11:24:13	13.2	32.0	60.0	0.0	0.0	31.0	0	0
11:24:14	13.2	33.0	60.0	0.0	0.0	31.0	0	0
11:24:15	13.2	35.0	60.0	0.0	0.0	31.0	0	0
11:24:16	13.1	34.0	60.0	0.0	0.0	31.0	0	0
11:24:17	13.1	31.0	60.0	0.0	0.0	31.0	0	0
11:24:18	13.1	34.0	60.0	0.0	0.0	31.0	0	0
11:24:19	13.0	32.0	60.0	0.0	0.0	31.0	0	0
11:24:20	13.0	28.0	59.0	0.0	0.0	31.0	0	0
11:24:21	13.0	32.0	59.0	0.0	0.0	31.0	0	0
11:24:22	13.0	36.0	59.0	0.0	0.0	31.0	0	0
11:24:23	13.0	33.0	59.0	0.0	0.0	31.0	0	0
11:24:24	13.1	36.0	59.0	0.0	0.0	31.0	0	0
11:24:25	13.2	40.0	59.0	0.0	0.0	31.0	0	0
11:24:26	13.2	37.0	60.0	0.0	0.0	31.0	0	0
11:24:27	13.2	38.0	60.0	0.0	0.0	31.0	0	0
11:24:28	13.1	34.0	60.0	0.0	0.0	31.0	0	0
11:24:29	13.1	27.0	60.0	0.0	0.0	31.0	0	0
11:24:30	13.0	32.0	60.0	0.0	0.0	31.0	0	0
11:24:31	12.9	28.0	59.0	0.0	0.0	31.0	0	0
11:24:32	12.9	31.0	59.0	0.0	0.0	31.0	0	0
11:24:33	12.9	30.0	59.0	0.0	0.0	31.0	0	0
11:24:34	12.8	34.0	59.0	0.0	0.0	31.0	0	0
11:24:35	12.8	34.0	59.0	0.0	0.0	31.0	0	0
11:24:36	12.8	32.0	59.0	0.0	0.0	31.0	0	0
11:24:37	12.9	30.0	58.0	0.0	0.0	31.0	0	0
11:24:38	13.0	33.0	58.0	0.0	0.0	31.0	0	0
11:24:39	13.0	37.0	58.0	0.0	0.0	31.0	0	0
11:24:40	13.0	40.0	59.0	0.0	0.0	31.0	0	0
11:24:41	12.9	32.0	59.0	0.0	0.0	31.0	0	0
11:24:42	12.9	31.0	59.0	0.0	0.0	31.0	0	0
11:24:43	12.9	31.0	59.0	0.0	0.0	31.0	0	0
11:24:44	12.9	31.0	59.0	0.0	0.0	31.0	0	0
11:24:45	12.8	35.0	59.0	0.0	0.0	31.0	0	0
11:24:46	12.7	32.0	59.0	0.0	0.0	31.0	0	0
11:24:47	12.7	26.0	58.0	0.0	0.0	31.0	0	0
11:24:48	12.7	28.0	58.0	0.0	0.0	31.0	0	0
11:24:49	12.7	36.0	58.0	0.0	0.0	31.0	0	0
11:24:50	12.7	33.0	58.0	0.0	0.0	31.0	0	0
11:24:51	12.8	36.0	58.0	0.0	0.0	31.0	0	0
11:24:52	12.8	32.0	58.0	0.0	0.0	31.0	0	0
11:24:53	12.9	38.0	58.0	0.0	0.0	31.0	0	0
11:24:54	12.9	38.0	59.0	0.0	0.0	31.0	0	0
11:24:55	12.9	36.0	59.0	0.0	0.0	31.0	0	0
11:24:56	13.0	34.0	59.0	0.0	0.0	31.0	0	0
11:24:57	13.0	34.0	59.0	0.0	0.0	31.0	0	0
11:24:58	13.1	37.0	59.0	0.0	0.0	31.0	0	0
11:24:59	13.1	35.0	59.0	0.0	0.0	31.0	0	0
11:25:00	13.1	36.0	59.0	0.0	0.0	31.0	0	0
11:25:01	13.2	37.0	60.0	0.0	0.0	31.0	0	0
11:25:02	13.1	35.0	60.0	0.0	0.0	31.0	0	0
11:25:03	13.1	34.0	60.0	0.0	0.0	31.0	0	0
11:25:04	13.1	35.0	60.0	0.0	0.0	31.0	0	0
11:25:05	13.1	30.0	59.0	0.0	0.0	31.0	0	0
11:25:06	13.1	34.0	59.0	0.0	0.0	31.0	0	0
11:25:07	13.1	32.0	59.0	0.0	0.0	31.0	0	0
11:25:08	13.0	39.0	60.0	0.0	0.0	31.0	0	0
11:25:09	13.0	30.0	59.0	0.0	0.0	31.0	0	0
11:25:10	12.9	32.0	59.0	0.0	0.0	31.0	0	0
11:25:11	12.9	30.0	59.0	0.0	0.0	31.0	0	0
11:25:12	12.9	31.0	59.0	0.0	0.0	31.0	0	0
11:25:13	12.8	30.0	59.0	0.0	0.0	31.0	0	0
11:25:14	12.7	32.0	58.0	0.0	0.0	31.0	0	0
11:25:15	12.7	27.0	58.0	0.0	0.0	31.0	0	0
11:25:16	12.7	34.0	58.0	0.0	0.0	31.0	0	0
11:25:17	12.8	31.0	58.0	0.0	0.0	31.0	0	0
11:25:18	12.8	36.0	58.0	0.0	0.0	31.0	0	0
11:25:19	12.8	36.0	58.0	0.0	0.0	31.0	0	0
11:25:20	12.8	36.0	58.0	0.0	0.0	31.0	0	0
11:25:21	13.0	34.0	58.0	0.0	0.0	31.0	0	0
11:25:22	13.0	33.0	58.0	0.0	0.0	31.0	0	0
11:25:23	13.1	41.0	59.0	0.0	0.0	31.0	0	0
11:25:24	13.1	37.0	59.0	0.0	0.0	31.0	0	0
11:25:25	13.0	37.0	59.0	0.0	0.0	31.0	0	0
11:25:26	12.9	32.0	59.0	0.0	0.0	31.0	0	0
11:25:27	12.9	27.0	59.0	0.0	0.0	31.0	0	0
11:25:28	12.8	28.0	59.0	0.0	0.0	31.0	0	0
11:25:29	12.7	34.0	59.0	0.0	0.0	31.0	0	0
11:25:30	12.8	27.0	58.0	0.0	0.0	31.0	0	0
11:25:31	12.8	28.0	58.0	0.0	0.0	31.0	0	0
11:25:32	12.8	37.0	58.0	0.0	0.0	31.0	0	0
11:25:33	12.9	32.0	58.0	0.0	0.0	31.0	0	0
11:25:34	12.9	34.0	58.0	0.0	0.0	31.0	0	0
11:25:35	13.0	38.0	58.0	0.0	0.0	31.0	0	0
11:25:36	12.9	37.0	59.0	0.0	0.0	31.0	0	0
11:25:37	13.0	35.0	59.0	0.0	0.0	31.0	0	0
11:25:38	13.0	32.0	59.0	0.0	0.0	31.0	0	0
11:25:39	13.1	37.0	59.0	0.0	0.0	31.0	0	0
11:25:40	13.2	38.0	59.0	0.0	0.0	31.0	0	0
11:25:41	13.2	40.0	60.0	0.0	0.0	31.0	0	0
11:25:42	13.2	34.0	60.0	0.0	0.0	31.0	0	0
11:25:43	13.2	37.0	60.0	0.0	0.0	31.0	0	0
11:25:44	13.2	34.0	60.0	0.0	0.0	31.0	0	0
11:25:45	13.2	38.0	60.0	0.0	0.0	31.0	0	0
11:25:46	13.2	34.0	60.0	0.0	0.0	31.0	0	0
11:25:47	13.2	33.0	60.0	0.0	0.0	31.0	0	0
11:25:48	13.2	34.0	60.0	0.0	0.0	31.0	0	0
11:25:49	13.2	35.0	60.0	0.0	0.0	31.0	0	0
11:25:50	13.2	33.0	60.0	0.0	0.0	31.0	0	0
11:25:51	13.3	36.0	60.0	0.0	0.0	31.0	0	0
11:25:52	13.3	34.0	60.0	0.0	0.0	31.0	0	0
11:25:53	13.3	36.0	60.0	0.0	0.0	31.0	0	0
11:25:54	13.3	37.0	60.0	0.0	0.0	31.0	0	0
11:25:55	13.3	35.0	60.0	0.0	0.0	31.0	0	0
11:25:56	13.3	31.0	60.0	0.0	0.0	31.0	0	0
11:25:57	13.3	40.0	60.0	0.0	0.0	31.0	0	0
11:25:58	13.3	35.0	60.0	0.0	0.0	31.0	0	0
11:25:59	13.3	31.0	60.0	0.0	0.0	31.0	0	0
11:26:00	13.3	37.0	60.0	0.0	0.0	31.0	0	0
11:26:01	13.3	31.0	60.0	0.0	0.0	31.0	0	0
11:26:02	13.3	37.0	60.0	0.0	0.0	31.0	0	0
11:26:03	13.3	34.0	60.0	0.0	0.0	31.0	0	0
11:26:04	13.3	38.0	61.0	0.0	0.0	31.0	0	0
11:26:05	13.2	32.0	60.0	0.0	0.0	31.0	0	0
11:26:06	13.2	30.0	60.0	0.0	0.0	31.0	0	0
11:26:07	13.2	31.0	60.0	0.0	0.0	31.0	0	0
11:26:08	13.2	34.0	60.0	0.0	0.0	31.0	0	0
11:26:09	13.2	34.0	60.0	0.0	0.0	31.0	0	0
11:26:10	13.3	39.0	60.0	0.0	0.0	31.0	0	0
11:26:11	13.4	38.0	60.0	0.0	0.0	31.0	0	0
11:26:12	13.3	40.0	60.0	0.0	0.0	31.0	0	0
11:26:13	13.2	33.0	61.0	0.0	0.0	31.0	0	0
11:26:14	13.1	29.0	60.0	0.0	0.0	31.0	0	0
11:26:15	13.1	29.0	60.0	0.0	0.0	31.0	0	0
11:26:16	13.0	29.0	60.0	0.0	0.0	31.0	0	0
11:26:17	12.9	30.0	59.0	0.0	0.0	31.0	0	0
11:26:18	12.9	30.0	59.0	0.0	0.0	31.0	0	0
11:26:19	12.8	30.0	59.0	0.0	0.0	31.0	0	0
11:26:20	12.8	33.0	59.0	0.0	0.0	31.0	0	0
11:26:21	12.8	29.0	58.0	0.0	0.0	31.0	0	0
11:26:22	12.8	36.0	58.0	0.0	0.0	31.0	0	0
11:26:23	12.8	33.0	59.0	0.0	0.0	31.0	0	0
11:26:24	12.8	31.0	58.0	0.0	0.0	31.0	0	0
11:26:25	12.8	32.0	58.0	0.0	0.0	31.0	0	0
11:26:26	12.7	32.0	58.0	0.0	0.0	31.0	0	0
11:26:27	12.8	30.0	58.0	0.0	0.0	31.0	0	0
11:26:28	12.8	33.0	58.0	0.0	0.0	31.0	0	0
11:26:29	12.8	31.0	58.0	0.0	0.0	31.0	0	0
11:26:30	12.9	34.0	58.0	0.0	0.0	31.0	0	0
11:26:31	13.1	39.0	58.0	0.0	0.0	31.0	0	0
11:26:32	13.2	51.0	59.0	0.0	0.0	31.0	0	0
11:26:33	13.1	37.0	60.0	0.0	0.0	31.0	0	0
11:26:34	13.3	27.0	60.0	0.0	0.0	31.0	0	0
11:26:35	13.2	40.0	60.0	0.0	0.0	31.0	0	0
11:26:36	13.3	38.0	60.0	0.0	0.0	31.0	0	0
11:26:37	13.1	34.0	60.0	0.0	0.0	31.0	0	0
11:26:38	13.1	27.0	60.0	0.0	0.0	31.0	0	0
11:26:39	13.3	34.0	60.0	0.0	0.0	31.0	0	0
11:26:40	13.4	41.0	60.0	0.0	0.0	31.0	0	0
11:26:41	13.4	38.0	60.0	0.0	0.0	31.0	0	0
11:26:42	13.3	40.0	61.0	0.0	0.0	31.0	0	0
11:26:43	13.2	31.0	61.0	0.0	0.0	31.0	0	0
11:26:44	13.1	31.0	60.0	0.0	0.0	31.0	0	0
11:26:45	13.2	27.0	60.0	0.0	0.0	31.0	0	0
11:26:46	13.2	38.0	60.0	0.0	0.0	31.0	0	0
11:26:47	13.1	34.0	60.0	0.0	0.0	31.0	0	0
11:26:48	13.1	31.0	60.0	0.0	0.0	31.0	0	0
11:26:49	13.2	30.0	60.0	0.0	0.0	31.0	0	0
11:26:50	13.2	37.0	60.0	0.0	0.0	31.0	0	0
11:26:51	13.2	37.0	60.0	0.0	0.0	31.0	0	0
11:26:52	13.2	31.0	60.0	0.0	0.0	31.0	0	0
11:26:53	13.1	37.0	60.0	0.0	0.0	31.0	0	0
11:26:54	13.1	32.0	60.0	0.0	0.0	31.0	0	0
11:26:55	13.1	32.0	60.0	0.0	0.0	31.0	0	0
11:26:56	13.1	35.0	60.0	0.0	0.0	31.0	0	0
11:26:57	13.1	33.0	60.0	0.0	0.0	31.0	0	0
11:26:58	13.1	33.0	60.0	0.0	0.0	31.0	0	0
11:26:59	13.2	34.0	60.0	0.0	0.0	31.0	0	0
11:27:00	13.3	36.0	60.0	0.0	0.0	31.0	0	0
11:27:01	13.1	37.0	60.0	0.0	0.0	31.0	0	0
11:27:02	13.0	30.0	60.0	0.0	0.0	31.0	0	0
11:27:03	13.0	28.0	60.0	0.0	0.0	31.0	0	0
11:27:04	12.9	29.0	59.0	0.0	0.0	31.0	0	0
11:27:05	12.8	32.0	59.0	0.0	0.0	31.0	0	0
11:27:06	12.8	29.0	59.0	0.0	0.0	31.0	0	0
11:27:07	12.9	34.0	58.0	0.0	0.0	31.0	0	0
11:27:08	12.8	35.0	58.0	0.0	0.0	31.0	0	0
11:27:09	12.8	35.0	58.0	0.0	0.0	31.0	0	0
11:27:10	12.8	32.0	58.0	0.0	0.0	31.0	0	0
11:27:11	13.1	33.0	59.0	0.0	0.0	31.0	0	0
11:27:12	13.1	30.0	58.0	0.0	0.0	31.0	0	0
11:27:13	13.4	49.0	59.0	0.0	0.0	31.0	0	0
11:27:14	13.4	36.0	60.0	0.0	0.0	31.0	0	0
11:27:15	13.3	51.0	60.0	0.0	0.0	31.0	0	0
11:27:16	13.3	36.0	61.0	0.0	0.0	31.0	0	0
11:27:17	13.2	30.0	61.0	0.0	0.0	31.0	0	0
11:27:18	13.2	31.0	60.0	0.0	0.0	31.0	0	0
11:27:19	13.2	31.0	60.0	0.0	0.0	31.0	0	0
11:27:20	13.1	36.0	60.0	0.0	0.0	31.0	0	0
11:27:21	13.1	29.0	60.0	0.0	0.0	31.0	0	0
11:27:22	13.0	30.0	60.0	0.0	0.0	31.0	0	0
11:27:23	13.1	31.0	59.0	0.0	0.0	31.0	0	0
11:27:24	13.1	28.0	59.0	0.0	0.0	31.0	0	0
11:27:25	13.1	43.0	59.0	0.0	0.0	31.0	0	0
11:27:26	13.1	34.0	60.0	0.0	0.0	31.0	0	0
11:27:27	13.1	35.0	60.0	0.0	0.0	31.0	0	0
11:27:28	13.2	34.0	60.0	0.0	0.0	31.0	0	0
11:27:29	13.3	32.0	60.0	0.0	0.0	31.0	0	0
11:27:30	13.3	41.0	60.0	0.0	0.0	31.0	0	0
11:27:31	13.3	38.0	60.0	0.0	0.0	31.0	0	0
11:27:32	13.3	31.0	60.0	0.0	0.0	31.0	0	0
11:27:33	13.3	38.0	60.0	0.0	0.0	31.0	0	0
11:27:34	13.3	32.0	60.0	0.0	0.0	31.0	0	0
11:27:35	13.3	40.0	60.0	0.0	0.0	31.0	0	0
11:27:36	13.3	35.0	61.0	0.0	0.0	31.0	0	0
11:27:37	13.2	30.0	60.0	0.0	0.0	31.0	0	0
11:27:38	13.2	36.0	60.0	0.0	0.0	31.0	0	0
11:27:39	13.2	31.0	60.0	0.0	0.0	31.0	0	0
11:27:40	13.1	35.0	60.0	0.0	0.0	31.0	0	0
11:27:41	13.1	32.0	60.0	0.0	0.0	31.0	0	0
11:27:42	13.1	29.0	60.0	0.0	0.0	31.0	0	0
11:27:43	13.1	33.0	60.0	0.0	0.0	31.0	0	0
11:27:44	13.3	35.0	60.0	0.0	0.0	31.0	0	0
11:27:45	13.3	37.0	60.0	0.0	0.0	31.0	0	0
11:27:46	13.2	40.0	60.0	0.0	0.0	31.0	0	0
11:27:47	13.2	34.0	60.0	0.0	0.0	31.0	0	0
11:27:48	13.3	31.0	60.0	0.0	0.0	31.0	0	0
11:27:49	13.3	36.0	60.0	0.0	0.0	31.0	0	0
11:27:50	13.2	37.0	60.0	0.0	0.0	31.0	0	0
11:27:51	13.3	34.0	60.0	0.0	0.0	31.0	0	0
11:27:52	13.3	31.0	60.0	0.0	0.0	31.0	0	0
