# Supplementary material for: Handcycling with concurrent lower body low-frequency electromyostimulation significantly increases acute oxygen uptake: implications for rehabilitation and prevention
Source: PeerJ. 2022 May 18;10:e13333. doi: 10.7717/peerj.13333 (PMC9123886; doi:10.7717/peerj.13333)
Supplement: Supplemental Information 1 — Raw data for each participant (load, heart rate, spirometric data) and R-Scripts for data processing (as described in the material & method section under “Data aquisition”), and EMS intensity and blood lactate concentration. [file peerj-10-13333-s001.zip › raw_data/HANDCYCLE/EMS_Pilot_10_EMS_LOAD.csv]

Time	Speed [km/h]	Power [watt]	Cadence	Heartrate	Temperature [?]	Altitude [m]	latitude	longitude
11:02:53	0.0	0.0	0.0	0.0	0.0	31.0	0	0
11:02:54	2.8	0.0	0.0	0.0	0.0	31.0	0	0
11:02:55	6.1	0.0	0.0	0.0	0.0	31.0	0	0
11:02:56	8.2	0.0	0.0	0.0	0.0	31.0	0	0
11:02:57	9.5	0.0	0.0	0.0	0.0	31.0	0	0
11:02:58	11.0	0.0	0.0	0.0	0.0	31.0	0	0
11:02:59	12.7	0.0	0.0	0.0	0.0	31.0	0	0
11:03:00	13.9	118.0	54.0	0.0	0.0	31.0	0	0
11:03:01	14.5	88.0	61.0	0.0	0.0	31.0	0	0
11:03:02	15.2	69.0	65.0	0.0	0.0	31.0	0	0
11:03:03	15.4	82.0	67.0	0.0	0.0	31.0	0	0
11:03:04	15.4	62.0	70.0	0.0	0.0	31.0	0	0
11:03:05	15.3	36.0	70.0	0.0	0.0	31.0	0	0
11:03:06	15.0	34.0	70.0	0.0	0.0	31.0	0	0
11:03:07	14.6	23.0	70.0	0.0	0.0	31.0	0	0
11:03:08	14.2	12.0	65.0	0.0	0.0	31.0	0	0
11:03:09	13.8	12.0	56.0	0.0	0.0	31.0	0	0
11:03:10	13.3	8.0	60.0	0.0	0.0	31.0	0	0
11:03:11	12.7	10.0	63.0	0.0	0.0	31.0	0	0
11:03:12	12.4	11.0	60.0	0.0	0.0	31.0	0	0
11:03:13	12.0	8.0	57.0	0.0	0.0	31.0	0	0
11:03:14	12.0	30.0	57.0	0.0	0.0	31.0	0	0
11:03:15	11.8	38.0	55.0	0.0	0.0	31.0	0	0
11:03:16	12.1	42.0	54.0	0.0	0.0	31.0	0	0
11:03:17	12.5	71.0	54.0	0.0	0.0	31.0	0	0
11:03:18	12.4	77.0	55.0	0.0	0.0	31.0	0	0
11:03:19	12.7	65.0	57.0	0.0	0.0	31.0	0	0
11:03:20	12.6	69.0	57.0	0.0	0.0	31.0	0	0
11:03:21	12.7	41.0	58.0	0.0	0.0	31.0	0	0
11:03:22	13.0	45.0	58.0	0.0	0.0	31.0	0	0
11:03:23	13.0	46.0	59.0	0.0	0.0	31.0	0	0
11:03:24	13.2	40.0	59.0	0.0	0.0	31.0	0	0
11:03:25	13.3	48.0	60.0	0.0	0.0	31.0	0	0
11:03:26	13.5	40.0	60.0	0.0	0.0	31.0	0	0
11:03:27	13.3	46.0	61.0	0.0	0.0	31.0	0	0
11:03:28	13.3	29.0	61.0	0.0	0.0	31.0	0	0
11:03:29	13.5	37.0	61.0	0.0	0.0	31.0	0	0
11:03:30	13.3	44.0	61.0	0.0	0.0	31.0	0	0
11:03:31	13.2	28.0	61.0	0.0	0.0	31.0	0	0
11:03:32	13.2	32.0	60.0	0.0	0.0	31.0	0	0
11:03:33	13.1	33.0	60.0	0.0	0.0	31.0	0	0
11:03:34	13.1	29.0	60.0	0.0	0.0	31.0	0	0
11:03:35	13.3	37.0	59.0	0.0	0.0	31.0	0	0
11:03:36	13.5	48.0	60.0	0.0	0.0	31.0	0	0
11:03:37	13.5	51.0	61.0	0.0	0.0	31.0	0	0
11:03:38	13.5	41.0	61.0	0.0	0.0	31.0	0	0
11:03:39	13.4	34.0	61.0	0.0	0.0	31.0	0	0
11:03:40	13.4	33.0	61.0	0.0	0.0	31.0	0	0
11:03:41	13.3	37.0	61.0	0.0	0.0	31.0	0	0
11:03:42	13.3	32.0	61.0	0.0	0.0	31.0	0	0
11:03:43	13.4	39.0	61.0	0.0	0.0	31.0	0	0
11:03:44	13.4	39.0	61.0	0.0	0.0	31.0	0	0
11:03:45	13.5	38.0	61.0	0.0	0.0	31.0	0	0
11:03:46	13.5	45.0	61.0	0.0	0.0	31.0	0	0
11:03:47	13.5	41.0	61.0	0.0	0.0	31.0	0	0
11:03:48	13.4	36.0	61.0	0.0	0.0	31.0	0	0
11:03:49	13.2	27.0	61.0	0.0	0.0	31.0	0	0
11:03:50	13.2	31.0	61.0	0.0	0.0	31.0	0	0
11:03:51	13.2	30.0	60.0	0.0	0.0	31.0	0	0
11:03:52	13.2	39.0	60.0	0.0	0.0	31.0	0	0
11:03:53	13.4	40.0	60.0	0.0	0.0	31.0	0	0
11:03:54	13.4	43.0	60.0	0.0	0.0	31.0	0	0
11:03:55	13.4	42.0	61.0	0.0	0.0	31.0	0	0
11:03:56	13.4	38.0	61.0	0.0	0.0	31.0	0	0
11:03:57	13.3	36.0	61.0	0.0	0.0	31.0	0	0
11:03:58	13.2	36.0	61.0	0.0	0.0	31.0	0	0
11:03:59	13.2	26.0	60.0	0.0	0.0	31.0	0	0
11:04:00	13.2	36.0	60.0	0.0	0.0	31.0	0	0
11:04:01	13.1	36.0	60.0	0.0	0.0	31.0	0	0
11:04:02	13.0	34.0	60.0	0.0	0.0	31.0	0	0
11:04:03	12.9	30.0	59.0	0.0	0.0	31.0	0	0
11:04:04	13.0	33.0	59.0	0.0	0.0	31.0	0	0
11:04:05	12.8	34.0	59.0	0.0	0.0	31.0	0	0
11:04:06	12.9	34.0	59.0	0.0	0.0	31.0	0	0
11:04:07	12.9	34.0	59.0	0.0	0.0	31.0	0	0
11:04:08	13.1	38.0	59.0	0.0	0.0	31.0	0	0
11:04:09	13.3	41.0	59.0	0.0	0.0	31.0	0	0
11:04:10	13.4	49.0	60.0	0.0	0.0	31.0	0	0
11:04:11	13.3	48.0	61.0	0.0	0.0	31.0	0	0
11:04:12	13.1	32.0	61.0	0.0	0.0	31.0	0	0
11:04:13	12.7	26.0	60.0	0.0	0.0	31.0	0	0
11:04:14	12.7	12.0	60.0	0.0	0.0	31.0	0	0
11:04:15	12.5	33.0	58.0	0.0	0.0	31.0	0	0
11:04:16	12.8	25.0	58.0	0.0	0.0	31.0	0	0
11:04:17	12.8	49.0	57.0	0.0	0.0	31.0	0	0
11:04:18	13.1	39.0	58.0	0.0	0.0	31.0	0	0
11:04:19	13.2	52.0	59.0	0.0	0.0	31.0	0	0
11:04:20	13.3	44.0	60.0	0.0	0.0	31.0	0	0
11:04:21	13.2	39.0	60.0	0.0	0.0	31.0	0	0
11:04:22	13.1	31.0	60.0	0.0	0.0	31.0	0	0
11:04:23	12.8	29.0	60.0	0.0	0.0	31.0	0	0
11:04:24	12.5	29.0	60.0	0.0	0.0	31.0	0	0
11:04:25	12.7	13.0	58.0	0.0	0.0	31.0	0	0
11:04:26	12.6	23.0	57.0	0.0	0.0	31.0	0	0
11:04:27	12.7	43.0	57.0	0.0	0.0	31.0	0	0
11:04:28	13.0	30.0	57.0	0.0	0.0	31.0	0	0
11:04:29	13.0	49.0	57.0	0.0	0.0	31.0	0	0
11:04:30	13.0	51.0	59.0	0.0	0.0	31.0	0	0
11:04:31	13.1	35.0	59.0	0.0	0.0	31.0	0	0
11:04:32	13.0	35.0	59.0	0.0	0.0	31.0	0	0
11:04:33	12.8	42.0	59.0	0.0	0.0	31.0	0	0
11:04:34	12.9	19.0	59.0	0.0	0.0	31.0	0	0
11:04:35	13.0	40.0	58.0	0.0	0.0	31.0	0	0
11:04:36	13.0	37.0	58.0	0.0	0.0	31.0	0	0
11:04:37	13.0	38.0	59.0	0.0	0.0	31.0	0	0
11:04:38	12.9	37.0	59.0	0.0	0.0	31.0	0	0
11:04:39	12.9	34.0	59.0	0.0	0.0	31.0	0	0
11:04:40	12.8	32.0	59.0	0.0	0.0	31.0	0	0
11:04:41	12.8	34.0	59.0	0.0	0.0	31.0	0	0
11:04:42	12.8	37.0	58.0	0.0	0.0	31.0	0	0
11:04:43	12.8	37.0	59.0	0.0	0.0	31.0	0	0
11:04:44	12.7	33.0	58.0	0.0	0.0	31.0	0	0
11:04:45	12.9	35.0	58.0	0.0	0.0	31.0	0	0
11:04:46	13.0	37.0	58.0	0.0	0.0	31.0	0	0
11:04:47	13.0	47.0	59.0	0.0	0.0	31.0	0	0
11:04:48	13.1	35.0	59.0	0.0	0.0	31.0	0	0
11:04:49	13.0	43.0	59.0	0.0	0.0	31.0	0	0
11:04:50	12.7	31.0	59.0	0.0	0.0	31.0	0	0
11:04:51	12.4	21.0	59.0	0.0	0.0	31.0	0	0
11:04:52	12.4	17.0	53.0	0.0	0.0	31.0	0	0
11:04:53	12.3	29.0	56.0	0.0	0.0	31.0	0	0
11:04:54	12.6	29.0	56.0	0.0	0.0	31.0	0	0
11:04:55	12.8	29.0	56.0	0.0	0.0	31.0	0	0
11:04:56	12.9	49.0	57.0	0.0	0.0	31.0	0	0
11:04:57	12.9	49.0	58.0	0.0	0.0	31.0	0	0
11:04:58	13.0	50.0	58.0	0.0	0.0	31.0	0	0
11:04:59	13.0	25.0	59.0	0.0	0.0	31.0	0	0
11:05:00	13.0	51.0	59.0	0.0	0.0	31.0	0	0
11:05:01	13.2	31.0	59.0	0.0	0.0	31.0	0	0
11:05:02	13.1	38.0	59.0	0.0	0.0	31.0	0	0
11:05:03	12.9	44.0	60.0	0.0	0.0	31.0	0	0
11:05:04	13.0	29.0	59.0	0.0	0.0	31.0	0	0
11:05:05	13.1	25.0	59.0	0.0	0.0	31.0	0	0
11:05:06	13.1	45.0	59.0	0.0	0.0	31.0	0	0
11:05:07	13.0	37.0	59.0	0.0	0.0	31.0	0	0
11:05:08	13.0	35.0	59.0	0.0	0.0	31.0	0	0
11:05:09	13.2	33.0	59.0	0.0	0.0	31.0	0	0
11:05:10	13.2	39.0	59.0	0.0	0.0	31.0	0	0
11:05:11	13.1	48.0	60.0	0.0	0.0	31.0	0	0
11:05:12	13.2	34.0	60.0	0.0	0.0	31.0	0	0
11:05:13	13.1	34.0	60.0	0.0	0.0	31.0	0	0
11:05:14	12.9	44.0	60.0	0.0	0.0	31.0	0	0
11:05:15	13.0	30.0	60.0	0.0	0.0	31.0	0	0
11:05:16	12.9	24.0	59.0	0.0	0.0	31.0	0	0
11:05:17	12.9	40.0	59.0	0.0	0.0	31.0	0	0
11:05:18	12.9	35.0	59.0	0.0	0.0	31.0	0	0
11:05:19	12.9	39.0	59.0	0.0	0.0	31.0	0	0
11:05:20	12.8	34.0	59.0	0.0	0.0	31.0	0	0
11:05:21	12.8	31.0	59.0	0.0	0.0	31.0	0	0
11:05:22	12.8	33.0	58.0	0.0	0.0	31.0	0	0
11:05:23	12.7	37.0	58.0	0.0	0.0	31.0	0	0
11:05:24	13.0	28.0	58.0	0.0	0.0	31.0	0	0
11:05:25	13.0	41.0	58.0	0.0	0.0	31.0	0	0
11:05:26	12.9	44.0	59.0	0.0	0.0	31.0	0	0
11:05:27	12.9	36.0	59.0	0.0	0.0	31.0	0	0
11:05:28	12.9	34.0	59.0	0.0	0.0	31.0	0	0
11:05:29	12.8	32.0	59.0	0.0	0.0	31.0	0	0
11:05:30	12.9	35.0	58.0	0.0	0.0	31.0	0	0
11:05:31	12.8	34.0	58.0	0.0	0.0	31.0	0	0
11:05:32	12.9	36.0	58.0	0.0	0.0	31.0	0	0
11:05:33	12.9	38.0	58.0	0.0	0.0	31.0	0	0
11:05:34	12.9	38.0	59.0	0.0	0.0	31.0	0	0
11:05:35	13.0	37.0	59.0	0.0	0.0	31.0	0	0
11:05:36	13.0	37.0	59.0	0.0	0.0	31.0	0	0
11:05:37	12.9	37.0	59.0	0.0	0.0	31.0	0	0
11:05:38	12.9	31.0	59.0	0.0	0.0	31.0	0	0
11:05:39	12.9	37.0	59.0	0.0	0.0	31.0	0	0
11:05:40	12.8	39.0	59.0	0.0	0.0	31.0	0	0
11:05:41	12.8	29.0	58.0	0.0	0.0	31.0	0	0
11:05:42	12.8	35.0	58.0	0.0	0.0	31.0	0	0
11:05:43	12.8	35.0	58.0	0.0	0.0	31.0	0	0
11:05:44	12.8	33.0	58.0	0.0	0.0	31.0	0	0
11:05:45	12.8	35.0	58.0	0.0	0.0	31.0	0	0
11:05:46	12.9	37.0	58.0	0.0	0.0	31.0	0	0
11:05:47	13.0	39.0	58.0	0.0	0.0	31.0	0	0
11:05:48	12.9	39.0	59.0	0.0	0.0	31.0	0	0
11:05:49	12.9	39.0	59.0	0.0	0.0	31.0	0	0
11:05:50	13.0	34.0	59.0	0.0	0.0	31.0	0	0
11:05:51	12.8	36.0	59.0	0.0	0.0	31.0	0	0
11:05:52	12.8	35.0	59.0	0.0	0.0	31.0	0	0
11:05:53	12.8	26.0	58.0	0.0	0.0	31.0	0	0
11:05:54	12.7	33.0	58.0	0.0	0.0	31.0	0	0
11:05:55	12.6	36.0	58.0	0.0	0.0	31.0	0	0
11:05:56	12.5	31.0	58.0	0.0	0.0	31.0	0	0
11:05:57	12.5	31.0	57.0	0.0	0.0	31.0	0	0
11:05:58	12.4	29.0	57.0	0.0	0.0	31.0	0	0
11:05:59	12.3	33.0	57.0	0.0	0.0	31.0	0	0
11:06:00	12.3	26.0	56.0	0.0	0.0	31.0	0	0
11:06:01	12.1	37.0	56.0	0.0	0.0	31.0	0	0
11:06:02	11.9	21.0	56.0	0.0	0.0	31.0	0	0
11:06:03	11.7	22.0	55.0	0.0	0.0	31.0	0	0
11:06:04	11.9	22.0	55.0	0.0	0.0	31.0	0	0
11:06:05	12.2	19.0	51.0	0.0	0.0	31.0	0	0
11:06:06	12.1	42.0	54.0	0.0	0.0	31.0	0	0
11:06:07	12.1	51.0	55.0	0.0	0.0	31.0	0	0
11:06:08	12.5	30.0	55.0	0.0	0.0	31.0	0	0
11:06:09	12.5	37.0	55.0	0.0	0.0	31.0	0	0
11:06:10	12.4	58.0	56.0	0.0	0.0	31.0	0	0
11:06:11	12.1	32.0	57.0	0.0	0.0	31.0	0	0
11:06:12	12.3	23.0	56.0	0.0	0.0	31.0	0	0
11:06:13	12.5	30.0	55.0	0.0	0.0	31.0	0	0
11:06:14	12.6	50.0	56.0	0.0	0.0	31.0	0	0
11:06:15	12.8	40.0	57.0	0.0	0.0	31.0	0	0
11:06:16	13.0	48.0	58.0	0.0	0.0	31.0	0	0
11:06:17	12.9	49.0	58.0	0.0	0.0	31.0	0	0
11:06:18	12.7	30.0	59.0	0.0	0.0	31.0	0	0
11:06:19	12.6	25.0	58.0	0.0	0.0	31.0	0	0
11:06:20	12.6	30.0	58.0	0.0	0.0	31.0	0	0
11:06:21	12.6	31.0	57.0	0.0	0.0	31.0	0	0
11:06:22	12.5	31.0	57.0	0.0	0.0	31.0	0	0
11:06:23	12.7	38.0	57.0	0.0	0.0	31.0	0	0
11:06:24	12.4	28.0	57.0	0.0	0.0	31.0	0	0
11:06:25	12.5	41.0	57.0	0.0	0.0	31.0	0	0
11:06:26	12.7	18.0	57.0	0.0	0.0	31.0	0	0
11:06:27	12.8	42.0	57.0	0.0	0.0	31.0	0	0
11:06:28	12.8	49.0	58.0	0.0	0.0	31.0	0	0
11:06:29	12.9	38.0	58.0	0.0	0.0	31.0	0	0
11:06:30	12.8	42.0	58.0	0.0	0.0	31.0	0	0
11:06:31	12.7	31.0	59.0	0.0	0.0	31.0	0	0
11:06:32	12.9	29.0	58.0	0.0	0.0	31.0	0	0
11:06:33	12.8	38.0	58.0	0.0	0.0	31.0	0	0
11:06:34	12.9	39.0	58.0	0.0	0.0	31.0	0	0
11:06:35	13.0	36.0	58.0	0.0	0.0	31.0	0	0
11:06:36	13.0	42.0	59.0	0.0	0.0	31.0	0	0
11:06:37	13.0	39.0	59.0	0.0	0.0	31.0	0	0
11:06:38	13.0	35.0	59.0	0.0	0.0	31.0	0	0
11:06:39	13.0	35.0	59.0	0.0	0.0	31.0	0	0
11:06:40	13.0	34.0	59.0	0.0	0.0	31.0	0	0
11:06:41	13.0	35.0	59.0	0.0	0.0	31.0	0	0
11:06:42	13.0	37.0	59.0	0.0	0.0	31.0	0	0
11:06:43	13.0	39.0	59.0	0.0	0.0	31.0	0	0
11:06:44	12.8	36.0	59.0	0.0	0.0	31.0	0	0
11:06:45	12.8	28.0	59.0	0.0	0.0	31.0	0	0
11:06:46	12.7	30.0	58.0	0.0	0.0	31.0	0	0
11:06:47	12.7	35.0	58.0	0.0	0.0	31.0	0	0
11:06:48	12.7	30.0	58.0	0.0	0.0	31.0	0	0
11:06:49	12.6	34.0	58.0	0.0	0.0	31.0	0	0
11:06:50	12.6	30.0	57.0	0.0	0.0	31.0	0	0
11:06:51	12.6	36.0	57.0	0.0	0.0	31.0	0	0
11:06:52	12.5	33.0	57.0	0.0	0.0	31.0	0	0
11:06:53	12.5	33.0	57.0	0.0	0.0	31.0	0	0
11:06:54	12.5	31.0	57.0	0.0	0.0	31.0	0	0
11:06:55	12.5	33.0	57.0	0.0	0.0	31.0	0	0
11:06:56	12.5	34.0	57.0	0.0	0.0	31.0	0	0
11:06:57	12.7	37.0	57.0	0.0	0.0	31.0	0	0
11:06:58	12.6	30.0	57.0	0.0	0.0	31.0	0	0
11:06:59	12.6	49.0	57.0	0.0	0.0	31.0	0	0
11:07:00	12.6	22.0	57.0	0.0	0.0	31.0	0	0
11:07:01	12.6	36.0	57.0	0.0	0.0	31.0	0	0
11:07:02	12.6	39.0	57.0	0.0	0.0	31.0	0	0
11:07:03	12.7	37.0	57.0	0.0	0.0	31.0	0	0
11:07:04	12.8	28.0	57.0	0.0	0.0	31.0	0	0
11:07:05	13.0	53.0	58.0	0.0	0.0	31.0	0	0
11:07:06	13.1	36.0	58.0	0.0	0.0	31.0	0	0
11:07:07	13.0	50.0	59.0	0.0	0.0	31.0	0	0
11:07:08	12.9	28.0	59.0	0.0	0.0	31.0	0	0
11:07:09	12.8	31.0	59.0	0.0	0.0	31.0	0	0
11:07:10	12.7	29.0	58.0	0.0	0.0	31.0	0	0
11:07:11	12.8	27.0	58.0	0.0	0.0	31.0	0	0
11:07:12	12.7	40.0	58.0	0.0	0.0	31.0	0	0
11:07:13	12.7	39.0	58.0	0.0	0.0	31.0	0	0
11:07:14	12.7	30.0	58.0	0.0	0.0	31.0	0	0
11:07:15	12.7	34.0	58.0	0.0	0.0	31.0	0	0
11:07:16	12.8	38.0	58.0	0.0	0.0	31.0	0	0
11:07:17	12.8	37.0	58.0	0.0	0.0	31.0	0	0
11:07:18	12.9	42.0	58.0	0.0	0.0	31.0	0	0
11:07:19	12.9	37.0	59.0	0.0	0.0	31.0	0	0
11:07:20	12.9	37.0	59.0	0.0	0.0	31.0	0	0
11:07:21	12.9	37.0	59.0	0.0	0.0	31.0	0	0
11:07:22	12.7	35.0	59.0	0.0	0.0	31.0	0	0
11:07:23	12.7	33.0	59.0	0.0	0.0	31.0	0	0
11:07:24	12.7	27.0	58.0	0.0	0.0	31.0	0	0
11:07:25	12.8	31.0	58.0	0.0	0.0	31.0	0	0
11:07:26	12.7	40.0	58.0	0.0	0.0	31.0	0	0
11:07:27	12.6	38.0	58.0	0.0	0.0	31.0	0	0
11:07:28	12.6	28.0	58.0	0.0	0.0	31.0	0	0
11:07:29	12.5	31.0	57.0	0.0	0.0	31.0	0	0
11:07:30	12.5	29.0	57.0	0.0	0.0	31.0	0	0
11:07:31	12.6	36.0	57.0	0.0	0.0	31.0	0	0
11:07:32	12.7	35.0	57.0	0.0	0.0	31.0	0	0
11:07:33	12.8	41.0	57.0	0.0	0.0	31.0	0	0
11:07:34	12.9	48.0	58.0	0.0	0.0	31.0	0	0
11:07:35	12.9	34.0	58.0	0.0	0.0	31.0	0	0
11:07:36	13.1	37.0	59.0	0.0	0.0	31.0	0	0
11:07:37	13.1	45.0	59.0	0.0	0.0	31.0	0	0
11:07:38	12.9	38.0	60.0	0.0	0.0	31.0	0	0
11:07:39	12.9	32.0	59.0	0.0	0.0	31.0	0	0
11:07:40	12.9	33.0	59.0	0.0	0.0	31.0	0	0
11:07:41	12.8	34.0	59.0	0.0	0.0	31.0	0	0
11:07:42	12.7	33.0	58.0	0.0	0.0	31.0	0	0
11:07:43	12.8	29.0	58.0	0.0	0.0	31.0	0	0
11:07:44	12.7	33.0	58.0	0.0	0.0	31.0	0	0
11:07:45	12.7	39.0	58.0	0.0	0.0	31.0	0	0
11:07:46	12.8	28.0	58.0	0.0	0.0	31.0	0	0
11:07:47	13.0	46.0	58.0	0.0	0.0	31.0	0	0
11:07:48	13.2	48.0	59.0	0.0	0.0	31.0	0	0
11:07:49	13.3	42.0	59.0	0.0	0.0	31.0	0	0
11:07:50	13.3	45.0	60.0	0.0	0.0	31.0	0	0
11:07:51	13.2	38.0	60.0	0.0	0.0	31.0	0	0
11:07:52	13.1	32.0	60.0	0.0	0.0	31.0	0	0
11:07:53	13.0	28.0	60.0	0.0	0.0	31.0	0	0
11:07:54	12.8	27.0	59.0	0.0	0.0	31.0	0	0
11:07:55	12.8	30.0	59.0	0.0	0.0	31.0	0	0
11:07:56	12.8	32.0	58.0	0.0	0.0	31.0	0	0
11:07:57	12.7	40.0	58.0	0.0	0.0	31.0	0	0
11:07:58	12.6	40.0	58.0	0.0	0.0	31.0	0	0
11:07:59	12.5	27.0	58.0	0.0	0.0	31.0	0	0
11:08:00	12.5	25.0	57.0	0.0	0.0	31.0	0	0
11:08:01	12.5	34.0	57.0	0.0	0.0	31.0	0	0
11:08:02	12.4	33.0	57.0	0.0	0.0	31.0	0	0
11:08:03	12.5	33.0	57.0	0.0	0.0	31.0	0	0
11:08:04	12.5	32.0	57.0	0.0	0.0	31.0	0	0
11:08:05	12.6	36.0	57.0	0.0	0.0	31.0	0	0
11:08:06	12.7	40.0	57.0	0.0	0.0	31.0	0	0
11:08:07	12.7	33.0	57.0	0.0	0.0	31.0	0	0
11:08:08	12.7	47.0	57.0	0.0	0.0	31.0	0	0
11:08:09	12.8	33.0	58.0	0.0	0.0	31.0	0	0
11:08:10	13.1	37.0	58.0	0.0	0.0	31.0	0	0
11:08:11	13.0	54.0	59.0	0.0	0.0	31.0	0	0
11:08:12	12.9	38.0	59.0	0.0	0.0	31.0	0	0
11:08:13	12.9	27.0	59.0	0.0	0.0	31.0	0	0
11:08:14	12.8	40.0	59.0	0.0	0.0	31.0	0	0
11:08:15	12.7	26.0	59.0	0.0	0.0	31.0	0	0
11:08:16	12.5	33.0	58.0	0.0	0.0	31.0	0	0
11:08:17	12.4	23.0	58.0	0.0	0.0	31.0	0	0
11:08:18	12.3	29.0	57.0	0.0	0.0	31.0	0	0
11:08:19	12.3	30.0	56.0	0.0	0.0	31.0	0	0
11:08:20	12.3	30.0	56.0	0.0	0.0	31.0	0	0
11:08:21	12.4	30.0	56.0	0.0	0.0	31.0	0	0
11:08:22	12.5	36.0	56.0	0.0	0.0	31.0	0	0
11:08:23	12.7	39.0	56.0	0.0	0.0	31.0	0	0
11:08:24	12.7	39.0	57.0	0.0	0.0	31.0	0	0
11:08:25	12.7	46.0	57.0	0.0	0.0	31.0	0	0
11:08:26	12.7	34.0	58.0	0.0	0.0	31.0	0	0
11:08:27	12.7	32.0	58.0	0.0	0.0	31.0	0	0
11:08:28	12.8	32.0	57.0	0.0	0.0	31.0	0	0
11:08:29	12.7	39.0	57.0	0.0	0.0	31.0	0	0
11:08:30	12.7	41.0	58.0	0.0	0.0	31.0	0	0
11:08:31	12.7	32.0	58.0	0.0	0.0	31.0	0	0
11:08:32	12.7	34.0	58.0	0.0	0.0	31.0	0	0
11:08:33	12.7	41.0	58.0	0.0	0.0	31.0	0	0
11:08:34	12.8	28.0	58.0	0.0	0.0	31.0	0	0
11:08:35	12.8	45.0	58.0	0.0	0.0	31.0	0	0
11:08:36	12.8	30.0	58.0	0.0	0.0	31.0	0	0
11:08:37	12.9	42.0	58.0	0.0	0.0	31.0	0	0
11:08:38	12.9	42.0	59.0	0.0	0.0	31.0	0	0
11:08:39	12.9	31.0	59.0	0.0	0.0	31.0	0	0
11:08:40	12.8	34.0	58.0	0.0	0.0	31.0	0	0
11:08:41	12.8	33.0	58.0	0.0	0.0	31.0	0	0
11:08:42	12.7	36.0	58.0	0.0	0.0	31.0	0	0
11:08:43	12.7	29.0	58.0	0.0	0.0	31.0	0	0
11:08:44	12.5	34.0	58.0	0.0	0.0	31.0	0	0
11:08:45	12.5	25.0	57.0	0.0	0.0	31.0	0	0
11:08:46	12.7	33.0	57.0	0.0	0.0	31.0	0	0
11:08:47	12.7	49.0	58.0	0.0	0.0	31.0	0	0
11:08:48	12.7	49.0	58.0	0.0	0.0	31.0	0	0
11:08:49	12.9	35.0	58.0	0.0	0.0	31.0	0	0
11:08:50	12.8	38.0	58.0	0.0	0.0	31.0	0	0
11:08:51	12.8	42.0	58.0	0.0	0.0	31.0	0	0
11:08:52	12.8	31.0	59.0	0.0	0.0	31.0	0	0
11:08:53	12.8	35.0	58.0	0.0	0.0	31.0	0	0
11:08:54	12.7	33.0	58.0	0.0	0.0	31.0	0	0
11:08:55	12.6	32.0	58.0	0.0	0.0	31.0	0	0
11:08:56	12.7	29.0	58.0	0.0	0.0	31.0	0	0
11:08:57	12.7	32.0	57.0	0.0	0.0	31.0	0	0
11:08:58	12.6	41.0	57.0	0.0	0.0	31.0	0	0
11:08:59	12.5	33.0	57.0	0.0	0.0	31.0	0	0
11:09:00	12.4	32.0	57.0	0.0	0.0	31.0	0	0
11:09:01	12.4	26.0	57.0	0.0	0.0	31.0	0	0
11:09:02	12.6	34.0	56.0	0.0	0.0	31.0	0	0
11:09:03	12.7	41.0	57.0	0.0	0.0	31.0	0	0
11:09:04	12.8	41.0	57.0	0.0	0.0	31.0	0	0
11:09:05	12.9	36.0	58.0	0.0	0.0	31.0	0	0
11:09:06	12.9	43.0	58.0	0.0	0.0	31.0	0	0
11:09:07	12.8	38.0	59.0	0.0	0.0	31.0	0	0
11:09:08	12.8	33.0	58.0	0.0	0.0	31.0	0	0
11:09:09	12.9	35.0	58.0	0.0	0.0	31.0	0	0
11:09:10	12.8	43.0	58.0	0.0	0.0	31.0	0	0
11:09:11	12.7	27.0	59.0	0.0	0.0	31.0	0	0
11:09:12	12.6	27.0	58.0	0.0	0.0	31.0	0	0
11:09:13	12.7	31.0	58.0	0.0	0.0	31.0	0	0
11:09:14	12.7	41.0	57.0	0.0	0.0	31.0	0	0
11:09:15	12.7	41.0	57.0	0.0	0.0	31.0	0	0
11:09:16	12.7	35.0	58.0	0.0	0.0	31.0	0	0
11:09:17	12.6	36.0	58.0	0.0	0.0	31.0	0	0
11:09:18	12.6	33.0	58.0	0.0	0.0	31.0	0	0
11:09:19	12.8	34.0	58.0	0.0	0.0	31.0	0	0
11:09:20	12.7	32.0	57.0	0.0	0.0	31.0	0	0
11:09:21	12.7	46.0	58.0	0.0	0.0	31.0	0	0
11:09:22	12.7	27.0	58.0	0.0	0.0	31.0	0	0
11:09:23	12.7	33.0	57.0	0.0	0.0	31.0	0	0
11:09:24	12.6	32.0	57.0	0.0	0.0	31.0	0	0
11:09:25	12.6	38.0	57.0	0.0	0.0	31.0	0	0
11:09:26	12.5	26.0	57.0	0.0	0.0	31.0	0	0
11:09:27	12.4	37.0	57.0	0.0	0.0	31.0	0	0
11:09:28	12.5	31.0	57.0	0.0	0.0	31.0	0	0
11:09:29	12.7	33.0	57.0	0.0	0.0	31.0	0	0
11:09:30	12.7	44.0	57.0	0.0	0.0	31.0	0	0
11:09:31	12.8	41.0	58.0	0.0	0.0	31.0	0	0
11:09:32	12.9	31.0	58.0	0.0	0.0	31.0	0	0
11:09:33	12.8	44.0	58.0	0.0	0.0	31.0	0	0
11:09:34	12.7	34.0	58.0	0.0	0.0	31.0	0	0
11:09:35	12.6	28.0	58.0	0.0	0.0	31.0	0	0
11:09:36	12.7	33.0	58.0	0.0	0.0	31.0	0	0
11:09:37	12.8	42.0	58.0	0.0	0.0	31.0	0	0
11:09:38	12.8	39.0	58.0	0.0	0.0	31.0	0	0
11:09:39	12.8	39.0	58.0	0.0	0.0	31.0	0	0
11:09:40	12.8	35.0	58.0	0.0	0.0	31.0	0	0
11:09:41	13.0	33.0	58.0	0.0	0.0	31.0	0	0
11:09:42	13.0	38.0	58.0	0.0	0.0	31.0	0	0
11:09:43	13.1	44.0	59.0	0.0	0.0	31.0	0	0
11:09:44	13.1	38.0	59.0	0.0	0.0	31.0	0	0
11:09:45	13.0	41.0	59.0	0.0	0.0	31.0	0	0
11:09:46	13.0	36.0	59.0	0.0	0.0	31.0	0	0
11:09:47	13.1	33.0	60.0	0.0	0.0	31.0	0	0
11:09:48	12.9	33.0	59.0	0.0	0.0	31.0	0	0
11:09:49	12.8	41.0	59.0	0.0	0.0	31.0	0	0
11:09:50	12.8	25.0	59.0	0.0	0.0	31.0	0	0
11:09:51	12.7	29.0	58.0	0.0	0.0	31.0	0	0
11:09:52	12.9	35.0	58.0	0.0	0.0	31.0	0	0
11:09:53	12.8	33.0	58.0	0.0	0.0	31.0	0	0
11:09:54	12.7	47.0	58.0	0.0	0.0	31.0	0	0
11:09:55	12.6	30.0	58.0	0.0	0.0	31.0	0	0
11:09:56	12.6	28.0	58.0	0.0	0.0	31.0	0	0
11:09:57	12.6	27.0	57.0	0.0	0.0	31.0	0	0
11:09:58	12.9	37.0	57.0	0.0	0.0	31.0	0	0
11:09:59	12.9	47.0	58.0	0.0	0.0	31.0	0	0
11:10:00	12.9	43.0	59.0	0.0	0.0	31.0	0	0
11:10:01	12.8	37.0	59.0	0.0	0.0	31.0	0	0
11:10:02	12.7	31.0	59.0	0.0	0.0	31.0	0	0
11:10:03	12.7	33.0	58.0	0.0	0.0	31.0	0	0
11:10:04	12.7	31.0	58.0	0.0	0.0	31.0	0	0
11:10:05	12.6	29.0	58.0	0.0	0.0	31.0	0	0
11:10:06	12.5	37.0	58.0	0.0	0.0	31.0	0	0
11:10:07	12.4	26.0	57.0	0.0	0.0	31.0	0	0
11:10:08	12.5	28.0	57.0	0.0	0.0	31.0	0	0
11:10:09	12.6	38.0	56.0	0.0	0.0	31.0	0	0
11:10:10	12.6	42.0	57.0	0.0	0.0	31.0	0	0
11:10:11	12.6	42.0	57.0	0.0	0.0	31.0	0	0
11:10:12	12.7	36.0	57.0	0.0	0.0	31.0	0	0
11:10:13	12.7	33.0	57.0	0.0	0.0	31.0	0	0
11:10:14	12.9	39.0	57.0	0.0	0.0	31.0	0	0
11:10:15	13.0	43.0	58.0	0.0	0.0	31.0	0	0
11:10:16	13.0	42.0	58.0	0.0	0.0	31.0	0	0
11:10:17	13.0	42.0	59.0	0.0	0.0	31.0	0	0
11:10:18	13.0	32.0	59.0	0.0	0.0	31.0	0	0
11:10:19	13.0	36.0	59.0	0.0	0.0	31.0	0	0
11:10:20	12.9	34.0	59.0	0.0	0.0	31.0	0	0
11:10:21	12.9	37.0	59.0	0.0	0.0	31.0	0	0
11:10:22	12.8	29.0	59.0	0.0	0.0	31.0	0	0
11:10:23	12.7	34.0	58.0	0.0	0.0	31.0	0	0
11:10:24	12.8	33.0	58.0	0.0	0.0	31.0	0	0
11:10:25	12.8	31.0	58.0	0.0	0.0	31.0	0	0
11:10:26	12.7	39.0	58.0	0.0	0.0	31.0	0	0
11:10:27	12.8	37.0	58.0	0.0	0.0	31.0	0	0
11:10:28	12.9	31.0	58.0	0.0	0.0	31.0	0	0
11:10:29	12.6	44.0	58.0	0.0	0.0	31.0	0	0
11:10:30	12.7	27.0	58.0	0.0	0.0	31.0	0	0
11:10:31	12.7	30.0	57.0	0.0	0.0	31.0	0	0
11:10:32	12.8	43.0	58.0	0.0	0.0	31.0	0	0
11:10:33	12.8	38.0	58.0	0.0	0.0	31.0	0	0
11:10:34	12.8	34.0	58.0	0.0	0.0	31.0	0	0
11:10:35	12.7	35.0	58.0	0.0	0.0	31.0	0	0
11:10:36	12.8	32.0	58.0	0.0	0.0	31.0	0	0
11:10:37	12.9	37.0	58.0	0.0	0.0	31.0	0	0
11:10:38	13.0	42.0	58.0	0.0	0.0	31.0	0	0
11:10:39	13.0	43.0	59.0	0.0	0.0	31.0	0	0
11:10:40	13.0	35.0	59.0	0.0	0.0	31.0	0	0
11:10:41	12.7	41.0	59.0	0.0	0.0	31.0	0	0
11:10:42	12.6	16.0	59.0	0.0	0.0	31.0	0	0
11:10:43	12.6	27.0	58.0	0.0	0.0	31.0	0	0
11:10:44	12.6	27.0	58.0	0.0	0.0	31.0	0	0
11:10:45	12.6	33.0	57.0	0.0	0.0	31.0	0	0
11:10:46	12.7	35.0	57.0	0.0	0.0	31.0	0	0
11:10:47	12.7	38.0	57.0	0.0	0.0	31.0	0	0
11:10:48	12.7	37.0	58.0	0.0	0.0	31.0	0	0
11:10:49	12.8	34.0	58.0	0.0	0.0	31.0	0	0
11:10:50	12.8	37.0	58.0	0.0	0.0	31.0	0	0
11:10:51	12.8	38.0	58.0	0.0	0.0	31.0	0	0
11:10:52	12.7	34.0	58.0	0.0	0.0	31.0	0	0
11:10:53	12.7	34.0	58.0	0.0	0.0	31.0	0	0
11:10:54	12.7	33.0	58.0	0.0	0.0	31.0	0	0
11:10:55	12.6	33.0	58.0	0.0	0.0	31.0	0	0
11:10:56	12.7	38.0	58.0	0.0	0.0	31.0	0	0
11:10:57	12.8	32.0	58.0	0.0	0.0	31.0	0	0
11:10:58	12.8	40.0	58.0	0.0	0.0	31.0	0	0
11:10:59	12.7	44.0	58.0	0.0	0.0	31.0	0	0
11:11:00	12.7	33.0	58.0	0.0	0.0	31.0	0	0
11:11:01	12.7	30.0	58.0	0.0	0.0	31.0	0	0
11:11:02	12.6	35.0	58.0	0.0	0.0	31.0	0	0
11:11:03	12.6	29.0	58.0	0.0	0.0	31.0	0	0
11:11:04	12.6	37.0	57.0	0.0	0.0	31.0	0	0
11:11:05	12.8	30.0	57.0	0.0	0.0	31.0	0	0
11:11:06	12.7	46.0	58.0	0.0	0.0	31.0	0	0
11:11:07	12.6	31.0	58.0	0.0	0.0	31.0	0	0
11:11:08	12.6	31.0	58.0	0.0	0.0	31.0	0	0
11:11:09	12.6	32.0	57.0	0.0	0.0	31.0	0	0
11:11:10	12.6	32.0	57.0	0.0	0.0	31.0	0	0
11:11:11	12.6	37.0	58.0	0.0	0.0	31.0	0	0
11:11:12	12.5	34.0	58.0	0.0	0.0	31.0	0	0
11:11:13	12.6	32.0	57.0	0.0	0.0	31.0	0	0
11:11:14	12.5	30.0	57.0	0.0	0.0	31.0	0	0
11:11:15	12.7	34.0	57.0	0.0	0.0	31.0	0	0
11:11:16	13.0	34.0	57.0	0.0	0.0	31.0	0	0
11:11:17	12.8	46.0	57.0	0.0	0.0	31.0	0	0
11:11:18	12.7	50.0	59.0	0.0	0.0	31.0	0	0
11:11:19	12.7	22.0	58.0	0.0	0.0	31.0	0	0
11:11:20	12.7	33.0	58.0	0.0	0.0	31.0	0	0
11:11:21	12.7	33.0	58.0	0.0	0.0	31.0	0	0
11:11:22	12.8	34.0	58.0	0.0	0.0	31.0	0	0
11:11:23	12.9	43.0	58.0	0.0	0.0	31.0	0	0
11:11:24	12.9	42.0	58.0	0.0	0.0	31.0	0	0
11:11:25	12.9	38.0	59.0	0.0	0.0	31.0	0	0
11:11:26	12.8	35.0	59.0	0.0	0.0	31.0	0	0
11:11:27	12.7	35.0	59.0	0.0	0.0	31.0	0	0
11:11:28	12.6	26.0	58.0	0.0	0.0	31.0	0	0
11:11:29	12.6	26.0	58.0	0.0	0.0	31.0	0	0
11:11:30	12.4	33.0	57.0	0.0	0.0	31.0	0	0
11:11:31	12.4	30.0	57.0	0.0	0.0	31.0	0	0
11:11:32	12.3	31.0	57.0	0.0	0.0	31.0	0	0
11:11:33	12.2	31.0	56.0	0.0	0.0	31.0	0	0
11:11:34	12.2	31.0	56.0	0.0	0.0	31.0	0	0
11:11:35	12.3	28.0	56.0	0.0	0.0	31.0	0	0
11:11:36	12.5	34.0	56.0	0.0	0.0	31.0	0	0
11:11:37	12.4	38.0	56.0	0.0	0.0	31.0	0	0
11:11:38	12.4	40.0	56.0	0.0	0.0	31.0	0	0
11:11:39	12.5	33.0	56.0	0.0	0.0	31.0	0	0
11:11:40	12.4	34.0	56.0	0.0	0.0	31.0	0	0
11:11:41	12.4	36.0	56.0	0.0	0.0	31.0	0	0
11:11:42	12.4	30.0	56.0	0.0	0.0	31.0	0	0
11:11:43	12.6	37.0	56.0	0.0	0.0	31.0	0	0
11:11:44	12.6	42.0	57.0	0.0	0.0	31.0	0	0
11:11:45	12.8	40.0	57.0	0.0	0.0	31.0	0	0
11:11:46	13.0	39.0	58.0	0.0	0.0	31.0	0	0
11:11:47	12.9	47.0	58.0	0.0	0.0	31.0	0	0
11:11:48	12.8	37.0	59.0	0.0	0.0	31.0	0	0
11:11:49	12.7	23.0	58.0	0.0	0.0	31.0	0	0
11:11:50	12.6	36.0	58.0	0.0	0.0	31.0	0	0
11:11:51	12.5	28.0	58.0	0.0	0.0	31.0	0	0
11:11:52	12.5	28.0	57.0	0.0	0.0	31.0	0	0
11:11:53	12.4	34.0	57.0	0.0	0.0	31.0	0	0
11:11:54	12.4	34.0	57.0	0.0	0.0	31.0	0	0
11:11:55	12.4	31.0	57.0	0.0	0.0	31.0	0	0
11:11:56	12.4	34.0	57.0	0.0	0.0	31.0	0	0
11:11:57	12.4	33.0	57.0	0.0	0.0	31.0	0	0
11:11:58	12.2	33.0	56.0	0.0	0.0	31.0	0	0
11:11:59	12.2	28.0	56.0	0.0	0.0	31.0	0	0
11:12:00	12.3	27.0	56.0	0.0	0.0	31.0	0	0
11:12:01	12.4	35.0	56.0	0.0	0.0	31.0	0	0
11:12:02	12.5	41.0	56.0	0.0	0.0	31.0	0	0
11:12:03	12.5	43.0	57.0	0.0	0.0	31.0	0	0
11:12:04	12.6	33.0	57.0	0.0	0.0	31.0	0	0
11:12:05	12.8	39.0	57.0	0.0	0.0	31.0	0	0
11:12:06	12.8	47.0	58.0	0.0	0.0	31.0	0	0
11:12:07	12.9	36.0	58.0	0.0	0.0	31.0	0	0
11:12:08	13.0	40.0	58.0	0.0	0.0	31.0	0	0
11:12:09	13.1	43.0	59.0	0.0	0.0	31.0	0	0
11:12:10	13.0	39.0	59.0	0.0	0.0	31.0	0	0
11:12:11	12.9	30.0	59.0	0.0	0.0	31.0	0	0
11:12:12	13.0	33.0	59.0	0.0	0.0	31.0	0	0
11:12:13	12.9	36.0	59.0	0.0	0.0	31.0	0	0
11:12:14	12.9	32.0	59.0	0.0	0.0	31.0	0	0
11:12:15	12.8	40.0	59.0	0.0	0.0	31.0	0	0
11:12:16	13.0	31.0	59.0	0.0	0.0	31.0	0	0
11:12:17	13.0	41.0	59.0	0.0	0.0	31.0	0	0
11:12:18	13.1	42.0	59.0	0.0	0.0	31.0	0	0
11:12:19	13.1	41.0	60.0	0.0	0.0	31.0	0	0
11:12:20	13.2	38.0	60.0	0.0	0.0	31.0	0	0
11:12:21	13.2	39.0	60.0	0.0	0.0	31.0	0	0
11:12:22	13.1	40.0	60.0	0.0	0.0	31.0	0	0
11:12:23	13.1	27.0	60.0	0.0	0.0	31.0	0	0
11:12:24	13.1	34.0	59.0	0.0	0.0	31.0	0	0
11:12:25	13.1	38.0	59.0	0.0	0.0	31.0	0	0
11:12:26	13.1	35.0	60.0	0.0	0.0	31.0	0	0
11:12:27	13.2	40.0	60.0	0.0	0.0	31.0	0	0
11:12:28	13.2	39.0	60.0	0.0	0.0	31.0	0	0
11:12:29	13.1	42.0	60.0	0.0	0.0	31.0	0	0
11:12:30	13.0	27.0	60.0	0.0	0.0	31.0	0	0
11:12:31	13.1	34.0	59.0	0.0	0.0	31.0	0	0
11:12:32	13.0	38.0	59.0	0.0	0.0	31.0	0	0
11:12:33	13.0	38.0	59.0	0.0	0.0	31.0	0	0
11:12:34	12.9	35.0	59.0	0.0	0.0	31.0	0	0
11:12:35	13.0	33.0	59.0	0.0	0.0	31.0	0	0
11:12:36	13.0	33.0	59.0	0.0	0.0	31.0	0	0
11:12:37	13.0	41.0	59.0	0.0	0.0	31.0	0	0
11:12:38	13.1	38.0	59.0	0.0	0.0	31.0	0	0
11:12:39	13.1	35.0	59.0	0.0	0.0	31.0	0	0
11:12:40	13.1	38.0	59.0	0.0	0.0	31.0	0	0
11:12:41	13.1	37.0	59.0	0.0	0.0	31.0	0	0
11:12:42	12.9	36.0	59.0	0.0	0.0	31.0	0	0
11:12:43	12.8	35.0	60.0	0.0	0.0	31.0	0	0
11:12:44	12.6	22.0	58.0	0.0	0.0	31.0	0	0
11:12:45	12.4	33.0	59.0	0.0	0.0	31.0	0	0
11:12:46	12.1	20.0	57.0	0.0	0.0	31.0	0	0
11:12:47	12.0	19.0	56.0	0.0	0.0	31.0	0	0
11:12:48	12.3	18.0	55.0	0.0	0.0	31.0	0	0
11:12:49	12.5	45.0	55.0	0.0	0.0	31.0	0	0
11:12:50	12.5	60.0	56.0	0.0	0.0	31.0	0	0
11:12:51	12.6	35.0	57.0	0.0	0.0	31.0	0	0
11:12:52	12.7	50.0	57.0	0.0	0.0	31.0	0	0
