# Supplementary material for: Handcycling with concurrent lower body low-frequency electromyostimulation significantly increases acute oxygen uptake: implications for rehabilitation and prevention
Source: PeerJ. 2022 May 18;10:e13333. doi: 10.7717/peerj.13333 (PMC9123886; doi:10.7717/peerj.13333)
Supplement: Supplemental Information 1 — Raw data for each participant (load, heart rate, spirometric data) and R-Scripts for data processing (as described in the material & method section under “Data aquisition”), and EMS intensity and blood lactate concentration. [file peerj-10-13333-s001.zip › raw_data/HANDCYCLE/EMS_Pilot_11_CON_LOAD.csv]

Time	Speed [km/h]	Power [watt]	Cadence	Heartrate	Temperature [?]	Altitude [m]	latitude	longitude
13:43:08	0.0	0.0	0.0	0.0	0.0	59.0	0	0
13:43:09	3.3	0.0	0.0	0.0	0.0	59.0	0	0
13:43:10	7.0	0.0	0.0	0.0	0.0	59.0	0	0
13:43:11	9.2	0.0	0.0	0.0	0.0	59.0	0	0
13:43:12	10.1	0.0	0.0	0.0	0.0	59.0	0	0
13:43:13	11.2	0.0	0.0	0.0	0.0	59.0	0	0
13:43:14	11.9	59.0	52.0	0.0	0.0	59.0	0	0
13:43:15	12.6	59.0	52.0	0.0	0.0	59.0	0	0
13:43:16	13.2	58.0	55.0	0.0	0.0	59.0	0	0
13:43:17	13.4	66.0	58.0	0.0	0.0	59.0	0	0
13:43:18	13.8	48.0	60.0	0.0	0.0	59.0	0	0
13:43:19	14.2	57.0	62.0	0.0	0.0	59.0	0	0
13:43:20	14.6	61.0	63.0	0.0	0.0	59.0	0	0
13:43:21	14.7	66.0	65.0	0.0	0.0	59.0	0	0
13:43:22	14.6	54.0	66.0	0.0	0.0	59.0	0	0
13:43:23	14.6	40.0	67.0	0.0	0.0	59.0	0	0
13:43:24	14.5	35.0	67.0	0.0	0.0	59.0	0	0
13:43:25	14.3	33.0	66.0	0.0	0.0	59.0	0	0
13:43:26	14.0	27.0	66.0	0.0	0.0	59.0	0	0
13:43:27	13.7	26.0	65.0	0.0	0.0	59.0	0	0
13:43:28	13.4	26.0	64.0	0.0	0.0	59.0	0	0
13:43:29	13.1	28.0	63.0	0.0	0.0	59.0	0	0
13:43:30	12.8	37.0	61.0	0.0	0.0	59.0	0	0
13:43:31	12.6	50.0	60.0	0.0	0.0	59.0	0	0
13:43:32	12.5	56.0	59.0	0.0	0.0	59.0	0	0
13:43:33	12.4	69.0	58.0	0.0	0.0	59.0	0	0
13:43:34	12.2	74.0	57.0	0.0	0.0	59.0	0	0
13:43:35	12.1	71.0	56.0	0.0	0.0	59.0	0	0
13:43:36	12.1	69.0	56.0	0.0	0.0	59.0	0	0
13:43:37	12.5	72.0	55.0	0.0	0.0	59.0	0	0
13:43:38	12.8	83.0	55.0	0.0	0.0	59.0	0	0
13:43:39	13.0	97.0	57.0	0.0	0.0	59.0	0	0
13:43:40	13.4	79.0	58.0	0.0	0.0	59.0	0	0
13:43:41	13.8	87.0	60.0	0.0	0.0	59.0	0	0
13:43:42	13.8	101.0	61.0	0.0	0.0	59.0	0	0
13:43:43	13.9	72.0	63.0	0.0	0.0	59.0	0	0
13:43:44	14.2	59.0	63.0	0.0	0.0	59.0	0	0
13:43:45	14.3	68.0	63.0	0.0	0.0	59.0	0	0
13:43:46	14.2	65.0	64.0	0.0	0.0	59.0	0	0
13:43:47	14.1	52.0	65.0	0.0	0.0	59.0	0	0
13:43:48	14.0	40.0	64.0	0.0	0.0	59.0	0	0
13:43:49	14.0	43.0	64.0	0.0	0.0	59.0	0	0
13:43:50	13.9	48.0	63.0	0.0	0.0	59.0	0	0
13:43:51	14.0	47.0	63.0	0.0	0.0	59.0	0	0
13:43:52	14.0	61.0	63.0	0.0	0.0	59.0	0	0
13:43:53	14.0	60.0	64.0	0.0	0.0	59.0	0	0
13:43:54	14.0	54.0	64.0	0.0	0.0	59.0	0	0
13:43:55	14.0	53.0	64.0	0.0	0.0	59.0	0	0
13:43:56	13.9	55.0	64.0	0.0	0.0	59.0	0	0
13:43:57	13.9	51.0	63.0	0.0	0.0	59.0	0	0
13:43:58	13.7	50.0	63.0	0.0	0.0	59.0	0	0
13:43:59	13.6	50.0	63.0	0.0	0.0	59.0	0	0
13:44:00	13.6	46.0	63.0	0.0	0.0	59.0	0	0
13:44:01	13.5	49.0	62.0	0.0	0.0	59.0	0	0
13:44:02	13.5	51.0	62.0	0.0	0.0	59.0	0	0
13:44:03	13.3	52.0	62.0	0.0	0.0	59.0	0	0
13:44:04	13.3	48.0	61.0	0.0	0.0	59.0	0	0
13:44:05	13.4	46.0	61.0	0.0	0.0	59.0	0	0
13:44:06	13.4	57.0	61.0	0.0	0.0	59.0	0	0
13:44:07	13.3	59.0	61.0	0.0	0.0	59.0	0	0
13:44:08	13.4	55.0	61.0	0.0	0.0	59.0	0	0
13:44:09	13.4	57.0	61.0	0.0	0.0	59.0	0	0
13:44:10	13.3	55.0	61.0	0.0	0.0	59.0	0	0
13:44:11	13.3	53.0	61.0	0.0	0.0	59.0	0	0
13:44:12	13.4	51.0	60.0	0.0	0.0	59.0	0	0
13:44:13	13.4	58.0	60.0	0.0	0.0	59.0	0	0
13:44:14	13.5	56.0	61.0	0.0	0.0	59.0	0	0
13:44:15	13.5	62.0	61.0	0.0	0.0	59.0	0	0
13:44:16	13.6	60.0	61.0	0.0	0.0	59.0	0	0
13:44:17	13.7	63.0	61.0	0.0	0.0	59.0	0	0
13:44:18	13.6	58.0	62.0	0.0	0.0	59.0	0	0
13:44:19	13.6	61.0	62.0	0.0	0.0	59.0	0	0
13:44:20	13.6	54.0	62.0	0.0	0.0	59.0	0	0
13:44:21	13.5	56.0	61.0	0.0	0.0	59.0	0	0
13:44:22	13.5	56.0	61.0	0.0	0.0	59.0	0	0
13:44:23	13.4	53.0	61.0	0.0	0.0	59.0	0	0
13:44:24	13.3	54.0	61.0	0.0	0.0	59.0	0	0
13:44:25	13.3	57.0	61.0	0.0	0.0	59.0	0	0
13:44:26	13.3	52.0	61.0	0.0	0.0	59.0	0	0
13:44:27	13.2	55.0	60.0	0.0	0.0	59.0	0	0
13:44:28	13.2	56.0	60.0	0.0	0.0	59.0	0	0
13:44:29	13.2	51.0	60.0	0.0	0.0	59.0	0	0
13:44:30	13.2	53.0	60.0	0.0	0.0	59.0	0	0
13:44:31	13.1	60.0	60.0	0.0	0.0	59.0	0	0
13:44:32	13.1	56.0	60.0	0.0	0.0	59.0	0	0
13:44:33	13.0	52.0	60.0	0.0	0.0	59.0	0	0
13:44:34	13.0	52.0	59.0	0.0	0.0	59.0	0	0
13:44:35	13.0	50.0	59.0	0.0	0.0	59.0	0	0
13:44:36	12.9	57.0	59.0	0.0	0.0	59.0	0	0
13:44:37	12.9	54.0	59.0	0.0	0.0	59.0	0	0
13:44:38	12.9	57.0	59.0	0.0	0.0	59.0	0	0
13:44:39	12.9	55.0	59.0	0.0	0.0	59.0	0	0
13:44:40	12.9	56.0	59.0	0.0	0.0	59.0	0	0
13:44:41	12.9	55.0	58.0	0.0	0.0	59.0	0	0
13:44:42	13.0	57.0	58.0	0.0	0.0	59.0	0	0
13:44:43	13.1	59.0	58.0	0.0	0.0	59.0	0	0
13:44:44	13.1	65.0	59.0	0.0	0.0	59.0	0	0
13:44:45	13.2	64.0	59.0	0.0	0.0	59.0	0	0
13:44:46	13.3	65.0	60.0	0.0	0.0	59.0	0	0
13:44:47	13.3	64.0	60.0	0.0	0.0	59.0	0	0
13:44:48	13.3	64.0	61.0	0.0	0.0	59.0	0	0
13:44:49	13.3	58.0	60.0	0.0	0.0	59.0	0	0
13:44:50	13.3	58.0	60.0	0.0	0.0	59.0	0	0
13:44:51	13.2	57.0	60.0	0.0	0.0	59.0	0	0
13:44:52	13.1	60.0	60.0	0.0	0.0	59.0	0	0
13:44:53	13.2	52.0	60.0	0.0	0.0	59.0	0	0
13:44:54	13.1	52.0	60.0	0.0	0.0	59.0	0	0
13:44:55	13.0	64.0	60.0	0.0	0.0	59.0	0	0
13:44:56	13.0	49.0	59.0	0.0	0.0	59.0	0	0
13:44:57	13.0	56.0	59.0	0.0	0.0	59.0	0	0
13:44:58	12.9	61.0	59.0	0.0	0.0	59.0	0	0
13:44:59	13.0	57.0	59.0	0.0	0.0	59.0	0	0
13:45:00	13.0	53.0	59.0	0.0	0.0	59.0	0	0
13:45:01	13.0	63.0	59.0	0.0	0.0	59.0	0	0
13:45:02	13.0	55.0	59.0	0.0	0.0	59.0	0	0
13:45:03	12.9	64.0	59.0	0.0	0.0	59.0	0	0
13:45:04	12.8	53.0	59.0	0.0	0.0	59.0	0	0
13:45:05	13.0	50.0	58.0	0.0	0.0	59.0	0	0
13:45:06	13.1	62.0	58.0	0.0	0.0	59.0	0	0
13:45:07	13.1	70.0	59.0	0.0	0.0	59.0	0	0
13:45:08	13.2	61.0	59.0	0.0	0.0	59.0	0	0
13:45:09	13.3	60.0	60.0	0.0	0.0	59.0	0	0
13:45:10	13.3	69.0	60.0	0.0	0.0	59.0	0	0
13:45:11	13.3	61.0	60.0	0.0	0.0	59.0	0	0
13:45:12	13.2	59.0	60.0	0.0	0.0	59.0	0	0
13:45:13	13.2	64.0	60.0	0.0	0.0	59.0	0	0
13:45:14	13.2	55.0	60.0	0.0	0.0	59.0	0	0
13:45:15	13.2	63.0	60.0	0.0	0.0	59.0	0	0
13:45:16	13.2	63.0	60.0	0.0	0.0	59.0	0	0
13:45:17	13.3	59.0	60.0	0.0	0.0	59.0	0	0
13:45:18	13.3	65.0	60.0	0.0	0.0	59.0	0	0
13:45:19	13.3	64.0	61.0	0.0	0.0	59.0	0	0
13:45:20	13.4	65.0	61.0	0.0	0.0	59.0	0	0
13:45:21	13.4	62.0	61.0	0.0	0.0	59.0	0	0
13:45:22	13.4	60.0	61.0	0.0	0.0	59.0	0	0
13:45:23	13.5	66.0	61.0	0.0	0.0	59.0	0	0
13:45:24	13.5	63.0	61.0	0.0	0.0	59.0	0	0
13:45:25	13.4	63.0	61.0	0.0	0.0	59.0	0	0
13:45:26	13.4	60.0	61.0	0.0	0.0	59.0	0	0
13:45:27	13.3	58.0	61.0	0.0	0.0	59.0	0	0
13:45:28	13.1	61.0	61.0	0.0	0.0	59.0	0	0
13:45:29	13.2	52.0	61.0	0.0	0.0	59.0	0	0
13:45:30	13.1	53.0	60.0	0.0	0.0	59.0	0	0
13:45:31	13.2	62.0	60.0	0.0	0.0	59.0	0	0
13:45:32	13.1	60.0	60.0	0.0	0.0	59.0	0	0
13:45:33	13.0	63.0	60.0	0.0	0.0	59.0	0	0
13:45:34	13.0	41.0	60.0	0.0	0.0	59.0	0	0
13:45:35	13.0	58.0	59.0	0.0	0.0	59.0	0	0
13:45:36	13.1	65.0	59.0	0.0	0.0	59.0	0	0
13:45:37	13.1	65.0	60.0	0.0	0.0	59.0	0	0
13:45:38	13.1	59.0	60.0	0.0	0.0	59.0	0	0
13:45:39	13.1	62.0	60.0	0.0	0.0	59.0	0	0
13:45:40	13.2	55.0	60.0	0.0	0.0	59.0	0	0
13:45:41	13.2	62.0	60.0	0.0	0.0	59.0	0	0
13:45:42	13.3	61.0	60.0	0.0	0.0	59.0	0	0
13:45:43	13.3	67.0	60.0	0.0	0.0	59.0	0	0
13:45:44	13.3	62.0	61.0	0.0	0.0	59.0	0	0
13:45:45	13.3	59.0	61.0	0.0	0.0	59.0	0	0
13:45:46	13.2	56.0	61.0	0.0	0.0	59.0	0	0
13:45:47	13.2	54.0	60.0	0.0	0.0	59.0	0	0
13:45:48	13.1	63.0	60.0	0.0	0.0	59.0	0	0
13:45:49	13.2	54.0	60.0	0.0	0.0	59.0	0	0
13:45:50	13.1	58.0	60.0	0.0	0.0	59.0	0	0
13:45:51	13.1	61.0	60.0	0.0	0.0	59.0	0	0
13:45:52	13.2	61.0	60.0	0.0	0.0	59.0	0	0
13:45:53	13.3	58.0	60.0	0.0	0.0	59.0	0	0
13:45:54	13.3	65.0	60.0	0.0	0.0	59.0	0	0
13:45:55	13.2	60.0	60.0	0.0	0.0	59.0	0	0
13:45:56	13.1	58.0	60.0	0.0	0.0	59.0	0	0
13:45:57	13.1	55.0	60.0	0.0	0.0	59.0	0	0
13:45:58	13.2	55.0	60.0	0.0	0.0	59.0	0	0
13:45:59	13.2	61.0	60.0	0.0	0.0	59.0	0	0
13:46:00	13.3	63.0	60.0	0.0	0.0	59.0	0	0
13:46:01	13.4	61.0	60.0	0.0	0.0	59.0	0	0
13:46:02	13.5	64.0	60.0	0.0	0.0	59.0	0	0
13:46:03	13.6	65.0	61.0	0.0	0.0	59.0	0	0
13:46:04	13.6	72.0	61.0	0.0	0.0	59.0	0	0
13:46:05	13.6	60.0	62.0	0.0	0.0	59.0	0	0
13:46:06	13.6	63.0	62.0	0.0	0.0	59.0	0	0
13:46:07	13.7	61.0	62.0	0.0	0.0	59.0	0	0
13:46:08	13.7	60.0	61.0	0.0	0.0	59.0	0	0
13:46:09	13.7	68.0	62.0	0.0	0.0	59.0	0	0
13:46:10	13.7	60.0	62.0	0.0	0.0	59.0	0	0
13:46:11	13.7	57.0	62.0	0.0	0.0	59.0	0	0
13:46:12	13.8	62.0	62.0	0.0	0.0	59.0	0	0
13:46:13	13.7	61.0	62.0	0.0	0.0	59.0	0	0
13:46:14	13.7	58.0	62.0	0.0	0.0	59.0	0	0
13:46:15	13.6	63.0	62.0	0.0	0.0	59.0	0	0
13:46:16	13.7	58.0	62.0	0.0	0.0	59.0	0	0
13:46:17	13.7	67.0	62.0	0.0	0.0	59.0	0	0
13:46:18	13.7	61.0	62.0	0.0	0.0	59.0	0	0
13:46:19	13.8	61.0	62.0	0.0	0.0	59.0	0	0
13:46:20	13.9	67.0	63.0	0.0	0.0	59.0	0	0
13:46:21	13.9	65.0	63.0	0.0	0.0	59.0	0	0
13:46:22	13.8	62.0	63.0	0.0	0.0	59.0	0	0
13:46:23	13.8	57.0	63.0	0.0	0.0	59.0	0	0
13:46:24	13.7	61.0	63.0	0.0	0.0	59.0	0	0
13:46:25	13.6	53.0	62.0	0.0	0.0	59.0	0	0
13:46:26	13.6	53.0	62.0	0.0	0.0	59.0	0	0
13:46:27	13.5	64.0	62.0	0.0	0.0	59.0	0	0
13:46:28	13.5	54.0	62.0	0.0	0.0	59.0	0	0
13:46:29	13.5	57.0	61.0	0.0	0.0	59.0	0	0
13:46:30	13.5	60.0	61.0	0.0	0.0	59.0	0	0
13:46:31	13.4	57.0	61.0	0.0	0.0	59.0	0	0
13:46:32	13.4	60.0	61.0	0.0	0.0	59.0	0	0
13:46:33	13.5	57.0	61.0	0.0	0.0	59.0	0	0
13:46:34	13.5	61.0	61.0	0.0	0.0	59.0	0	0
13:46:35	13.5	59.0	61.0	0.0	0.0	59.0	0	0
13:46:36	13.5	61.0	61.0	0.0	0.0	59.0	0	0
13:46:37	13.3	60.0	61.0	0.0	0.0	59.0	0	0
13:46:38	13.3	57.0	61.0	0.0	0.0	59.0	0	0
13:46:39	13.2	49.0	61.0	0.0	0.0	59.0	0	0
13:46:40	13.2	56.0	60.0	0.0	0.0	59.0	0	0
13:46:41	13.3	56.0	60.0	0.0	0.0	59.0	0	0
13:46:42	13.3	61.0	60.0	0.0	0.0	59.0	0	0
13:46:43	13.3	58.0	60.0	0.0	0.0	59.0	0	0
13:46:44	13.4	59.0	60.0	0.0	0.0	59.0	0	0
13:46:45	13.4	61.0	60.0	0.0	0.0	59.0	0	0
13:46:46	13.4	64.0	61.0	0.0	0.0	59.0	0	0
13:46:47	13.5	58.0	61.0	0.0	0.0	59.0	0	0
13:46:48	13.5	61.0	61.0	0.0	0.0	59.0	0	0
13:46:49	13.6	62.0	61.0	0.0	0.0	59.0	0	0
13:46:50	13.7	61.0	61.0	0.0	0.0	59.0	0	0
13:46:51	13.6	61.0	61.0	0.0	0.0	59.0	0	0
13:46:52	13.6	68.0	62.0	0.0	0.0	59.0	0	0
13:46:53	13.6	55.0	62.0	0.0	0.0	59.0	0	0
13:46:54	13.6	57.0	62.0	0.0	0.0	59.0	0	0
13:46:55	13.7	64.0	61.0	0.0	0.0	59.0	0	0
13:46:56	13.6	61.0	62.0	0.0	0.0	59.0	0	0
13:46:57	13.5	57.0	62.0	0.0	0.0	59.0	0	0
13:46:58	13.5	56.0	62.0	0.0	0.0	59.0	0	0
13:46:59	13.5	59.0	61.0	0.0	0.0	59.0	0	0
13:47:00	13.5	58.0	61.0	0.0	0.0	59.0	0	0
13:47:01	13.6	62.0	61.0	0.0	0.0	59.0	0	0
13:47:02	13.6	66.0	62.0	0.0	0.0	59.0	0	0
13:47:03	13.7	60.0	62.0	0.0	0.0	59.0	0	0
13:47:04	13.8	62.0	62.0	0.0	0.0	59.0	0	0
13:47:05	13.8	67.0	62.0	0.0	0.0	59.0	0	0
13:47:06	13.8	63.0	63.0	0.0	0.0	59.0	0	0
13:47:07	13.7	58.0	62.0	0.0	0.0	59.0	0	0
13:47:08	13.7	61.0	63.0	0.0	0.0	59.0	0	0
13:47:09	13.6	61.0	62.0	0.0	0.0	59.0	0	0
13:47:10	13.6	58.0	62.0	0.0	0.0	59.0	0	0
13:47:11	13.6	53.0	62.0	0.0	0.0	59.0	0	0
13:47:12	13.5	59.0	62.0	0.0	0.0	59.0	0	0
13:47:13	13.6	56.0	62.0	0.0	0.0	59.0	0	0
13:47:14	13.6	56.0	61.0	0.0	0.0	59.0	0	0
13:47:15	13.7	67.0	62.0	0.0	0.0	59.0	0	0
13:47:16	13.9	67.0	62.0	0.0	0.0	59.0	0	0
13:47:17	13.9	67.0	63.0	0.0	0.0	59.0	0	0
13:47:18	13.9	69.0	63.0	0.0	0.0	59.0	0	0
13:47:19	13.9	60.0	63.0	0.0	0.0	59.0	0	0
13:47:20	13.9	58.0	63.0	0.0	0.0	59.0	0	0
13:47:21	13.8	59.0	63.0	0.0	0.0	59.0	0	0
13:47:22	13.8	58.0	63.0	0.0	0.0	59.0	0	0
13:47:23	13.8	60.0	63.0	0.0	0.0	59.0	0	0
13:47:24	13.7	60.0	63.0	0.0	0.0	59.0	0	0
13:47:25	13.7	55.0	63.0	0.0	0.0	59.0	0	0
13:47:26	13.4	55.0	62.0	0.0	0.0	59.0	0	0
13:47:27	13.3	44.0	62.0	0.0	0.0	59.0	0	0
13:47:28	13.4	50.0	61.0	0.0	0.0	59.0	0	0
13:47:29	13.4	61.0	61.0	0.0	0.0	59.0	0	0
13:47:30	13.4	59.0	61.0	0.0	0.0	59.0	0	0
13:47:31	13.4	61.0	61.0	0.0	0.0	59.0	0	0
13:47:32	13.4	55.0	61.0	0.0	0.0	59.0	0	0
13:47:33	13.3	58.0	61.0	0.0	0.0	59.0	0	0
13:47:34	13.3	55.0	61.0	0.0	0.0	59.0	0	0
13:47:35	13.3	49.0	60.0	0.0	0.0	59.0	0	0
13:47:36	13.4	65.0	61.0	0.0	0.0	59.0	0	0
13:47:37	13.3	58.0	61.0	0.0	0.0	59.0	0	0
13:47:38	13.3	59.0	61.0	0.0	0.0	59.0	0	0
13:47:39	13.3	56.0	61.0	0.0	0.0	59.0	0	0
13:47:40	13.3	55.0	60.0	0.0	0.0	59.0	0	0
13:47:41	13.3	54.0	60.0	0.0	0.0	59.0	0	0
13:47:42	13.3	57.0	60.0	0.0	0.0	59.0	0	0
13:47:43	13.3	59.0	60.0	0.0	0.0	59.0	0	0
13:47:44	13.4	60.0	60.0	0.0	0.0	59.0	0	0
13:47:45	13.5	63.0	61.0	0.0	0.0	59.0	0	0
13:47:46	13.4	60.0	61.0	0.0	0.0	59.0	0	0
13:47:47	13.3	57.0	61.0	0.0	0.0	59.0	0	0
13:47:48	13.3	54.0	61.0	0.0	0.0	59.0	0	0
13:47:49	13.3	54.0	60.0	0.0	0.0	59.0	0	0
13:47:50	13.4	61.0	60.0	0.0	0.0	59.0	0	0
13:47:51	13.5	58.0	61.0	0.0	0.0	59.0	0	0
13:47:52	13.5	66.0	61.0	0.0	0.0	59.0	0	0
13:47:53	13.5	60.0	61.0	0.0	0.0	59.0	0	0
13:47:54	13.5	57.0	61.0	0.0	0.0	59.0	0	0
13:47:55	13.6	61.0	61.0	0.0	0.0	59.0	0	0
13:47:56	13.6	63.0	61.0	0.0	0.0	59.0	0	0
13:47:57	13.6	61.0	62.0	0.0	0.0	59.0	0	0
13:47:58	13.7	58.0	62.0	0.0	0.0	59.0	0	0
13:47:59	13.8	72.0	62.0	0.0	0.0	59.0	0	0
13:48:00	13.6	64.0	62.0	0.0	0.0	59.0	0	0
13:48:01	13.5	59.0	63.0	0.0	0.0	59.0	0	0
13:48:02	13.4	53.0	62.0	0.0	0.0	59.0	0	0
13:48:03	13.4	51.0	62.0	0.0	0.0	59.0	0	0
13:48:04	13.2	52.0	61.0	0.0	0.0	59.0	0	0
13:48:05	13.3	51.0	61.0	0.0	0.0	59.0	0	0
13:48:06	13.4	54.0	60.0	0.0	0.0	59.0	0	0
13:48:07	13.4	61.0	60.0	0.0	0.0	59.0	0	0
13:48:08	13.3	63.0	61.0	0.0	0.0	59.0	0	0
13:48:09	13.5	57.0	61.0	0.0	0.0	59.0	0	0
13:48:10	13.5	61.0	61.0	0.0	0.0	59.0	0	0
13:48:11	13.6	61.0	61.0	0.0	0.0	59.0	0	0
13:48:12	13.6	64.0	61.0	0.0	0.0	59.0	0	0
13:48:13	13.8	66.0	61.0	0.0	0.0	59.0	0	0
13:48:14	13.8	64.0	62.0	0.0	0.0	59.0	0	0
13:48:15	13.8	69.0	62.0	0.0	0.0	59.0	0	0
13:48:16	13.8	65.0	63.0	0.0	0.0	59.0	0	0
13:48:17	13.9	66.0	63.0	0.0	0.0	59.0	0	0
13:48:18	13.9	65.0	63.0	0.0	0.0	59.0	0	0
13:48:19	14.0	64.0	63.0	0.0	0.0	59.0	0	0
13:48:20	14.0	70.0	64.0	0.0	0.0	59.0	0	0
13:48:21	14.0	60.0	64.0	0.0	0.0	59.0	0	0
13:48:22	13.8	60.0	64.0	0.0	0.0	59.0	0	0
13:48:23	13.5	52.0	63.0	0.0	0.0	59.0	0	0
13:48:24	13.5	40.0	62.0	0.0	0.0	59.0	0	0
13:48:25	13.3	51.0	62.0	0.0	0.0	59.0	0	0
13:48:26	13.3	52.0	61.0	0.0	0.0	59.0	0	0
13:48:27	13.2	51.0	61.0	0.0	0.0	59.0	0	0
13:48:28	13.2	53.0	60.0	0.0	0.0	59.0	0	0
13:48:29	13.2	53.0	60.0	0.0	0.0	59.0	0	0
13:48:30	13.2	56.0	60.0	0.0	0.0	59.0	0	0
13:48:31	13.2	61.0	60.0	0.0	0.0	59.0	0	0
13:48:32	13.3	58.0	60.0	0.0	0.0	59.0	0	0
13:48:33	13.3	60.0	60.0	0.0	0.0	59.0	0	0
13:48:34	13.4	64.0	60.0	0.0	0.0	59.0	0	0
13:48:35	13.5	64.0	61.0	0.0	0.0	59.0	0	0
13:48:36	13.5	66.0	61.0	0.0	0.0	59.0	0	0
13:48:37	13.3	58.0	61.0	0.0	0.0	59.0	0	0
13:48:38	13.3	52.0	61.0	0.0	0.0	59.0	0	0
13:48:39	13.3	52.0	61.0	0.0	0.0	59.0	0	0
13:48:40	13.4	56.0	60.0	0.0	0.0	59.0	0	0
13:48:41	13.4	63.0	60.0	0.0	0.0	59.0	0	0
13:48:42	13.3	65.0	61.0	0.0	0.0	59.0	0	0
13:48:43	13.4	55.0	61.0	0.0	0.0	59.0	0	0
13:48:44	13.2	60.0	61.0	0.0	0.0	59.0	0	0
13:48:45	13.2	54.0	61.0	0.0	0.0	59.0	0	0
13:48:46	13.3	54.0	60.0	0.0	0.0	59.0	0	0
13:48:47	13.4	65.0	60.0	0.0	0.0	59.0	0	0
13:48:48	13.4	62.0	61.0	0.0	0.0	59.0	0	0
13:48:49	13.6	66.0	61.0	0.0	0.0	59.0	0	0
13:48:50	13.7	62.0	61.0	0.0	0.0	59.0	0	0
13:48:51	13.8	69.0	62.0	0.0	0.0	59.0	0	0
13:48:52	13.9	67.0	62.0	0.0	0.0	59.0	0	0
13:48:53	13.8	68.0	63.0	0.0	0.0	59.0	0	0
13:48:54	13.8	64.0	63.0	0.0	0.0	59.0	0	0
13:48:55	13.8	61.0	63.0	0.0	0.0	59.0	0	0
13:48:56	13.9	60.0	63.0	0.0	0.0	59.0	0	0
13:48:57	13.8	59.0	63.0	0.0	0.0	59.0	0	0
13:48:58	13.8	64.0	63.0	0.0	0.0	59.0	0	0
13:48:59	13.8	59.0	63.0	0.0	0.0	59.0	0	0
13:49:00	13.7	64.0	62.0	0.0	0.0	59.0	0	0
13:49:01	13.6	56.0	63.0	0.0	0.0	59.0	0	0
13:49:02	13.6	56.0	62.0	0.0	0.0	59.0	0	0
13:49:03	13.6	59.0	62.0	0.0	0.0	59.0	0	0
13:49:04	13.6	58.0	62.0	0.0	0.0	59.0	0	0
13:49:05	13.6	56.0	62.0	0.0	0.0	59.0	0	0
13:49:06	13.5	59.0	62.0	0.0	0.0	59.0	0	0
13:49:07	13.5	52.0	62.0	0.0	0.0	59.0	0	0
13:49:08	13.4	57.0	61.0	0.0	0.0	59.0	0	0
13:49:09	13.4	54.0	61.0	0.0	0.0	59.0	0	0
13:49:10	13.4	57.0	61.0	0.0	0.0	59.0	0	0
13:49:11	13.4	58.0	61.0	0.0	0.0	59.0	0	0
13:49:12	13.4	56.0	61.0	0.0	0.0	59.0	0	0
13:49:13	13.4	55.0	61.0	0.0	0.0	59.0	0	0
13:49:14	13.4	62.0	61.0	0.0	0.0	59.0	0	0
13:49:15	13.3	60.0	61.0	0.0	0.0	59.0	0	0
13:49:16	13.3	54.0	61.0	0.0	0.0	59.0	0	0
13:49:17	13.4	57.0	61.0	0.0	0.0	59.0	0	0
13:49:18	13.4	61.0	61.0	0.0	0.0	59.0	0	0
13:49:19	13.4	61.0	61.0	0.0	0.0	59.0	0	0
13:49:20	13.4	61.0	61.0	0.0	0.0	59.0	0	0
13:49:21	13.4	59.0	61.0	0.0	0.0	59.0	0	0
13:49:22	13.4	55.0	61.0	0.0	0.0	59.0	0	0
13:49:23	13.4	59.0	61.0	0.0	0.0	59.0	0	0
13:49:24	13.3	61.0	61.0	0.0	0.0	59.0	0	0
13:49:25	13.4	53.0	61.0	0.0	0.0	59.0	0	0
13:49:26	13.5	59.0	61.0	0.0	0.0	59.0	0	0
13:49:27	13.5	63.0	61.0	0.0	0.0	59.0	0	0
13:49:28	13.5	63.0	61.0	0.0	0.0	59.0	0	0
13:49:29	13.5	58.0	62.0	0.0	0.0	59.0	0	0
13:49:30	13.5	59.0	61.0	0.0	0.0	59.0	0	0
13:49:31	13.5	58.0	62.0	0.0	0.0	59.0	0	0
13:49:32	13.6	61.0	61.0	0.0	0.0	59.0	0	0
13:49:33	13.6	60.0	62.0	0.0	0.0	59.0	0	0
13:49:34	13.6	61.0	62.0	0.0	0.0	59.0	0	0
13:49:35	13.6	60.0	62.0	0.0	0.0	59.0	0	0
13:49:36	13.6	60.0	62.0	0.0	0.0	59.0	0	0
13:49:37	13.6	55.0	62.0	0.0	0.0	59.0	0	0
13:49:38	13.6	59.0	62.0	0.0	0.0	59.0	0	0
13:49:39	13.5	60.0	62.0	0.0	0.0	59.0	0	0
13:49:40	13.5	63.0	62.0	0.0	0.0	59.0	0	0
13:49:41	13.5	52.0	62.0	0.0	0.0	59.0	0	0
13:49:42	13.4	59.0	61.0	0.0	0.0	59.0	0	0
13:49:43	13.4	55.0	61.0	0.0	0.0	59.0	0	0
13:49:44	13.5	54.0	61.0	0.0	0.0	59.0	0	0
13:49:45	13.5	55.0	61.0	0.0	0.0	59.0	0	0
13:49:46	13.5	64.0	61.0	0.0	0.0	59.0	0	0
13:49:47	13.4	61.0	61.0	0.0	0.0	59.0	0	0
13:49:48	13.4	54.0	61.0	0.0	0.0	59.0	0	0
13:49:49	13.4	61.0	61.0	0.0	0.0	59.0	0	0
13:49:50	13.4	54.0	61.0	0.0	0.0	59.0	0	0
13:49:51	13.4	59.0	61.0	0.0	0.0	59.0	0	0
13:49:52	13.4	61.0	61.0	0.0	0.0	59.0	0	0
13:49:53	13.4	57.0	61.0	0.0	0.0	59.0	0	0
13:49:54	13.4	56.0	61.0	0.0	0.0	59.0	0	0
13:49:55	13.3	62.0	61.0	0.0	0.0	59.0	0	0
13:49:56	13.2	53.0	61.0	0.0	0.0	59.0	0	0
13:49:57	13.1	47.0	60.0	0.0	0.0	59.0	0	0
13:49:58	13.2	54.0	60.0	0.0	0.0	59.0	0	0
13:49:59	13.2	58.0	60.0	0.0	0.0	59.0	0	0
13:50:00	13.3	63.0	60.0	0.0	0.0	59.0	0	0
13:50:01	13.3	59.0	60.0	0.0	0.0	59.0	0	0
13:50:02	13.3	62.0	60.0	0.0	0.0	59.0	0	0
13:50:03	13.4	58.0	60.0	0.0	0.0	59.0	0	0
13:50:04	13.3	60.0	61.0	0.0	0.0	59.0	0	0
13:50:05	13.3	62.0	61.0	0.0	0.0	59.0	0	0
13:50:06	13.2	54.0	61.0	0.0	0.0	59.0	0	0
13:50:07	13.2	52.0	60.0	0.0	0.0	59.0	0	0
13:50:08	13.2	59.0	60.0	0.0	0.0	59.0	0	0
13:50:09	13.2	58.0	60.0	0.0	0.0	59.0	0	0
13:50:10	13.2	57.0	60.0	0.0	0.0	59.0	0	0
13:50:11	13.2	60.0	60.0	0.0	0.0	59.0	0	0
13:50:12	13.2	55.0	60.0	0.0	0.0	59.0	0	0
13:50:13	13.2	59.0	60.0	0.0	0.0	59.0	0	0
13:50:14	13.4	57.0	60.0	0.0	0.0	59.0	0	0
13:50:15	13.4	66.0	60.0	0.0	0.0	59.0	0	0
13:50:16	13.5	63.0	61.0	0.0	0.0	59.0	0	0
13:50:17	13.5	65.0	61.0	0.0	0.0	59.0	0	0
13:50:18	13.5	61.0	61.0	0.0	0.0	59.0	0	0
13:50:19	13.6	62.0	61.0	0.0	0.0	59.0	0	0
13:50:20	13.6	62.0	62.0	0.0	0.0	59.0	0	0
13:50:21	13.6	64.0	62.0	0.0	0.0	59.0	0	0
13:50:22	13.6	56.0	62.0	0.0	0.0	59.0	0	0
13:50:23	13.5	62.0	62.0	0.0	0.0	59.0	0	0
13:50:24	13.5	57.0	62.0	0.0	0.0	59.0	0	0
13:50:25	13.5	59.0	61.0	0.0	0.0	59.0	0	0
13:50:26	13.4	57.0	61.0	0.0	0.0	59.0	0	0
13:50:27	13.4	53.0	61.0	0.0	0.0	59.0	0	0
13:50:28	13.4	59.0	61.0	0.0	0.0	59.0	0	0
13:50:29	13.4	59.0	61.0	0.0	0.0	59.0	0	0
13:50:30	13.4	57.0	61.0	0.0	0.0	59.0	0	0
13:50:31	13.4	65.0	61.0	0.0	0.0	59.0	0	0
13:50:32	13.3	58.0	61.0	0.0	0.0	59.0	0	0
13:50:33	13.3	58.0	61.0	0.0	0.0	59.0	0	0
13:50:34	13.4	57.0	61.0	0.0	0.0	59.0	0	0
13:50:35	13.5	61.0	61.0	0.0	0.0	59.0	0	0
13:50:36	13.5	61.0	61.0	0.0	0.0	59.0	0	0
13:50:37	13.5	62.0	61.0	0.0	0.0	59.0	0	0
13:50:38	13.5	62.0	61.0	0.0	0.0	59.0	0	0
13:50:39	13.6	58.0	62.0	0.0	0.0	59.0	0	0
13:50:40	13.7	61.0	61.0	0.0	0.0	59.0	0	0
13:50:41	13.7	65.0	62.0	0.0	0.0	59.0	0	0
13:50:42	13.7	64.0	62.0	0.0	0.0	59.0	0	0
13:50:43	13.7	62.0	62.0	0.0	0.0	59.0	0	0
13:50:44	13.7	59.0	62.0	0.0	0.0	59.0	0	0
13:50:45	13.6	59.0	62.0	0.0	0.0	59.0	0	0
13:50:46	13.6	58.0	62.0	0.0	0.0	59.0	0	0
13:50:47	13.6	56.0	62.0	0.0	0.0	59.0	0	0
13:50:48	13.6	57.0	62.0	0.0	0.0	59.0	0	0
13:50:49	13.6	56.0	62.0	0.0	0.0	59.0	0	0
13:50:50	13.5	59.0	62.0	0.0	0.0	59.0	0	0
13:50:51	13.5	59.0	62.0	0.0	0.0	59.0	0	0
13:50:52	13.5	61.0	62.0	0.0	0.0	59.0	0	0
13:50:53	13.4	57.0	62.0	0.0	0.0	59.0	0	0
13:50:54	13.4	56.0	61.0	0.0	0.0	59.0	0	0
13:50:55	13.4	56.0	61.0	0.0	0.0	59.0	0	0
13:50:56	13.5	58.0	61.0	0.0	0.0	59.0	0	0
13:50:57	13.5	63.0	61.0	0.0	0.0	59.0	0	0
13:50:58	13.5	60.0	61.0	0.0	0.0	59.0	0	0
13:50:59	13.5	60.0	61.0	0.0	0.0	59.0	0	0
13:51:00	13.5	58.0	61.0	0.0	0.0	59.0	0	0
13:51:01	13.6	59.0	61.0	0.0	0.0	59.0	0	0
13:51:02	13.8	57.0	61.0	0.0	0.0	59.0	0	0
13:51:03	13.8	76.0	62.0	0.0	0.0	59.0	0	0
13:51:04	13.8	66.0	63.0	0.0	0.0	59.0	0	0
13:51:05	13.8	62.0	63.0	0.0	0.0	59.0	0	0
13:51:06	13.8	66.0	63.0	0.0	0.0	59.0	0	0
13:51:07	13.9	57.0	63.0	0.0	0.0	59.0	0	0
13:51:08	13.8	61.0	63.0	0.0	0.0	59.0	0	0
13:51:09	13.7	66.0	63.0	0.0	0.0	59.0	0	0
13:51:10	13.7	53.0	63.0	0.0	0.0	59.0	0	0
13:51:11	13.7	54.0	62.0	0.0	0.0	59.0	0	0
13:51:12	13.7	57.0	62.0	0.0	0.0	59.0	0	0
13:51:13	13.7	62.0	62.0	0.0	0.0	59.0	0	0
13:51:14	13.8	60.0	62.0	0.0	0.0	59.0	0	0
13:51:15	13.9	57.0	62.0	0.0	0.0	59.0	0	0
13:51:16	13.9	68.0	62.0	0.0	0.0	59.0	0	0
13:51:17	13.9	63.0	63.0	0.0	0.0	59.0	0	0
13:51:18	13.9	65.0	63.0	0.0	0.0	59.0	0	0
13:51:19	13.9	59.0	63.0	0.0	0.0	59.0	0	0
13:51:20	13.9	60.0	63.0	0.0	0.0	59.0	0	0
13:51:21	13.9	61.0	63.0	0.0	0.0	59.0	0	0
13:51:22	13.9	58.0	63.0	0.0	0.0	59.0	0	0
13:51:23	14.0	60.0	63.0	0.0	0.0	59.0	0	0
13:51:24	14.1	67.0	63.0	0.0	0.0	59.0	0	0
13:51:25	14.0	62.0	63.0	0.0	0.0	59.0	0	0
13:51:26	14.1	66.0	64.0	0.0	0.0	59.0	0	0
13:51:27	14.0	63.0	64.0	0.0	0.0	59.0	0	0
13:51:28	13.9	62.0	64.0	0.0	0.0	59.0	0	0
13:51:29	14.0	52.0	64.0	0.0	0.0	59.0	0	0
13:51:30	14.1	55.0	63.0	0.0	0.0	59.0	0	0
13:51:31	14.1	65.0	63.0	0.0	0.0	59.0	0	0
13:51:32	14.1	64.0	64.0	0.0	0.0	59.0	0	0
13:51:33	13.9	59.0	64.0	0.0	0.0	59.0	0	0
13:51:34	13.9	65.0	64.0	0.0	0.0	59.0	0	0
13:51:35	13.8	51.0	63.0	0.0	0.0	59.0	0	0
13:51:36	13.7	54.0	63.0	0.0	0.0	59.0	0	0
13:51:37	13.5	54.0	62.0	0.0	0.0	59.0	0	0
13:51:38	13.3	46.0	62.0	0.0	0.0	59.0	0	0
13:51:39	13.3	50.0	61.0	0.0	0.0	59.0	0	0
13:51:40	13.3	54.0	61.0	0.0	0.0	59.0	0	0
13:51:41	13.3	55.0	61.0	0.0	0.0	59.0	0	0
13:51:42	13.3	56.0	60.0	0.0	0.0	59.0	0	0
13:51:43	13.3	58.0	61.0	0.0	0.0	59.0	0	0
13:51:44	13.3	55.0	61.0	0.0	0.0	59.0	0	0
13:51:45	13.3	58.0	61.0	0.0	0.0	59.0	0	0
13:51:46	13.3	56.0	60.0	0.0	0.0	59.0	0	0
13:51:47	13.3	60.0	61.0	0.0	0.0	59.0	0	0
13:51:48	13.3	59.0	61.0	0.0	0.0	59.0	0	0
13:51:49	13.4	58.0	61.0	0.0	0.0	59.0	0	0
13:51:50	13.4	62.0	61.0	0.0	0.0	59.0	0	0
13:51:51	13.4	59.0	61.0	0.0	0.0	59.0	0	0
13:51:52	13.4	57.0	61.0	0.0	0.0	59.0	0	0
13:51:53	13.4	60.0	61.0	0.0	0.0	59.0	0	0
13:51:54	13.3	57.0	61.0	0.0	0.0	59.0	0	0
13:51:55	13.3	57.0	61.0	0.0	0.0	59.0	0	0
13:51:56	13.2	53.0	61.0	0.0	0.0	59.0	0	0
13:51:57	13.2	52.0	60.0	0.0	0.0	59.0	0	0
13:51:58	13.1	52.0	60.0	0.0	0.0	59.0	0	0
13:51:59	13.1	55.0	60.0	0.0	0.0	59.0	0	0
13:52:00	13.1	57.0	60.0	0.0	0.0	59.0	0	0
13:52:01	13.1	58.0	60.0	0.0	0.0	59.0	0	0
13:52:02	13.1	52.0	60.0	0.0	0.0	59.0	0	0
13:52:03	13.1	60.0	60.0	0.0	0.0	59.0	0	0
13:52:04	13.1	59.0	60.0	0.0	0.0	59.0	0	0
13:52:05	13.1	59.0	60.0	0.0	0.0	59.0	0	0
13:52:06	13.0	53.0	60.0	0.0	0.0	59.0	0	0
13:52:07	13.1	55.0	59.0	0.0	0.0	59.0	0	0
13:52:08	13.2	59.0	59.0	0.0	0.0	59.0	0	0
13:52:09	13.4	64.0	60.0	0.0	0.0	59.0	0	0
13:52:10	13.6	68.0	60.0	0.0	0.0	59.0	0	0
13:52:11	13.6	70.0	61.0	0.0	0.0	59.0	0	0
13:52:12	13.6	70.0	62.0	0.0	0.0	59.0	0	0
13:52:13	13.6	60.0	62.0	0.0	0.0	59.0	0	0
13:52:14	13.5	58.0	62.0	0.0	0.0	59.0	0	0
13:52:15	13.5	58.0	62.0	0.0	0.0	59.0	0	0
13:52:16	13.5	53.0	62.0	0.0	0.0	59.0	0	0
13:52:17	13.6	60.0	61.0	0.0	0.0	59.0	0	0
13:52:18	13.5	62.0	61.0	0.0	0.0	59.0	0	0
13:52:19	13.5	60.0	62.0	0.0	0.0	59.0	0	0
13:52:20	13.5	56.0	61.0	0.0	0.0	59.0	0	0
13:52:21	13.5	59.0	62.0	0.0	0.0	59.0	0	0
13:52:22	13.4	59.0	61.0	0.0	0.0	59.0	0	0
13:52:23	13.4	56.0	61.0	0.0	0.0	59.0	0	0
13:52:24	13.3	52.0	61.0	0.0	0.0	59.0	0	0
13:52:25	13.3	57.0	61.0	0.0	0.0	59.0	0	0
13:52:26	13.3	54.0	60.0	0.0	0.0	59.0	0	0
13:52:27	13.3	64.0	61.0	0.0	0.0	59.0	0	0
13:52:28	13.3	55.0	61.0	0.0	0.0	59.0	0	0
13:52:29	13.4	56.0	61.0	0.0	0.0	59.0	0	0
13:52:30	13.4	61.0	61.0	0.0	0.0	59.0	0	0
13:52:31	13.3	64.0	61.0	0.0	0.0	59.0	0	0
13:52:32	13.2	55.0	61.0	0.0	0.0	59.0	0	0
13:52:33	13.2	54.0	61.0	0.0	0.0	59.0	0	0
13:52:34	13.3	54.0	60.0	0.0	0.0	59.0	0	0
13:52:35	13.3	59.0	60.0	0.0	0.0	59.0	0	0
13:52:36	13.3	57.0	60.0	0.0	0.0	59.0	0	0
13:52:37	13.3	59.0	60.0	0.0	0.0	59.0	0	0
13:52:38	13.3	57.0	60.0	0.0	0.0	59.0	0	0
13:52:39	13.4	59.0	60.0	0.0	0.0	59.0	0	0
13:52:40	13.4	67.0	61.0	0.0	0.0	59.0	0	0
13:52:41	13.4	56.0	61.0	0.0	0.0	59.0	0	0
13:52:42	13.5	59.0	61.0	0.0	0.0	59.0	0	0
13:52:43	13.5	61.0	61.0	0.0	0.0	59.0	0	0
13:52:44	13.5	63.0	61.0	0.0	0.0	59.0	0	0
13:52:45	13.4	59.0	61.0	0.0	0.0	59.0	0	0
13:52:46	13.5	56.0	61.0	0.0	0.0	59.0	0	0
13:52:47	13.4	58.0	61.0	0.0	0.0	59.0	0	0
13:52:48	13.4	59.0	61.0	0.0	0.0	59.0	0	0
13:52:49	13.6	57.0	61.0	0.0	0.0	59.0	0	0
13:52:50	13.7	62.0	61.0	0.0	0.0	59.0	0	0
13:52:51	13.7	67.0	61.0	0.0	0.0	59.0	0	0
13:52:52	13.7	64.0	62.0	0.0	0.0	59.0	0	0
13:52:53	13.7	62.0	62.0	0.0	0.0	59.0	0	0
13:52:54	13.6	61.0	63.0	0.0	0.0	59.0	0	0
13:52:55	13.6	57.0	62.0	0.0	0.0	59.0	0	0
13:52:56	13.6	60.0	62.0	0.0	0.0	59.0	0	0
13:52:57	13.7	60.0	62.0	0.0	0.0	59.0	0	0
13:52:58	13.8	62.0	62.0	0.0	0.0	59.0	0	0
13:52:59	13.7	63.0	62.0	0.0	0.0	59.0	0	0
13:53:00	13.6	61.0	62.0	0.0	0.0	59.0	0	0
13:53:01	13.6	50.0	62.0	0.0	0.0	59.0	0	0
13:53:02	13.7	59.0	62.0	0.0	0.0	59.0	0	0
13:53:03	13.7	64.0	62.0	0.0	0.0	59.0	0	0
13:53:04	13.7	60.0	62.0	0.0	0.0	59.0	0	0
13:53:05	13.6	57.0	62.0	0.0	0.0	59.0	0	0
13:53:06	13.7	54.0	62.0	0.0	0.0	59.0	0	0
13:53:07	13.7	63.0	62.0	0.0	0.0	59.0	0	0
