# Supplementary material for: Handcycling with concurrent lower body low-frequency electromyostimulation significantly increases acute oxygen uptake: implications for rehabilitation and prevention
Source: PeerJ. 2022 May 18;10:e13333. doi: 10.7717/peerj.13333 (PMC9123886; doi:10.7717/peerj.13333)
Supplement: Supplemental Information 1 — Raw data for each participant (load, heart rate, spirometric data) and R-Scripts for data processing (as described in the material & method section under “Data aquisition”), and EMS intensity and blood lactate concentration. [file peerj-10-13333-s001.zip › raw_data/HANDCYCLE/EMS_Pilot_11_EMS_LOAD.csv]

Time	Speed [km/h]	Power [watt]	Cadence	Heartrate	Temperature [?]	Altitude [m]	latitude	longitude
13:58:08	0.0	0.0	0.0	0.0	0.0	59.0	0	0
13:58:09	3.2	0.0	0.0	0.0	0.0	59.0	0	0
13:58:10	6.0	0.0	0.0	0.0	0.0	59.0	0	0
13:58:11	8.2	0.0	0.0	0.0	0.0	59.0	0	0
13:58:12	9.7	0.0	0.0	0.0	0.0	59.0	0	0
13:58:13	10.6	0.0	0.0	0.0	0.0	59.0	0	0
13:58:14	11.2	0.0	0.0	0.0	0.0	59.0	0	0
13:58:15	11.8	46.0	51.0	0.0	0.0	59.0	0	0
13:58:16	12.5	46.0	51.0	0.0	0.0	59.0	0	0
13:58:17	12.9	61.0	55.0	0.0	0.0	59.0	0	0
13:58:18	13.4	58.0	58.0	0.0	0.0	59.0	0	0
13:58:19	13.7	60.0	59.0	0.0	0.0	59.0	0	0
13:58:20	14.1	64.0	61.0	0.0	0.0	59.0	0	0
13:58:21	14.4	62.0	63.0	0.0	0.0	59.0	0	0
13:58:22	14.7	60.0	64.0	0.0	0.0	59.0	0	0
13:58:23	14.9	67.0	66.0	0.0	0.0	59.0	0	0
13:58:24	14.7	61.0	67.0	0.0	0.0	59.0	0	0
13:58:25	14.6	44.0	67.0	0.0	0.0	59.0	0	0
13:58:26	14.6	34.0	67.0	0.0	0.0	59.0	0	0
13:58:27	14.4	34.0	67.0	0.0	0.0	59.0	0	0
13:58:28	14.2	31.0	66.0	0.0	0.0	59.0	0	0
13:58:29	14.0	38.0	65.0	0.0	0.0	59.0	0	0
13:58:30	13.7	45.0	64.0	0.0	0.0	59.0	0	0
13:58:31	13.3	33.0	63.0	0.0	0.0	59.0	0	0
13:58:32	13.0	38.0	62.0	0.0	0.0	59.0	0	0
13:58:33	12.6	41.0	60.0	0.0	0.0	59.0	0	0
13:58:34	11.9	43.0	58.0	0.0	0.0	59.0	0	0
13:58:35	11.7	29.0	56.0	0.0	0.0	59.0	0	0
13:58:36	12.1	29.0	56.0	0.0	0.0	59.0	0	0
13:58:37	12.4	56.0	54.0	0.0	0.0	59.0	0	0
13:58:38	12.6	89.0	54.0	0.0	0.0	59.0	0	0
13:58:39	12.9	94.0	56.0	0.0	0.0	59.0	0	0
13:58:40	13.2	94.0	57.0	0.0	0.0	59.0	0	0
13:58:41	13.4	109.0	58.0	0.0	0.0	59.0	0	0
13:58:42	13.5	90.0	60.0	0.0	0.0	59.0	0	0
13:58:43	13.4	80.0	61.0	0.0	0.0	59.0	0	0
13:58:44	13.4	57.0	61.0	0.0	0.0	59.0	0	0
13:58:45	13.5	43.0	61.0	0.0	0.0	59.0	0	0
13:58:46	13.6	50.0	61.0	0.0	0.0	59.0	0	0
13:58:47	13.7	50.0	61.0	0.0	0.0	59.0	0	0
13:58:48	13.8	52.0	61.0	0.0	0.0	59.0	0	0
13:58:49	13.7	53.0	62.0	0.0	0.0	59.0	0	0
13:58:50	13.7	51.0	62.0	0.0	0.0	59.0	0	0
13:58:51	13.6	47.0	62.0	0.0	0.0	59.0	0	0
13:58:52	13.5	44.0	62.0	0.0	0.0	59.0	0	0
13:58:53	13.3	41.0	62.0	0.0	0.0	59.0	0	0
13:58:54	13.1	37.0	61.0	0.0	0.0	59.0	0	0
13:58:55	13.1	38.0	60.0	0.0	0.0	59.0	0	0
13:58:56	13.0	52.0	60.0	0.0	0.0	59.0	0	0
13:58:57	13.0	47.0	59.0	0.0	0.0	59.0	0	0
13:58:58	13.2	47.0	59.0	0.0	0.0	59.0	0	0
13:58:59	13.1	58.0	59.0	0.0	0.0	59.0	0	0
13:59:00	13.0	66.0	57.0	0.0	0.0	59.0	0	0
13:59:01	12.9	59.0	60.0	0.0	0.0	59.0	0	0
13:59:02	12.8	54.0	59.0	0.0	0.0	59.0	0	0
13:59:03	12.6	59.0	59.0	0.0	0.0	59.0	0	0
13:59:04	12.6	52.0	58.0	0.0	0.0	59.0	0	0
13:59:05	12.4	53.0	57.0	0.0	0.0	59.0	0	0
13:59:06	12.5	52.0	57.0	0.0	0.0	59.0	0	0
13:59:07	12.7	55.0	57.0	0.0	0.0	59.0	0	0
13:59:08	12.8	67.0	57.0	0.0	0.0	59.0	0	0
13:59:09	12.8	70.0	58.0	0.0	0.0	59.0	0	0
13:59:10	13.1	68.0	58.0	0.0	0.0	59.0	0	0
13:59:11	13.3	69.0	59.0	0.0	0.0	59.0	0	0
13:59:12	13.3	76.0	59.0	0.0	0.0	59.0	0	0
13:59:13	13.2	70.0	60.0	0.0	0.0	59.0	0	0
13:59:14	13.3	66.0	61.0	0.0	0.0	59.0	0	0
13:59:15	13.3	58.0	60.0	0.0	0.0	59.0	0	0
13:59:16	13.4	68.0	60.0	0.0	0.0	59.0	0	0
13:59:17	13.3	68.0	61.0	0.0	0.0	59.0	0	0
13:59:18	13.3	60.0	61.0	0.0	0.0	59.0	0	0
13:59:19	13.4	60.0	61.0	0.0	0.0	59.0	0	0
13:59:20	13.5	63.0	61.0	0.0	0.0	59.0	0	0
13:59:21	13.5	71.0	61.0	0.0	0.0	59.0	0	0
13:59:22	13.5	64.0	61.0	0.0	0.0	59.0	0	0
13:59:23	13.4	60.0	61.0	0.0	0.0	59.0	0	0
13:59:24	13.5	58.0	61.0	0.0	0.0	59.0	0	0
13:59:25	13.6	65.0	61.0	0.0	0.0	59.0	0	0
13:59:26	13.6	64.0	61.0	0.0	0.0	59.0	0	0
13:59:27	13.5	65.0	61.0	0.0	0.0	59.0	0	0
13:59:28	13.3	62.0	61.0	0.0	0.0	59.0	0	0
13:59:29	13.1	58.0	61.0	0.0	0.0	59.0	0	0
13:59:30	13.1	41.0	61.0	0.0	0.0	59.0	0	0
13:59:31	13.1	55.0	60.0	0.0	0.0	59.0	0	0
13:59:32	13.1	57.0	60.0	0.0	0.0	59.0	0	0
13:59:33	13.1	64.0	59.0	0.0	0.0	59.0	0	0
13:59:34	13.0	52.0	60.0	0.0	0.0	59.0	0	0
13:59:35	13.0	59.0	59.0	0.0	0.0	59.0	0	0
13:59:36	12.9	50.0	59.0	0.0	0.0	59.0	0	0
13:59:37	12.9	62.0	59.0	0.0	0.0	59.0	0	0
13:59:38	12.9	53.0	59.0	0.0	0.0	59.0	0	0
13:59:39	12.9	62.0	59.0	0.0	0.0	59.0	0	0
13:59:40	13.0	55.0	59.0	0.0	0.0	59.0	0	0
13:59:41	13.0	62.0	59.0	0.0	0.0	59.0	0	0
13:59:42	13.0	65.0	59.0	0.0	0.0	59.0	0	0
13:59:43	13.0	58.0	59.0	0.0	0.0	59.0	0	0
13:59:44	13.1	59.0	59.0	0.0	0.0	59.0	0	0
13:59:45	13.1	63.0	59.0	0.0	0.0	59.0	0	0
13:59:46	13.1	61.0	60.0	0.0	0.0	59.0	0	0
13:59:47	13.1	62.0	60.0	0.0	0.0	59.0	0	0
13:59:48	13.0	57.0	60.0	0.0	0.0	59.0	0	0
13:59:49	13.0	57.0	59.0	0.0	0.0	59.0	0	0
13:59:50	13.0	56.0	59.0	0.0	0.0	59.0	0	0
13:59:51	13.1	62.0	59.0	0.0	0.0	59.0	0	0
13:59:52	13.2	63.0	59.0	0.0	0.0	59.0	0	0
13:59:53	13.2	65.0	60.0	0.0	0.0	59.0	0	0
13:59:54	13.2	59.0	60.0	0.0	0.0	59.0	0	0
13:59:55	13.2	60.0	60.0	0.0	0.0	59.0	0	0
13:59:56	13.3	55.0	60.0	0.0	0.0	59.0	0	0
13:59:57	13.5	67.0	60.0	0.0	0.0	59.0	0	0
13:59:58	13.4	70.0	60.0	0.0	0.0	59.0	0	0
13:59:59	13.3	65.0	61.0	0.0	0.0	59.0	0	0
14:00:00	13.1	54.0	61.0	0.0	0.0	59.0	0	0
14:00:01	13.1	53.0	60.0	0.0	0.0	59.0	0	0
14:00:02	13.1	50.0	60.0	0.0	0.0	59.0	0	0
14:00:03	13.1	61.0	60.0	0.0	0.0	59.0	0	0
14:00:04	13.1	59.0	60.0	0.0	0.0	59.0	0	0
14:00:05	13.1	62.0	60.0	0.0	0.0	59.0	0	0
14:00:06	13.1	58.0	60.0	0.0	0.0	59.0	0	0
14:00:07	13.2	56.0	60.0	0.0	0.0	59.0	0	0
14:00:08	13.1	63.0	60.0	0.0	0.0	59.0	0	0
14:00:09	12.9	54.0	60.0	0.0	0.0	59.0	0	0
14:00:10	12.9	51.0	59.0	0.0	0.0	59.0	0	0
14:00:11	13.0	53.0	59.0	0.0	0.0	59.0	0	0
14:00:12	13.0	62.0	59.0	0.0	0.0	59.0	0	0
14:00:13	13.1	64.0	59.0	0.0	0.0	59.0	0	0
14:00:14	13.2	59.0	59.0	0.0	0.0	59.0	0	0
14:00:15	13.2	64.0	60.0	0.0	0.0	59.0	0	0
14:00:16	13.1	62.0	60.0	0.0	0.0	59.0	0	0
14:00:17	13.1	58.0	60.0	0.0	0.0	59.0	0	0
14:00:18	13.1	56.0	60.0	0.0	0.0	59.0	0	0
14:00:19	13.1	64.0	60.0	0.0	0.0	59.0	0	0
14:00:20	13.1	59.0	60.0	0.0	0.0	59.0	0	0
14:00:21	13.0	57.0	60.0	0.0	0.0	59.0	0	0
14:00:22	13.0	49.0	59.0	0.0	0.0	59.0	0	0
14:00:23	12.9	59.0	59.0	0.0	0.0	59.0	0	0
14:00:24	12.9	55.0	59.0	0.0	0.0	59.0	0	0
14:00:25	12.8	60.0	59.0	0.0	0.0	59.0	0	0
14:00:26	12.9	53.0	59.0	0.0	0.0	59.0	0	0
14:00:27	13.1	60.0	58.0	0.0	0.0	59.0	0	0
14:00:28	13.1	68.0	59.0	0.0	0.0	59.0	0	0
14:00:29	13.2	63.0	60.0	0.0	0.0	59.0	0	0
14:00:30	13.3	58.0	60.0	0.0	0.0	59.0	0	0
14:00:31	13.2	71.0	60.0	0.0	0.0	59.0	0	0
14:00:32	13.1	59.0	60.0	0.0	0.0	59.0	0	0
14:00:33	13.2	48.0	60.0	0.0	0.0	59.0	0	0
14:00:34	13.2	68.0	60.0	0.0	0.0	59.0	0	0
14:00:35	13.3	62.0	60.0	0.0	0.0	59.0	0	0
14:00:36	13.3	62.0	60.0	0.0	0.0	59.0	0	0
14:00:37	13.2	64.0	61.0	0.0	0.0	59.0	0	0
14:00:38	13.2	54.0	60.0	0.0	0.0	59.0	0	0
14:00:39	13.2	59.0	60.0	0.0	0.0	59.0	0	0
14:00:40	13.3	60.0	60.0	0.0	0.0	59.0	0	0
14:00:41	13.3	63.0	60.0	0.0	0.0	59.0	0	0
14:00:42	13.2	60.0	60.0	0.0	0.0	59.0	0	0
14:00:43	13.2	59.0	60.0	0.0	0.0	59.0	0	0
14:00:44	13.2	57.0	60.0	0.0	0.0	59.0	0	0
14:00:45	13.2	61.0	60.0	0.0	0.0	59.0	0	0
14:00:46	13.2	57.0	60.0	0.0	0.0	59.0	0	0
14:00:47	13.2	57.0	60.0	0.0	0.0	59.0	0	0
14:00:48	13.2	64.0	60.0	0.0	0.0	59.0	0	0
14:00:49	13.1	56.0	60.0	0.0	0.0	59.0	0	0
14:00:50	13.0	55.0	60.0	0.0	0.0	59.0	0	0
14:00:51	13.0	53.0	59.0	0.0	0.0	59.0	0	0
14:00:52	12.9	58.0	59.0	0.0	0.0	59.0	0	0
14:00:53	13.0	56.0	59.0	0.0	0.0	59.0	0	0
14:00:54	13.0	59.0	59.0	0.0	0.0	59.0	0	0
14:00:55	13.0	61.0	59.0	0.0	0.0	59.0	0	0
14:00:56	13.0	61.0	59.0	0.0	0.0	59.0	0	0
14:00:57	13.1	60.0	59.0	0.0	0.0	59.0	0	0
14:00:58	13.1	61.0	60.0	0.0	0.0	59.0	0	0
14:00:59	13.1	61.0	60.0	0.0	0.0	59.0	0	0
14:01:00	13.1	61.0	60.0	0.0	0.0	59.0	0	0
14:01:01	13.1	61.0	60.0	0.0	0.0	59.0	0	0
14:01:02	13.0	56.0	60.0	0.0	0.0	59.0	0	0
14:01:03	13.0	58.0	60.0	0.0	0.0	59.0	0	0
14:01:04	13.0	57.0	59.0	0.0	0.0	59.0	0	0
14:01:05	12.9	54.0	59.0	0.0	0.0	59.0	0	0
14:01:06	13.0	58.0	59.0	0.0	0.0	59.0	0	0
14:01:07	13.0	57.0	59.0	0.0	0.0	59.0	0	0
14:01:08	13.0	59.0	59.0	0.0	0.0	59.0	0	0
14:01:09	13.0	59.0	59.0	0.0	0.0	59.0	0	0
14:01:10	13.0	59.0	59.0	0.0	0.0	59.0	0	0
14:01:11	13.1	57.0	59.0	0.0	0.0	59.0	0	0
14:01:12	13.1	61.0	59.0	0.0	0.0	59.0	0	0
14:01:13	13.1	63.0	59.0	0.0	0.0	59.0	0	0
14:01:14	13.1	60.0	59.0	0.0	0.0	59.0	0	0
14:01:15	13.1	57.0	59.0	0.0	0.0	59.0	0	0
14:01:16	13.1	58.0	59.0	0.0	0.0	59.0	0	0
14:01:17	13.0	58.0	59.0	0.0	0.0	59.0	0	0
14:01:18	13.0	57.0	59.0	0.0	0.0	59.0	0	0
14:01:19	13.0	56.0	59.0	0.0	0.0	59.0	0	0
14:01:20	12.8	58.0	59.0	0.0	0.0	59.0	0	0
14:01:21	12.8	54.0	59.0	0.0	0.0	59.0	0	0
14:01:22	12.8	51.0	58.0	0.0	0.0	59.0	0	0
14:01:23	13.0	58.0	58.0	0.0	0.0	59.0	0	0
14:01:24	13.0	60.0	58.0	0.0	0.0	59.0	0	0
14:01:25	12.9	64.0	59.0	0.0	0.0	59.0	0	0
14:01:26	12.8	56.0	59.0	0.0	0.0	59.0	0	0
14:01:27	12.8	56.0	59.0	0.0	0.0	59.0	0	0
14:01:28	12.8	51.0	58.0	0.0	0.0	59.0	0	0
14:01:29	12.7	60.0	58.0	0.0	0.0	59.0	0	0
14:01:30	12.7	57.0	58.0	0.0	0.0	59.0	0	0
14:01:31	12.7	58.0	58.0	0.0	0.0	59.0	0	0
14:01:32	12.7	54.0	58.0	0.0	0.0	59.0	0	0
14:01:33	12.8	56.0	58.0	0.0	0.0	59.0	0	0
14:01:34	12.7	63.0	58.0	0.0	0.0	59.0	0	0
14:01:35	12.8	55.0	58.0	0.0	0.0	59.0	0	0
14:01:36	12.7	57.0	58.0	0.0	0.0	59.0	0	0
14:01:37	12.7	55.0	58.0	0.0	0.0	59.0	0	0
14:01:38	12.7	58.0	58.0	0.0	0.0	59.0	0	0
14:01:39	12.8	52.0	58.0	0.0	0.0	59.0	0	0
14:01:40	12.7	62.0	58.0	0.0	0.0	59.0	0	0
14:01:41	12.8	58.0	58.0	0.0	0.0	59.0	0	0
14:01:42	12.8	62.0	58.0	0.0	0.0	59.0	0	0
14:01:43	13.0	58.0	58.0	0.0	0.0	59.0	0	0
14:01:44	13.1	67.0	59.0	0.0	0.0	59.0	0	0
14:01:45	13.2	65.0	59.0	0.0	0.0	59.0	0	0
14:01:46	13.3	70.0	60.0	0.0	0.0	59.0	0	0
14:01:47	13.3	66.0	60.0	0.0	0.0	59.0	0	0
14:01:48	13.3	63.0	60.0	0.0	0.0	59.0	0	0
14:01:49	13.3	63.0	61.0	0.0	0.0	59.0	0	0
14:01:50	13.2	55.0	61.0	0.0	0.0	59.0	0	0
14:01:51	13.2	57.0	60.0	0.0	0.0	59.0	0	0
14:01:52	13.2	60.0	60.0	0.0	0.0	59.0	0	0
14:01:53	13.1	57.0	60.0	0.0	0.0	59.0	0	0
14:01:54	13.1	56.0	60.0	0.0	0.0	59.0	0	0
14:01:55	13.1	58.0	60.0	0.0	0.0	59.0	0	0
14:01:56	13.2	60.0	60.0	0.0	0.0	59.0	0	0
14:01:57	13.2	66.0	60.0	0.0	0.0	59.0	0	0
14:01:58	13.1	56.0	60.0	0.0	0.0	59.0	0	0
14:01:59	13.2	59.0	60.0	0.0	0.0	59.0	0	0
14:02:00	13.1	65.0	60.0	0.0	0.0	59.0	0	0
14:02:01	13.2	55.0	60.0	0.0	0.0	59.0	0	0
14:02:02	13.2	65.0	60.0	0.0	0.0	59.0	0	0
14:02:03	13.2	57.0	60.0	0.0	0.0	59.0	0	0
14:02:04	13.3	62.0	60.0	0.0	0.0	59.0	0	0
14:02:05	13.3	62.0	60.0	0.0	0.0	59.0	0	0
14:02:06	13.4	65.0	61.0	0.0	0.0	59.0	0	0
14:02:07	13.4	62.0	61.0	0.0	0.0	59.0	0	0
14:02:08	13.5	61.0	61.0	0.0	0.0	59.0	0	0
14:02:09	13.5	64.0	61.0	0.0	0.0	59.0	0	0
14:02:10	13.4	61.0	61.0	0.0	0.0	59.0	0	0
14:02:11	13.4	61.0	61.0	0.0	0.0	59.0	0	0
14:02:12	13.5	57.0	61.0	0.0	0.0	59.0	0	0
14:02:13	13.5	65.0	61.0	0.0	0.0	59.0	0	0
14:02:14	13.4	60.0	61.0	0.0	0.0	59.0	0	0
14:02:15	13.4	56.0	61.0	0.0	0.0	59.0	0	0
14:02:16	13.4	60.0	61.0	0.0	0.0	59.0	0	0
14:02:17	13.4	57.0	61.0	0.0	0.0	59.0	0	0
14:02:18	13.4	61.0	61.0	0.0	0.0	59.0	0	0
14:02:19	13.4	59.0	61.0	0.0	0.0	59.0	0	0
14:02:20	13.5	57.0	61.0	0.0	0.0	59.0	0	0
14:02:21	13.3	63.0	61.0	0.0	0.0	59.0	0	0
14:02:22	13.3	58.0	61.0	0.0	0.0	59.0	0	0
14:02:23	13.4	59.0	61.0	0.0	0.0	59.0	0	0
14:02:24	13.3	64.0	61.0	0.0	0.0	59.0	0	0
14:02:25	13.2	58.0	61.0	0.0	0.0	59.0	0	0
14:02:26	13.3	52.0	60.0	0.0	0.0	59.0	0	0
14:02:27	13.3	60.0	60.0	0.0	0.0	59.0	0	0
14:02:28	13.3	59.0	60.0	0.0	0.0	59.0	0	0
14:02:29	13.2	56.0	60.0	0.0	0.0	59.0	0	0
14:02:30	13.2	58.0	60.0	0.0	0.0	59.0	0	0
14:02:31	13.2	57.0	60.0	0.0	0.0	59.0	0	0
14:02:32	13.1	62.0	60.0	0.0	0.0	59.0	0	0
14:02:33	13.1	57.0	60.0	0.0	0.0	59.0	0	0
14:02:34	13.1	51.0	60.0	0.0	0.0	59.0	0	0
14:02:35	13.2	59.0	60.0	0.0	0.0	59.0	0	0
14:02:36	13.1	60.0	60.0	0.0	0.0	59.0	0	0
14:02:37	13.2	60.0	60.0	0.0	0.0	59.0	0	0
14:02:38	13.3	57.0	60.0	0.0	0.0	59.0	0	0
14:02:39	13.3	69.0	60.0	0.0	0.0	59.0	0	0
14:02:40	13.2	65.0	60.0	0.0	0.0	59.0	0	0
14:02:41	13.1	54.0	60.0	0.0	0.0	59.0	0	0
14:02:42	13.1	53.0	60.0	0.0	0.0	59.0	0	0
14:02:43	13.0	56.0	60.0	0.0	0.0	59.0	0	0
14:02:44	12.9	52.0	59.0	0.0	0.0	59.0	0	0
14:02:45	13.0	48.0	59.0	0.0	0.0	59.0	0	0
14:02:46	13.1	59.0	59.0	0.0	0.0	59.0	0	0
14:02:47	13.2	65.0	59.0	0.0	0.0	59.0	0	0
14:02:48	13.2	64.0	59.0	0.0	0.0	59.0	0	0
14:02:49	13.2	60.0	60.0	0.0	0.0	59.0	0	0
14:02:50	13.2	62.0	60.0	0.0	0.0	59.0	0	0
14:02:51	13.2	60.0	60.0	0.0	0.0	59.0	0	0
14:02:52	13.1	53.0	60.0	0.0	0.0	59.0	0	0
14:02:53	13.1	57.0	60.0	0.0	0.0	59.0	0	0
14:02:54	13.1	57.0	59.0	0.0	0.0	59.0	0	0
14:02:55	13.2	58.0	60.0	0.0	0.0	59.0	0	0
14:02:56	13.2	61.0	60.0	0.0	0.0	59.0	0	0
14:02:57	13.2	60.0	60.0	0.0	0.0	59.0	0	0
14:02:58	13.2	57.0	60.0	0.0	0.0	59.0	0	0
14:02:59	13.2	63.0	60.0	0.0	0.0	59.0	0	0
14:03:00	13.1	56.0	60.0	0.0	0.0	59.0	0	0
14:03:01	13.0	51.0	60.0	0.0	0.0	59.0	0	0
14:03:02	13.1	57.0	59.0	0.0	0.0	59.0	0	0
14:03:03	13.4	60.0	59.0	0.0	0.0	59.0	0	0
14:03:04	13.4	71.0	60.0	0.0	0.0	59.0	0	0
14:03:05	13.3	63.0	61.0	0.0	0.0	59.0	0	0
14:03:06	13.2	56.0	61.0	0.0	0.0	59.0	0	0
14:03:07	13.1	54.0	60.0	0.0	0.0	59.0	0	0
14:03:08	13.2	57.0	60.0	0.0	0.0	59.0	0	0
14:03:09	13.0	61.0	60.0	0.0	0.0	59.0	0	0
14:03:10	13.0	53.0	60.0	0.0	0.0	59.0	0	0
14:03:11	13.0	54.0	59.0	0.0	0.0	59.0	0	0
14:03:12	12.8	58.0	59.0	0.0	0.0	59.0	0	0
14:03:13	12.9	49.0	59.0	0.0	0.0	59.0	0	0
14:03:14	13.1	62.0	59.0	0.0	0.0	59.0	0	0
14:03:15	13.1	67.0	59.0	0.0	0.0	59.0	0	0
14:03:16	13.0	64.0	60.0	0.0	0.0	59.0	0	0
14:03:17	12.9	47.0	60.0	0.0	0.0	59.0	0	0
14:03:18	12.8	55.0	59.0	0.0	0.0	59.0	0	0
14:03:19	12.8	51.0	59.0	0.0	0.0	59.0	0	0
14:03:20	12.7	55.0	58.0	0.0	0.0	59.0	0	0
14:03:21	12.8	54.0	58.0	0.0	0.0	59.0	0	0
14:03:22	12.8	62.0	58.0	0.0	0.0	59.0	0	0
14:03:23	12.9	62.0	58.0	0.0	0.0	59.0	0	0
14:03:24	12.6	58.0	58.0	0.0	0.0	59.0	0	0
14:03:25	12.8	57.0	58.0	0.0	0.0	59.0	0	0
14:03:26	12.8	43.0	58.0	0.0	0.0	59.0	0	0
14:03:27	12.6	68.0	58.0	0.0	0.0	59.0	0	0
14:03:28	12.8	57.0	58.0	0.0	0.0	59.0	0	0
14:03:29	12.8	47.0	58.0	0.0	0.0	59.0	0	0
14:03:30	12.8	68.0	58.0	0.0	0.0	59.0	0	0
14:03:31	12.8	56.0	58.0	0.0	0.0	59.0	0	0
14:03:32	12.8	57.0	58.0	0.0	0.0	59.0	0	0
14:03:33	12.9	59.0	58.0	0.0	0.0	59.0	0	0
14:03:34	12.9	62.0	58.0	0.0	0.0	59.0	0	0
14:03:35	12.9	59.0	59.0	0.0	0.0	59.0	0	0
14:03:36	12.9	62.0	59.0	0.0	0.0	59.0	0	0
14:03:37	12.9	59.0	59.0	0.0	0.0	59.0	0	0
14:03:38	12.8	54.0	59.0	0.0	0.0	59.0	0	0
14:03:39	12.8	60.0	59.0	0.0	0.0	59.0	0	0
14:03:40	12.8	53.0	59.0	0.0	0.0	59.0	0	0
14:03:41	12.8	58.0	58.0	0.0	0.0	59.0	0	0
14:03:42	12.8	55.0	58.0	0.0	0.0	59.0	0	0
14:03:43	12.8	60.0	58.0	0.0	0.0	59.0	0	0
14:03:44	12.8	59.0	58.0	0.0	0.0	59.0	0	0
14:03:45	12.8	55.0	58.0	0.0	0.0	59.0	0	0
14:03:46	12.7	54.0	58.0	0.0	0.0	59.0	0	0
14:03:47	12.7	54.0	58.0	0.0	0.0	59.0	0	0
14:03:48	12.7	57.0	58.0	0.0	0.0	59.0	0	0
14:03:49	12.7	60.0	58.0	0.0	0.0	59.0	0	0
14:03:50	12.8	57.0	58.0	0.0	0.0	59.0	0	0
14:03:51	12.9	60.0	58.0	0.0	0.0	59.0	0	0
14:03:52	13.0	69.0	58.0	0.0	0.0	59.0	0	0
14:03:53	13.1	66.0	59.0	0.0	0.0	59.0	0	0
14:03:54	13.0	62.0	59.0	0.0	0.0	59.0	0	0
14:03:55	13.0	56.0	59.0	0.0	0.0	59.0	0	0
14:03:56	13.0	58.0	59.0	0.0	0.0	59.0	0	0
14:03:57	13.1	61.0	59.0	0.0	0.0	59.0	0	0
14:03:58	13.2	61.0	59.0	0.0	0.0	59.0	0	0
14:03:59	13.3	69.0	60.0	0.0	0.0	59.0	0	0
14:04:00	13.3	63.0	60.0	0.0	0.0	59.0	0	0
14:04:01	13.3	65.0	60.0	0.0	0.0	59.0	0	0
14:04:02	13.3	61.0	61.0	0.0	0.0	59.0	0	0
14:04:03	13.3	58.0	60.0	0.0	0.0	59.0	0	0
14:04:04	13.2	61.0	60.0	0.0	0.0	59.0	0	0
14:04:05	13.1	56.0	60.0	0.0	0.0	59.0	0	0
14:04:06	13.1	54.0	60.0	0.0	0.0	59.0	0	0
14:04:07	13.2	61.0	60.0	0.0	0.0	59.0	0	0
14:04:08	13.2	63.0	60.0	0.0	0.0	59.0	0	0
14:04:09	13.2	59.0	60.0	0.0	0.0	59.0	0	0
14:04:10	13.2	62.0	60.0	0.0	0.0	59.0	0	0
14:04:11	13.3	63.0	60.0	0.0	0.0	59.0	0	0
14:04:12	13.3	61.0	60.0	0.0	0.0	59.0	0	0
14:04:13	13.3	65.0	60.0	0.0	0.0	59.0	0	0
14:04:14	13.3	57.0	61.0	0.0	0.0	59.0	0	0
14:04:15	13.3	59.0	60.0	0.0	0.0	59.0	0	0
14:04:16	13.3	64.0	60.0	0.0	0.0	59.0	0	0
14:04:17	13.3	61.0	61.0	0.0	0.0	59.0	0	0
14:04:18	13.4	59.0	61.0	0.0	0.0	59.0	0	0
14:04:19	13.4	63.0	61.0	0.0	0.0	59.0	0	0
14:04:20	13.5	65.0	61.0	0.0	0.0	59.0	0	0
14:04:21	13.6	64.0	61.0	0.0	0.0	59.0	0	0
14:04:22	13.6	66.0	61.0	0.0	0.0	59.0	0	0
14:04:23	13.7	66.0	62.0	0.0	0.0	59.0	0	0
14:04:24	13.6	63.0	62.0	0.0	0.0	59.0	0	0
14:04:25	13.6	58.0	62.0	0.0	0.0	59.0	0	0
14:04:26	13.6	58.0	62.0	0.0	0.0	59.0	0	0
14:04:27	13.6	63.0	62.0	0.0	0.0	59.0	0	0
14:04:28	13.6	61.0	62.0	0.0	0.0	59.0	0	0
14:04:29	13.5	59.0	62.0	0.0	0.0	59.0	0	0
14:04:30	13.5	59.0	62.0	0.0	0.0	59.0	0	0
14:04:31	13.5	56.0	61.0	0.0	0.0	59.0	0	0
14:04:32	13.4	61.0	61.0	0.0	0.0	59.0	0	0
14:04:33	13.5	57.0	61.0	0.0	0.0	59.0	0	0
14:04:34	13.5	61.0	61.0	0.0	0.0	59.0	0	0
14:04:35	13.5	63.0	61.0	0.0	0.0	59.0	0	0
14:04:36	13.5	62.0	61.0	0.0	0.0	59.0	0	0
14:04:37	13.5	60.0	61.0	0.0	0.0	59.0	0	0
14:04:38	13.6	58.0	61.0	0.0	0.0	59.0	0	0
14:04:39	13.7	62.0	61.0	0.0	0.0	59.0	0	0
14:04:40	13.7	64.0	62.0	0.0	0.0	59.0	0	0
14:04:41	13.6	68.0	62.0	0.0	0.0	59.0	0	0
14:04:42	13.6	58.0	62.0	0.0	0.0	59.0	0	0
14:04:43	13.6	54.0	62.0	0.0	0.0	59.0	0	0
14:04:44	13.7	59.0	62.0	0.0	0.0	59.0	0	0
14:04:45	13.8	66.0	62.0	0.0	0.0	59.0	0	0
14:04:46	13.7	64.0	62.0	0.0	0.0	59.0	0	0
14:04:47	13.7	63.0	62.0	0.0	0.0	59.0	0	0
14:04:48	13.8	61.0	62.0	0.0	0.0	59.0	0	0
14:04:49	13.8	58.0	62.0	0.0	0.0	59.0	0	0
14:04:50	13.8	64.0	63.0	0.0	0.0	59.0	0	0
14:04:51	13.7	59.0	63.0	0.0	0.0	59.0	0	0
14:04:52	13.6	54.0	62.0	0.0	0.0	59.0	0	0
14:04:53	13.6	60.0	62.0	0.0	0.0	59.0	0	0
14:04:54	13.5	57.0	62.0	0.0	0.0	59.0	0	0
14:04:55	13.6	57.0	62.0	0.0	0.0	59.0	0	0
14:04:56	13.6	61.0	62.0	0.0	0.0	59.0	0	0
14:04:57	13.6	57.0	62.0	0.0	0.0	59.0	0	0
14:04:58	13.7	61.0	62.0	0.0	0.0	59.0	0	0
14:04:59	13.7	64.0	62.0	0.0	0.0	59.0	0	0
14:05:00	13.7	62.0	62.0	0.0	0.0	59.0	0	0
14:05:01	13.8	61.0	62.0	0.0	0.0	59.0	0	0
14:05:02	13.7	68.0	62.0	0.0	0.0	59.0	0	0
14:05:03	13.8	56.0	63.0	0.0	0.0	59.0	0	0
14:05:04	13.8	62.0	62.0	0.0	0.0	59.0	0	0
14:05:05	13.8	66.0	63.0	0.0	0.0	59.0	0	0
14:05:06	13.8	62.0	63.0	0.0	0.0	59.0	0	0
14:05:07	13.8	58.0	63.0	0.0	0.0	59.0	0	0
14:05:08	13.8	62.0	63.0	0.0	0.0	59.0	0	0
14:05:09	13.9	60.0	63.0	0.0	0.0	59.0	0	0
14:05:10	13.9	60.0	63.0	0.0	0.0	59.0	0	0
14:05:11	13.9	65.0	63.0	0.0	0.0	59.0	0	0
14:05:12	13.9	57.0	63.0	0.0	0.0	59.0	0	0
14:05:13	13.8	57.0	63.0	0.0	0.0	59.0	0	0
14:05:14	13.7	62.0	63.0	0.0	0.0	59.0	0	0
14:05:15	13.7	56.0	63.0	0.0	0.0	59.0	0	0
14:05:16	13.7	57.0	62.0	0.0	0.0	59.0	0	0
14:05:17	13.7	64.0	62.0	0.0	0.0	59.0	0	0
14:05:18	13.7	59.0	62.0	0.0	0.0	59.0	0	0
14:05:19	13.8	59.0	62.0	0.0	0.0	59.0	0	0
14:05:20	13.8	62.0	63.0	0.0	0.0	59.0	0	0
14:05:21	13.8	61.0	63.0	0.0	0.0	59.0	0	0
14:05:22	13.9	62.0	63.0	0.0	0.0	59.0	0	0
14:05:23	13.9	61.0	63.0	0.0	0.0	59.0	0	0
14:05:24	13.9	66.0	63.0	0.0	0.0	59.0	0	0
14:05:25	13.7	59.0	63.0	0.0	0.0	59.0	0	0
14:05:26	13.7	53.0	63.0	0.0	0.0	59.0	0	0
14:05:27	13.5	56.0	62.0	0.0	0.0	59.0	0	0
14:05:28	13.6	54.0	62.0	0.0	0.0	59.0	0	0
14:05:29	13.7	59.0	62.0	0.0	0.0	59.0	0	0
14:05:30	13.5	61.0	62.0	0.0	0.0	59.0	0	0
14:05:31	13.5	58.0	62.0	0.0	0.0	59.0	0	0
14:05:32	13.6	49.0	62.0	0.0	0.0	59.0	0	0
14:05:33	13.6	64.0	62.0	0.0	0.0	59.0	0	0
14:05:34	13.6	61.0	62.0	0.0	0.0	59.0	0	0
14:05:35	13.6	56.0	62.0	0.0	0.0	59.0	0	0
14:05:36	13.5	58.0	62.0	0.0	0.0	59.0	0	0
14:05:37	13.5	56.0	62.0	0.0	0.0	59.0	0	0
14:05:38	13.5	55.0	61.0	0.0	0.0	59.0	0	0
14:05:39	13.5	57.0	61.0	0.0	0.0	59.0	0	0
14:05:40	13.6	58.0	61.0	0.0	0.0	59.0	0	0
14:05:41	13.6	59.0	61.0	0.0	0.0	59.0	0	0
14:05:42	13.6	65.0	62.0	0.0	0.0	59.0	0	0
14:05:43	13.5	60.0	62.0	0.0	0.0	59.0	0	0
14:05:44	13.6	59.0	62.0	0.0	0.0	59.0	0	0
14:05:45	13.6	59.0	61.0	0.0	0.0	59.0	0	0
14:05:46	13.4	62.0	62.0	0.0	0.0	59.0	0	0
14:05:47	13.4	48.0	61.0	0.0	0.0	59.0	0	0
14:05:48	13.3	54.0	61.0	0.0	0.0	59.0	0	0
14:05:49	13.4	56.0	61.0	0.0	0.0	59.0	0	0
14:05:50	13.4	64.0	61.0	0.0	0.0	59.0	0	0
14:05:51	13.5	59.0	61.0	0.0	0.0	59.0	0	0
14:05:52	13.6	66.0	61.0	0.0	0.0	59.0	0	0
14:05:53	13.6	64.0	62.0	0.0	0.0	59.0	0	0
14:05:54	13.6	59.0	62.0	0.0	0.0	59.0	0	0
14:05:55	13.7	59.0	62.0	0.0	0.0	59.0	0	0
14:05:56	13.8	60.0	62.0	0.0	0.0	59.0	0	0
14:05:57	13.9	70.0	62.0	0.0	0.0	59.0	0	0
14:05:58	13.8	67.0	63.0	0.0	0.0	59.0	0	0
14:05:59	13.8	57.0	63.0	0.0	0.0	59.0	0	0
14:06:00	13.7	61.0	63.0	0.0	0.0	59.0	0	0
14:06:01	13.7	53.0	63.0	0.0	0.0	59.0	0	0
14:06:02	13.7	57.0	62.0	0.0	0.0	59.0	0	0
14:06:03	13.6	58.0	62.0	0.0	0.0	59.0	0	0
14:06:04	13.6	56.0	62.0	0.0	0.0	59.0	0	0
14:06:05	13.4	57.0	62.0	0.0	0.0	59.0	0	0
14:06:06	13.5	54.0	62.0	0.0	0.0	59.0	0	0
14:06:07	13.5	50.0	61.0	0.0	0.0	59.0	0	0
14:06:08	13.6	60.0	61.0	0.0	0.0	59.0	0	0
14:06:09	13.6	63.0	61.0	0.0	0.0	59.0	0	0
14:06:10	13.6	60.0	62.0	0.0	0.0	59.0	0	0
14:06:11	13.5	59.0	62.0	0.0	0.0	59.0	0	0
14:06:12	13.5	56.0	62.0	0.0	0.0	59.0	0	0
14:06:13	13.6	55.0	61.0	0.0	0.0	59.0	0	0
14:06:14	13.6	58.0	61.0	0.0	0.0	59.0	0	0
14:06:15	13.6	61.0	61.0	0.0	0.0	59.0	0	0
14:06:16	13.5	61.0	62.0	0.0	0.0	59.0	0	0
14:06:17	13.6	56.0	62.0	0.0	0.0	59.0	0	0
14:06:18	13.5	57.0	61.0	0.0	0.0	59.0	0	0
14:06:19	13.4	61.0	61.0	0.0	0.0	59.0	0	0
14:06:20	13.5	50.0	61.0	0.0	0.0	59.0	0	0
14:06:21	13.5	61.0	61.0	0.0	0.0	59.0	0	0
14:06:22	13.5	61.0	61.0	0.0	0.0	59.0	0	0
14:06:23	13.5	61.0	61.0	0.0	0.0	59.0	0	0
14:06:24	13.5	56.0	62.0	0.0	0.0	59.0	0	0
14:06:25	13.5	58.0	61.0	0.0	0.0	59.0	0	0
14:06:26	13.5	62.0	61.0	0.0	0.0	59.0	0	0
14:06:27	13.4	57.0	61.0	0.0	0.0	59.0	0	0
14:06:28	13.5	57.0	61.0	0.0	0.0	59.0	0	0
14:06:29	13.4	57.0	61.0	0.0	0.0	59.0	0	0
14:06:30	13.4	56.0	61.0	0.0	0.0	59.0	0	0
14:06:31	13.4	61.0	61.0	0.0	0.0	59.0	0	0
14:06:32	13.3	52.0	61.0	0.0	0.0	59.0	0	0
14:06:33	13.2	54.0	61.0	0.0	0.0	59.0	0	0
14:06:34	13.2	51.0	60.0	0.0	0.0	59.0	0	0
14:06:35	13.1	56.0	60.0	0.0	0.0	59.0	0	0
14:06:36	13.1	51.0	60.0	0.0	0.0	59.0	0	0
14:06:37	13.1	60.0	60.0	0.0	0.0	59.0	0	0
14:06:38	13.0	54.0	60.0	0.0	0.0	59.0	0	0
14:06:39	13.0	54.0	60.0	0.0	0.0	59.0	0	0
14:06:40	12.9	50.0	59.0	0.0	0.0	59.0	0	0
14:06:41	12.9	54.0	59.0	0.0	0.0	59.0	0	0
14:06:42	12.9	58.0	59.0	0.0	0.0	59.0	0	0
14:06:43	12.9	57.0	59.0	0.0	0.0	59.0	0	0
14:06:44	12.9	55.0	59.0	0.0	0.0	59.0	0	0
14:06:45	12.9	55.0	59.0	0.0	0.0	59.0	0	0
14:06:46	13.0	58.0	59.0	0.0	0.0	59.0	0	0
14:06:47	13.0	58.0	59.0	0.0	0.0	59.0	0	0
14:06:48	13.0	56.0	59.0	0.0	0.0	59.0	0	0
14:06:49	13.0	56.0	59.0	0.0	0.0	59.0	0	0
14:06:50	13.1	60.0	59.0	0.0	0.0	59.0	0	0
14:06:51	13.0	57.0	59.0	0.0	0.0	59.0	0	0
14:06:52	13.0	60.0	59.0	0.0	0.0	59.0	0	0
14:06:53	13.1	56.0	59.0	0.0	0.0	59.0	0	0
14:06:54	13.1	54.0	59.0	0.0	0.0	59.0	0	0
14:06:55	13.1	60.0	59.0	0.0	0.0	59.0	0	0
14:06:56	13.2	57.0	59.0	0.0	0.0	59.0	0	0
14:06:57	13.0	59.0	59.0	0.0	0.0	59.0	0	0
14:06:58	13.0	62.0	59.0	0.0	0.0	59.0	0	0
14:06:59	13.0	48.0	59.0	0.0	0.0	59.0	0	0
14:07:00	13.1	53.0	59.0	0.0	0.0	59.0	0	0
14:07:01	13.1	59.0	59.0	0.0	0.0	59.0	0	0
14:07:02	13.1	64.0	59.0	0.0	0.0	59.0	0	0
14:07:03	13.1	62.0	59.0	0.0	0.0	59.0	0	0
14:07:04	13.1	55.0	60.0	0.0	0.0	59.0	0	0
14:07:05	13.1	60.0	59.0	0.0	0.0	59.0	0	0
14:07:06	13.1	56.0	59.0	0.0	0.0	59.0	0	0
14:07:07	13.0	60.0	60.0	0.0	0.0	59.0	0	0
14:07:08	13.0	56.0	59.0	0.0	0.0	59.0	0	0
14:07:09	13.0	53.0	59.0	0.0	0.0	59.0	0	0
14:07:10	13.0	56.0	59.0	0.0	0.0	59.0	0	0
14:07:11	13.0	61.0	59.0	0.0	0.0	59.0	0	0
14:07:12	13.0	60.0	59.0	0.0	0.0	59.0	0	0
14:07:13	13.0	56.0	59.0	0.0	0.0	59.0	0	0
14:07:14	12.9	59.0	59.0	0.0	0.0	59.0	0	0
14:07:15	12.9	58.0	59.0	0.0	0.0	59.0	0	0
14:07:16	12.9	54.0	59.0	0.0	0.0	59.0	0	0
14:07:17	12.9	57.0	59.0	0.0	0.0	59.0	0	0
14:07:18	12.9	59.0	59.0	0.0	0.0	59.0	0	0
14:07:19	12.9	57.0	59.0	0.0	0.0	59.0	0	0
14:07:20	13.0	59.0	59.0	0.0	0.0	59.0	0	0
14:07:21	13.0	60.0	59.0	0.0	0.0	59.0	0	0
14:07:22	13.0	62.0	59.0	0.0	0.0	59.0	0	0
14:07:23	13.0	57.0	59.0	0.0	0.0	59.0	0	0
14:07:24	13.0	59.0	59.0	0.0	0.0	59.0	0	0
14:07:25	12.9	56.0	59.0	0.0	0.0	59.0	0	0
14:07:26	12.9	53.0	59.0	0.0	0.0	59.0	0	0
14:07:27	12.9	57.0	59.0	0.0	0.0	59.0	0	0
14:07:28	12.9	60.0	59.0	0.0	0.0	59.0	0	0
14:07:29	12.9	57.0	59.0	0.0	0.0	59.0	0	0
14:07:30	12.9	56.0	59.0	0.0	0.0	59.0	0	0
14:07:31	13.0	57.0	59.0	0.0	0.0	59.0	0	0
14:07:32	13.0	61.0	59.0	0.0	0.0	59.0	0	0
14:07:33	13.0	63.0	59.0	0.0	0.0	59.0	0	0
14:07:34	12.9	54.0	59.0	0.0	0.0	59.0	0	0
14:07:35	12.9	57.0	59.0	0.0	0.0	59.0	0	0
14:07:36	12.8	59.0	59.0	0.0	0.0	59.0	0	0
14:07:37	12.8	53.0	59.0	0.0	0.0	59.0	0	0
14:07:38	12.8	58.0	58.0	0.0	0.0	59.0	0	0
14:07:39	12.7	56.0	58.0	0.0	0.0	59.0	0	0
14:07:40	12.6	51.0	58.0	0.0	0.0	59.0	0	0
14:07:41	12.7	52.0	58.0	0.0	0.0	59.0	0	0
14:07:42	12.7	52.0	58.0	0.0	0.0	59.0	0	0
14:07:43	12.7	59.0	57.0	0.0	0.0	59.0	0	0
14:07:44	12.7	57.0	58.0	0.0	0.0	59.0	0	0
14:07:45	12.8	57.0	58.0	0.0	0.0	59.0	0	0
14:07:46	12.8	57.0	57.0	0.0	0.0	59.0	0	0
14:07:47	12.8	61.0	58.0	0.0	0.0	59.0	0	0
14:07:48	12.7	58.0	58.0	0.0	0.0	59.0	0	0
14:07:49	12.8	56.0	58.0	0.0	0.0	59.0	0	0
14:07:50	12.7	64.0	58.0	0.0	0.0	59.0	0	0
14:07:51	12.8	59.0	58.0	0.0	0.0	59.0	0	0
14:07:52	12.7	57.0	58.0	0.0	0.0	59.0	0	0
14:07:53	12.6	57.0	58.0	0.0	0.0	59.0	0	0
14:07:54	12.8	53.0	58.0	0.0	0.0	59.0	0	0
14:07:55	12.8	64.0	58.0	0.0	0.0	59.0	0	0
14:07:56	12.8	61.0	58.0	0.0	0.0	59.0	0	0
14:07:57	12.9	60.0	58.0	0.0	0.0	59.0	0	0
14:07:58	12.9	61.0	59.0	0.0	0.0	59.0	0	0
14:07:59	12.9	61.0	59.0	0.0	0.0	59.0	0	0
14:08:00	13.0	59.0	59.0	0.0	0.0	59.0	0	0
14:08:01	13.1	65.0	59.0	0.0	0.0	59.0	0	0
14:08:02	13.2	63.0	59.0	0.0	0.0	59.0	0	0
14:08:03	13.2	69.0	60.0	0.0	0.0	59.0	0	0
14:08:04	13.2	63.0	60.0	0.0	0.0	59.0	0	0
14:08:05	13.1	57.0	60.0	0.0	0.0	59.0	0	0
14:08:06	13.1	56.0	60.0	0.0	0.0	59.0	0	0
14:08:07	13.1	56.0	59.0	0.0	0.0	59.0	0	0
