# Supplementary material for: Handcycling with concurrent lower body low-frequency electromyostimulation significantly increases acute oxygen uptake: implications for rehabilitation and prevention
Source: PeerJ. 2022 May 18;10:e13333. doi: 10.7717/peerj.13333 (PMC9123886; doi:10.7717/peerj.13333)
Supplement: Supplemental Information 1 — Raw data for each participant (load, heart rate, spirometric data) and R-Scripts for data processing (as described in the material & method section under “Data aquisition”), and EMS intensity and blood lactate concentration. [file peerj-10-13333-s001.zip › raw_data/HANDCYCLE/EMS_Pilot_12_CON_LOAD.csv]

Time	Speed [km/h]	Power [watt]	Cadence	Heartrate	Temperature [?]	Altitude [m]	latitude	longitude
09:25:37	0.0	0.0	0.0	0.0	0.0	24.0	0	0
09:25:38	0.0	0.0	0.0	0.0	0.0	24.0	0	0
09:25:39	0.0	0.0	0.0	0.0	0.0	24.0	0	0
09:25:40	0.0	0.0	0.0	0.0	0.0	24.0	0	0
09:25:41	2.1	0.0	0.0	0.0	0.0	24.0	0	0
09:25:42	4.6	0.0	0.0	0.0	0.0	24.0	0	0
09:25:43	6.4	0.0	0.0	0.0	0.0	24.0	0	0
09:25:44	7.6	0.0	0.0	0.0	0.0	24.0	0	0
09:25:45	8.3	0.0	0.0	0.0	0.0	24.0	0	0
09:25:46	9.2	0.0	0.0	0.0	0.0	24.0	0	0
09:25:47	9.9	53.0	42.0	0.0	0.0	24.0	0	0
09:25:48	10.5	53.0	42.0	0.0	0.0	24.0	0	0
09:25:49	11.1	53.0	42.0	0.0	0.0	24.0	0	0
09:25:50	11.1	45.0	47.0	0.0	0.0	24.0	0	0
09:25:51	11.9	45.0	50.0	0.0	0.0	24.0	0	0
09:25:52	12.7	35.0	51.0	0.0	0.0	24.0	0	0
09:25:53	13.4	66.0	54.0	0.0	0.0	24.0	0	0
09:25:54	13.9	76.0	58.0	0.0	0.0	24.0	0	0
09:25:55	14.3	65.0	61.0	0.0	0.0	24.0	0	0
09:25:56	14.5	57.0	63.0	0.0	0.0	24.0	0	0
09:25:57	14.4	62.0	65.0	0.0	0.0	24.0	0	0
09:25:58	14.4	40.0	66.0	0.0	0.0	24.0	0	0
09:25:59	14.4	26.0	66.0	0.0	0.0	24.0	0	0
09:26:00	14.3	29.0	65.0	0.0	0.0	24.0	0	0
09:26:01	14.2	33.0	65.0	0.0	0.0	24.0	0	0
09:26:02	14.2	33.0	65.0	0.0	0.0	24.0	0	0
09:26:03	14.2	34.0	65.0	0.0	0.0	24.0	0	0
09:26:04	14.2	33.0	65.0	0.0	0.0	24.0	0	0
09:26:05	14.1	36.0	64.0	0.0	0.0	24.0	0	0
09:26:06	14.0	34.0	65.0	0.0	0.0	24.0	0	0
09:26:07	13.8	22.0	64.0	0.0	0.0	24.0	0	0
09:26:08	13.7	22.0	63.0	0.0	0.0	24.0	0	0
09:26:09	13.6	28.0	63.0	0.0	0.0	24.0	0	0
09:26:10	13.5	29.0	62.0	0.0	0.0	24.0	0	0
09:26:11	13.5	26.0	62.0	0.0	0.0	24.0	0	0
09:26:12	13.4	38.0	61.0	0.0	0.0	24.0	0	0
09:26:13	13.4	29.0	61.0	0.0	0.0	24.0	0	0
09:26:14	13.4	29.0	61.0	0.0	0.0	24.0	0	0
09:26:15	13.5	34.0	61.0	0.0	0.0	24.0	0	0
09:26:16	13.6	36.0	61.0	0.0	0.0	24.0	0	0
09:26:17	13.6	38.0	61.0	0.0	0.0	24.0	0	0
09:26:18	13.7	38.0	62.0	0.0	0.0	24.0	0	0
09:26:19	13.8	37.0	62.0	0.0	0.0	24.0	0	0
09:26:20	13.8	40.0	62.0	0.0	0.0	24.0	0	0
09:26:21	13.8	43.0	63.0	0.0	0.0	24.0	0	0
09:26:22	13.6	33.0	63.0	0.0	0.0	24.0	0	0
09:26:23	13.5	26.0	63.0	0.0	0.0	24.0	0	0
09:26:24	13.5	25.0	62.0	0.0	0.0	24.0	0	0
09:26:25	13.5	28.0	62.0	0.0	0.0	24.0	0	0
09:26:26	13.4	36.0	61.0	0.0	0.0	24.0	0	0
09:26:27	13.5	33.0	61.0	0.0	0.0	24.0	0	0
09:26:28	13.5	29.0	61.0	0.0	0.0	24.0	0	0
09:26:29	13.4	38.0	61.0	0.0	0.0	24.0	0	0
09:26:30	13.4	31.0	61.0	0.0	0.0	24.0	0	0
09:26:31	13.4	30.0	61.0	0.0	0.0	24.0	0	0
09:26:32	13.4	36.0	61.0	0.0	0.0	24.0	0	0
09:26:33	13.4	36.0	61.0	0.0	0.0	24.0	0	0
09:26:34	13.6	34.0	61.0	0.0	0.0	24.0	0	0
09:26:35	13.6	40.0	61.0	0.0	0.0	24.0	0	0
09:26:36	13.6	39.0	62.0	0.0	0.0	24.0	0	0
09:26:37	13.6	31.0	62.0	0.0	0.0	24.0	0	0
09:26:38	13.6	31.0	62.0	0.0	0.0	24.0	0	0
09:26:39	13.4	33.0	62.0	0.0	0.0	24.0	0	0
09:26:40	13.4	26.0	61.0	0.0	0.0	24.0	0	0
09:26:41	13.4	29.0	61.0	0.0	0.0	24.0	0	0
09:26:42	13.4	32.0	61.0	0.0	0.0	24.0	0	0
09:26:43	13.3	35.0	61.0	0.0	0.0	24.0	0	0
09:26:44	13.3	30.0	61.0	0.0	0.0	24.0	0	0
09:26:45	13.4	33.0	61.0	0.0	0.0	24.0	0	0
09:26:46	13.4	34.0	60.0	0.0	0.0	24.0	0	0
09:26:47	13.4	33.0	61.0	0.0	0.0	24.0	0	0
09:26:48	13.4	33.0	61.0	0.0	0.0	24.0	0	0
09:26:49	13.4	31.0	61.0	0.0	0.0	24.0	0	0
09:26:50	13.4	36.0	61.0	0.0	0.0	24.0	0	0
09:26:51	13.5	34.0	61.0	0.0	0.0	24.0	0	0
09:26:52	13.5	34.0	61.0	0.0	0.0	24.0	0	0
09:26:53	13.5	38.0	61.0	0.0	0.0	24.0	0	0
09:26:54	13.5	34.0	61.0	0.0	0.0	24.0	0	0
09:26:55	13.5	33.0	61.0	0.0	0.0	24.0	0	0
09:26:56	13.5	31.0	61.0	0.0	0.0	24.0	0	0
09:26:57	13.5	35.0	61.0	0.0	0.0	24.0	0	0
09:26:58	13.5	36.0	61.0	0.0	0.0	24.0	0	0
09:26:59	13.6	36.0	62.0	0.0	0.0	24.0	0	0
09:27:00	13.5	38.0	62.0	0.0	0.0	24.0	0	0
09:27:01	13.5	31.0	62.0	0.0	0.0	24.0	0	0
09:27:02	13.4	30.0	61.0	0.0	0.0	24.0	0	0
09:27:03	13.4	29.0	61.0	0.0	0.0	24.0	0	0
09:27:04	13.4	31.0	61.0	0.0	0.0	24.0	0	0
09:27:05	13.5	34.0	61.0	0.0	0.0	24.0	0	0
09:27:06	13.6	36.0	61.0	0.0	0.0	24.0	0	0
09:27:07	13.6	41.0	61.0	0.0	0.0	24.0	0	0
09:27:08	13.6	36.0	62.0	0.0	0.0	24.0	0	0
09:27:09	13.7	34.0	62.0	0.0	0.0	24.0	0	0
09:27:10	13.6	37.0	62.0	0.0	0.0	24.0	0	0
09:27:11	13.5	35.0	62.0	0.0	0.0	24.0	0	0
09:27:12	13.5	28.0	62.0	0.0	0.0	24.0	0	0
09:27:13	13.4	28.0	62.0	0.0	0.0	24.0	0	0
09:27:14	13.4	29.0	61.0	0.0	0.0	24.0	0	0
09:27:15	13.4	31.0	61.0	0.0	0.0	24.0	0	0
09:27:16	13.5	34.0	61.0	0.0	0.0	24.0	0	0
09:27:17	13.5	32.0	61.0	0.0	0.0	24.0	0	0
09:27:18	13.5	39.0	61.0	0.0	0.0	24.0	0	0
09:27:19	13.6	38.0	61.0	0.0	0.0	24.0	0	0
09:27:20	13.6	34.0	62.0	0.0	0.0	24.0	0	0
09:27:21	13.6	33.0	62.0	0.0	0.0	24.0	0	0
09:27:22	13.6	34.0	62.0	0.0	0.0	24.0	0	0
09:27:23	13.6	33.0	62.0	0.0	0.0	24.0	0	0
09:27:24	13.5	35.0	62.0	0.0	0.0	24.0	0	0
09:27:25	13.5	28.0	62.0	0.0	0.0	24.0	0	0
09:27:26	13.5	27.0	61.0	0.0	0.0	24.0	0	0
09:27:27	13.4	35.0	61.0	0.0	0.0	24.0	0	0
09:27:28	13.4	30.0	61.0	0.0	0.0	24.0	0	0
09:27:29	13.4	36.0	61.0	0.0	0.0	24.0	0	0
09:27:30	13.4	32.0	61.0	0.0	0.0	24.0	0	0
09:27:31	13.5	31.0	61.0	0.0	0.0	24.0	0	0
09:27:32	13.6	39.0	61.0	0.0	0.0	24.0	0	0
09:27:33	13.6	35.0	61.0	0.0	0.0	24.0	0	0
09:27:34	13.7	38.0	62.0	0.0	0.0	24.0	0	0
09:27:35	13.6	39.0	62.0	0.0	0.0	24.0	0	0
09:27:36	13.6	32.0	62.0	0.0	0.0	24.0	0	0
09:27:37	13.5	30.0	62.0	0.0	0.0	24.0	0	0
09:27:38	13.5	31.0	62.0	0.0	0.0	24.0	0	0
09:27:39	13.5	31.0	61.0	0.0	0.0	24.0	0	0
09:27:40	13.4	30.0	61.0	0.0	0.0	24.0	0	0
09:27:41	13.4	31.0	61.0	0.0	0.0	24.0	0	0
09:27:42	13.3	30.0	61.0	0.0	0.0	24.0	0	0
09:27:43	13.4	31.0	61.0	0.0	0.0	24.0	0	0
09:27:44	13.3	36.0	61.0	0.0	0.0	24.0	0	0
09:27:45	13.2	30.0	61.0	0.0	0.0	24.0	0	0
09:27:46	13.3	28.0	61.0	0.0	0.0	24.0	0	0
09:27:47	13.3	33.0	60.0	0.0	0.0	24.0	0	0
09:27:48	13.3	40.0	61.0	0.0	0.0	24.0	0	0
09:27:49	13.3	28.0	61.0	0.0	0.0	24.0	0	0
09:27:50	13.3	32.0	61.0	0.0	0.0	24.0	0	0
09:27:51	13.3	31.0	60.0	0.0	0.0	24.0	0	0
09:27:52	13.2	32.0	60.0	0.0	0.0	24.0	0	0
09:27:53	13.2	33.0	60.0	0.0	0.0	24.0	0	0
09:27:54	13.2	32.0	60.0	0.0	0.0	24.0	0	0
09:27:55	13.3	33.0	60.0	0.0	0.0	24.0	0	0
09:27:56	13.3	34.0	60.0	0.0	0.0	24.0	0	0
09:27:57	13.2	37.0	60.0	0.0	0.0	24.0	0	0
09:27:58	13.1	27.0	60.0	0.0	0.0	24.0	0	0
09:27:59	13.1	28.0	60.0	0.0	0.0	24.0	0	0
09:28:00	13.1	30.0	60.0	0.0	0.0	24.0	0	0
09:28:01	13.1	32.0	60.0	0.0	0.0	24.0	0	0
09:28:02	13.0	30.0	60.0	0.0	0.0	24.0	0	0
09:28:03	13.1	32.0	60.0	0.0	0.0	24.0	0	0
09:28:04	13.2	34.0	59.0	0.0	0.0	24.0	0	0
09:28:05	13.2	38.0	60.0	0.0	0.0	24.0	0	0
09:28:06	13.1	34.0	60.0	0.0	0.0	24.0	0	0
09:28:07	13.0	30.0	60.0	0.0	0.0	24.0	0	0
09:28:08	13.0	25.0	60.0	0.0	0.0	24.0	0	0
09:28:09	12.9	27.0	59.0	0.0	0.0	24.0	0	0
09:28:10	12.9	31.0	59.0	0.0	0.0	24.0	0	0
09:28:11	12.9	31.0	59.0	0.0	0.0	24.0	0	0
09:28:12	12.9	30.0	59.0	0.0	0.0	24.0	0	0
09:28:13	13.0	27.0	58.0	0.0	0.0	24.0	0	0
09:28:14	13.0	37.0	59.0	0.0	0.0	24.0	0	0
09:28:15	13.2	31.0	59.0	0.0	0.0	24.0	0	0
09:28:16	13.3	40.0	59.0	0.0	0.0	24.0	0	0
09:28:17	13.3	44.0	60.0	0.0	0.0	24.0	0	0
09:28:18	13.3	33.0	60.0	0.0	0.0	24.0	0	0
09:28:19	13.3	32.0	60.0	0.0	0.0	24.0	0	0
09:28:20	13.3	28.0	60.0	0.0	0.0	24.0	0	0
09:28:21	13.3	37.0	60.0	0.0	0.0	24.0	0	0
09:28:22	13.3	31.0	60.0	0.0	0.0	24.0	0	0
09:28:23	13.3	33.0	60.0	0.0	0.0	24.0	0	0
09:28:24	13.2	32.0	60.0	0.0	0.0	24.0	0	0
09:28:25	13.3	32.0	60.0	0.0	0.0	24.0	0	0
09:28:26	13.3	31.0	60.0	0.0	0.0	24.0	0	0
09:28:27	13.3	37.0	60.0	0.0	0.0	24.0	0	0
09:28:28	13.3	32.0	60.0	0.0	0.0	24.0	0	0
09:28:29	13.3	31.0	60.0	0.0	0.0	24.0	0	0
09:28:30	13.2	38.0	60.0	0.0	0.0	24.0	0	0
09:28:31	13.2	31.0	60.0	0.0	0.0	24.0	0	0
09:28:32	13.3	29.0	60.0	0.0	0.0	24.0	0	0
09:28:33	13.3	31.0	60.0	0.0	0.0	24.0	0	0
09:28:34	13.3	38.0	60.0	0.0	0.0	24.0	0	0
09:28:35	13.2	36.0	60.0	0.0	0.0	24.0	0	0
09:28:36	13.2	31.0	60.0	0.0	0.0	24.0	0	0
09:28:37	13.2	31.0	60.0	0.0	0.0	24.0	0	0
09:28:38	13.4	29.0	60.0	0.0	0.0	24.0	0	0
09:28:39	13.4	39.0	60.0	0.0	0.0	24.0	0	0
09:28:40	13.3	38.0	61.0	0.0	0.0	24.0	0	0
09:28:41	13.2	28.0	61.0	0.0	0.0	24.0	0	0
09:28:42	13.1	28.0	60.0	0.0	0.0	24.0	0	0
09:28:43	13.1	29.0	60.0	0.0	0.0	24.0	0	0
09:28:44	13.1	32.0	60.0	0.0	0.0	24.0	0	0
09:28:45	13.1	32.0	60.0	0.0	0.0	24.0	0	0
09:28:46	13.1	28.0	60.0	0.0	0.0	24.0	0	0
09:28:47	13.2	30.0	59.0	0.0	0.0	24.0	0	0
09:28:48	13.3	38.0	60.0	0.0	0.0	24.0	0	0
09:28:49	13.3	38.0	60.0	0.0	0.0	24.0	0	0
09:28:50	13.3	36.0	60.0	0.0	0.0	24.0	0	0
09:28:51	13.3	35.0	60.0	0.0	0.0	24.0	0	0
09:28:52	13.3	32.0	60.0	0.0	0.0	24.0	0	0
09:28:53	13.5	29.0	60.0	0.0	0.0	24.0	0	0
09:28:54	13.4	46.0	61.0	0.0	0.0	24.0	0	0
09:28:55	13.3	32.0	61.0	0.0	0.0	24.0	0	0
09:28:56	13.3	29.0	61.0	0.0	0.0	24.0	0	0
09:28:57	13.2	30.0	61.0	0.0	0.0	24.0	0	0
09:28:58	13.1	28.0	60.0	0.0	0.0	24.0	0	0
09:28:59	13.1	28.0	60.0	0.0	0.0	24.0	0	0
09:29:00	13.0	28.0	60.0	0.0	0.0	24.0	0	0
09:29:01	13.0	30.0	60.0	0.0	0.0	24.0	0	0
09:29:02	13.0	28.0	59.0	0.0	0.0	24.0	0	0
09:29:03	12.9	29.0	59.0	0.0	0.0	24.0	0	0
09:29:04	13.0	30.0	59.0	0.0	0.0	24.0	0	0
09:29:05	13.0	37.0	59.0	0.0	0.0	24.0	0	0
09:29:06	13.0	34.0	59.0	0.0	0.0	24.0	0	0
09:29:07	13.0	28.0	59.0	0.0	0.0	24.0	0	0
09:29:08	13.0	28.0	59.0	0.0	0.0	24.0	0	0
09:29:09	13.0	36.0	59.0	0.0	0.0	24.0	0	0
09:29:10	13.1	31.0	59.0	0.0	0.0	24.0	0	0
09:29:11	13.2	38.0	59.0	0.0	0.0	24.0	0	0
09:29:12	13.2	32.0	59.0	0.0	0.0	24.0	0	0
09:29:13	13.3	35.0	60.0	0.0	0.0	24.0	0	0
09:29:14	13.3	39.0	60.0	0.0	0.0	24.0	0	0
09:29:15	13.3	33.0	60.0	0.0	0.0	24.0	0	0
09:29:16	13.3	33.0	60.0	0.0	0.0	24.0	0	0
09:29:17	13.4	31.0	60.0	0.0	0.0	24.0	0	0
09:29:18	13.4	38.0	60.0	0.0	0.0	24.0	0	0
09:29:19	13.3	35.0	61.0	0.0	0.0	24.0	0	0
09:29:20	13.3	29.0	61.0	0.0	0.0	24.0	0	0
09:29:21	13.3	31.0	60.0	0.0	0.0	24.0	0	0
09:29:22	13.3	31.0	60.0	0.0	0.0	24.0	0	0
09:29:23	13.3	34.0	60.0	0.0	0.0	24.0	0	0
09:29:24	13.4	33.0	60.0	0.0	0.0	24.0	0	0
09:29:25	13.4	38.0	60.0	0.0	0.0	24.0	0	0
09:29:26	13.5	34.0	61.0	0.0	0.0	24.0	0	0
09:29:27	13.5	37.0	61.0	0.0	0.0	24.0	0	0
09:29:28	13.5	34.0	61.0	0.0	0.0	24.0	0	0
09:29:29	13.6	35.0	61.0	0.0	0.0	24.0	0	0
09:29:30	13.5	36.0	61.0	0.0	0.0	24.0	0	0
09:29:31	13.5	34.0	62.0	0.0	0.0	24.0	0	0
09:29:32	13.4	31.0	61.0	0.0	0.0	24.0	0	0
09:29:33	13.3	31.0	61.0	0.0	0.0	24.0	0	0
09:29:34	13.6	31.0	61.0	0.0	0.0	24.0	0	0
09:29:35	13.5	36.0	61.0	0.0	0.0	24.0	0	0
09:29:36	13.5	39.0	62.0	0.0	0.0	24.0	0	0
09:29:37	13.5	31.0	61.0	0.0	0.0	24.0	0	0
09:29:38	13.5	31.0	61.0	0.0	0.0	24.0	0	0
09:29:39	13.4	34.0	61.0	0.0	0.0	24.0	0	0
09:29:40	13.3	32.0	61.0	0.0	0.0	24.0	0	0
09:29:41	13.3	29.0	61.0	0.0	0.0	24.0	0	0
09:29:42	13.2	27.0	61.0	0.0	0.0	24.0	0	0
09:29:43	13.1	30.0	60.0	0.0	0.0	24.0	0	0
09:29:44	13.2	31.0	60.0	0.0	0.0	24.0	0	0
09:29:45	13.2	26.0	60.0	0.0	0.0	24.0	0	0
09:29:46	13.2	35.0	60.0	0.0	0.0	24.0	0	0
09:29:47	13.2	35.0	60.0	0.0	0.0	24.0	0	0
09:29:48	13.3	34.0	60.0	0.0	0.0	24.0	0	0
09:29:49	13.4	33.0	60.0	0.0	0.0	24.0	0	0
09:29:50	13.4	38.0	60.0	0.0	0.0	24.0	0	0
09:29:51	13.4	40.0	61.0	0.0	0.0	24.0	0	0
09:29:52	13.5	32.0	61.0	0.0	0.0	24.0	0	0
09:29:53	13.5	32.0	61.0	0.0	0.0	24.0	0	0
09:29:54	13.4	37.0	61.0	0.0	0.0	24.0	0	0
09:29:55	13.3	32.0	61.0	0.0	0.0	24.0	0	0
09:29:56	13.3	27.0	61.0	0.0	0.0	24.0	0	0
09:29:57	13.2	32.0	61.0	0.0	0.0	24.0	0	0
09:29:58	13.1	28.0	60.0	0.0	0.0	24.0	0	0
09:29:59	13.1	30.0	60.0	0.0	0.0	24.0	0	0
09:30:00	13.1	27.0	60.0	0.0	0.0	24.0	0	0
09:30:01	13.1	30.0	60.0	0.0	0.0	24.0	0	0
09:30:02	13.1	31.0	60.0	0.0	0.0	24.0	0	0
09:30:03	13.2	33.0	59.0	0.0	0.0	24.0	0	0
09:30:04	13.3	35.0	60.0	0.0	0.0	24.0	0	0
09:30:05	13.4	35.0	60.0	0.0	0.0	24.0	0	0
09:30:06	13.3	40.0	60.0	0.0	0.0	24.0	0	0
09:30:07	13.4	38.0	61.0	0.0	0.0	24.0	0	0
09:30:08	13.3	30.0	61.0	0.0	0.0	24.0	0	0
09:30:09	13.3	34.0	61.0	0.0	0.0	24.0	0	0
09:30:10	13.2	30.0	61.0	0.0	0.0	24.0	0	0
09:30:11	13.1	31.0	60.0	0.0	0.0	24.0	0	0
09:30:12	13.1	26.0	60.0	0.0	0.0	24.0	0	0
09:30:13	13.1	23.0	59.0	0.0	0.0	24.0	0	0
09:30:14	13.2	39.0	60.0	0.0	0.0	24.0	0	0
09:30:15	13.3	34.0	60.0	0.0	0.0	24.0	0	0
09:30:16	13.3	39.0	60.0	0.0	0.0	24.0	0	0
09:30:17	13.2	34.0	60.0	0.0	0.0	24.0	0	0
09:30:18	13.1	31.0	60.0	0.0	0.0	24.0	0	0
09:30:19	13.1	32.0	60.0	0.0	0.0	24.0	0	0
09:30:20	13.1	26.0	60.0	0.0	0.0	24.0	0	0
09:30:21	13.1	30.0	60.0	0.0	0.0	24.0	0	0
09:30:22	13.0	32.0	60.0	0.0	0.0	24.0	0	0
09:30:23	13.0	30.0	59.0	0.0	0.0	24.0	0	0
09:30:24	13.1	30.0	59.0	0.0	0.0	24.0	0	0
09:30:25	13.1	33.0	59.0	0.0	0.0	24.0	0	0
09:30:26	13.1	36.0	59.0	0.0	0.0	24.0	0	0
09:30:27	13.0	30.0	60.0	0.0	0.0	24.0	0	0
09:30:28	13.1	30.0	59.0	0.0	0.0	24.0	0	0
09:30:29	13.1	33.0	59.0	0.0	0.0	24.0	0	0
09:30:30	13.2	38.0	60.0	0.0	0.0	24.0	0	0
09:30:31	13.2	34.0	60.0	0.0	0.0	24.0	0	0
09:30:32	13.3	34.0	60.0	0.0	0.0	24.0	0	0
09:30:33	13.3	32.0	60.0	0.0	0.0	24.0	0	0
09:30:34	13.3	37.0	60.0	0.0	0.0	24.0	0	0
09:30:35	13.4	36.0	60.0	0.0	0.0	24.0	0	0
09:30:36	13.4	33.0	61.0	0.0	0.0	24.0	0	0
09:30:37	13.4	33.0	61.0	0.0	0.0	24.0	0	0
09:30:38	13.4	34.0	61.0	0.0	0.0	24.0	0	0
09:30:39	13.5	37.0	61.0	0.0	0.0	24.0	0	0
09:30:40	13.5	34.0	61.0	0.0	0.0	24.0	0	0
09:30:41	13.6	34.0	61.0	0.0	0.0	24.0	0	0
09:30:42	13.6	36.0	61.0	0.0	0.0	24.0	0	0
09:30:43	13.6	39.0	62.0	0.0	0.0	24.0	0	0
09:30:44	13.6	34.0	62.0	0.0	0.0	24.0	0	0
09:30:45	13.6	34.0	62.0	0.0	0.0	24.0	0	0
09:30:46	13.5	33.0	62.0	0.0	0.0	24.0	0	0
09:30:47	13.5	34.0	62.0	0.0	0.0	24.0	0	0
09:30:48	13.4	31.0	62.0	0.0	0.0	24.0	0	0
09:30:49	13.4	29.0	61.0	0.0	0.0	24.0	0	0
09:30:50	13.4	32.0	61.0	0.0	0.0	24.0	0	0
09:30:51	13.4	32.0	61.0	0.0	0.0	24.0	0	0
09:30:52	13.4	34.0	61.0	0.0	0.0	24.0	0	0
09:30:53	13.4	33.0	61.0	0.0	0.0	24.0	0	0
09:30:54	13.3	32.0	61.0	0.0	0.0	24.0	0	0
09:30:55	13.2	27.0	61.0	0.0	0.0	24.0	0	0
09:30:56	13.2	30.0	60.0	0.0	0.0	24.0	0	0
09:30:57	13.3	33.0	60.0	0.0	0.0	24.0	0	0
09:30:58	13.3	36.0	60.0	0.0	0.0	24.0	0	0
09:30:59	13.3	32.0	60.0	0.0	0.0	24.0	0	0
09:31:00	13.3	32.0	60.0	0.0	0.0	24.0	0	0
09:31:01	13.3	35.0	60.0	0.0	0.0	24.0	0	0
09:31:02	13.3	31.0	60.0	0.0	0.0	24.0	0	0
09:31:03	13.4	33.0	60.0	0.0	0.0	24.0	0	0
09:31:04	13.5	38.0	61.0	0.0	0.0	24.0	0	0
09:31:05	13.7	41.0	61.0	0.0	0.0	24.0	0	0
09:31:06	13.7	43.0	62.0	0.0	0.0	24.0	0	0
09:31:07	13.7	34.0	62.0	0.0	0.0	24.0	0	0
09:31:08	13.7	36.0	62.0	0.0	0.0	24.0	0	0
09:31:09	13.8	35.0	62.0	0.0	0.0	24.0	0	0
09:31:10	13.8	34.0	62.0	0.0	0.0	24.0	0	0
09:31:11	13.8	37.0	62.0	0.0	0.0	24.0	0	0
09:31:12	13.9	39.0	63.0	0.0	0.0	24.0	0	0
09:31:13	13.9	41.0	63.0	0.0	0.0	24.0	0	0
09:31:14	13.8	37.0	63.0	0.0	0.0	24.0	0	0
09:31:15	13.7	30.0	63.0	0.0	0.0	24.0	0	0
09:31:16	13.5	24.0	63.0	0.0	0.0	24.0	0	0
09:31:17	13.5	23.0	62.0	0.0	0.0	24.0	0	0
09:31:18	13.5	26.0	61.0	0.0	0.0	24.0	0	0
09:31:19	13.4	34.0	61.0	0.0	0.0	24.0	0	0
09:31:20	13.4	30.0	61.0	0.0	0.0	24.0	0	0
09:31:21	13.4	31.0	61.0	0.0	0.0	24.0	0	0
09:31:22	13.4	34.0	61.0	0.0	0.0	24.0	0	0
09:31:23	13.4	32.0	61.0	0.0	0.0	24.0	0	0
09:31:24	13.5	34.0	61.0	0.0	0.0	24.0	0	0
09:31:25	13.5	36.0	61.0	0.0	0.0	24.0	0	0
09:31:26	13.4	34.0	61.0	0.0	0.0	24.0	0	0
09:31:27	13.4	35.0	61.0	0.0	0.0	24.0	0	0
09:31:28	13.4	31.0	61.0	0.0	0.0	24.0	0	0
09:31:29	13.3	28.0	61.0	0.0	0.0	24.0	0	0
09:31:30	13.2	32.0	61.0	0.0	0.0	24.0	0	0
09:31:31	13.1	30.0	61.0	0.0	0.0	24.0	0	0
09:31:32	13.1	26.0	60.0	0.0	0.0	24.0	0	0
09:31:33	13.1	28.0	60.0	0.0	0.0	24.0	0	0
09:31:34	13.1	29.0	60.0	0.0	0.0	24.0	0	0
09:31:35	13.1	32.0	59.0	0.0	0.0	24.0	0	0
09:31:36	13.2	36.0	60.0	0.0	0.0	24.0	0	0
09:31:37	13.4	33.0	60.0	0.0	0.0	24.0	0	0
09:31:38	13.5	40.0	60.0	0.0	0.0	24.0	0	0
09:31:39	13.5	44.0	61.0	0.0	0.0	24.0	0	0
09:31:40	13.5	36.0	61.0	0.0	0.0	24.0	0	0
09:31:41	13.5	34.0	61.0	0.0	0.0	24.0	0	0
09:31:42	13.5	35.0	61.0	0.0	0.0	24.0	0	0
09:31:43	13.5	34.0	61.0	0.0	0.0	24.0	0	0
09:31:44	13.5	36.0	62.0	0.0	0.0	24.0	0	0
09:31:45	13.5	32.0	62.0	0.0	0.0	24.0	0	0
09:31:46	13.5	35.0	62.0	0.0	0.0	24.0	0	0
09:31:47	13.5	33.0	62.0	0.0	0.0	24.0	0	0
09:31:48	13.5	35.0	62.0	0.0	0.0	24.0	0	0
09:31:49	13.6	34.0	62.0	0.0	0.0	24.0	0	0
09:31:50	13.6	35.0	62.0	0.0	0.0	24.0	0	0
09:31:51	13.6	33.0	62.0	0.0	0.0	24.0	0	0
09:31:52	13.6	33.0	62.0	0.0	0.0	24.0	0	0
09:31:53	13.6	36.0	62.0	0.0	0.0	24.0	0	0
09:31:54	13.5	30.0	62.0	0.0	0.0	24.0	0	0
09:31:55	13.4	30.0	61.0	0.0	0.0	24.0	0	0
09:31:56	13.4	29.0	61.0	0.0	0.0	24.0	0	0
09:31:57	13.3	29.0	61.0	0.0	0.0	24.0	0	0
09:31:58	13.3	32.0	61.0	0.0	0.0	24.0	0	0
09:31:59	13.2	30.0	60.0	0.0	0.0	24.0	0	0
09:32:00	13.3	30.0	60.0	0.0	0.0	24.0	0	0
09:32:01	13.4	34.0	60.0	0.0	0.0	24.0	0	0
09:32:02	13.4	37.0	60.0	0.0	0.0	24.0	0	0
09:32:03	13.5	40.0	61.0	0.0	0.0	24.0	0	0
09:32:04	13.6	35.0	61.0	0.0	0.0	24.0	0	0
09:32:05	13.6	36.0	61.0	0.0	0.0	24.0	0	0
09:32:06	13.6	36.0	62.0	0.0	0.0	24.0	0	0
09:32:07	13.6	36.0	62.0	0.0	0.0	24.0	0	0
09:32:08	13.5	33.0	62.0	0.0	0.0	24.0	0	0
09:32:09	13.5	32.0	62.0	0.0	0.0	24.0	0	0
09:32:10	13.4	30.0	61.0	0.0	0.0	24.0	0	0
09:32:11	13.4	30.0	61.0	0.0	0.0	24.0	0	0
09:32:12	13.5	32.0	61.0	0.0	0.0	24.0	0	0
09:32:13	13.4	34.0	61.0	0.0	0.0	24.0	0	0
09:32:14	13.5	34.0	61.0	0.0	0.0	24.0	0	0
09:32:15	13.5	37.0	61.0	0.0	0.0	24.0	0	0
09:32:16	13.6	35.0	61.0	0.0	0.0	24.0	0	0
09:32:17	13.6	35.0	61.0	0.0	0.0	24.0	0	0
09:32:18	13.6	36.0	62.0	0.0	0.0	24.0	0	0
09:32:19	13.5	34.0	62.0	0.0	0.0	24.0	0	0
09:32:20	13.4	31.0	62.0	0.0	0.0	24.0	0	0
09:32:21	13.3	28.0	61.0	0.0	0.0	24.0	0	0
09:32:22	13.3	27.0	61.0	0.0	0.0	24.0	0	0
09:32:23	13.2	27.0	61.0	0.0	0.0	24.0	0	0
09:32:24	13.2	31.0	60.0	0.0	0.0	24.0	0	0
09:32:25	13.2	30.0	60.0	0.0	0.0	24.0	0	0
09:32:26	13.3	32.0	60.0	0.0	0.0	24.0	0	0
09:32:27	13.3	38.0	60.0	0.0	0.0	24.0	0	0
09:32:28	13.4	37.0	60.0	0.0	0.0	24.0	0	0
09:32:29	13.4	31.0	61.0	0.0	0.0	24.0	0	0
09:32:30	13.3	39.0	61.0	0.0	0.0	24.0	0	0
09:32:31	13.3	30.0	61.0	0.0	0.0	24.0	0	0
09:32:32	13.3	26.0	60.0	0.0	0.0	24.0	0	0
09:32:33	13.3	36.0	60.0	0.0	0.0	24.0	0	0
09:32:34	13.3	31.0	60.0	0.0	0.0	24.0	0	0
09:32:35	13.2	31.0	60.0	0.0	0.0	24.0	0	0
09:32:36	13.2	33.0	60.0	0.0	0.0	24.0	0	0
09:32:37	13.3	30.0	60.0	0.0	0.0	24.0	0	0
09:32:38	13.3	33.0	60.0	0.0	0.0	24.0	0	0
09:32:39	13.3	37.0	60.0	0.0	0.0	24.0	0	0
09:32:40	13.4	32.0	60.0	0.0	0.0	24.0	0	0
09:32:41	13.3	35.0	60.0	0.0	0.0	24.0	0	0
09:32:42	13.3	35.0	60.0	0.0	0.0	24.0	0	0
09:32:43	13.4	32.0	61.0	0.0	0.0	24.0	0	0
09:32:44	13.3	33.0	61.0	0.0	0.0	24.0	0	0
09:32:45	13.3	33.0	61.0	0.0	0.0	24.0	0	0
09:32:46	13.2	30.0	61.0	0.0	0.0	24.0	0	0
09:32:47	13.3	28.0	60.0	0.0	0.0	24.0	0	0
09:32:48	13.3	32.0	60.0	0.0	0.0	24.0	0	0
09:32:49	13.2	36.0	60.0	0.0	0.0	24.0	0	0
09:32:50	13.2	31.0	60.0	0.0	0.0	24.0	0	0
09:32:51	13.2	31.0	60.0	0.0	0.0	24.0	0	0
09:32:52	13.2	34.0	60.0	0.0	0.0	24.0	0	0
09:32:53	13.2	34.0	60.0	0.0	0.0	24.0	0	0
09:32:54	13.2	33.0	60.0	0.0	0.0	24.0	0	0
09:32:55	13.4	31.0	60.0	0.0	0.0	24.0	0	0
09:32:56	13.3	35.0	60.0	0.0	0.0	24.0	0	0
09:32:57	13.3	41.0	61.0	0.0	0.0	24.0	0	0
09:32:58	13.4	27.0	61.0	0.0	0.0	24.0	0	0
09:32:59	13.5	35.0	60.0	0.0	0.0	24.0	0	0
09:33:00	13.4	38.0	61.0	0.0	0.0	24.0	0	0
09:33:01	13.4	37.0	61.0	0.0	0.0	24.0	0	0
09:33:02	13.4	30.0	61.0	0.0	0.0	24.0	0	0
09:33:03	13.4	33.0	61.0	0.0	0.0	24.0	0	0
09:33:04	13.4	35.0	61.0	0.0	0.0	24.0	0	0
09:33:05	13.3	32.0	61.0	0.0	0.0	24.0	0	0
09:33:06	13.4	30.0	61.0	0.0	0.0	24.0	0	0
09:33:07	13.5	35.0	61.0	0.0	0.0	24.0	0	0
09:33:08	13.5	37.0	61.0	0.0	0.0	24.0	0	0
09:33:09	13.4	35.0	61.0	0.0	0.0	24.0	0	0
09:33:10	13.4	29.0	61.0	0.0	0.0	24.0	0	0
09:33:11	13.5	34.0	61.0	0.0	0.0	24.0	0	0
09:33:12	13.5	34.0	61.0	0.0	0.0	24.0	0	0
09:33:13	13.5	34.0	61.0	0.0	0.0	24.0	0	0
09:33:14	13.5	34.0	61.0	0.0	0.0	24.0	0	0
09:33:15	13.5	32.0	61.0	0.0	0.0	24.0	0	0
09:33:16	13.5	36.0	61.0	0.0	0.0	24.0	0	0
09:33:17	13.5	29.0	61.0	0.0	0.0	24.0	0	0
09:33:18	13.5	34.0	61.0	0.0	0.0	24.0	0	0
09:33:19	13.5	30.0	61.0	0.0	0.0	24.0	0	0
09:33:20	13.4	34.0	61.0	0.0	0.0	24.0	0	0
09:33:21	13.4	31.0	61.0	0.0	0.0	24.0	0	0
09:33:22	13.4	30.0	61.0	0.0	0.0	24.0	0	0
09:33:23	13.3	35.0	61.0	0.0	0.0	24.0	0	0
09:33:24	13.4	30.0	61.0	0.0	0.0	24.0	0	0
09:33:25	13.4	32.0	61.0	0.0	0.0	24.0	0	0
09:33:26	13.4	36.0	61.0	0.0	0.0	24.0	0	0
09:33:27	13.4	32.0	61.0	0.0	0.0	24.0	0	0
09:33:28	13.5	38.0	61.0	0.0	0.0	24.0	0	0
09:33:29	13.5	34.0	61.0	0.0	0.0	24.0	0	0
09:33:30	13.5	34.0	61.0	0.0	0.0	24.0	0	0
09:33:31	13.5	35.0	61.0	0.0	0.0	24.0	0	0
09:33:32	13.5	34.0	61.0	0.0	0.0	24.0	0	0
09:33:33	13.5	31.0	61.0	0.0	0.0	24.0	0	0
09:33:34	13.5	37.0	61.0	0.0	0.0	24.0	0	0
09:33:35	13.4	30.0	61.0	0.0	0.0	24.0	0	0
09:33:36	13.5	31.0	61.0	0.0	0.0	24.0	0	0
09:33:37	13.5	38.0	61.0	0.0	0.0	24.0	0	0
09:33:38	13.4	35.0	61.0	0.0	0.0	24.0	0	0
09:33:39	13.3	31.0	61.0	0.0	0.0	24.0	0	0
09:33:40	13.3	27.0	61.0	0.0	0.0	24.0	0	0
09:33:41	13.4	27.0	61.0	0.0	0.0	24.0	0	0
09:33:42	13.4	35.0	60.0	0.0	0.0	24.0	0	0
09:33:43	13.4	36.0	61.0	0.0	0.0	24.0	0	0
09:33:44	13.5	33.0	61.0	0.0	0.0	24.0	0	0
09:33:45	13.5	37.0	61.0	0.0	0.0	24.0	0	0
09:33:46	13.5	38.0	61.0	0.0	0.0	24.0	0	0
09:33:47	13.5	33.0	61.0	0.0	0.0	24.0	0	0
09:33:48	13.4	34.0	61.0	0.0	0.0	24.0	0	0
09:33:49	13.4	33.0	61.0	0.0	0.0	24.0	0	0
09:33:50	13.3	26.0	61.0	0.0	0.0	24.0	0	0
09:33:51	13.3	27.0	61.0	0.0	0.0	24.0	0	0
09:33:52	13.2	32.0	60.0	0.0	0.0	24.0	0	0
09:33:53	13.3	29.0	60.0	0.0	0.0	24.0	0	0
09:33:54	13.4	32.0	60.0	0.0	0.0	24.0	0	0
09:33:55	13.3	36.0	60.0	0.0	0.0	24.0	0	0
09:33:56	13.3	35.0	61.0	0.0	0.0	24.0	0	0
09:33:57	13.4	33.0	60.0	0.0	0.0	24.0	0	0
09:33:58	13.4	30.0	61.0	0.0	0.0	24.0	0	0
09:33:59	13.3	40.0	61.0	0.0	0.0	24.0	0	0
09:34:00	13.3	33.0	61.0	0.0	0.0	24.0	0	0
09:34:01	13.2	29.0	61.0	0.0	0.0	24.0	0	0
09:34:02	13.2	30.0	61.0	0.0	0.0	24.0	0	0
09:34:03	13.3	28.0	60.0	0.0	0.0	24.0	0	0
09:34:04	13.4	29.0	60.0	0.0	0.0	24.0	0	0
09:34:05	13.3	41.0	60.0	0.0	0.0	24.0	0	0
09:34:06	13.4	35.0	61.0	0.0	0.0	24.0	0	0
09:34:07	13.4	33.0	61.0	0.0	0.0	24.0	0	0
09:34:08	13.4	37.0	61.0	0.0	0.0	24.0	0	0
09:34:09	13.4	34.0	61.0	0.0	0.0	24.0	0	0
09:34:10	13.4	31.0	61.0	0.0	0.0	24.0	0	0
09:34:11	13.4	34.0	61.0	0.0	0.0	24.0	0	0
09:34:12	13.4	30.0	61.0	0.0	0.0	24.0	0	0
09:34:13	13.4	32.0	61.0	0.0	0.0	24.0	0	0
09:34:14	13.5	34.0	61.0	0.0	0.0	24.0	0	0
09:34:15	13.5	40.0	61.0	0.0	0.0	24.0	0	0
09:34:16	13.4	32.0	61.0	0.0	0.0	24.0	0	0
09:34:17	13.3	29.0	61.0	0.0	0.0	24.0	0	0
09:34:18	13.3	29.0	61.0	0.0	0.0	24.0	0	0
09:34:19	13.4	31.0	60.0	0.0	0.0	24.0	0	0
09:34:20	13.4	35.0	61.0	0.0	0.0	24.0	0	0
09:34:21	13.5	37.0	61.0	0.0	0.0	24.0	0	0
09:34:22	13.6	37.0	61.0	0.0	0.0	24.0	0	0
09:34:23	13.5	36.0	61.0	0.0	0.0	24.0	0	0
09:34:24	13.5	33.0	62.0	0.0	0.0	24.0	0	0
09:34:25	13.4	29.0	61.0	0.0	0.0	24.0	0	0
09:34:26	13.4	29.0	61.0	0.0	0.0	24.0	0	0
09:34:27	13.3	31.0	61.0	0.0	0.0	24.0	0	0
09:34:28	13.4	28.0	61.0	0.0	0.0	24.0	0	0
09:34:29	13.4	35.0	61.0	0.0	0.0	24.0	0	0
09:34:30	13.4	33.0	61.0	0.0	0.0	24.0	0	0
09:34:31	13.4	35.0	61.0	0.0	0.0	24.0	0	0
09:34:32	13.4	32.0	61.0	0.0	0.0	24.0	0	0
09:34:33	13.3	33.0	61.0	0.0	0.0	24.0	0	0
09:34:34	13.2	30.0	61.0	0.0	0.0	24.0	0	0
09:34:35	13.3	28.0	60.0	0.0	0.0	24.0	0	0
09:34:36	13.2	34.0	60.0	0.0	0.0	24.0	0	0
09:34:37	13.2	29.0	60.0	0.0	0.0	24.0	0	0
09:34:38	13.3	33.0	60.0	0.0	0.0	24.0	0	0
09:34:39	13.2	33.0	60.0	0.0	0.0	24.0	0	0
09:34:40	13.2	31.0	60.0	0.0	0.0	24.0	0	0
09:34:41	13.3	32.0	60.0	0.0	0.0	24.0	0	0
09:34:42	13.4	35.0	60.0	0.0	0.0	24.0	0	0
09:34:43	13.5	38.0	60.0	0.0	0.0	24.0	0	0
09:34:44	13.5	44.0	61.0	0.0	0.0	24.0	0	0
09:34:45	13.4	35.0	61.0	0.0	0.0	24.0	0	0
09:34:46	13.4	32.0	61.0	0.0	0.0	24.0	0	0
09:34:47	13.4	27.0	61.0	0.0	0.0	24.0	0	0
09:34:48	13.3	28.0	61.0	0.0	0.0	24.0	0	0
09:34:49	13.3	33.0	61.0	0.0	0.0	24.0	0	0
09:34:50	13.4	30.0	60.0	0.0	0.0	24.0	0	0
09:34:51	13.4	36.0	60.0	0.0	0.0	24.0	0	0
09:34:52	13.3	37.0	61.0	0.0	0.0	24.0	0	0
09:34:53	13.3	30.0	61.0	0.0	0.0	24.0	0	0
09:34:54	13.3	29.0	61.0	0.0	0.0	24.0	0	0
09:34:55	13.3	35.0	61.0	0.0	0.0	24.0	0	0
09:34:56	13.3	31.0	61.0	0.0	0.0	24.0	0	0
09:34:57	13.3	32.0	60.0	0.0	0.0	24.0	0	0
09:34:58	13.3	33.0	60.0	0.0	0.0	24.0	0	0
09:34:59	13.3	35.0	60.0	0.0	0.0	24.0	0	0
09:35:00	13.4	33.0	60.0	0.0	0.0	24.0	0	0
09:35:01	13.3	35.0	61.0	0.0	0.0	24.0	0	0
09:35:02	13.3	34.0	61.0	0.0	0.0	24.0	0	0
09:35:03	13.3	32.0	61.0	0.0	0.0	24.0	0	0
09:35:04	13.3	33.0	61.0	0.0	0.0	24.0	0	0
09:35:05	13.2	30.0	61.0	0.0	0.0	24.0	0	0
09:35:06	13.1	28.0	60.0	0.0	0.0	24.0	0	0
09:35:07	13.2	27.0	60.0	0.0	0.0	24.0	0	0
09:35:08	13.3	31.0	60.0	0.0	0.0	24.0	0	0
09:35:09	13.3	39.0	60.0	0.0	0.0	24.0	0	0
09:35:10	13.2	37.0	60.0	0.0	0.0	24.0	0	0
09:35:11	13.2	29.0	60.0	0.0	0.0	24.0	0	0
09:35:12	13.1	28.0	60.0	0.0	0.0	24.0	0	0
09:35:13	13.1	31.0	60.0	0.0	0.0	24.0	0	0
09:35:14	13.2	34.0	60.0	0.0	0.0	24.0	0	0
09:35:15	13.3	34.0	60.0	0.0	0.0	24.0	0	0
09:35:16	13.2	37.0	60.0	0.0	0.0	24.0	0	0
09:35:17	13.2	33.0	60.0	0.0	0.0	24.0	0	0
09:35:18	13.2	29.0	60.0	0.0	0.0	24.0	0	0
09:35:19	13.3	33.0	60.0	0.0	0.0	24.0	0	0
09:35:20	13.3	32.0	60.0	0.0	0.0	24.0	0	0
09:35:21	13.3	38.0	60.0	0.0	0.0	24.0	0	0
09:35:22	13.3	32.0	60.0	0.0	0.0	24.0	0	0
09:35:23	13.3	33.0	60.0	0.0	0.0	24.0	0	0
09:35:24	13.3	35.0	61.0	0.0	0.0	24.0	0	0
09:35:25	13.3	29.0	60.0	0.0	0.0	24.0	0	0
09:35:26	13.3	35.0	60.0	0.0	0.0	24.0	0	0
09:35:27	13.2	29.0	60.0	0.0	0.0	24.0	0	0
09:35:28	13.1	31.0	60.0	0.0	0.0	24.0	0	0
09:35:29	13.1	29.0	60.0	0.0	0.0	24.0	0	0
09:35:30	13.1	31.0	60.0	0.0	0.0	24.0	0	0
09:35:31	13.1	30.0	60.0	0.0	0.0	24.0	0	0
09:35:32	13.0	33.0	59.0	0.0	0.0	24.0	0	0
09:35:33	13.0	28.0	59.0	0.0	0.0	24.0	0	0
09:35:34	12.9	30.0	59.0	0.0	0.0	24.0	0	0
09:35:35	12.9	29.0	59.0	0.0	0.0	24.0	0	0
09:35:36	13.0	31.0	59.0	0.0	0.0	24.0	0	0
09:35:37	13.0	31.0	59.0	0.0	0.0	24.0	0	0
