# Supplementary material for: Handcycling with concurrent lower body low-frequency electromyostimulation significantly increases acute oxygen uptake: implications for rehabilitation and prevention
Source: PeerJ. 2022 May 18;10:e13333. doi: 10.7717/peerj.13333 (PMC9123886; doi:10.7717/peerj.13333)
Supplement: Supplemental Information 1 — Raw data for each participant (load, heart rate, spirometric data) and R-Scripts for data processing (as described in the material & method section under “Data aquisition”), and EMS intensity and blood lactate concentration. [file peerj-10-13333-s001.zip › raw_data/HANDCYCLE/EMS_Pilot_12_EMS_LOAD.csv]

Time	Speed [km/h]	Power [watt]	Cadence	Heartrate	Temperature [?]	Altitude [m]	latitude	longitude
09:10:37	0.0	0.0	0.0	0.0	0.0	24.0	0	0
09:10:38	0.0	0.0	0.0	0.0	0.0	24.0	0	0
09:10:39	0.0	0.0	0.0	0.0	0.0	24.0	0	0
09:10:40	0.0	0.0	0.0	0.0	0.0	24.0	0	0
09:10:41	0.0	0.0	0.0	0.0	0.0	24.0	0	0
09:10:42	0.0	0.0	0.0	0.0	0.0	24.0	0	0
09:10:43	0.0	0.0	0.0	0.0	0.0	24.0	0	0
09:10:44	0.0	0.0	0.0	0.0	0.0	24.0	0	0
09:10:45	0.0	0.0	0.0	0.0	0.0	24.0	0	0
09:10:46	0.0	0.0	0.0	0.0	0.0	24.0	0	0
09:10:47	0.0	0.0	0.0	0.0	0.0	24.0	0	0
09:10:48	0.0	0.0	0.0	0.0	0.0	24.0	0	0
09:10:49	0.0	0.0	0.0	0.0	0.0	24.0	0	0
09:10:50	2.2	0.0	0.0	0.0	0.0	24.0	0	0
09:10:51	4.0	0.0	0.0	0.0	0.0	24.0	0	0
09:10:52	5.4	0.0	0.0	0.0	0.0	24.0	0	0
09:10:53	6.3	0.0	0.0	0.0	0.0	24.0	0	0
09:10:54	6.9	0.0	0.0	0.0	0.0	24.0	0	0
09:10:55	7.0	0.0	0.0	0.0	0.0	24.0	0	0
09:10:56	7.7	0.0	0.0	0.0	0.0	24.0	0	0
09:10:57	9.1	50.0	35.0	0.0	0.0	24.0	0	0
09:10:58	10.2	50.0	35.0	0.0	0.0	24.0	0	0
09:10:59	11.0	50.0	35.0	0.0	0.0	24.0	0	0
09:11:00	11.5	59.0	44.0	0.0	0.0	24.0	0	0
09:11:01	11.9	50.0	49.0	0.0	0.0	24.0	0	0
09:11:02	12.7	47.0	52.0	0.0	0.0	24.0	0	0
09:11:03	13.4	59.0	54.0	0.0	0.0	24.0	0	0
09:11:04	13.9	77.0	58.0	0.0	0.0	24.0	0	0
09:11:05	14.1	69.0	61.0	0.0	0.0	24.0	0	0
09:11:06	14.3	47.0	63.0	0.0	0.0	24.0	0	0
09:11:07	14.2	48.0	64.0	0.0	0.0	24.0	0	0
09:11:08	14.2	31.0	65.0	0.0	0.0	24.0	0	0
09:11:09	14.2	34.0	65.0	0.0	0.0	24.0	0	0
09:11:10	14.2	35.0	65.0	0.0	0.0	24.0	0	0
09:11:11	14.2	34.0	65.0	0.0	0.0	24.0	0	0
09:11:12	14.2	41.0	65.0	0.0	0.0	24.0	0	0
09:11:13	14.2	34.0	65.0	0.0	0.0	24.0	0	0
09:11:14	14.2	34.0	65.0	0.0	0.0	24.0	0	0
09:11:15	14.2	33.0	64.0	0.0	0.0	24.0	0	0
09:11:16	14.0	37.0	65.0	0.0	0.0	24.0	0	0
09:11:17	13.9	23.0	64.0	0.0	0.0	24.0	0	0
09:11:18	13.9	30.0	63.0	0.0	0.0	24.0	0	0
09:11:19	13.8	31.0	63.0	0.0	0.0	24.0	0	0
09:11:20	13.7	31.0	63.0	0.0	0.0	24.0	0	0
09:11:21	13.6	30.0	62.0	0.0	0.0	24.0	0	0
09:11:22	13.5	30.0	62.0	0.0	0.0	24.0	0	0
09:11:23	13.4	29.0	62.0	0.0	0.0	24.0	0	0
09:11:24	13.4	29.0	61.0	0.0	0.0	24.0	0	0
09:11:25	13.4	30.0	61.0	0.0	0.0	24.0	0	0
09:11:26	13.4	37.0	61.0	0.0	0.0	24.0	0	0
09:11:27	13.3	29.0	61.0	0.0	0.0	24.0	0	0
09:11:28	13.3	32.0	61.0	0.0	0.0	24.0	0	0
09:11:29	13.2	30.0	61.0	0.0	0.0	24.0	0	0
09:11:30	13.2	30.0	60.0	0.0	0.0	24.0	0	0
09:11:31	13.0	32.0	60.0	0.0	0.0	24.0	0	0
09:11:32	13.0	27.0	60.0	0.0	0.0	24.0	0	0
09:11:33	13.0	25.0	59.0	0.0	0.0	24.0	0	0
09:11:34	12.9	30.0	59.0	0.0	0.0	24.0	0	0
09:11:35	13.2	29.0	59.0	0.0	0.0	24.0	0	0
09:11:36	13.3	43.0	59.0	0.0	0.0	24.0	0	0
09:11:37	13.3	41.0	60.0	0.0	0.0	24.0	0	0
09:11:38	13.3	39.0	60.0	0.0	0.0	24.0	0	0
09:11:39	13.5	34.0	60.0	0.0	0.0	24.0	0	0
09:11:40	13.4	33.0	61.0	0.0	0.0	24.0	0	0
09:11:41	13.3	44.0	61.0	0.0	0.0	24.0	0	0
09:11:42	13.3	28.0	61.0	0.0	0.0	24.0	0	0
09:11:43	13.3	32.0	61.0	0.0	0.0	24.0	0	0
09:11:44	13.3	32.0	61.0	0.0	0.0	24.0	0	0
09:11:45	13.3	32.0	61.0	0.0	0.0	24.0	0	0
09:11:46	13.3	32.0	60.0	0.0	0.0	24.0	0	0
09:11:47	13.3	33.0	61.0	0.0	0.0	24.0	0	0
09:11:48	13.3	32.0	60.0	0.0	0.0	24.0	0	0
09:11:49	13.2	32.0	60.0	0.0	0.0	24.0	0	0
09:11:50	13.2	37.0	60.0	0.0	0.0	24.0	0	0
09:11:51	13.2	27.0	60.0	0.0	0.0	24.0	0	0
09:11:52	13.2	34.0	60.0	0.0	0.0	24.0	0	0
09:11:53	13.2	34.0	60.0	0.0	0.0	24.0	0	0
09:11:54	13.1	30.0	60.0	0.0	0.0	24.0	0	0
09:11:55	13.1	30.0	60.0	0.0	0.0	24.0	0	0
09:11:56	13.1	33.0	60.0	0.0	0.0	24.0	0	0
09:11:57	13.1	32.0	60.0	0.0	0.0	24.0	0	0
09:11:58	13.2	33.0	60.0	0.0	0.0	24.0	0	0
09:11:59	13.1	34.0	60.0	0.0	0.0	24.0	0	0
09:12:00	13.0	32.0	60.0	0.0	0.0	24.0	0	0
09:12:01	12.9	27.0	59.0	0.0	0.0	24.0	0	0
09:12:02	13.0	26.0	59.0	0.0	0.0	24.0	0	0
09:12:03	12.9	28.0	59.0	0.0	0.0	24.0	0	0
09:12:04	13.0	39.0	59.0	0.0	0.0	24.0	0	0
09:12:05	13.0	30.0	59.0	0.0	0.0	24.0	0	0
09:12:06	13.1	34.0	59.0	0.0	0.0	24.0	0	0
09:12:07	13.1	38.0	59.0	0.0	0.0	24.0	0	0
09:12:08	13.1	35.0	60.0	0.0	0.0	24.0	0	0
09:12:09	13.0	33.0	60.0	0.0	0.0	24.0	0	0
09:12:10	13.1	31.0	59.0	0.0	0.0	24.0	0	0
09:12:11	13.1	31.0	59.0	0.0	0.0	24.0	0	0
09:12:12	13.2	35.0	59.0	0.0	0.0	24.0	0	0
09:12:13	13.2	31.0	60.0	0.0	0.0	24.0	0	0
09:12:14	13.3	39.0	60.0	0.0	0.0	24.0	0	0
09:12:15	13.2	37.0	60.0	0.0	0.0	24.0	0	0
09:12:16	13.1	32.0	60.0	0.0	0.0	24.0	0	0
09:12:17	13.1	25.0	60.0	0.0	0.0	24.0	0	0
09:12:18	13.1	32.0	59.0	0.0	0.0	24.0	0	0
09:12:19	13.1	32.0	60.0	0.0	0.0	24.0	0	0
09:12:20	13.3	32.0	60.0	0.0	0.0	24.0	0	0
09:12:21	13.4	43.0	60.0	0.0	0.0	24.0	0	0
09:12:22	13.3	37.0	60.0	0.0	0.0	24.0	0	0
09:12:23	13.3	35.0	61.0	0.0	0.0	24.0	0	0
09:12:24	13.2	30.0	61.0	0.0	0.0	24.0	0	0
09:12:25	13.3	31.0	60.0	0.0	0.0	24.0	0	0
09:12:26	13.3	33.0	60.0	0.0	0.0	24.0	0	0
09:12:27	13.2	34.0	60.0	0.0	0.0	24.0	0	0
09:12:28	13.2	28.0	60.0	0.0	0.0	24.0	0	0
09:12:29	13.3	33.0	60.0	0.0	0.0	24.0	0	0
09:12:30	13.2	34.0	60.0	0.0	0.0	24.0	0	0
09:12:31	13.1	32.0	60.0	0.0	0.0	24.0	0	0
09:12:32	13.1	29.0	60.0	0.0	0.0	24.0	0	0
09:12:33	13.0	31.0	60.0	0.0	0.0	24.0	0	0
09:12:34	13.0	27.0	60.0	0.0	0.0	24.0	0	0
09:12:35	12.9	32.0	59.0	0.0	0.0	24.0	0	0
09:12:36	12.9	29.0	59.0	0.0	0.0	24.0	0	0
09:12:37	12.9	26.0	59.0	0.0	0.0	24.0	0	0
09:12:38	12.9	35.0	59.0	0.0	0.0	24.0	0	0
09:12:39	12.9	30.0	59.0	0.0	0.0	24.0	0	0
09:12:40	12.9	31.0	59.0	0.0	0.0	24.0	0	0
09:12:41	12.9	31.0	58.0	0.0	0.0	24.0	0	0
09:12:42	13.0	34.0	58.0	0.0	0.0	24.0	0	0
09:12:43	13.2	37.0	59.0	0.0	0.0	24.0	0	0
09:12:44	13.3	45.0	59.0	0.0	0.0	24.0	0	0
09:12:45	13.3	41.0	60.0	0.0	0.0	24.0	0	0
09:12:46	13.3	29.0	60.0	0.0	0.0	24.0	0	0
09:12:47	13.3	37.0	60.0	0.0	0.0	24.0	0	0
09:12:48	13.3	29.0	60.0	0.0	0.0	24.0	0	0
09:12:49	13.3	36.0	60.0	0.0	0.0	24.0	0	0
09:12:50	13.3	31.0	60.0	0.0	0.0	24.0	0	0
09:12:51	13.3	31.0	60.0	0.0	0.0	24.0	0	0
09:12:52	13.1	32.0	60.0	0.0	0.0	24.0	0	0
09:12:53	13.1	29.0	60.0	0.0	0.0	24.0	0	0
09:12:54	13.0	27.0	60.0	0.0	0.0	24.0	0	0
09:12:55	13.0	28.0	59.0	0.0	0.0	24.0	0	0
09:12:56	13.1	26.0	59.0	0.0	0.0	24.0	0	0
09:12:57	13.1	40.0	59.0	0.0	0.0	24.0	0	0
09:12:58	13.0	33.0	59.0	0.0	0.0	24.0	0	0
09:12:59	12.9	31.0	59.0	0.0	0.0	24.0	0	0
09:13:00	12.9	30.0	59.0	0.0	0.0	24.0	0	0
09:13:01	12.9	27.0	59.0	0.0	0.0	24.0	0	0
09:13:02	13.0	35.0	58.0	0.0	0.0	24.0	0	0
09:13:03	13.0	37.0	59.0	0.0	0.0	24.0	0	0
09:13:04	13.1	31.0	59.0	0.0	0.0	24.0	0	0
09:13:05	13.2	39.0	59.0	0.0	0.0	24.0	0	0
09:13:06	13.2	39.0	60.0	0.0	0.0	24.0	0	0
09:13:07	13.3	35.0	60.0	0.0	0.0	24.0	0	0
09:13:08	13.3	35.0	60.0	0.0	0.0	24.0	0	0
09:13:09	13.3	37.0	60.0	0.0	0.0	24.0	0	0
09:13:10	13.3	35.0	60.0	0.0	0.0	24.0	0	0
09:13:11	13.2	30.0	61.0	0.0	0.0	24.0	0	0
09:13:12	13.1	28.0	60.0	0.0	0.0	24.0	0	0
09:13:13	13.0	25.0	60.0	0.0	0.0	24.0	0	0
09:13:14	12.9	27.0	59.0	0.0	0.0	24.0	0	0
09:13:15	12.9	30.0	59.0	0.0	0.0	24.0	0	0
09:13:16	13.0	32.0	59.0	0.0	0.0	24.0	0	0
09:13:17	13.0	36.0	59.0	0.0	0.0	24.0	0	0
09:13:18	13.0	35.0	59.0	0.0	0.0	24.0	0	0
09:13:19	13.0	29.0	59.0	0.0	0.0	24.0	0	0
09:13:20	13.0	29.0	59.0	0.0	0.0	24.0	0	0
09:13:21	13.0	33.0	59.0	0.0	0.0	24.0	0	0
09:13:22	13.1	36.0	59.0	0.0	0.0	24.0	0	0
09:13:23	13.1	33.0	59.0	0.0	0.0	24.0	0	0
09:13:24	13.1	34.0	59.0	0.0	0.0	24.0	0	0
09:13:25	13.2	37.0	60.0	0.0	0.0	24.0	0	0
09:13:26	13.2	33.0	60.0	0.0	0.0	24.0	0	0
09:13:27	13.1	35.0	60.0	0.0	0.0	24.0	0	0
09:13:28	13.1	33.0	60.0	0.0	0.0	24.0	0	0
09:13:29	13.1	32.0	60.0	0.0	0.0	24.0	0	0
09:13:30	13.2	33.0	60.0	0.0	0.0	24.0	0	0
09:13:31	13.2	32.0	60.0	0.0	0.0	24.0	0	0
09:13:32	13.2	37.0	60.0	0.0	0.0	24.0	0	0
09:13:33	13.2	33.0	60.0	0.0	0.0	24.0	0	0
09:13:34	13.1	34.0	60.0	0.0	0.0	24.0	0	0
09:13:35	13.1	30.0	60.0	0.0	0.0	24.0	0	0
09:13:36	13.1	32.0	60.0	0.0	0.0	24.0	0	0
09:13:37	13.2	32.0	60.0	0.0	0.0	24.0	0	0
09:13:38	13.2	33.0	60.0	0.0	0.0	24.0	0	0
09:13:39	13.1	35.0	60.0	0.0	0.0	24.0	0	0
09:13:40	13.1	33.0	60.0	0.0	0.0	24.0	0	0
09:13:41	13.1	31.0	60.0	0.0	0.0	24.0	0	0
09:13:42	13.1	32.0	60.0	0.0	0.0	24.0	0	0
09:13:43	13.0	30.0	60.0	0.0	0.0	24.0	0	0
09:13:44	12.9	30.0	60.0	0.0	0.0	24.0	0	0
09:13:45	12.8	27.0	59.0	0.0	0.0	24.0	0	0
09:13:46	12.9	29.0	59.0	0.0	0.0	24.0	0	0
09:13:47	12.9	26.0	59.0	0.0	0.0	24.0	0	0
09:13:48	12.9	37.0	58.0	0.0	0.0	24.0	0	0
09:13:49	12.9	35.0	59.0	0.0	0.0	24.0	0	0
09:13:50	12.9	31.0	59.0	0.0	0.0	24.0	0	0
09:13:51	13.0	31.0	59.0	0.0	0.0	24.0	0	0
09:13:52	12.9	34.0	59.0	0.0	0.0	24.0	0	0
09:13:53	13.0	34.0	59.0	0.0	0.0	24.0	0	0
09:13:54	13.0	30.0	59.0	0.0	0.0	24.0	0	0
09:13:55	13.0	36.0	59.0	0.0	0.0	24.0	0	0
09:13:56	13.1	35.0	59.0	0.0	0.0	24.0	0	0
09:13:57	13.1	28.0	59.0	0.0	0.0	24.0	0	0
09:13:58	13.2	39.0	59.0	0.0	0.0	24.0	0	0
09:13:59	13.3	38.0	60.0	0.0	0.0	24.0	0	0
09:14:00	13.2	37.0	60.0	0.0	0.0	24.0	0	0
09:14:01	13.0	33.0	60.0	0.0	0.0	24.0	0	0
09:14:02	13.1	26.0	60.0	0.0	0.0	24.0	0	0
09:14:03	13.0	29.0	59.0	0.0	0.0	24.0	0	0
09:14:04	13.0	32.0	60.0	0.0	0.0	24.0	0	0
09:14:05	13.0	30.0	59.0	0.0	0.0	24.0	0	0
09:14:06	13.0	35.0	59.0	0.0	0.0	24.0	0	0
09:14:07	13.1	31.0	59.0	0.0	0.0	24.0	0	0
09:14:08	13.1	29.0	59.0	0.0	0.0	24.0	0	0
09:14:09	13.1	38.0	59.0	0.0	0.0	24.0	0	0
09:14:10	13.0	33.0	60.0	0.0	0.0	24.0	0	0
09:14:11	13.0	32.0	59.0	0.0	0.0	24.0	0	0
09:14:12	13.1	30.0	59.0	0.0	0.0	24.0	0	0
09:14:13	13.0	33.0	59.0	0.0	0.0	24.0	0	0
09:14:14	12.9	31.0	59.0	0.0	0.0	24.0	0	0
09:14:15	12.9	27.0	59.0	0.0	0.0	24.0	0	0
09:14:16	12.9	31.0	59.0	0.0	0.0	24.0	0	0
09:14:17	12.9	32.0	59.0	0.0	0.0	24.0	0	0
09:14:18	13.0	27.0	59.0	0.0	0.0	24.0	0	0
09:14:19	13.0	33.0	59.0	0.0	0.0	24.0	0	0
09:14:20	12.9	33.0	59.0	0.0	0.0	24.0	0	0
09:14:21	12.9	29.0	59.0	0.0	0.0	24.0	0	0
09:14:22	12.8	29.0	58.0	0.0	0.0	24.0	0	0
09:14:23	12.8	30.0	58.0	0.0	0.0	24.0	0	0
09:14:24	12.8	28.0	58.0	0.0	0.0	24.0	0	0
09:14:25	12.9	31.0	58.0	0.0	0.0	24.0	0	0
09:14:26	12.9	40.0	58.0	0.0	0.0	24.0	0	0
09:14:27	12.9	32.0	59.0	0.0	0.0	24.0	0	0
09:14:28	12.9	36.0	59.0	0.0	0.0	24.0	0	0
09:14:29	12.9	29.0	59.0	0.0	0.0	24.0	0	0
09:14:30	12.9	34.0	59.0	0.0	0.0	24.0	0	0
09:14:31	12.9	27.0	59.0	0.0	0.0	24.0	0	0
09:14:32	13.0	36.0	59.0	0.0	0.0	24.0	0	0
09:14:33	13.0	36.0	59.0	0.0	0.0	24.0	0	0
09:14:34	13.0	32.0	59.0	0.0	0.0	24.0	0	0
09:14:35	13.2	37.0	59.0	0.0	0.0	24.0	0	0
09:14:36	13.2	41.0	60.0	0.0	0.0	24.0	0	0
09:14:37	13.2	30.0	60.0	0.0	0.0	24.0	0	0
09:14:38	13.2	32.0	60.0	0.0	0.0	24.0	0	0
09:14:39	13.3	37.0	60.0	0.0	0.0	24.0	0	0
09:14:40	13.2	34.0	60.0	0.0	0.0	24.0	0	0
09:14:41	13.1	28.0	60.0	0.0	0.0	24.0	0	0
09:14:42	13.1	29.0	60.0	0.0	0.0	24.0	0	0
09:14:43	13.1	32.0	60.0	0.0	0.0	24.0	0	0
09:14:44	13.2	37.0	60.0	0.0	0.0	24.0	0	0
09:14:45	13.2	34.0	60.0	0.0	0.0	24.0	0	0
09:14:46	13.1	33.0	60.0	0.0	0.0	24.0	0	0
09:14:47	13.1	30.0	60.0	0.0	0.0	24.0	0	0
09:14:48	13.1	32.0	60.0	0.0	0.0	24.0	0	0
09:14:49	13.1	33.0	60.0	0.0	0.0	24.0	0	0
09:14:50	13.1	34.0	60.0	0.0	0.0	24.0	0	0
09:14:51	13.1	34.0	60.0	0.0	0.0	24.0	0	0
09:14:52	13.2	32.0	60.0	0.0	0.0	24.0	0	0
09:14:53	13.3	36.0	60.0	0.0	0.0	24.0	0	0
09:14:54	13.3	37.0	60.0	0.0	0.0	24.0	0	0
09:14:55	13.2	33.0	60.0	0.0	0.0	24.0	0	0
09:14:56	13.2	28.0	60.0	0.0	0.0	24.0	0	0
09:14:57	13.1	31.0	60.0	0.0	0.0	24.0	0	0
09:14:58	13.1	30.0	60.0	0.0	0.0	24.0	0	0
09:14:59	13.1	30.0	60.0	0.0	0.0	24.0	0	0
09:15:00	13.0	32.0	60.0	0.0	0.0	24.0	0	0
09:15:01	13.0	30.0	60.0	0.0	0.0	24.0	0	0
09:15:02	12.9	30.0	59.0	0.0	0.0	24.0	0	0
09:15:03	12.9	28.0	59.0	0.0	0.0	24.0	0	0
09:15:04	12.9	31.0	59.0	0.0	0.0	24.0	0	0
09:15:05	12.9	30.0	59.0	0.0	0.0	24.0	0	0
09:15:06	12.9	31.0	59.0	0.0	0.0	24.0	0	0
09:15:07	12.9	34.0	59.0	0.0	0.0	24.0	0	0
09:15:08	12.9	31.0	59.0	0.0	0.0	24.0	0	0
09:15:09	13.0	32.0	59.0	0.0	0.0	24.0	0	0
09:15:10	13.0	33.0	59.0	0.0	0.0	24.0	0	0
09:15:11	13.0	37.0	59.0	0.0	0.0	24.0	0	0
09:15:12	13.1	34.0	59.0	0.0	0.0	24.0	0	0
09:15:13	13.1	31.0	59.0	0.0	0.0	24.0	0	0
09:15:14	13.1	38.0	60.0	0.0	0.0	24.0	0	0
09:15:15	13.2	35.0	60.0	0.0	0.0	24.0	0	0
09:15:16	13.2	34.0	60.0	0.0	0.0	24.0	0	0
09:15:17	13.2	32.0	60.0	0.0	0.0	24.0	0	0
09:15:18	13.3	36.0	60.0	0.0	0.0	24.0	0	0
09:15:19	13.2	34.0	60.0	0.0	0.0	24.0	0	0
09:15:20	13.2	37.0	60.0	0.0	0.0	24.0	0	0
09:15:21	13.2	32.0	60.0	0.0	0.0	24.0	0	0
09:15:22	13.2	33.0	60.0	0.0	0.0	24.0	0	0
09:15:23	13.2	27.0	60.0	0.0	0.0	24.0	0	0
09:15:24	13.3	38.0	60.0	0.0	0.0	24.0	0	0
09:15:25	13.2	34.0	60.0	0.0	0.0	24.0	0	0
09:15:26	13.2	33.0	60.0	0.0	0.0	24.0	0	0
09:15:27	13.3	31.0	60.0	0.0	0.0	24.0	0	0
09:15:28	13.3	35.0	60.0	0.0	0.0	24.0	0	0
09:15:29	13.3	33.0	60.0	0.0	0.0	24.0	0	0
09:15:30	13.3	35.0	60.0	0.0	0.0	24.0	0	0
09:15:31	13.3	33.0	60.0	0.0	0.0	24.0	0	0
09:15:32	13.3	33.0	60.0	0.0	0.0	24.0	0	0
09:15:33	13.3	32.0	60.0	0.0	0.0	24.0	0	0
09:15:34	13.3	33.0	60.0	0.0	0.0	24.0	0	0
09:15:35	13.3	33.0	60.0	0.0	0.0	24.0	0	0
09:15:36	13.3	33.0	60.0	0.0	0.0	24.0	0	0
09:15:37	13.3	35.0	60.0	0.0	0.0	24.0	0	0
09:15:38	13.3	36.0	61.0	0.0	0.0	24.0	0	0
09:15:39	13.3	32.0	61.0	0.0	0.0	24.0	0	0
09:15:40	13.3	31.0	60.0	0.0	0.0	24.0	0	0
09:15:41	13.4	31.0	60.0	0.0	0.0	24.0	0	0
09:15:42	13.4	38.0	60.0	0.0	0.0	24.0	0	0
09:15:43	13.5	41.0	61.0	0.0	0.0	24.0	0	0
09:15:44	13.4	34.0	61.0	0.0	0.0	24.0	0	0
09:15:45	13.4	36.0	61.0	0.0	0.0	24.0	0	0
09:15:46	13.4	33.0	61.0	0.0	0.0	24.0	0	0
09:15:47	13.3	36.0	61.0	0.0	0.0	24.0	0	0
09:15:48	13.3	27.0	61.0	0.0	0.0	24.0	0	0
09:15:49	13.2	28.0	61.0	0.0	0.0	24.0	0	0
09:15:50	13.1	28.0	60.0	0.0	0.0	24.0	0	0
09:15:51	13.1	31.0	60.0	0.0	0.0	24.0	0	0
09:15:52	13.1	29.0	60.0	0.0	0.0	24.0	0	0
09:15:53	13.1	31.0	60.0	0.0	0.0	24.0	0	0
09:15:54	13.1	33.0	60.0	0.0	0.0	24.0	0	0
09:15:55	13.1	32.0	60.0	0.0	0.0	24.0	0	0
09:15:56	13.2	37.0	60.0	0.0	0.0	24.0	0	0
09:15:57	13.3	38.0	60.0	0.0	0.0	24.0	0	0
09:15:58	13.3	39.0	61.0	0.0	0.0	24.0	0	0
09:15:59	13.3	31.0	61.0	0.0	0.0	24.0	0	0
09:16:00	13.3	31.0	61.0	0.0	0.0	24.0	0	0
09:16:01	13.3	38.0	61.0	0.0	0.0	24.0	0	0
09:16:02	13.3	30.0	61.0	0.0	0.0	24.0	0	0
09:16:03	13.2	31.0	60.0	0.0	0.0	24.0	0	0
09:16:04	13.1	30.0	60.0	0.0	0.0	24.0	0	0
09:16:05	13.1	28.0	60.0	0.0	0.0	24.0	0	0
09:16:06	13.2	34.0	60.0	0.0	0.0	24.0	0	0
09:16:07	13.3	36.0	60.0	0.0	0.0	24.0	0	0
09:16:08	13.3	36.0	60.0	0.0	0.0	24.0	0	0
09:16:09	13.2	33.0	60.0	0.0	0.0	24.0	0	0
09:16:10	13.2	29.0	60.0	0.0	0.0	24.0	0	0
09:16:11	13.2	33.0	60.0	0.0	0.0	24.0	0	0
09:16:12	13.2	31.0	60.0	0.0	0.0	24.0	0	0
09:16:13	13.2	34.0	60.0	0.0	0.0	24.0	0	0
09:16:14	13.1	33.0	60.0	0.0	0.0	24.0	0	0
09:16:15	13.2	28.0	60.0	0.0	0.0	24.0	0	0
09:16:16	13.2	38.0	60.0	0.0	0.0	24.0	0	0
09:16:17	13.2	32.0	60.0	0.0	0.0	24.0	0	0
09:16:18	13.2	34.0	60.0	0.0	0.0	24.0	0	0
09:16:19	13.1	29.0	60.0	0.0	0.0	24.0	0	0
09:16:20	13.1	32.0	60.0	0.0	0.0	24.0	0	0
09:16:21	13.1	31.0	60.0	0.0	0.0	24.0	0	0
09:16:22	13.1	30.0	60.0	0.0	0.0	24.0	0	0
09:16:23	13.1	30.0	60.0	0.0	0.0	24.0	0	0
09:16:24	13.1	33.0	60.0	0.0	0.0	24.0	0	0
09:16:25	13.1	34.0	60.0	0.0	0.0	24.0	0	0
09:16:26	13.1	33.0	60.0	0.0	0.0	24.0	0	0
09:16:27	13.1	34.0	60.0	0.0	0.0	24.0	0	0
09:16:28	13.0	32.0	60.0	0.0	0.0	24.0	0	0
09:16:29	13.0	28.0	60.0	0.0	0.0	24.0	0	0
09:16:30	13.1	28.0	60.0	0.0	0.0	24.0	0	0
09:16:31	13.0	29.0	59.0	0.0	0.0	24.0	0	0
09:16:32	13.0	38.0	59.0	0.0	0.0	24.0	0	0
09:16:33	13.2	30.0	59.0	0.0	0.0	24.0	0	0
09:16:34	13.3	35.0	59.0	0.0	0.0	24.0	0	0
09:16:35	13.3	41.0	60.0	0.0	0.0	24.0	0	0
09:16:36	13.3	38.0	60.0	0.0	0.0	24.0	0	0
09:16:37	13.5	36.0	61.0	0.0	0.0	24.0	0	0
09:16:38	13.5	42.0	61.0	0.0	0.0	24.0	0	0
09:16:39	13.3	31.0	61.0	0.0	0.0	24.0	0	0
09:16:40	13.2	24.0	61.0	0.0	0.0	24.0	0	0
09:16:41	13.1	25.0	60.0	0.0	0.0	24.0	0	0
09:16:42	13.1	26.0	60.0	0.0	0.0	24.0	0	0
09:16:43	13.0	32.0	60.0	0.0	0.0	24.0	0	0
09:16:44	13.0	31.0	59.0	0.0	0.0	24.0	0	0
09:16:45	13.0	34.0	59.0	0.0	0.0	24.0	0	0
09:16:46	13.0	34.0	59.0	0.0	0.0	24.0	0	0
09:16:47	13.0	30.0	59.0	0.0	0.0	24.0	0	0
09:16:48	13.1	31.0	59.0	0.0	0.0	24.0	0	0
09:16:49	13.1	33.0	59.0	0.0	0.0	24.0	0	0
09:16:50	13.1	38.0	60.0	0.0	0.0	24.0	0	0
09:16:51	13.1	34.0	60.0	0.0	0.0	24.0	0	0
09:16:52	13.2	34.0	60.0	0.0	0.0	24.0	0	0
09:16:53	13.3	34.0	60.0	0.0	0.0	24.0	0	0
09:16:54	13.3	38.0	60.0	0.0	0.0	24.0	0	0
09:16:55	13.5	36.0	60.0	0.0	0.0	24.0	0	0
09:16:56	13.5	41.0	61.0	0.0	0.0	24.0	0	0
09:16:57	13.5	32.0	61.0	0.0	0.0	24.0	0	0
09:16:58	13.5	35.0	61.0	0.0	0.0	24.0	0	0
09:16:59	13.5	31.0	61.0	0.0	0.0	24.0	0	0
09:17:00	13.4	33.0	61.0	0.0	0.0	24.0	0	0
09:17:01	13.3	30.0	61.0	0.0	0.0	24.0	0	0
09:17:02	13.2	26.0	61.0	0.0	0.0	24.0	0	0
09:17:03	13.2	29.0	60.0	0.0	0.0	24.0	0	0
09:17:04	13.1	31.0	60.0	0.0	0.0	24.0	0	0
09:17:05	13.1	30.0	60.0	0.0	0.0	24.0	0	0
09:17:06	13.0	30.0	60.0	0.0	0.0	24.0	0	0
09:17:07	13.1	28.0	59.0	0.0	0.0	24.0	0	0
09:17:08	13.2	35.0	59.0	0.0	0.0	24.0	0	0
09:17:09	13.4	40.0	60.0	0.0	0.0	24.0	0	0
09:17:10	13.5	44.0	60.0	0.0	0.0	24.0	0	0
09:17:11	13.5	40.0	61.0	0.0	0.0	24.0	0	0
09:17:12	13.6	29.0	61.0	0.0	0.0	24.0	0	0
09:17:13	13.6	45.0	61.0	0.0	0.0	24.0	0	0
09:17:14	13.6	34.0	62.0	0.0	0.0	24.0	0	0
09:17:15	13.5	31.0	62.0	0.0	0.0	24.0	0	0
09:17:16	13.5	28.0	61.0	0.0	0.0	24.0	0	0
09:17:17	13.4	29.0	61.0	0.0	0.0	24.0	0	0
09:17:18	13.3	30.0	61.0	0.0	0.0	24.0	0	0
09:17:19	13.2	30.0	61.0	0.0	0.0	24.0	0	0
09:17:20	13.2	29.0	60.0	0.0	0.0	24.0	0	0
09:17:21	13.3	31.0	60.0	0.0	0.0	24.0	0	0
09:17:22	13.3	37.0	60.0	0.0	0.0	24.0	0	0
09:17:23	13.3	32.0	60.0	0.0	0.0	24.0	0	0
09:17:24	13.4	38.0	60.0	0.0	0.0	24.0	0	0
09:17:25	13.3	34.0	61.0	0.0	0.0	24.0	0	0
09:17:26	13.2	32.0	61.0	0.0	0.0	24.0	0	0
09:17:27	13.4	24.0	60.0	0.0	0.0	24.0	0	0
09:17:28	13.5	39.0	60.0	0.0	0.0	24.0	0	0
09:17:29	13.5	42.0	61.0	0.0	0.0	24.0	0	0
09:17:30	13.5	36.0	61.0	0.0	0.0	24.0	0	0
09:17:31	13.5	35.0	61.0	0.0	0.0	24.0	0	0
09:17:32	13.4	31.0	61.0	0.0	0.0	24.0	0	0
09:17:33	13.4	32.0	61.0	0.0	0.0	24.0	0	0
09:17:34	13.6	32.0	61.0	0.0	0.0	24.0	0	0
09:17:35	13.6	34.0	61.0	0.0	0.0	24.0	0	0
09:17:36	13.5	43.0	62.0	0.0	0.0	24.0	0	0
09:17:37	13.4	33.0	62.0	0.0	0.0	24.0	0	0
09:17:38	13.4	27.0	61.0	0.0	0.0	24.0	0	0
09:17:39	13.5	30.0	61.0	0.0	0.0	24.0	0	0
09:17:40	13.5	39.0	61.0	0.0	0.0	24.0	0	0
09:17:41	13.6	34.0	61.0	0.0	0.0	24.0	0	0
09:17:42	13.6	40.0	61.0	0.0	0.0	24.0	0	0
09:17:43	13.7	37.0	62.0	0.0	0.0	24.0	0	0
09:17:44	13.7	38.0	62.0	0.0	0.0	24.0	0	0
09:17:45	13.7	34.0	62.0	0.0	0.0	24.0	0	0
09:17:46	13.7	37.0	62.0	0.0	0.0	24.0	0	0
09:17:47	13.7	32.0	62.0	0.0	0.0	24.0	0	0
09:17:48	13.6	34.0	62.0	0.0	0.0	24.0	0	0
09:17:49	13.5	31.0	62.0	0.0	0.0	24.0	0	0
09:17:50	13.5	30.0	62.0	0.0	0.0	24.0	0	0
09:17:51	13.5	28.0	62.0	0.0	0.0	24.0	0	0
09:17:52	13.4	33.0	61.0	0.0	0.0	24.0	0	0
09:17:53	13.4	31.0	61.0	0.0	0.0	24.0	0	0
09:17:54	13.4	32.0	61.0	0.0	0.0	24.0	0	0
09:17:55	13.4	36.0	61.0	0.0	0.0	24.0	0	0
09:17:56	13.3	32.0	61.0	0.0	0.0	24.0	0	0
09:17:57	13.3	32.0	61.0	0.0	0.0	24.0	0	0
09:17:58	13.3	30.0	61.0	0.0	0.0	24.0	0	0
09:17:59	13.2	30.0	61.0	0.0	0.0	24.0	0	0
09:18:00	13.2	32.0	61.0	0.0	0.0	24.0	0	0
09:18:01	13.3	30.0	60.0	0.0	0.0	24.0	0	0
09:18:02	13.3	31.0	60.0	0.0	0.0	24.0	0	0
09:18:03	13.3	38.0	60.0	0.0	0.0	24.0	0	0
09:18:04	13.3	35.0	61.0	0.0	0.0	24.0	0	0
09:18:05	13.4	35.0	61.0	0.0	0.0	24.0	0	0
09:18:06	13.4	36.0	61.0	0.0	0.0	24.0	0	0
09:18:07	13.4	34.0	61.0	0.0	0.0	24.0	0	0
09:18:08	13.4	34.0	61.0	0.0	0.0	24.0	0	0
09:18:09	13.5	34.0	61.0	0.0	0.0	24.0	0	0
09:18:10	13.6	40.0	61.0	0.0	0.0	24.0	0	0
09:18:11	13.6	35.0	62.0	0.0	0.0	24.0	0	0
09:18:12	13.5	33.0	62.0	0.0	0.0	24.0	0	0
09:18:13	13.5	31.0	61.0	0.0	0.0	24.0	0	0
09:18:14	13.4	31.0	61.0	0.0	0.0	24.0	0	0
09:18:15	13.4	30.0	61.0	0.0	0.0	24.0	0	0
09:18:16	13.3	32.0	61.0	0.0	0.0	24.0	0	0
09:18:17	13.2	28.0	61.0	0.0	0.0	24.0	0	0
09:18:18	13.1	29.0	60.0	0.0	0.0	24.0	0	0
09:18:19	13.1	25.0	60.0	0.0	0.0	24.0	0	0
09:18:20	13.1	29.0	59.0	0.0	0.0	24.0	0	0
09:18:21	13.3	34.0	59.0	0.0	0.0	24.0	0	0
09:18:22	13.3	38.0	60.0	0.0	0.0	24.0	0	0
09:18:23	13.4	42.0	60.0	0.0	0.0	24.0	0	0
09:18:24	13.5	37.0	61.0	0.0	0.0	24.0	0	0
09:18:25	13.5	36.0	61.0	0.0	0.0	24.0	0	0
09:18:26	13.5	32.0	61.0	0.0	0.0	24.0	0	0
09:18:27	13.5	36.0	61.0	0.0	0.0	24.0	0	0
09:18:28	13.4	34.0	61.0	0.0	0.0	24.0	0	0
09:18:29	13.3	27.0	61.0	0.0	0.0	24.0	0	0
09:18:30	13.2	28.0	61.0	0.0	0.0	24.0	0	0
09:18:31	13.2	30.0	60.0	0.0	0.0	24.0	0	0
09:18:32	13.1	29.0	60.0	0.0	0.0	24.0	0	0
09:18:33	13.1	29.0	60.0	0.0	0.0	24.0	0	0
09:18:34	13.0	32.0	59.0	0.0	0.0	24.0	0	0
09:18:35	13.0	29.0	59.0	0.0	0.0	24.0	0	0
09:18:36	13.2	31.0	59.0	0.0	0.0	24.0	0	0
09:18:37	13.1	39.0	59.0	0.0	0.0	24.0	0	0
09:18:38	13.1	33.0	60.0	0.0	0.0	24.0	0	0
09:18:39	13.1	28.0	60.0	0.0	0.0	24.0	0	0
09:18:40	13.2	36.0	59.0	0.0	0.0	24.0	0	0
09:18:41	13.3	33.0	59.0	0.0	0.0	24.0	0	0
09:18:42	13.3	38.0	60.0	0.0	0.0	24.0	0	0
09:18:43	13.3	36.0	60.0	0.0	0.0	24.0	0	0
09:18:44	13.5	33.0	60.0	0.0	0.0	24.0	0	0
09:18:45	13.5	41.0	61.0	0.0	0.0	24.0	0	0
09:18:46	13.5	37.0	61.0	0.0	0.0	24.0	0	0
09:18:47	13.5	35.0	61.0	0.0	0.0	24.0	0	0
09:18:48	13.6	36.0	61.0	0.0	0.0	24.0	0	0
09:18:49	13.6	37.0	61.0	0.0	0.0	24.0	0	0
09:18:50	13.6	34.0	62.0	0.0	0.0	24.0	0	0
09:18:51	13.6	37.0	62.0	0.0	0.0	24.0	0	0
09:18:52	13.6	32.0	62.0	0.0	0.0	24.0	0	0
09:18:53	13.7	35.0	62.0	0.0	0.0	24.0	0	0
09:18:54	13.7	34.0	62.0	0.0	0.0	24.0	0	0
09:18:55	13.8	38.0	62.0	0.0	0.0	24.0	0	0
09:18:56	13.6	37.0	62.0	0.0	0.0	24.0	0	0
09:18:57	13.5	36.0	63.0	0.0	0.0	24.0	0	0
09:18:58	13.5	27.0	62.0	0.0	0.0	24.0	0	0
09:18:59	13.4	28.0	62.0	0.0	0.0	24.0	0	0
09:19:00	13.2	27.0	61.0	0.0	0.0	24.0	0	0
09:19:01	13.1	28.0	61.0	0.0	0.0	24.0	0	0
09:19:02	13.3	25.0	60.0	0.0	0.0	24.0	0	0
09:19:03	13.3	30.0	60.0	0.0	0.0	24.0	0	0
09:19:04	13.2	41.0	60.0	0.0	0.0	24.0	0	0
09:19:05	13.2	32.0	60.0	0.0	0.0	24.0	0	0
09:19:06	13.2	29.0	60.0	0.0	0.0	24.0	0	0
09:19:07	13.1	32.0	60.0	0.0	0.0	24.0	0	0
09:19:08	13.1	32.0	60.0	0.0	0.0	24.0	0	0
09:19:09	13.1	31.0	60.0	0.0	0.0	24.0	0	0
09:19:10	13.1	34.0	60.0	0.0	0.0	24.0	0	0
09:19:11	13.0	30.0	60.0	0.0	0.0	24.0	0	0
09:19:12	13.0	25.0	59.0	0.0	0.0	24.0	0	0
09:19:13	13.0	32.0	59.0	0.0	0.0	24.0	0	0
09:19:14	13.0	33.0	59.0	0.0	0.0	24.0	0	0
09:19:15	13.1	28.0	59.0	0.0	0.0	24.0	0	0
09:19:16	13.1	36.0	59.0	0.0	0.0	24.0	0	0
09:19:17	13.2	36.0	59.0	0.0	0.0	24.0	0	0
09:19:18	13.3	33.0	60.0	0.0	0.0	24.0	0	0
09:19:19	13.4	40.0	60.0	0.0	0.0	24.0	0	0
09:19:20	13.4	38.0	60.0	0.0	0.0	24.0	0	0
09:19:21	13.4	38.0	61.0	0.0	0.0	24.0	0	0
09:19:22	13.5	35.0	61.0	0.0	0.0	24.0	0	0
09:19:23	13.6	32.0	61.0	0.0	0.0	24.0	0	0
09:19:24	13.5	36.0	61.0	0.0	0.0	24.0	0	0
09:19:25	13.5	38.0	61.0	0.0	0.0	24.0	0	0
09:19:26	13.4	31.0	61.0	0.0	0.0	24.0	0	0
09:19:27	13.3	31.0	61.0	0.0	0.0	24.0	0	0
09:19:28	13.2	27.0	61.0	0.0	0.0	24.0	0	0
09:19:29	13.1	26.0	60.0	0.0	0.0	24.0	0	0
09:19:30	13.0	28.0	60.0	0.0	0.0	24.0	0	0
09:19:31	13.0	29.0	60.0	0.0	0.0	24.0	0	0
09:19:32	13.1	28.0	59.0	0.0	0.0	24.0	0	0
09:19:33	13.2	35.0	59.0	0.0	0.0	24.0	0	0
09:19:34	13.2	36.0	59.0	0.0	0.0	24.0	0	0
09:19:35	13.4	37.0	60.0	0.0	0.0	24.0	0	0
09:19:36	13.4	39.0	60.0	0.0	0.0	24.0	0	0
09:19:37	13.3	38.0	61.0	0.0	0.0	24.0	0	0
09:19:38	13.4	30.0	61.0	0.0	0.0	24.0	0	0
09:19:39	13.4	35.0	61.0	0.0	0.0	24.0	0	0
09:19:40	13.5	28.0	61.0	0.0	0.0	24.0	0	0
09:19:41	13.4	43.0	61.0	0.0	0.0	24.0	0	0
09:19:42	13.4	33.0	61.0	0.0	0.0	24.0	0	0
09:19:43	13.4	29.0	61.0	0.0	0.0	24.0	0	0
09:19:44	13.4	36.0	61.0	0.0	0.0	24.0	0	0
09:19:45	13.4	32.0	61.0	0.0	0.0	24.0	0	0
09:19:46	13.4	31.0	61.0	0.0	0.0	24.0	0	0
09:19:47	13.4	34.0	61.0	0.0	0.0	24.0	0	0
09:19:48	13.3	37.0	61.0	0.0	0.0	24.0	0	0
09:19:49	13.4	30.0	61.0	0.0	0.0	24.0	0	0
09:19:50	13.3	28.0	61.0	0.0	0.0	24.0	0	0
09:19:51	13.3	39.0	61.0	0.0	0.0	24.0	0	0
09:19:52	13.3	30.0	61.0	0.0	0.0	24.0	0	0
09:19:53	13.2	29.0	60.0	0.0	0.0	24.0	0	0
09:19:54	13.2	32.0	60.0	0.0	0.0	24.0	0	0
09:19:55	13.2	29.0	60.0	0.0	0.0	24.0	0	0
09:19:56	13.4	31.0	60.0	0.0	0.0	24.0	0	0
09:19:57	13.3	38.0	60.0	0.0	0.0	24.0	0	0
09:19:58	13.3	41.0	61.0	0.0	0.0	24.0	0	0
09:19:59	13.3	30.0	61.0	0.0	0.0	24.0	0	0
09:20:00	13.4	31.0	60.0	0.0	0.0	24.0	0	0
09:20:01	13.4	37.0	61.0	0.0	0.0	24.0	0	0
09:20:02	13.4	37.0	61.0	0.0	0.0	24.0	0	0
09:20:03	13.4	32.0	61.0	0.0	0.0	24.0	0	0
09:20:04	13.3	31.0	61.0	0.0	0.0	24.0	0	0
09:20:05	13.4	29.0	61.0	0.0	0.0	24.0	0	0
09:20:06	13.4	36.0	61.0	0.0	0.0	24.0	0	0
09:20:07	13.5	36.0	61.0	0.0	0.0	24.0	0	0
09:20:08	13.5	38.0	61.0	0.0	0.0	24.0	0	0
09:20:09	13.4	31.0	61.0	0.0	0.0	24.0	0	0
09:20:10	13.5	32.0	61.0	0.0	0.0	24.0	0	0
09:20:11	13.5	36.0	61.0	0.0	0.0	24.0	0	0
09:20:12	13.4	32.0	61.0	0.0	0.0	24.0	0	0
09:20:13	13.4	30.0	61.0	0.0	0.0	24.0	0	0
09:20:14	13.4	30.0	61.0	0.0	0.0	24.0	0	0
09:20:15	13.4	34.0	61.0	0.0	0.0	24.0	0	0
09:20:16	13.4	35.0	61.0	0.0	0.0	24.0	0	0
09:20:17	13.4	34.0	61.0	0.0	0.0	24.0	0	0
09:20:18	13.4	32.0	61.0	0.0	0.0	24.0	0	0
09:20:19	13.4	34.0	61.0	0.0	0.0	24.0	0	0
09:20:20	13.4	32.0	61.0	0.0	0.0	24.0	0	0
09:20:21	13.4	36.0	61.0	0.0	0.0	24.0	0	0
09:20:22	13.4	35.0	61.0	0.0	0.0	24.0	0	0
09:20:23	13.5	28.0	61.0	0.0	0.0	24.0	0	0
09:20:24	13.4	34.0	61.0	0.0	0.0	24.0	0	0
09:20:25	13.3	37.0	61.0	0.0	0.0	24.0	0	0
09:20:26	13.2	26.0	61.0	0.0	0.0	24.0	0	0
09:20:27	13.2	31.0	60.0	0.0	0.0	24.0	0	0
09:20:28	13.2	26.0	60.0	0.0	0.0	24.0	0	0
09:20:29	13.1	31.0	60.0	0.0	0.0	24.0	0	0
09:20:30	13.1	30.0	60.0	0.0	0.0	24.0	0	0
09:20:31	13.2	27.0	59.0	0.0	0.0	24.0	0	0
09:20:32	13.2	39.0	60.0	0.0	0.0	24.0	0	0
09:20:33	13.3	35.0	60.0	0.0	0.0	24.0	0	0
09:20:34	13.3	38.0	60.0	0.0	0.0	24.0	0	0
09:20:35	13.3	37.0	60.0	0.0	0.0	24.0	0	0
09:20:36	13.4	29.0	60.0	0.0	0.0	24.0	0	0
09:20:37	13.5	43.0	61.0	0.0	0.0	24.0	0	0
