# Supplementary material for: Handcycling with concurrent lower body low-frequency electromyostimulation significantly increases acute oxygen uptake: implications for rehabilitation and prevention
Source: PeerJ. 2022 May 18;10:e13333. doi: 10.7717/peerj.13333 (PMC9123886; doi:10.7717/peerj.13333)
Supplement: Supplemental Information 1 — Raw data for each participant (load, heart rate, spirometric data) and R-Scripts for data processing (as described in the material & method section under “Data aquisition”), and EMS intensity and blood lactate concentration. [file peerj-10-13333-s001.zip › raw_data/HANDCYCLE/EMS_Pilot_13_CON_LOAD.csv]

Time	Speed [km/h]	Power [watt]	Cadence	Heartrate	Temperature [?]	Altitude [m]	latitude	longitude
07:27:12	0.0	0.0	0.0	0.0	0.0	30.0	0	0
07:27:13	0.0	0.0	0.0	0.0	0.0	30.0	0	0
07:27:14	0.0	0.0	0.0	0.0	0.0	30.0	0	0
07:27:15	0.0	0.0	0.0	0.0	0.0	30.0	0	0
07:27:16	0.0	0.0	0.0	0.0	0.0	30.0	0	0
07:27:17	0.0	0.0	0.0	0.0	0.0	30.0	0	0
07:27:18	0.0	0.0	0.0	0.0	0.0	30.0	0	0
07:27:19	0.0	0.0	0.0	0.0	0.0	30.0	0	0
07:27:20	0.0	0.0	0.0	0.0	0.0	30.0	0	0
07:27:21	0.0	0.0	0.0	0.0	0.0	30.0	0	0
07:27:22	0.0	0.0	0.0	0.0	0.0	30.0	0	0
07:27:23	0.0	0.0	0.0	0.0	0.0	30.0	0	0
07:27:24	0.0	0.0	0.0	0.0	0.0	30.0	0	0
07:27:25	0.0	0.0	0.0	0.0	0.0	30.0	0	0
07:27:26	0.0	0.0	0.0	0.0	0.0	30.0	0	0
07:27:27	0.0	0.0	0.0	0.0	0.0	30.0	0	0
07:27:28	0.0	0.0	0.0	0.0	0.0	30.0	0	0
07:27:29	0.0	0.0	0.0	0.0	0.0	30.0	0	0
07:27:30	0.0	0.0	0.0	0.0	0.0	30.0	0	0
07:27:31	0.0	0.0	0.0	0.0	0.0	30.0	0	0
07:27:32	0.0	0.0	0.0	0.0	0.0	30.0	0	0
07:27:33	0.0	0.0	0.0	0.0	0.0	30.0	0	0
07:27:34	0.0	0.0	0.0	0.0	0.0	30.0	0	0
07:27:35	0.0	0.0	0.0	0.0	0.0	30.0	0	0
07:27:36	0.0	0.0	0.0	0.0	0.0	30.0	0	0
07:27:37	0.0	0.0	0.0	0.0	0.0	30.0	0	0
07:27:38	0.0	0.0	0.0	0.0	0.0	30.0	0	0
07:27:39	0.0	0.0	0.0	0.0	0.0	30.0	0	0
07:27:40	0.0	0.0	0.0	0.0	0.0	30.0	0	0
07:27:41	0.0	0.0	0.0	0.0	0.0	30.0	0	0
07:27:42	0.0	0.0	0.0	0.0	0.0	30.0	0	0
07:27:43	0.0	0.0	0.0	0.0	0.0	30.0	0	0
07:27:44	0.0	0.0	0.0	0.0	0.0	30.0	0	0
07:27:45	0.0	0.0	0.0	0.0	0.0	30.0	0	0
07:27:46	0.0	0.0	0.0	0.0	0.0	30.0	0	0
07:27:47	0.0	0.0	0.0	0.0	0.0	30.0	0	0
07:27:48	0.0	0.0	0.0	0.0	0.0	30.0	0	0
07:27:49	0.0	0.0	0.0	0.0	0.0	30.0	0	0
07:27:50	0.0	0.0	0.0	0.0	0.0	30.0	0	0
07:27:51	0.0	0.0	0.0	0.0	0.0	30.0	0	0
07:27:52	0.0	0.0	0.0	0.0	0.0	30.0	0	0
07:27:53	0.0	0.0	0.0	0.0	0.0	30.0	0	0
07:27:54	0.0	0.0	0.0	0.0	0.0	30.0	0	0
07:27:55	0.0	0.0	0.0	0.0	0.0	30.0	0	0
07:27:56	0.0	0.0	0.0	0.0	0.0	30.0	0	0
07:27:57	0.0	0.0	0.0	0.0	0.0	30.0	0	0
07:27:58	0.0	0.0	0.0	0.0	0.0	30.0	0	0
07:27:59	0.0	0.0	0.0	0.0	0.0	30.0	0	0
07:28:00	0.0	0.0	0.0	0.0	0.0	30.0	0	0
07:28:01	0.0	0.0	0.0	0.0	0.0	30.0	0	0
07:28:02	0.0	0.0	0.0	0.0	0.0	30.0	0	0
07:28:03	0.0	0.0	0.0	0.0	0.0	30.0	0	0
07:28:04	0.0	0.0	0.0	0.0	0.0	30.0	0	0
07:28:05	0.9	0.0	0.0	0.0	0.0	30.0	0	0
07:28:06	3.4	0.0	0.0	0.0	0.0	30.0	0	0
07:28:07	5.6	0.0	0.0	0.0	0.0	30.0	0	0
07:28:08	8.3	0.0	0.0	0.0	0.0	30.0	0	0
07:28:09	10.1	0.0	0.0	0.0	0.0	30.0	0	0
07:28:10	11.1	0.0	0.0	0.0	0.0	30.0	0	0
07:28:11	11.4	62.0	50.0	0.0	0.0	30.0	0	0
07:28:12	11.8	62.0	50.0	0.0	0.0	30.0	0	0
07:28:13	12.0	30.0	52.0	0.0	0.0	30.0	0	0
07:28:14	12.4	34.0	53.0	0.0	0.0	30.0	0	0
07:28:15	12.9	49.0	55.0	0.0	0.0	30.0	0	0
07:28:16	13.5	65.0	57.0	0.0	0.0	30.0	0	0
07:28:17	14.3	59.0	60.0	0.0	0.0	30.0	0	0
07:28:18	14.6	83.0	63.0	0.0	0.0	30.0	0	0
07:28:19	14.6	66.0	65.0	0.0	0.0	30.0	0	0
07:28:20	14.6	43.0	65.0	0.0	0.0	30.0	0	0
07:28:21	14.7	32.0	66.0	0.0	0.0	30.0	0	0
07:28:22	14.5	41.0	67.0	0.0	0.0	30.0	0	0
07:28:23	14.2	35.0	67.0	0.0	0.0	30.0	0	0
07:28:24	13.8	20.0	65.0	0.0	0.0	30.0	0	0
07:28:25	13.5	15.0	62.0	0.0	0.0	30.0	0	0
07:28:26	13.3	13.0	61.0	0.0	0.0	30.0	0	0
07:28:27	13.1	14.0	62.0	0.0	0.0	30.0	0	0
07:28:28	13.1	26.0	60.0	0.0	0.0	30.0	0	0
07:28:29	13.1	23.0	60.0	0.0	0.0	30.0	0	0
07:28:30	13.1	45.0	59.0	0.0	0.0	30.0	0	0
07:28:31	13.1	44.0	60.0	0.0	0.0	30.0	0	0
07:28:32	13.2	41.0	59.0	0.0	0.0	30.0	0	0
07:28:33	13.2	43.0	59.0	0.0	0.0	30.0	0	0
07:28:34	13.2	45.0	60.0	0.0	0.0	30.0	0	0
07:28:35	13.2	43.0	60.0	0.0	0.0	30.0	0	0
07:28:36	13.2	36.0	60.0	0.0	0.0	30.0	0	0
07:28:37	13.2	36.0	60.0	0.0	0.0	30.0	0	0
07:28:38	13.2	39.0	60.0	0.0	0.0	30.0	0	0
07:28:39	13.2	35.0	60.0	0.0	0.0	30.0	0	0
07:28:40	13.2	36.0	60.0	0.0	0.0	30.0	0	0
07:28:41	13.2	38.0	60.0	0.0	0.0	30.0	0	0
07:28:42	13.2	33.0	60.0	0.0	0.0	30.0	0	0
07:28:43	13.2	33.0	60.0	0.0	0.0	30.0	0	0
07:28:44	13.3	41.0	60.0	0.0	0.0	30.0	0	0
07:28:45	13.3	33.0	60.0	0.0	0.0	30.0	0	0
07:28:46	13.3	41.0	60.0	0.0	0.0	30.0	0	0
07:28:47	13.3	33.0	60.0	0.0	0.0	30.0	0	0
07:28:48	13.4	42.0	60.0	0.0	0.0	30.0	0	0
07:28:49	13.5	33.0	60.0	0.0	0.0	30.0	0	0
07:28:50	13.5	49.0	61.0	0.0	0.0	30.0	0	0
07:28:51	13.4	36.0	61.0	0.0	0.0	30.0	0	0
07:28:52	13.3	40.0	61.0	0.0	0.0	30.0	0	0
07:28:53	13.3	27.0	58.0	0.0	0.0	30.0	0	0
07:28:54	13.3	31.0	60.0	0.0	0.0	30.0	0	0
07:28:55	13.4	33.0	60.0	0.0	0.0	30.0	0	0
07:28:56	13.4	40.0	60.0	0.0	0.0	30.0	0	0
07:28:57	13.4	38.0	61.0	0.0	0.0	30.0	0	0
07:28:58	13.3	35.0	61.0	0.0	0.0	30.0	0	0
07:28:59	13.4	37.0	60.0	0.0	0.0	30.0	0	0
07:29:00	13.4	29.0	60.0	0.0	0.0	30.0	0	0
07:29:01	13.3	43.0	61.0	0.0	0.0	30.0	0	0
07:29:02	13.3	35.0	61.0	0.0	0.0	30.0	0	0
07:29:03	13.3	35.0	61.0	0.0	0.0	30.0	0	0
07:29:04	13.3	35.0	60.0	0.0	0.0	30.0	0	0
07:29:05	13.3	35.0	61.0	0.0	0.0	30.0	0	0
07:29:06	13.2	36.0	60.0	0.0	0.0	30.0	0	0
07:29:07	13.1	36.0	60.0	0.0	0.0	30.0	0	0
07:29:08	13.1	28.0	58.0	0.0	0.0	30.0	0	0
07:29:09	13.2	36.0	60.0	0.0	0.0	30.0	0	0
07:29:10	13.4	32.0	60.0	0.0	0.0	30.0	0	0
07:29:11	13.5	46.0	60.0	0.0	0.0	30.0	0	0
07:29:12	13.5	43.0	61.0	0.0	0.0	30.0	0	0
07:29:13	13.6	45.0	61.0	0.0	0.0	30.0	0	0
07:29:14	13.5	38.0	62.0	0.0	0.0	30.0	0	0
07:29:15	13.6	37.0	62.0	0.0	0.0	30.0	0	0
07:29:16	13.5	38.0	61.0	0.0	0.0	30.0	0	0
07:29:17	13.5	36.0	62.0	0.0	0.0	30.0	0	0
07:29:18	13.4	30.0	61.0	0.0	0.0	30.0	0	0
07:29:19	13.3	36.0	61.0	0.0	0.0	30.0	0	0
07:29:20	13.4	34.0	61.0	0.0	0.0	30.0	0	0
07:29:21	13.3	36.0	61.0	0.0	0.0	30.0	0	0
07:29:22	13.3	30.0	60.0	0.0	0.0	30.0	0	0
07:29:23	13.2	37.0	60.0	0.0	0.0	30.0	0	0
07:29:24	13.2	34.0	60.0	0.0	0.0	30.0	0	0
07:29:25	13.2	33.0	60.0	0.0	0.0	30.0	0	0
07:29:26	13.3	37.0	60.0	0.0	0.0	30.0	0	0
07:29:27	13.3	41.0	61.0	0.0	0.0	30.0	0	0
07:29:28	13.2	31.0	60.0	0.0	0.0	30.0	0	0
07:29:29	13.4	32.0	60.0	0.0	0.0	30.0	0	0
07:29:30	13.5	46.0	60.0	0.0	0.0	30.0	0	0
07:29:31	13.6	46.0	61.0	0.0	0.0	30.0	0	0
07:29:32	13.6	39.0	62.0	0.0	0.0	30.0	0	0
07:29:33	13.6	38.0	62.0	0.0	0.0	30.0	0	0
07:29:34	13.5	36.0	62.0	0.0	0.0	30.0	0	0
07:29:35	13.4	29.0	61.0	0.0	0.0	30.0	0	0
07:29:36	13.3	29.0	61.0	0.0	0.0	30.0	0	0
07:29:37	13.5	32.0	61.0	0.0	0.0	30.0	0	0
07:29:38	13.5	46.0	61.0	0.0	0.0	30.0	0	0
07:29:39	13.5	35.0	61.0	0.0	0.0	30.0	0	0
07:29:40	13.5	38.0	61.0	0.0	0.0	30.0	0	0
07:29:41	13.5	38.0	61.0	0.0	0.0	30.0	0	0
07:29:42	13.5	35.0	61.0	0.0	0.0	30.0	0	0
07:29:43	13.5	36.0	61.0	0.0	0.0	30.0	0	0
07:29:44	13.5	36.0	61.0	0.0	0.0	30.0	0	0
07:29:45	13.5	34.0	61.0	0.0	0.0	30.0	0	0
07:29:46	13.5	42.0	61.0	0.0	0.0	30.0	0	0
07:29:47	13.4	37.0	61.0	0.0	0.0	30.0	0	0
07:29:48	13.4	28.0	61.0	0.0	0.0	30.0	0	0
07:29:49	13.4	37.0	61.0	0.0	0.0	30.0	0	0
07:29:50	13.3	37.0	61.0	0.0	0.0	30.0	0	0
07:29:51	13.3	32.0	61.0	0.0	0.0	30.0	0	0
07:29:52	13.2	30.0	61.0	0.0	0.0	30.0	0	0
07:29:53	13.1	33.0	60.0	0.0	0.0	30.0	0	0
07:29:54	13.1	31.0	60.0	0.0	0.0	30.0	0	0
07:29:55	13.1	29.0	60.0	0.0	0.0	30.0	0	0
07:29:56	13.0	34.0	60.0	0.0	0.0	30.0	0	0
07:29:57	12.9	32.0	59.0	0.0	0.0	30.0	0	0
07:29:58	12.9	29.0	59.0	0.0	0.0	30.0	0	0
07:29:59	13.1	36.0	59.0	0.0	0.0	30.0	0	0
07:30:00	13.2	40.0	59.0	0.0	0.0	30.0	0	0
07:30:01	13.3	46.0	60.0	0.0	0.0	30.0	0	0
07:30:02	13.4	41.0	60.0	0.0	0.0	30.0	0	0
07:30:03	13.3	41.0	61.0	0.0	0.0	30.0	0	0
07:30:04	13.3	35.0	61.0	0.0	0.0	30.0	0	0
07:30:05	13.3	36.0	61.0	0.0	0.0	30.0	0	0
07:30:06	13.3	34.0	61.0	0.0	0.0	30.0	0	0
07:30:07	13.4	30.0	61.0	0.0	0.0	30.0	0	0
07:30:08	13.3	44.0	61.0	0.0	0.0	30.0	0	0
07:30:09	13.3	34.0	61.0	0.0	0.0	30.0	0	0
07:30:10	13.3	35.0	61.0	0.0	0.0	30.0	0	0
07:30:11	13.3	34.0	61.0	0.0	0.0	30.0	0	0
07:30:12	13.3	35.0	61.0	0.0	0.0	30.0	0	0
07:30:13	13.3	33.0	60.0	0.0	0.0	30.0	0	0
07:30:14	13.3	40.0	61.0	0.0	0.0	30.0	0	0
07:30:15	13.3	33.0	61.0	0.0	0.0	30.0	0	0
07:30:16	13.3	34.0	60.0	0.0	0.0	30.0	0	0
07:30:17	13.3	37.0	61.0	0.0	0.0	30.0	0	0
07:30:18	13.3	37.0	61.0	0.0	0.0	30.0	0	0
07:30:19	13.2	32.0	60.0	0.0	0.0	30.0	0	0
07:30:20	13.3	36.0	60.0	0.0	0.0	30.0	0	0
07:30:21	13.3	33.0	60.0	0.0	0.0	30.0	0	0
07:30:22	13.3	37.0	60.0	0.0	0.0	30.0	0	0
07:30:23	13.4	41.0	60.0	0.0	0.0	30.0	0	0
07:30:24	13.3	37.0	61.0	0.0	0.0	30.0	0	0
07:30:25	13.3	32.0	61.0	0.0	0.0	30.0	0	0
07:30:26	13.3	30.0	60.0	0.0	0.0	30.0	0	0
07:30:27	13.3	36.0	60.0	0.0	0.0	30.0	0	0
07:30:28	13.4	34.0	60.0	0.0	0.0	30.0	0	0
07:30:29	13.4	43.0	60.0	0.0	0.0	30.0	0	0
07:30:30	13.3	33.0	61.0	0.0	0.0	30.0	0	0
07:30:31	13.3	36.0	61.0	0.0	0.0	30.0	0	0
07:30:32	13.3	33.0	60.0	0.0	0.0	30.0	0	0
07:30:33	13.4	36.0	60.0	0.0	0.0	30.0	0	0
07:30:34	13.4	36.0	60.0	0.0	0.0	30.0	0	0
07:30:35	13.4	38.0	61.0	0.0	0.0	30.0	0	0
07:30:36	13.4	37.0	61.0	0.0	0.0	30.0	0	0
07:30:37	13.4	32.0	61.0	0.0	0.0	30.0	0	0
07:30:38	13.4	36.0	61.0	0.0	0.0	30.0	0	0
07:30:39	13.4	35.0	61.0	0.0	0.0	30.0	0	0
07:30:40	13.3	37.0	61.0	0.0	0.0	30.0	0	0
07:30:41	13.3	36.0	61.0	0.0	0.0	30.0	0	0
07:30:42	13.2	32.0	60.0	0.0	0.0	30.0	0	0
07:30:43	13.1	30.0	60.0	0.0	0.0	30.0	0	0
07:30:44	13.1	31.0	60.0	0.0	0.0	30.0	0	0
07:30:45	13.1	32.0	60.0	0.0	0.0	30.0	0	0
07:30:46	13.1	34.0	60.0	0.0	0.0	30.0	0	0
07:30:47	13.0	35.0	60.0	0.0	0.0	30.0	0	0
07:30:48	12.9	29.0	59.0	0.0	0.0	30.0	0	0
07:30:49	12.9	30.0	59.0	0.0	0.0	30.0	0	0
07:30:50	13.0	30.0	59.0	0.0	0.0	30.0	0	0
07:30:51	13.2	40.0	59.0	0.0	0.0	30.0	0	0
07:30:52	13.3	42.0	59.0	0.0	0.0	30.0	0	0
07:30:53	13.3	42.0	60.0	0.0	0.0	30.0	0	0
07:30:54	13.3	42.0	60.0	0.0	0.0	30.0	0	0
07:30:55	13.3	36.0	60.0	0.0	0.0	30.0	0	0
07:30:56	13.3	32.0	60.0	0.0	0.0	30.0	0	0
07:30:57	13.2	37.0	60.0	0.0	0.0	30.0	0	0
07:30:58	13.3	30.0	60.0	0.0	0.0	30.0	0	0
07:30:59	13.2	35.0	60.0	0.0	0.0	30.0	0	0
07:31:00	13.2	34.0	60.0	0.0	0.0	30.0	0	0
07:31:01	13.2	34.0	60.0	0.0	0.0	30.0	0	0
07:31:02	13.2	33.0	60.0	0.0	0.0	30.0	0	0
07:31:03	13.1	34.0	60.0	0.0	0.0	30.0	0	0
07:31:04	13.0	36.0	60.0	0.0	0.0	30.0	0	0
07:31:05	13.0	29.0	60.0	0.0	0.0	30.0	0	0
07:31:06	13.1	32.0	59.0	0.0	0.0	30.0	0	0
07:31:07	13.1	34.0	59.0	0.0	0.0	30.0	0	0
07:31:08	13.2	41.0	59.0	0.0	0.0	30.0	0	0
07:31:09	13.2	37.0	60.0	0.0	0.0	30.0	0	0
07:31:10	13.3	38.0	60.0	0.0	0.0	30.0	0	0
07:31:11	13.4	33.0	60.0	0.0	0.0	30.0	0	0
07:31:12	13.4	42.0	60.0	0.0	0.0	30.0	0	0
07:31:13	13.3	40.0	61.0	0.0	0.0	30.0	0	0
07:31:14	13.3	33.0	61.0	0.0	0.0	30.0	0	0
07:31:15	13.3	35.0	61.0	0.0	0.0	30.0	0	0
07:31:16	13.3	32.0	61.0	0.0	0.0	30.0	0	0
07:31:17	13.3	33.0	60.0	0.0	0.0	30.0	0	0
07:31:18	13.3	40.0	60.0	0.0	0.0	30.0	0	0
07:31:19	13.2	36.0	61.0	0.0	0.0	30.0	0	0
07:31:20	13.3	31.0	60.0	0.0	0.0	30.0	0	0
07:31:21	13.2	32.0	60.0	0.0	0.0	30.0	0	0
07:31:22	13.3	34.0	60.0	0.0	0.0	30.0	0	0
07:31:23	13.2	34.0	60.0	0.0	0.0	30.0	0	0
07:31:24	13.1	39.0	60.0	0.0	0.0	30.0	0	0
07:31:25	13.1	31.0	60.0	0.0	0.0	30.0	0	0
07:31:26	13.2	31.0	60.0	0.0	0.0	30.0	0	0
07:31:27	13.1	33.0	60.0	0.0	0.0	30.0	0	0
07:31:28	13.0	38.0	60.0	0.0	0.0	30.0	0	0
07:31:29	13.0	30.0	59.0	0.0	0.0	30.0	0	0
07:31:30	13.0	31.0	59.0	0.0	0.0	30.0	0	0
07:31:31	13.0	32.0	59.0	0.0	0.0	30.0	0	0
07:31:32	13.0	34.0	59.0	0.0	0.0	30.0	0	0
07:31:33	13.0	31.0	59.0	0.0	0.0	30.0	0	0
07:31:34	12.9	41.0	59.0	0.0	0.0	30.0	0	0
07:31:35	12.9	34.0	59.0	0.0	0.0	30.0	0	0
07:31:36	12.9	31.0	59.0	0.0	0.0	30.0	0	0
07:31:37	13.0	34.0	59.0	0.0	0.0	30.0	0	0
07:31:38	13.0	34.0	59.0	0.0	0.0	30.0	0	0
07:31:39	13.0	42.0	59.0	0.0	0.0	30.0	0	0
07:31:40	13.0	34.0	59.0	0.0	0.0	30.0	0	0
07:31:41	13.0	34.0	59.0	0.0	0.0	30.0	0	0
07:31:42	13.0	34.0	59.0	0.0	0.0	30.0	0	0
07:31:43	13.1	32.0	59.0	0.0	0.0	30.0	0	0
07:31:44	13.1	41.0	59.0	0.0	0.0	30.0	0	0
07:31:45	13.2	33.0	59.0	0.0	0.0	30.0	0	0
07:31:46	13.1	40.0	60.0	0.0	0.0	30.0	0	0
07:31:47	13.3	35.0	60.0	0.0	0.0	30.0	0	0
07:31:48	13.3	39.0	60.0	0.0	0.0	30.0	0	0
07:31:49	13.3	37.0	60.0	0.0	0.0	30.0	0	0
07:31:50	13.3	34.0	60.0	0.0	0.0	30.0	0	0
07:31:51	13.2	33.0	60.0	0.0	0.0	30.0	0	0
07:31:52	13.1	36.0	60.0	0.0	0.0	30.0	0	0
07:31:53	13.1	29.0	60.0	0.0	0.0	30.0	0	0
07:31:54	13.2	34.0	60.0	0.0	0.0	30.0	0	0
07:31:55	13.1	33.0	59.0	0.0	0.0	30.0	0	0
07:31:56	13.3	37.0	60.0	0.0	0.0	30.0	0	0
07:31:57	13.2	39.0	60.0	0.0	0.0	30.0	0	0
07:31:58	13.3	37.0	60.0	0.0	0.0	30.0	0	0
07:31:59	13.5	34.0	60.0	0.0	0.0	30.0	0	0
07:32:00	13.5	52.0	61.0	0.0	0.0	30.0	0	0
07:32:01	13.4	39.0	61.0	0.0	0.0	30.0	0	0
07:32:02	13.4	33.0	61.0	0.0	0.0	30.0	0	0
07:32:03	13.4	36.0	61.0	0.0	0.0	30.0	0	0
07:32:04	13.3	30.0	61.0	0.0	0.0	30.0	0	0
07:32:05	13.1	31.0	61.0	0.0	0.0	30.0	0	0
07:32:06	13.1	30.0	60.0	0.0	0.0	30.0	0	0
07:32:07	13.1	31.0	60.0	0.0	0.0	30.0	0	0
07:32:08	13.0	33.0	60.0	0.0	0.0	30.0	0	0
07:32:09	13.0	32.0	59.0	0.0	0.0	30.0	0	0
07:32:10	13.0	34.0	59.0	0.0	0.0	30.0	0	0
07:32:11	12.9	35.0	59.0	0.0	0.0	30.0	0	0
07:32:12	13.0	25.0	59.0	0.0	0.0	30.0	0	0
07:32:13	13.0	40.0	59.0	0.0	0.0	30.0	0	0
07:32:14	12.9	36.0	59.0	0.0	0.0	30.0	0	0
07:32:15	12.7	29.0	59.0	0.0	0.0	30.0	0	0
07:32:16	12.8	26.0	58.0	0.0	0.0	30.0	0	0
07:32:17	12.8	30.0	58.0	0.0	0.0	30.0	0	0
07:32:18	12.7	39.0	58.0	0.0	0.0	30.0	0	0
07:32:19	12.6	28.0	58.0	0.0	0.0	30.0	0	0
07:32:20	12.5	27.0	58.0	0.0	0.0	30.0	0	0
07:32:21	12.6	28.0	57.0	0.0	0.0	30.0	0	0
07:32:22	12.9	39.0	57.0	0.0	0.0	30.0	0	0
07:32:23	13.0	51.0	58.0	0.0	0.0	30.0	0	0
07:32:24	13.1	39.0	59.0	0.0	0.0	30.0	0	0
07:32:25	13.0	42.0	59.0	0.0	0.0	30.0	0	0
07:32:26	12.9	29.0	60.0	0.0	0.0	30.0	0	0
07:32:27	12.9	29.0	59.0	0.0	0.0	30.0	0	0
07:32:28	12.9	29.0	59.0	0.0	0.0	30.0	0	0
07:32:29	12.9	34.0	59.0	0.0	0.0	30.0	0	0
07:32:30	13.0	32.0	59.0	0.0	0.0	30.0	0	0
07:32:31	13.2	33.0	59.0	0.0	0.0	30.0	0	0
07:32:32	13.1	40.0	59.0	0.0	0.0	30.0	0	0
07:32:33	13.1	47.0	60.0	0.0	0.0	30.0	0	0
07:32:34	13.1	32.0	60.0	0.0	0.0	30.0	0	0
07:32:35	13.3	37.0	60.0	0.0	0.0	30.0	0	0
07:32:36	13.2	32.0	60.0	0.0	0.0	30.0	0	0
07:32:37	13.3	43.0	60.0	0.0	0.0	30.0	0	0
07:32:38	13.2	34.0	60.0	0.0	0.0	30.0	0	0
07:32:39	13.2	38.0	60.0	0.0	0.0	30.0	0	0
07:32:40	13.2	32.0	60.0	0.0	0.0	30.0	0	0
07:32:41	13.1	35.0	60.0	0.0	0.0	30.0	0	0
07:32:42	13.3	37.0	60.0	0.0	0.0	30.0	0	0
07:32:43	13.2	29.0	54.0	0.0	0.0	30.0	0	0
07:32:44	13.1	39.0	60.0	0.0	0.0	30.0	0	0
07:32:45	13.2	26.0	60.0	0.0	0.0	30.0	0	0
07:32:46	13.2	31.0	60.0	0.0	0.0	30.0	0	0
07:32:47	13.1	42.0	60.0	0.0	0.0	30.0	0	0
07:32:48	13.1	38.0	60.0	0.0	0.0	30.0	0	0
07:32:49	13.0	29.0	60.0	0.0	0.0	30.0	0	0
07:32:50	13.0	28.0	59.0	0.0	0.0	30.0	0	0
07:32:51	13.0	32.0	59.0	0.0	0.0	30.0	0	0
07:32:52	13.2	33.0	59.0	0.0	0.0	30.0	0	0
07:32:53	13.3	38.0	59.0	0.0	0.0	30.0	0	0
07:32:54	13.3	47.0	59.0	0.0	0.0	30.0	0	0
07:32:55	13.2	40.0	60.0	0.0	0.0	30.0	0	0
07:32:56	13.2	31.0	60.0	0.0	0.0	30.0	0	0
07:32:57	13.2	32.0	60.0	0.0	0.0	30.0	0	0
07:32:58	13.2	32.0	60.0	0.0	0.0	30.0	0	0
07:32:59	13.1	37.0	60.0	0.0	0.0	30.0	0	0
07:33:00	13.1	32.0	60.0	0.0	0.0	30.0	0	0
07:33:01	13.1	30.0	60.0	0.0	0.0	30.0	0	0
07:33:02	13.1	33.0	59.0	0.0	0.0	30.0	0	0
07:33:03	13.1	39.0	59.0	0.0	0.0	30.0	0	0
07:33:04	13.0	28.0	59.0	0.0	0.0	30.0	0	0
07:33:05	13.1	38.0	59.0	0.0	0.0	30.0	0	0
07:33:06	13.1	33.0	59.0	0.0	0.0	30.0	0	0
07:33:07	13.1	40.0	59.0	0.0	0.0	30.0	0	0
07:33:08	13.1	34.0	59.0	0.0	0.0	30.0	0	0
07:33:09	13.0	38.0	60.0	0.0	0.0	30.0	0	0
07:33:10	12.8	34.0	60.0	0.0	0.0	30.0	0	0
07:33:11	12.6	23.0	59.0	0.0	0.0	30.0	0	0
07:33:12	12.7	22.0	56.0	0.0	0.0	30.0	0	0
07:33:13	12.8	31.0	58.0	0.0	0.0	30.0	0	0
07:33:14	12.8	33.0	58.0	0.0	0.0	30.0	0	0
07:33:15	13.1	44.0	58.0	0.0	0.0	30.0	0	0
07:33:16	13.1	35.0	58.0	0.0	0.0	30.0	0	0
07:33:17	12.9	54.0	60.0	0.0	0.0	30.0	0	0
07:33:18	12.8	25.0	60.0	0.0	0.0	30.0	0	0
07:33:19	12.8	27.0	59.0	0.0	0.0	30.0	0	0
07:33:20	12.9	27.0	58.0	0.0	0.0	30.0	0	0
07:33:21	12.9	41.0	58.0	0.0	0.0	30.0	0	0
07:33:22	13.0	31.0	58.0	0.0	0.0	30.0	0	0
07:33:23	13.1	35.0	58.0	0.0	0.0	30.0	0	0
07:33:24	13.1	50.0	59.0	0.0	0.0	30.0	0	0
07:33:25	13.1	31.0	59.0	0.0	0.0	30.0	0	0
07:33:26	13.1	40.0	59.0	0.0	0.0	30.0	0	0
07:33:27	13.0	33.0	59.0	0.0	0.0	30.0	0	0
07:33:28	13.0	32.0	59.0	0.0	0.0	30.0	0	0
07:33:29	13.0	32.0	59.0	0.0	0.0	30.0	0	0
07:33:30	12.9	29.0	59.0	0.0	0.0	30.0	0	0
07:33:31	12.9	34.0	59.0	0.0	0.0	30.0	0	0
07:33:32	13.0	34.0	59.0	0.0	0.0	30.0	0	0
07:33:33	13.0	37.0	59.0	0.0	0.0	30.0	0	0
07:33:34	13.0	39.0	59.0	0.0	0.0	30.0	0	0
07:33:35	13.0	36.0	59.0	0.0	0.0	30.0	0	0
07:33:36	13.0	33.0	59.0	0.0	0.0	30.0	0	0
07:33:37	12.8	33.0	59.0	0.0	0.0	30.0	0	0
07:33:38	12.9	26.0	59.0	0.0	0.0	30.0	0	0
07:33:39	13.0	26.0	59.0	0.0	0.0	30.0	0	0
07:33:40	13.0	40.0	59.0	0.0	0.0	30.0	0	0
07:33:41	13.1	39.0	59.0	0.0	0.0	30.0	0	0
07:33:42	13.1	36.0	59.0	0.0	0.0	30.0	0	0
07:33:43	13.1	38.0	60.0	0.0	0.0	30.0	0	0
07:33:44	13.2	37.0	60.0	0.0	0.0	30.0	0	0
07:33:45	13.2	37.0	60.0	0.0	0.0	30.0	0	0
07:33:46	13.2	36.0	60.0	0.0	0.0	30.0	0	0
07:33:47	13.2	41.0	60.0	0.0	0.0	30.0	0	0
07:33:48	13.3	34.0	60.0	0.0	0.0	30.0	0	0
07:33:49	13.3	35.0	60.0	0.0	0.0	30.0	0	0
07:33:50	13.3	37.0	60.0	0.0	0.0	30.0	0	0
07:33:51	13.3	33.0	61.0	0.0	0.0	30.0	0	0
07:33:52	13.2	35.0	60.0	0.0	0.0	30.0	0	0
07:33:53	13.1	31.0	60.0	0.0	0.0	30.0	0	0
07:33:54	13.1	29.0	60.0	0.0	0.0	30.0	0	0
07:33:55	13.0	29.0	60.0	0.0	0.0	30.0	0	0
07:33:56	13.0	36.0	60.0	0.0	0.0	30.0	0	0
07:33:57	13.0	30.0	60.0	0.0	0.0	30.0	0	0
07:33:58	13.0	29.0	59.0	0.0	0.0	30.0	0	0
07:33:59	13.0	38.0	59.0	0.0	0.0	30.0	0	0
07:34:00	12.9	31.0	59.0	0.0	0.0	30.0	0	0
07:34:01	13.0	34.0	59.0	0.0	0.0	30.0	0	0
07:34:02	13.0	31.0	59.0	0.0	0.0	30.0	0	0
07:34:03	13.1	37.0	59.0	0.0	0.0	30.0	0	0
07:34:04	13.0	37.0	59.0	0.0	0.0	30.0	0	0
07:34:05	13.1	36.0	59.0	0.0	0.0	30.0	0	0
07:34:06	13.1	35.0	59.0	0.0	0.0	30.0	0	0
07:34:07	13.1	35.0	59.0	0.0	0.0	30.0	0	0
07:34:08	13.1	33.0	59.0	0.0	0.0	30.0	0	0
07:34:09	13.1	38.0	59.0	0.0	0.0	30.0	0	0
07:34:10	13.2	38.0	60.0	0.0	0.0	30.0	0	0
07:34:11	13.4	34.0	60.0	0.0	0.0	30.0	0	0
07:34:12	13.4	39.0	60.0	0.0	0.0	30.0	0	0
07:34:13	13.4	48.0	60.0	0.0	0.0	30.0	0	0
07:34:14	13.4	35.0	61.0	0.0	0.0	30.0	0	0
07:34:15	13.3	35.0	61.0	0.0	0.0	30.0	0	0
07:34:16	13.2	36.0	61.0	0.0	0.0	30.0	0	0
07:34:17	13.2	32.0	61.0	0.0	0.0	30.0	0	0
07:34:18	13.1	28.0	60.0	0.0	0.0	30.0	0	0
07:34:19	13.1	32.0	60.0	0.0	0.0	30.0	0	0
07:34:20	13.0	30.0	60.0	0.0	0.0	30.0	0	0
07:34:21	13.0	35.0	60.0	0.0	0.0	30.0	0	0
07:34:22	13.0	30.0	59.0	0.0	0.0	30.0	0	0
07:34:23	13.0	33.0	59.0	0.0	0.0	30.0	0	0
07:34:24	13.0	31.0	59.0	0.0	0.0	30.0	0	0
07:34:25	13.1	36.0	59.0	0.0	0.0	30.0	0	0
07:34:26	13.2	38.0	59.0	0.0	0.0	30.0	0	0
07:34:27	13.2	44.0	60.0	0.0	0.0	30.0	0	0
07:34:28	13.3	37.0	60.0	0.0	0.0	30.0	0	0
07:34:29	13.3	37.0	60.0	0.0	0.0	30.0	0	0
07:34:30	13.3	37.0	60.0	0.0	0.0	30.0	0	0
07:34:31	13.3	40.0	60.0	0.0	0.0	30.0	0	0
07:34:32	13.3	33.0	60.0	0.0	0.0	30.0	0	0
07:34:33	13.3	31.0	60.0	0.0	0.0	30.0	0	0
07:34:34	13.4	41.0	60.0	0.0	0.0	30.0	0	0
07:34:35	13.4	37.0	60.0	0.0	0.0	30.0	0	0
07:34:36	13.4	39.0	61.0	0.0	0.0	30.0	0	0
07:34:37	13.4	30.0	61.0	0.0	0.0	30.0	0	0
07:34:38	13.5	38.0	61.0	0.0	0.0	30.0	0	0
07:34:39	13.4	40.0	61.0	0.0	0.0	30.0	0	0
07:34:40	13.4	37.0	61.0	0.0	0.0	30.0	0	0
07:34:41	13.4	35.0	61.0	0.0	0.0	30.0	0	0
07:34:42	13.3	35.0	61.0	0.0	0.0	30.0	0	0
07:34:43	13.3	34.0	61.0	0.0	0.0	30.0	0	0
07:34:44	13.2	34.0	61.0	0.0	0.0	30.0	0	0
07:34:45	13.2	33.0	60.0	0.0	0.0	30.0	0	0
07:34:46	13.2	29.0	60.0	0.0	0.0	30.0	0	0
07:34:47	13.2	37.0	60.0	0.0	0.0	30.0	0	0
07:34:48	13.1	33.0	60.0	0.0	0.0	30.0	0	0
07:34:49	13.1	32.0	60.0	0.0	0.0	30.0	0	0
07:34:50	13.0	29.0	60.0	0.0	0.0	30.0	0	0
07:34:51	13.0	34.0	59.0	0.0	0.0	30.0	0	0
07:34:52	13.0	30.0	59.0	0.0	0.0	30.0	0	0
07:34:53	13.0	32.0	59.0	0.0	0.0	30.0	0	0
07:34:54	12.9	34.0	59.0	0.0	0.0	30.0	0	0
07:34:55	13.0	35.0	59.0	0.0	0.0	30.0	0	0
07:34:56	13.1	33.0	59.0	0.0	0.0	30.0	0	0
07:34:57	13.2	40.0	59.0	0.0	0.0	30.0	0	0
07:34:58	13.1	42.0	59.0	0.0	0.0	30.0	0	0
07:34:59	13.0	34.0	60.0	0.0	0.0	30.0	0	0
07:35:00	13.1	32.0	60.0	0.0	0.0	30.0	0	0
07:35:01	13.0	30.0	59.0	0.0	0.0	30.0	0	0
07:35:02	13.1	38.0	59.0	0.0	0.0	30.0	0	0
07:35:03	13.0	31.0	59.0	0.0	0.0	30.0	0	0
07:35:04	13.2	34.0	59.0	0.0	0.0	30.0	0	0
07:35:05	13.3	36.0	59.0	0.0	0.0	30.0	0	0
07:35:06	13.3	44.0	60.0	0.0	0.0	30.0	0	0
07:35:07	13.3	41.0	60.0	0.0	0.0	30.0	0	0
07:35:08	13.3	35.0	60.0	0.0	0.0	30.0	0	0
07:35:09	13.5	34.0	60.0	0.0	0.0	30.0	0	0
07:35:10	13.4	38.0	60.0	0.0	0.0	30.0	0	0
07:35:11	13.4	40.0	61.0	0.0	0.0	30.0	0	0
07:35:12	13.5	32.0	61.0	0.0	0.0	30.0	0	0
07:35:13	13.6	39.0	61.0	0.0	0.0	30.0	0	0
07:35:14	13.6	39.0	61.0	0.0	0.0	30.0	0	0
07:35:15	13.6	41.0	61.0	0.0	0.0	30.0	0	0
07:35:16	13.6	40.0	62.0	0.0	0.0	30.0	0	0
07:35:17	13.5	33.0	62.0	0.0	0.0	30.0	0	0
07:35:18	13.4	39.0	62.0	0.0	0.0	30.0	0	0
07:35:19	13.3	28.0	61.0	0.0	0.0	30.0	0	0
07:35:20	13.2	29.0	61.0	0.0	0.0	30.0	0	0
07:35:21	13.2	32.0	61.0	0.0	0.0	30.0	0	0
07:35:22	13.2	31.0	60.0	0.0	0.0	30.0	0	0
07:35:23	13.3	32.0	60.0	0.0	0.0	30.0	0	0
07:35:24	13.4	37.0	60.0	0.0	0.0	30.0	0	0
07:35:25	13.3	43.0	60.0	0.0	0.0	30.0	0	0
07:35:26	13.3	36.0	61.0	0.0	0.0	30.0	0	0
07:35:27	13.3	35.0	61.0	0.0	0.0	30.0	0	0
07:35:28	13.2	31.0	61.0	0.0	0.0	30.0	0	0
07:35:29	13.2	40.0	61.0	0.0	0.0	30.0	0	0
07:35:30	13.2	30.0	60.0	0.0	0.0	30.0	0	0
07:35:31	13.3	30.0	60.0	0.0	0.0	30.0	0	0
07:35:32	13.3	37.0	60.0	0.0	0.0	30.0	0	0
07:35:33	13.3	41.0	60.0	0.0	0.0	30.0	0	0
07:35:34	13.3	36.0	61.0	0.0	0.0	30.0	0	0
07:35:35	13.1	38.0	61.0	0.0	0.0	30.0	0	0
07:35:36	13.1	30.0	60.0	0.0	0.0	30.0	0	0
07:35:37	13.1	27.0	60.0	0.0	0.0	30.0	0	0
07:35:38	13.1	34.0	60.0	0.0	0.0	30.0	0	0
07:35:39	13.2	34.0	60.0	0.0	0.0	30.0	0	0
07:35:40	13.1	35.0	60.0	0.0	0.0	30.0	0	0
07:35:41	13.2	39.0	60.0	0.0	0.0	30.0	0	0
07:35:42	13.2	30.0	60.0	0.0	0.0	30.0	0	0
07:35:43	13.1	39.0	60.0	0.0	0.0	30.0	0	0
07:35:44	13.0	35.0	60.0	0.0	0.0	30.0	0	0
07:35:45	13.2	32.0	60.0	0.0	0.0	30.0	0	0
07:35:46	13.2	30.0	60.0	0.0	0.0	30.0	0	0
07:35:47	13.1	43.0	60.0	0.0	0.0	30.0	0	0
07:35:48	13.1	37.0	60.0	0.0	0.0	30.0	0	0
07:35:49	13.0	31.0	60.0	0.0	0.0	30.0	0	0
07:35:50	13.0	31.0	60.0	0.0	0.0	30.0	0	0
07:35:51	13.0	32.0	60.0	0.0	0.0	30.0	0	0
07:35:52	13.0	35.0	59.0	0.0	0.0	30.0	0	0
07:35:53	13.0	28.0	59.0	0.0	0.0	30.0	0	0
07:35:54	13.0	33.0	59.0	0.0	0.0	30.0	0	0
07:35:55	13.0	35.0	59.0	0.0	0.0	30.0	0	0
07:35:56	13.1	37.0	59.0	0.0	0.0	30.0	0	0
07:35:57	13.1	36.0	59.0	0.0	0.0	30.0	0	0
07:35:58	13.1	36.0	59.0	0.0	0.0	30.0	0	0
07:35:59	13.1	35.0	59.0	0.0	0.0	30.0	0	0
07:36:00	13.2	34.0	59.0	0.0	0.0	30.0	0	0
07:36:01	13.2	37.0	60.0	0.0	0.0	30.0	0	0
07:36:02	13.3	37.0	60.0	0.0	0.0	30.0	0	0
07:36:03	13.3	38.0	60.0	0.0	0.0	30.0	0	0
07:36:04	13.3	39.0	60.0	0.0	0.0	30.0	0	0
07:36:05	13.2	36.0	60.0	0.0	0.0	30.0	0	0
07:36:06	13.2	32.0	60.0	0.0	0.0	30.0	0	0
07:36:07	13.1	30.0	60.0	0.0	0.0	30.0	0	0
07:36:08	13.1	34.0	60.0	0.0	0.0	30.0	0	0
07:36:09	13.0	30.0	59.0	0.0	0.0	30.0	0	0
07:36:10	12.9	33.0	59.0	0.0	0.0	30.0	0	0
07:36:11	13.0	27.0	59.0	0.0	0.0	30.0	0	0
07:36:12	13.1	34.0	58.0	0.0	0.0	30.0	0	0
07:36:13	13.1	40.0	59.0	0.0	0.0	30.0	0	0
07:36:14	13.3	37.0	59.0	0.0	0.0	30.0	0	0
07:36:15	13.5	40.0	59.0	0.0	0.0	30.0	0	0
07:36:16	13.6	46.0	60.0	0.0	0.0	30.0	0	0
07:36:17	13.5	45.0	61.0	0.0	0.0	30.0	0	0
07:36:18	13.6	39.0	62.0	0.0	0.0	30.0	0	0
07:36:19	13.6	35.0	61.0	0.0	0.0	30.0	0	0
07:36:20	13.6	35.0	61.0	0.0	0.0	30.0	0	0
07:36:21	13.7	40.0	62.0	0.0	0.0	30.0	0	0
07:36:22	13.7	35.0	62.0	0.0	0.0	30.0	0	0
07:36:23	13.6	46.0	62.0	0.0	0.0	30.0	0	0
07:36:24	13.5	39.0	62.0	0.0	0.0	30.0	0	0
07:36:25	13.4	30.0	62.0	0.0	0.0	30.0	0	0
07:36:26	13.2	26.0	62.0	0.0	0.0	30.0	0	0
07:36:27	13.1	30.0	61.0	0.0	0.0	30.0	0	0
07:36:28	13.1	25.0	60.0	0.0	0.0	30.0	0	0
07:36:29	13.0	28.0	60.0	0.0	0.0	30.0	0	0
07:36:30	13.0	34.0	60.0	0.0	0.0	30.0	0	0
07:36:31	13.0	32.0	60.0	0.0	0.0	30.0	0	0
07:36:32	13.0	34.0	59.0	0.0	0.0	30.0	0	0
07:36:33	13.0	29.0	59.0	0.0	0.0	30.0	0	0
07:36:34	13.0	34.0	59.0	0.0	0.0	30.0	0	0
07:36:35	13.1	34.0	59.0	0.0	0.0	30.0	0	0
07:36:36	13.1	34.0	59.0	0.0	0.0	30.0	0	0
07:36:37	13.3	41.0	59.0	0.0	0.0	30.0	0	0
07:36:38	13.3	38.0	60.0	0.0	0.0	30.0	0	0
07:36:39	13.3	45.0	60.0	0.0	0.0	30.0	0	0
07:36:40	13.3	38.0	60.0	0.0	0.0	30.0	0	0
07:36:41	13.3	33.0	60.0	0.0	0.0	30.0	0	0
07:36:42	13.2	33.0	60.0	0.0	0.0	30.0	0	0
07:36:43	13.1	33.0	60.0	0.0	0.0	30.0	0	0
07:36:44	13.0	31.0	60.0	0.0	0.0	30.0	0	0
07:36:45	12.9	29.0	60.0	0.0	0.0	30.0	0	0
07:36:46	12.8	27.0	59.0	0.0	0.0	30.0	0	0
07:36:47	12.8	30.0	59.0	0.0	0.0	30.0	0	0
07:36:48	13.0	28.0	58.0	0.0	0.0	30.0	0	0
07:36:49	13.0	37.0	58.0	0.0	0.0	30.0	0	0
07:36:50	13.1	38.0	59.0	0.0	0.0	30.0	0	0
07:36:51	13.1	39.0	59.0	0.0	0.0	30.0	0	0
07:36:52	13.6	38.0	59.0	0.0	0.0	30.0	0	0
07:36:53	13.6	41.0	60.0	0.0	0.0	30.0	0	0
07:36:54	13.6	59.0	61.0	0.0	0.0	30.0	0	0
07:36:55	13.6	36.0	62.0	0.0	0.0	30.0	0	0
07:36:56	13.6	36.0	62.0	0.0	0.0	30.0	0	0
07:36:57	13.5	38.0	62.0	0.0	0.0	30.0	0	0
07:36:58	13.5	35.0	62.0	0.0	0.0	30.0	0	0
07:36:59	13.4	33.0	62.0	0.0	0.0	30.0	0	0
07:37:00	13.3	33.0	61.0	0.0	0.0	30.0	0	0
07:37:01	13.4	32.0	61.0	0.0	0.0	30.0	0	0
07:37:02	13.4	34.0	61.0	0.0	0.0	30.0	0	0
07:37:03	13.3	37.0	61.0	0.0	0.0	30.0	0	0
07:37:04	13.3	37.0	61.0	0.0	0.0	30.0	0	0
07:37:05	13.3	31.0	61.0	0.0	0.0	30.0	0	0
07:37:06	13.2	37.0	61.0	0.0	0.0	30.0	0	0
07:37:07	13.1	37.0	61.0	0.0	0.0	30.0	0	0
07:37:08	13.1	31.0	60.0	0.0	0.0	30.0	0	0
07:37:09	13.0	28.0	60.0	0.0	0.0	30.0	0	0
07:37:10	13.0	34.0	60.0	0.0	0.0	30.0	0	0
07:37:11	13.0	32.0	60.0	0.0	0.0	30.0	0	0
