# Supplementary material for: Handcycling with concurrent lower body low-frequency electromyostimulation significantly increases acute oxygen uptake: implications for rehabilitation and prevention
Source: PeerJ. 2022 May 18;10:e13333. doi: 10.7717/peerj.13333 (PMC9123886; doi:10.7717/peerj.13333)
Supplement: Supplemental Information 1 — Raw data for each participant (load, heart rate, spirometric data) and R-Scripts for data processing (as described in the material & method section under “Data aquisition”), and EMS intensity and blood lactate concentration. [file peerj-10-13333-s001.zip › raw_data/HANDCYCLE/EMS_Pilot_13_EMS_LOAD.csv]

Time	Speed [km/h]	Power [watt]	Cadence	Heartrate	Temperature [?]	Altitude [m]	latitude	longitude
07:12:12	0.0	0.0	0.0	0.0	0.0	30.0	0	0
07:12:13	0.0	0.0	0.0	0.0	0.0	30.0	0	0
07:12:14	0.0	0.0	0.0	0.0	0.0	30.0	0	0
07:12:15	0.0	0.0	0.0	0.0	0.0	30.0	0	0
07:12:16	0.0	0.0	0.0	0.0	0.0	30.0	0	0
07:12:17	0.0	0.0	0.0	0.0	0.0	30.0	0	0
07:12:18	0.0	0.0	0.0	0.0	0.0	30.0	0	0
07:12:19	0.0	0.0	0.0	0.0	0.0	30.0	0	0
07:12:20	0.0	0.0	0.0	0.0	0.0	30.0	0	0
07:12:21	0.0	0.0	0.0	0.0	0.0	30.0	0	0
07:12:22	0.0	0.0	0.0	0.0	0.0	30.0	0	0
07:12:23	0.0	0.0	0.0	0.0	0.0	30.0	0	0
07:12:24	0.0	0.0	0.0	0.0	0.0	30.0	0	0
07:12:25	0.0	0.0	0.0	0.0	0.0	30.0	0	0
07:12:26	0.0	0.0	0.0	0.0	0.0	30.0	0	0
07:12:27	0.0	0.0	0.0	0.0	0.0	30.0	0	0
07:12:28	0.0	0.0	0.0	0.0	0.0	30.0	0	0
07:12:29	0.0	0.0	0.0	0.0	0.0	30.0	0	0
07:12:30	0.0	0.0	0.0	0.0	0.0	30.0	0	0
07:12:31	0.0	0.0	0.0	0.0	0.0	30.0	0	0
07:12:32	0.0	0.0	0.0	0.0	0.0	30.0	0	0
07:12:33	0.0	0.0	0.0	0.0	0.0	30.0	0	0
07:12:34	0.0	0.0	0.0	0.0	0.0	30.0	0	0
07:12:35	0.0	0.0	0.0	0.0	0.0	30.0	0	0
07:12:36	0.0	0.0	0.0	0.0	0.0	30.0	0	0
07:12:37	0.0	0.0	0.0	0.0	0.0	30.0	0	0
07:12:38	0.0	0.0	0.0	0.0	0.0	30.0	0	0
07:12:39	0.0	0.0	0.0	0.0	0.0	30.0	0	0
07:12:40	0.0	0.0	0.0	0.0	0.0	30.0	0	0
07:12:41	0.0	0.0	0.0	0.0	0.0	30.0	0	0
07:12:42	0.0	0.0	0.0	0.0	0.0	30.0	0	0
07:12:43	0.0	0.0	0.0	0.0	0.0	30.0	0	0
07:12:44	1.1	0.0	0.0	0.0	0.0	30.0	0	0
07:12:45	3.5	0.0	0.0	0.0	0.0	30.0	0	0
07:12:46	5.0	0.0	0.0	0.0	0.0	30.0	0	0
07:12:47	6.3	0.0	0.0	0.0	0.0	30.0	0	0
07:12:48	7.6	0.0	0.0	0.0	0.0	30.0	0	0
07:12:49	8.7	0.0	0.0	0.0	0.0	30.0	0	0
07:12:50	9.4	0.0	0.0	0.0	0.0	30.0	0	0
07:12:51	10.5	51.0	41.0	0.0	0.0	30.0	0	0
07:12:52	11.3	51.0	41.0	0.0	0.0	30.0	0	0
07:12:53	12.1	59.0	47.0	0.0	0.0	30.0	0	0
07:12:54	12.4	59.0	52.0	0.0	0.0	30.0	0	0
07:12:55	13.0	57.0	55.0	0.0	0.0	30.0	0	0
07:12:56	13.3	51.0	57.0	0.0	0.0	30.0	0	0
07:12:57	13.3	53.0	60.0	0.0	0.0	30.0	0	0
07:12:58	13.1	34.0	61.0	0.0	0.0	30.0	0	0
07:12:59	13.0	21.0	59.0	0.0	0.0	30.0	0	0
07:13:00	12.8	23.0	60.0	0.0	0.0	30.0	0	0
07:13:01	12.6	18.0	55.0	0.0	0.0	30.0	0	0
07:13:02	12.3	18.0	55.0	0.0	0.0	30.0	0	0
07:13:03	12.4	21.0	58.0	0.0	0.0	30.0	0	0
07:13:04	12.5	21.0	54.0	0.0	0.0	30.0	0	0
07:13:05	12.4	39.0	56.0	0.0	0.0	30.0	0	0
07:13:06	12.4	33.0	57.0	0.0	0.0	30.0	0	0
07:13:07	12.4	34.0	57.0	0.0	0.0	30.0	0	0
07:13:08	12.7	37.0	56.0	0.0	0.0	30.0	0	0
07:13:09	12.6	44.0	56.0	0.0	0.0	30.0	0	0
07:13:10	12.5	43.0	57.0	0.0	0.0	30.0	0	0
07:13:11	12.7	33.0	57.0	0.0	0.0	30.0	0	0
07:13:12	12.7	35.0	57.0	0.0	0.0	30.0	0	0
07:13:13	12.9	45.0	58.0	0.0	0.0	30.0	0	0
07:13:14	12.9	43.0	58.0	0.0	0.0	30.0	0	0
07:13:15	12.9	38.0	59.0	0.0	0.0	30.0	0	0
07:13:16	13.1	32.0	59.0	0.0	0.0	30.0	0	0
07:13:17	13.1	48.0	59.0	0.0	0.0	30.0	0	0
07:13:18	13.0	33.0	60.0	0.0	0.0	30.0	0	0
07:13:19	12.8	30.0	59.0	0.0	0.0	30.0	0	0
07:13:20	12.8	26.0	59.0	0.0	0.0	30.0	0	0
07:13:21	12.8	32.0	58.0	0.0	0.0	30.0	0	0
07:13:22	12.9	31.0	58.0	0.0	0.0	30.0	0	0
07:13:23	12.8	41.0	58.0	0.0	0.0	30.0	0	0
07:13:24	13.0	32.0	59.0	0.0	0.0	30.0	0	0
07:13:25	13.0	39.0	58.0	0.0	0.0	30.0	0	0
07:13:26	13.1	41.0	59.0	0.0	0.0	30.0	0	0
07:13:27	13.0	35.0	59.0	0.0	0.0	30.0	0	0
07:13:28	12.9	37.0	60.0	0.0	0.0	30.0	0	0
07:13:29	12.8	27.0	59.0	0.0	0.0	30.0	0	0
07:13:30	12.8	29.0	59.0	0.0	0.0	30.0	0	0
07:13:31	12.7	31.0	58.0	0.0	0.0	30.0	0	0
07:13:32	12.6	31.0	58.0	0.0	0.0	30.0	0	0
07:13:33	12.8	26.0	58.0	0.0	0.0	30.0	0	0
07:13:34	12.7	28.0	57.0	0.0	0.0	30.0	0	0
07:13:35	12.7	47.0	58.0	0.0	0.0	30.0	0	0
07:13:36	12.7	31.0	58.0	0.0	0.0	30.0	0	0
07:13:37	12.7	34.0	58.0	0.0	0.0	30.0	0	0
07:13:38	12.7	29.0	58.0	0.0	0.0	30.0	0	0
07:13:39	12.9	38.0	58.0	0.0	0.0	30.0	0	0
07:13:40	12.7	35.0	58.0	0.0	0.0	30.0	0	0
07:13:41	12.9	38.0	58.0	0.0	0.0	30.0	0	0
07:13:42	12.8	29.0	58.0	0.0	0.0	30.0	0	0
07:13:43	12.8	39.0	58.0	0.0	0.0	30.0	0	0
07:13:44	12.8	31.0	58.0	0.0	0.0	30.0	0	0
07:13:45	12.7	33.0	58.0	0.0	0.0	30.0	0	0
07:13:46	12.7	30.0	58.0	0.0	0.0	30.0	0	0
07:13:47	12.7	32.0	58.0	0.0	0.0	30.0	0	0
07:13:48	12.7	35.0	58.0	0.0	0.0	30.0	0	0
07:13:49	12.7	34.0	58.0	0.0	0.0	30.0	0	0
07:13:50	12.6	33.0	58.0	0.0	0.0	30.0	0	0
07:13:51	12.8	25.0	58.0	0.0	0.0	30.0	0	0
07:13:52	12.9	44.0	58.0	0.0	0.0	30.0	0	0
07:13:53	13.0	37.0	58.0	0.0	0.0	30.0	0	0
07:13:54	13.1	41.0	59.0	0.0	0.0	30.0	0	0
07:13:55	13.1	47.0	59.0	0.0	0.0	30.0	0	0
07:13:56	13.1	33.0	60.0	0.0	0.0	30.0	0	0
07:13:57	13.1	33.0	60.0	0.0	0.0	30.0	0	0
07:13:58	13.1	33.0	60.0	0.0	0.0	30.0	0	0
07:13:59	13.0	36.0	60.0	0.0	0.0	30.0	0	0
07:14:00	13.0	30.0	59.0	0.0	0.0	30.0	0	0
07:14:01	13.0	30.0	59.0	0.0	0.0	30.0	0	0
07:14:02	13.0	39.0	59.0	0.0	0.0	30.0	0	0
07:14:03	12.9	33.0	59.0	0.0	0.0	30.0	0	0
07:14:04	12.9	28.0	59.0	0.0	0.0	30.0	0	0
07:14:05	12.8	34.0	59.0	0.0	0.0	30.0	0	0
07:14:06	12.8	29.0	58.0	0.0	0.0	30.0	0	0
07:14:07	12.8	33.0	58.0	0.0	0.0	30.0	0	0
07:14:08	12.7	36.0	58.0	0.0	0.0	30.0	0	0
07:14:09	12.7	36.0	58.0	0.0	0.0	30.0	0	0
07:14:10	12.9	28.0	58.0	0.0	0.0	30.0	0	0
07:14:11	12.8	33.0	58.0	0.0	0.0	30.0	0	0
07:14:12	13.0	46.0	59.0	0.0	0.0	30.0	0	0
07:14:13	13.0	29.0	59.0	0.0	0.0	30.0	0	0
07:14:14	13.0	42.0	59.0	0.0	0.0	30.0	0	0
07:14:15	12.8	34.0	59.0	0.0	0.0	30.0	0	0
07:14:16	12.7	31.0	59.0	0.0	0.0	30.0	0	0
07:14:17	12.6	25.0	58.0	0.0	0.0	30.0	0	0
07:14:18	12.5	30.0	58.0	0.0	0.0	30.0	0	0
07:14:19	12.5	23.0	57.0	0.0	0.0	30.0	0	0
07:14:20	12.4	31.0	57.0	0.0	0.0	30.0	0	0
07:14:21	12.4	31.0	57.0	0.0	0.0	30.0	0	0
07:14:22	12.5	28.0	56.0	0.0	0.0	30.0	0	0
07:14:23	12.6	39.0	56.0	0.0	0.0	30.0	0	0
07:14:24	12.9	37.0	57.0	0.0	0.0	30.0	0	0
07:14:25	12.9	46.0	58.0	0.0	0.0	30.0	0	0
07:14:26	13.0	41.0	59.0	0.0	0.0	30.0	0	0
07:14:27	13.0	38.0	59.0	0.0	0.0	30.0	0	0
07:14:28	13.0	35.0	59.0	0.0	0.0	30.0	0	0
07:14:29	13.1	33.0	59.0	0.0	0.0	30.0	0	0
07:14:30	13.0	41.0	59.0	0.0	0.0	30.0	0	0
07:14:31	13.0	32.0	59.0	0.0	0.0	30.0	0	0
07:14:32	12.9	30.0	59.0	0.0	0.0	30.0	0	0
07:14:33	12.8	33.0	59.0	0.0	0.0	30.0	0	0
07:14:34	12.9	24.0	59.0	0.0	0.0	30.0	0	0
07:14:35	12.9	41.0	58.0	0.0	0.0	30.0	0	0
07:14:36	12.9	31.0	59.0	0.0	0.0	30.0	0	0
07:14:37	12.8	37.0	59.0	0.0	0.0	30.0	0	0
07:14:38	12.8	29.0	59.0	0.0	0.0	30.0	0	0
07:14:39	13.2	30.0	58.0	0.0	0.0	30.0	0	0
07:14:40	13.2	59.0	59.0	0.0	0.0	30.0	0	0
07:14:41	13.1	37.0	60.0	0.0	0.0	30.0	0	0
07:14:42	13.2	32.0	60.0	0.0	0.0	30.0	0	0
07:14:43	13.1	37.0	60.0	0.0	0.0	30.0	0	0
07:14:44	13.1	32.0	60.0	0.0	0.0	30.0	0	0
07:14:45	13.1	30.0	60.0	0.0	0.0	30.0	0	0
07:14:46	12.9	38.0	60.0	0.0	0.0	30.0	0	0
07:14:47	12.8	38.0	60.0	0.0	0.0	30.0	0	0
07:14:48	12.8	23.0	59.0	0.0	0.0	30.0	0	0
07:14:49	12.8	29.0	59.0	0.0	0.0	30.0	0	0
07:14:50	12.8	30.0	58.0	0.0	0.0	30.0	0	0
07:14:51	12.8	35.0	58.0	0.0	0.0	30.0	0	0
07:14:52	13.0	36.0	58.0	0.0	0.0	30.0	0	0
07:14:53	13.1	31.0	58.0	0.0	0.0	30.0	0	0
07:14:54	13.1	41.0	58.0	0.0	0.0	30.0	0	0
07:14:55	13.1	44.0	59.0	0.0	0.0	30.0	0	0
07:14:56	13.0	33.0	60.0	0.0	0.0	30.0	0	0
07:14:57	13.0	35.0	60.0	0.0	0.0	30.0	0	0
07:14:58	13.0	28.0	59.0	0.0	0.0	30.0	0	0
07:14:59	12.9	30.0	59.0	0.0	0.0	30.0	0	0
07:15:00	13.1	39.0	59.0	0.0	0.0	30.0	0	0
07:15:01	13.2	29.0	59.0	0.0	0.0	30.0	0	0
07:15:02	13.1	49.0	59.0	0.0	0.0	30.0	0	0
07:15:03	13.0	35.0	60.0	0.0	0.0	30.0	0	0
07:15:04	12.9	27.0	59.0	0.0	0.0	30.0	0	0
07:15:05	12.9	34.0	59.0	0.0	0.0	30.0	0	0
07:15:06	13.0	27.0	59.0	0.0	0.0	30.0	0	0
07:15:07	12.9	35.0	59.0	0.0	0.0	30.0	0	0
07:15:08	13.0	35.0	58.0	0.0	0.0	30.0	0	0
07:15:09	13.1	38.0	59.0	0.0	0.0	30.0	0	0
07:15:10	13.0	31.0	59.0	0.0	0.0	30.0	0	0
07:15:11	13.1	44.0	59.0	0.0	0.0	30.0	0	0
07:15:12	13.0	33.0	59.0	0.0	0.0	30.0	0	0
07:15:13	12.8	35.0	59.0	0.0	0.0	30.0	0	0
07:15:14	12.9	22.0	59.0	0.0	0.0	30.0	0	0
07:15:15	12.8	36.0	58.0	0.0	0.0	30.0	0	0
07:15:16	13.0	31.0	59.0	0.0	0.0	30.0	0	0
07:15:17	13.1	28.0	58.0	0.0	0.0	30.0	0	0
07:15:18	13.0	51.0	59.0	0.0	0.0	30.0	0	0
07:15:19	12.9	31.0	59.0	0.0	0.0	30.0	0	0
07:15:20	13.0	25.0	59.0	0.0	0.0	30.0	0	0
07:15:21	13.0	41.0	59.0	0.0	0.0	30.0	0	0
07:15:22	12.9	37.0	59.0	0.0	0.0	30.0	0	0
07:15:23	12.9	30.0	59.0	0.0	0.0	30.0	0	0
07:15:24	12.9	29.0	59.0	0.0	0.0	30.0	0	0
07:15:25	12.7	34.0	59.0	0.0	0.0	30.0	0	0
07:15:26	12.7	27.0	58.0	0.0	0.0	30.0	0	0
07:15:27	12.8	32.0	58.0	0.0	0.0	30.0	0	0
07:15:28	12.8	31.0	58.0	0.0	0.0	30.0	0	0
07:15:29	12.6	39.0	58.0	0.0	0.0	30.0	0	0
07:15:30	12.6	26.0	58.0	0.0	0.0	30.0	0	0
07:15:31	12.8	30.0	57.0	0.0	0.0	30.0	0	0
07:15:32	12.7	48.0	58.0	0.0	0.0	30.0	0	0
07:15:33	12.7	29.0	58.0	0.0	0.0	30.0	0	0
07:15:34	12.6	29.0	58.0	0.0	0.0	30.0	0	0
07:15:35	12.6	28.0	58.0	0.0	0.0	30.0	0	0
07:15:36	12.5	27.0	58.0	0.0	0.0	30.0	0	0
07:15:37	12.4	32.0	57.0	0.0	0.0	30.0	0	0
07:15:38	12.5	30.0	57.0	0.0	0.0	30.0	0	0
07:15:39	12.4	31.0	57.0	0.0	0.0	30.0	0	0
07:15:40	12.6	32.0	57.0	0.0	0.0	30.0	0	0
07:15:41	12.8	31.0	57.0	0.0	0.0	30.0	0	0
07:15:42	12.6	45.0	57.0	0.0	0.0	30.0	0	0
07:15:43	12.6	38.0	58.0	0.0	0.0	30.0	0	0
07:15:44	12.5	28.0	58.0	0.0	0.0	30.0	0	0
07:15:45	12.8	29.0	57.0	0.0	0.0	30.0	0	0
07:15:46	13.0	39.0	57.0	0.0	0.0	30.0	0	0
07:15:47	13.2	43.0	58.0	0.0	0.0	30.0	0	0
07:15:48	13.1	47.0	59.0	0.0	0.0	30.0	0	0
07:15:49	13.2	39.0	60.0	0.0	0.0	30.0	0	0
07:15:50	13.1	35.0	60.0	0.0	0.0	30.0	0	0
07:15:51	13.0	32.0	60.0	0.0	0.0	30.0	0	0
07:15:52	13.0	27.0	60.0	0.0	0.0	30.0	0	0
07:15:53	13.0	29.0	59.0	0.0	0.0	30.0	0	0
07:15:54	12.9	33.0	59.0	0.0	0.0	30.0	0	0
07:15:55	12.9	32.0	59.0	0.0	0.0	30.0	0	0
07:15:56	12.9	27.0	59.0	0.0	0.0	30.0	0	0
07:15:57	12.9	39.0	58.0	0.0	0.0	30.0	0	0
07:15:58	12.9	33.0	59.0	0.0	0.0	30.0	0	0
07:15:59	13.0	33.0	59.0	0.0	0.0	30.0	0	0
07:16:00	12.9	39.0	59.0	0.0	0.0	30.0	0	0
07:16:01	12.8	32.0	59.0	0.0	0.0	30.0	0	0
07:16:02	12.8	29.0	58.0	0.0	0.0	30.0	0	0
07:16:03	12.6	33.0	58.0	0.0	0.0	30.0	0	0
07:16:04	12.7	24.0	58.0	0.0	0.0	30.0	0	0
07:16:05	12.7	38.0	58.0	0.0	0.0	30.0	0	0
07:16:06	12.7	38.0	58.0	0.0	0.0	30.0	0	0
07:16:07	12.8	35.0	58.0	0.0	0.0	30.0	0	0
07:16:08	12.7	31.0	58.0	0.0	0.0	30.0	0	0
07:16:09	12.7	37.0	58.0	0.0	0.0	30.0	0	0
07:16:10	12.6	30.0	58.0	0.0	0.0	30.0	0	0
07:16:11	12.6	31.0	58.0	0.0	0.0	30.0	0	0
07:16:12	12.6	29.0	57.0	0.0	0.0	30.0	0	0
07:16:13	12.7	33.0	57.0	0.0	0.0	30.0	0	0
07:16:14	13.0	30.0	57.0	0.0	0.0	30.0	0	0
07:16:15	12.9	49.0	57.0	0.0	0.0	30.0	0	0
07:16:16	12.8	39.0	59.0	0.0	0.0	30.0	0	0
07:16:17	12.7	28.0	58.0	0.0	0.0	30.0	0	0
07:16:18	12.6	26.0	58.0	0.0	0.0	30.0	0	0
07:16:19	12.8	28.0	58.0	0.0	0.0	30.0	0	0
07:16:20	12.8	40.0	58.0	0.0	0.0	30.0	0	0
07:16:21	12.7	38.0	58.0	0.0	0.0	30.0	0	0
07:16:22	12.7	32.0	58.0	0.0	0.0	30.0	0	0
07:16:23	12.7	26.0	58.0	0.0	0.0	30.0	0	0
07:16:24	12.6	34.0	58.0	0.0	0.0	30.0	0	0
07:16:25	12.5	28.0	58.0	0.0	0.0	30.0	0	0
07:16:26	12.8	30.0	57.0	0.0	0.0	30.0	0	0
07:16:27	13.1	37.0	57.0	0.0	0.0	30.0	0	0
07:16:28	13.2	52.0	58.0	0.0	0.0	30.0	0	0
07:16:29	13.1	45.0	59.0	0.0	0.0	30.0	0	0
07:16:30	13.2	33.0	60.0	0.0	0.0	30.0	0	0
07:16:31	13.3	38.0	60.0	0.0	0.0	30.0	0	0
07:16:32	13.3	38.0	60.0	0.0	0.0	30.0	0	0
07:16:33	13.3	36.0	60.0	0.0	0.0	30.0	0	0
07:16:34	13.2	36.0	60.0	0.0	0.0	30.0	0	0
07:16:35	13.2	31.0	60.0	0.0	0.0	30.0	0	0
07:16:36	13.2	34.0	60.0	0.0	0.0	30.0	0	0
07:16:37	13.2	38.0	60.0	0.0	0.0	30.0	0	0
07:16:38	13.2	31.0	60.0	0.0	0.0	30.0	0	0
07:16:39	13.3	34.0	60.0	0.0	0.0	30.0	0	0
07:16:40	13.2	39.0	60.0	0.0	0.0	30.0	0	0
07:16:41	13.2	32.0	60.0	0.0	0.0	30.0	0	0
07:16:42	13.2	34.0	60.0	0.0	0.0	30.0	0	0
07:16:43	13.2	34.0	60.0	0.0	0.0	30.0	0	0
07:16:44	13.3	34.0	60.0	0.0	0.0	30.0	0	0
07:16:45	13.3	41.0	60.0	0.0	0.0	30.0	0	0
07:16:46	13.3	39.0	60.0	0.0	0.0	30.0	0	0
07:16:47	13.2	33.0	60.0	0.0	0.0	30.0	0	0
07:16:48	13.1	30.0	60.0	0.0	0.0	30.0	0	0
07:16:49	13.2	31.0	60.0	0.0	0.0	30.0	0	0
07:16:50	13.2	38.0	60.0	0.0	0.0	30.0	0	0
07:16:51	13.1	32.0	60.0	0.0	0.0	30.0	0	0
07:16:52	13.0	29.0	60.0	0.0	0.0	30.0	0	0
07:16:53	12.9	33.0	59.0	0.0	0.0	30.0	0	0
07:16:54	12.9	26.0	59.0	0.0	0.0	30.0	0	0
07:16:55	12.9	31.0	58.0	0.0	0.0	30.0	0	0
07:16:56	12.8	38.0	59.0	0.0	0.0	30.0	0	0
07:16:57	12.6	26.0	58.0	0.0	0.0	30.0	0	0
07:16:58	12.7	25.0	58.0	0.0	0.0	30.0	0	0
07:16:59	12.7	25.0	58.0	0.0	0.0	30.0	0	0
07:17:00	12.8	35.0	57.0	0.0	0.0	30.0	0	0
07:17:01	12.8	36.0	58.0	0.0	0.0	30.0	0	0
07:17:02	12.9	37.0	58.0	0.0	0.0	30.0	0	0
07:17:03	13.1	33.0	58.0	0.0	0.0	30.0	0	0
07:17:04	13.1	43.0	58.0	0.0	0.0	30.0	0	0
07:17:05	13.1	44.0	60.0	0.0	0.0	30.0	0	0
07:17:06	13.2	35.0	60.0	0.0	0.0	30.0	0	0
07:17:07	13.1	34.0	60.0	0.0	0.0	30.0	0	0
07:17:08	13.1	37.0	60.0	0.0	0.0	30.0	0	0
07:17:09	13.2	30.0	60.0	0.0	0.0	30.0	0	0
07:17:10	13.3	28.0	60.0	0.0	0.0	30.0	0	0
07:17:11	13.1	44.0	59.0	0.0	0.0	30.0	0	0
07:17:12	13.1	38.0	60.0	0.0	0.0	30.0	0	0
07:17:13	13.0	29.0	60.0	0.0	0.0	30.0	0	0
07:17:14	12.9	34.0	60.0	0.0	0.0	30.0	0	0
07:17:15	13.1	29.0	59.0	0.0	0.0	30.0	0	0
07:17:16	13.1	28.0	59.0	0.0	0.0	30.0	0	0
07:17:17	13.0	48.0	59.0	0.0	0.0	30.0	0	0
07:17:18	12.9	32.0	60.0	0.0	0.0	30.0	0	0
07:17:19	13.2	27.0	59.0	0.0	0.0	30.0	0	0
07:17:20	13.5	28.0	59.0	0.0	0.0	30.0	0	0
07:17:21	13.4	60.0	59.0	0.0	0.0	30.0	0	0
07:17:22	13.3	44.0	61.0	0.0	0.0	30.0	0	0
07:17:23	13.6	32.0	61.0	0.0	0.0	30.0	0	0
07:17:24	13.5	31.0	59.0	0.0	0.0	30.0	0	0
07:17:25	13.4	50.0	61.0	0.0	0.0	30.0	0	0
07:17:26	13.5	29.0	61.0	0.0	0.0	30.0	0	0
07:17:27	13.4	32.0	61.0	0.0	0.0	30.0	0	0
07:17:28	13.2	40.0	61.0	0.0	0.0	30.0	0	0
07:17:29	13.3	29.0	61.0	0.0	0.0	30.0	0	0
07:17:30	13.2	26.0	60.0	0.0	0.0	30.0	0	0
07:17:31	13.1	38.0	60.0	0.0	0.0	30.0	0	0
07:17:32	13.1	32.0	60.0	0.0	0.0	30.0	0	0
07:17:33	13.0	29.0	60.0	0.0	0.0	30.0	0	0
07:17:34	12.9	32.0	59.0	0.0	0.0	30.0	0	0
07:17:35	13.0	29.0	59.0	0.0	0.0	30.0	0	0
07:17:36	13.0	26.0	59.0	0.0	0.0	30.0	0	0
07:17:37	12.9	45.0	59.0	0.0	0.0	30.0	0	0
07:17:38	12.9	30.0	59.0	0.0	0.0	30.0	0	0
07:17:39	12.9	36.0	59.0	0.0	0.0	30.0	0	0
07:17:40	12.9	29.0	59.0	0.0	0.0	30.0	0	0
07:17:41	12.9	37.0	59.0	0.0	0.0	30.0	0	0
07:17:42	12.9	34.0	59.0	0.0	0.0	30.0	0	0
07:17:43	12.9	34.0	59.0	0.0	0.0	30.0	0	0
07:17:44	13.1	35.0	59.0	0.0	0.0	30.0	0	0
07:17:45	12.9	34.0	59.0	0.0	0.0	30.0	0	0
07:17:46	12.9	39.0	59.0	0.0	0.0	30.0	0	0
07:17:47	12.8	24.0	59.0	0.0	0.0	30.0	0	0
07:17:48	12.8	37.0	59.0	0.0	0.0	30.0	0	0
07:17:49	12.8	31.0	58.0	0.0	0.0	30.0	0	0
07:17:50	12.8	29.0	58.0	0.0	0.0	30.0	0	0
07:17:51	13.1	36.0	58.0	0.0	0.0	30.0	0	0
07:17:52	13.0	46.0	59.0	0.0	0.0	30.0	0	0
07:17:53	13.0	37.0	60.0	0.0	0.0	30.0	0	0
07:17:54	13.0	31.0	59.0	0.0	0.0	30.0	0	0
07:17:55	13.0	30.0	59.0	0.0	0.0	30.0	0	0
07:17:56	12.8	36.0	59.0	0.0	0.0	30.0	0	0
07:17:57	12.8	27.0	59.0	0.0	0.0	30.0	0	0
07:17:58	12.9	30.0	58.0	0.0	0.0	30.0	0	0
07:17:59	12.9	36.0	58.0	0.0	0.0	30.0	0	0
07:18:00	12.8	37.0	59.0	0.0	0.0	30.0	0	0
07:18:01	13.1	30.0	58.0	0.0	0.0	30.0	0	0
07:18:02	13.2	41.0	58.0	0.0	0.0	30.0	0	0
07:18:03	13.2	48.0	60.0	0.0	0.0	30.0	0	0
07:18:04	13.1	33.0	60.0	0.0	0.0	30.0	0	0
07:18:05	13.1	29.0	60.0	0.0	0.0	30.0	0	0
07:18:06	12.9	34.0	60.0	0.0	0.0	30.0	0	0
07:18:07	12.8	27.0	59.0	0.0	0.0	30.0	0	0
07:18:08	12.8	26.0	58.0	0.0	0.0	30.0	0	0
07:18:09	12.7	33.0	58.0	0.0	0.0	30.0	0	0
07:18:10	12.7	30.0	58.0	0.0	0.0	30.0	0	0
07:18:11	12.6	33.0	58.0	0.0	0.0	30.0	0	0
07:18:12	12.7	33.0	58.0	0.0	0.0	30.0	0	0
07:18:13	12.6	29.0	58.0	0.0	0.0	30.0	0	0
07:18:14	12.7	38.0	58.0	0.0	0.0	30.0	0	0
07:18:15	12.9	29.0	58.0	0.0	0.0	30.0	0	0
07:18:16	12.8	39.0	58.0	0.0	0.0	30.0	0	0
07:18:17	12.8	40.0	58.0	0.0	0.0	30.0	0	0
07:18:18	12.9	30.0	58.0	0.0	0.0	30.0	0	0
07:18:19	12.8	35.0	58.0	0.0	0.0	30.0	0	0
07:18:20	13.0	32.0	58.0	0.0	0.0	30.0	0	0
07:18:21	13.0	32.0	58.0	0.0	0.0	30.0	0	0
07:18:22	12.9	48.0	59.0	0.0	0.0	30.0	0	0
07:18:23	12.9	29.0	59.0	0.0	0.0	30.0	0	0
07:18:24	13.0	33.0	59.0	0.0	0.0	30.0	0	0
07:18:25	13.0	31.0	59.0	0.0	0.0	30.0	0	0
07:18:26	13.0	39.0	59.0	0.0	0.0	30.0	0	0
07:18:27	13.0	31.0	59.0	0.0	0.0	30.0	0	0
07:18:28	13.0	40.0	59.0	0.0	0.0	30.0	0	0
07:18:29	13.0	35.0	59.0	0.0	0.0	30.0	0	0
07:18:30	12.9	33.0	59.0	0.0	0.0	30.0	0	0
07:18:31	13.1	30.0	59.0	0.0	0.0	30.0	0	0
07:18:32	13.2	31.0	59.0	0.0	0.0	30.0	0	0
07:18:33	13.1	49.0	59.0	0.0	0.0	30.0	0	0
07:18:34	13.3	34.0	60.0	0.0	0.0	30.0	0	0
07:18:35	13.3	39.0	60.0	0.0	0.0	30.0	0	0
07:18:36	13.1	43.0	60.0	0.0	0.0	30.0	0	0
07:18:37	13.2	31.0	60.0	0.0	0.0	30.0	0	0
07:18:38	13.2	31.0	60.0	0.0	0.0	30.0	0	0
07:18:39	13.6	29.0	60.0	0.0	0.0	30.0	0	0
07:18:40	13.5	56.0	60.0	0.0	0.0	30.0	0	0
07:18:41	13.4	48.0	62.0	0.0	0.0	30.0	0	0
07:18:42	13.3	27.0	61.0	0.0	0.0	30.0	0	0
07:18:43	13.3	30.0	61.0	0.0	0.0	30.0	0	0
07:18:44	13.3	29.0	61.0	0.0	0.0	30.0	0	0
07:18:45	13.2	37.0	61.0	0.0	0.0	30.0	0	0
07:18:46	13.1	30.0	61.0	0.0	0.0	30.0	0	0
07:18:47	13.1	28.0	60.0	0.0	0.0	30.0	0	0
07:18:48	13.0	32.0	60.0	0.0	0.0	30.0	0	0
07:18:49	13.1	30.0	60.0	0.0	0.0	30.0	0	0
07:18:50	13.1	30.0	59.0	0.0	0.0	30.0	0	0
07:18:51	13.1	42.0	59.0	0.0	0.0	30.0	0	0
07:18:52	13.1	31.0	59.0	0.0	0.0	30.0	0	0
07:18:53	13.0	37.0	59.0	0.0	0.0	30.0	0	0
07:18:54	13.0	33.0	60.0	0.0	0.0	30.0	0	0
07:18:55	13.3	30.0	59.0	0.0	0.0	30.0	0	0
07:18:56	13.2	38.0	59.0	0.0	0.0	30.0	0	0
07:18:57	13.1	44.0	60.0	0.0	0.0	30.0	0	0
07:18:58	13.1	32.0	60.0	0.0	0.0	30.0	0	0
07:18:59	13.0	32.0	60.0	0.0	0.0	30.0	0	0
07:19:00	13.0	35.0	60.0	0.0	0.0	30.0	0	0
07:19:01	13.0	27.0	59.0	0.0	0.0	30.0	0	0
07:19:02	12.9	33.0	59.0	0.0	0.0	30.0	0	0
07:19:03	12.8	26.0	59.0	0.0	0.0	30.0	0	0
07:19:04	12.9	37.0	59.0	0.0	0.0	30.0	0	0
07:19:05	12.9	32.0	59.0	0.0	0.0	30.0	0	0
07:19:06	12.9	34.0	59.0	0.0	0.0	30.0	0	0
07:19:07	12.8	35.0	59.0	0.0	0.0	30.0	0	0
07:19:08	12.8	29.0	59.0	0.0	0.0	30.0	0	0
07:19:09	12.8	27.0	58.0	0.0	0.0	30.0	0	0
07:19:10	13.0	33.0	58.0	0.0	0.0	30.0	0	0
07:19:11	13.1	41.0	58.0	0.0	0.0	30.0	0	0
07:19:12	13.1	47.0	59.0	0.0	0.0	30.0	0	0
07:19:13	13.1	34.0	59.0	0.0	0.0	30.0	0	0
07:19:14	13.3	39.0	60.0	0.0	0.0	30.0	0	0
07:19:15	13.2	39.0	60.0	0.0	0.0	30.0	0	0
07:19:16	13.1	34.0	60.0	0.0	0.0	30.0	0	0
07:19:17	13.2	30.0	60.0	0.0	0.0	30.0	0	0
07:19:18	13.2	36.0	60.0	0.0	0.0	30.0	0	0
07:19:19	13.1	37.0	60.0	0.0	0.0	30.0	0	0
07:19:20	13.1	31.0	60.0	0.0	0.0	30.0	0	0
07:19:21	13.2	29.0	60.0	0.0	0.0	30.0	0	0
07:19:22	13.1	40.0	59.0	0.0	0.0	30.0	0	0
07:19:23	13.1	30.0	60.0	0.0	0.0	30.0	0	0
07:19:24	13.0	35.0	59.0	0.0	0.0	30.0	0	0
07:19:25	13.0	31.0	59.0	0.0	0.0	30.0	0	0
07:19:26	12.8	30.0	59.0	0.0	0.0	30.0	0	0
07:19:27	12.8	24.0	59.0	0.0	0.0	30.0	0	0
07:19:28	12.7	36.0	58.0	0.0	0.0	30.0	0	0
07:19:29	12.8	25.0	58.0	0.0	0.0	30.0	0	0
07:19:30	12.9	38.0	58.0	0.0	0.0	30.0	0	0
07:19:31	13.0	38.0	58.0	0.0	0.0	30.0	0	0
07:19:32	13.0	41.0	58.0	0.0	0.0	30.0	0	0
07:19:33	13.1	36.0	59.0	0.0	0.0	30.0	0	0
07:19:34	13.1	33.0	59.0	0.0	0.0	30.0	0	0
07:19:35	13.0	43.0	59.0	0.0	0.0	30.0	0	0
07:19:36	13.0	35.0	60.0	0.0	0.0	30.0	0	0
07:19:37	12.9	27.0	59.0	0.0	0.0	30.0	0	0
07:19:38	12.8	31.0	59.0	0.0	0.0	30.0	0	0
07:19:39	12.8	27.0	59.0	0.0	0.0	30.0	0	0
07:19:40	12.8	29.0	58.0	0.0	0.0	30.0	0	0
07:19:41	12.8	33.0	58.0	0.0	0.0	30.0	0	0
07:19:42	12.7	33.0	58.0	0.0	0.0	30.0	0	0
07:19:43	12.9	30.0	58.0	0.0	0.0	30.0	0	0
07:19:44	13.0	30.0	58.0	0.0	0.0	30.0	0	0
07:19:45	12.9	43.0	58.0	0.0	0.0	30.0	0	0
07:19:46	12.7	40.0	59.0	0.0	0.0	30.0	0	0
07:19:47	12.8	24.0	58.0	0.0	0.0	30.0	0	0
07:19:48	12.8	30.0	58.0	0.0	0.0	30.0	0	0
07:19:49	13.0	38.0	58.0	0.0	0.0	30.0	0	0
07:19:50	13.0	42.0	58.0	0.0	0.0	30.0	0	0
07:19:51	12.9	40.0	59.0	0.0	0.0	30.0	0	0
07:19:52	13.0	31.0	59.0	0.0	0.0	30.0	0	0
07:19:53	13.0	32.0	59.0	0.0	0.0	30.0	0	0
07:19:54	13.0	37.0	59.0	0.0	0.0	30.0	0	0
07:19:55	12.9	34.0	59.0	0.0	0.0	30.0	0	0
07:19:56	12.9	30.0	59.0	0.0	0.0	30.0	0	0
07:19:57	13.1	21.0	59.0	0.0	0.0	30.0	0	0
07:19:58	13.0	50.0	59.0	0.0	0.0	30.0	0	0
07:19:59	12.9	36.0	59.0	0.0	0.0	30.0	0	0
07:20:00	13.2	26.0	58.0	0.0	0.0	30.0	0	0
07:20:01	13.1	47.0	60.0	0.0	0.0	30.0	0	0
07:20:02	13.1	37.0	60.0	0.0	0.0	30.0	0	0
07:20:03	12.9	29.0	60.0	0.0	0.0	30.0	0	0
07:20:04	13.0	23.0	58.0	0.0	0.0	30.0	0	0
07:20:05	12.9	38.0	60.0	0.0	0.0	30.0	0	0
07:20:06	12.8	30.0	59.0	0.0	0.0	30.0	0	0
07:20:07	12.8	29.0	58.0	0.0	0.0	30.0	0	0
07:20:08	12.8	26.0	58.0	0.0	0.0	30.0	0	0
07:20:09	12.9	34.0	58.0	0.0	0.0	30.0	0	0
07:20:10	12.8	40.0	58.0	0.0	0.0	30.0	0	0
07:20:11	12.8	32.0	58.0	0.0	0.0	30.0	0	0
07:20:12	13.1	31.0	58.0	0.0	0.0	30.0	0	0
07:20:13	13.2	49.0	59.0	0.0	0.0	30.0	0	0
07:20:14	13.1	42.0	60.0	0.0	0.0	30.0	0	0
07:20:15	13.3	30.0	60.0	0.0	0.0	30.0	0	0
07:20:16	13.3	47.0	60.0	0.0	0.0	30.0	0	0
07:20:17	13.1	33.0	60.0	0.0	0.0	30.0	0	0
07:20:18	13.2	27.0	60.0	0.0	0.0	30.0	0	0
07:20:19	13.1	36.0	60.0	0.0	0.0	30.0	0	0
07:20:20	13.1	32.0	60.0	0.0	0.0	30.0	0	0
07:20:21	13.1	31.0	60.0	0.0	0.0	30.0	0	0
07:20:22	13.0	33.0	59.0	0.0	0.0	30.0	0	0
07:20:23	13.1	30.0	59.0	0.0	0.0	30.0	0	0
07:20:24	13.0	38.0	59.0	0.0	0.0	30.0	0	0
07:20:25	13.1	32.0	59.0	0.0	0.0	30.0	0	0
07:20:26	13.1	38.0	59.0	0.0	0.0	30.0	0	0
07:20:27	13.0	36.0	60.0	0.0	0.0	30.0	0	0
07:20:28	12.9	25.0	59.0	0.0	0.0	30.0	0	0
07:20:29	12.9	25.0	59.0	0.0	0.0	30.0	0	0
07:20:30	12.8	32.0	59.0	0.0	0.0	30.0	0	0
07:20:31	12.7	32.0	59.0	0.0	0.0	30.0	0	0
07:20:32	12.7	28.0	59.0	0.0	0.0	30.0	0	0
07:20:33	12.6	29.0	58.0	0.0	0.0	30.0	0	0
07:20:34	12.7	31.0	58.0	0.0	0.0	30.0	0	0
07:20:35	12.8	22.0	54.0	0.0	0.0	30.0	0	0
07:20:36	12.8	41.0	58.0	0.0	0.0	30.0	0	0
07:20:37	12.8	36.0	58.0	0.0	0.0	30.0	0	0
07:20:38	12.8	30.0	58.0	0.0	0.0	30.0	0	0
07:20:39	12.9	37.0	58.0	0.0	0.0	30.0	0	0
07:20:40	12.8	32.0	58.0	0.0	0.0	30.0	0	0
07:20:41	12.8	41.0	58.0	0.0	0.0	30.0	0	0
07:20:42	12.7	28.0	58.0	0.0	0.0	30.0	0	0
07:20:43	12.9	30.0	58.0	0.0	0.0	30.0	0	0
07:20:44	13.0	30.0	58.0	0.0	0.0	30.0	0	0
07:20:45	13.1	53.0	59.0	0.0	0.0	30.0	0	0
07:20:46	13.1	39.0	59.0	0.0	0.0	30.0	0	0
07:20:47	13.2	33.0	60.0	0.0	0.0	30.0	0	0
07:20:48	13.5	33.0	58.0	0.0	0.0	30.0	0	0
07:20:49	13.5	55.0	60.0	0.0	0.0	30.0	0	0
07:20:50	13.4	43.0	61.0	0.0	0.0	30.0	0	0
07:20:51	13.4	31.0	61.0	0.0	0.0	30.0	0	0
07:20:52	13.3	35.0	61.0	0.0	0.0	30.0	0	0
07:20:53	13.5	33.0	61.0	0.0	0.0	30.0	0	0
07:20:54	13.3	34.0	61.0	0.0	0.0	30.0	0	0
07:20:55	13.7	41.0	61.0	0.0	0.0	30.0	0	0
07:20:56	13.7	32.0	61.0	0.0	0.0	30.0	0	0
07:20:57	13.6	57.0	62.0	0.0	0.0	30.0	0	0
07:20:58	13.6	33.0	62.0	0.0	0.0	30.0	0	0
07:20:59	13.5	32.0	62.0	0.0	0.0	30.0	0	0
07:21:00	13.7	30.0	62.0	0.0	0.0	30.0	0	0
07:21:01	13.6	35.0	61.0	0.0	0.0	30.0	0	0
07:21:02	13.6	48.0	62.0	0.0	0.0	30.0	0	0
07:21:03	13.7	26.0	62.0	0.0	0.0	30.0	0	0
07:21:04	13.6	46.0	62.0	0.0	0.0	30.0	0	0
07:21:05	13.6	35.0	62.0	0.0	0.0	30.0	0	0
07:21:06	13.4	32.0	62.0	0.0	0.0	30.0	0	0
07:21:07	13.5	33.0	62.0	0.0	0.0	30.0	0	0
07:21:08	13.4	27.0	61.0	0.0	0.0	30.0	0	0
07:21:09	13.3	40.0	61.0	0.0	0.0	30.0	0	0
07:21:10	13.3	29.0	61.0	0.0	0.0	30.0	0	0
07:21:11	13.4	26.0	60.0	0.0	0.0	30.0	0	0
07:21:12	13.4	45.0	60.0	0.0	0.0	30.0	0	0
07:21:13	13.4	38.0	61.0	0.0	0.0	30.0	0	0
07:21:14	13.5	35.0	61.0	0.0	0.0	30.0	0	0
07:21:15	13.5	38.0	61.0	0.0	0.0	30.0	0	0
07:21:16	13.6	36.0	62.0	0.0	0.0	30.0	0	0
07:21:17	13.5	39.0	62.0	0.0	0.0	30.0	0	0
07:21:18	13.6	33.0	62.0	0.0	0.0	30.0	0	0
07:21:19	13.6	41.0	62.0	0.0	0.0	30.0	0	0
07:21:20	13.8	33.0	62.0	0.0	0.0	30.0	0	0
07:21:21	13.7	48.0	62.0	0.0	0.0	30.0	0	0
07:21:22	13.6	34.0	63.0	0.0	0.0	30.0	0	0
07:21:23	13.5	24.0	62.0	0.0	0.0	30.0	0	0
07:21:24	13.4	34.0	62.0	0.0	0.0	30.0	0	0
07:21:25	13.4	30.0	61.0	0.0	0.0	30.0	0	0
07:21:26	13.5	29.0	61.0	0.0	0.0	30.0	0	0
07:21:27	13.3	43.0	61.0	0.0	0.0	30.0	0	0
07:21:28	13.4	30.0	61.0	0.0	0.0	30.0	0	0
07:21:29	13.2	36.0	61.0	0.0	0.0	30.0	0	0
07:21:30	13.3	27.0	60.0	0.0	0.0	30.0	0	0
07:21:31	13.4	41.0	60.0	0.0	0.0	30.0	0	0
07:21:32	13.3	29.0	60.0	0.0	0.0	30.0	0	0
07:21:33	13.1	37.0	61.0	0.0	0.0	30.0	0	0
07:21:34	13.1	30.0	60.0	0.0	0.0	30.0	0	0
07:21:35	12.9	27.0	60.0	0.0	0.0	30.0	0	0
07:21:36	12.8	27.0	59.0	0.0	0.0	30.0	0	0
07:21:37	12.9	27.0	58.0	0.0	0.0	30.0	0	0
07:21:38	13.0	33.0	58.0	0.0	0.0	30.0	0	0
07:21:39	13.0	36.0	58.0	0.0	0.0	30.0	0	0
07:21:40	12.9	36.0	59.0	0.0	0.0	30.0	0	0
07:21:41	12.8	35.0	59.0	0.0	0.0	30.0	0	0
07:21:42	13.0	29.0	59.0	0.0	0.0	30.0	0	0
07:21:43	13.0	38.0	58.0	0.0	0.0	30.0	0	0
07:21:44	12.9	37.0	59.0	0.0	0.0	30.0	0	0
07:21:45	13.0	29.0	59.0	0.0	0.0	30.0	0	0
07:21:46	13.0	40.0	59.0	0.0	0.0	30.0	0	0
07:21:47	13.0	35.0	59.0	0.0	0.0	30.0	0	0
07:21:48	13.0	34.0	59.0	0.0	0.0	30.0	0	0
07:21:49	12.9	34.0	59.0	0.0	0.0	30.0	0	0
07:21:50	12.9	33.0	59.0	0.0	0.0	30.0	0	0
07:21:51	12.9	31.0	59.0	0.0	0.0	30.0	0	0
07:21:52	12.8	32.0	59.0	0.0	0.0	30.0	0	0
07:21:53	12.7	38.0	59.0	0.0	0.0	30.0	0	0
07:21:54	12.8	22.0	58.0	0.0	0.0	30.0	0	0
07:21:55	12.8	25.0	58.0	0.0	0.0	30.0	0	0
07:21:56	12.9	46.0	58.0	0.0	0.0	30.0	0	0
07:21:57	12.9	34.0	58.0	0.0	0.0	30.0	0	0
07:21:58	13.0	40.0	59.0	0.0	0.0	30.0	0	0
07:21:59	13.0	22.0	56.0	0.0	0.0	30.0	0	0
07:22:00	12.9	47.0	59.0	0.0	0.0	30.0	0	0
07:22:01	12.9	34.0	59.0	0.0	0.0	30.0	0	0
07:22:02	12.8	28.0	59.0	0.0	0.0	30.0	0	0
07:22:03	12.9	29.0	59.0	0.0	0.0	30.0	0	0
07:22:04	12.9	30.0	58.0	0.0	0.0	30.0	0	0
07:22:05	12.8	37.0	59.0	0.0	0.0	30.0	0	0
07:22:06	13.2	36.0	59.0	0.0	0.0	30.0	0	0
07:22:07	13.1	38.0	59.0	0.0	0.0	30.0	0	0
07:22:08	13.1	46.0	60.0	0.0	0.0	30.0	0	0
07:22:09	13.2	30.0	60.0	0.0	0.0	30.0	0	0
07:22:10	13.3	39.0	60.0	0.0	0.0	30.0	0	0
07:22:11	13.4	36.0	60.0	0.0	0.0	30.0	0	0
07:22:12	13.4	41.0	60.0	0.0	0.0	30.0	0	0
