# Supplementary material for: Handcycling with concurrent lower body low-frequency electromyostimulation significantly increases acute oxygen uptake: implications for rehabilitation and prevention
Source: PeerJ. 2022 May 18;10:e13333. doi: 10.7717/peerj.13333 (PMC9123886; doi:10.7717/peerj.13333)
Supplement: Supplemental Information 1 — Raw data for each participant (load, heart rate, spirometric data) and R-Scripts for data processing (as described in the material & method section under “Data aquisition”), and EMS intensity and blood lactate concentration. [file peerj-10-13333-s001.zip › raw_data/HANDCYCLE/EMS_Pilot_14_CON_LOAD.csv]

Time	Speed [km/h]	Power [watt]	Cadence	Heartrate	Temperature [?]	Altitude [m]	latitude	longitude
10:42:45	0.0	0.0	0.0	0.0	0.0	26.0	0	0
10:42:46	0.0	0.0	0.0	0.0	0.0	26.0	0	0
10:42:47	0.0	0.0	0.0	0.0	0.0	26.0	0	0
10:42:48	0.0	0.0	0.0	0.0	0.0	26.0	0	0
10:42:49	0.0	0.0	0.0	0.0	0.0	26.0	0	0
10:42:50	0.0	0.0	0.0	0.0	0.0	26.0	0	0
10:42:51	0.0	0.0	0.0	0.0	0.0	26.0	0	0
10:42:52	0.0	0.0	0.0	0.0	0.0	26.0	0	0
10:42:53	0.0	0.0	0.0	0.0	0.0	26.0	0	0
10:42:54	0.0	0.0	0.0	0.0	0.0	26.0	0	0
10:42:55	0.0	0.0	0.0	0.0	0.0	26.0	0	0
10:42:56	0.0	0.0	0.0	0.0	0.0	26.0	0	0
10:42:57	0.0	0.0	0.0	0.0	0.0	26.0	0	0
10:42:58	0.0	0.0	0.0	0.0	0.0	26.0	0	0
10:42:59	0.0	0.0	0.0	0.0	0.0	26.0	0	0
10:43:00	2.7	0.0	0.0	0.0	0.0	26.0	0	0
10:43:01	4.2	0.0	0.0	0.0	0.0	26.0	0	0
10:43:02	5.7	0.0	0.0	0.0	0.0	26.0	0	0
10:43:03	7.0	0.0	0.0	0.0	0.0	26.0	0	0
10:43:04	7.8	0.0	0.0	0.0	0.0	26.0	0	0
10:43:05	8.6	0.0	0.0	0.0	0.0	26.0	0	0
10:43:06	9.2	0.0	0.0	0.0	0.0	26.0	0	0
10:43:07	9.7	43.0	41.0	0.0	0.0	26.0	0	0
10:43:08	10.1	43.0	41.0	0.0	0.0	26.0	0	0
10:43:09	10.3	35.0	44.0	0.0	0.0	26.0	0	0
10:43:10	10.3	35.0	44.0	0.0	0.0	26.0	0	0
10:43:11	10.4	33.0	46.0	0.0	0.0	26.0	0	0
10:43:12	10.6	21.0	46.0	0.0	0.0	26.0	0	0
10:43:13	10.9	30.0	47.0	0.0	0.0	26.0	0	0
10:43:14	11.1	37.0	48.0	0.0	0.0	26.0	0	0
10:43:15	11.5	37.0	48.0	0.0	0.0	26.0	0	0
10:43:16	11.8	38.0	50.0	0.0	0.0	26.0	0	0
10:43:17	12.3	45.0	52.0	0.0	0.0	26.0	0	0
10:43:18	12.6	43.0	53.0	0.0	0.0	26.0	0	0
10:43:19	12.6	52.0	55.0	0.0	0.0	26.0	0	0
10:43:20	12.8	40.0	57.0	0.0	0.0	26.0	0	0
10:43:21	12.9	36.0	57.0	0.0	0.0	26.0	0	0
10:43:22	12.9	42.0	58.0	0.0	0.0	26.0	0	0
10:43:23	12.9	35.0	59.0	0.0	0.0	26.0	0	0
10:43:24	12.9	33.0	59.0	0.0	0.0	26.0	0	0
10:43:25	12.9	32.0	59.0	0.0	0.0	26.0	0	0
10:43:26	12.9	28.0	57.0	0.0	0.0	26.0	0	0
10:43:27	12.9	32.0	59.0	0.0	0.0	26.0	0	0
10:43:28	12.9	30.0	59.0	0.0	0.0	26.0	0	0
10:43:29	13.0	34.0	59.0	0.0	0.0	26.0	0	0
10:43:30	13.0	34.0	59.0	0.0	0.0	26.0	0	0
10:43:31	13.0	36.0	59.0	0.0	0.0	26.0	0	0
10:43:32	13.0	30.0	59.0	0.0	0.0	26.0	0	0
10:43:33	13.1	35.0	59.0	0.0	0.0	26.0	0	0
10:43:34	13.2	37.0	59.0	0.0	0.0	26.0	0	0
10:43:35	13.1	34.0	60.0	0.0	0.0	26.0	0	0
10:43:36	13.0	28.0	57.0	0.0	0.0	26.0	0	0
10:43:37	13.0	27.0	59.0	0.0	0.0	26.0	0	0
10:43:38	13.0	28.0	59.0	0.0	0.0	26.0	0	0
10:43:39	13.0	35.0	59.0	0.0	0.0	26.0	0	0
10:43:40	13.0	30.0	59.0	0.0	0.0	26.0	0	0
10:43:41	13.0	34.0	59.0	0.0	0.0	26.0	0	0
10:43:42	12.9	29.0	59.0	0.0	0.0	26.0	0	0
10:43:43	13.0	29.0	59.0	0.0	0.0	26.0	0	0
10:43:44	12.9	34.0	59.0	0.0	0.0	26.0	0	0
10:43:45	13.0	31.0	59.0	0.0	0.0	26.0	0	0
10:43:46	13.0	34.0	59.0	0.0	0.0	26.0	0	0
10:43:47	13.0	32.0	59.0	0.0	0.0	26.0	0	0
10:43:48	13.0	33.0	59.0	0.0	0.0	26.0	0	0
10:43:49	13.1	34.0	59.0	0.0	0.0	26.0	0	0
10:43:50	13.1	34.0	59.0	0.0	0.0	26.0	0	0
10:43:51	13.1	35.0	60.0	0.0	0.0	26.0	0	0
10:43:52	13.1	33.0	59.0	0.0	0.0	26.0	0	0
10:43:53	13.1	32.0	60.0	0.0	0.0	26.0	0	0
10:43:54	13.1	34.0	59.0	0.0	0.0	26.0	0	0
10:43:55	13.0	30.0	60.0	0.0	0.0	26.0	0	0
10:43:56	13.0	35.0	59.0	0.0	0.0	26.0	0	0
10:43:57	12.9	28.0	60.0	0.0	0.0	26.0	0	0
10:43:58	13.0	29.0	59.0	0.0	0.0	26.0	0	0
10:43:59	13.2	24.0	59.0	0.0	0.0	26.0	0	0
10:44:00	13.2	39.0	59.0	0.0	0.0	26.0	0	0
10:44:01	13.3	47.0	60.0	0.0	0.0	26.0	0	0
10:44:02	13.3	32.0	60.0	0.0	0.0	26.0	0	0
10:44:03	13.2	38.0	60.0	0.0	0.0	26.0	0	0
10:44:04	13.2	34.0	61.0	0.0	0.0	26.0	0	0
10:44:05	13.2	28.0	60.0	0.0	0.0	26.0	0	0
10:44:06	13.3	31.0	60.0	0.0	0.0	26.0	0	0
10:44:07	13.3	33.0	60.0	0.0	0.0	26.0	0	0
10:44:08	13.2	36.0	60.0	0.0	0.0	26.0	0	0
10:44:09	13.2	34.0	60.0	0.0	0.0	26.0	0	0
10:44:10	13.1	33.0	60.0	0.0	0.0	26.0	0	0
10:44:11	13.1	27.0	60.0	0.0	0.0	26.0	0	0
10:44:12	13.0	31.0	60.0	0.0	0.0	26.0	0	0
10:44:13	12.9	30.0	60.0	0.0	0.0	26.0	0	0
10:44:14	12.9	25.0	59.0	0.0	0.0	26.0	0	0
10:44:15	13.0	28.0	59.0	0.0	0.0	26.0	0	0
10:44:16	13.1	32.0	59.0	0.0	0.0	26.0	0	0
10:44:17	13.1	37.0	59.0	0.0	0.0	26.0	0	0
10:44:18	13.0	36.0	59.0	0.0	0.0	26.0	0	0
10:44:19	13.0	32.0	59.0	0.0	0.0	26.0	0	0
10:44:20	12.9	28.0	59.0	0.0	0.0	26.0	0	0
10:44:21	13.0	29.0	59.0	0.0	0.0	26.0	0	0
10:44:22	13.0	31.0	59.0	0.0	0.0	26.0	0	0
10:44:23	13.0	36.0	59.0	0.0	0.0	26.0	0	0
10:44:24	13.0	31.0	59.0	0.0	0.0	26.0	0	0
10:44:25	13.1	32.0	59.0	0.0	0.0	26.0	0	0
10:44:26	13.1	36.0	59.0	0.0	0.0	26.0	0	0
10:44:27	13.2	39.0	60.0	0.0	0.0	26.0	0	0
10:44:28	13.3	32.0	60.0	0.0	0.0	26.0	0	0
10:44:29	13.1	32.0	60.0	0.0	0.0	26.0	0	0
10:44:30	13.1	38.0	60.0	0.0	0.0	26.0	0	0
10:44:31	13.1	29.0	60.0	0.0	0.0	26.0	0	0
10:44:32	13.0	29.0	60.0	0.0	0.0	26.0	0	0
10:44:33	12.9	26.0	59.0	0.0	0.0	26.0	0	0
10:44:34	12.9	29.0	59.0	0.0	0.0	26.0	0	0
10:44:35	13.0	30.0	59.0	0.0	0.0	26.0	0	0
10:44:36	13.0	39.0	59.0	0.0	0.0	26.0	0	0
10:44:37	13.0	33.0	59.0	0.0	0.0	26.0	0	0
10:44:38	13.0	31.0	59.0	0.0	0.0	26.0	0	0
10:44:39	13.0	33.0	59.0	0.0	0.0	26.0	0	0
10:44:40	13.0	32.0	59.0	0.0	0.0	26.0	0	0
10:44:41	13.0	30.0	60.0	0.0	0.0	26.0	0	0
10:44:42	12.9	32.0	59.0	0.0	0.0	26.0	0	0
10:44:43	12.9	30.0	59.0	0.0	0.0	26.0	0	0
10:44:44	12.9	26.0	59.0	0.0	0.0	26.0	0	0
10:44:45	12.9	31.0	59.0	0.0	0.0	26.0	0	0
10:44:46	12.9	31.0	59.0	0.0	0.0	26.0	0	0
10:44:47	12.9	30.0	59.0	0.0	0.0	26.0	0	0
10:44:48	12.9	34.0	59.0	0.0	0.0	26.0	0	0
10:44:49	12.9	34.0	59.0	0.0	0.0	26.0	0	0
10:44:50	12.9	29.0	58.0	0.0	0.0	26.0	0	0
10:44:51	12.9	30.0	59.0	0.0	0.0	26.0	0	0
10:44:52	13.2	33.0	58.0	0.0	0.0	26.0	0	0
10:44:53	13.2	48.0	59.0	0.0	0.0	26.0	0	0
10:44:54	13.3	31.0	60.0	0.0	0.0	26.0	0	0
10:44:55	13.4	40.0	60.0	0.0	0.0	26.0	0	0
10:44:56	13.3	39.0	61.0	0.0	0.0	26.0	0	0
10:44:57	13.4	32.0	61.0	0.0	0.0	26.0	0	0
10:44:58	13.3	41.0	61.0	0.0	0.0	26.0	0	0
10:44:59	13.3	23.0	61.0	0.0	0.0	26.0	0	0
10:45:00	13.1	30.0	60.0	0.0	0.0	26.0	0	0
10:45:01	13.1	27.0	60.0	0.0	0.0	26.0	0	0
10:45:02	13.1	28.0	60.0	0.0	0.0	26.0	0	0
10:45:03	12.9	29.0	60.0	0.0	0.0	26.0	0	0
10:45:04	12.8	24.0	58.0	0.0	0.0	26.0	0	0
10:45:05	12.8	25.0	59.0	0.0	0.0	26.0	0	0
10:45:06	13.0	31.0	58.0	0.0	0.0	26.0	0	0
10:45:07	13.1	40.0	59.0	0.0	0.0	26.0	0	0
10:45:08	13.1	37.0	59.0	0.0	0.0	26.0	0	0
10:45:09	13.1	39.0	60.0	0.0	0.0	26.0	0	0
10:45:10	13.0	28.0	60.0	0.0	0.0	26.0	0	0
10:45:11	13.1	28.0	59.0	0.0	0.0	26.0	0	0
10:45:12	13.1	40.0	60.0	0.0	0.0	26.0	0	0
10:45:13	13.2	32.0	60.0	0.0	0.0	26.0	0	0
10:45:14	13.2	35.0	60.0	0.0	0.0	26.0	0	0
10:45:15	13.1	32.0	60.0	0.0	0.0	26.0	0	0
10:45:16	13.1	29.0	60.0	0.0	0.0	26.0	0	0
10:45:17	13.1	33.0	60.0	0.0	0.0	26.0	0	0
10:45:18	13.1	27.0	60.0	0.0	0.0	26.0	0	0
10:45:19	13.0	32.0	59.0	0.0	0.0	26.0	0	0
10:45:20	13.0	31.0	59.0	0.0	0.0	26.0	0	0
10:45:21	13.0	27.0	59.0	0.0	0.0	26.0	0	0
10:45:22	13.1	35.0	59.0	0.0	0.0	26.0	0	0
10:45:23	13.2	41.0	60.0	0.0	0.0	26.0	0	0
10:45:24	13.3	35.0	60.0	0.0	0.0	26.0	0	0
10:45:25	13.5	36.0	60.0	0.0	0.0	26.0	0	0
10:45:26	13.6	48.0	61.0	0.0	0.0	26.0	0	0
10:45:27	13.6	39.0	62.0	0.0	0.0	26.0	0	0
10:45:28	13.6	31.0	62.0	0.0	0.0	26.0	0	0
10:45:29	13.5	31.0	62.0	0.0	0.0	26.0	0	0
10:45:30	13.4	33.0	62.0	0.0	0.0	26.0	0	0
10:45:31	13.3	29.0	61.0	0.0	0.0	26.0	0	0
10:45:32	13.1	25.0	61.0	0.0	0.0	26.0	0	0
10:45:33	13.0	22.0	60.0	0.0	0.0	26.0	0	0
10:45:34	13.0	27.0	60.0	0.0	0.0	26.0	0	0
10:45:35	12.9	25.0	59.0	0.0	0.0	26.0	0	0
10:45:36	12.8	29.0	59.0	0.0	0.0	26.0	0	0
10:45:37	12.8	27.0	58.0	0.0	0.0	26.0	0	0
10:45:38	12.7	32.0	58.0	0.0	0.0	26.0	0	0
10:45:39	12.7	25.0	58.0	0.0	0.0	26.0	0	0
10:45:40	12.8	31.0	58.0	0.0	0.0	26.0	0	0
10:45:41	13.0	31.0	58.0	0.0	0.0	26.0	0	0
10:45:42	13.1	37.0	58.0	0.0	0.0	26.0	0	0
10:45:43	13.4	44.0	59.0	0.0	0.0	26.0	0	0
10:45:44	13.3	38.0	60.0	0.0	0.0	26.0	0	0
10:45:45	13.4	31.0	61.0	0.0	0.0	26.0	0	0
10:45:46	13.3	35.0	61.0	0.0	0.0	26.0	0	0
10:45:47	13.2	25.0	61.0	0.0	0.0	26.0	0	0
10:45:48	13.1	30.0	60.0	0.0	0.0	26.0	0	0
10:45:49	13.2	27.0	60.0	0.0	0.0	26.0	0	0
10:45:50	13.3	37.0	60.0	0.0	0.0	26.0	0	0
10:45:51	13.3	37.0	60.0	0.0	0.0	26.0	0	0
10:45:52	13.2	33.0	60.0	0.0	0.0	26.0	0	0
10:45:53	13.2	29.0	60.0	0.0	0.0	26.0	0	0
10:45:54	13.2	29.0	60.0	0.0	0.0	26.0	0	0
10:45:55	13.0	32.0	60.0	0.0	0.0	26.0	0	0
10:45:56	13.1	25.0	60.0	0.0	0.0	26.0	0	0
10:45:57	13.1	35.0	60.0	0.0	0.0	26.0	0	0
10:45:58	13.1	33.0	59.0	0.0	0.0	26.0	0	0
10:45:59	13.1	33.0	59.0	0.0	0.0	26.0	0	0
10:46:00	13.2	30.0	59.0	0.0	0.0	26.0	0	0
10:46:01	13.1	35.0	60.0	0.0	0.0	26.0	0	0
10:46:02	13.3	38.0	60.0	0.0	0.0	26.0	0	0
10:46:03	13.1	25.0	60.0	0.0	0.0	26.0	0	0
10:46:04	13.1	42.0	60.0	0.0	0.0	26.0	0	0
10:46:05	13.1	24.0	60.0	0.0	0.0	26.0	0	0
10:46:06	13.0	32.0	60.0	0.0	0.0	26.0	0	0
10:46:07	13.0	29.0	59.0	0.0	0.0	26.0	0	0
10:46:08	13.1	28.0	59.0	0.0	0.0	26.0	0	0
10:46:09	13.0	29.0	59.0	0.0	0.0	26.0	0	0
10:46:10	13.0	40.0	59.0	0.0	0.0	26.0	0	0
10:46:11	13.0	27.0	59.0	0.0	0.0	26.0	0	0
10:46:12	13.0	30.0	59.0	0.0	0.0	26.0	0	0
10:46:13	13.0	34.0	59.0	0.0	0.0	26.0	0	0
10:46:14	12.9	31.0	59.0	0.0	0.0	26.0	0	0
10:46:15	12.9	30.0	59.0	0.0	0.0	26.0	0	0
10:46:16	12.9	27.0	59.0	0.0	0.0	26.0	0	0
10:46:17	13.0	27.0	58.0	0.0	0.0	26.0	0	0
10:46:18	13.1	33.0	58.0	0.0	0.0	26.0	0	0
10:46:19	13.1	39.0	59.0	0.0	0.0	26.0	0	0
10:46:20	13.2	40.0	59.0	0.0	0.0	26.0	0	0
10:46:21	13.2	33.0	60.0	0.0	0.0	26.0	0	0
10:46:22	13.3	35.0	60.0	0.0	0.0	26.0	0	0
10:46:23	13.3	29.0	60.0	0.0	0.0	26.0	0	0
10:46:24	13.3	41.0	60.0	0.0	0.0	26.0	0	0
10:46:25	13.4	34.0	61.0	0.0	0.0	26.0	0	0
10:46:26	13.3	31.0	60.0	0.0	0.0	26.0	0	0
10:46:27	13.2	34.0	60.0	0.0	0.0	26.0	0	0
10:46:28	13.1	31.0	60.0	0.0	0.0	26.0	0	0
10:46:29	13.1	27.0	60.0	0.0	0.0	26.0	0	0
10:46:30	13.1	29.0	60.0	0.0	0.0	26.0	0	0
10:46:31	13.1	28.0	60.0	0.0	0.0	26.0	0	0
10:46:32	13.1	35.0	59.0	0.0	0.0	26.0	0	0
10:46:33	13.3	33.0	60.0	0.0	0.0	26.0	0	0
10:46:34	13.4	36.0	60.0	0.0	0.0	26.0	0	0
10:46:35	13.4	40.0	60.0	0.0	0.0	26.0	0	0
10:46:36	13.3	41.0	60.0	0.0	0.0	26.0	0	0
10:46:37	13.3	30.0	61.0	0.0	0.0	26.0	0	0
10:46:38	13.3	30.0	61.0	0.0	0.0	26.0	0	0
10:46:39	13.2	31.0	60.0	0.0	0.0	26.0	0	0
10:46:40	13.3	28.0	60.0	0.0	0.0	26.0	0	0
10:46:41	13.2	32.0	60.0	0.0	0.0	26.0	0	0
10:46:42	13.2	36.0	60.0	0.0	0.0	26.0	0	0
10:46:43	13.1	29.0	60.0	0.0	0.0	26.0	0	0
10:46:44	13.2	32.0	60.0	0.0	0.0	26.0	0	0
10:46:45	13.2	27.0	60.0	0.0	0.0	26.0	0	0
10:46:46	13.1	39.0	60.0	0.0	0.0	26.0	0	0
10:46:47	13.1	28.0	60.0	0.0	0.0	26.0	0	0
10:46:48	13.1	29.0	60.0	0.0	0.0	26.0	0	0
10:46:49	13.1	29.0	59.0	0.0	0.0	26.0	0	0
10:46:50	13.1	33.0	59.0	0.0	0.0	26.0	0	0
10:46:51	13.0	32.0	59.0	0.0	0.0	26.0	0	0
10:46:52	13.0	32.0	59.0	0.0	0.0	26.0	0	0
10:46:53	13.1	31.0	59.0	0.0	0.0	26.0	0	0
10:46:54	13.2	27.0	59.0	0.0	0.0	26.0	0	0
10:46:55	13.4	44.0	59.0	0.0	0.0	26.0	0	0
10:46:56	13.4	37.0	60.0	0.0	0.0	26.0	0	0
10:46:57	13.4	49.0	61.0	0.0	0.0	26.0	0	0
10:46:58	13.4	27.0	61.0	0.0	0.0	26.0	0	0
10:46:59	13.3	31.0	61.0	0.0	0.0	26.0	0	0
10:47:00	13.5	30.0	61.0	0.0	0.0	26.0	0	0
10:47:01	13.5	33.0	60.0	0.0	0.0	26.0	0	0
10:47:02	13.5	38.0	61.0	0.0	0.0	26.0	0	0
10:47:03	13.4	36.0	61.0	0.0	0.0	26.0	0	0
10:47:04	13.4	29.0	61.0	0.0	0.0	26.0	0	0
10:47:05	13.3	34.0	61.0	0.0	0.0	26.0	0	0
10:47:06	13.4	27.0	61.0	0.0	0.0	26.0	0	0
10:47:07	13.3	28.0	60.0	0.0	0.0	26.0	0	0
10:47:08	13.2	38.0	60.0	0.0	0.0	26.0	0	0
10:47:09	13.2	25.0	60.0	0.0	0.0	26.0	0	0
10:47:10	13.2	32.0	60.0	0.0	0.0	26.0	0	0
10:47:11	13.2	31.0	60.0	0.0	0.0	26.0	0	0
10:47:12	13.2	33.0	60.0	0.0	0.0	26.0	0	0
10:47:13	13.1	32.0	60.0	0.0	0.0	26.0	0	0
10:47:14	13.3	33.0	60.0	0.0	0.0	26.0	0	0
10:47:15	13.2	30.0	60.0	0.0	0.0	26.0	0	0
10:47:16	13.2	38.0	60.0	0.0	0.0	26.0	0	0
10:47:17	13.2	28.0	60.0	0.0	0.0	26.0	0	0
10:47:18	13.2	34.0	60.0	0.0	0.0	26.0	0	0
10:47:19	13.2	33.0	60.0	0.0	0.0	26.0	0	0
10:47:20	13.3	30.0	60.0	0.0	0.0	26.0	0	0
10:47:21	13.3	30.0	60.0	0.0	0.0	26.0	0	0
10:47:22	13.3	40.0	60.0	0.0	0.0	26.0	0	0
10:47:23	13.3	36.0	60.0	0.0	0.0	26.0	0	0
10:47:24	13.3	31.0	60.0	0.0	0.0	26.0	0	0
10:47:25	13.2	31.0	60.0	0.0	0.0	26.0	0	0
10:47:26	13.2	34.0	60.0	0.0	0.0	26.0	0	0
10:47:27	13.2	29.0	60.0	0.0	0.0	26.0	0	0
10:47:28	13.1	31.0	60.0	0.0	0.0	26.0	0	0
10:47:29	13.1	30.0	60.0	0.0	0.0	26.0	0	0
10:47:30	13.0	32.0	60.0	0.0	0.0	26.0	0	0
10:47:31	12.9	28.0	59.0	0.0	0.0	26.0	0	0
10:47:32	12.8	26.0	59.0	0.0	0.0	26.0	0	0
10:47:33	12.8	26.0	59.0	0.0	0.0	26.0	0	0
10:47:34	12.6	26.0	58.0	0.0	0.0	26.0	0	0
10:47:35	12.6	27.0	58.0	0.0	0.0	26.0	0	0
10:47:36	12.8	22.0	58.0	0.0	0.0	26.0	0	0
10:47:37	13.0	40.0	57.0	0.0	0.0	26.0	0	0
10:47:38	13.1	47.0	59.0	0.0	0.0	26.0	0	0
10:47:39	13.1	40.0	59.0	0.0	0.0	26.0	0	0
10:47:40	13.2	35.0	60.0	0.0	0.0	26.0	0	0
10:47:41	13.3	32.0	60.0	0.0	0.0	26.0	0	0
10:47:42	13.3	38.0	60.0	0.0	0.0	26.0	0	0
10:47:43	13.2	37.0	61.0	0.0	0.0	26.0	0	0
10:47:44	13.2	28.0	60.0	0.0	0.0	26.0	0	0
10:47:45	13.1	28.0	60.0	0.0	0.0	26.0	0	0
10:47:46	13.0	29.0	60.0	0.0	0.0	26.0	0	0
10:47:47	12.9	28.0	60.0	0.0	0.0	26.0	0	0
10:47:48	13.0	29.0	59.0	0.0	0.0	26.0	0	0
10:47:49	12.9	30.0	59.0	0.0	0.0	26.0	0	0
10:47:50	13.0	31.0	59.0	0.0	0.0	26.0	0	0
10:47:51	13.0	33.0	59.0	0.0	0.0	26.0	0	0
10:47:52	13.1	36.0	59.0	0.0	0.0	26.0	0	0
10:47:53	13.0	34.0	59.0	0.0	0.0	26.0	0	0
10:47:54	13.0	30.0	59.0	0.0	0.0	26.0	0	0
10:47:55	13.1	31.0	59.0	0.0	0.0	26.0	0	0
10:47:56	13.0	35.0	59.0	0.0	0.0	26.0	0	0
10:47:57	13.0	29.0	60.0	0.0	0.0	26.0	0	0
10:47:58	13.1	29.0	59.0	0.0	0.0	26.0	0	0
10:47:59	13.2	33.0	59.0	0.0	0.0	26.0	0	0
10:48:00	13.2	41.0	60.0	0.0	0.0	26.0	0	0
10:48:01	13.3	38.0	60.0	0.0	0.0	26.0	0	0
10:48:02	13.3	35.0	60.0	0.0	0.0	26.0	0	0
10:48:03	13.3	34.0	60.0	0.0	0.0	26.0	0	0
10:48:04	13.3	33.0	60.0	0.0	0.0	26.0	0	0
10:48:05	13.3	33.0	61.0	0.0	0.0	26.0	0	0
10:48:06	13.3	33.0	61.0	0.0	0.0	26.0	0	0
10:48:07	13.3	32.0	60.0	0.0	0.0	26.0	0	0
10:48:08	13.3	30.0	60.0	0.0	0.0	26.0	0	0
10:48:09	13.3	33.0	60.0	0.0	0.0	26.0	0	0
10:48:10	13.3	35.0	61.0	0.0	0.0	26.0	0	0
10:48:11	13.3	30.0	60.0	0.0	0.0	26.0	0	0
10:48:12	13.5	38.0	61.0	0.0	0.0	26.0	0	0
10:48:13	13.5	39.0	61.0	0.0	0.0	26.0	0	0
10:48:14	13.4	37.0	61.0	0.0	0.0	26.0	0	0
10:48:15	13.4	27.0	61.0	0.0	0.0	26.0	0	0
10:48:16	13.3	34.0	61.0	0.0	0.0	26.0	0	0
10:48:17	13.2	31.0	61.0	0.0	0.0	26.0	0	0
10:48:18	13.1	25.0	61.0	0.0	0.0	26.0	0	0
10:48:19	13.1	30.0	60.0	0.0	0.0	26.0	0	0
10:48:20	13.0	29.0	60.0	0.0	0.0	26.0	0	0
10:48:21	13.0	24.0	60.0	0.0	0.0	26.0	0	0
10:48:22	12.9	30.0	59.0	0.0	0.0	26.0	0	0
10:48:23	12.9	32.0	59.0	0.0	0.0	26.0	0	0
10:48:24	13.0	29.0	59.0	0.0	0.0	26.0	0	0
10:48:25	13.0	31.0	59.0	0.0	0.0	26.0	0	0
10:48:26	13.2	36.0	59.0	0.0	0.0	26.0	0	0
10:48:27	13.1	49.0	60.0	0.0	0.0	26.0	0	0
10:48:28	13.0	25.0	60.0	0.0	0.0	26.0	0	0
10:48:29	13.0	29.0	60.0	0.0	0.0	26.0	0	0
10:48:30	13.0	28.0	60.0	0.0	0.0	26.0	0	0
10:48:31	12.9	29.0	59.0	0.0	0.0	26.0	0	0
10:48:32	13.1	30.0	59.0	0.0	0.0	26.0	0	0
10:48:33	13.1	30.0	59.0	0.0	0.0	26.0	0	0
10:48:34	13.1	41.0	60.0	0.0	0.0	26.0	0	0
10:48:35	13.1	32.0	60.0	0.0	0.0	26.0	0	0
10:48:36	13.0	32.0	60.0	0.0	0.0	26.0	0	0
10:48:37	13.0	28.0	59.0	0.0	0.0	26.0	0	0
10:48:38	13.1	30.0	59.0	0.0	0.0	26.0	0	0
10:48:39	13.2	35.0	59.0	0.0	0.0	26.0	0	0
10:48:40	13.2	41.0	59.0	0.0	0.0	26.0	0	0
10:48:41	13.1	32.0	60.0	0.0	0.0	26.0	0	0
10:48:42	13.1	29.0	60.0	0.0	0.0	26.0	0	0
10:48:43	13.1	35.0	60.0	0.0	0.0	26.0	0	0
10:48:44	13.1	30.0	60.0	0.0	0.0	26.0	0	0
10:48:45	13.2	30.0	60.0	0.0	0.0	26.0	0	0
10:48:46	13.2	38.0	60.0	0.0	0.0	26.0	0	0
10:48:47	13.1	32.0	60.0	0.0	0.0	26.0	0	0
10:48:48	13.1	31.0	60.0	0.0	0.0	26.0	0	0
10:48:49	13.0	27.0	60.0	0.0	0.0	26.0	0	0
10:48:50	13.0	30.0	59.0	0.0	0.0	26.0	0	0
10:48:51	12.9	27.0	59.0	0.0	0.0	26.0	0	0
10:48:52	12.9	29.0	59.0	0.0	0.0	26.0	0	0
10:48:53	12.8	29.0	59.0	0.0	0.0	26.0	0	0
10:48:54	12.8	29.0	58.0	0.0	0.0	26.0	0	0
10:48:55	12.7	28.0	58.0	0.0	0.0	26.0	0	0
10:48:56	13.1	27.0	58.0	0.0	0.0	26.0	0	0
10:48:57	13.2	55.0	59.0	0.0	0.0	26.0	0	0
10:48:58	13.3	38.0	60.0	0.0	0.0	26.0	0	0
10:48:59	13.4	42.0	61.0	0.0	0.0	26.0	0	0
10:49:00	13.5	35.0	61.0	0.0	0.0	26.0	0	0
10:49:01	13.5	40.0	61.0	0.0	0.0	26.0	0	0
10:49:02	13.6	29.0	61.0	0.0	0.0	26.0	0	0
10:49:03	13.6	38.0	61.0	0.0	0.0	26.0	0	0
10:49:04	13.6	35.0	62.0	0.0	0.0	26.0	0	0
10:49:05	13.5	34.0	62.0	0.0	0.0	26.0	0	0
10:49:06	13.4	30.0	62.0	0.0	0.0	26.0	0	0
10:49:07	13.4	29.0	61.0	0.0	0.0	26.0	0	0
10:49:08	13.4	25.0	61.0	0.0	0.0	26.0	0	0
10:49:09	13.2	35.0	61.0	0.0	0.0	26.0	0	0
10:49:10	13.1	25.0	60.0	0.0	0.0	26.0	0	0
10:49:11	13.1	27.0	60.0	0.0	0.0	26.0	0	0
10:49:12	13.2	30.0	60.0	0.0	0.0	26.0	0	0
10:49:13	13.2	33.0	59.0	0.0	0.0	26.0	0	0
10:49:14	13.3	38.0	60.0	0.0	0.0	26.0	0	0
10:49:15	13.4	37.0	60.0	0.0	0.0	26.0	0	0
10:49:16	13.4	39.0	61.0	0.0	0.0	26.0	0	0
10:49:17	13.6	30.0	59.0	0.0	0.0	26.0	0	0
10:49:18	13.6	48.0	62.0	0.0	0.0	26.0	0	0
10:49:19	13.6	35.0	62.0	0.0	0.0	26.0	0	0
10:49:20	13.5	33.0	62.0	0.0	0.0	26.0	0	0
10:49:21	13.4	32.0	62.0	0.0	0.0	26.0	0	0
10:49:22	13.3	25.0	61.0	0.0	0.0	26.0	0	0
10:49:23	13.0	25.0	61.0	0.0	0.0	26.0	0	0
10:49:24	13.0	23.0	60.0	0.0	0.0	26.0	0	0
10:49:25	12.9	24.0	59.0	0.0	0.0	26.0	0	0
10:49:26	12.9	28.0	59.0	0.0	0.0	26.0	0	0
10:49:27	12.8	31.0	59.0	0.0	0.0	26.0	0	0
10:49:28	12.7	26.0	59.0	0.0	0.0	26.0	0	0
10:49:29	12.7	20.0	56.0	0.0	0.0	26.0	0	0
10:49:30	12.6	32.0	58.0	0.0	0.0	26.0	0	0
10:49:31	12.5	26.0	57.0	0.0	0.0	26.0	0	0
10:49:32	12.4	27.0	57.0	0.0	0.0	26.0	0	0
10:49:33	12.3	27.0	57.0	0.0	0.0	26.0	0	0
10:49:34	12.9	24.0	57.0	0.0	0.0	26.0	0	0
10:49:35	13.1	27.0	56.0	0.0	0.0	26.0	0	0
10:49:36	13.6	65.0	58.0	0.0	0.0	26.0	0	0
10:49:37	13.6	39.0	59.0	0.0	0.0	26.0	0	0
10:49:38	13.7	64.0	61.0	0.0	0.0	26.0	0	0
10:49:39	13.9	45.0	62.0	0.0	0.0	26.0	0	0
10:49:40	14.0	46.0	63.0	0.0	0.0	26.0	0	0
10:49:41	13.9	36.0	64.0	0.0	0.0	26.0	0	0
10:49:42	13.8	27.0	63.0	0.0	0.0	26.0	0	0
10:49:43	13.7	29.0	63.0	0.0	0.0	26.0	0	0
10:49:44	13.6	29.0	63.0	0.0	0.0	26.0	0	0
10:49:45	13.6	28.0	62.0	0.0	0.0	26.0	0	0
10:49:46	13.5	30.0	62.0	0.0	0.0	26.0	0	0
10:49:47	13.4	26.0	61.0	0.0	0.0	26.0	0	0
10:49:48	13.4	29.0	61.0	0.0	0.0	26.0	0	0
10:49:49	13.4	31.0	61.0	0.0	0.0	26.0	0	0
10:49:50	13.4	33.0	61.0	0.0	0.0	26.0	0	0
10:49:51	13.3	33.0	61.0	0.0	0.0	26.0	0	0
10:49:52	13.2	25.0	60.0	0.0	0.0	26.0	0	0
10:49:53	13.3	28.0	60.0	0.0	0.0	26.0	0	0
10:49:54	13.2	35.0	60.0	0.0	0.0	26.0	0	0
10:49:55	13.2	29.0	60.0	0.0	0.0	26.0	0	0
10:49:56	13.2	38.0	60.0	0.0	0.0	26.0	0	0
10:49:57	13.2	27.0	60.0	0.0	0.0	26.0	0	0
10:49:58	13.2	34.0	60.0	0.0	0.0	26.0	0	0
10:49:59	13.2	32.0	60.0	0.0	0.0	26.0	0	0
10:50:00	13.1	34.0	60.0	0.0	0.0	26.0	0	0
10:50:01	13.1	26.0	60.0	0.0	0.0	26.0	0	0
10:50:02	13.1	28.0	60.0	0.0	0.0	26.0	0	0
10:50:03	13.1	33.0	59.0	0.0	0.0	26.0	0	0
10:50:04	13.1	34.0	60.0	0.0	0.0	26.0	0	0
10:50:05	13.1	32.0	60.0	0.0	0.0	26.0	0	0
10:50:06	13.1	30.0	60.0	0.0	0.0	26.0	0	0
10:50:07	13.3	33.0	59.0	0.0	0.0	26.0	0	0
10:50:08	13.3	41.0	60.0	0.0	0.0	26.0	0	0
10:50:09	13.4	37.0	60.0	0.0	0.0	26.0	0	0
10:50:10	13.5	37.0	61.0	0.0	0.0	26.0	0	0
10:50:11	13.5	40.0	61.0	0.0	0.0	26.0	0	0
10:50:12	13.5	37.0	61.0	0.0	0.0	26.0	0	0
10:50:13	13.5	33.0	62.0	0.0	0.0	26.0	0	0
10:50:14	13.5	33.0	61.0	0.0	0.0	26.0	0	0
10:50:15	13.5	38.0	62.0	0.0	0.0	26.0	0	0
10:50:16	13.5	31.0	62.0	0.0	0.0	26.0	0	0
10:50:17	13.5	30.0	62.0	0.0	0.0	26.0	0	0
10:50:18	13.4	30.0	61.0	0.0	0.0	26.0	0	0
10:50:19	13.3	31.0	61.0	0.0	0.0	26.0	0	0
10:50:20	13.3	30.0	61.0	0.0	0.0	26.0	0	0
10:50:21	13.1	28.0	61.0	0.0	0.0	26.0	0	0
10:50:22	13.1	26.0	60.0	0.0	0.0	26.0	0	0
10:50:23	13.0	28.0	60.0	0.0	0.0	26.0	0	0
10:50:24	13.0	28.0	60.0	0.0	0.0	26.0	0	0
10:50:25	13.0	32.0	59.0	0.0	0.0	26.0	0	0
10:50:26	13.0	31.0	59.0	0.0	0.0	26.0	0	0
10:50:27	13.0	36.0	59.0	0.0	0.0	26.0	0	0
10:50:28	13.0	29.0	59.0	0.0	0.0	26.0	0	0
10:50:29	12.9	33.0	59.0	0.0	0.0	26.0	0	0
10:50:30	12.9	25.0	59.0	0.0	0.0	26.0	0	0
10:50:31	13.0	30.0	59.0	0.0	0.0	26.0	0	0
10:50:32	12.9	41.0	59.0	0.0	0.0	26.0	0	0
10:50:33	12.9	27.0	59.0	0.0	0.0	26.0	0	0
10:50:34	13.0	28.0	59.0	0.0	0.0	26.0	0	0
10:50:35	12.8	34.0	59.0	0.0	0.0	26.0	0	0
10:50:36	12.9	25.0	59.0	0.0	0.0	26.0	0	0
10:50:37	12.9	32.0	58.0	0.0	0.0	26.0	0	0
10:50:38	12.9	38.0	59.0	0.0	0.0	26.0	0	0
10:50:39	12.8	27.0	59.0	0.0	0.0	26.0	0	0
10:50:40	12.8	29.0	58.0	0.0	0.0	26.0	0	0
10:50:41	12.8	27.0	58.0	0.0	0.0	26.0	0	0
10:50:42	12.8	30.0	58.0	0.0	0.0	26.0	0	0
10:50:43	12.8	31.0	58.0	0.0	0.0	26.0	0	0
10:50:44	13.0	34.0	58.0	0.0	0.0	26.0	0	0
10:50:45	13.1	42.0	58.0	0.0	0.0	26.0	0	0
10:50:46	13.1	37.0	59.0	0.0	0.0	26.0	0	0
10:50:47	13.1	32.0	59.0	0.0	0.0	26.0	0	0
10:50:48	13.1	35.0	60.0	0.0	0.0	26.0	0	0
10:50:49	13.2	32.0	60.0	0.0	0.0	26.0	0	0
10:50:50	13.1	34.0	60.0	0.0	0.0	26.0	0	0
10:50:51	13.1	30.0	60.0	0.0	0.0	26.0	0	0
10:50:52	13.0	30.0	60.0	0.0	0.0	26.0	0	0
10:50:53	12.9	27.0	59.0	0.0	0.0	26.0	0	0
10:50:54	12.8	26.0	59.0	0.0	0.0	26.0	0	0
10:50:55	12.7	26.0	59.0	0.0	0.0	26.0	0	0
10:50:56	12.6	22.0	58.0	0.0	0.0	26.0	0	0
10:50:57	12.6	26.0	58.0	0.0	0.0	26.0	0	0
10:50:58	12.6	27.0	57.0	0.0	0.0	26.0	0	0
10:50:59	12.7	29.0	57.0	0.0	0.0	26.0	0	0
10:51:00	12.8	28.0	57.0	0.0	0.0	26.0	0	0
10:51:01	12.8	43.0	57.0	0.0	0.0	26.0	0	0
10:51:02	12.7	31.0	58.0	0.0	0.0	26.0	0	0
10:51:03	12.7	29.0	58.0	0.0	0.0	26.0	0	0
10:51:04	12.6	29.0	58.0	0.0	0.0	26.0	0	0
10:51:05	12.7	28.0	58.0	0.0	0.0	26.0	0	0
10:51:06	12.8	32.0	57.0	0.0	0.0	26.0	0	0
10:51:07	12.8	40.0	58.0	0.0	0.0	26.0	0	0
10:51:08	12.8	34.0	58.0	0.0	0.0	26.0	0	0
10:51:09	12.8	28.0	58.0	0.0	0.0	26.0	0	0
10:51:10	13.0	31.0	58.0	0.0	0.0	26.0	0	0
10:51:11	12.9	43.0	59.0	0.0	0.0	26.0	0	0
10:51:12	13.0	31.0	59.0	0.0	0.0	26.0	0	0
10:51:13	13.0	31.0	59.0	0.0	0.0	26.0	0	0
10:51:14	13.1	31.0	59.0	0.0	0.0	26.0	0	0
10:51:15	13.2	43.0	59.0	0.0	0.0	26.0	0	0
10:51:16	13.2	35.0	60.0	0.0	0.0	26.0	0	0
10:51:17	13.1	32.0	60.0	0.0	0.0	26.0	0	0
10:51:18	13.2	32.0	60.0	0.0	0.0	26.0	0	0
10:51:19	13.2	33.0	60.0	0.0	0.0	26.0	0	0
10:51:20	13.1	32.0	60.0	0.0	0.0	26.0	0	0
10:51:21	13.2	32.0	60.0	0.0	0.0	26.0	0	0
10:51:22	13.1	35.0	60.0	0.0	0.0	26.0	0	0
10:51:23	13.1	28.0	60.0	0.0	0.0	26.0	0	0
10:51:24	13.1	31.0	60.0	0.0	0.0	26.0	0	0
10:51:25	13.0	30.0	60.0	0.0	0.0	26.0	0	0
10:51:26	13.0	28.0	59.0	0.0	0.0	26.0	0	0
10:51:27	13.0	31.0	59.0	0.0	0.0	26.0	0	0
10:51:28	13.1	31.0	59.0	0.0	0.0	26.0	0	0
10:51:29	13.0	35.0	59.0	0.0	0.0	26.0	0	0
10:51:30	13.0	30.0	59.0	0.0	0.0	26.0	0	0
10:51:31	13.0	29.0	59.0	0.0	0.0	26.0	0	0
10:51:32	13.0	34.0	59.0	0.0	0.0	26.0	0	0
10:51:33	13.0	33.0	59.0	0.0	0.0	26.0	0	0
10:51:34	13.0	31.0	59.0	0.0	0.0	26.0	0	0
10:51:35	12.9	29.0	59.0	0.0	0.0	26.0	0	0
10:51:36	12.8	29.0	59.0	0.0	0.0	26.0	0	0
10:51:37	12.8	26.0	59.0	0.0	0.0	26.0	0	0
10:51:38	12.9	29.0	58.0	0.0	0.0	26.0	0	0
10:51:39	13.1	33.0	58.0	0.0	0.0	26.0	0	0
10:51:40	13.3	50.0	59.0	0.0	0.0	26.0	0	0
10:51:41	13.4	44.0	60.0	0.0	0.0	26.0	0	0
10:51:42	13.4	38.0	61.0	0.0	0.0	26.0	0	0
10:51:43	13.5	30.0	61.0	0.0	0.0	26.0	0	0
10:51:44	13.5	38.0	61.0	0.0	0.0	26.0	0	0
10:51:45	13.5	35.0	61.0	0.0	0.0	26.0	0	0
10:51:46	13.4	31.0	61.0	0.0	0.0	26.0	0	0
10:51:47	13.3	26.0	61.0	0.0	0.0	26.0	0	0
10:51:48	13.3	30.0	61.0	0.0	0.0	26.0	0	0
10:51:49	13.4	34.0	61.0	0.0	0.0	26.0	0	0
10:51:50	13.3	33.0	61.0	0.0	0.0	26.0	0	0
10:51:51	13.2	33.0	61.0	0.0	0.0	26.0	0	0
10:51:52	13.1	25.0	60.0	0.0	0.0	26.0	0	0
10:51:53	13.0	27.0	60.0	0.0	0.0	26.0	0	0
10:51:54	13.0	27.0	59.0	0.0	0.0	26.0	0	0
10:51:55	13.0	28.0	59.0	0.0	0.0	26.0	0	0
10:51:56	13.0	31.0	59.0	0.0	0.0	26.0	0	0
10:51:57	12.9	31.0	59.0	0.0	0.0	26.0	0	0
10:51:58	12.8	28.0	59.0	0.0	0.0	26.0	0	0
10:51:59	12.8	27.0	58.0	0.0	0.0	26.0	0	0
10:52:00	12.8	31.0	58.0	0.0	0.0	26.0	0	0
10:52:01	12.8	30.0	58.0	0.0	0.0	26.0	0	0
10:52:02	12.8	30.0	58.0	0.0	0.0	26.0	0	0
10:52:03	12.8	33.0	58.0	0.0	0.0	26.0	0	0
10:52:04	12.8	30.0	58.0	0.0	0.0	26.0	0	0
10:52:05	12.8	33.0	58.0	0.0	0.0	26.0	0	0
10:52:06	12.8	33.0	58.0	0.0	0.0	26.0	0	0
10:52:07	12.9	31.0	58.0	0.0	0.0	26.0	0	0
10:52:08	13.0	30.0	58.0	0.0	0.0	26.0	0	0
10:52:09	12.9	38.0	58.0	0.0	0.0	26.0	0	0
10:52:10	12.9	32.0	59.0	0.0	0.0	26.0	0	0
10:52:11	13.1	26.0	59.0	0.0	0.0	26.0	0	0
10:52:12	13.1	30.0	58.0	0.0	0.0	26.0	0	0
10:52:13	13.0	44.0	59.0	0.0	0.0	26.0	0	0
10:52:14	13.0	30.0	59.0	0.0	0.0	26.0	0	0
10:52:15	12.9	31.0	59.0	0.0	0.0	26.0	0	0
10:52:16	13.0	31.0	59.0	0.0	0.0	26.0	0	0
10:52:17	13.0	26.0	59.0	0.0	0.0	26.0	0	0
10:52:18	12.9	44.0	59.0	0.0	0.0	26.0	0	0
10:52:19	12.8	23.0	59.0	0.0	0.0	26.0	0	0
10:52:20	12.9	24.0	58.0	0.0	0.0	26.0	0	0
10:52:21	12.9	29.0	58.0	0.0	0.0	26.0	0	0
10:52:22	12.9	39.0	59.0	0.0	0.0	26.0	0	0
10:52:23	12.8	32.0	59.0	0.0	0.0	26.0	0	0
10:52:24	12.8	29.0	59.0	0.0	0.0	26.0	0	0
10:52:25	13.0	30.0	58.0	0.0	0.0	26.0	0	0
10:52:26	12.9	31.0	58.0	0.0	0.0	26.0	0	0
10:52:27	12.9	41.0	59.0	0.0	0.0	26.0	0	0
10:52:28	12.9	29.0	59.0	0.0	0.0	26.0	0	0
10:52:29	13.0	29.0	59.0	0.0	0.0	26.0	0	0
10:52:30	13.2	32.0	59.0	0.0	0.0	26.0	0	0
10:52:31	13.4	45.0	59.0	0.0	0.0	26.0	0	0
10:52:32	13.4	38.0	60.0	0.0	0.0	26.0	0	0
10:52:33	13.5	45.0	61.0	0.0	0.0	26.0	0	0
10:52:34	13.4	34.0	61.0	0.0	0.0	26.0	0	0
10:52:35	13.4	36.0	61.0	0.0	0.0	26.0	0	0
10:52:36	13.3	29.0	61.0	0.0	0.0	26.0	0	0
10:52:37	13.3	30.0	61.0	0.0	0.0	26.0	0	0
10:52:38	13.1	29.0	61.0	0.0	0.0	26.0	0	0
10:52:39	12.9	26.0	60.0	0.0	0.0	26.0	0	0
10:52:40	12.8	22.0	60.0	0.0	0.0	26.0	0	0
10:52:41	12.8	22.0	59.0	0.0	0.0	26.0	0	0
10:52:42	12.8	30.0	58.0	0.0	0.0	26.0	0	0
10:52:43	12.8	30.0	58.0	0.0	0.0	26.0	0	0
10:52:44	12.8	30.0	58.0	0.0	0.0	26.0	0	0
