# Supplementary material for: Handcycling with concurrent lower body low-frequency electromyostimulation significantly increases acute oxygen uptake: implications for rehabilitation and prevention
Source: PeerJ. 2022 May 18;10:e13333. doi: 10.7717/peerj.13333 (PMC9123886; doi:10.7717/peerj.13333)
Supplement: Supplemental Information 1 — Raw data for each participant (load, heart rate, spirometric data) and R-Scripts for data processing (as described in the material & method section under “Data aquisition”), and EMS intensity and blood lactate concentration. [file peerj-10-13333-s001.zip › raw_data/HANDCYCLE/EMS_Pilot_14_EMS_LOAD.csv]

Time	Speed [km/h]	Power [watt]	Cadence	Heartrate	Temperature [?]	Altitude [m]	latitude	longitude
10:57:45	0.0	0.0	0.0	0.0	0.0	26.0	0	0
10:57:46	0.0	0.0	0.0	0.0	0.0	26.0	0	0
10:57:47	0.0	0.0	0.0	0.0	0.0	26.0	0	0
10:57:48	0.0	0.0	0.0	0.0	0.0	26.0	0	0
10:57:49	0.0	0.0	0.0	0.0	0.0	26.0	0	0
10:57:50	0.0	0.0	0.0	0.0	0.0	26.0	0	0
10:57:51	0.0	0.0	0.0	0.0	0.0	26.0	0	0
10:57:52	0.0	0.0	0.0	0.0	0.0	26.0	0	0
10:57:53	0.0	0.0	0.0	0.0	0.0	26.0	0	0
10:57:54	0.0	0.0	0.0	0.0	0.0	26.0	0	0
10:57:55	0.0	0.0	0.0	0.0	0.0	26.0	0	0
10:57:56	0.0	0.0	0.0	0.0	0.0	26.0	0	0
10:57:57	0.0	0.0	0.0	0.0	0.0	26.0	0	0
10:57:58	0.0	0.0	0.0	0.0	0.0	26.0	0	0
10:57:59	0.0	0.0	0.0	0.0	0.0	26.0	0	0
10:58:00	0.0	0.0	0.0	0.0	0.0	26.0	0	0
10:58:01	0.0	0.0	0.0	0.0	0.0	26.0	0	0
10:58:02	0.0	0.0	0.0	0.0	0.0	26.0	0	0
10:58:03	0.0	0.0	0.0	0.0	0.0	26.0	0	0
10:58:04	0.0	0.0	0.0	0.0	0.0	26.0	0	0
10:58:05	0.0	0.0	0.0	0.0	0.0	26.0	0	0
10:58:06	0.0	0.0	0.0	0.0	0.0	26.0	0	0
10:58:07	0.0	0.0	0.0	0.0	0.0	26.0	0	0
10:58:08	0.0	0.0	0.0	0.0	0.0	26.0	0	0
10:58:09	0.0	0.0	0.0	0.0	0.0	26.0	0	0
10:58:10	0.0	0.0	0.0	0.0	0.0	26.0	0	0
10:58:11	0.0	0.0	0.0	0.0	0.0	26.0	0	0
10:58:12	0.0	0.0	0.0	0.0	0.0	26.0	0	0
10:58:13	0.0	0.0	0.0	0.0	0.0	26.0	0	0
10:58:14	0.0	0.0	0.0	0.0	0.0	26.0	0	0
10:58:15	0.0	0.0	0.0	0.0	0.0	26.0	0	0
10:58:16	0.0	0.0	0.0	0.0	0.0	26.0	0	0
10:58:17	0.0	0.0	0.0	0.0	0.0	26.0	0	0
10:58:18	0.0	0.0	0.0	0.0	0.0	26.0	0	0
10:58:19	0.0	0.0	0.0	0.0	0.0	26.0	0	0
10:58:20	0.0	0.0	0.0	0.0	0.0	26.0	0	0
10:58:21	0.0	0.0	0.0	0.0	0.0	26.0	0	0
10:58:22	0.0	0.0	0.0	0.0	0.0	26.0	0	0
10:58:23	0.0	0.0	0.0	0.0	0.0	26.0	0	0
10:58:24	0.0	0.0	0.0	0.0	0.0	26.0	0	0
10:58:25	0.0	0.0	0.0	0.0	0.0	26.0	0	0
10:58:26	0.0	0.0	0.0	0.0	0.0	26.0	0	0
10:58:27	0.0	0.0	0.0	0.0	0.0	26.0	0	0
10:58:28	0.0	0.0	0.0	0.0	0.0	26.0	0	0
10:58:29	0.0	0.0	0.0	0.0	0.0	26.0	0	0
10:58:30	0.0	0.0	0.0	0.0	0.0	26.0	0	0
10:58:31	0.0	0.0	0.0	0.0	0.0	26.0	0	0
10:58:32	0.0	0.0	0.0	0.0	0.0	26.0	0	0
10:58:33	0.0	0.0	0.0	0.0	0.0	26.0	0	0
10:58:34	0.0	0.0	0.0	0.0	0.0	26.0	0	0
10:58:35	0.0	0.0	0.0	0.0	0.0	26.0	0	0
10:58:36	0.0	0.0	0.0	0.0	0.0	26.0	0	0
10:58:37	0.0	0.0	0.0	0.0	0.0	26.0	0	0
10:58:38	0.0	0.0	0.0	0.0	0.0	26.0	0	0
10:58:39	0.0	0.0	0.0	0.0	0.0	26.0	0	0
10:58:40	0.0	0.0	0.0	0.0	0.0	26.0	0	0
10:58:41	1.4	0.0	0.0	0.0	0.0	26.0	0	0
10:58:42	3.1	0.0	0.0	0.0	0.0	26.0	0	0
10:58:43	3.4	0.0	0.0	0.0	0.0	26.0	0	0
10:58:44	3.9	0.0	0.0	0.0	0.0	26.0	0	0
10:58:45	4.5	0.0	0.0	0.0	0.0	26.0	0	0
10:58:46	4.7	0.0	0.0	0.0	0.0	26.0	0	0
10:58:47	5.5	0.0	0.0	0.0	0.0	26.0	0	0
10:58:48	6.2	0.0	0.0	0.0	0.0	26.0	0	0
10:58:49	6.7	0.0	0.0	0.0	0.0	26.0	0	0
10:58:50	7.1	25.0	30.0	0.0	0.0	26.0	0	0
10:58:51	7.2	25.0	30.0	0.0	0.0	26.0	0	0
10:58:52	7.5	25.0	30.0	0.0	0.0	26.0	0	0
10:58:53	7.6	25.0	30.0	0.0	0.0	26.0	0	0
10:58:54	7.7	17.0	33.0	0.0	0.0	26.0	0	0
10:58:55	8.0	17.0	33.0	0.0	0.0	26.0	0	0
10:58:56	8.1	20.0	34.0	0.0	0.0	26.0	0	0
10:58:57	8.2	25.0	35.0	0.0	0.0	26.0	0	0
10:58:58	8.3	25.0	35.0	0.0	0.0	26.0	0	0
10:58:59	8.3	23.0	37.0	0.0	0.0	26.0	0	0
10:59:00	8.2	21.0	38.0	0.0	0.0	26.0	0	0
10:59:01	8.4	21.0	38.0	0.0	0.0	26.0	0	0
10:59:02	8.2	19.0	38.0	0.0	0.0	26.0	0	0
10:59:03	8.1	19.0	38.0	0.0	0.0	26.0	0	0
10:59:04	7.9	23.0	38.0	0.0	0.0	26.0	0	0
10:59:05	8.6	17.0	37.0	0.0	0.0	26.0	0	0
10:59:06	9.0	17.0	37.0	0.0	0.0	26.0	0	0
10:59:07	9.2	23.0	37.0	0.0	0.0	26.0	0	0
10:59:08	9.1	45.0	40.0	0.0	0.0	26.0	0	0
10:59:09	9.0	45.0	40.0	0.0	0.0	26.0	0	0
10:59:10	8.9	25.0	42.0	0.0	0.0	26.0	0	0
10:59:11	8.8	22.0	41.0	0.0	0.0	26.0	0	0
10:59:12	8.9	22.0	41.0	0.0	0.0	26.0	0	0
10:59:13	9.2	19.0	41.0	0.0	0.0	26.0	0	0
10:59:14	9.9	30.0	40.0	0.0	0.0	26.0	0	0
10:59:15	10.3	41.0	42.0	0.0	0.0	26.0	0	0
10:59:16	10.7	41.0	42.0	0.0	0.0	26.0	0	0
10:59:17	11.7	52.0	45.0	0.0	0.0	26.0	0	0
10:59:18	12.2	53.0	48.0	0.0	0.0	26.0	0	0
10:59:19	12.5	73.0	52.0	0.0	0.0	26.0	0	0
10:59:20	12.7	62.0	55.0	0.0	0.0	26.0	0	0
10:59:21	12.9	38.0	57.0	0.0	0.0	26.0	0	0
10:59:22	13.1	43.0	58.0	0.0	0.0	26.0	0	0
10:59:23	13.3	45.0	59.0	0.0	0.0	26.0	0	0
10:59:24	13.4	47.0	60.0	0.0	0.0	26.0	0	0
10:59:25	13.3	38.0	61.0	0.0	0.0	26.0	0	0
10:59:26	13.3	37.0	61.0	0.0	0.0	26.0	0	0
10:59:27	13.3	28.0	61.0	0.0	0.0	26.0	0	0
10:59:28	13.3	33.0	60.0	0.0	0.0	26.0	0	0
10:59:29	13.2	32.0	60.0	0.0	0.0	26.0	0	0
10:59:30	13.3	33.0	60.0	0.0	0.0	26.0	0	0
10:59:31	13.4	38.0	60.0	0.0	0.0	26.0	0	0
10:59:32	13.4	46.0	61.0	0.0	0.0	26.0	0	0
10:59:33	13.3	31.0	61.0	0.0	0.0	26.0	0	0
10:59:34	13.2	32.0	61.0	0.0	0.0	26.0	0	0
10:59:35	13.2	31.0	60.0	0.0	0.0	26.0	0	0
10:59:36	13.1	25.0	60.0	0.0	0.0	26.0	0	0
10:59:37	13.0	39.0	60.0	0.0	0.0	26.0	0	0
10:59:38	13.0	29.0	60.0	0.0	0.0	26.0	0	0
10:59:39	13.1	27.0	59.0	0.0	0.0	26.0	0	0
10:59:40	13.2	40.0	59.0	0.0	0.0	26.0	0	0
10:59:41	13.2	34.0	60.0	0.0	0.0	26.0	0	0
10:59:42	13.2	38.0	60.0	0.0	0.0	26.0	0	0
10:59:43	13.2	38.0	60.0	0.0	0.0	26.0	0	0
10:59:44	13.3	36.0	60.0	0.0	0.0	26.0	0	0
10:59:45	13.2	36.0	60.0	0.0	0.0	26.0	0	0
10:59:46	13.2	36.0	60.0	0.0	0.0	26.0	0	0
10:59:47	13.4	35.0	60.0	0.0	0.0	26.0	0	0
10:59:48	13.4	31.0	60.0	0.0	0.0	26.0	0	0
10:59:49	13.5	45.0	61.0	0.0	0.0	26.0	0	0
10:59:50	13.4	37.0	61.0	0.0	0.0	26.0	0	0
10:59:51	13.5	34.0	61.0	0.0	0.0	26.0	0	0
10:59:52	13.3	38.0	61.0	0.0	0.0	26.0	0	0
10:59:53	13.4	32.0	61.0	0.0	0.0	26.0	0	0
10:59:54	13.3	29.0	61.0	0.0	0.0	26.0	0	0
10:59:55	13.3	37.0	61.0	0.0	0.0	26.0	0	0
10:59:56	13.2	33.0	61.0	0.0	0.0	26.0	0	0
10:59:57	13.0	25.0	60.0	0.0	0.0	26.0	0	0
10:59:58	13.0	33.0	60.0	0.0	0.0	26.0	0	0
10:59:59	12.8	28.0	60.0	0.0	0.0	26.0	0	0
11:00:00	12.7	26.0	59.0	0.0	0.0	26.0	0	0
11:00:01	12.7	23.0	58.0	0.0	0.0	26.0	0	0
11:00:02	12.9	30.0	58.0	0.0	0.0	26.0	0	0
11:00:03	13.1	36.0	58.0	0.0	0.0	26.0	0	0
11:00:04	13.4	48.0	59.0	0.0	0.0	26.0	0	0
11:00:05	13.5	52.0	60.0	0.0	0.0	26.0	0	0
11:00:06	13.5	41.0	61.0	0.0	0.0	26.0	0	0
11:00:07	13.4	37.0	61.0	0.0	0.0	26.0	0	0
11:00:08	13.4	32.0	61.0	0.0	0.0	26.0	0	0
11:00:09	13.3	29.0	61.0	0.0	0.0	26.0	0	0
11:00:10	13.4	37.0	61.0	0.0	0.0	26.0	0	0
11:00:11	13.3	30.0	61.0	0.0	0.0	26.0	0	0
11:00:12	13.3	34.0	61.0	0.0	0.0	26.0	0	0
11:00:13	13.3	34.0	60.0	0.0	0.0	26.0	0	0
11:00:14	13.3	37.0	60.0	0.0	0.0	26.0	0	0
11:00:15	13.5	37.0	61.0	0.0	0.0	26.0	0	0
11:00:16	13.3	33.0	61.0	0.0	0.0	26.0	0	0
11:00:17	13.2	35.0	61.0	0.0	0.0	26.0	0	0
11:00:18	13.2	28.0	61.0	0.0	0.0	26.0	0	0
11:00:19	13.2	28.0	60.0	0.0	0.0	26.0	0	0
11:00:20	13.1	29.0	60.0	0.0	0.0	26.0	0	0
11:00:21	13.0	36.0	60.0	0.0	0.0	26.0	0	0
11:00:22	12.9	28.0	60.0	0.0	0.0	26.0	0	0
11:00:23	12.8	29.0	59.0	0.0	0.0	26.0	0	0
11:00:24	12.8	26.0	59.0	0.0	0.0	26.0	0	0
11:00:25	12.7	29.0	58.0	0.0	0.0	26.0	0	0
11:00:26	12.7	31.0	58.0	0.0	0.0	26.0	0	0
11:00:27	12.7	30.0	58.0	0.0	0.0	26.0	0	0
11:00:28	13.0	34.0	58.0	0.0	0.0	26.0	0	0
11:00:29	13.0	39.0	58.0	0.0	0.0	26.0	0	0
11:00:30	13.0	44.0	59.0	0.0	0.0	26.0	0	0
11:00:31	13.0	27.0	59.0	0.0	0.0	26.0	0	0
11:00:32	13.0	43.0	59.0	0.0	0.0	26.0	0	0
11:00:33	13.1	31.0	59.0	0.0	0.0	26.0	0	0
11:00:34	13.1	34.0	59.0	0.0	0.0	26.0	0	0
11:00:35	13.2	38.0	60.0	0.0	0.0	26.0	0	0
11:00:36	13.1	35.0	60.0	0.0	0.0	26.0	0	0
11:00:37	13.3	35.0	60.0	0.0	0.0	26.0	0	0
11:00:38	13.3	39.0	60.0	0.0	0.0	26.0	0	0
11:00:39	13.2	38.0	60.0	0.0	0.0	26.0	0	0
11:00:40	13.3	31.0	60.0	0.0	0.0	26.0	0	0
11:00:41	13.2	29.0	60.0	0.0	0.0	26.0	0	0
11:00:42	13.3	36.0	60.0	0.0	0.0	26.0	0	0
11:00:43	13.3	40.0	60.0	0.0	0.0	26.0	0	0
11:00:44	13.3	36.0	60.0	0.0	0.0	26.0	0	0
11:00:45	13.1	33.0	61.0	0.0	0.0	26.0	0	0
11:00:46	13.1	29.0	60.0	0.0	0.0	26.0	0	0
11:00:47	13.1	29.0	60.0	0.0	0.0	26.0	0	0
11:00:48	13.1	29.0	60.0	0.0	0.0	26.0	0	0
11:00:49	13.3	38.0	60.0	0.0	0.0	26.0	0	0
11:00:50	13.2	34.0	60.0	0.0	0.0	26.0	0	0
11:00:51	13.4	41.0	60.0	0.0	0.0	26.0	0	0
11:00:52	13.3	44.0	61.0	0.0	0.0	26.0	0	0
11:00:53	13.2	31.0	61.0	0.0	0.0	26.0	0	0
11:00:54	13.2	31.0	60.0	0.0	0.0	26.0	0	0
11:00:55	13.2	27.0	60.0	0.0	0.0	26.0	0	0
11:00:56	13.1	36.0	60.0	0.0	0.0	26.0	0	0
11:00:57	13.2	33.0	60.0	0.0	0.0	26.0	0	0
11:00:58	13.2	33.0	60.0	0.0	0.0	26.0	0	0
11:00:59	13.2	30.0	60.0	0.0	0.0	26.0	0	0
11:01:00	13.2	38.0	60.0	0.0	0.0	26.0	0	0
11:01:01	13.3	37.0	60.0	0.0	0.0	26.0	0	0
11:01:02	13.3	36.0	60.0	0.0	0.0	26.0	0	0
11:01:03	13.2	34.0	60.0	0.0	0.0	26.0	0	0
11:01:04	13.1	29.0	60.0	0.0	0.0	26.0	0	0
11:01:05	13.1	26.0	60.0	0.0	0.0	26.0	0	0
11:01:06	13.2	35.0	60.0	0.0	0.0	26.0	0	0
11:01:07	13.4	38.0	60.0	0.0	0.0	26.0	0	0
11:01:08	13.5	42.0	60.0	0.0	0.0	26.0	0	0
11:01:09	13.4	44.0	61.0	0.0	0.0	26.0	0	0
11:01:10	13.3	31.0	61.0	0.0	0.0	26.0	0	0
11:01:11	13.2	30.0	61.0	0.0	0.0	26.0	0	0
11:01:12	13.2	27.0	60.0	0.0	0.0	26.0	0	0
11:01:13	13.2	33.0	60.0	0.0	0.0	26.0	0	0
11:01:14	13.2	28.0	60.0	0.0	0.0	26.0	0	0
11:01:15	13.2	37.0	60.0	0.0	0.0	26.0	0	0
11:01:16	13.1	36.0	60.0	0.0	0.0	26.0	0	0
11:01:17	13.2	30.0	60.0	0.0	0.0	26.0	0	0
11:01:18	13.2	35.0	60.0	0.0	0.0	26.0	0	0
11:01:19	13.1	39.0	60.0	0.0	0.0	26.0	0	0
11:01:20	13.2	28.0	60.0	0.0	0.0	26.0	0	0
11:01:21	13.1	41.0	60.0	0.0	0.0	26.0	0	0
11:01:22	13.3	35.0	60.0	0.0	0.0	26.0	0	0
11:01:23	13.1	29.0	60.0	0.0	0.0	26.0	0	0
11:01:24	13.1	36.0	60.0	0.0	0.0	26.0	0	0
11:01:25	12.9	26.0	60.0	0.0	0.0	26.0	0	0
11:01:26	12.8	26.0	60.0	0.0	0.0	26.0	0	0
11:01:27	12.7	25.0	59.0	0.0	0.0	26.0	0	0
11:01:28	12.6	26.0	58.0	0.0	0.0	26.0	0	0
11:01:29	12.8	28.0	58.0	0.0	0.0	26.0	0	0
11:01:30	12.9	33.0	58.0	0.0	0.0	26.0	0	0
11:01:31	13.0	39.0	58.0	0.0	0.0	26.0	0	0
11:01:32	12.9	47.0	59.0	0.0	0.0	26.0	0	0
11:01:33	12.9	27.0	59.0	0.0	0.0	26.0	0	0
11:01:34	12.8	26.0	59.0	0.0	0.0	26.0	0	0
11:01:35	12.8	31.0	58.0	0.0	0.0	26.0	0	0
11:01:36	12.7	32.0	58.0	0.0	0.0	26.0	0	0
11:01:37	12.9	28.0	58.0	0.0	0.0	26.0	0	0
11:01:38	12.9	43.0	58.0	0.0	0.0	26.0	0	0
11:01:39	12.9	32.0	59.0	0.0	0.0	26.0	0	0
11:01:40	12.9	37.0	58.0	0.0	0.0	26.0	0	0
11:01:41	12.9	31.0	59.0	0.0	0.0	26.0	0	0
11:01:42	12.8	35.0	59.0	0.0	0.0	26.0	0	0
11:01:43	12.8	27.0	58.0	0.0	0.0	26.0	0	0
11:01:44	12.9	27.0	58.0	0.0	0.0	26.0	0	0
11:01:45	12.9	30.0	58.0	0.0	0.0	26.0	0	0
11:01:46	13.0	38.0	58.0	0.0	0.0	26.0	0	0
11:01:47	13.1	35.0	59.0	0.0	0.0	26.0	0	0
11:01:48	13.1	38.0	59.0	0.0	0.0	26.0	0	0
11:01:49	13.2	41.0	59.0	0.0	0.0	26.0	0	0
11:01:50	13.1	37.0	60.0	0.0	0.0	26.0	0	0
11:01:51	13.2	33.0	60.0	0.0	0.0	26.0	0	0
11:01:52	13.1	31.0	60.0	0.0	0.0	26.0	0	0
11:01:53	13.0	35.0	60.0	0.0	0.0	26.0	0	0
11:01:54	13.0	30.0	60.0	0.0	0.0	26.0	0	0
11:01:55	13.0	27.0	59.0	0.0	0.0	26.0	0	0
11:01:56	13.0	36.0	59.0	0.0	0.0	26.0	0	0
11:01:57	13.0	31.0	59.0	0.0	0.0	26.0	0	0
11:01:58	13.1	31.0	59.0	0.0	0.0	26.0	0	0
11:01:59	13.0	34.0	59.0	0.0	0.0	26.0	0	0
11:02:00	13.1	39.0	59.0	0.0	0.0	26.0	0	0
11:02:01	13.2	30.0	59.0	0.0	0.0	26.0	0	0
11:02:02	13.2	38.0	59.0	0.0	0.0	26.0	0	0
11:02:03	13.3	41.0	60.0	0.0	0.0	26.0	0	0
11:02:04	13.3	37.0	60.0	0.0	0.0	26.0	0	0
11:02:05	13.4	34.0	60.0	0.0	0.0	26.0	0	0
11:02:06	13.4	36.0	60.0	0.0	0.0	26.0	0	0
11:02:07	13.3	41.0	60.0	0.0	0.0	26.0	0	0
11:02:08	13.4	31.0	61.0	0.0	0.0	26.0	0	0
11:02:09	13.4	33.0	61.0	0.0	0.0	26.0	0	0
11:02:10	13.4	39.0	60.0	0.0	0.0	26.0	0	0
11:02:11	13.5	36.0	61.0	0.0	0.0	26.0	0	0
11:02:12	13.4	35.0	61.0	0.0	0.0	26.0	0	0
11:02:13	13.3	39.0	61.0	0.0	0.0	26.0	0	0
11:02:14	13.2	31.0	61.0	0.0	0.0	26.0	0	0
11:02:15	13.2	26.0	61.0	0.0	0.0	26.0	0	0
11:02:16	13.1	30.0	60.0	0.0	0.0	26.0	0	0
11:02:17	13.2	29.0	60.0	0.0	0.0	26.0	0	0
11:02:18	13.1	33.0	60.0	0.0	0.0	26.0	0	0
11:02:19	13.0	39.0	60.0	0.0	0.0	26.0	0	0
11:02:20	12.9	25.0	60.0	0.0	0.0	26.0	0	0
11:02:21	13.0	27.0	59.0	0.0	0.0	26.0	0	0
11:02:22	12.9	29.0	59.0	0.0	0.0	26.0	0	0
11:02:23	12.9	37.0	59.0	0.0	0.0	26.0	0	0
11:02:24	12.9	29.0	59.0	0.0	0.0	26.0	0	0
11:02:25	13.0	34.0	59.0	0.0	0.0	26.0	0	0
11:02:26	13.0	35.0	58.0	0.0	0.0	26.0	0	0
11:02:27	12.9	39.0	59.0	0.0	0.0	26.0	0	0
11:02:28	13.0	31.0	59.0	0.0	0.0	26.0	0	0
11:02:29	13.0	30.0	59.0	0.0	0.0	26.0	0	0
11:02:30	13.0	37.0	59.0	0.0	0.0	26.0	0	0
11:02:31	13.0	35.0	59.0	0.0	0.0	26.0	0	0
11:02:32	13.1	26.0	59.0	0.0	0.0	26.0	0	0
11:02:33	13.2	41.0	59.0	0.0	0.0	26.0	0	0
11:02:34	13.1	37.0	59.0	0.0	0.0	26.0	0	0
11:02:35	13.0	39.0	60.0	0.0	0.0	26.0	0	0
11:02:36	13.0	29.0	60.0	0.0	0.0	26.0	0	0
11:02:37	13.0	28.0	59.0	0.0	0.0	26.0	0	0
11:02:38	13.1	34.0	59.0	0.0	0.0	26.0	0	0
11:02:39	13.1	38.0	59.0	0.0	0.0	26.0	0	0
11:02:40	13.0	35.0	59.0	0.0	0.0	26.0	0	0
11:02:41	13.0	30.0	59.0	0.0	0.0	26.0	0	0
11:02:42	12.9	32.0	59.0	0.0	0.0	26.0	0	0
11:02:43	13.1	32.0	59.0	0.0	0.0	26.0	0	0
11:02:44	13.2	37.0	59.0	0.0	0.0	26.0	0	0
11:02:45	13.2	42.0	60.0	0.0	0.0	26.0	0	0
11:02:46	13.1	39.0	60.0	0.0	0.0	26.0	0	0
11:02:47	13.2	27.0	60.0	0.0	0.0	26.0	0	0
11:02:48	13.2	28.0	59.0	0.0	0.0	26.0	0	0
11:02:49	13.1	46.0	60.0	0.0	0.0	26.0	0	0
11:02:50	13.0	27.0	60.0	0.0	0.0	26.0	0	0
11:02:51	13.0	34.0	60.0	0.0	0.0	26.0	0	0
11:02:52	13.0	30.0	60.0	0.0	0.0	26.0	0	0
11:02:53	13.0	33.0	59.0	0.0	0.0	26.0	0	0
11:02:54	13.2	30.0	59.0	0.0	0.0	26.0	0	0
11:02:55	13.1	43.0	60.0	0.0	0.0	26.0	0	0
11:02:56	13.2	35.0	60.0	0.0	0.0	26.0	0	0
11:02:57	13.2	36.0	60.0	0.0	0.0	26.0	0	0
11:02:58	13.2	34.0	60.0	0.0	0.0	26.0	0	0
11:02:59	13.2	33.0	60.0	0.0	0.0	26.0	0	0
11:03:00	13.1	34.0	60.0	0.0	0.0	26.0	0	0
11:03:01	13.1	31.0	60.0	0.0	0.0	26.0	0	0
11:03:02	13.2	31.0	60.0	0.0	0.0	26.0	0	0
11:03:03	13.1	34.0	60.0	0.0	0.0	26.0	0	0
11:03:04	13.1	33.0	60.0	0.0	0.0	26.0	0	0
11:03:05	13.1	30.0	60.0	0.0	0.0	26.0	0	0
11:03:06	13.1	37.0	60.0	0.0	0.0	26.0	0	0
11:03:07	13.1	32.0	60.0	0.0	0.0	26.0	0	0
11:03:08	13.0	37.0	60.0	0.0	0.0	26.0	0	0
11:03:09	13.1	27.0	59.0	0.0	0.0	26.0	0	0
11:03:10	13.1	36.0	59.0	0.0	0.0	26.0	0	0
11:03:11	13.1	34.0	59.0	0.0	0.0	26.0	0	0
11:03:12	13.1	35.0	59.0	0.0	0.0	26.0	0	0
11:03:13	13.1	34.0	59.0	0.0	0.0	26.0	0	0
11:03:14	13.2	37.0	60.0	0.0	0.0	26.0	0	0
11:03:15	13.4	36.0	60.0	0.0	0.0	26.0	0	0
11:03:16	13.5	37.0	60.0	0.0	0.0	26.0	0	0
11:03:17	13.4	47.0	61.0	0.0	0.0	26.0	0	0
11:03:18	13.5	34.0	61.0	0.0	0.0	26.0	0	0
11:03:19	13.4	37.0	61.0	0.0	0.0	26.0	0	0
11:03:20	13.4	36.0	61.0	0.0	0.0	26.0	0	0
11:03:21	13.4	34.0	61.0	0.0	0.0	26.0	0	0
11:03:22	13.4	34.0	61.0	0.0	0.0	26.0	0	0
11:03:23	13.4	31.0	61.0	0.0	0.0	26.0	0	0
11:03:24	13.4	34.0	61.0	0.0	0.0	26.0	0	0
11:03:25	13.4	38.0	61.0	0.0	0.0	26.0	0	0
11:03:26	13.4	28.0	61.0	0.0	0.0	26.0	0	0
11:03:27	13.3	41.0	61.0	0.0	0.0	26.0	0	0
11:03:28	13.3	29.0	61.0	0.0	0.0	26.0	0	0
11:03:29	13.2	29.0	61.0	0.0	0.0	26.0	0	0
11:03:30	13.2	31.0	60.0	0.0	0.0	26.0	0	0
11:03:31	13.2	36.0	60.0	0.0	0.0	26.0	0	0
11:03:32	13.3	36.0	60.0	0.0	0.0	26.0	0	0
11:03:33	13.3	38.0	60.0	0.0	0.0	26.0	0	0
11:03:34	13.3	32.0	61.0	0.0	0.0	26.0	0	0
11:03:35	13.3	38.0	60.0	0.0	0.0	26.0	0	0
11:03:36	13.4	34.0	61.0	0.0	0.0	26.0	0	0
11:03:37	13.5	39.0	61.0	0.0	0.0	26.0	0	0
11:03:38	13.3	39.0	61.0	0.0	0.0	26.0	0	0
11:03:39	13.5	32.0	61.0	0.0	0.0	26.0	0	0
11:03:40	13.6	36.0	61.0	0.0	0.0	26.0	0	0
11:03:41	13.6	39.0	61.0	0.0	0.0	26.0	0	0
11:03:42	13.6	36.0	62.0	0.0	0.0	26.0	0	0
11:03:43	13.6	38.0	62.0	0.0	0.0	26.0	0	0
11:03:44	13.6	37.0	62.0	0.0	0.0	26.0	0	0
11:03:45	13.7	30.0	62.0	0.0	0.0	26.0	0	0
11:03:46	13.6	39.0	62.0	0.0	0.0	26.0	0	0
11:03:47	13.5	40.0	62.0	0.0	0.0	26.0	0	0
11:03:48	13.5	29.0	62.0	0.0	0.0	26.0	0	0
11:03:49	13.5	30.0	62.0	0.0	0.0	26.0	0	0
11:03:50	13.5	38.0	61.0	0.0	0.0	26.0	0	0
11:03:51	13.5	33.0	62.0	0.0	0.0	26.0	0	0
11:03:52	13.4	32.0	61.0	0.0	0.0	26.0	0	0
11:03:53	13.4	31.0	61.0	0.0	0.0	26.0	0	0
11:03:54	13.5	36.0	61.0	0.0	0.0	26.0	0	0
11:03:55	13.4	39.0	61.0	0.0	0.0	26.0	0	0
11:03:56	13.3	30.0	61.0	0.0	0.0	26.0	0	0
11:03:57	13.3	28.0	61.0	0.0	0.0	26.0	0	0
11:03:58	13.2	32.0	61.0	0.0	0.0	26.0	0	0
11:03:59	13.1	32.0	60.0	0.0	0.0	26.0	0	0
11:04:00	13.0	28.0	60.0	0.0	0.0	26.0	0	0
11:04:01	13.2	27.0	59.0	0.0	0.0	26.0	0	0
11:04:02	13.3	44.0	60.0	0.0	0.0	26.0	0	0
11:04:03	13.2	40.0	60.0	0.0	0.0	26.0	0	0
11:04:04	13.3	31.0	60.0	0.0	0.0	26.0	0	0
11:04:05	13.5	39.0	60.0	0.0	0.0	26.0	0	0
11:04:06	13.4	42.0	61.0	0.0	0.0	26.0	0	0
11:04:07	13.4	30.0	61.0	0.0	0.0	26.0	0	0
11:04:08	13.3	35.0	61.0	0.0	0.0	26.0	0	0
11:04:09	13.4	30.0	61.0	0.0	0.0	26.0	0	0
11:04:10	13.4	39.0	61.0	0.0	0.0	26.0	0	0
11:04:11	13.5	35.0	61.0	0.0	0.0	26.0	0	0
11:04:12	13.5	37.0	61.0	0.0	0.0	26.0	0	0
11:04:13	13.6	36.0	61.0	0.0	0.0	26.0	0	0
11:04:14	13.6	43.0	62.0	0.0	0.0	26.0	0	0
11:04:15	13.5	30.0	62.0	0.0	0.0	26.0	0	0
11:04:16	13.6	34.0	62.0	0.0	0.0	26.0	0	0
11:04:17	13.6	35.0	61.0	0.0	0.0	26.0	0	0
11:04:18	13.6	36.0	62.0	0.0	0.0	26.0	0	0
11:04:19	13.6	39.0	62.0	0.0	0.0	26.0	0	0
11:04:20	13.7	34.0	62.0	0.0	0.0	26.0	0	0
11:04:21	13.7	38.0	62.0	0.0	0.0	26.0	0	0
11:04:22	13.6	41.0	62.0	0.0	0.0	26.0	0	0
11:04:23	13.6	35.0	63.0	0.0	0.0	26.0	0	0
11:04:24	13.5	27.0	62.0	0.0	0.0	26.0	0	0
11:04:25	13.4	30.0	62.0	0.0	0.0	26.0	0	0
11:04:26	13.5	29.0	61.0	0.0	0.0	26.0	0	0
11:04:27	13.4	40.0	61.0	0.0	0.0	26.0	0	0
11:04:28	13.5	32.0	61.0	0.0	0.0	26.0	0	0
11:04:29	13.4	34.0	61.0	0.0	0.0	26.0	0	0
11:04:30	13.4	33.0	61.0	0.0	0.0	26.0	0	0
11:04:31	13.4	32.0	61.0	0.0	0.0	26.0	0	0
11:04:32	13.4	34.0	61.0	0.0	0.0	26.0	0	0
11:04:33	13.4	30.0	61.0	0.0	0.0	26.0	0	0
11:04:34	13.3	41.0	61.0	0.0	0.0	26.0	0	0
11:04:35	13.3	32.0	61.0	0.0	0.0	26.0	0	0
11:04:36	13.3	34.0	61.0	0.0	0.0	26.0	0	0
11:04:37	13.3	31.0	60.0	0.0	0.0	26.0	0	0
11:04:38	13.3	33.0	60.0	0.0	0.0	26.0	0	0
11:04:39	13.3	34.0	60.0	0.0	0.0	26.0	0	0
11:04:40	13.3	33.0	60.0	0.0	0.0	26.0	0	0
11:04:41	13.3	34.0	60.0	0.0	0.0	26.0	0	0
11:04:42	13.4	33.0	60.0	0.0	0.0	26.0	0	0
11:04:43	13.3	32.0	60.0	0.0	0.0	26.0	0	0
11:04:44	13.4	43.0	60.0	0.0	0.0	26.0	0	0
11:04:45	13.4	32.0	61.0	0.0	0.0	26.0	0	0
11:04:46	13.5	41.0	61.0	0.0	0.0	26.0	0	0
11:04:47	13.5	33.0	61.0	0.0	0.0	26.0	0	0
11:04:48	13.5	40.0	61.0	0.0	0.0	26.0	0	0
11:04:49	13.6	36.0	61.0	0.0	0.0	26.0	0	0
11:04:50	13.8	35.0	61.0	0.0	0.0	26.0	0	0
11:04:51	13.7	45.0	61.0	0.0	0.0	26.0	0	0
11:04:52	13.6	40.0	63.0	0.0	0.0	26.0	0	0
11:04:53	13.6	33.0	62.0	0.0	0.0	26.0	0	0
11:04:54	13.6	32.0	62.0	0.0	0.0	26.0	0	0
11:04:55	13.5	37.0	62.0	0.0	0.0	26.0	0	0
11:04:56	13.5	30.0	62.0	0.0	0.0	26.0	0	0
11:04:57	13.5	33.0	61.0	0.0	0.0	26.0	0	0
11:04:58	13.5	37.0	61.0	0.0	0.0	26.0	0	0
11:04:59	13.5	34.0	61.0	0.0	0.0	26.0	0	0
11:05:00	13.4	31.0	61.0	0.0	0.0	26.0	0	0
11:05:01	13.4	32.0	61.0	0.0	0.0	26.0	0	0
11:05:02	13.4	36.0	61.0	0.0	0.0	26.0	0	0
11:05:03	13.4	30.0	61.0	0.0	0.0	26.0	0	0
11:05:04	13.4	36.0	61.0	0.0	0.0	26.0	0	0
11:05:05	13.4	33.0	61.0	0.0	0.0	26.0	0	0
11:05:06	13.3	34.0	61.0	0.0	0.0	26.0	0	0
11:05:07	13.3	30.0	61.0	0.0	0.0	26.0	0	0
11:05:08	13.1	32.0	60.0	0.0	0.0	26.0	0	0
11:05:09	13.0	24.0	60.0	0.0	0.0	26.0	0	0
11:05:10	13.0	28.0	59.0	0.0	0.0	26.0	0	0
11:05:11	13.0	32.0	59.0	0.0	0.0	26.0	0	0
11:05:12	12.9	33.0	59.0	0.0	0.0	26.0	0	0
11:05:13	12.8	28.0	59.0	0.0	0.0	26.0	0	0
11:05:14	13.0	29.0	58.0	0.0	0.0	26.0	0	0
11:05:15	13.2	41.0	59.0	0.0	0.0	26.0	0	0
11:05:16	13.1	46.0	59.0	0.0	0.0	26.0	0	0
11:05:17	13.1	31.0	60.0	0.0	0.0	26.0	0	0
11:05:18	13.0	32.0	60.0	0.0	0.0	26.0	0	0
11:05:19	13.0	29.0	59.0	0.0	0.0	26.0	0	0
11:05:20	13.0	28.0	59.0	0.0	0.0	26.0	0	0
11:05:21	13.1	39.0	59.0	0.0	0.0	26.0	0	0
11:05:22	13.1	36.0	59.0	0.0	0.0	26.0	0	0
11:05:23	13.2	36.0	59.0	0.0	0.0	26.0	0	0
11:05:24	13.3	38.0	60.0	0.0	0.0	26.0	0	0
11:05:25	13.3	46.0	60.0	0.0	0.0	26.0	0	0
11:05:26	13.2	31.0	61.0	0.0	0.0	26.0	0	0
11:05:27	13.3	30.0	60.0	0.0	0.0	26.0	0	0
11:05:28	13.3	37.0	60.0	0.0	0.0	26.0	0	0
11:05:29	13.2	32.0	60.0	0.0	0.0	26.0	0	0
11:05:30	13.1	30.0	60.0	0.0	0.0	26.0	0	0
11:05:31	13.0	28.0	60.0	0.0	0.0	26.0	0	0
11:05:32	12.8	28.0	60.0	0.0	0.0	26.0	0	0
11:05:33	12.9	27.0	59.0	0.0	0.0	26.0	0	0
11:05:34	12.9	25.0	59.0	0.0	0.0	26.0	0	0
11:05:35	12.9	39.0	59.0	0.0	0.0	26.0	0	0
11:05:36	13.0	32.0	59.0	0.0	0.0	26.0	0	0
11:05:37	13.0	35.0	58.0	0.0	0.0	26.0	0	0
11:05:38	12.9	36.0	59.0	0.0	0.0	26.0	0	0
11:05:39	12.9	36.0	59.0	0.0	0.0	26.0	0	0
11:05:40	13.2	28.0	59.0	0.0	0.0	26.0	0	0
11:05:41	13.3	32.0	59.0	0.0	0.0	26.0	0	0
11:05:42	13.3	48.0	59.0	0.0	0.0	26.0	0	0
11:05:43	13.3	39.0	60.0	0.0	0.0	26.0	0	0
11:05:44	13.3	34.0	60.0	0.0	0.0	26.0	0	0
11:05:45	13.2	34.0	60.0	0.0	0.0	26.0	0	0
11:05:46	13.2	32.0	60.0	0.0	0.0	26.0	0	0
11:05:47	13.1	32.0	60.0	0.0	0.0	26.0	0	0
11:05:48	13.3	34.0	60.0	0.0	0.0	26.0	0	0
11:05:49	13.3	31.0	60.0	0.0	0.0	26.0	0	0
11:05:50	13.3	41.0	60.0	0.0	0.0	26.0	0	0
11:05:51	13.3	32.0	60.0	0.0	0.0	26.0	0	0
11:05:52	13.3	39.0	60.0	0.0	0.0	26.0	0	0
11:05:53	13.4	36.0	61.0	0.0	0.0	26.0	0	0
11:05:54	13.5	35.0	61.0	0.0	0.0	26.0	0	0
11:05:55	13.5	37.0	61.0	0.0	0.0	26.0	0	0
11:05:56	13.6	42.0	61.0	0.0	0.0	26.0	0	0
11:05:57	13.7	39.0	61.0	0.0	0.0	26.0	0	0
11:05:58	13.8	41.0	62.0	0.0	0.0	26.0	0	0
11:05:59	13.7	39.0	63.0	0.0	0.0	26.0	0	0
11:06:00	13.7	32.0	63.0	0.0	0.0	26.0	0	0
11:06:01	13.6	33.0	62.0	0.0	0.0	26.0	0	0
11:06:02	13.5	29.0	62.0	0.0	0.0	26.0	0	0
11:06:03	13.5	27.0	62.0	0.0	0.0	26.0	0	0
11:06:04	13.4	36.0	61.0	0.0	0.0	26.0	0	0
11:06:05	13.4	30.0	61.0	0.0	0.0	26.0	0	0
11:06:06	13.3	36.0	61.0	0.0	0.0	26.0	0	0
11:06:07	13.3	29.0	61.0	0.0	0.0	26.0	0	0
11:06:08	13.3	30.0	61.0	0.0	0.0	26.0	0	0
11:06:09	13.3	34.0	60.0	0.0	0.0	26.0	0	0
11:06:10	13.4	36.0	61.0	0.0	0.0	26.0	0	0
11:06:11	13.3	37.0	61.0	0.0	0.0	26.0	0	0
11:06:12	13.3	30.0	61.0	0.0	0.0	26.0	0	0
11:06:13	13.2	31.0	60.0	0.0	0.0	26.0	0	0
11:06:14	13.3	32.0	60.0	0.0	0.0	26.0	0	0
11:06:15	13.3	35.0	60.0	0.0	0.0	26.0	0	0
11:06:16	13.5	34.0	60.0	0.0	0.0	26.0	0	0
11:06:17	13.6	40.0	60.0	0.0	0.0	26.0	0	0
11:06:18	13.6	51.0	61.0	0.0	0.0	26.0	0	0
11:06:19	13.7	37.0	62.0	0.0	0.0	26.0	0	0
11:06:20	13.7	40.0	62.0	0.0	0.0	26.0	0	0
11:06:21	13.7	34.0	62.0	0.0	0.0	26.0	0	0
11:06:22	13.7	34.0	62.0	0.0	0.0	26.0	0	0
11:06:23	13.6	38.0	62.0	0.0	0.0	26.0	0	0
11:06:24	13.5	28.0	62.0	0.0	0.0	26.0	0	0
11:06:25	13.4	29.0	62.0	0.0	0.0	26.0	0	0
11:06:26	13.3	27.0	61.0	0.0	0.0	26.0	0	0
11:06:27	13.3	31.0	61.0	0.0	0.0	26.0	0	0
11:06:28	13.2	34.0	61.0	0.0	0.0	26.0	0	0
11:06:29	13.2	28.0	60.0	0.0	0.0	26.0	0	0
11:06:30	13.2	34.0	60.0	0.0	0.0	26.0	0	0
11:06:31	13.2	34.0	60.0	0.0	0.0	26.0	0	0
11:06:32	13.1	33.0	60.0	0.0	0.0	26.0	0	0
11:06:33	13.1	28.0	60.0	0.0	0.0	26.0	0	0
11:06:34	13.1	31.0	60.0	0.0	0.0	26.0	0	0
11:06:35	13.1	38.0	60.0	0.0	0.0	26.0	0	0
11:06:36	13.1	32.0	60.0	0.0	0.0	26.0	0	0
11:06:37	13.1	34.0	60.0	0.0	0.0	26.0	0	0
11:06:38	13.1	33.0	60.0	0.0	0.0	26.0	0	0
11:06:39	13.1	35.0	60.0	0.0	0.0	26.0	0	0
11:06:40	13.1	33.0	60.0	0.0	0.0	26.0	0	0
11:06:41	13.1	34.0	60.0	0.0	0.0	26.0	0	0
11:06:42	13.2	35.0	60.0	0.0	0.0	26.0	0	0
11:06:43	13.2	37.0	60.0	0.0	0.0	26.0	0	0
11:06:44	13.1	33.0	60.0	0.0	0.0	26.0	0	0
11:06:45	13.1	31.0	60.0	0.0	0.0	26.0	0	0
11:06:46	13.1	31.0	60.0	0.0	0.0	26.0	0	0
11:06:47	13.1	30.0	60.0	0.0	0.0	26.0	0	0
11:06:48	13.0	37.0	60.0	0.0	0.0	26.0	0	0
11:06:49	13.1	31.0	60.0	0.0	0.0	26.0	0	0
11:06:50	13.1	34.0	59.0	0.0	0.0	26.0	0	0
11:06:51	13.1	35.0	60.0	0.0	0.0	26.0	0	0
11:06:52	13.1	37.0	60.0	0.0	0.0	26.0	0	0
11:06:53	13.0	29.0	60.0	0.0	0.0	26.0	0	0
11:06:54	12.9	29.0	59.0	0.0	0.0	26.0	0	0
11:06:55	13.0	31.0	59.0	0.0	0.0	26.0	0	0
11:06:56	13.1	37.0	59.0	0.0	0.0	26.0	0	0
11:06:57	13.1	42.0	59.0	0.0	0.0	26.0	0	0
11:06:58	13.1	36.0	60.0	0.0	0.0	26.0	0	0
11:06:59	13.2	32.0	60.0	0.0	0.0	26.0	0	0
11:07:00	13.3	38.0	60.0	0.0	0.0	26.0	0	0
11:07:01	13.4	41.0	60.0	0.0	0.0	26.0	0	0
11:07:02	13.4	40.0	61.0	0.0	0.0	26.0	0	0
11:07:03	13.4	36.0	61.0	0.0	0.0	26.0	0	0
11:07:04	13.5	36.0	61.0	0.0	0.0	26.0	0	0
11:07:05	13.5	35.0	61.0	0.0	0.0	26.0	0	0
11:07:06	13.5	33.0	61.0	0.0	0.0	26.0	0	0
11:07:07	13.5	38.0	61.0	0.0	0.0	26.0	0	0
11:07:08	13.6	35.0	61.0	0.0	0.0	26.0	0	0
11:07:09	13.6	36.0	61.0	0.0	0.0	26.0	0	0
11:07:10	13.7	43.0	62.0	0.0	0.0	26.0	0	0
11:07:11	13.6	34.0	62.0	0.0	0.0	26.0	0	0
11:07:12	13.6	35.0	62.0	0.0	0.0	26.0	0	0
11:07:13	13.6	28.0	62.0	0.0	0.0	26.0	0	0
11:07:14	13.6	39.0	62.0	0.0	0.0	26.0	0	0
11:07:15	13.5	31.0	62.0	0.0	0.0	26.0	0	0
11:07:16	13.5	35.0	62.0	0.0	0.0	26.0	0	0
11:07:17	13.6	29.0	61.0	0.0	0.0	26.0	0	0
11:07:18	13.6	36.0	61.0	0.0	0.0	26.0	0	0
11:07:19	13.6	41.0	62.0	0.0	0.0	26.0	0	0
11:07:20	13.6	35.0	62.0	0.0	0.0	26.0	0	0
11:07:21	13.6	34.0	62.0	0.0	0.0	26.0	0	0
11:07:22	13.4	36.0	62.0	0.0	0.0	26.0	0	0
11:07:23	13.3	33.0	62.0	0.0	0.0	26.0	0	0
11:07:24	13.2	26.0	61.0	0.0	0.0	26.0	0	0
11:07:25	13.1	27.0	61.0	0.0	0.0	26.0	0	0
11:07:26	12.9	26.0	60.0	0.0	0.0	26.0	0	0
11:07:27	13.0	28.0	60.0	0.0	0.0	26.0	0	0
11:07:28	12.9	23.0	59.0	0.0	0.0	26.0	0	0
11:07:29	12.8	39.0	59.0	0.0	0.0	26.0	0	0
11:07:30	12.8	27.0	59.0	0.0	0.0	26.0	0	0
11:07:31	12.8	27.0	58.0	0.0	0.0	26.0	0	0
11:07:32	12.7	32.0	58.0	0.0	0.0	26.0	0	0
11:07:33	12.6	31.0	58.0	0.0	0.0	26.0	0	0
11:07:34	12.9	26.0	58.0	0.0	0.0	26.0	0	0
11:07:35	13.0	30.0	57.0	0.0	0.0	26.0	0	0
11:07:36	13.3	47.0	58.0	0.0	0.0	26.0	0	0
11:07:37	13.5	52.0	59.0	0.0	0.0	26.0	0	0
11:07:38	13.5	44.0	60.0	0.0	0.0	26.0	0	0
11:07:39	13.7	46.0	61.0	0.0	0.0	26.0	0	0
11:07:40	13.6	36.0	61.0	0.0	0.0	26.0	0	0
11:07:41	13.4	39.0	62.0	0.0	0.0	26.0	0	0
11:07:42	13.3	26.0	62.0	0.0	0.0	26.0	0	0
11:07:43	13.3	27.0	61.0	0.0	0.0	26.0	0	0
11:07:44	13.2	26.0	61.0	0.0	0.0	26.0	0	0
