# Supplementary material for: Handcycling with concurrent lower body low-frequency electromyostimulation significantly increases acute oxygen uptake: implications for rehabilitation and prevention
Source: PeerJ. 2022 May 18;10:e13333. doi: 10.7717/peerj.13333 (PMC9123886; doi:10.7717/peerj.13333)
Supplement: Supplemental Information 1 — Raw data for each participant (load, heart rate, spirometric data) and R-Scripts for data processing (as described in the material & method section under “Data aquisition”), and EMS intensity and blood lactate concentration. [file peerj-10-13333-s001.zip › raw_data/HANDCYCLE/EMS_Pilot_15_CON_LOAD.csv]

Time	Speed [km/h]	Power [watt]	Cadence	Heartrate	Temperature [?]	Altitude [m]	latitude	longitude
13:23:04	0.0	0.0	0.0	0.0	0.0	36.0	0	0
13:23:05	0.0	0.0	0.0	0.0	0.0	36.0	0	0
13:23:06	0.0	0.0	0.0	0.0	0.0	36.0	0	0
13:23:07	0.0	0.0	0.0	0.0	0.0	36.0	0	0
13:23:08	0.0	0.0	0.0	0.0	0.0	36.0	0	0
13:23:09	0.0	0.0	0.0	0.0	0.0	36.0	0	0
13:23:10	0.0	0.0	0.0	0.0	0.0	36.0	0	0
13:23:11	0.0	0.0	0.0	0.0	0.0	36.0	0	0
13:23:12	0.0	0.0	0.0	0.0	0.0	36.0	0	0
13:23:13	0.0	0.0	0.0	0.0	0.0	36.0	0	0
13:23:14	0.0	0.0	0.0	0.0	0.0	36.0	0	0
13:23:15	0.0	0.0	0.0	0.0	0.0	36.0	0	0
13:23:16	0.0	0.0	0.0	0.0	0.0	36.0	0	0
13:23:17	0.0	0.0	0.0	0.0	0.0	36.0	0	0
13:23:18	0.0	0.0	0.0	0.0	0.0	36.0	0	0
13:23:19	0.0	0.0	0.0	0.0	0.0	36.0	0	0
13:23:20	0.0	0.0	0.0	0.0	0.0	36.0	0	0
13:23:21	0.0	0.0	0.0	0.0	0.0	36.0	0	0
13:23:22	0.0	0.0	0.0	0.0	0.0	36.0	0	0
13:23:23	0.0	0.0	0.0	0.0	0.0	36.0	0	0
13:23:24	0.0	0.0	0.0	0.0	0.0	36.0	0	0
13:23:25	0.0	0.0	0.0	0.0	0.0	36.0	0	0
13:23:26	0.0	0.0	0.0	0.0	0.0	36.0	0	0
13:23:27	0.0	0.0	0.0	0.0	0.0	36.0	0	0
13:23:28	0.0	0.0	0.0	0.0	0.0	36.0	0	0
13:23:29	0.0	0.0	0.0	0.0	0.0	36.0	0	0
13:23:30	0.0	0.0	0.0	0.0	0.0	36.0	0	0
13:23:31	0.0	0.0	0.0	0.0	0.0	36.0	0	0
13:23:32	0.0	0.0	0.0	0.0	0.0	36.0	0	0
13:23:33	0.0	0.0	0.0	0.0	0.0	36.0	0	0
13:23:34	0.0	0.0	0.0	0.0	0.0	36.0	0	0
13:23:35	0.0	0.0	0.0	0.0	0.0	36.0	0	0
13:23:36	0.0	0.0	0.0	0.0	0.0	36.0	0	0
13:23:37	0.0	0.0	0.0	0.0	0.0	36.0	0	0
13:23:38	0.0	0.0	0.0	0.0	0.0	36.0	0	0
13:23:39	0.0	0.0	0.0	0.0	0.0	36.0	0	0
13:23:40	0.0	0.0	0.0	0.0	0.0	36.0	0	0
13:23:41	0.0	0.0	0.0	0.0	0.0	36.0	0	0
13:23:42	0.0	0.0	0.0	0.0	0.0	36.0	0	0
13:23:43	0.0	0.0	0.0	0.0	0.0	36.0	0	0
13:23:44	0.0	0.0	0.0	0.0	0.0	36.0	0	0
13:23:45	0.0	0.0	0.0	0.0	0.0	36.0	0	0
13:23:46	0.0	0.0	0.0	0.0	0.0	36.0	0	0
13:23:47	0.0	0.0	0.0	0.0	0.0	36.0	0	0
13:23:48	0.0	0.0	0.0	0.0	0.0	36.0	0	0
13:23:49	0.0	0.0	0.0	0.0	0.0	36.0	0	0
13:23:50	0.0	0.0	0.0	0.0	0.0	36.0	0	0
13:23:51	0.0	0.0	0.0	0.0	0.0	36.0	0	0
13:23:52	0.0	0.0	0.0	0.0	0.0	36.0	0	0
13:23:53	0.0	0.0	0.0	0.0	0.0	36.0	0	0
13:23:54	3.5	0.0	0.0	0.0	0.0	36.0	0	0
13:23:55	6.2	0.0	0.0	0.0	0.0	36.0	0	0
13:23:56	9.7	0.0	0.0	0.0	0.0	36.0	0	0
13:23:57	11.9	0.0	0.0	0.0	0.0	36.0	0	0
13:23:58	12.7	0.0	0.0	0.0	0.0	36.0	0	0
13:23:59	13.2	64.0	57.0	0.0	0.0	36.0	0	0
13:24:00	13.4	64.0	57.0	0.0	0.0	36.0	0	0
13:24:01	14.0	55.0	59.0	0.0	0.0	36.0	0	0
13:24:02	14.3	44.0	61.0	0.0	0.0	36.0	0	0
13:24:03	14.4	53.0	65.0	0.0	0.0	36.0	0	0
13:24:04	14.5	40.0	65.0	0.0	0.0	36.0	0	0
13:24:05	14.4	40.0	66.0	0.0	0.0	36.0	0	0
13:24:06	14.3	32.0	66.0	0.0	0.0	36.0	0	0
13:24:07	14.1	24.0	65.0	0.0	0.0	36.0	0	0
13:24:08	14.0	31.0	64.0	0.0	0.0	36.0	0	0
13:24:09	13.8	26.0	64.0	0.0	0.0	36.0	0	0
13:24:10	13.8	21.0	63.0	0.0	0.0	36.0	0	0
13:24:11	13.8	32.0	63.0	0.0	0.0	36.0	0	0
13:24:12	13.6	41.0	63.0	0.0	0.0	36.0	0	0
13:24:13	13.4	30.0	63.0	0.0	0.0	36.0	0	0
13:24:14	13.2	28.0	62.0	0.0	0.0	36.0	0	0
13:24:15	13.0	24.0	61.0	0.0	0.0	36.0	0	0
13:24:16	12.9	24.0	60.0	0.0	0.0	36.0	0	0
13:24:17	12.7	27.0	59.0	0.0	0.0	36.0	0	0
13:24:18	12.6	31.0	59.0	0.0	0.0	36.0	0	0
13:24:19	12.7	30.0	58.0	0.0	0.0	36.0	0	0
13:24:20	12.8	40.0	58.0	0.0	0.0	36.0	0	0
13:24:21	12.8	46.0	58.0	0.0	0.0	36.0	0	0
13:24:22	12.8	47.0	58.0	0.0	0.0	36.0	0	0
13:24:23	12.7	37.0	58.0	0.0	0.0	36.0	0	0
13:24:24	12.8	41.0	58.0	0.0	0.0	36.0	0	0
13:24:25	13.0	38.0	57.0	0.0	0.0	36.0	0	0
13:24:26	13.2	47.0	58.0	0.0	0.0	36.0	0	0
13:24:27	13.4	46.0	59.0	0.0	0.0	36.0	0	0
13:24:28	13.4	67.0	60.0	0.0	0.0	36.0	0	0
13:24:29	13.6	41.0	60.0	0.0	0.0	36.0	0	0
13:24:30	13.6	51.0	61.0	0.0	0.0	36.0	0	0
13:24:31	13.6	43.0	61.0	0.0	0.0	36.0	0	0
13:24:32	13.6	39.0	61.0	0.0	0.0	36.0	0	0
13:24:33	13.5	38.0	61.0	0.0	0.0	36.0	0	0
13:24:34	13.5	31.0	61.0	0.0	0.0	36.0	0	0
13:24:35	13.6	43.0	61.0	0.0	0.0	36.0	0	0
13:24:36	13.6	34.0	61.0	0.0	0.0	36.0	0	0
13:24:37	13.7	47.0	62.0	0.0	0.0	36.0	0	0
13:24:38	13.6	41.0	62.0	0.0	0.0	36.0	0	0
13:24:39	13.5	38.0	62.0	0.0	0.0	36.0	0	0
13:24:40	13.5	32.0	62.0	0.0	0.0	36.0	0	0
13:24:41	13.5	32.0	61.0	0.0	0.0	36.0	0	0
13:24:42	13.4	36.0	61.0	0.0	0.0	36.0	0	0
13:24:43	13.4	36.0	61.0	0.0	0.0	36.0	0	0
13:24:44	13.4	35.0	61.0	0.0	0.0	36.0	0	0
13:24:45	13.4	32.0	61.0	0.0	0.0	36.0	0	0
13:24:46	13.6	39.0	61.0	0.0	0.0	36.0	0	0
13:24:47	13.6	39.0	61.0	0.0	0.0	36.0	0	0
13:24:48	13.7	50.0	62.0	0.0	0.0	36.0	0	0
13:24:49	13.7	37.0	62.0	0.0	0.0	36.0	0	0
13:24:50	13.7	41.0	62.0	0.0	0.0	36.0	0	0
13:24:51	13.7	41.0	62.0	0.0	0.0	36.0	0	0
13:24:52	13.6	36.0	62.0	0.0	0.0	36.0	0	0
13:24:53	13.4	36.0	62.0	0.0	0.0	36.0	0	0
13:24:54	13.4	33.0	62.0	0.0	0.0	36.0	0	0
13:24:55	13.4	36.0	61.0	0.0	0.0	36.0	0	0
13:24:56	13.4	35.0	61.0	0.0	0.0	36.0	0	0
13:24:57	13.4	36.0	61.0	0.0	0.0	36.0	0	0
13:24:58	13.4	39.0	61.0	0.0	0.0	36.0	0	0
13:24:59	13.4	36.0	61.0	0.0	0.0	36.0	0	0
13:25:00	13.3	34.0	61.0	0.0	0.0	36.0	0	0
13:25:01	13.2	32.0	61.0	0.0	0.0	36.0	0	0
13:25:02	13.3	31.0	60.0	0.0	0.0	36.0	0	0
13:25:03	13.3	40.0	60.0	0.0	0.0	36.0	0	0
13:25:04	13.3	36.0	60.0	0.0	0.0	36.0	0	0
13:25:05	13.4	36.0	60.0	0.0	0.0	36.0	0	0
13:25:06	13.5	45.0	61.0	0.0	0.0	36.0	0	0
13:25:07	13.5	38.0	61.0	0.0	0.0	36.0	0	0
13:25:08	13.5	38.0	61.0	0.0	0.0	36.0	0	0
13:25:09	13.6	37.0	61.0	0.0	0.0	36.0	0	0
13:25:10	13.6	40.0	62.0	0.0	0.0	36.0	0	0
13:25:11	13.6	39.0	62.0	0.0	0.0	36.0	0	0
13:25:12	13.7	35.0	61.0	0.0	0.0	36.0	0	0
13:25:13	13.6	39.0	62.0	0.0	0.0	36.0	0	0
13:25:14	13.6	39.0	62.0	0.0	0.0	36.0	0	0
13:25:15	13.6	32.0	61.0	0.0	0.0	36.0	0	0
13:25:16	13.5	40.0	62.0	0.0	0.0	36.0	0	0
13:25:17	13.5	33.0	61.0	0.0	0.0	36.0	0	0
13:25:18	13.5	29.0	61.0	0.0	0.0	36.0	0	0
13:25:19	13.5	40.0	61.0	0.0	0.0	36.0	0	0
13:25:20	13.5	37.0	61.0	0.0	0.0	36.0	0	0
13:25:21	13.6	38.0	61.0	0.0	0.0	36.0	0	0
13:25:22	13.5	45.0	62.0	0.0	0.0	36.0	0	0
13:25:23	13.3	40.0	62.0	0.0	0.0	36.0	0	0
13:25:24	13.1	24.0	61.0	0.0	0.0	36.0	0	0
13:25:25	13.0	18.0	60.0	0.0	0.0	36.0	0	0
13:25:26	13.0	26.0	59.0	0.0	0.0	36.0	0	0
13:25:27	13.0	33.0	59.0	0.0	0.0	36.0	0	0
13:25:28	13.2	38.0	59.0	0.0	0.0	36.0	0	0
13:25:29	13.5	38.0	59.0	0.0	0.0	36.0	0	0
13:25:30	13.5	65.0	60.0	0.0	0.0	36.0	0	0
13:25:31	13.5	40.0	61.0	0.0	0.0	36.0	0	0
13:25:32	13.6	32.0	60.0	0.0	0.0	36.0	0	0
13:25:33	13.6	45.0	61.0	0.0	0.0	36.0	0	0
13:25:34	13.6	40.0	61.0	0.0	0.0	36.0	0	0
13:25:35	13.6	39.0	61.0	0.0	0.0	36.0	0	0
13:25:36	13.6	44.0	62.0	0.0	0.0	36.0	0	0
13:25:37	13.5	43.0	62.0	0.0	0.0	36.0	0	0
13:25:38	13.5	35.0	62.0	0.0	0.0	36.0	0	0
13:25:39	13.5	35.0	61.0	0.0	0.0	36.0	0	0
13:25:40	13.9	42.0	62.0	0.0	0.0	36.0	0	0
13:25:41	13.8	41.0	60.0	0.0	0.0	36.0	0	0
13:25:42	13.7	61.0	63.0	0.0	0.0	36.0	0	0
13:25:43	14.0	27.0	58.0	0.0	0.0	36.0	0	0
13:25:44	14.1	42.0	62.0	0.0	0.0	36.0	0	0
13:25:45	13.9	52.0	63.0	0.0	0.0	36.0	0	0
13:25:46	14.0	40.0	64.0	0.0	0.0	36.0	0	0
13:25:47	14.0	29.0	63.0	0.0	0.0	36.0	0	0
13:25:48	13.9	46.0	64.0	0.0	0.0	36.0	0	0
13:25:49	13.8	34.0	63.0	0.0	0.0	36.0	0	0
13:25:50	13.7	31.0	63.0	0.0	0.0	36.0	0	0
13:25:51	13.6	28.0	63.0	0.0	0.0	36.0	0	0
13:25:52	13.6	30.0	62.0	0.0	0.0	36.0	0	0
13:25:53	13.5	33.0	62.0	0.0	0.0	36.0	0	0
13:25:54	13.5	35.0	62.0	0.0	0.0	36.0	0	0
13:25:55	13.5	34.0	61.0	0.0	0.0	36.0	0	0
13:25:56	13.6	36.0	61.0	0.0	0.0	36.0	0	0
13:25:57	13.5	36.0	61.0	0.0	0.0	36.0	0	0
13:25:58	13.5	39.0	61.0	0.0	0.0	36.0	0	0
13:25:59	13.7	33.0	61.0	0.0	0.0	36.0	0	0
13:26:00	13.7	38.0	61.0	0.0	0.0	36.0	0	0
13:26:01	13.6	47.0	62.0	0.0	0.0	36.0	0	0
13:26:02	13.7	38.0	62.0	0.0	0.0	36.0	0	0
13:26:03	13.6	33.0	62.0	0.0	0.0	36.0	0	0
13:26:04	13.6	42.0	62.0	0.0	0.0	36.0	0	0
13:26:05	13.7	34.0	62.0	0.0	0.0	36.0	0	0
13:26:06	13.8	41.0	62.0	0.0	0.0	36.0	0	0
13:26:07	13.7	40.0	62.0	0.0	0.0	36.0	0	0
13:26:08	13.7	39.0	62.0	0.0	0.0	36.0	0	0
13:26:09	13.7	36.0	62.0	0.0	0.0	36.0	0	0
13:26:10	13.6	34.0	62.0	0.0	0.0	36.0	0	0
13:26:11	13.6	36.0	62.0	0.0	0.0	36.0	0	0
13:26:12	13.6	35.0	62.0	0.0	0.0	36.0	0	0
13:26:13	13.6	37.0	62.0	0.0	0.0	36.0	0	0
13:26:14	13.6	36.0	62.0	0.0	0.0	36.0	0	0
13:26:15	13.6	37.0	62.0	0.0	0.0	36.0	0	0
13:26:16	13.7	38.0	62.0	0.0	0.0	36.0	0	0
13:26:17	13.7	37.0	62.0	0.0	0.0	36.0	0	0
13:26:18	13.8	42.0	62.0	0.0	0.0	36.0	0	0
13:26:19	13.8	42.0	63.0	0.0	0.0	36.0	0	0
13:26:20	13.7	39.0	63.0	0.0	0.0	36.0	0	0
13:26:21	13.6	29.0	63.0	0.0	0.0	36.0	0	0
13:26:22	13.6	31.0	62.0	0.0	0.0	36.0	0	0
13:26:23	13.6	35.0	62.0	0.0	0.0	36.0	0	0
13:26:24	13.5	35.0	62.0	0.0	0.0	36.0	0	0
13:26:25	13.4	31.0	62.0	0.0	0.0	36.0	0	0
13:26:26	13.3	31.0	61.0	0.0	0.0	36.0	0	0
13:26:27	13.4	32.0	61.0	0.0	0.0	36.0	0	0
13:26:28	13.4	30.0	61.0	0.0	0.0	36.0	0	0
13:26:29	13.5	44.0	61.0	0.0	0.0	36.0	0	0
13:26:30	13.4	39.0	61.0	0.0	0.0	36.0	0	0
13:26:31	13.4	35.0	61.0	0.0	0.0	36.0	0	0
13:26:32	13.5	34.0	61.0	0.0	0.0	36.0	0	0
13:26:33	13.5	40.0	61.0	0.0	0.0	36.0	0	0
13:26:34	13.5	36.0	61.0	0.0	0.0	36.0	0	0
13:26:35	13.3	42.0	61.0	0.0	0.0	36.0	0	0
13:26:36	13.3	25.0	61.0	0.0	0.0	36.0	0	0
13:26:37	13.5	35.0	60.0	0.0	0.0	36.0	0	0
13:26:38	13.6	42.0	60.0	0.0	0.0	36.0	0	0
13:26:39	13.6	45.0	61.0	0.0	0.0	36.0	0	0
13:26:40	13.6	39.0	61.0	0.0	0.0	36.0	0	0
13:26:41	13.6	37.0	62.0	0.0	0.0	36.0	0	0
13:26:42	13.6	33.0	62.0	0.0	0.0	36.0	0	0
13:26:43	13.5	37.0	61.0	0.0	0.0	36.0	0	0
13:26:44	13.4	35.0	61.0	0.0	0.0	36.0	0	0
13:26:45	13.3	33.0	61.0	0.0	0.0	36.0	0	0
13:26:46	13.2	31.0	61.0	0.0	0.0	36.0	0	0
13:26:47	13.5	26.0	55.0	0.0	0.0	36.0	0	0
13:26:48	13.9	38.0	60.0	0.0	0.0	36.0	0	0
13:26:49	13.8	56.0	61.0	0.0	0.0	36.0	0	0
13:26:50	13.7	58.0	63.0	0.0	0.0	36.0	0	0
13:26:51	13.7	30.0	63.0	0.0	0.0	36.0	0	0
13:26:52	13.6	31.0	62.0	0.0	0.0	36.0	0	0
13:26:53	13.6	35.0	62.0	0.0	0.0	36.0	0	0
13:26:54	13.6	32.0	62.0	0.0	0.0	36.0	0	0
13:26:55	13.6	30.0	62.0	0.0	0.0	36.0	0	0
13:26:56	13.5	38.0	62.0	0.0	0.0	36.0	0	0
13:26:57	13.6	37.0	62.0	0.0	0.0	36.0	0	0
13:26:58	13.5	36.0	62.0	0.0	0.0	36.0	0	0
13:26:59	13.5	39.0	62.0	0.0	0.0	36.0	0	0
13:27:00	13.4	30.0	61.0	0.0	0.0	36.0	0	0
13:27:01	13.3	35.0	61.0	0.0	0.0	36.0	0	0
13:27:02	13.2	30.0	61.0	0.0	0.0	36.0	0	0
13:27:03	13.1	29.0	61.0	0.0	0.0	36.0	0	0
13:27:04	13.1	31.0	60.0	0.0	0.0	36.0	0	0
13:27:05	13.2	31.0	60.0	0.0	0.0	36.0	0	0
13:27:06	13.1	36.0	60.0	0.0	0.0	36.0	0	0
13:27:07	13.1	40.0	60.0	0.0	0.0	36.0	0	0
13:27:08	13.0	30.0	60.0	0.0	0.0	36.0	0	0
13:27:09	13.0	38.0	60.0	0.0	0.0	36.0	0	0
13:27:10	13.0	29.0	59.0	0.0	0.0	36.0	0	0
13:27:11	13.1	32.0	59.0	0.0	0.0	36.0	0	0
13:27:12	13.2	38.0	59.0	0.0	0.0	36.0	0	0
13:27:13	13.2	44.0	60.0	0.0	0.0	36.0	0	0
13:27:14	13.2	38.0	60.0	0.0	0.0	36.0	0	0
13:27:15	13.1	37.0	60.0	0.0	0.0	36.0	0	0
13:27:16	13.1	35.0	60.0	0.0	0.0	36.0	0	0
13:27:17	13.0	32.0	60.0	0.0	0.0	36.0	0	0
13:27:18	13.1	36.0	60.0	0.0	0.0	36.0	0	0
13:27:19	13.1	32.0	59.0	0.0	0.0	36.0	0	0
13:27:20	13.1	36.0	59.0	0.0	0.0	36.0	0	0
13:27:21	13.3	38.0	59.0	0.0	0.0	36.0	0	0
13:27:22	13.2	46.0	60.0	0.0	0.0	36.0	0	0
13:27:23	13.2	38.0	60.0	0.0	0.0	36.0	0	0
13:27:24	13.3	35.0	60.0	0.0	0.0	36.0	0	0
13:27:25	13.3	34.0	60.0	0.0	0.0	36.0	0	0
13:27:26	13.3	42.0	60.0	0.0	0.0	36.0	0	0
13:27:27	13.2	40.0	60.0	0.0	0.0	36.0	0	0
13:27:28	13.2	37.0	60.0	0.0	0.0	36.0	0	0
13:27:29	13.2	30.0	60.0	0.0	0.0	36.0	0	0
13:27:30	13.3	36.0	60.0	0.0	0.0	36.0	0	0
13:27:31	13.3	36.0	60.0	0.0	0.0	36.0	0	0
13:27:32	13.4	42.0	60.0	0.0	0.0	36.0	0	0
13:27:33	13.3	38.0	60.0	0.0	0.0	36.0	0	0
13:27:34	13.3	40.0	61.0	0.0	0.0	36.0	0	0
13:27:35	13.3	30.0	60.0	0.0	0.0	36.0	0	0
13:27:36	13.3	39.0	60.0	0.0	0.0	36.0	0	0
13:27:37	13.3	38.0	61.0	0.0	0.0	36.0	0	0
13:27:38	13.3	35.0	60.0	0.0	0.0	36.0	0	0
13:27:39	13.3	36.0	60.0	0.0	0.0	36.0	0	0
13:27:40	13.4	38.0	60.0	0.0	0.0	36.0	0	0
13:27:41	13.4	36.0	60.0	0.0	0.0	36.0	0	0
13:27:42	13.4	40.0	61.0	0.0	0.0	36.0	0	0
13:27:43	13.4	35.0	61.0	0.0	0.0	36.0	0	0
13:27:44	13.4	39.0	61.0	0.0	0.0	36.0	0	0
13:27:45	13.5	37.0	61.0	0.0	0.0	36.0	0	0
13:27:46	13.4	39.0	61.0	0.0	0.0	36.0	0	0
13:27:47	13.3	40.0	61.0	0.0	0.0	36.0	0	0
13:27:48	13.4	31.0	61.0	0.0	0.0	36.0	0	0
13:27:49	13.4	36.0	61.0	0.0	0.0	36.0	0	0
13:27:50	13.5	40.0	61.0	0.0	0.0	36.0	0	0
13:27:51	13.5	39.0	61.0	0.0	0.0	36.0	0	0
13:27:52	13.6	41.0	61.0	0.0	0.0	36.0	0	0
13:27:53	13.5	35.0	61.0	0.0	0.0	36.0	0	0
13:27:54	13.5	33.0	62.0	0.0	0.0	36.0	0	0
13:27:55	13.3	33.0	61.0	0.0	0.0	36.0	0	0
13:27:56	13.4	31.0	61.0	0.0	0.0	36.0	0	0
13:27:57	13.4	36.0	61.0	0.0	0.0	36.0	0	0
13:27:58	13.5	41.0	61.0	0.0	0.0	36.0	0	0
13:27:59	13.5	38.0	61.0	0.0	0.0	36.0	0	0
13:28:00	13.5	38.0	61.0	0.0	0.0	36.0	0	0
13:28:01	13.4	38.0	62.0	0.0	0.0	36.0	0	0
13:28:02	13.5	33.0	61.0	0.0	0.0	36.0	0	0
13:28:03	13.4	36.0	61.0	0.0	0.0	36.0	0	0
13:28:04	13.4	33.0	61.0	0.0	0.0	36.0	0	0
13:28:05	13.5	34.0	61.0	0.0	0.0	36.0	0	0
13:28:06	13.4	43.0	61.0	0.0	0.0	36.0	0	0
13:28:07	13.4	33.0	61.0	0.0	0.0	36.0	0	0
13:28:08	13.3	30.0	61.0	0.0	0.0	36.0	0	0
13:28:09	13.3	34.0	60.0	0.0	0.0	36.0	0	0
13:28:10	13.4	33.0	60.0	0.0	0.0	36.0	0	0
13:28:11	13.4	40.0	60.0	0.0	0.0	36.0	0	0
13:28:12	13.4	40.0	61.0	0.0	0.0	36.0	0	0
13:28:13	13.5	40.0	61.0	0.0	0.0	36.0	0	0
13:28:14	13.7	34.0	61.0	0.0	0.0	36.0	0	0
13:28:15	13.9	48.0	61.0	0.0	0.0	36.0	0	0
13:28:16	13.9	49.0	62.0	0.0	0.0	36.0	0	0
13:28:17	13.9	47.0	63.0	0.0	0.0	36.0	0	0
13:28:18	13.9	37.0	63.0	0.0	0.0	36.0	0	0
13:28:19	13.8	33.0	63.0	0.0	0.0	36.0	0	0
13:28:20	13.6	39.0	63.0	0.0	0.0	36.0	0	0
13:28:21	13.6	27.0	63.0	0.0	0.0	36.0	0	0
13:28:22	13.5	27.0	62.0	0.0	0.0	36.0	0	0
13:28:23	13.5	37.0	62.0	0.0	0.0	36.0	0	0
13:28:24	13.7	33.0	62.0	0.0	0.0	36.0	0	0
13:28:25	13.7	38.0	61.0	0.0	0.0	36.0	0	0
13:28:26	13.8	48.0	62.0	0.0	0.0	36.0	0	0
13:28:27	13.8	43.0	62.0	0.0	0.0	36.0	0	0
13:28:28	13.9	44.0	63.0	0.0	0.0	36.0	0	0
13:28:29	13.9	41.0	63.0	0.0	0.0	36.0	0	0
13:28:30	13.8	38.0	63.0	0.0	0.0	36.0	0	0
13:28:31	13.7	32.0	63.0	0.0	0.0	36.0	0	0
13:28:32	13.5	30.0	63.0	0.0	0.0	36.0	0	0
13:28:33	13.4	27.0	62.0	0.0	0.0	36.0	0	0
13:28:34	13.4	30.0	61.0	0.0	0.0	36.0	0	0
13:28:35	13.4	33.0	61.0	0.0	0.0	36.0	0	0
13:28:36	13.6	34.0	61.0	0.0	0.0	36.0	0	0
13:28:37	13.6	48.0	61.0	0.0	0.0	36.0	0	0
13:28:38	13.5	39.0	62.0	0.0	0.0	36.0	0	0
13:28:39	13.5	31.0	62.0	0.0	0.0	36.0	0	0
13:28:40	13.5	33.0	61.0	0.0	0.0	36.0	0	0
13:28:41	13.5	34.0	61.0	0.0	0.0	36.0	0	0
13:28:42	13.5	36.0	61.0	0.0	0.0	36.0	0	0
13:28:43	13.3	36.0	61.0	0.0	0.0	36.0	0	0
13:28:44	13.3	32.0	61.0	0.0	0.0	36.0	0	0
13:28:45	13.3	31.0	60.0	0.0	0.0	36.0	0	0
13:28:46	13.3	34.0	60.0	0.0	0.0	36.0	0	0
13:28:47	13.3	40.0	60.0	0.0	0.0	36.0	0	0
13:28:48	13.3	37.0	60.0	0.0	0.0	36.0	0	0
13:28:49	13.2	33.0	60.0	0.0	0.0	36.0	0	0
13:28:50	13.2	31.0	60.0	0.0	0.0	36.0	0	0
13:28:51	13.1	34.0	60.0	0.0	0.0	36.0	0	0
13:28:52	13.1	33.0	60.0	0.0	0.0	36.0	0	0
13:28:53	13.4	32.0	59.0	0.0	0.0	36.0	0	0
13:28:54	13.5	45.0	59.0	0.0	0.0	36.0	0	0
13:28:55	13.5	50.0	61.0	0.0	0.0	36.0	0	0
13:28:56	13.5	39.0	61.0	0.0	0.0	36.0	0	0
13:28:57	13.6	31.0	61.0	0.0	0.0	36.0	0	0
13:28:58	13.8	46.0	61.0	0.0	0.0	36.0	0	0
13:28:59	13.8	42.0	62.0	0.0	0.0	36.0	0	0
13:29:00	13.7	41.0	62.0	0.0	0.0	36.0	0	0
13:29:01	13.6	36.0	62.0	0.0	0.0	36.0	0	0
13:29:02	13.6	31.0	62.0	0.0	0.0	36.0	0	0
13:29:03	13.4	35.0	62.0	0.0	0.0	36.0	0	0
13:29:04	13.3	29.0	62.0	0.0	0.0	36.0	0	0
13:29:05	13.3	26.0	61.0	0.0	0.0	36.0	0	0
13:29:06	13.4	32.0	61.0	0.0	0.0	36.0	0	0
13:29:07	13.3	37.0	61.0	0.0	0.0	36.0	0	0
13:29:08	13.3	35.0	60.0	0.0	0.0	36.0	0	0
13:29:09	13.4	34.0	61.0	0.0	0.0	36.0	0	0
13:29:10	13.4	40.0	60.0	0.0	0.0	36.0	0	0
13:29:11	13.4	40.0	61.0	0.0	0.0	36.0	0	0
13:29:12	13.5	35.0	61.0	0.0	0.0	36.0	0	0
13:29:13	13.4	35.0	61.0	0.0	0.0	36.0	0	0
13:29:14	13.4	40.0	61.0	0.0	0.0	36.0	0	0
13:29:15	13.3	35.0	61.0	0.0	0.0	36.0	0	0
13:29:16	13.3	32.0	61.0	0.0	0.0	36.0	0	0
13:29:17	13.2	34.0	61.0	0.0	0.0	36.0	0	0
13:29:18	13.2	32.0	61.0	0.0	0.0	36.0	0	0
13:29:19	13.1	31.0	60.0	0.0	0.0	36.0	0	0
13:29:20	13.1	34.0	60.0	0.0	0.0	36.0	0	0
13:29:21	13.1	30.0	60.0	0.0	0.0	36.0	0	0
13:29:22	13.1	37.0	60.0	0.0	0.0	36.0	0	0
13:29:23	13.1	32.0	60.0	0.0	0.0	36.0	0	0
13:29:24	13.2	37.0	59.0	0.0	0.0	36.0	0	0
13:29:25	13.2	38.0	60.0	0.0	0.0	36.0	0	0
13:29:26	13.1	37.0	60.0	0.0	0.0	36.0	0	0
13:29:27	13.2	35.0	60.0	0.0	0.0	36.0	0	0
13:29:28	13.2	35.0	60.0	0.0	0.0	36.0	0	0
13:29:29	13.2	37.0	60.0	0.0	0.0	36.0	0	0
13:29:30	13.1	38.0	60.0	0.0	0.0	36.0	0	0
13:29:31	13.0	34.0	60.0	0.0	0.0	36.0	0	0
13:29:32	13.0	29.0	60.0	0.0	0.0	36.0	0	0
13:29:33	13.0	32.0	59.0	0.0	0.0	36.0	0	0
13:29:34	13.1	29.0	59.0	0.0	0.0	36.0	0	0
13:29:35	12.9	47.0	59.0	0.0	0.0	36.0	0	0
13:29:36	12.9	33.0	59.0	0.0	0.0	36.0	0	0
13:29:37	13.0	29.0	59.0	0.0	0.0	36.0	0	0
13:29:38	13.1	34.0	59.0	0.0	0.0	36.0	0	0
13:29:39	13.3	45.0	59.0	0.0	0.0	36.0	0	0
13:29:40	13.3	41.0	60.0	0.0	0.0	36.0	0	0
13:29:41	13.2	41.0	60.0	0.0	0.0	36.0	0	0
13:29:42	13.3	38.0	60.0	0.0	0.0	36.0	0	0
13:29:43	13.5	36.0	60.0	0.0	0.0	36.0	0	0
13:29:44	13.5	42.0	60.0	0.0	0.0	36.0	0	0
13:29:45	13.6	45.0	61.0	0.0	0.0	36.0	0	0
13:29:46	13.6	42.0	61.0	0.0	0.0	36.0	0	0
13:29:47	13.6	38.0	62.0	0.0	0.0	36.0	0	0
13:29:48	13.7	36.0	62.0	0.0	0.0	36.0	0	0
13:29:49	13.7	39.0	62.0	0.0	0.0	36.0	0	0
13:29:50	13.6	39.0	62.0	0.0	0.0	36.0	0	0
13:29:51	13.5	43.0	62.0	0.0	0.0	36.0	0	0
13:29:52	13.4	30.0	62.0	0.0	0.0	36.0	0	0
13:29:53	13.3	28.0	62.0	0.0	0.0	36.0	0	0
13:29:54	13.4	29.0	61.0	0.0	0.0	36.0	0	0
13:29:55	13.3	34.0	61.0	0.0	0.0	36.0	0	0
13:29:56	13.3	36.0	61.0	0.0	0.0	36.0	0	0
13:29:57	13.5	35.0	61.0	0.0	0.0	36.0	0	0
13:29:58	13.6	38.0	61.0	0.0	0.0	36.0	0	0
13:29:59	13.7	46.0	61.0	0.0	0.0	36.0	0	0
13:30:00	13.8	45.0	62.0	0.0	0.0	36.0	0	0
13:30:01	13.8	40.0	63.0	0.0	0.0	36.0	0	0
13:30:02	13.8	35.0	63.0	0.0	0.0	36.0	0	0
13:30:03	13.8	37.0	63.0	0.0	0.0	36.0	0	0
13:30:04	14.1	37.0	63.0	0.0	0.0	36.0	0	0
13:30:05	14.2	51.0	63.0	0.0	0.0	36.0	0	0
13:30:06	14.1	51.0	64.0	0.0	0.0	36.0	0	0
13:30:07	13.9	33.0	64.0	0.0	0.0	36.0	0	0
13:30:08	13.7	25.0	63.0	0.0	0.0	36.0	0	0
13:30:09	13.6	28.0	63.0	0.0	0.0	36.0	0	0
13:30:10	13.5	27.0	62.0	0.0	0.0	36.0	0	0
13:30:11	13.4	30.0	62.0	0.0	0.0	36.0	0	0
13:30:12	13.3	31.0	61.0	0.0	0.0	36.0	0	0
13:30:13	13.3	31.0	61.0	0.0	0.0	36.0	0	0
13:30:14	13.3	32.0	60.0	0.0	0.0	36.0	0	0
13:30:15	13.3	40.0	61.0	0.0	0.0	36.0	0	0
13:30:16	13.5	37.0	61.0	0.0	0.0	36.0	0	0
13:30:17	13.6	45.0	61.0	0.0	0.0	36.0	0	0
13:30:18	13.5	46.0	61.0	0.0	0.0	36.0	0	0
13:30:19	13.4	40.0	62.0	0.0	0.0	36.0	0	0
13:30:20	13.3	34.0	61.0	0.0	0.0	36.0	0	0
13:30:21	13.3	29.0	61.0	0.0	0.0	36.0	0	0
13:30:22	13.2	31.0	61.0	0.0	0.0	36.0	0	0
13:30:23	13.2	36.0	60.0	0.0	0.0	36.0	0	0
13:30:24	13.3	32.0	60.0	0.0	0.0	36.0	0	0
13:30:25	13.3	37.0	60.0	0.0	0.0	36.0	0	0
13:30:26	13.3	37.0	60.0	0.0	0.0	36.0	0	0
13:30:27	13.3	38.0	60.0	0.0	0.0	36.0	0	0
13:30:28	13.3	38.0	61.0	0.0	0.0	36.0	0	0
13:30:29	13.3	36.0	60.0	0.0	0.0	36.0	0	0
13:30:30	13.3	36.0	61.0	0.0	0.0	36.0	0	0
13:30:31	13.4	36.0	60.0	0.0	0.0	36.0	0	0
13:30:32	13.3	40.0	60.0	0.0	0.0	36.0	0	0
13:30:33	13.2	42.0	61.0	0.0	0.0	36.0	0	0
13:30:34	13.3	28.0	61.0	0.0	0.0	36.0	0	0
13:30:35	13.2	32.0	60.0	0.0	0.0	36.0	0	0
13:30:36	13.3	38.0	60.0	0.0	0.0	36.0	0	0
13:30:37	13.4	34.0	60.0	0.0	0.0	36.0	0	0
13:30:38	13.4	41.0	60.0	0.0	0.0	36.0	0	0
13:30:39	13.3	43.0	61.0	0.0	0.0	36.0	0	0
13:30:40	13.4	35.0	61.0	0.0	0.0	36.0	0	0
13:30:41	13.4	35.0	61.0	0.0	0.0	36.0	0	0
13:30:42	13.4	42.0	61.0	0.0	0.0	36.0	0	0
13:30:43	13.4	35.0	61.0	0.0	0.0	36.0	0	0
13:30:44	13.4	39.0	61.0	0.0	0.0	36.0	0	0
13:30:45	13.3	38.0	61.0	0.0	0.0	36.0	0	0
13:30:46	13.2	37.0	61.0	0.0	0.0	36.0	0	0
13:30:47	13.0	31.0	61.0	0.0	0.0	36.0	0	0
13:30:48	12.9	26.0	60.0	0.0	0.0	36.0	0	0
13:30:49	13.1	23.0	59.0	0.0	0.0	36.0	0	0
13:30:50	13.1	33.0	59.0	0.0	0.0	36.0	0	0
13:30:51	13.2	44.0	59.0	0.0	0.0	36.0	0	0
13:30:52	13.3	39.0	59.0	0.0	0.0	36.0	0	0
13:30:53	13.4	44.0	60.0	0.0	0.0	36.0	0	0
13:30:54	13.4	44.0	60.0	0.0	0.0	36.0	0	0
13:30:55	13.4	38.0	61.0	0.0	0.0	36.0	0	0
13:30:56	13.4	39.0	61.0	0.0	0.0	36.0	0	0
13:30:57	13.3	37.0	61.0	0.0	0.0	36.0	0	0
13:30:58	13.3	37.0	61.0	0.0	0.0	36.0	0	0
13:30:59	13.2	32.0	61.0	0.0	0.0	36.0	0	0
13:31:00	13.2	31.0	60.0	0.0	0.0	36.0	0	0
13:31:01	13.3	36.0	60.0	0.0	0.0	36.0	0	0
13:31:02	13.3	37.0	60.0	0.0	0.0	36.0	0	0
13:31:03	13.3	37.0	60.0	0.0	0.0	36.0	0	0
13:31:04	13.2	38.0	60.0	0.0	0.0	36.0	0	0
13:31:05	13.1	36.0	60.0	0.0	0.0	36.0	0	0
13:31:06	13.0	33.0	60.0	0.0	0.0	36.0	0	0
13:31:07	12.9	29.0	60.0	0.0	0.0	36.0	0	0
13:31:08	12.9	32.0	59.0	0.0	0.0	36.0	0	0
13:31:09	12.8	26.0	59.0	0.0	0.0	36.0	0	0
13:31:10	12.8	32.0	59.0	0.0	0.0	36.0	0	0
13:31:11	13.0	34.0	58.0	0.0	0.0	36.0	0	0
13:31:12	13.2	31.0	58.0	0.0	0.0	36.0	0	0
13:31:13	13.3	50.0	59.0	0.0	0.0	36.0	0	0
13:31:14	13.4	48.0	60.0	0.0	0.0	36.0	0	0
13:31:15	13.3	41.0	60.0	0.0	0.0	36.0	0	0
13:31:16	13.4	36.0	61.0	0.0	0.0	36.0	0	0
13:31:17	13.4	33.0	60.0	0.0	0.0	36.0	0	0
13:31:18	13.4	40.0	61.0	0.0	0.0	36.0	0	0
13:31:19	13.4	33.0	61.0	0.0	0.0	36.0	0	0
13:31:20	13.4	40.0	61.0	0.0	0.0	36.0	0	0
13:31:21	13.4	37.0	61.0	0.0	0.0	36.0	0	0
13:31:22	13.3	36.0	61.0	0.0	0.0	36.0	0	0
13:31:23	13.4	34.0	61.0	0.0	0.0	36.0	0	0
13:31:24	13.3	34.0	61.0	0.0	0.0	36.0	0	0
13:31:25	13.3	37.0	61.0	0.0	0.0	36.0	0	0
13:31:26	13.3	32.0	61.0	0.0	0.0	36.0	0	0
13:31:27	13.3	35.0	60.0	0.0	0.0	36.0	0	0
13:31:28	13.4	36.0	61.0	0.0	0.0	36.0	0	0
13:31:29	13.5	35.0	60.0	0.0	0.0	36.0	0	0
13:31:30	13.7	42.0	61.0	0.0	0.0	36.0	0	0
13:31:31	13.8	46.0	62.0	0.0	0.0	36.0	0	0
13:31:32	13.7	43.0	63.0	0.0	0.0	36.0	0	0
13:31:33	13.8	33.0	63.0	0.0	0.0	36.0	0	0
13:31:34	13.8	42.0	63.0	0.0	0.0	36.0	0	0
13:31:35	13.7	35.0	63.0	0.0	0.0	36.0	0	0
13:31:36	13.6	33.0	63.0	0.0	0.0	36.0	0	0
13:31:37	13.6	28.0	62.0	0.0	0.0	36.0	0	0
13:31:38	13.6	33.0	61.0	0.0	0.0	36.0	0	0
13:31:39	13.6	36.0	62.0	0.0	0.0	36.0	0	0
13:31:40	13.5	38.0	62.0	0.0	0.0	36.0	0	0
13:31:41	13.4	32.0	61.0	0.0	0.0	36.0	0	0
13:31:42	13.4	30.0	61.0	0.0	0.0	36.0	0	0
13:31:43	13.4	33.0	61.0	0.0	0.0	36.0	0	0
13:31:44	13.4	30.0	61.0	0.0	0.0	36.0	0	0
13:31:45	13.4	38.0	61.0	0.0	0.0	36.0	0	0
13:31:46	13.3	32.0	61.0	0.0	0.0	36.0	0	0
13:31:47	13.3	37.0	61.0	0.0	0.0	36.0	0	0
13:31:48	13.4	33.0	60.0	0.0	0.0	36.0	0	0
13:31:49	13.3	36.0	60.0	0.0	0.0	36.0	0	0
13:31:50	13.3	38.0	61.0	0.0	0.0	36.0	0	0
13:31:51	13.5	33.0	61.0	0.0	0.0	36.0	0	0
13:31:52	13.5	40.0	60.0	0.0	0.0	36.0	0	0
13:31:53	13.5	42.0	61.0	0.0	0.0	36.0	0	0
13:31:54	13.5	39.0	61.0	0.0	0.0	36.0	0	0
13:31:55	13.5	37.0	61.0	0.0	0.0	36.0	0	0
13:31:56	13.5	35.0	61.0	0.0	0.0	36.0	0	0
13:31:57	13.5	34.0	61.0	0.0	0.0	36.0	0	0
13:31:58	13.4	39.0	61.0	0.0	0.0	36.0	0	0
13:31:59	13.3	34.0	61.0	0.0	0.0	36.0	0	0
13:32:00	13.3	31.0	61.0	0.0	0.0	36.0	0	0
13:32:01	13.2	32.0	61.0	0.0	0.0	36.0	0	0
13:32:02	13.0	32.0	60.0	0.0	0.0	36.0	0	0
13:32:03	13.0	26.0	60.0	0.0	0.0	36.0	0	0
13:32:04	13.2	26.0	59.0	0.0	0.0	36.0	0	0
13:32:05	13.2	41.0	59.0	0.0	0.0	36.0	0	0
13:32:06	13.4	41.0	60.0	0.0	0.0	36.0	0	0
13:32:07	13.4	44.0	60.0	0.0	0.0	36.0	0	0
13:32:08	13.3	46.0	61.0	0.0	0.0	36.0	0	0
13:32:09	13.4	30.0	61.0	0.0	0.0	36.0	0	0
13:32:10	13.3	42.0	60.0	0.0	0.0	36.0	0	0
13:32:11	13.5	38.0	61.0	0.0	0.0	36.0	0	0
13:32:12	13.4	34.0	61.0	0.0	0.0	36.0	0	0
13:32:13	13.4	45.0	61.0	0.0	0.0	36.0	0	0
13:32:14	13.5	30.0	61.0	0.0	0.0	36.0	0	0
13:32:15	13.7	36.0	61.0	0.0	0.0	36.0	0	0
13:32:16	13.7	44.0	61.0	0.0	0.0	36.0	0	0
13:32:17	13.8	46.0	61.0	0.0	0.0	36.0	0	0
13:32:18	13.8	40.0	62.0	0.0	0.0	36.0	0	0
13:32:19	13.7	44.0	62.0	0.0	0.0	36.0	0	0
13:32:20	13.7	35.0	63.0	0.0	0.0	36.0	0	0
13:32:21	13.6	35.0	62.0	0.0	0.0	36.0	0	0
13:32:22	13.6	34.0	63.0	0.0	0.0	36.0	0	0
13:32:23	13.6	36.0	62.0	0.0	0.0	36.0	0	0
13:32:24	13.6	34.0	62.0	0.0	0.0	36.0	0	0
13:32:25	13.5	37.0	62.0	0.0	0.0	36.0	0	0
13:32:26	13.5	34.0	62.0	0.0	0.0	36.0	0	0
13:32:27	13.4	35.0	62.0	0.0	0.0	36.0	0	0
13:32:28	13.4	29.0	61.0	0.0	0.0	36.0	0	0
13:32:29	13.4	31.0	61.0	0.0	0.0	36.0	0	0
13:32:30	13.3	40.0	61.0	0.0	0.0	36.0	0	0
13:32:31	13.3	30.0	61.0	0.0	0.0	36.0	0	0
13:32:32	13.3	32.0	61.0	0.0	0.0	36.0	0	0
13:32:33	13.3	33.0	60.0	0.0	0.0	36.0	0	0
13:32:34	13.3	35.0	60.0	0.0	0.0	36.0	0	0
13:32:35	13.2	40.0	60.0	0.0	0.0	36.0	0	0
13:32:36	13.2	31.0	60.0	0.0	0.0	36.0	0	0
13:32:37	13.2	34.0	60.0	0.0	0.0	36.0	0	0
13:32:38	13.1	33.0	60.0	0.0	0.0	36.0	0	0
13:32:39	13.1	33.0	60.0	0.0	0.0	36.0	0	0
13:32:40	13.2	36.0	60.0	0.0	0.0	36.0	0	0
13:32:41	13.2	35.0	60.0	0.0	0.0	36.0	0	0
13:32:42	13.2	42.0	60.0	0.0	0.0	36.0	0	0
13:32:43	13.1	34.0	60.0	0.0	0.0	36.0	0	0
13:32:44	13.1	30.0	60.0	0.0	0.0	36.0	0	0
13:32:45	13.0	32.0	60.0	0.0	0.0	36.0	0	0
13:32:46	12.9	33.0	59.0	0.0	0.0	36.0	0	0
13:32:47	12.8	30.0	59.0	0.0	0.0	36.0	0	0
13:32:48	12.8	26.0	59.0	0.0	0.0	36.0	0	0
13:32:49	12.7	39.0	58.0	0.0	0.0	36.0	0	0
13:32:50	12.7	30.0	58.0	0.0	0.0	36.0	0	0
13:32:51	12.9	30.0	58.0	0.0	0.0	36.0	0	0
13:32:52	13.1	31.0	57.0	0.0	0.0	36.0	0	0
13:32:53	13.0	47.0	59.0	0.0	0.0	36.0	0	0
13:32:54	13.1	51.0	60.0	0.0	0.0	36.0	0	0
13:32:55	13.2	30.0	60.0	0.0	0.0	36.0	0	0
13:32:56	13.3	39.0	60.0	0.0	0.0	36.0	0	0
13:32:57	13.2	40.0	60.0	0.0	0.0	36.0	0	0
13:32:58	13.1	39.0	60.0	0.0	0.0	36.0	0	0
13:32:59	13.2	34.0	60.0	0.0	0.0	36.0	0	0
13:33:00	13.3	29.0	59.0	0.0	0.0	36.0	0	0
13:33:01	13.3	42.0	61.0	0.0	0.0	36.0	0	0
13:33:02	13.3	35.0	61.0	0.0	0.0	36.0	0	0
13:33:03	13.2	34.0	61.0	0.0	0.0	36.0	0	0
