# Supplementary material for: Handcycling with concurrent lower body low-frequency electromyostimulation significantly increases acute oxygen uptake: implications for rehabilitation and prevention
Source: PeerJ. 2022 May 18;10:e13333. doi: 10.7717/peerj.13333 (PMC9123886; doi:10.7717/peerj.13333)
Supplement: Supplemental Information 1 — Raw data for each participant (load, heart rate, spirometric data) and R-Scripts for data processing (as described in the material & method section under “Data aquisition”), and EMS intensity and blood lactate concentration. [file peerj-10-13333-s001.zip › raw_data/HANDCYCLE/EMS_Pilot_15_EMS_LOAD.csv]

Time	Speed [km/h]	Power [watt]	Cadence	Heartrate	Temperature [?]	Altitude [m]	latitude	longitude
13:08:03	0.0	0.0	0.0	0.0	0.0	36.0	0	0
13:08:04	0.0	0.0	0.0	0.0	0.0	36.0	0	0
13:08:05	0.0	0.0	0.0	0.0	0.0	36.0	0	0
13:08:06	0.0	0.0	0.0	0.0	0.0	36.0	0	0
13:08:07	0.0	0.0	0.0	0.0	0.0	36.0	0	0
13:08:08	0.0	0.0	0.0	0.0	0.0	36.0	0	0
13:08:09	0.0	0.0	0.0	0.0	0.0	36.0	0	0
13:08:10	0.0	0.0	0.0	0.0	0.0	36.0	0	0
13:08:11	0.0	0.0	0.0	0.0	0.0	36.0	0	0
13:08:12	3.0	0.0	0.0	0.0	0.0	36.0	0	0
13:08:13	4.6	0.0	0.0	0.0	0.0	36.0	0	0
13:08:14	6.1	0.0	0.0	0.0	0.0	36.0	0	0
13:08:15	7.3	0.0	0.0	0.0	0.0	36.0	0	0
13:08:16	8.2	0.0	0.0	0.0	0.0	36.0	0	0
13:08:17	8.8	0.0	0.0	0.0	0.0	36.0	0	0
13:08:18	9.5	0.0	0.0	0.0	0.0	36.0	0	0
13:08:19	9.8	38.0	43.0	0.0	0.0	36.0	0	0
13:08:20	9.8	38.0	43.0	0.0	0.0	36.0	0	0
13:08:21	9.5	38.0	43.0	0.0	0.0	36.0	0	0
13:08:22	9.5	17.0	45.0	0.0	0.0	36.0	0	0
13:08:23	9.7	10.0	42.0	0.0	0.0	36.0	0	0
13:08:24	10.9	10.0	42.0	0.0	0.0	36.0	0	0
13:08:25	11.4	28.0	43.0	0.0	0.0	36.0	0	0
13:08:26	12.1	76.0	47.0	0.0	0.0	36.0	0	0
13:08:27	12.6	63.0	52.0	0.0	0.0	36.0	0	0
13:08:28	12.8	74.0	55.0	0.0	0.0	36.0	0	0
13:08:29	12.8	65.0	57.0	0.0	0.0	36.0	0	0
13:08:30	12.9	40.0	58.0	0.0	0.0	36.0	0	0
13:08:31	13.0	35.0	58.0	0.0	0.0	36.0	0	0
13:08:32	13.5	36.0	59.0	0.0	0.0	36.0	0	0
13:08:33	13.7	54.0	60.0	0.0	0.0	36.0	0	0
13:08:34	13.6	62.0	62.0	0.0	0.0	36.0	0	0
13:08:35	13.4	39.0	62.0	0.0	0.0	36.0	0	0
13:08:36	13.2	24.0	62.0	0.0	0.0	36.0	0	0
13:08:37	13.0	22.0	61.0	0.0	0.0	36.0	0	0
13:08:38	12.8	19.0	60.0	0.0	0.0	36.0	0	0
13:08:39	12.9	18.0	59.0	0.0	0.0	36.0	0	0
13:08:40	12.8	44.0	58.0	0.0	0.0	36.0	0	0
13:08:41	12.8	36.0	59.0	0.0	0.0	36.0	0	0
13:08:42	12.8	27.0	58.0	0.0	0.0	36.0	0	0
13:08:43	12.8	51.0	58.0	0.0	0.0	36.0	0	0
13:08:44	12.9	37.0	58.0	0.0	0.0	36.0	0	0
13:08:45	12.8	43.0	58.0	0.0	0.0	36.0	0	0
13:08:46	13.1	38.0	58.0	0.0	0.0	36.0	0	0
13:08:47	13.1	46.0	58.0	0.0	0.0	36.0	0	0
13:08:48	13.0	54.0	59.0	0.0	0.0	36.0	0	0
13:08:49	13.2	33.0	59.0	0.0	0.0	36.0	0	0
13:08:50	13.4	41.0	59.0	0.0	0.0	36.0	0	0
13:08:51	13.3	56.0	60.0	0.0	0.0	36.0	0	0
13:08:52	13.1	39.0	60.0	0.0	0.0	36.0	0	0
13:08:53	13.0	31.0	60.0	0.0	0.0	36.0	0	0
13:08:54	12.9	32.0	59.0	0.0	0.0	36.0	0	0
13:08:55	13.0	33.0	59.0	0.0	0.0	36.0	0	0
13:08:56	12.9	37.0	59.0	0.0	0.0	36.0	0	0
13:08:57	12.9	38.0	59.0	0.0	0.0	36.0	0	0
13:08:58	13.1	34.0	59.0	0.0	0.0	36.0	0	0
13:08:59	13.3	52.0	59.0	0.0	0.0	36.0	0	0
13:09:00	13.5	55.0	60.0	0.0	0.0	36.0	0	0
13:09:01	13.6	51.0	61.0	0.0	0.0	36.0	0	0
13:09:02	13.6	44.0	62.0	0.0	0.0	36.0	0	0
13:09:03	13.5	35.0	61.0	0.0	0.0	36.0	0	0
13:09:04	13.4	38.0	62.0	0.0	0.0	36.0	0	0
13:09:05	13.3	29.0	61.0	0.0	0.0	36.0	0	0
13:09:06	13.3	29.0	61.0	0.0	0.0	36.0	0	0
13:09:07	13.5	33.0	60.0	0.0	0.0	36.0	0	0
13:09:08	13.5	44.0	60.0	0.0	0.0	36.0	0	0
13:09:09	13.4	42.0	61.0	0.0	0.0	36.0	0	0
13:09:10	13.4	36.0	61.0	0.0	0.0	36.0	0	0
13:09:11	13.3	33.0	61.0	0.0	0.0	36.0	0	0
13:09:12	13.2	32.0	61.0	0.0	0.0	36.0	0	0
13:09:13	13.1	33.0	60.0	0.0	0.0	36.0	0	0
13:09:14	13.1	27.0	60.0	0.0	0.0	36.0	0	0
13:09:15	13.2	32.0	59.0	0.0	0.0	36.0	0	0
13:09:16	13.3	41.0	60.0	0.0	0.0	36.0	0	0
13:09:17	13.3	35.0	60.0	0.0	0.0	36.0	0	0
13:09:18	13.3	48.0	60.0	0.0	0.0	36.0	0	0
13:09:19	13.3	34.0	60.0	0.0	0.0	36.0	0	0
13:09:20	13.2	35.0	60.0	0.0	0.0	36.0	0	0
13:09:21	13.0	33.0	60.0	0.0	0.0	36.0	0	0
13:09:22	12.9	30.0	60.0	0.0	0.0	36.0	0	0
13:09:23	12.9	23.0	59.0	0.0	0.0	36.0	0	0
13:09:24	12.7	32.0	58.0	0.0	0.0	36.0	0	0
13:09:25	12.7	26.0	58.0	0.0	0.0	36.0	0	0
13:09:26	12.7	32.0	58.0	0.0	0.0	36.0	0	0
13:09:27	13.0	36.0	58.0	0.0	0.0	36.0	0	0
13:09:28	13.0	55.0	59.0	0.0	0.0	36.0	0	0
13:09:29	13.2	32.0	59.0	0.0	0.0	36.0	0	0
13:09:30	13.2	51.0	60.0	0.0	0.0	36.0	0	0
13:09:31	13.3	40.0	60.0	0.0	0.0	36.0	0	0
13:09:32	13.2	41.0	61.0	0.0	0.0	36.0	0	0
13:09:33	13.2	34.0	60.0	0.0	0.0	36.0	0	0
13:09:34	13.0	33.0	60.0	0.0	0.0	36.0	0	0
13:09:35	12.9	24.0	60.0	0.0	0.0	36.0	0	0
13:09:36	12.8	30.0	59.0	0.0	0.0	36.0	0	0
13:09:37	12.8	26.0	58.0	0.0	0.0	36.0	0	0
13:09:38	12.7	37.0	58.0	0.0	0.0	36.0	0	0
13:09:39	12.8	37.0	58.0	0.0	0.0	36.0	0	0
13:09:40	13.2	33.0	58.0	0.0	0.0	36.0	0	0
13:09:41	13.3	38.0	58.0	0.0	0.0	36.0	0	0
13:09:42	13.4	42.0	61.0	0.0	0.0	36.0	0	0
13:09:43	13.4	44.0	61.0	0.0	0.0	36.0	0	0
13:09:44	13.2	39.0	61.0	0.0	0.0	36.0	0	0
13:09:45	13.1	26.0	61.0	0.0	0.0	36.0	0	0
13:09:46	12.9	26.0	60.0	0.0	0.0	36.0	0	0
13:09:47	13.0	26.0	60.0	0.0	0.0	36.0	0	0
13:09:48	13.1	25.0	59.0	0.0	0.0	36.0	0	0
13:09:49	13.3	41.0	59.0	0.0	0.0	36.0	0	0
13:09:50	13.4	50.0	60.0	0.0	0.0	36.0	0	0
13:09:51	13.5	45.0	61.0	0.0	0.0	36.0	0	0
13:09:52	13.4	45.0	61.0	0.0	0.0	36.0	0	0
13:09:53	13.2	31.0	61.0	0.0	0.0	36.0	0	0
13:09:54	13.0	28.0	61.0	0.0	0.0	36.0	0	0
13:09:55	13.0	23.0	60.0	0.0	0.0	36.0	0	0
13:09:56	12.9	30.0	59.0	0.0	0.0	36.0	0	0
13:09:57	13.2	34.0	59.0	0.0	0.0	36.0	0	0
13:09:58	13.5	54.0	60.0	0.0	0.0	36.0	0	0
13:09:59	13.4	52.0	61.0	0.0	0.0	36.0	0	0
13:10:00	13.3	35.0	61.0	0.0	0.0	36.0	0	0
13:10:01	13.3	34.0	61.0	0.0	0.0	36.0	0	0
13:10:02	13.2	34.0	61.0	0.0	0.0	36.0	0	0
13:10:03	13.2	32.0	60.0	0.0	0.0	36.0	0	0
13:10:04	13.0	31.0	60.0	0.0	0.0	36.0	0	0
13:10:05	13.1	26.0	60.0	0.0	0.0	36.0	0	0
13:10:06	13.1	38.0	59.0	0.0	0.0	36.0	0	0
13:10:07	13.0	37.0	60.0	0.0	0.0	36.0	0	0
13:10:08	13.0	32.0	59.0	0.0	0.0	36.0	0	0
13:10:09	12.9	31.0	59.0	0.0	0.0	36.0	0	0
13:10:10	12.9	33.0	59.0	0.0	0.0	36.0	0	0
13:10:11	12.8	33.0	59.0	0.0	0.0	36.0	0	0
13:10:12	13.1	35.0	59.0	0.0	0.0	36.0	0	0
13:10:13	13.3	30.0	59.0	0.0	0.0	36.0	0	0
13:10:14	13.3	56.0	59.0	0.0	0.0	36.0	0	0
13:10:15	13.2	41.0	60.0	0.0	0.0	36.0	0	0
13:10:16	13.1	36.0	60.0	0.0	0.0	36.0	0	0
13:10:17	12.9	30.0	60.0	0.0	0.0	36.0	0	0
13:10:18	12.9	31.0	60.0	0.0	0.0	36.0	0	0
13:10:19	13.1	26.0	59.0	0.0	0.0	36.0	0	0
13:10:20	13.1	35.0	59.0	0.0	0.0	36.0	0	0
13:10:21	13.1	47.0	59.0	0.0	0.0	36.0	0	0
13:10:22	13.0	38.0	60.0	0.0	0.0	36.0	0	0
13:10:23	13.0	33.0	60.0	0.0	0.0	36.0	0	0
13:10:24	13.1	29.0	59.0	0.0	0.0	36.0	0	0
13:10:25	13.0	41.0	59.0	0.0	0.0	36.0	0	0
13:10:26	13.0	35.0	59.0	0.0	0.0	36.0	0	0
13:10:27	13.2	30.0	59.0	0.0	0.0	36.0	0	0
13:10:28	13.4	38.0	59.0	0.0	0.0	36.0	0	0
13:10:29	13.1	50.0	60.0	0.0	0.0	36.0	0	0
13:10:30	12.9	44.0	61.0	0.0	0.0	36.0	0	0
13:10:31	13.1	22.0	60.0	0.0	0.0	36.0	0	0
13:10:32	13.3	22.0	59.0	0.0	0.0	36.0	0	0
13:10:33	13.2	47.0	59.0	0.0	0.0	36.0	0	0
13:10:34	13.3	46.0	60.0	0.0	0.0	36.0	0	0
13:10:35	13.3	32.0	60.0	0.0	0.0	36.0	0	0
13:10:36	13.3	47.0	60.0	0.0	0.0	36.0	0	0
13:10:37	13.2	36.0	61.0	0.0	0.0	36.0	0	0
13:10:38	13.1	36.0	61.0	0.0	0.0	36.0	0	0
13:10:39	13.0	29.0	60.0	0.0	0.0	36.0	0	0
13:10:40	12.9	26.0	60.0	0.0	0.0	36.0	0	0
13:10:41	12.9	28.0	59.0	0.0	0.0	36.0	0	0
13:10:42	13.1	29.0	59.0	0.0	0.0	36.0	0	0
13:10:43	13.1	40.0	58.0	0.0	0.0	36.0	0	0
13:10:44	13.3	47.0	59.0	0.0	0.0	36.0	0	0
13:10:45	13.4	37.0	60.0	0.0	0.0	36.0	0	0
13:10:46	13.4	53.0	60.0	0.0	0.0	36.0	0	0
13:10:47	13.4	34.0	61.0	0.0	0.0	36.0	0	0
13:10:48	13.3	41.0	61.0	0.0	0.0	36.0	0	0
13:10:49	13.3	39.0	61.0	0.0	0.0	36.0	0	0
13:10:50	13.3	28.0	60.0	0.0	0.0	36.0	0	0
13:10:51	13.4	41.0	61.0	0.0	0.0	36.0	0	0
13:10:52	13.4	37.0	61.0	0.0	0.0	36.0	0	0
13:10:53	13.3	38.0	61.0	0.0	0.0	36.0	0	0
13:10:54	13.2	36.0	61.0	0.0	0.0	36.0	0	0
13:10:55	13.1	33.0	61.0	0.0	0.0	36.0	0	0
13:10:56	13.1	29.0	60.0	0.0	0.0	36.0	0	0
13:10:57	13.1	29.0	60.0	0.0	0.0	36.0	0	0
13:10:58	13.1	37.0	60.0	0.0	0.0	36.0	0	0
13:10:59	13.0	35.0	59.0	0.0	0.0	36.0	0	0
13:11:00	13.0	33.0	59.0	0.0	0.0	36.0	0	0
13:11:01	13.4	33.0	59.0	0.0	0.0	36.0	0	0
13:11:02	13.3	39.0	59.0	0.0	0.0	36.0	0	0
13:11:03	13.3	56.0	60.0	0.0	0.0	36.0	0	0
13:11:04	13.4	33.0	61.0	0.0	0.0	36.0	0	0
13:11:05	13.3	36.0	60.0	0.0	0.0	36.0	0	0
13:11:06	13.2	39.0	61.0	0.0	0.0	36.0	0	0
13:11:07	13.1	32.0	60.0	0.0	0.0	36.0	0	0
13:11:08	13.0	30.0	60.0	0.0	0.0	36.0	0	0
13:11:09	12.8	31.0	60.0	0.0	0.0	36.0	0	0
13:11:10	12.7	28.0	59.0	0.0	0.0	36.0	0	0
13:11:11	12.6	27.0	58.0	0.0	0.0	36.0	0	0
13:11:12	12.6	27.0	58.0	0.0	0.0	36.0	0	0
13:11:13	12.7	28.0	57.0	0.0	0.0	36.0	0	0
13:11:14	12.7	43.0	57.0	0.0	0.0	36.0	0	0
13:11:15	13.2	36.0	58.0	0.0	0.0	36.0	0	0
13:11:16	13.3	53.0	58.0	0.0	0.0	36.0	0	0
13:11:17	13.4	66.0	60.0	0.0	0.0	36.0	0	0
13:11:18	13.4	43.0	61.0	0.0	0.0	36.0	0	0
13:11:19	13.4	42.0	61.0	0.0	0.0	36.0	0	0
13:11:20	13.3	36.0	61.0	0.0	0.0	36.0	0	0
13:11:21	13.1	34.0	61.0	0.0	0.0	36.0	0	0
13:11:22	13.1	28.0	60.0	0.0	0.0	36.0	0	0
13:11:23	13.1	29.0	60.0	0.0	0.0	36.0	0	0
13:11:24	13.0	35.0	59.0	0.0	0.0	36.0	0	0
13:11:25	12.9	37.0	60.0	0.0	0.0	36.0	0	0
13:11:26	12.7	28.0	59.0	0.0	0.0	36.0	0	0
13:11:27	13.0	29.0	59.0	0.0	0.0	36.0	0	0
13:11:28	12.9	31.0	58.0	0.0	0.0	36.0	0	0
13:11:29	13.0	48.0	59.0	0.0	0.0	36.0	0	0
13:11:30	13.2	34.0	59.0	0.0	0.0	36.0	0	0
13:11:31	13.4	51.0	59.0	0.0	0.0	36.0	0	0
13:11:32	13.3	45.0	60.0	0.0	0.0	36.0	0	0
13:11:33	13.3	42.0	61.0	0.0	0.0	36.0	0	0
13:11:34	13.3	32.0	60.0	0.0	0.0	36.0	0	0
13:11:35	13.2	35.0	60.0	0.0	0.0	36.0	0	0
13:11:36	13.1	31.0	60.0	0.0	0.0	36.0	0	0
13:11:37	13.0	33.0	60.0	0.0	0.0	36.0	0	0
13:11:38	13.0	22.0	59.0	0.0	0.0	36.0	0	0
13:11:39	13.0	39.0	59.0	0.0	0.0	36.0	0	0
13:11:40	13.4	27.0	59.0	0.0	0.0	36.0	0	0
13:11:41	13.4	50.0	59.0	0.0	0.0	36.0	0	0
13:11:42	13.5	59.0	61.0	0.0	0.0	36.0	0	0
13:11:43	13.4	30.0	61.0	0.0	0.0	36.0	0	0
13:11:44	13.3	41.0	61.0	0.0	0.0	36.0	0	0
13:11:45	13.2	30.0	61.0	0.0	0.0	36.0	0	0
13:11:46	13.1	27.0	60.0	0.0	0.0	36.0	0	0
13:11:47	12.9	29.0	60.0	0.0	0.0	36.0	0	0
13:11:48	13.0	24.0	59.0	0.0	0.0	36.0	0	0
13:11:49	13.3	32.0	59.0	0.0	0.0	36.0	0	0
13:11:50	13.4	53.0	59.0	0.0	0.0	36.0	0	0
13:11:51	13.4	45.0	60.0	0.0	0.0	36.0	0	0
13:11:52	13.4	38.0	61.0	0.0	0.0	36.0	0	0
13:11:53	13.8	38.0	61.0	0.0	0.0	36.0	0	0
13:11:54	13.6	54.0	61.0	0.0	0.0	36.0	0	0
13:11:55	13.5	47.0	62.0	0.0	0.0	36.0	0	0
13:11:56	13.5	24.0	62.0	0.0	0.0	36.0	0	0
13:11:57	13.6	34.0	61.0	0.0	0.0	36.0	0	0
13:11:58	13.6	36.0	61.0	0.0	0.0	36.0	0	0
13:11:59	13.6	40.0	62.0	0.0	0.0	36.0	0	0
13:12:00	13.7	37.0	62.0	0.0	0.0	36.0	0	0
13:12:01	13.6	38.0	62.0	0.0	0.0	36.0	0	0
13:12:02	13.5	46.0	62.0	0.0	0.0	36.0	0	0
13:12:03	13.5	30.0	62.0	0.0	0.0	36.0	0	0
13:12:04	13.5	26.0	62.0	0.0	0.0	36.0	0	0
13:12:05	13.6	42.0	61.0	0.0	0.0	36.0	0	0
13:12:06	13.6	38.0	62.0	0.0	0.0	36.0	0	0
13:12:07	13.6	41.0	62.0	0.0	0.0	36.0	0	0
13:12:08	13.8	35.0	62.0	0.0	0.0	36.0	0	0
13:12:09	13.7	45.0	62.0	0.0	0.0	36.0	0	0
13:12:10	13.7	30.0	62.0	0.0	0.0	36.0	0	0
13:12:11	13.6	40.0	62.0	0.0	0.0	36.0	0	0
13:12:12	13.5	34.0	62.0	0.0	0.0	36.0	0	0
13:12:13	13.5	25.0	62.0	0.0	0.0	36.0	0	0
13:12:14	13.5	36.0	61.0	0.0	0.0	36.0	0	0
13:12:15	13.6	37.0	61.0	0.0	0.0	36.0	0	0
13:12:16	13.6	42.0	61.0	0.0	0.0	36.0	0	0
13:12:17	13.6	39.0	62.0	0.0	0.0	36.0	0	0
13:12:18	13.9	33.0	62.0	0.0	0.0	36.0	0	0
13:12:19	14.0	50.0	62.0	0.0	0.0	36.0	0	0
13:12:20	13.9	49.0	63.0	0.0	0.0	36.0	0	0
13:12:21	13.8	37.0	63.0	0.0	0.0	36.0	0	0
13:12:22	13.7	34.0	63.0	0.0	0.0	36.0	0	0
13:12:23	13.6	29.0	63.0	0.0	0.0	36.0	0	0
13:12:24	13.5	33.0	62.0	0.0	0.0	36.0	0	0
13:12:25	13.6	28.0	62.0	0.0	0.0	36.0	0	0
13:12:26	13.4	35.0	61.0	0.0	0.0	36.0	0	0
13:12:27	13.3	37.0	62.0	0.0	0.0	36.0	0	0
13:12:28	13.2	28.0	61.0	0.0	0.0	36.0	0	0
13:12:29	13.1	27.0	60.0	0.0	0.0	36.0	0	0
13:12:30	13.1	33.0	60.0	0.0	0.0	36.0	0	0
13:12:31	13.2	31.0	60.0	0.0	0.0	36.0	0	0
13:12:32	13.3	39.0	60.0	0.0	0.0	36.0	0	0
13:12:33	13.4	43.0	60.0	0.0	0.0	36.0	0	0
13:12:34	13.4	44.0	60.0	0.0	0.0	36.0	0	0
13:12:35	13.3	42.0	61.0	0.0	0.0	36.0	0	0
13:12:36	13.2	34.0	61.0	0.0	0.0	36.0	0	0
13:12:37	13.1	32.0	60.0	0.0	0.0	36.0	0	0
13:12:38	13.2	32.0	60.0	0.0	0.0	36.0	0	0
13:12:39	13.3	37.0	60.0	0.0	0.0	36.0	0	0
13:12:40	13.3	44.0	60.0	0.0	0.0	36.0	0	0
13:12:41	13.2	37.0	60.0	0.0	0.0	36.0	0	0
13:12:42	13.2	37.0	60.0	0.0	0.0	36.0	0	0
13:12:43	13.1	35.0	60.0	0.0	0.0	36.0	0	0
13:12:44	13.1	36.0	60.0	0.0	0.0	36.0	0	0
13:12:45	13.2	31.0	60.0	0.0	0.0	36.0	0	0
13:12:46	13.3	39.0	60.0	0.0	0.0	36.0	0	0
13:12:47	13.3	43.0	60.0	0.0	0.0	36.0	0	0
13:12:48	13.4	33.0	60.0	0.0	0.0	36.0	0	0
13:12:49	13.4	41.0	60.0	0.0	0.0	36.0	0	0
13:12:50	13.4	42.0	61.0	0.0	0.0	36.0	0	0
13:12:51	13.3	40.0	61.0	0.0	0.0	36.0	0	0
13:12:52	13.3	37.0	61.0	0.0	0.0	36.0	0	0
13:12:53	13.2	27.0	61.0	0.0	0.0	36.0	0	0
13:12:54	13.1	38.0	60.0	0.0	0.0	36.0	0	0
13:12:55	13.1	31.0	60.0	0.0	0.0	36.0	0	0
13:12:56	13.1	29.0	60.0	0.0	0.0	36.0	0	0
13:12:57	13.2	43.0	59.0	0.0	0.0	36.0	0	0
13:12:58	13.1	36.0	60.0	0.0	0.0	36.0	0	0
13:12:59	13.0	39.0	60.0	0.0	0.0	36.0	0	0
13:13:00	12.9	30.0	60.0	0.0	0.0	36.0	0	0
13:13:01	13.0	27.0	59.0	0.0	0.0	36.0	0	0
13:13:02	13.1	38.0	59.0	0.0	0.0	36.0	0	0
13:13:03	13.2	45.0	59.0	0.0	0.0	36.0	0	0
13:13:04	13.3	39.0	60.0	0.0	0.0	36.0	0	0
13:13:05	13.3	43.0	60.0	0.0	0.0	36.0	0	0
13:13:06	13.3	41.0	60.0	0.0	0.0	36.0	0	0
13:13:07	13.2	36.0	60.0	0.0	0.0	36.0	0	0
13:13:08	13.1	36.0	60.0	0.0	0.0	36.0	0	0
13:13:09	13.0	33.0	60.0	0.0	0.0	36.0	0	0
13:13:10	13.0	31.0	60.0	0.0	0.0	36.0	0	0
13:13:11	13.0	31.0	59.0	0.0	0.0	36.0	0	0
13:13:12	13.2	35.0	59.0	0.0	0.0	36.0	0	0
13:13:13	13.3	38.0	59.0	0.0	0.0	36.0	0	0
13:13:14	13.5	54.0	60.0	0.0	0.0	36.0	0	0
13:13:15	13.5	46.0	61.0	0.0	0.0	36.0	0	0
13:13:16	13.4	41.0	61.0	0.0	0.0	36.0	0	0
13:13:17	13.4	35.0	61.0	0.0	0.0	36.0	0	0
13:13:18	13.5	29.0	61.0	0.0	0.0	36.0	0	0
13:13:19	13.4	41.0	61.0	0.0	0.0	36.0	0	0
13:13:20	13.4	39.0	61.0	0.0	0.0	36.0	0	0
13:13:21	13.6	30.0	61.0	0.0	0.0	36.0	0	0
13:13:22	13.6	39.0	61.0	0.0	0.0	36.0	0	0
13:13:23	13.6	50.0	61.0	0.0	0.0	36.0	0	0
13:13:24	13.6	38.0	62.0	0.0	0.0	36.0	0	0
13:13:25	13.5	37.0	62.0	0.0	0.0	36.0	0	0
13:13:26	13.3	32.0	62.0	0.0	0.0	36.0	0	0
13:13:27	13.4	31.0	62.0	0.0	0.0	36.0	0	0
13:13:28	13.4	29.0	61.0	0.0	0.0	36.0	0	0
13:13:29	13.3	41.0	61.0	0.0	0.0	36.0	0	0
13:13:30	13.4	32.0	61.0	0.0	0.0	36.0	0	0
13:13:31	13.5	37.0	61.0	0.0	0.0	36.0	0	0
13:13:32	13.6	37.0	61.0	0.0	0.0	36.0	0	0
13:13:33	13.6	42.0	61.0	0.0	0.0	36.0	0	0
13:13:34	13.7	40.0	62.0	0.0	0.0	36.0	0	0
13:13:35	13.7	39.0	62.0	0.0	0.0	36.0	0	0
13:13:36	13.6	37.0	62.0	0.0	0.0	36.0	0	0
13:13:37	13.5	33.0	62.0	0.0	0.0	36.0	0	0
13:13:38	13.4	28.0	61.0	0.0	0.0	36.0	0	0
13:13:39	13.4	33.0	61.0	0.0	0.0	36.0	0	0
13:13:40	13.6	33.0	61.0	0.0	0.0	36.0	0	0
13:13:41	13.7	48.0	61.0	0.0	0.0	36.0	0	0
13:13:42	13.7	44.0	62.0	0.0	0.0	36.0	0	0
13:13:43	13.5	37.0	62.0	0.0	0.0	36.0	0	0
13:13:44	13.3	31.0	62.0	0.0	0.0	36.0	0	0
13:13:45	13.2	21.0	61.0	0.0	0.0	36.0	0	0
13:13:46	13.1	26.0	60.0	0.0	0.0	36.0	0	0
13:13:47	13.1	29.0	60.0	0.0	0.0	36.0	0	0
13:13:48	13.1	37.0	59.0	0.0	0.0	36.0	0	0
13:13:49	13.2	34.0	59.0	0.0	0.0	36.0	0	0
13:13:50	13.3	43.0	60.0	0.0	0.0	36.0	0	0
13:13:51	13.5	43.0	60.0	0.0	0.0	36.0	0	0
13:13:52	13.5	44.0	60.0	0.0	0.0	36.0	0	0
13:13:53	13.6	45.0	61.0	0.0	0.0	36.0	0	0
13:13:54	13.6	40.0	61.0	0.0	0.0	36.0	0	0
13:13:55	13.5	39.0	62.0	0.0	0.0	36.0	0	0
13:13:56	13.3	35.0	62.0	0.0	0.0	36.0	0	0
13:13:57	13.4	29.0	61.0	0.0	0.0	36.0	0	0
13:13:58	13.3	30.0	60.0	0.0	0.0	36.0	0	0
13:13:59	13.5	38.0	60.0	0.0	0.0	36.0	0	0
13:14:00	13.6	36.0	61.0	0.0	0.0	36.0	0	0
13:14:01	13.7	44.0	61.0	0.0	0.0	36.0	0	0
13:14:02	13.5	51.0	62.0	0.0	0.0	36.0	0	0
13:14:03	13.3	35.0	62.0	0.0	0.0	36.0	0	0
13:14:04	13.1	20.0	61.0	0.0	0.0	36.0	0	0
13:14:05	13.1	21.0	60.0	0.0	0.0	36.0	0	0
13:14:06	13.0	28.0	59.0	0.0	0.0	36.0	0	0
13:14:07	12.7	36.0	59.0	0.0	0.0	36.0	0	0
13:14:08	12.8	23.0	59.0	0.0	0.0	36.0	0	0
13:14:09	12.9	32.0	58.0	0.0	0.0	36.0	0	0
13:14:10	13.0	46.0	58.0	0.0	0.0	36.0	0	0
13:14:11	13.0	41.0	59.0	0.0	0.0	36.0	0	0
13:14:12	12.9	38.0	59.0	0.0	0.0	36.0	0	0
13:14:13	12.7	39.0	59.0	0.0	0.0	36.0	0	0
13:14:14	13.0	26.0	58.0	0.0	0.0	36.0	0	0
13:14:15	13.2	46.0	58.0	0.0	0.0	36.0	0	0
13:14:16	13.3	58.0	59.0	0.0	0.0	36.0	0	0
13:14:17	13.4	43.0	60.0	0.0	0.0	36.0	0	0
13:14:18	13.5	48.0	60.0	0.0	0.0	36.0	0	0
13:14:19	13.6	44.0	61.0	0.0	0.0	36.0	0	0
13:14:20	13.6	44.0	61.0	0.0	0.0	36.0	0	0
13:14:21	13.5	40.0	62.0	0.0	0.0	36.0	0	0
13:14:22	13.5	35.0	62.0	0.0	0.0	36.0	0	0
13:14:23	13.3	31.0	61.0	0.0	0.0	36.0	0	0
13:14:24	13.2	29.0	61.0	0.0	0.0	36.0	0	0
13:14:25	13.3	30.0	60.0	0.0	0.0	36.0	0	0
13:14:26	13.3	33.0	60.0	0.0	0.0	36.0	0	0
13:14:27	13.3	34.0	60.0	0.0	0.0	36.0	0	0
13:14:28	13.2	39.0	60.0	0.0	0.0	36.0	0	0
13:14:29	13.2	37.0	60.0	0.0	0.0	36.0	0	0
13:14:30	13.2	31.0	60.0	0.0	0.0	36.0	0	0
13:14:31	13.3	39.0	60.0	0.0	0.0	36.0	0	0
13:14:32	13.3	33.0	60.0	0.0	0.0	36.0	0	0
13:14:33	13.3	41.0	60.0	0.0	0.0	36.0	0	0
13:14:34	13.2	38.0	60.0	0.0	0.0	36.0	0	0
13:14:35	13.0	31.0	60.0	0.0	0.0	36.0	0	0
13:14:36	13.1	29.0	60.0	0.0	0.0	36.0	0	0
13:14:37	13.2	35.0	59.0	0.0	0.0	36.0	0	0
13:14:38	13.2	38.0	60.0	0.0	0.0	36.0	0	0
13:14:39	13.3	39.0	60.0	0.0	0.0	36.0	0	0
13:14:40	13.3	38.0	60.0	0.0	0.0	36.0	0	0
13:14:41	13.5	42.0	60.0	0.0	0.0	36.0	0	0
13:14:42	13.5	40.0	60.0	0.0	0.0	36.0	0	0
13:14:43	13.5	37.0	61.0	0.0	0.0	36.0	0	0
13:14:44	13.4	39.0	61.0	0.0	0.0	36.0	0	0
13:14:45	13.4	37.0	61.0	0.0	0.0	36.0	0	0
13:14:46	13.3	34.0	61.0	0.0	0.0	36.0	0	0
13:14:47	13.2	32.0	61.0	0.0	0.0	36.0	0	0
13:14:48	13.1	33.0	60.0	0.0	0.0	36.0	0	0
13:14:49	13.1	28.0	60.0	0.0	0.0	36.0	0	0
13:14:50	13.3	33.0	59.0	0.0	0.0	36.0	0	0
13:14:51	13.2	42.0	59.0	0.0	0.0	36.0	0	0
13:14:52	13.1	38.0	60.0	0.0	0.0	36.0	0	0
13:14:53	13.1	33.0	60.0	0.0	0.0	36.0	0	0
13:14:54	13.1	34.0	60.0	0.0	0.0	36.0	0	0
13:14:55	13.1	34.0	60.0	0.0	0.0	36.0	0	0
13:14:56	13.1	33.0	59.0	0.0	0.0	36.0	0	0
13:14:57	12.9	36.0	59.0	0.0	0.0	36.0	0	0
13:14:58	13.1	30.0	59.0	0.0	0.0	36.0	0	0
13:14:59	13.1	36.0	59.0	0.0	0.0	36.0	0	0
13:15:00	13.1	38.0	59.0	0.0	0.0	36.0	0	0
13:15:01	13.1	38.0	59.0	0.0	0.0	36.0	0	0
13:15:02	13.3	39.0	59.0	0.0	0.0	36.0	0	0
13:15:03	13.4	44.0	60.0	0.0	0.0	36.0	0	0
13:15:04	13.3	41.0	60.0	0.0	0.0	36.0	0	0
13:15:05	13.2	38.0	61.0	0.0	0.0	36.0	0	0
13:15:06	13.2	30.0	60.0	0.0	0.0	36.0	0	0
13:15:07	13.1	29.0	60.0	0.0	0.0	36.0	0	0
13:15:08	13.1	35.0	60.0	0.0	0.0	36.0	0	0
13:15:09	13.2	31.0	59.0	0.0	0.0	36.0	0	0
13:15:10	13.1	42.0	60.0	0.0	0.0	36.0	0	0
13:15:11	13.2	33.0	60.0	0.0	0.0	36.0	0	0
13:15:12	13.3	37.0	60.0	0.0	0.0	36.0	0	0
13:15:13	13.4	42.0	60.0	0.0	0.0	36.0	0	0
13:15:14	13.4	46.0	61.0	0.0	0.0	36.0	0	0
13:15:15	13.5	34.0	60.0	0.0	0.0	36.0	0	0
13:15:16	13.5	45.0	61.0	0.0	0.0	36.0	0	0
13:15:17	13.6	36.0	61.0	0.0	0.0	36.0	0	0
13:15:18	13.5	43.0	61.0	0.0	0.0	36.0	0	0
13:15:19	13.6	32.0	61.0	0.0	0.0	36.0	0	0
13:15:20	13.6	40.0	61.0	0.0	0.0	36.0	0	0
13:15:21	13.5	38.0	62.0	0.0	0.0	36.0	0	0
13:15:22	13.4	34.0	61.0	0.0	0.0	36.0	0	0
13:15:23	13.5	29.0	61.0	0.0	0.0	36.0	0	0
13:15:24	13.5	39.0	61.0	0.0	0.0	36.0	0	0
13:15:25	13.5	36.0	61.0	0.0	0.0	36.0	0	0
13:15:26	13.5	41.0	61.0	0.0	0.0	36.0	0	0
13:15:27	13.5	35.0	61.0	0.0	0.0	36.0	0	0
13:15:28	13.5	36.0	61.0	0.0	0.0	36.0	0	0
13:15:29	13.5	40.0	61.0	0.0	0.0	36.0	0	0
13:15:30	13.3	33.0	61.0	0.0	0.0	36.0	0	0
13:15:31	13.2	27.0	61.0	0.0	0.0	36.0	0	0
13:15:32	13.0	31.0	60.0	0.0	0.0	36.0	0	0
13:15:33	13.0	26.0	60.0	0.0	0.0	36.0	0	0
13:15:34	12.8	25.0	59.0	0.0	0.0	36.0	0	0
13:15:35	12.6	32.0	59.0	0.0	0.0	36.0	0	0
13:15:36	12.7	26.0	58.0	0.0	0.0	36.0	0	0
13:15:37	13.0	33.0	58.0	0.0	0.0	36.0	0	0
13:15:38	13.0	44.0	58.0	0.0	0.0	36.0	0	0
13:15:39	13.0	51.0	59.0	0.0	0.0	36.0	0	0
13:15:40	13.1	33.0	59.0	0.0	0.0	36.0	0	0
13:15:41	13.2	39.0	59.0	0.0	0.0	36.0	0	0
13:15:42	13.3	46.0	59.0	0.0	0.0	36.0	0	0
13:15:43	13.3	51.0	60.0	0.0	0.0	36.0	0	0
13:15:44	13.3	35.0	60.0	0.0	0.0	36.0	0	0
13:15:45	13.4	38.0	60.0	0.0	0.0	36.0	0	0
13:15:46	13.5	41.0	60.0	0.0	0.0	36.0	0	0
13:15:47	13.4	46.0	61.0	0.0	0.0	36.0	0	0
13:15:48	13.3	34.0	61.0	0.0	0.0	36.0	0	0
13:15:49	13.3	34.0	61.0	0.0	0.0	36.0	0	0
13:15:50	13.3	32.0	60.0	0.0	0.0	36.0	0	0
13:15:51	13.2	37.0	60.0	0.0	0.0	36.0	0	0
13:15:52	13.1	32.0	60.0	0.0	0.0	36.0	0	0
13:15:53	13.1	29.0	60.0	0.0	0.0	36.0	0	0
13:15:54	13.1	33.0	59.0	0.0	0.0	36.0	0	0
13:15:55	13.1	37.0	59.0	0.0	0.0	36.0	0	0
13:15:56	13.2	33.0	59.0	0.0	0.0	36.0	0	0
13:15:57	13.1	48.0	60.0	0.0	0.0	36.0	0	0
13:15:58	13.5	25.0	58.0	0.0	0.0	36.0	0	0
13:15:59	13.4	55.0	60.0	0.0	0.0	36.0	0	0
13:16:00	13.3	40.0	61.0	0.0	0.0	36.0	0	0
13:16:01	13.4	29.0	61.0	0.0	0.0	36.0	0	0
13:16:02	13.4	37.0	60.0	0.0	0.0	36.0	0	0
13:16:03	13.5	40.0	61.0	0.0	0.0	36.0	0	0
13:16:04	13.6	36.0	61.0	0.0	0.0	36.0	0	0
13:16:05	13.6	40.0	61.0	0.0	0.0	36.0	0	0
13:16:06	13.6	48.0	62.0	0.0	0.0	36.0	0	0
13:16:07	13.6	37.0	62.0	0.0	0.0	36.0	0	0
13:16:08	13.6	37.0	62.0	0.0	0.0	36.0	0	0
13:16:09	13.4	30.0	61.0	0.0	0.0	36.0	0	0
13:16:10	13.4	34.0	61.0	0.0	0.0	36.0	0	0
13:16:11	13.1	31.0	61.0	0.0	0.0	36.0	0	0
13:16:12	13.1	27.0	60.0	0.0	0.0	36.0	0	0
13:16:13	13.2	32.0	60.0	0.0	0.0	36.0	0	0
13:16:14	13.3	37.0	60.0	0.0	0.0	36.0	0	0
13:16:15	13.4	39.0	60.0	0.0	0.0	36.0	0	0
13:16:16	13.3	41.0	60.0	0.0	0.0	36.0	0	0
13:16:17	13.2	45.0	61.0	0.0	0.0	36.0	0	0
13:16:18	13.3	28.0	60.0	0.0	0.0	36.0	0	0
13:16:19	13.1	31.0	60.0	0.0	0.0	36.0	0	0
13:16:20	13.1	34.0	60.0	0.0	0.0	36.0	0	0
13:16:21	13.1	32.0	60.0	0.0	0.0	36.0	0	0
13:16:22	13.0	33.0	59.0	0.0	0.0	36.0	0	0
13:16:23	13.0	33.0	59.0	0.0	0.0	36.0	0	0
13:16:24	12.9	33.0	59.0	0.0	0.0	36.0	0	0
13:16:25	12.7	33.0	59.0	0.0	0.0	36.0	0	0
13:16:26	13.0	29.0	59.0	0.0	0.0	36.0	0	0
13:16:27	13.1	33.0	54.0	0.0	0.0	36.0	0	0
13:16:28	13.0	44.0	59.0	0.0	0.0	36.0	0	0
13:16:29	13.0	36.0	59.0	0.0	0.0	36.0	0	0
13:16:30	13.3	30.0	59.0	0.0	0.0	36.0	0	0
13:16:31	13.6	44.0	59.0	0.0	0.0	36.0	0	0
13:16:32	13.5	69.0	61.0	0.0	0.0	36.0	0	0
13:16:33	13.6	31.0	62.0	0.0	0.0	36.0	0	0
13:16:34	13.6	40.0	61.0	0.0	0.0	36.0	0	0
13:16:35	13.4	36.0	61.0	0.0	0.0	36.0	0	0
13:16:36	13.4	29.0	61.0	0.0	0.0	36.0	0	0
13:16:37	13.4	31.0	61.0	0.0	0.0	36.0	0	0
13:16:38	13.3	35.0	61.0	0.0	0.0	36.0	0	0
13:16:39	13.2	34.0	60.0	0.0	0.0	36.0	0	0
13:16:40	13.3	31.0	60.0	0.0	0.0	36.0	0	0
13:16:41	13.3	29.0	60.0	0.0	0.0	36.0	0	0
13:16:42	13.2	44.0	60.0	0.0	0.0	36.0	0	0
13:16:43	13.1	31.0	60.0	0.0	0.0	36.0	0	0
13:16:44	13.1	32.0	60.0	0.0	0.0	36.0	0	0
13:16:45	13.1	33.0	59.0	0.0	0.0	36.0	0	0
13:16:46	13.4	33.0	59.0	0.0	0.0	36.0	0	0
13:16:47	13.4	46.0	60.0	0.0	0.0	36.0	0	0
13:16:48	13.4	50.0	61.0	0.0	0.0	36.0	0	0
13:16:49	13.3	33.0	61.0	0.0	0.0	36.0	0	0
13:16:50	13.3	31.0	60.0	0.0	0.0	36.0	0	0
13:16:51	13.4	35.0	60.0	0.0	0.0	36.0	0	0
13:16:52	13.5	38.0	60.0	0.0	0.0	36.0	0	0
13:16:53	13.6	47.0	61.0	0.0	0.0	36.0	0	0
13:16:54	13.6	39.0	61.0	0.0	0.0	36.0	0	0
13:16:55	13.5	35.0	61.0	0.0	0.0	36.0	0	0
13:16:56	13.5	42.0	61.0	0.0	0.0	36.0	0	0
13:16:57	13.6	34.0	61.0	0.0	0.0	36.0	0	0
13:16:58	13.6	35.0	61.0	0.0	0.0	36.0	0	0
13:16:59	13.7	38.0	61.0	0.0	0.0	36.0	0	0
13:17:00	13.6	42.0	62.0	0.0	0.0	36.0	0	0
13:17:01	13.5	39.0	62.0	0.0	0.0	36.0	0	0
13:17:02	13.6	32.0	61.0	0.0	0.0	36.0	0	0
13:17:03	13.6	40.0	62.0	0.0	0.0	36.0	0	0
13:17:04	13.6	42.0	62.0	0.0	0.0	36.0	0	0
13:17:05	13.5	33.0	62.0	0.0	0.0	36.0	0	0
13:17:06	13.5	34.0	62.0	0.0	0.0	36.0	0	0
13:17:07	13.4	36.0	62.0	0.0	0.0	36.0	0	0
13:17:08	13.3	35.0	61.0	0.0	0.0	36.0	0	0
13:17:09	13.2	31.0	61.0	0.0	0.0	36.0	0	0
13:17:10	13.3	25.0	60.0	0.0	0.0	36.0	0	0
13:17:11	13.4	36.0	60.0	0.0	0.0	36.0	0	0
13:17:12	13.4	39.0	60.0	0.0	0.0	36.0	0	0
13:17:13	13.3	43.0	61.0	0.0	0.0	36.0	0	0
13:17:14	13.2	39.0	61.0	0.0	0.0	36.0	0	0
13:17:15	13.0	30.0	61.0	0.0	0.0	36.0	0	0
13:17:16	12.9	25.0	60.0	0.0	0.0	36.0	0	0
13:17:17	12.7	27.0	59.0	0.0	0.0	36.0	0	0
13:17:18	12.6	25.0	59.0	0.0	0.0	36.0	0	0
13:17:19	12.7	28.0	58.0	0.0	0.0	36.0	0	0
13:17:20	13.0	28.0	57.0	0.0	0.0	36.0	0	0
13:17:21	13.0	43.0	57.0	0.0	0.0	36.0	0	0
13:17:22	13.3	55.0	59.0	0.0	0.0	36.0	0	0
13:17:23	13.5	41.0	59.0	0.0	0.0	36.0	0	0
13:17:24	13.5	64.0	60.0	0.0	0.0	36.0	0	0
13:17:25	13.6	47.0	62.0	0.0	0.0	36.0	0	0
13:17:26	13.6	44.0	62.0	0.0	0.0	36.0	0	0
13:17:27	13.7	39.0	62.0	0.0	0.0	36.0	0	0
13:17:28	13.8	39.0	62.0	0.0	0.0	36.0	0	0
13:17:29	13.7	43.0	62.0	0.0	0.0	36.0	0	0
13:17:30	13.6	41.0	62.0	0.0	0.0	36.0	0	0
13:17:31	13.5	33.0	63.0	0.0	0.0	36.0	0	0
13:17:32	13.4	29.0	62.0	0.0	0.0	36.0	0	0
13:17:33	13.4	28.0	61.0	0.0	0.0	36.0	0	0
13:17:34	13.4	35.0	61.0	0.0	0.0	36.0	0	0
13:17:35	13.4	37.0	61.0	0.0	0.0	36.0	0	0
13:17:36	13.4	35.0	61.0	0.0	0.0	36.0	0	0
13:17:37	13.5	37.0	61.0	0.0	0.0	36.0	0	0
13:17:38	13.4	37.0	61.0	0.0	0.0	36.0	0	0
13:17:39	13.2	40.0	61.0	0.0	0.0	36.0	0	0
13:17:40	13.1	31.0	61.0	0.0	0.0	36.0	0	0
13:17:41	13.1	29.0	61.0	0.0	0.0	36.0	0	0
13:17:42	13.1	31.0	60.0	0.0	0.0	36.0	0	0
13:17:43	13.0	36.0	60.0	0.0	0.0	36.0	0	0
13:17:44	13.0	35.0	60.0	0.0	0.0	36.0	0	0
13:17:45	12.7	27.0	60.0	0.0	0.0	36.0	0	0
13:17:46	12.6	29.0	59.0	0.0	0.0	36.0	0	0
13:17:47	12.7	24.0	58.0	0.0	0.0	36.0	0	0
13:17:48	13.0	20.0	56.0	0.0	0.0	36.0	0	0
13:17:49	13.3	48.0	58.0	0.0	0.0	36.0	0	0
13:17:50	13.4	54.0	59.0	0.0	0.0	36.0	0	0
13:17:51	13.5	54.0	60.0	0.0	0.0	36.0	0	0
13:17:52	13.6	40.0	61.0	0.0	0.0	36.0	0	0
13:17:53	13.4	48.0	61.0	0.0	0.0	36.0	0	0
13:17:54	13.2	40.0	62.0	0.0	0.0	36.0	0	0
13:17:55	13.3	25.0	61.0	0.0	0.0	36.0	0	0
13:17:56	13.3	29.0	61.0	0.0	0.0	36.0	0	0
13:17:57	13.4	33.0	60.0	0.0	0.0	36.0	0	0
13:17:58	13.5	37.0	60.0	0.0	0.0	36.0	0	0
13:17:59	13.5	45.0	61.0	0.0	0.0	36.0	0	0
13:18:00	13.4	45.0	61.0	0.0	0.0	36.0	0	0
13:18:01	13.3	33.0	60.0	0.0	0.0	36.0	0	0
13:18:02	13.3	30.0	62.0	0.0	0.0	36.0	0	0
