# Supplementary material for: Handcycling with concurrent lower body low-frequency electromyostimulation significantly increases acute oxygen uptake: implications for rehabilitation and prevention
Source: PeerJ. 2022 May 18;10:e13333. doi: 10.7717/peerj.13333 (PMC9123886; doi:10.7717/peerj.13333)
Supplement: Supplemental Information 1 — Raw data for each participant (load, heart rate, spirometric data) and R-Scripts for data processing (as described in the material & method section under “Data aquisition”), and EMS intensity and blood lactate concentration. [file peerj-10-13333-s001.zip › raw_data/HANDCYCLE/EMS_Pilot_16_CON_LOAD.csv]

Time	Speed [km/h]	Power [watt]	Cadence	Heartrate	Temperature [?]	Altitude [m]	latitude	longitude
15:36:15	0.0	0.0	0.0	0.0	0.0	37.0	0	0
15:36:16	0.0	0.0	0.0	0.0	0.0	37.0	0	0
15:36:17	0.0	0.0	0.0	0.0	0.0	37.0	0	0
15:36:18	0.0	0.0	0.0	0.0	0.0	37.0	0	0
15:36:19	0.0	0.0	0.0	0.0	0.0	37.0	0	0
15:36:20	0.0	0.0	0.0	0.0	0.0	37.0	0	0
15:36:21	0.0	0.0	0.0	0.0	0.0	37.0	0	0
15:36:22	0.0	0.0	0.0	0.0	0.0	37.0	0	0
15:36:23	0.0	0.0	0.0	0.0	0.0	37.0	0	0
15:36:24	0.0	0.0	0.0	0.0	0.0	37.0	0	0
15:36:25	0.0	0.0	0.0	0.0	0.0	37.0	0	0
15:36:26	0.0	0.0	0.0	0.0	0.0	37.0	0	0
15:36:27	0.0	0.0	0.0	0.0	0.0	37.0	0	0
15:36:28	0.0	0.0	0.0	0.0	0.0	37.0	0	0
15:36:29	0.0	0.0	0.0	0.0	0.0	37.0	0	0
15:36:30	0.0	0.0	0.0	0.0	0.0	37.0	0	0
15:36:31	0.0	0.0	0.0	0.0	0.0	37.0	0	0
15:36:32	0.0	0.0	0.0	0.0	0.0	37.0	0	0
15:36:33	0.0	0.0	0.0	0.0	0.0	37.0	0	0
15:36:34	0.0	0.0	0.0	0.0	0.0	37.0	0	0
15:36:35	0.0	0.0	0.0	0.0	0.0	37.0	0	0
15:36:36	0.0	0.0	0.0	0.0	0.0	37.0	0	0
15:36:37	0.0	0.0	0.0	0.0	0.0	37.0	0	0
15:36:38	0.0	0.0	0.0	0.0	0.0	37.0	0	0
15:36:39	0.0	0.0	0.0	0.0	0.0	37.0	0	0
15:36:40	0.0	0.0	0.0	0.0	0.0	37.0	0	0
15:36:41	0.0	0.0	0.0	0.0	0.0	37.0	0	0
15:36:42	0.0	0.0	0.0	0.0	0.0	37.0	0	0
15:36:43	0.0	0.0	0.0	0.0	0.0	37.0	0	0
15:36:44	0.0	0.0	0.0	0.0	0.0	37.0	0	0
15:36:45	3.5	0.0	0.0	0.0	0.0	37.0	0	0
15:36:46	4.9	0.0	0.0	0.0	0.0	37.0	0	0
15:36:47	6.3	0.0	0.0	0.0	0.0	37.0	0	0
15:36:48	7.1	0.0	0.0	0.0	0.0	37.0	0	0
15:36:49	7.9	0.0	0.0	0.0	0.0	37.0	0	0
15:36:50	8.3	0.0	0.0	0.0	0.0	37.0	0	0
15:36:51	9.0	0.0	0.0	0.0	0.0	37.0	0	0
15:36:52	10.0	49.0	41.0	0.0	0.0	37.0	0	0
15:36:53	10.2	49.0	41.0	0.0	0.0	37.0	0	0
15:36:54	10.1	49.0	41.0	0.0	0.0	37.0	0	0
15:36:55	10.0	37.0	46.0	0.0	0.0	37.0	0	0
15:36:56	10.1	15.0	46.0	0.0	0.0	37.0	0	0
15:36:57	10.2	20.0	46.0	0.0	0.0	37.0	0	0
15:36:58	10.2	20.0	46.0	0.0	0.0	37.0	0	0
15:36:59	10.2	28.0	46.0	0.0	0.0	37.0	0	0
15:37:00	10.5	28.0	47.0	0.0	0.0	37.0	0	0
15:37:01	11.0	33.0	47.0	0.0	0.0	37.0	0	0
15:37:02	11.0	52.0	48.0	0.0	0.0	37.0	0	0
15:37:03	11.0	52.0	48.0	0.0	0.0	37.0	0	0
15:37:04	11.2	42.0	50.0	0.0	0.0	37.0	0	0
15:37:05	11.6	34.0	50.0	0.0	0.0	37.0	0	0
15:37:06	12.0	50.0	50.0	0.0	0.0	37.0	0	0
15:37:07	12.4	63.0	52.0	0.0	0.0	37.0	0	0
15:37:08	12.9	64.0	55.0	0.0	0.0	37.0	0	0
15:37:09	13.1	60.0	57.0	0.0	0.0	37.0	0	0
15:37:10	13.3	64.0	59.0	0.0	0.0	37.0	0	0
15:37:11	13.4	48.0	60.0	0.0	0.0	37.0	0	0
15:37:12	13.6	41.0	60.0	0.0	0.0	37.0	0	0
15:37:13	13.5	52.0	61.0	0.0	0.0	37.0	0	0
15:37:14	13.5	32.0	62.0	0.0	0.0	37.0	0	0
15:37:15	13.5	34.0	62.0	0.0	0.0	37.0	0	0
15:37:16	13.4	38.0	62.0	0.0	0.0	37.0	0	0
15:37:17	13.4	29.0	61.0	0.0	0.0	37.0	0	0
15:37:18	13.5	39.0	61.0	0.0	0.0	37.0	0	0
15:37:19	13.4	32.0	61.0	0.0	0.0	37.0	0	0
15:37:20	13.3	36.0	61.0	0.0	0.0	37.0	0	0
15:37:21	13.3	31.0	61.0	0.0	0.0	37.0	0	0
15:37:22	13.2	34.0	61.0	0.0	0.0	37.0	0	0
15:37:23	13.3	31.0	60.0	0.0	0.0	37.0	0	0
15:37:24	13.3	34.0	60.0	0.0	0.0	37.0	0	0
15:37:25	13.3	39.0	60.0	0.0	0.0	37.0	0	0
15:37:26	13.4	38.0	60.0	0.0	0.0	37.0	0	0
15:37:27	13.4	38.0	61.0	0.0	0.0	37.0	0	0
15:37:28	13.4	38.0	61.0	0.0	0.0	37.0	0	0
15:37:29	13.2	38.0	61.0	0.0	0.0	37.0	0	0
15:37:30	13.0	31.0	61.0	0.0	0.0	37.0	0	0
15:37:31	12.9	25.0	60.0	0.0	0.0	37.0	0	0
15:37:32	13.0	20.0	59.0	0.0	0.0	37.0	0	0
15:37:33	13.2	34.0	59.0	0.0	0.0	37.0	0	0
15:37:34	13.2	45.0	59.0	0.0	0.0	37.0	0	0
15:37:35	13.2	44.0	60.0	0.0	0.0	37.0	0	0
15:37:36	13.3	41.0	60.0	0.0	0.0	37.0	0	0
15:37:37	13.3	39.0	60.0	0.0	0.0	37.0	0	0
15:37:38	13.4	41.0	60.0	0.0	0.0	37.0	0	0
15:37:39	13.5	41.0	61.0	0.0	0.0	37.0	0	0
15:37:40	13.6	46.0	61.0	0.0	0.0	37.0	0	0
15:37:41	13.6	43.0	61.0	0.0	0.0	37.0	0	0
15:37:42	13.7	42.0	61.0	0.0	0.0	37.0	0	0
15:37:43	13.7	42.0	62.0	0.0	0.0	37.0	0	0
15:37:44	13.5	43.0	62.0	0.0	0.0	37.0	0	0
15:37:45	13.4	40.0	62.0	0.0	0.0	37.0	0	0
15:37:46	13.4	24.0	62.0	0.0	0.0	37.0	0	0
15:37:47	13.4	35.0	61.0	0.0	0.0	37.0	0	0
15:37:48	13.5	36.0	61.0	0.0	0.0	37.0	0	0
15:37:49	13.5	39.0	61.0	0.0	0.0	37.0	0	0
15:37:50	13.6	45.0	61.0	0.0	0.0	37.0	0	0
15:37:51	13.6	38.0	62.0	0.0	0.0	37.0	0	0
15:37:52	13.6	39.0	62.0	0.0	0.0	37.0	0	0
15:37:53	13.6	38.0	62.0	0.0	0.0	37.0	0	0
15:37:54	13.6	41.0	62.0	0.0	0.0	37.0	0	0
15:37:55	13.6	39.0	62.0	0.0	0.0	37.0	0	0
15:37:56	13.5	35.0	62.0	0.0	0.0	37.0	0	0
15:37:57	13.4	32.0	62.0	0.0	0.0	37.0	0	0
15:37:58	13.3	30.0	61.0	0.0	0.0	37.0	0	0
15:37:59	13.3	28.0	61.0	0.0	0.0	37.0	0	0
15:38:00	13.1	36.0	60.0	0.0	0.0	37.0	0	0
15:38:01	12.9	31.0	60.0	0.0	0.0	37.0	0	0
15:38:02	12.8	19.0	59.0	0.0	0.0	37.0	0	0
15:38:03	12.7	30.0	58.0	0.0	0.0	37.0	0	0
15:38:04	12.9	31.0	58.0	0.0	0.0	37.0	0	0
15:38:05	12.9	46.0	58.0	0.0	0.0	37.0	0	0
15:38:06	12.8	46.0	58.0	0.0	0.0	37.0	0	0
15:38:07	12.9	36.0	59.0	0.0	0.0	37.0	0	0
15:38:08	13.0	34.0	59.0	0.0	0.0	37.0	0	0
15:38:09	13.2	41.0	59.0	0.0	0.0	37.0	0	0
15:38:10	13.3	45.0	59.0	0.0	0.0	37.0	0	0
15:38:11	13.3	48.0	60.0	0.0	0.0	37.0	0	0
15:38:12	13.4	46.0	61.0	0.0	0.0	37.0	0	0
15:38:13	13.4	40.0	61.0	0.0	0.0	37.0	0	0
15:38:14	13.5	37.0	61.0	0.0	0.0	37.0	0	0
15:38:15	13.5	39.0	61.0	0.0	0.0	37.0	0	0
15:38:16	13.3	36.0	61.0	0.0	0.0	37.0	0	0
15:38:17	13.3	25.0	61.0	0.0	0.0	37.0	0	0
15:38:18	13.3	36.0	60.0	0.0	0.0	37.0	0	0
15:38:19	13.2	37.0	61.0	0.0	0.0	37.0	0	0
15:38:20	13.1	28.0	60.0	0.0	0.0	37.0	0	0
15:38:21	13.2	34.0	60.0	0.0	0.0	37.0	0	0
15:38:22	13.2	39.0	60.0	0.0	0.0	37.0	0	0
15:38:23	13.2	35.0	60.0	0.0	0.0	37.0	0	0
15:38:24	13.1	38.0	60.0	0.0	0.0	37.0	0	0
15:38:25	13.2	32.0	60.0	0.0	0.0	37.0	0	0
15:38:26	13.4	40.0	60.0	0.0	0.0	37.0	0	0
15:38:27	13.4	43.0	60.0	0.0	0.0	37.0	0	0
15:38:28	13.4	42.0	61.0	0.0	0.0	37.0	0	0
15:38:29	13.4	34.0	61.0	0.0	0.0	37.0	0	0
15:38:30	13.4	36.0	61.0	0.0	0.0	37.0	0	0
15:38:31	13.4	37.0	61.0	0.0	0.0	37.0	0	0
15:38:32	13.4	36.0	61.0	0.0	0.0	37.0	0	0
15:38:33	13.4	36.0	61.0	0.0	0.0	37.0	0	0
15:38:34	13.3	37.0	61.0	0.0	0.0	37.0	0	0
15:38:35	13.3	32.0	61.0	0.0	0.0	37.0	0	0
15:38:36	13.3	30.0	60.0	0.0	0.0	37.0	0	0
15:38:37	13.2	35.0	61.0	0.0	0.0	37.0	0	0
15:38:38	13.1	32.0	60.0	0.0	0.0	37.0	0	0
15:38:39	13.0	28.0	60.0	0.0	0.0	37.0	0	0
15:38:40	13.1	32.0	59.0	0.0	0.0	37.0	0	0
15:38:41	13.1	36.0	59.0	0.0	0.0	37.0	0	0
15:38:42	13.1	40.0	60.0	0.0	0.0	37.0	0	0
15:38:43	13.0	35.0	60.0	0.0	0.0	37.0	0	0
15:38:44	13.0	31.0	59.0	0.0	0.0	37.0	0	0
15:38:45	13.1	39.0	59.0	0.0	0.0	37.0	0	0
15:38:46	13.1	35.0	59.0	0.0	0.0	37.0	0	0
15:38:47	13.1	39.0	60.0	0.0	0.0	37.0	0	0
15:38:48	13.1	38.0	60.0	0.0	0.0	37.0	0	0
15:38:49	13.1	37.0	60.0	0.0	0.0	37.0	0	0
15:38:50	13.1	33.0	60.0	0.0	0.0	37.0	0	0
15:38:51	13.1	34.0	60.0	0.0	0.0	37.0	0	0
15:38:52	13.2	38.0	60.0	0.0	0.0	37.0	0	0
15:38:53	13.2	42.0	60.0	0.0	0.0	37.0	0	0
15:38:54	13.3	38.0	60.0	0.0	0.0	37.0	0	0
15:38:55	13.3	41.0	60.0	0.0	0.0	37.0	0	0
15:38:56	13.2	34.0	60.0	0.0	0.0	37.0	0	0
15:38:57	13.1	31.0	61.0	0.0	0.0	37.0	0	0
15:38:58	13.2	33.0	60.0	0.0	0.0	37.0	0	0
15:38:59	13.3	39.0	60.0	0.0	0.0	37.0	0	0
15:39:00	13.2	41.0	60.0	0.0	0.0	37.0	0	0
15:39:01	13.1	33.0	60.0	0.0	0.0	37.0	0	0
15:39:02	13.0	30.0	60.0	0.0	0.0	37.0	0	0
15:39:03	13.0	32.0	60.0	0.0	0.0	37.0	0	0
15:39:04	13.1	33.0	59.0	0.0	0.0	37.0	0	0
15:39:05	13.3	42.0	59.0	0.0	0.0	37.0	0	0
15:39:06	13.4	47.0	60.0	0.0	0.0	37.0	0	0
15:39:07	13.4	46.0	61.0	0.0	0.0	37.0	0	0
15:39:08	13.5	39.0	61.0	0.0	0.0	37.0	0	0
15:39:09	13.4	41.0	61.0	0.0	0.0	37.0	0	0
15:39:10	13.4	32.0	61.0	0.0	0.0	37.0	0	0
15:39:11	13.5	32.0	61.0	0.0	0.0	37.0	0	0
15:39:12	13.5	41.0	61.0	0.0	0.0	37.0	0	0
15:39:13	13.5	39.0	61.0	0.0	0.0	37.0	0	0
15:39:14	13.3	36.0	61.0	0.0	0.0	37.0	0	0
15:39:15	13.2	24.0	61.0	0.0	0.0	37.0	0	0
15:39:16	13.3	25.0	60.0	0.0	0.0	37.0	0	0
15:39:17	13.2	39.0	60.0	0.0	0.0	37.0	0	0
15:39:18	13.4	34.0	60.0	0.0	0.0	37.0	0	0
15:39:19	13.3	44.0	60.0	0.0	0.0	37.0	0	0
15:39:20	13.3	40.0	61.0	0.0	0.0	37.0	0	0
15:39:21	13.3	33.0	60.0	0.0	0.0	37.0	0	0
15:39:22	13.2	38.0	60.0	0.0	0.0	37.0	0	0
15:39:23	13.1	33.0	60.0	0.0	0.0	37.0	0	0
15:39:24	13.1	33.0	60.0	0.0	0.0	37.0	0	0
15:39:25	13.1	33.0	60.0	0.0	0.0	37.0	0	0
15:39:26	13.1	37.0	60.0	0.0	0.0	37.0	0	0
15:39:27	13.2	33.0	59.0	0.0	0.0	37.0	0	0
15:39:28	13.2	43.0	59.0	0.0	0.0	37.0	0	0
15:39:29	13.2	39.0	60.0	0.0	0.0	37.0	0	0
15:39:30	13.2	38.0	60.0	0.0	0.0	37.0	0	0
15:39:31	13.1	35.0	60.0	0.0	0.0	37.0	0	0
15:39:32	13.2	37.0	60.0	0.0	0.0	37.0	0	0
15:39:33	13.2	40.0	60.0	0.0	0.0	37.0	0	0
15:39:34	13.3	38.0	60.0	0.0	0.0	37.0	0	0
15:39:35	13.3	46.0	60.0	0.0	0.0	37.0	0	0
15:39:36	13.4	40.0	61.0	0.0	0.0	37.0	0	0
15:39:37	13.4	42.0	61.0	0.0	0.0	37.0	0	0
15:39:38	13.3	37.0	61.0	0.0	0.0	37.0	0	0
15:39:39	13.3	35.0	61.0	0.0	0.0	37.0	0	0
15:39:40	13.2	36.0	60.0	0.0	0.0	37.0	0	0
15:39:41	13.2	33.0	60.0	0.0	0.0	37.0	0	0
15:39:42	13.3	36.0	60.0	0.0	0.0	37.0	0	0
15:39:43	13.3	40.0	60.0	0.0	0.0	37.0	0	0
15:39:44	13.3	38.0	60.0	0.0	0.0	37.0	0	0
15:39:45	13.4	40.0	60.0	0.0	0.0	37.0	0	0
15:39:46	13.4	41.0	60.0	0.0	0.0	37.0	0	0
15:39:47	13.3	40.0	61.0	0.0	0.0	37.0	0	0
15:39:48	13.2	33.0	61.0	0.0	0.0	37.0	0	0
15:39:49	13.1	39.0	61.0	0.0	0.0	37.0	0	0
15:39:50	13.2	24.0	60.0	0.0	0.0	37.0	0	0
15:39:51	13.2	39.0	60.0	0.0	0.0	37.0	0	0
15:39:52	13.1	38.0	60.0	0.0	0.0	37.0	0	0
15:39:53	13.1	34.0	60.0	0.0	0.0	37.0	0	0
15:39:54	13.1	34.0	59.0	0.0	0.0	37.0	0	0
15:39:55	13.1	38.0	59.0	0.0	0.0	37.0	0	0
15:39:56	13.0	37.0	59.0	0.0	0.0	37.0	0	0
15:39:57	13.0	33.0	59.0	0.0	0.0	37.0	0	0
15:39:58	13.1	35.0	59.0	0.0	0.0	37.0	0	0
15:39:59	13.2	41.0	59.0	0.0	0.0	37.0	0	0
15:40:00	13.1	41.0	59.0	0.0	0.0	37.0	0	0
15:40:01	13.0	35.0	60.0	0.0	0.0	37.0	0	0
15:40:02	12.9	31.0	59.0	0.0	0.0	37.0	0	0
15:40:03	13.0	29.0	59.0	0.0	0.0	37.0	0	0
15:40:04	13.1	40.0	59.0	0.0	0.0	37.0	0	0
15:40:05	12.9	40.0	59.0	0.0	0.0	37.0	0	0
15:40:06	12.6	32.0	59.0	0.0	0.0	37.0	0	0
15:40:07	12.4	32.0	59.0	0.0	0.0	37.0	0	0
15:40:08	12.6	20.0	55.0	0.0	0.0	37.0	0	0
15:40:09	12.8	22.0	54.0	0.0	0.0	37.0	0	0
15:40:10	13.0	47.0	57.0	0.0	0.0	37.0	0	0
15:40:11	13.3	49.0	58.0	0.0	0.0	37.0	0	0
15:40:12	13.5	49.0	59.0	0.0	0.0	37.0	0	0
15:40:13	13.5	59.0	60.0	0.0	0.0	37.0	0	0
15:40:14	13.5	48.0	61.0	0.0	0.0	37.0	0	0
15:40:15	13.3	40.0	61.0	0.0	0.0	37.0	0	0
15:40:16	13.5	39.0	61.0	0.0	0.0	37.0	0	0
15:40:17	13.5	30.0	61.0	0.0	0.0	37.0	0	0
15:40:18	13.4	43.0	61.0	0.0	0.0	37.0	0	0
15:40:19	13.3	40.0	61.0	0.0	0.0	37.0	0	0
15:40:20	13.3	31.0	61.0	0.0	0.0	37.0	0	0
15:40:21	13.3	30.0	61.0	0.0	0.0	37.0	0	0
15:40:22	13.4	37.0	60.0	0.0	0.0	37.0	0	0
15:40:23	13.5	40.0	61.0	0.0	0.0	37.0	0	0
15:40:24	13.4	40.0	61.0	0.0	0.0	37.0	0	0
15:40:25	13.5	37.0	61.0	0.0	0.0	37.0	0	0
15:40:26	13.4	38.0	61.0	0.0	0.0	37.0	0	0
15:40:27	13.4	35.0	61.0	0.0	0.0	37.0	0	0
15:40:28	13.3	34.0	61.0	0.0	0.0	37.0	0	0
15:40:29	13.3	29.0	60.0	0.0	0.0	37.0	0	0
15:40:30	13.2	35.0	60.0	0.0	0.0	37.0	0	0
15:40:31	13.2	34.0	60.0	0.0	0.0	37.0	0	0
15:40:32	13.2	34.0	60.0	0.0	0.0	37.0	0	0
15:40:33	13.1	41.0	60.0	0.0	0.0	37.0	0	0
15:40:34	13.0	31.0	60.0	0.0	0.0	37.0	0	0
15:40:35	12.9	27.0	59.0	0.0	0.0	37.0	0	0
15:40:36	13.0	29.0	59.0	0.0	0.0	37.0	0	0
15:40:37	13.1	41.0	59.0	0.0	0.0	37.0	0	0
15:40:38	13.0	46.0	60.0	0.0	0.0	37.0	0	0
15:40:39	13.0	46.0	60.0	0.0	0.0	37.0	0	0
15:40:40	13.1	26.0	59.0	0.0	0.0	37.0	0	0
15:40:41	13.2	39.0	59.0	0.0	0.0	37.0	0	0
15:40:42	13.2	45.0	60.0	0.0	0.0	37.0	0	0
15:40:43	13.3	43.0	60.0	0.0	0.0	37.0	0	0
15:40:44	13.4	41.0	60.0	0.0	0.0	37.0	0	0
15:40:45	13.4	43.0	60.0	0.0	0.0	37.0	0	0
15:40:46	13.4	42.0	61.0	0.0	0.0	37.0	0	0
15:40:47	13.4	39.0	61.0	0.0	0.0	37.0	0	0
15:40:48	13.5	36.0	61.0	0.0	0.0	37.0	0	0
15:40:49	13.5	43.0	61.0	0.0	0.0	37.0	0	0
15:40:50	13.7	39.0	61.0	0.0	0.0	37.0	0	0
15:40:51	13.7	49.0	62.0	0.0	0.0	37.0	0	0
15:40:52	13.6	38.0	62.0	0.0	0.0	37.0	0	0
15:40:53	13.5	33.0	62.0	0.0	0.0	37.0	0	0
15:40:54	13.5	32.0	61.0	0.0	0.0	37.0	0	0
15:40:55	13.3	35.0	61.0	0.0	0.0	37.0	0	0
15:40:56	13.2	31.0	61.0	0.0	0.0	37.0	0	0
15:40:57	13.1	30.0	60.0	0.0	0.0	37.0	0	0
15:40:58	12.9	31.0	60.0	0.0	0.0	37.0	0	0
15:40:59	13.0	25.0	59.0	0.0	0.0	37.0	0	0
15:41:00	13.1	36.0	59.0	0.0	0.0	37.0	0	0
15:41:01	13.2	43.0	59.0	0.0	0.0	37.0	0	0
15:41:02	13.1	46.0	60.0	0.0	0.0	37.0	0	0
15:41:03	13.2	34.0	60.0	0.0	0.0	37.0	0	0
15:41:04	13.4	39.0	60.0	0.0	0.0	37.0	0	0
15:41:05	13.5	46.0	60.0	0.0	0.0	37.0	0	0
15:41:06	13.6	48.0	61.0	0.0	0.0	37.0	0	0
15:41:07	13.6	44.0	61.0	0.0	0.0	37.0	0	0
15:41:08	13.6	39.0	62.0	0.0	0.0	37.0	0	0
15:41:09	13.6	37.0	62.0	0.0	0.0	37.0	0	0
15:41:10	13.6	35.0	62.0	0.0	0.0	37.0	0	0
15:41:11	13.7	38.0	61.0	0.0	0.0	37.0	0	0
15:41:12	13.6	44.0	62.0	0.0	0.0	37.0	0	0
15:41:13	13.6	37.0	62.0	0.0	0.0	37.0	0	0
15:41:14	13.6	34.0	62.0	0.0	0.0	37.0	0	0
15:41:15	13.5	38.0	62.0	0.0	0.0	37.0	0	0
15:41:16	13.5	34.0	62.0	0.0	0.0	37.0	0	0
15:41:17	13.5	33.0	61.0	0.0	0.0	37.0	0	0
15:41:18	13.4	40.0	62.0	0.0	0.0	37.0	0	0
15:41:19	13.4	30.0	61.0	0.0	0.0	37.0	0	0
15:41:20	13.4	36.0	61.0	0.0	0.0	37.0	0	0
15:41:21	13.4	39.0	61.0	0.0	0.0	37.0	0	0
15:41:22	13.3	34.0	61.0	0.0	0.0	37.0	0	0
15:41:23	13.3	32.0	61.0	0.0	0.0	37.0	0	0
15:41:24	13.2	30.0	60.0	0.0	0.0	37.0	0	0
15:41:25	13.2	34.0	60.0	0.0	0.0	37.0	0	0
15:41:26	13.2	36.0	60.0	0.0	0.0	37.0	0	0
15:41:27	13.2	33.0	60.0	0.0	0.0	37.0	0	0
15:41:28	13.2	38.0	60.0	0.0	0.0	37.0	0	0
15:41:29	13.2	37.0	60.0	0.0	0.0	37.0	0	0
15:41:30	13.1	38.0	60.0	0.0	0.0	37.0	0	0
15:41:31	13.1	35.0	60.0	0.0	0.0	37.0	0	0
15:41:32	13.2	29.0	60.0	0.0	0.0	37.0	0	0
15:41:33	13.2	43.0	60.0	0.0	0.0	37.0	0	0
15:41:34	13.1	38.0	60.0	0.0	0.0	37.0	0	0
15:41:35	13.1	35.0	60.0	0.0	0.0	37.0	0	0
15:41:36	13.2	33.0	60.0	0.0	0.0	37.0	0	0
15:41:37	13.2	38.0	60.0	0.0	0.0	37.0	0	0
15:41:38	13.3	36.0	60.0	0.0	0.0	37.0	0	0
15:41:39	13.2	40.0	60.0	0.0	0.0	37.0	0	0
15:41:40	13.2	36.0	60.0	0.0	0.0	37.0	0	0
15:41:41	13.2	33.0	60.0	0.0	0.0	37.0	0	0
15:41:42	13.3	38.0	60.0	0.0	0.0	37.0	0	0
15:41:43	13.4	41.0	60.0	0.0	0.0	37.0	0	0
15:41:44	13.3	42.0	61.0	0.0	0.0	37.0	0	0
15:41:45	13.2	39.0	61.0	0.0	0.0	37.0	0	0
15:41:46	13.2	28.0	61.0	0.0	0.0	37.0	0	0
15:41:47	13.2	28.0	60.0	0.0	0.0	37.0	0	0
15:41:48	13.3	38.0	60.0	0.0	0.0	37.0	0	0
15:41:49	13.3	34.0	60.0	0.0	0.0	37.0	0	0
15:41:50	13.3	49.0	60.0	0.0	0.0	37.0	0	0
15:41:51	13.3	32.0	60.0	0.0	0.0	37.0	0	0
15:41:52	13.2	40.0	60.0	0.0	0.0	37.0	0	0
15:41:53	13.4	39.0	60.0	0.0	0.0	37.0	0	0
15:41:54	13.4	39.0	60.0	0.0	0.0	37.0	0	0
15:41:55	13.4	45.0	61.0	0.0	0.0	37.0	0	0
15:41:56	13.4	33.0	61.0	0.0	0.0	37.0	0	0
15:41:57	13.5	42.0	61.0	0.0	0.0	37.0	0	0
15:41:58	13.6	39.0	61.0	0.0	0.0	37.0	0	0
15:41:59	13.6	43.0	61.0	0.0	0.0	37.0	0	0
15:42:00	13.6	41.0	62.0	0.0	0.0	37.0	0	0
15:42:01	13.7	42.0	62.0	0.0	0.0	37.0	0	0
15:42:02	13.7	42.0	62.0	0.0	0.0	37.0	0	0
15:42:03	13.7	42.0	62.0	0.0	0.0	37.0	0	0
15:42:04	13.7	42.0	62.0	0.0	0.0	37.0	0	0
15:42:05	13.7	40.0	63.0	0.0	0.0	37.0	0	0
15:42:06	13.5	35.0	63.0	0.0	0.0	37.0	0	0
15:42:07	13.4	26.0	62.0	0.0	0.0	37.0	0	0
15:42:08	13.3	32.0	61.0	0.0	0.0	37.0	0	0
15:42:09	13.3	29.0	61.0	0.0	0.0	37.0	0	0
15:42:10	13.4	33.0	60.0	0.0	0.0	37.0	0	0
15:42:11	13.5	44.0	61.0	0.0	0.0	37.0	0	0
15:42:12	13.6	44.0	61.0	0.0	0.0	37.0	0	0
15:42:13	13.6	44.0	61.0	0.0	0.0	37.0	0	0
15:42:14	13.7	42.0	62.0	0.0	0.0	37.0	0	0
15:42:15	13.9	43.0	62.0	0.0	0.0	37.0	0	0
15:42:16	14.1	50.0	63.0	0.0	0.0	37.0	0	0
15:42:17	13.9	48.0	63.0	0.0	0.0	37.0	0	0
15:42:18	13.9	39.0	64.0	0.0	0.0	37.0	0	0
15:42:19	13.8	32.0	63.0	0.0	0.0	37.0	0	0
15:42:20	13.8	35.0	63.0	0.0	0.0	37.0	0	0
15:42:21	13.7	31.0	63.0	0.0	0.0	37.0	0	0
15:42:22	13.7	39.0	63.0	0.0	0.0	37.0	0	0
15:42:23	13.7	33.0	62.0	0.0	0.0	37.0	0	0
15:42:24	13.8	34.0	62.0	0.0	0.0	37.0	0	0
15:42:25	13.7	42.0	62.0	0.0	0.0	37.0	0	0
15:42:26	13.7	39.0	63.0	0.0	0.0	37.0	0	0
15:42:27	13.6	33.0	62.0	0.0	0.0	37.0	0	0
15:42:28	13.7	34.0	62.0	0.0	0.0	37.0	0	0
15:42:29	13.7	36.0	62.0	0.0	0.0	37.0	0	0
15:42:30	13.9	41.0	62.0	0.0	0.0	37.0	0	0
15:42:31	13.8	45.0	62.0	0.0	0.0	37.0	0	0
15:42:32	13.8	45.0	63.0	0.0	0.0	37.0	0	0
15:42:33	13.8	36.0	63.0	0.0	0.0	37.0	0	0
15:42:34	13.8	40.0	63.0	0.0	0.0	37.0	0	0
15:42:35	13.8	32.0	63.0	0.0	0.0	37.0	0	0
15:42:36	13.9	37.0	63.0	0.0	0.0	37.0	0	0
15:42:37	13.8	41.0	63.0	0.0	0.0	37.0	0	0
15:42:38	13.9	35.0	63.0	0.0	0.0	37.0	0	0
15:42:39	13.8	39.0	63.0	0.0	0.0	37.0	0	0
15:42:40	13.7	36.0	63.0	0.0	0.0	37.0	0	0
15:42:41	13.5	33.0	63.0	0.0	0.0	37.0	0	0
15:42:42	13.5	27.0	62.0	0.0	0.0	37.0	0	0
15:42:43	13.5	30.0	62.0	0.0	0.0	37.0	0	0
15:42:44	13.5	38.0	61.0	0.0	0.0	37.0	0	0
15:42:45	13.5	36.0	61.0	0.0	0.0	37.0	0	0
15:42:46	13.6	34.0	61.0	0.0	0.0	37.0	0	0
15:42:47	13.6	47.0	61.0	0.0	0.0	37.0	0	0
15:42:48	13.6	38.0	62.0	0.0	0.0	37.0	0	0
15:42:49	13.7	32.0	62.0	0.0	0.0	37.0	0	0
15:42:50	13.8	47.0	62.0	0.0	0.0	37.0	0	0
15:42:51	13.7	39.0	62.0	0.0	0.0	37.0	0	0
15:42:52	13.8	37.0	62.0	0.0	0.0	37.0	0	0
15:42:53	13.7	36.0	62.0	0.0	0.0	37.0	0	0
15:42:54	13.5	40.0	62.0	0.0	0.0	37.0	0	0
15:42:55	13.5	32.0	62.0	0.0	0.0	37.0	0	0
15:42:56	13.5	26.0	62.0	0.0	0.0	37.0	0	0
15:42:57	13.5	38.0	61.0	0.0	0.0	37.0	0	0
15:42:58	13.5	38.0	61.0	0.0	0.0	37.0	0	0
15:42:59	13.5	33.0	61.0	0.0	0.0	37.0	0	0
15:43:00	13.5	41.0	61.0	0.0	0.0	37.0	0	0
15:43:01	13.6	39.0	62.0	0.0	0.0	37.0	0	0
15:43:02	13.7	33.0	61.0	0.0	0.0	37.0	0	0
15:43:03	13.7	47.0	62.0	0.0	0.0	37.0	0	0
15:43:04	13.5	37.0	62.0	0.0	0.0	37.0	0	0
15:43:05	13.5	28.0	62.0	0.0	0.0	37.0	0	0
15:43:06	13.5	35.0	61.0	0.0	0.0	37.0	0	0
15:43:07	13.5	39.0	61.0	0.0	0.0	37.0	0	0
15:43:08	13.5	33.0	61.0	0.0	0.0	37.0	0	0
15:43:09	13.4	36.0	61.0	0.0	0.0	37.0	0	0
15:43:10	13.5	32.0	61.0	0.0	0.0	37.0	0	0
15:43:11	13.4	38.0	61.0	0.0	0.0	37.0	0	0
15:43:12	13.3	36.0	61.0	0.0	0.0	37.0	0	0
15:43:13	13.4	27.0	61.0	0.0	0.0	37.0	0	0
15:43:14	13.4	44.0	61.0	0.0	0.0	37.0	0	0
15:43:15	13.4	36.0	61.0	0.0	0.0	37.0	0	0
15:43:16	13.3	33.0	61.0	0.0	0.0	37.0	0	0
15:43:17	13.3	36.0	61.0	0.0	0.0	37.0	0	0
15:43:18	13.2	36.0	61.0	0.0	0.0	37.0	0	0
15:43:19	13.0	26.0	60.0	0.0	0.0	37.0	0	0
15:43:20	13.0	31.0	60.0	0.0	0.0	37.0	0	0
15:43:21	13.0	29.0	59.0	0.0	0.0	37.0	0	0
15:43:22	12.9	36.0	59.0	0.0	0.0	37.0	0	0
15:43:23	13.3	34.0	59.0	0.0	0.0	37.0	0	0
15:43:24	13.4	48.0	59.0	0.0	0.0	37.0	0	0
15:43:25	13.3	47.0	60.0	0.0	0.0	37.0	0	0
15:43:26	13.4	32.0	60.0	0.0	0.0	37.0	0	0
15:43:27	13.4	46.0	61.0	0.0	0.0	37.0	0	0
15:43:28	13.4	36.0	61.0	0.0	0.0	37.0	0	0
15:43:29	13.5	39.0	61.0	0.0	0.0	37.0	0	0
15:43:30	13.4	36.0	61.0	0.0	0.0	37.0	0	0
15:43:31	13.4	39.0	61.0	0.0	0.0	37.0	0	0
15:43:32	13.4	27.0	61.0	0.0	0.0	37.0	0	0
15:43:33	13.3	34.0	61.0	0.0	0.0	37.0	0	0
15:43:34	13.3	37.0	61.0	0.0	0.0	37.0	0	0
15:43:35	13.4	33.0	60.0	0.0	0.0	37.0	0	0
15:43:36	13.6	36.0	61.0	0.0	0.0	37.0	0	0
15:43:37	13.5	49.0	61.0	0.0	0.0	37.0	0	0
15:43:38	13.5	39.0	62.0	0.0	0.0	37.0	0	0
15:43:39	13.4	35.0	62.0	0.0	0.0	37.0	0	0
15:43:40	13.5	31.0	61.0	0.0	0.0	37.0	0	0
15:43:41	13.5	37.0	61.0	0.0	0.0	37.0	0	0
15:43:42	13.6	42.0	61.0	0.0	0.0	37.0	0	0
15:43:43	13.6	34.0	61.0	0.0	0.0	37.0	0	0
15:43:44	13.6	44.0	62.0	0.0	0.0	37.0	0	0
15:43:45	13.6	35.0	62.0	0.0	0.0	37.0	0	0
15:43:46	13.6	34.0	62.0	0.0	0.0	37.0	0	0
15:43:47	13.6	41.0	62.0	0.0	0.0	37.0	0	0
15:43:48	13.7	33.0	62.0	0.0	0.0	37.0	0	0
15:43:49	13.7	48.0	62.0	0.0	0.0	37.0	0	0
15:43:50	13.7	39.0	62.0	0.0	0.0	37.0	0	0
15:43:51	13.7	34.0	62.0	0.0	0.0	37.0	0	0
15:43:52	13.6	38.0	62.0	0.0	0.0	37.0	0	0
15:43:53	13.5	34.0	62.0	0.0	0.0	37.0	0	0
15:43:54	13.3	32.0	62.0	0.0	0.0	37.0	0	0
15:43:55	13.2	26.0	61.0	0.0	0.0	37.0	0	0
15:43:56	13.1	27.0	61.0	0.0	0.0	37.0	0	0
15:43:57	13.0	29.0	60.0	0.0	0.0	37.0	0	0
15:43:58	13.0	27.0	60.0	0.0	0.0	37.0	0	0
15:43:59	12.9	30.0	59.0	0.0	0.0	37.0	0	0
15:44:00	13.0	35.0	59.0	0.0	0.0	37.0	0	0
15:44:01	13.2	36.0	59.0	0.0	0.0	37.0	0	0
15:44:02	13.4	48.0	59.0	0.0	0.0	37.0	0	0
15:44:03	13.4	47.0	60.0	0.0	0.0	37.0	0	0
15:44:04	13.4	52.0	61.0	0.0	0.0	37.0	0	0
15:44:05	13.5	33.0	61.0	0.0	0.0	37.0	0	0
15:44:06	13.4	46.0	61.0	0.0	0.0	37.0	0	0
15:44:07	13.4	39.0	61.0	0.0	0.0	37.0	0	0
15:44:08	13.4	32.0	61.0	0.0	0.0	37.0	0	0
15:44:09	13.4	36.0	61.0	0.0	0.0	37.0	0	0
15:44:10	13.4	39.0	61.0	0.0	0.0	37.0	0	0
15:44:11	13.3	36.0	61.0	0.0	0.0	37.0	0	0
15:44:12	13.3	32.0	61.0	0.0	0.0	37.0	0	0
15:44:13	13.3	34.0	60.0	0.0	0.0	37.0	0	0
15:44:14	13.4	37.0	60.0	0.0	0.0	37.0	0	0
15:44:15	13.3	36.0	60.0	0.0	0.0	37.0	0	0
15:44:16	13.4	41.0	61.0	0.0	0.0	37.0	0	0
15:44:17	13.3	35.0	61.0	0.0	0.0	37.0	0	0
15:44:18	13.2	37.0	61.0	0.0	0.0	37.0	0	0
15:44:19	13.1	32.0	61.0	0.0	0.0	37.0	0	0
15:44:20	13.1	30.0	60.0	0.0	0.0	37.0	0	0
15:44:21	12.9	31.0	60.0	0.0	0.0	37.0	0	0
15:44:22	12.8	31.0	60.0	0.0	0.0	37.0	0	0
15:44:23	12.9	26.0	59.0	0.0	0.0	37.0	0	0
15:44:24	13.3	31.0	58.0	0.0	0.0	37.0	0	0
15:44:25	13.5	44.0	59.0	0.0	0.0	37.0	0	0
15:44:26	13.4	57.0	60.0	0.0	0.0	37.0	0	0
15:44:27	13.4	44.0	61.0	0.0	0.0	37.0	0	0
15:44:28	13.4	35.0	61.0	0.0	0.0	37.0	0	0
15:44:29	13.5	36.0	61.0	0.0	0.0	37.0	0	0
15:44:30	13.5	37.0	61.0	0.0	0.0	37.0	0	0
15:44:31	13.5	42.0	61.0	0.0	0.0	37.0	0	0
15:44:32	13.5	38.0	62.0	0.0	0.0	37.0	0	0
15:44:33	13.4	37.0	62.0	0.0	0.0	37.0	0	0
15:44:34	13.4	30.0	61.0	0.0	0.0	37.0	0	0
15:44:35	13.4	38.0	61.0	0.0	0.0	37.0	0	0
15:44:36	13.3	35.0	61.0	0.0	0.0	37.0	0	0
15:44:37	13.3	32.0	61.0	0.0	0.0	37.0	0	0
15:44:38	13.2	34.0	61.0	0.0	0.0	37.0	0	0
15:44:39	13.2	32.0	60.0	0.0	0.0	37.0	0	0
15:44:40	13.1	36.0	60.0	0.0	0.0	37.0	0	0
15:44:41	13.0	31.0	60.0	0.0	0.0	37.0	0	0
15:44:42	13.2	28.0	59.0	0.0	0.0	37.0	0	0
15:44:43	13.3	47.0	60.0	0.0	0.0	37.0	0	0
15:44:44	13.5	39.0	60.0	0.0	0.0	37.0	0	0
15:44:45	13.7	51.0	61.0	0.0	0.0	37.0	0	0
15:44:46	13.6	53.0	62.0	0.0	0.0	37.0	0	0
15:44:47	13.6	33.0	62.0	0.0	0.0	37.0	0	0
15:44:48	13.6	36.0	62.0	0.0	0.0	37.0	0	0
15:44:49	13.7	34.0	62.0	0.0	0.0	37.0	0	0
15:44:50	13.6	46.0	62.0	0.0	0.0	37.0	0	0
15:44:51	13.7	31.0	62.0	0.0	0.0	37.0	0	0
15:44:52	13.7	34.0	62.0	0.0	0.0	37.0	0	0
15:44:53	13.6	41.0	62.0	0.0	0.0	37.0	0	0
15:44:54	13.6	35.0	62.0	0.0	0.0	37.0	0	0
15:44:55	13.7	34.0	62.0	0.0	0.0	37.0	0	0
15:44:56	13.6	43.0	62.0	0.0	0.0	37.0	0	0
15:44:57	13.4	37.0	62.0	0.0	0.0	37.0	0	0
15:44:58	13.3	32.0	62.0	0.0	0.0	37.0	0	0
15:44:59	13.2	26.0	61.0	0.0	0.0	37.0	0	0
15:45:00	13.0	27.0	61.0	0.0	0.0	37.0	0	0
15:45:01	13.0	26.0	60.0	0.0	0.0	37.0	0	0
15:45:02	12.9	31.0	59.0	0.0	0.0	37.0	0	0
15:45:03	12.7	31.0	59.0	0.0	0.0	37.0	0	0
15:45:04	12.5	26.0	58.0	0.0	0.0	37.0	0	0
15:45:05	12.6	21.0	57.0	0.0	0.0	37.0	0	0
15:45:06	12.8	34.0	57.0	0.0	0.0	37.0	0	0
15:45:07	12.9	51.0	57.0	0.0	0.0	37.0	0	0
15:45:08	13.2	44.0	58.0	0.0	0.0	37.0	0	0
15:45:09	13.4	52.0	59.0	0.0	0.0	37.0	0	0
15:45:10	13.4	62.0	60.0	0.0	0.0	37.0	0	0
15:45:11	13.5	42.0	61.0	0.0	0.0	37.0	0	0
15:45:12	13.5	49.0	61.0	0.0	0.0	37.0	0	0
15:45:13	13.5	41.0	61.0	0.0	0.0	37.0	0	0
15:45:14	13.6	37.0	61.0	0.0	0.0	37.0	0	0
15:45:15	13.6	39.0	61.0	0.0	0.0	37.0	0	0
15:45:16	13.7	41.0	62.0	0.0	0.0	37.0	0	0
15:45:17	13.7	44.0	62.0	0.0	0.0	37.0	0	0
15:45:18	13.6	38.0	62.0	0.0	0.0	37.0	0	0
15:45:19	13.5	38.0	62.0	0.0	0.0	37.0	0	0
15:45:20	13.5	32.0	62.0	0.0	0.0	37.0	0	0
15:45:21	13.4	30.0	62.0	0.0	0.0	37.0	0	0
15:45:22	13.3	31.0	61.0	0.0	0.0	37.0	0	0
15:45:23	13.3	26.0	61.0	0.0	0.0	37.0	0	0
15:45:24	13.3	37.0	60.0	0.0	0.0	37.0	0	0
15:45:25	13.2	38.0	61.0	0.0	0.0	37.0	0	0
15:45:26	13.1	32.0	60.0	0.0	0.0	37.0	0	0
15:45:27	13.1	35.0	60.0	0.0	0.0	37.0	0	0
15:45:28	13.0	35.0	60.0	0.0	0.0	37.0	0	0
15:45:29	13.0	32.0	60.0	0.0	0.0	37.0	0	0
15:45:30	13.1	32.0	59.0	0.0	0.0	37.0	0	0
15:45:31	13.1	35.0	59.0	0.0	0.0	37.0	0	0
15:45:32	13.5	37.0	59.0	0.0	0.0	37.0	0	0
15:45:33	13.3	48.0	60.0	0.0	0.0	37.0	0	0
15:45:34	13.3	47.0	61.0	0.0	0.0	37.0	0	0
15:45:35	13.3	32.0	61.0	0.0	0.0	37.0	0	0
15:45:36	13.3	35.0	61.0	0.0	0.0	37.0	0	0
15:45:37	13.2	34.0	61.0	0.0	0.0	37.0	0	0
15:45:38	13.2	32.0	60.0	0.0	0.0	37.0	0	0
15:45:39	13.2	36.0	60.0	0.0	0.0	37.0	0	0
15:45:40	13.2	31.0	60.0	0.0	0.0	37.0	0	0
15:45:41	13.1	37.0	60.0	0.0	0.0	37.0	0	0
15:45:42	13.1	31.0	60.0	0.0	0.0	37.0	0	0
15:45:43	13.2	35.0	60.0	0.0	0.0	37.0	0	0
15:45:44	13.2	39.0	60.0	0.0	0.0	37.0	0	0
15:45:45	13.1	39.0	60.0	0.0	0.0	37.0	0	0
15:45:46	13.1	34.0	60.0	0.0	0.0	37.0	0	0
15:45:47	13.2	32.0	60.0	0.0	0.0	37.0	0	0
15:45:48	13.1	36.0	60.0	0.0	0.0	37.0	0	0
15:45:49	13.0	39.0	60.0	0.0	0.0	37.0	0	0
15:45:50	12.9	29.0	60.0	0.0	0.0	37.0	0	0
15:45:51	13.1	26.0	59.0	0.0	0.0	37.0	0	0
15:45:52	13.2	46.0	59.0	0.0	0.0	37.0	0	0
15:45:53	13.1	39.0	60.0	0.0	0.0	37.0	0	0
15:45:54	12.9	39.0	60.0	0.0	0.0	37.0	0	0
15:45:55	12.6	29.0	59.0	0.0	0.0	37.0	0	0
15:45:56	12.4	20.0	59.0	0.0	0.0	37.0	0	0
15:45:57	12.2	14.0	57.0	0.0	0.0	37.0	0	0
15:45:58	12.0	23.0	56.0	0.0	0.0	37.0	0	0
15:45:59	11.8	24.0	55.0	0.0	0.0	37.0	0	0
15:46:00	11.6	24.0	54.0	0.0	0.0	37.0	0	0
15:46:01	11.5	24.0	54.0	0.0	0.0	37.0	0	0
15:46:02	11.2	31.0	53.0	0.0	0.0	37.0	0	0
15:46:03	10.7	24.0	52.0	0.0	0.0	37.0	0	0
15:46:04	10.8	23.0	49.0	0.0	0.0	37.0	0	0
15:46:05	10.3	39.0	49.0	0.0	0.0	37.0	0	0
15:46:06	10.4	39.0	49.0	0.0	0.0	37.0	0	0
15:46:07	10.6	27.0	48.0	0.0	0.0	37.0	0	0
15:46:08	11.2	54.0	47.0	0.0	0.0	37.0	0	0
15:46:09	11.4	59.0	48.0	0.0	0.0	37.0	0	0
15:46:10	11.8	79.0	51.0	0.0	0.0	37.0	0	0
15:46:11	12.0	73.0	52.0	0.0	0.0	37.0	0	0
15:46:12	12.1	66.0	54.0	0.0	0.0	37.0	0	0
15:46:13	12.6	54.0	55.0	0.0	0.0	37.0	0	0
15:46:14	12.8	65.0	56.0	0.0	0.0	37.0	0	0
