# Supplementary material for: Handcycling with concurrent lower body low-frequency electromyostimulation significantly increases acute oxygen uptake: implications for rehabilitation and prevention
Source: PeerJ. 2022 May 18;10:e13333. doi: 10.7717/peerj.13333 (PMC9123886; doi:10.7717/peerj.13333)
Supplement: Supplemental Information 1 — Raw data for each participant (load, heart rate, spirometric data) and R-Scripts for data processing (as described in the material & method section under “Data aquisition”), and EMS intensity and blood lactate concentration. [file peerj-10-13333-s001.zip › raw_data/HANDCYCLE/EMS_Pilot_16_EMS_LOAD.csv]

Time	Speed [km/h]	Power [watt]	Cadence	Heartrate	Temperature [?]	Altitude [m]	latitude	longitude
15:51:14	0.0	0.0	0.0	0.0	0.0	37.0	0	0
15:51:15	0.0	0.0	0.0	0.0	0.0	37.0	0	0
15:51:16	0.0	0.0	0.0	0.0	0.0	37.0	0	0
15:51:17	0.0	0.0	0.0	0.0	0.0	37.0	0	0
15:51:18	0.0	0.0	0.0	0.0	0.0	37.0	0	0
15:51:19	0.0	0.0	0.0	0.0	0.0	37.0	0	0
15:51:20	0.0	0.0	0.0	0.0	0.0	37.0	0	0
15:51:21	0.0	0.0	0.0	0.0	0.0	37.0	0	0
15:51:22	0.0	0.0	0.0	0.0	0.0	37.0	0	0
15:51:23	0.0	0.0	0.0	0.0	0.0	37.0	0	0
15:51:24	0.0	0.0	0.0	0.0	0.0	37.0	0	0
15:51:25	0.0	0.0	0.0	0.0	0.0	37.0	0	0
15:51:26	0.0	0.0	0.0	0.0	0.0	37.0	0	0
15:51:27	0.0	0.0	0.0	0.0	0.0	37.0	0	0
15:51:28	0.0	0.0	0.0	0.0	0.0	37.0	0	0
15:51:29	0.0	0.0	0.0	0.0	0.0	37.0	0	0
15:51:30	0.0	0.0	0.0	0.0	0.0	37.0	0	0
15:51:31	0.0	0.0	0.0	0.0	0.0	37.0	0	0
15:51:32	0.0	0.0	0.0	0.0	0.0	37.0	0	0
15:51:33	0.0	0.0	0.0	0.0	0.0	37.0	0	0
15:51:34	0.0	0.0	0.0	0.0	0.0	37.0	0	0
15:51:35	0.0	0.0	0.0	0.0	0.0	37.0	0	0
15:51:36	0.0	0.0	0.0	0.0	0.0	37.0	0	0
15:51:37	0.0	0.0	0.0	0.0	0.0	37.0	0	0
15:51:38	0.0	0.0	0.0	0.0	0.0	37.0	0	0
15:51:39	0.0	0.0	0.0	0.0	0.0	37.0	0	0
15:51:40	0.0	0.0	0.0	0.0	0.0	37.0	0	0
15:51:41	0.0	0.0	0.0	0.0	0.0	37.0	0	0
15:51:42	0.0	0.0	0.0	0.0	0.0	37.0	0	0
15:51:43	0.0	0.0	0.0	0.0	0.0	37.0	0	0
15:51:44	0.0	0.0	0.0	0.0	0.0	37.0	0	0
15:51:45	0.0	0.0	0.0	0.0	0.0	37.0	0	0
15:51:46	0.0	0.0	0.0	0.0	0.0	37.0	0	0
15:51:47	0.0	0.0	0.0	0.0	0.0	37.0	0	0
15:51:48	0.0	0.0	0.0	0.0	0.0	37.0	0	0
15:51:49	0.0	0.0	0.0	0.0	0.0	37.0	0	0
15:51:50	0.0	0.0	0.0	0.0	0.0	37.0	0	0
15:51:51	0.0	0.0	0.0	0.0	0.0	37.0	0	0
15:51:52	0.0	0.0	0.0	0.0	0.0	37.0	0	0
15:51:53	0.0	0.0	0.0	0.0	0.0	37.0	0	0
15:51:54	0.0	0.0	0.0	0.0	0.0	37.0	0	0
15:51:55	0.0	0.0	0.0	0.0	0.0	37.0	0	0
15:51:56	0.0	0.0	0.0	0.0	0.0	37.0	0	0
15:51:57	0.0	0.0	0.0	0.0	0.0	37.0	0	0
15:51:58	0.0	0.0	0.0	0.0	0.0	37.0	0	0
15:51:59	0.0	0.0	0.0	0.0	0.0	37.0	0	0
15:52:00	0.0	0.0	0.0	0.0	0.0	37.0	0	0
15:52:01	0.0	0.0	0.0	0.0	0.0	37.0	0	0
15:52:02	0.0	0.0	0.0	0.0	0.0	37.0	0	0
15:52:03	0.0	0.0	0.0	0.0	0.0	37.0	0	0
15:52:04	0.0	0.0	0.0	0.0	0.0	37.0	0	0
15:52:05	0.0	0.0	0.0	0.0	0.0	37.0	0	0
15:52:06	0.0	0.0	0.0	0.0	0.0	37.0	0	0
15:52:07	0.0	0.0	0.0	0.0	0.0	37.0	0	0
15:52:08	0.0	0.0	0.0	0.0	0.0	37.0	0	0
15:52:09	0.0	0.0	0.0	0.0	0.0	37.0	0	0
15:52:10	0.0	0.0	0.0	0.0	0.0	37.0	0	0
15:52:11	0.0	0.0	0.0	0.0	0.0	37.0	0	0
15:52:12	0.0	0.0	0.0	0.0	0.0	37.0	0	0
15:52:13	0.0	0.0	0.0	0.0	0.0	37.0	0	0
15:52:14	0.0	0.0	0.0	0.0	0.0	37.0	0	0
15:52:15	0.0	0.0	0.0	0.0	0.0	37.0	0	0
15:52:16	0.0	0.0	0.0	0.0	0.0	37.0	0	0
15:52:17	0.0	0.0	0.0	0.0	0.0	37.0	0	0
15:52:18	0.0	0.0	0.0	0.0	0.0	37.0	0	0
15:52:19	0.0	0.0	0.0	0.0	0.0	37.0	0	0
15:52:20	0.0	0.0	0.0	0.0	0.0	37.0	0	0
15:52:21	3.1	0.0	0.0	0.0	0.0	37.0	0	0
15:52:22	5.4	0.0	0.0	0.0	0.0	37.0	0	0
15:52:23	7.1	0.0	0.0	0.0	0.0	37.0	0	0
15:52:24	8.2	0.0	0.0	0.0	0.0	37.0	0	0
15:52:25	9.2	0.0	0.0	0.0	0.0	37.0	0	0
15:52:26	9.7	0.0	0.0	0.0	0.0	37.0	0	0
15:52:27	10.3	0.0	0.0	0.0	0.0	37.0	0	0
15:52:28	11.1	44.0	46.0	0.0	0.0	37.0	0	0
15:52:29	11.8	44.0	46.0	0.0	0.0	37.0	0	0
15:52:30	12.0	62.0	50.0	0.0	0.0	37.0	0	0
15:52:31	11.9	56.0	54.0	0.0	0.0	37.0	0	0
15:52:32	11.8	23.0	55.0	0.0	0.0	37.0	0	0
15:52:33	11.9	19.0	54.0	0.0	0.0	37.0	0	0
15:52:34	12.2	24.0	54.0	0.0	0.0	37.0	0	0
15:52:35	12.4	48.0	54.0	0.0	0.0	37.0	0	0
15:52:36	12.4	48.0	54.0	0.0	0.0	37.0	0	0
15:52:37	12.5	51.0	56.0	0.0	0.0	37.0	0	0
15:52:38	13.0	33.0	56.0	0.0	0.0	37.0	0	0
15:52:39	13.1	43.0	57.0	0.0	0.0	37.0	0	0
15:52:40	13.5	64.0	58.0	0.0	0.0	37.0	0	0
15:52:41	13.7	45.0	59.0	0.0	0.0	37.0	0	0
15:52:42	13.8	63.0	60.0	0.0	0.0	37.0	0	0
15:52:43	13.9	42.0	63.0	0.0	0.0	37.0	0	0
15:52:44	14.0	45.0	63.0	0.0	0.0	37.0	0	0
15:52:45	13.8	38.0	64.0	0.0	0.0	37.0	0	0
15:52:46	13.8	32.0	63.0	0.0	0.0	37.0	0	0
15:52:47	13.7	27.0	63.0	0.0	0.0	37.0	0	0
15:52:48	13.6	31.0	62.0	0.0	0.0	37.0	0	0
15:52:49	13.6	32.0	62.0	0.0	0.0	37.0	0	0
15:52:50	13.5	35.0	62.0	0.0	0.0	37.0	0	0
15:52:51	13.4	28.0	61.0	0.0	0.0	37.0	0	0
15:52:52	13.3	32.0	61.0	0.0	0.0	37.0	0	0
15:52:53	13.3	30.0	61.0	0.0	0.0	37.0	0	0
15:52:54	13.2	33.0	60.0	0.0	0.0	37.0	0	0
15:52:55	13.2	36.0	60.0	0.0	0.0	37.0	0	0
15:52:56	13.2	31.0	60.0	0.0	0.0	37.0	0	0
15:52:57	13.0	37.0	60.0	0.0	0.0	37.0	0	0
15:52:58	13.1	37.0	59.0	0.0	0.0	37.0	0	0
15:52:59	13.1	26.0	60.0	0.0	0.0	37.0	0	0
15:53:00	13.3	38.0	59.0	0.0	0.0	37.0	0	0
15:53:01	13.3	44.0	60.0	0.0	0.0	37.0	0	0
15:53:02	13.2	39.0	60.0	0.0	0.0	37.0	0	0
15:53:03	13.2	31.0	60.0	0.0	0.0	37.0	0	0
15:53:04	13.2	34.0	60.0	0.0	0.0	37.0	0	0
15:53:05	13.2	37.0	60.0	0.0	0.0	37.0	0	0
15:53:06	13.3	36.0	60.0	0.0	0.0	37.0	0	0
15:53:07	13.6	39.0	60.0	0.0	0.0	37.0	0	0
15:53:08	13.7	49.0	61.0	0.0	0.0	37.0	0	0
15:53:09	13.8	49.0	62.0	0.0	0.0	37.0	0	0
15:53:10	13.9	41.0	62.0	0.0	0.0	37.0	0	0
15:53:11	13.8	48.0	63.0	0.0	0.0	37.0	0	0
15:53:12	13.8	37.0	63.0	0.0	0.0	37.0	0	0
15:53:13	13.9	31.0	63.0	0.0	0.0	37.0	0	0
15:53:14	13.9	46.0	63.0	0.0	0.0	37.0	0	0
15:53:15	13.8	36.0	63.0	0.0	0.0	37.0	0	0
15:53:16	13.8	39.0	63.0	0.0	0.0	37.0	0	0
15:53:17	13.8	33.0	63.0	0.0	0.0	37.0	0	0
15:53:18	13.7	36.0	63.0	0.0	0.0	37.0	0	0
15:53:19	13.7	35.0	63.0	0.0	0.0	37.0	0	0
15:53:20	13.8	25.0	62.0	0.0	0.0	37.0	0	0
15:53:21	13.8	44.0	62.0	0.0	0.0	37.0	0	0
15:53:22	13.7	39.0	63.0	0.0	0.0	37.0	0	0
15:53:23	13.6	40.0	63.0	0.0	0.0	37.0	0	0
15:53:24	13.7	29.0	62.0	0.0	0.0	37.0	0	0
15:53:25	13.8	45.0	62.0	0.0	0.0	37.0	0	0
15:53:26	13.7	41.0	63.0	0.0	0.0	37.0	0	0
15:53:27	13.8	32.0	63.0	0.0	0.0	37.0	0	0
15:53:28	13.7	38.0	62.0	0.0	0.0	37.0	0	0
15:53:29	13.7	35.0	62.0	0.0	0.0	37.0	0	0
15:53:30	13.6	32.0	62.0	0.0	0.0	37.0	0	0
15:53:31	13.5	32.0	62.0	0.0	0.0	37.0	0	0
15:53:32	13.4	26.0	61.0	0.0	0.0	37.0	0	0
15:53:33	13.3	30.0	60.0	0.0	0.0	37.0	0	0
15:53:34	13.3	29.0	61.0	0.0	0.0	37.0	0	0
15:53:35	13.5	37.0	61.0	0.0	0.0	37.0	0	0
15:53:36	13.4	43.0	61.0	0.0	0.0	37.0	0	0
15:53:37	13.4	38.0	61.0	0.0	0.0	37.0	0	0
15:53:38	13.3	35.0	61.0	0.0	0.0	37.0	0	0
15:53:39	13.3	32.0	61.0	0.0	0.0	37.0	0	0
15:53:40	13.4	32.0	60.0	0.0	0.0	37.0	0	0
15:53:41	13.4	40.0	60.0	0.0	0.0	37.0	0	0
15:53:42	13.5	37.0	61.0	0.0	0.0	37.0	0	0
15:53:43	13.6	42.0	61.0	0.0	0.0	37.0	0	0
15:53:44	13.7	48.0	61.0	0.0	0.0	37.0	0	0
15:53:45	13.7	38.0	62.0	0.0	0.0	37.0	0	0
15:53:46	13.7	44.0	62.0	0.0	0.0	37.0	0	0
15:53:47	13.6	36.0	62.0	0.0	0.0	37.0	0	0
15:53:48	13.7	40.0	62.0	0.0	0.0	37.0	0	0
15:53:49	13.7	36.0	62.0	0.0	0.0	37.0	0	0
15:53:50	13.7	40.0	62.0	0.0	0.0	37.0	0	0
15:53:51	13.7	35.0	62.0	0.0	0.0	37.0	0	0
15:53:52	13.6	38.0	62.0	0.0	0.0	37.0	0	0
15:53:53	13.7	35.0	62.0	0.0	0.0	37.0	0	0
15:53:54	13.8	34.0	62.0	0.0	0.0	37.0	0	0
15:53:55	13.8	42.0	62.0	0.0	0.0	37.0	0	0
15:53:56	13.8	46.0	62.0	0.0	0.0	37.0	0	0
15:53:57	13.7	39.0	63.0	0.0	0.0	37.0	0	0
15:53:58	13.7	33.0	63.0	0.0	0.0	37.0	0	0
15:53:59	13.7	42.0	62.0	0.0	0.0	37.0	0	0
15:54:00	13.7	34.0	62.0	0.0	0.0	37.0	0	0
15:54:01	13.7	40.0	62.0	0.0	0.0	37.0	0	0
15:54:02	13.7	36.0	62.0	0.0	0.0	37.0	0	0
15:54:03	13.8	35.0	62.0	0.0	0.0	37.0	0	0
15:54:04	13.8	40.0	62.0	0.0	0.0	37.0	0	0
15:54:05	13.8	42.0	63.0	0.0	0.0	37.0	0	0
15:54:06	13.8	36.0	63.0	0.0	0.0	37.0	0	0
15:54:07	13.9	36.0	63.0	0.0	0.0	37.0	0	0
15:54:08	13.9	46.0	63.0	0.0	0.0	37.0	0	0
15:54:09	13.7	39.0	63.0	0.0	0.0	37.0	0	0
15:54:10	13.5	33.0	63.0	0.0	0.0	37.0	0	0
15:54:11	13.4	25.0	62.0	0.0	0.0	37.0	0	0
15:54:12	13.4	24.0	62.0	0.0	0.0	37.0	0	0
15:54:13	13.6	38.0	61.0	0.0	0.0	37.0	0	0
15:54:14	13.5	38.0	61.0	0.0	0.0	37.0	0	0
15:54:15	13.5	42.0	62.0	0.0	0.0	37.0	0	0
15:54:16	13.4	33.0	62.0	0.0	0.0	37.0	0	0
15:54:17	13.3	43.0	61.0	0.0	0.0	37.0	0	0
15:54:18	13.2	28.0	61.0	0.0	0.0	37.0	0	0
15:54:19	13.1	35.0	61.0	0.0	0.0	37.0	0	0
15:54:20	13.2	30.0	60.0	0.0	0.0	37.0	0	0
15:54:21	13.3	34.0	60.0	0.0	0.0	37.0	0	0
15:54:22	13.5	39.0	60.0	0.0	0.0	37.0	0	0
15:54:23	13.5	52.0	60.0	0.0	0.0	37.0	0	0
15:54:24	13.5	43.0	61.0	0.0	0.0	37.0	0	0
15:54:25	13.6	47.0	61.0	0.0	0.0	37.0	0	0
15:54:26	13.7	35.0	62.0	0.0	0.0	37.0	0	0
15:54:27	13.7	44.0	61.0	0.0	0.0	37.0	0	0
15:54:28	13.7	44.0	62.0	0.0	0.0	37.0	0	0
15:54:29	13.8	40.0	62.0	0.0	0.0	37.0	0	0
15:54:30	13.8	38.0	62.0	0.0	0.0	37.0	0	0
15:54:31	13.8	44.0	63.0	0.0	0.0	37.0	0	0
15:54:32	13.8	40.0	63.0	0.0	0.0	37.0	0	0
15:54:33	13.8	39.0	63.0	0.0	0.0	37.0	0	0
15:54:34	13.8	36.0	62.0	0.0	0.0	37.0	0	0
15:54:35	13.7	36.0	63.0	0.0	0.0	37.0	0	0
15:54:36	13.5	35.0	62.0	0.0	0.0	37.0	0	0
15:54:37	13.4	27.0	62.0	0.0	0.0	37.0	0	0
15:54:38	13.3	29.0	61.0	0.0	0.0	37.0	0	0
15:54:39	13.1	30.0	61.0	0.0	0.0	37.0	0	0
15:54:40	13.1	27.0	60.0	0.0	0.0	37.0	0	0
15:54:41	13.2	32.0	60.0	0.0	0.0	37.0	0	0
15:54:42	13.5	45.0	60.0	0.0	0.0	37.0	0	0
15:54:43	13.5	52.0	61.0	0.0	0.0	37.0	0	0
15:54:44	13.7	40.0	61.0	0.0	0.0	37.0	0	0
15:54:45	13.7	47.0	61.0	0.0	0.0	37.0	0	0
15:54:46	13.8	44.0	62.0	0.0	0.0	37.0	0	0
15:54:47	13.9	41.0	62.0	0.0	0.0	37.0	0	0
15:54:48	13.9	46.0	63.0	0.0	0.0	37.0	0	0
15:54:49	13.9	41.0	63.0	0.0	0.0	37.0	0	0
15:54:50	13.9	37.0	63.0	0.0	0.0	37.0	0	0
15:54:51	14.0	45.0	63.0	0.0	0.0	37.0	0	0
15:54:52	14.2	44.0	64.0	0.0	0.0	37.0	0	0
15:54:53	14.2	43.0	64.0	0.0	0.0	37.0	0	0
15:54:54	14.2	43.0	64.0	0.0	0.0	37.0	0	0
15:54:55	14.1	37.0	65.0	0.0	0.0	37.0	0	0
15:54:56	13.9	35.0	64.0	0.0	0.0	37.0	0	0
15:54:57	13.9	30.0	63.0	0.0	0.0	37.0	0	0
15:54:58	13.9	39.0	63.0	0.0	0.0	37.0	0	0
15:54:59	13.9	40.0	63.0	0.0	0.0	37.0	0	0
15:55:00	14.0	38.0	63.0	0.0	0.0	37.0	0	0
15:55:01	14.1	43.0	64.0	0.0	0.0	37.0	0	0
15:55:02	14.2	38.0	64.0	0.0	0.0	37.0	0	0
15:55:03	14.2	47.0	64.0	0.0	0.0	37.0	0	0
15:55:04	14.2	41.0	64.0	0.0	0.0	37.0	0	0
15:55:05	14.2	36.0	64.0	0.0	0.0	37.0	0	0
15:55:06	14.2	42.0	64.0	0.0	0.0	37.0	0	0
15:55:07	14.5	44.0	65.0	0.0	0.0	37.0	0	0
15:55:08	14.6	45.0	65.0	0.0	0.0	37.0	0	0
15:55:09	14.7	47.0	66.0	0.0	0.0	37.0	0	0
15:55:10	14.4	46.0	66.0	0.0	0.0	37.0	0	0
15:55:11	14.2	45.0	66.0	0.0	0.0	37.0	0	0
15:55:12	14.1	29.0	65.0	0.0	0.0	37.0	0	0
15:55:13	13.9	28.0	64.0	0.0	0.0	37.0	0	0
15:55:14	13.8	26.0	65.0	0.0	0.0	37.0	0	0
15:55:15	13.6	32.0	62.0	0.0	0.0	37.0	0	0
15:55:16	13.3	21.0	63.0	0.0	0.0	37.0	0	0
15:55:17	13.2	21.0	61.0	0.0	0.0	37.0	0	0
15:55:18	13.1	30.0	61.0	0.0	0.0	37.0	0	0
15:55:19	13.0	39.0	60.0	0.0	0.0	37.0	0	0
15:55:20	13.0	33.0	60.0	0.0	0.0	37.0	0	0
15:55:21	12.7	35.0	59.0	0.0	0.0	37.0	0	0
15:55:22	12.3	34.0	58.0	0.0	0.0	37.0	0	0
15:55:23	12.5	14.0	58.0	0.0	0.0	37.0	0	0
15:55:24	12.4	14.0	58.0	0.0	0.0	37.0	0	0
15:55:25	12.4	51.0	56.0	0.0	0.0	37.0	0	0
15:55:26	12.3	37.0	57.0	0.0	0.0	37.0	0	0
15:55:27	12.6	38.0	56.0	0.0	0.0	37.0	0	0
15:55:28	12.9	36.0	56.0	0.0	0.0	37.0	0	0
15:55:29	13.2	57.0	57.0	0.0	0.0	37.0	0	0
15:55:30	13.4	53.0	58.0	0.0	0.0	37.0	0	0
15:55:31	13.7	65.0	59.0	0.0	0.0	37.0	0	0
15:55:32	13.9	55.0	60.0	0.0	0.0	37.0	0	0
15:55:33	14.0	60.0	62.0	0.0	0.0	37.0	0	0
15:55:34	14.1	51.0	63.0	0.0	0.0	37.0	0	0
15:55:35	14.0	42.0	64.0	0.0	0.0	37.0	0	0
15:55:36	14.0	40.0	64.0	0.0	0.0	37.0	0	0
15:55:37	14.0	37.0	64.0	0.0	0.0	37.0	0	0
15:55:38	14.1	34.0	64.0	0.0	0.0	37.0	0	0
15:55:39	14.1	43.0	64.0	0.0	0.0	37.0	0	0
15:55:40	14.1	38.0	64.0	0.0	0.0	37.0	0	0
15:55:41	14.1	41.0	64.0	0.0	0.0	37.0	0	0
15:55:42	14.0	44.0	64.0	0.0	0.0	37.0	0	0
15:55:43	13.9	33.0	64.0	0.0	0.0	37.0	0	0
15:55:44	13.9	37.0	64.0	0.0	0.0	37.0	0	0
15:55:45	13.8	24.0	63.0	0.0	0.0	37.0	0	0
15:55:46	13.7	39.0	63.0	0.0	0.0	37.0	0	0
15:55:47	13.8	29.0	63.0	0.0	0.0	37.0	0	0
15:55:48	13.7	35.0	63.0	0.0	0.0	37.0	0	0
15:55:49	13.7	40.0	62.0	0.0	0.0	37.0	0	0
15:55:50	13.6	32.0	62.0	0.0	0.0	37.0	0	0
15:55:51	13.6	34.0	63.0	0.0	0.0	37.0	0	0
15:55:52	13.7	36.0	62.0	0.0	0.0	37.0	0	0
15:55:53	13.6	39.0	62.0	0.0	0.0	37.0	0	0
15:55:54	13.6	39.0	62.0	0.0	0.0	37.0	0	0
15:55:55	13.8	35.0	62.0	0.0	0.0	37.0	0	0
15:55:56	13.6	43.0	62.0	0.0	0.0	37.0	0	0
15:55:57	13.6	33.0	62.0	0.0	0.0	37.0	0	0
15:55:58	13.6	40.0	62.0	0.0	0.0	37.0	0	0
15:55:59	13.5	32.0	62.0	0.0	0.0	37.0	0	0
15:56:00	13.6	34.0	62.0	0.0	0.0	37.0	0	0
15:56:01	13.7	42.0	62.0	0.0	0.0	37.0	0	0
15:56:02	13.7	44.0	62.0	0.0	0.0	37.0	0	0
15:56:03	13.8	36.0	62.0	0.0	0.0	37.0	0	0
15:56:04	13.9	41.0	62.0	0.0	0.0	37.0	0	0
15:56:05	13.9	41.0	62.0	0.0	0.0	37.0	0	0
15:56:06	13.9	42.0	63.0	0.0	0.0	37.0	0	0
15:56:07	13.9	45.0	63.0	0.0	0.0	37.0	0	0
15:56:08	13.9	35.0	63.0	0.0	0.0	37.0	0	0
15:56:09	13.9	41.0	63.0	0.0	0.0	37.0	0	0
15:56:10	13.8	38.0	63.0	0.0	0.0	37.0	0	0
15:56:11	13.7	32.0	63.0	0.0	0.0	37.0	0	0
15:56:12	13.6	28.0	63.0	0.0	0.0	37.0	0	0
15:56:13	13.6	36.0	62.0	0.0	0.0	37.0	0	0
15:56:14	13.6	25.0	62.0	0.0	0.0	37.0	0	0
15:56:15	13.7	44.0	62.0	0.0	0.0	37.0	0	0
15:56:16	13.6	37.0	62.0	0.0	0.0	37.0	0	0
15:56:17	13.6	40.0	62.0	0.0	0.0	37.0	0	0
15:56:18	13.6	35.0	62.0	0.0	0.0	37.0	0	0
15:56:19	13.6	38.0	62.0	0.0	0.0	37.0	0	0
15:56:20	13.5	35.0	62.0	0.0	0.0	37.0	0	0
15:56:21	13.4	34.0	62.0	0.0	0.0	37.0	0	0
15:56:22	13.5	28.0	61.0	0.0	0.0	37.0	0	0
15:56:23	13.6	37.0	61.0	0.0	0.0	37.0	0	0
15:56:24	13.5	44.0	61.0	0.0	0.0	37.0	0	0
15:56:25	13.5	42.0	62.0	0.0	0.0	37.0	0	0
15:56:26	13.6	37.0	62.0	0.0	0.0	37.0	0	0
15:56:27	13.7	42.0	62.0	0.0	0.0	37.0	0	0
15:56:28	13.7	42.0	62.0	0.0	0.0	37.0	0	0
15:56:29	13.7	43.0	62.0	0.0	0.0	37.0	0	0
15:56:30	13.7	35.0	62.0	0.0	0.0	37.0	0	0
15:56:31	13.7	40.0	62.0	0.0	0.0	37.0	0	0
15:56:32	13.8	38.0	62.0	0.0	0.0	37.0	0	0
15:56:33	13.8	37.0	62.0	0.0	0.0	37.0	0	0
15:56:34	14.0	40.0	63.0	0.0	0.0	37.0	0	0
15:56:35	14.1	43.0	63.0	0.0	0.0	37.0	0	0
15:56:36	14.2	54.0	64.0	0.0	0.0	37.0	0	0
15:56:37	14.2	42.0	64.0	0.0	0.0	37.0	0	0
15:56:38	14.1	42.0	64.0	0.0	0.0	37.0	0	0
15:56:39	14.0	42.0	65.0	0.0	0.0	37.0	0	0
15:56:40	14.1	31.0	64.0	0.0	0.0	37.0	0	0
15:56:41	14.1	33.0	64.0	0.0	0.0	37.0	0	0
15:56:42	14.1	42.0	64.0	0.0	0.0	37.0	0	0
15:56:43	13.9	41.0	64.0	0.0	0.0	37.0	0	0
15:56:44	14.0	37.0	64.0	0.0	0.0	37.0	0	0
15:56:45	13.9	42.0	64.0	0.0	0.0	37.0	0	0
15:56:46	13.8	34.0	63.0	0.0	0.0	37.0	0	0
15:56:47	13.8	31.0	64.0	0.0	0.0	37.0	0	0
15:56:48	13.7	34.0	63.0	0.0	0.0	37.0	0	0
15:56:49	13.6	31.0	63.0	0.0	0.0	37.0	0	0
15:56:50	13.6	28.0	62.0	0.0	0.0	37.0	0	0
15:56:51	13.7	34.0	62.0	0.0	0.0	37.0	0	0
15:56:52	13.7	43.0	62.0	0.0	0.0	37.0	0	0
15:56:53	13.7	43.0	62.0	0.0	0.0	37.0	0	0
15:56:54	13.7	34.0	62.0	0.0	0.0	37.0	0	0
15:56:55	13.7	40.0	62.0	0.0	0.0	37.0	0	0
15:56:56	13.6	36.0	62.0	0.0	0.0	37.0	0	0
15:56:57	13.5	35.0	62.0	0.0	0.0	37.0	0	0
15:56:58	13.5	28.0	62.0	0.0	0.0	37.0	0	0
15:56:59	13.4	33.0	61.0	0.0	0.0	37.0	0	0
15:57:00	13.5	36.0	61.0	0.0	0.0	37.0	0	0
15:57:01	13.5	36.0	61.0	0.0	0.0	37.0	0	0
15:57:02	13.4	39.0	61.0	0.0	0.0	37.0	0	0
15:57:03	13.3	36.0	61.0	0.0	0.0	37.0	0	0
15:57:04	13.4	32.0	61.0	0.0	0.0	37.0	0	0
15:57:05	13.5	28.0	60.0	0.0	0.0	37.0	0	0
15:57:06	13.5	52.0	61.0	0.0	0.0	37.0	0	0
15:57:07	13.5	36.0	61.0	0.0	0.0	37.0	0	0
15:57:08	13.7	36.0	61.0	0.0	0.0	37.0	0	0
15:57:09	13.7	43.0	61.0	0.0	0.0	37.0	0	0
15:57:10	13.8	46.0	62.0	0.0	0.0	37.0	0	0
15:57:11	13.7	38.0	62.0	0.0	0.0	37.0	0	0
15:57:12	13.6	40.0	62.0	0.0	0.0	37.0	0	0
15:57:13	13.5	32.0	62.0	0.0	0.0	37.0	0	0
15:57:14	13.6	30.0	62.0	0.0	0.0	37.0	0	0
15:57:15	13.6	39.0	61.0	0.0	0.0	37.0	0	0
15:57:16	13.8	38.0	62.0	0.0	0.0	37.0	0	0
15:57:17	13.8	45.0	63.0	0.0	0.0	37.0	0	0
15:57:18	13.9	37.0	63.0	0.0	0.0	37.0	0	0
15:57:19	13.8	46.0	63.0	0.0	0.0	37.0	0	0
15:57:20	13.8	33.0	63.0	0.0	0.0	37.0	0	0
15:57:21	13.8	37.0	63.0	0.0	0.0	37.0	0	0
15:57:22	13.8	34.0	63.0	0.0	0.0	37.0	0	0
15:57:23	13.8	31.0	62.0	0.0	0.0	37.0	0	0
15:57:24	13.8	39.0	62.0	0.0	0.0	37.0	0	0
15:57:25	13.7	38.0	62.0	0.0	0.0	37.0	0	0
15:57:26	13.6	28.0	62.0	0.0	0.0	37.0	0	0
15:57:27	13.5	42.0	62.0	0.0	0.0	37.0	0	0
15:57:28	13.5	30.0	62.0	0.0	0.0	37.0	0	0
15:57:29	13.5	29.0	61.0	0.0	0.0	37.0	0	0
15:57:30	13.5	39.0	61.0	0.0	0.0	37.0	0	0
15:57:31	13.5	35.0	61.0	0.0	0.0	37.0	0	0
15:57:32	13.5	36.0	61.0	0.0	0.0	37.0	0	0
15:57:33	13.5	38.0	61.0	0.0	0.0	37.0	0	0
15:57:34	13.5	34.0	61.0	0.0	0.0	37.0	0	0
15:57:35	13.6	36.0	61.0	0.0	0.0	37.0	0	0
15:57:36	13.6	45.0	62.0	0.0	0.0	37.0	0	0
15:57:37	13.6	38.0	62.0	0.0	0.0	37.0	0	0
15:57:38	13.8	37.0	62.0	0.0	0.0	37.0	0	0
15:57:39	13.8	47.0	62.0	0.0	0.0	37.0	0	0
15:57:40	13.7	40.0	63.0	0.0	0.0	37.0	0	0
15:57:41	13.6	37.0	63.0	0.0	0.0	37.0	0	0
15:57:42	13.6	31.0	62.0	0.0	0.0	37.0	0	0
15:57:43	13.6	33.0	62.0	0.0	0.0	37.0	0	0
15:57:44	13.5	35.0	62.0	0.0	0.0	37.0	0	0
15:57:45	13.5	38.0	62.0	0.0	0.0	37.0	0	0
15:57:46	13.4	33.0	62.0	0.0	0.0	37.0	0	0
15:57:47	13.4	36.0	61.0	0.0	0.0	37.0	0	0
15:57:48	13.2	34.0	61.0	0.0	0.0	37.0	0	0
15:57:49	13.2	32.0	61.0	0.0	0.0	37.0	0	0
15:57:50	13.3	27.0	60.0	0.0	0.0	37.0	0	0
15:57:51	13.3	37.0	60.0	0.0	0.0	37.0	0	0
15:57:52	13.4	41.0	60.0	0.0	0.0	37.0	0	0
15:57:53	13.5	40.0	61.0	0.0	0.0	37.0	0	0
15:57:54	13.6	44.0	61.0	0.0	0.0	37.0	0	0
15:57:55	13.7	45.0	62.0	0.0	0.0	37.0	0	0
15:57:56	13.7	43.0	62.0	0.0	0.0	37.0	0	0
15:57:57	13.7	41.0	62.0	0.0	0.0	37.0	0	0
15:57:58	13.7	37.0	62.0	0.0	0.0	37.0	0	0
15:57:59	13.8	38.0	62.0	0.0	0.0	37.0	0	0
15:58:00	13.8	40.0	63.0	0.0	0.0	37.0	0	0
15:58:01	13.8	38.0	63.0	0.0	0.0	37.0	0	0
15:58:02	13.7	34.0	62.0	0.0	0.0	37.0	0	0
15:58:03	13.7	37.0	62.0	0.0	0.0	37.0	0	0
15:58:04	13.8	34.0	62.0	0.0	0.0	37.0	0	0
15:58:05	13.8	45.0	62.0	0.0	0.0	37.0	0	0
15:58:06	13.8	35.0	62.0	0.0	0.0	37.0	0	0
15:58:07	13.8	36.0	63.0	0.0	0.0	37.0	0	0
15:58:08	13.8	46.0	63.0	0.0	0.0	37.0	0	0
15:58:09	13.7	37.0	63.0	0.0	0.0	37.0	0	0
15:58:10	13.8	27.0	63.0	0.0	0.0	37.0	0	0
15:58:11	13.8	45.0	62.0	0.0	0.0	37.0	0	0
15:58:12	13.7	42.0	63.0	0.0	0.0	37.0	0	0
15:58:13	13.6	32.0	63.0	0.0	0.0	37.0	0	0
15:58:14	13.6	34.0	62.0	0.0	0.0	37.0	0	0
15:58:15	13.7	33.0	62.0	0.0	0.0	37.0	0	0
15:58:16	13.6	34.0	62.0	0.0	0.0	37.0	0	0
15:58:17	13.6	42.0	62.0	0.0	0.0	37.0	0	0
15:58:18	13.8	32.0	62.0	0.0	0.0	37.0	0	0
15:58:19	13.8	43.0	62.0	0.0	0.0	37.0	0	0
15:58:20	13.7	38.0	63.0	0.0	0.0	37.0	0	0
15:58:21	13.6	32.0	63.0	0.0	0.0	37.0	0	0
15:58:22	13.5	28.0	62.0	0.0	0.0	37.0	0	0
15:58:23	13.5	34.0	62.0	0.0	0.0	37.0	0	0
15:58:24	13.4	33.0	62.0	0.0	0.0	37.0	0	0
15:58:25	13.5	31.0	61.0	0.0	0.0	37.0	0	0
15:58:26	13.6	39.0	61.0	0.0	0.0	37.0	0	0
15:58:27	13.6	41.0	61.0	0.0	0.0	37.0	0	0
15:58:28	13.5	39.0	62.0	0.0	0.0	37.0	0	0
15:58:29	13.5	31.0	61.0	0.0	0.0	37.0	0	0
15:58:30	13.5	34.0	61.0	0.0	0.0	37.0	0	0
15:58:31	13.5	35.0	61.0	0.0	0.0	37.0	0	0
15:58:32	13.6	39.0	61.0	0.0	0.0	37.0	0	0
15:58:33	13.6	38.0	61.0	0.0	0.0	37.0	0	0
15:58:34	13.6	39.0	61.0	0.0	0.0	37.0	0	0
15:58:35	13.6	36.0	61.0	0.0	0.0	37.0	0	0
15:58:36	13.5	35.0	61.0	0.0	0.0	37.0	0	0
15:58:37	13.5	35.0	61.0	0.0	0.0	37.0	0	0
15:58:38	13.6	38.0	61.0	0.0	0.0	37.0	0	0
15:58:39	13.5	38.0	61.0	0.0	0.0	37.0	0	0
15:58:40	13.5	44.0	62.0	0.0	0.0	37.0	0	0
15:58:41	13.6	32.0	62.0	0.0	0.0	37.0	0	0
15:58:42	13.6	36.0	61.0	0.0	0.0	37.0	0	0
15:58:43	13.6	44.0	62.0	0.0	0.0	37.0	0	0
15:58:44	13.7	42.0	62.0	0.0	0.0	37.0	0	0
15:58:45	13.8	38.0	62.0	0.0	0.0	37.0	0	0
15:58:46	13.9	38.0	62.0	0.0	0.0	37.0	0	0
15:58:47	13.8	41.0	63.0	0.0	0.0	37.0	0	0
15:58:48	13.8	46.0	63.0	0.0	0.0	37.0	0	0
15:58:49	13.8	32.0	63.0	0.0	0.0	37.0	0	0
15:58:50	13.7	31.0	63.0	0.0	0.0	37.0	0	0
15:58:51	13.7	40.0	63.0	0.0	0.0	37.0	0	0
15:58:52	13.5	32.0	62.0	0.0	0.0	37.0	0	0
15:58:53	13.5	36.0	62.0	0.0	0.0	37.0	0	0
15:58:54	13.4	30.0	62.0	0.0	0.0	37.0	0	0
15:58:55	13.4	31.0	61.0	0.0	0.0	37.0	0	0
15:58:56	13.3	33.0	61.0	0.0	0.0	37.0	0	0
15:58:57	13.3	34.0	61.0	0.0	0.0	37.0	0	0
15:58:58	13.3	37.0	61.0	0.0	0.0	37.0	0	0
15:58:59	13.5	35.0	61.0	0.0	0.0	37.0	0	0
15:59:00	13.5	46.0	61.0	0.0	0.0	37.0	0	0
15:59:01	13.6	44.0	61.0	0.0	0.0	37.0	0	0
15:59:02	13.5	38.0	62.0	0.0	0.0	37.0	0	0
15:59:03	13.6	34.0	62.0	0.0	0.0	37.0	0	0
15:59:04	13.6	41.0	62.0	0.0	0.0	37.0	0	0
15:59:05	13.6	35.0	62.0	0.0	0.0	37.0	0	0
15:59:06	13.6	43.0	62.0	0.0	0.0	37.0	0	0
15:59:07	13.6	35.0	62.0	0.0	0.0	37.0	0	0
15:59:08	13.5	37.0	62.0	0.0	0.0	37.0	0	0
15:59:09	13.3	31.0	62.0	0.0	0.0	37.0	0	0
15:59:10	13.3	26.0	61.0	0.0	0.0	37.0	0	0
15:59:11	13.3	29.0	60.0	0.0	0.0	37.0	0	0
15:59:12	13.2	35.0	60.0	0.0	0.0	37.0	0	0
15:59:13	13.2	38.0	60.0	0.0	0.0	37.0	0	0
15:59:14	13.2	32.0	60.0	0.0	0.0	37.0	0	0
15:59:15	13.2	39.0	60.0	0.0	0.0	37.0	0	0
15:59:16	13.3	35.0	60.0	0.0	0.0	37.0	0	0
15:59:17	13.4	42.0	60.0	0.0	0.0	37.0	0	0
15:59:18	13.5	43.0	60.0	0.0	0.0	37.0	0	0
15:59:19	13.6	41.0	61.0	0.0	0.0	37.0	0	0
15:59:20	13.5	47.0	61.0	0.0	0.0	37.0	0	0
15:59:21	13.6	36.0	61.0	0.0	0.0	37.0	0	0
15:59:22	13.6	40.0	61.0	0.0	0.0	37.0	0	0
15:59:23	13.6	40.0	61.0	0.0	0.0	37.0	0	0
15:59:24	13.6	38.0	62.0	0.0	0.0	37.0	0	0
15:59:25	13.6	42.0	62.0	0.0	0.0	37.0	0	0
15:59:26	13.8	39.0	62.0	0.0	0.0	37.0	0	0
15:59:27	13.8	44.0	62.0	0.0	0.0	37.0	0	0
15:59:28	13.9	45.0	63.0	0.0	0.0	37.0	0	0
15:59:29	14.0	41.0	63.0	0.0	0.0	37.0	0	0
15:59:30	14.0	46.0	63.0	0.0	0.0	37.0	0	0
15:59:31	14.0	43.0	63.0	0.0	0.0	37.0	0	0
15:59:32	14.0	42.0	64.0	0.0	0.0	37.0	0	0
15:59:33	14.1	38.0	64.0	0.0	0.0	37.0	0	0
15:59:34	14.1	38.0	64.0	0.0	0.0	37.0	0	0
15:59:35	14.1	43.0	64.0	0.0	0.0	37.0	0	0
15:59:36	13.9	37.0	64.0	0.0	0.0	37.0	0	0
15:59:37	13.7	23.0	64.0	0.0	0.0	37.0	0	0
15:59:38	13.6	27.0	63.0	0.0	0.0	37.0	0	0
15:59:39	13.5	29.0	62.0	0.0	0.0	37.0	0	0
15:59:40	13.3	31.0	62.0	0.0	0.0	37.0	0	0
15:59:41	13.1	24.0	61.0	0.0	0.0	37.0	0	0
15:59:42	13.0	29.0	60.0	0.0	0.0	37.0	0	0
15:59:43	13.0	28.0	59.0	0.0	0.0	37.0	0	0
15:59:44	13.1	36.0	59.0	0.0	0.0	37.0	0	0
15:59:45	13.1	41.0	59.0	0.0	0.0	37.0	0	0
15:59:46	13.1	48.0	60.0	0.0	0.0	37.0	0	0
15:59:47	13.1	38.0	60.0	0.0	0.0	37.0	0	0
15:59:48	13.2	44.0	60.0	0.0	0.0	37.0	0	0
15:59:49	13.4	42.0	60.0	0.0	0.0	37.0	0	0
15:59:50	13.5	53.0	60.0	0.0	0.0	37.0	0	0
15:59:51	13.6	49.0	61.0	0.0	0.0	37.0	0	0
15:59:52	13.6	45.0	61.0	0.0	0.0	37.0	0	0
15:59:53	13.6	43.0	62.0	0.0	0.0	37.0	0	0
15:59:54	13.6	35.0	62.0	0.0	0.0	37.0	0	0
15:59:55	13.8	44.0	62.0	0.0	0.0	37.0	0	0
15:59:56	13.8	42.0	62.0	0.0	0.0	37.0	0	0
15:59:57	13.8	48.0	62.0	0.0	0.0	37.0	0	0
15:59:58	13.8	40.0	63.0	0.0	0.0	37.0	0	0
15:59:59	13.7	42.0	63.0	0.0	0.0	37.0	0	0
16:00:00	13.6	38.0	63.0	0.0	0.0	37.0	0	0
16:00:01	13.5	28.0	62.0	0.0	0.0	37.0	0	0
16:00:02	13.6	32.0	62.0	0.0	0.0	37.0	0	0
16:00:03	13.3	38.0	62.0	0.0	0.0	37.0	0	0
16:00:04	13.2	29.0	62.0	0.0	0.0	37.0	0	0
16:00:05	13.1	27.0	61.0	0.0	0.0	37.0	0	0
16:00:06	13.1	30.0	60.0	0.0	0.0	37.0	0	0
16:00:07	12.9	33.0	60.0	0.0	0.0	37.0	0	0
16:00:08	12.9	32.0	59.0	0.0	0.0	37.0	0	0
16:00:09	12.9	28.0	59.0	0.0	0.0	37.0	0	0
16:00:10	12.9	42.0	59.0	0.0	0.0	37.0	0	0
16:00:11	12.8	34.0	59.0	0.0	0.0	37.0	0	0
16:00:12	12.8	36.0	59.0	0.0	0.0	37.0	0	0
16:00:13	12.9	35.0	58.0	0.0	0.0	37.0	0	0
16:00:14	13.1	36.0	58.0	0.0	0.0	37.0	0	0
16:00:15	13.0	49.0	59.0	0.0	0.0	37.0	0	0
16:00:16	13.0	37.0	59.0	0.0	0.0	37.0	0	0
16:00:17	13.3	31.0	59.0	0.0	0.0	37.0	0	0
16:00:18	13.5	44.0	59.0	0.0	0.0	37.0	0	0
16:00:19	13.7	70.0	61.0	0.0	0.0	37.0	0	0
16:00:20	13.6	44.0	62.0	0.0	0.0	37.0	0	0
16:00:21	13.5	44.0	62.0	0.0	0.0	37.0	0	0
16:00:22	13.4	33.0	62.0	0.0	0.0	37.0	0	0
16:00:23	13.5	34.0	61.0	0.0	0.0	37.0	0	0
16:00:24	13.5	39.0	61.0	0.0	0.0	37.0	0	0
16:00:25	13.5	39.0	61.0	0.0	0.0	37.0	0	0
16:00:26	13.3	47.0	62.0	0.0	0.0	37.0	0	0
16:00:27	13.1	33.0	62.0	0.0	0.0	37.0	0	0
16:00:28	13.0	25.0	61.0	0.0	0.0	37.0	0	0
16:00:29	12.8	27.0	60.0	0.0	0.0	37.0	0	0
16:00:30	12.8	23.0	59.0	0.0	0.0	37.0	0	0
16:00:31	12.6	36.0	58.0	0.0	0.0	37.0	0	0
16:00:32	12.6	33.0	58.0	0.0	0.0	37.0	0	0
16:00:33	12.6	28.0	58.0	0.0	0.0	37.0	0	0
16:00:34	13.0	41.0	57.0	0.0	0.0	37.0	0	0
16:00:35	13.1	52.0	58.0	0.0	0.0	37.0	0	0
16:00:36	13.3	57.0	59.0	0.0	0.0	37.0	0	0
16:00:37	13.5	54.0	60.0	0.0	0.0	37.0	0	0
16:00:38	13.6	42.0	60.0	0.0	0.0	37.0	0	0
16:00:39	13.5	56.0	61.0	0.0	0.0	37.0	0	0
16:00:40	13.3	36.0	62.0	0.0	0.0	37.0	0	0
16:00:41	13.2	35.0	61.0	0.0	0.0	37.0	0	0
16:00:42	13.3	21.0	59.0	0.0	0.0	37.0	0	0
16:00:43	13.4	36.0	60.0	0.0	0.0	37.0	0	0
16:00:44	13.6	41.0	60.0	0.0	0.0	37.0	0	0
16:00:45	13.6	54.0	61.0	0.0	0.0	37.0	0	0
16:00:46	13.7	44.0	62.0	0.0	0.0	37.0	0	0
16:00:47	13.6	34.0	62.0	0.0	0.0	37.0	0	0
16:00:48	13.7	41.0	62.0	0.0	0.0	37.0	0	0
16:00:49	13.9	35.0	62.0	0.0	0.0	37.0	0	0
16:00:50	13.9	48.0	63.0	0.0	0.0	37.0	0	0
16:00:51	13.9	42.0	63.0	0.0	0.0	37.0	0	0
16:00:52	13.8	37.0	63.0	0.0	0.0	37.0	0	0
16:00:53	13.8	37.0	63.0	0.0	0.0	37.0	0	0
16:00:54	13.6	31.0	63.0	0.0	0.0	37.0	0	0
16:00:55	13.5	32.0	63.0	0.0	0.0	37.0	0	0
16:00:56	13.4	29.0	62.0	0.0	0.0	37.0	0	0
16:00:57	13.5	30.0	61.0	0.0	0.0	37.0	0	0
16:00:58	13.4	36.0	61.0	0.0	0.0	37.0	0	0
16:00:59	13.3	38.0	61.0	0.0	0.0	37.0	0	0
16:01:00	13.2	33.0	61.0	0.0	0.0	37.0	0	0
16:01:01	13.3	29.0	61.0	0.0	0.0	37.0	0	0
16:01:02	13.5	35.0	60.0	0.0	0.0	37.0	0	0
16:01:03	13.5	43.0	61.0	0.0	0.0	37.0	0	0
16:01:04	13.5	36.0	62.0	0.0	0.0	37.0	0	0
16:01:05	13.6	40.0	62.0	0.0	0.0	37.0	0	0
16:01:06	13.6	39.0	62.0	0.0	0.0	37.0	0	0
16:01:07	13.7	39.0	62.0	0.0	0.0	37.0	0	0
16:01:08	13.7	41.0	62.0	0.0	0.0	37.0	0	0
16:01:09	13.6	38.0	62.0	0.0	0.0	37.0	0	0
16:01:10	13.7	35.0	62.0	0.0	0.0	37.0	0	0
16:01:11	13.8	37.0	62.0	0.0	0.0	37.0	0	0
16:01:12	13.7	44.0	62.0	0.0	0.0	37.0	0	0
16:01:13	13.5	37.0	62.0	0.0	0.0	37.0	0	0
