# Supplementary material for: Handcycling with concurrent lower body low-frequency electromyostimulation significantly increases acute oxygen uptake: implications for rehabilitation and prevention
Source: PeerJ. 2022 May 18;10:e13333. doi: 10.7717/peerj.13333 (PMC9123886; doi:10.7717/peerj.13333)
Supplement: Supplemental Information 1 — Raw data for each participant (load, heart rate, spirometric data) and R-Scripts for data processing (as described in the material & method section under “Data aquisition”), and EMS intensity and blood lactate concentration. [file peerj-10-13333-s001.zip › raw_data/HANDCYCLE/EMS_Pilot_17_CON_LOAD.csv]

Time	Speed [km/h]	Power [watt]	Cadence	Heartrate	Temperature [?]	Altitude [m]	latitude	longitude
08:17:14	0.0	0.0	0.0	0.0	0.0	40.0	0	0
08:17:15	0.0	0.0	0.0	0.0	0.0	40.0	0	0
08:17:16	0.0	0.0	0.0	0.0	0.0	40.0	0	0
08:17:17	0.0	0.0	0.0	0.0	0.0	40.0	0	0
08:17:18	0.0	0.0	0.0	0.0	0.0	40.0	0	0
08:17:19	0.0	0.0	0.0	0.0	0.0	40.0	0	0
08:17:20	0.0	0.0	0.0	0.0	0.0	40.0	0	0
08:17:21	0.0	0.0	0.0	0.0	0.0	40.0	0	0
08:17:22	0.0	0.0	0.0	0.0	0.0	40.0	0	0
08:17:23	0.0	0.0	0.0	0.0	0.0	40.0	0	0
08:17:24	0.0	0.0	0.0	0.0	0.0	40.0	0	0
08:17:25	0.0	0.0	0.0	0.0	0.0	40.0	0	0
08:17:26	2.5	0.0	0.0	0.0	0.0	40.0	0	0
08:17:27	4.7	0.0	0.0	0.0	0.0	40.0	0	0
08:17:28	5.4	0.0	0.0	0.0	0.0	40.0	0	0
08:17:29	6.1	0.0	0.0	0.0	0.0	40.0	0	0
08:17:30	7.6	0.0	0.0	0.0	0.0	40.0	0	0
08:17:31	9.2	0.0	0.0	0.0	0.0	40.0	0	0
08:17:32	10.1	0.0	0.0	0.0	0.0	40.0	0	0
08:17:33	10.8	58.0	45.0	0.0	0.0	40.0	0	0
08:17:34	11.2	58.0	45.0	0.0	0.0	40.0	0	0
08:17:35	11.5	48.0	49.0	0.0	0.0	40.0	0	0
08:17:36	12.1	37.0	51.0	0.0	0.0	40.0	0	0
08:17:37	12.5	55.0	53.0	0.0	0.0	40.0	0	0
08:17:38	12.9	52.0	56.0	0.0	0.0	40.0	0	0
08:17:39	13.0	55.0	58.0	0.0	0.0	40.0	0	0
08:17:40	13.2	37.0	59.0	0.0	0.0	40.0	0	0
08:17:41	13.4	44.0	60.0	0.0	0.0	40.0	0	0
08:17:42	13.5	44.0	61.0	0.0	0.0	40.0	0	0
08:17:43	13.5	37.0	61.0	0.0	0.0	40.0	0	0
08:17:44	13.5	39.0	62.0	0.0	0.0	40.0	0	0
08:17:45	13.4	27.0	61.0	0.0	0.0	40.0	0	0
08:17:46	13.4	31.0	61.0	0.0	0.0	40.0	0	0
08:17:47	13.4	31.0	61.0	0.0	0.0	40.0	0	0
08:17:48	13.5	35.0	61.0	0.0	0.0	40.0	0	0
08:17:49	13.7	38.0	61.0	0.0	0.0	40.0	0	0
08:17:50	13.8	49.0	61.0	0.0	0.0	40.0	0	0
08:17:51	13.9	46.0	62.0	0.0	0.0	40.0	0	0
08:17:52	13.8	46.0	63.0	0.0	0.0	40.0	0	0
08:17:53	13.6	38.0	63.0	0.0	0.0	40.0	0	0
08:17:54	13.5	28.0	63.0	0.0	0.0	40.0	0	0
08:17:55	13.3	28.0	62.0	0.0	0.0	40.0	0	0
08:17:56	13.4	22.0	61.0	0.0	0.0	40.0	0	0
08:17:57	13.3	32.0	60.0	0.0	0.0	40.0	0	0
08:17:58	13.3	46.0	61.0	0.0	0.0	40.0	0	0
08:17:59	13.2	37.0	60.0	0.0	0.0	40.0	0	0
08:18:00	13.2	38.0	60.0	0.0	0.0	40.0	0	0
08:18:01	13.2	36.0	60.0	0.0	0.0	40.0	0	0
08:18:02	13.1	39.0	60.0	0.0	0.0	40.0	0	0
08:18:03	13.1	39.0	60.0	0.0	0.0	40.0	0	0
08:18:04	13.0	44.0	60.0	0.0	0.0	40.0	0	0
08:18:05	13.0	35.0	60.0	0.0	0.0	40.0	0	0
08:18:06	12.8	36.0	59.0	0.0	0.0	40.0	0	0
08:18:07	12.6	33.0	59.0	0.0	0.0	40.0	0	0
08:18:08	12.4	30.0	58.0	0.0	0.0	40.0	0	0
08:18:09	12.3	20.0	52.0	0.0	0.0	40.0	0	0
08:18:10	12.2	31.0	55.0	0.0	0.0	40.0	0	0
08:18:11	12.4	31.0	55.0	0.0	0.0	40.0	0	0
08:18:12	12.3	39.0	56.0	0.0	0.0	40.0	0	0
08:18:13	12.3	51.0	56.0	0.0	0.0	40.0	0	0
08:18:14	12.1	41.0	56.0	0.0	0.0	40.0	0	0
08:18:15	11.9	39.0	56.0	0.0	0.0	40.0	0	0
08:18:16	12.1	31.0	55.0	0.0	0.0	40.0	0	0
08:18:17	12.1	44.0	54.0	0.0	0.0	40.0	0	0
08:18:18	12.1	51.0	55.0	0.0	0.0	40.0	0	0
08:18:19	12.2	42.0	55.0	0.0	0.0	40.0	0	0
08:18:20	12.3	50.0	55.0	0.0	0.0	40.0	0	0
08:18:21	12.5	47.0	56.0	0.0	0.0	40.0	0	0
08:18:22	12.6	52.0	56.0	0.0	0.0	40.0	0	0
08:18:23	12.7	55.0	57.0	0.0	0.0	40.0	0	0
08:18:24	12.8	49.0	58.0	0.0	0.0	40.0	0	0
08:18:25	13.0	49.0	58.0	0.0	0.0	40.0	0	0
08:18:26	13.2	56.0	59.0	0.0	0.0	40.0	0	0
08:18:27	13.1	50.0	60.0	0.0	0.0	40.0	0	0
08:18:28	13.2	39.0	60.0	0.0	0.0	40.0	0	0
08:18:29	13.4	47.0	60.0	0.0	0.0	40.0	0	0
08:18:30	13.4	49.0	61.0	0.0	0.0	40.0	0	0
08:18:31	13.3	40.0	61.0	0.0	0.0	40.0	0	0
08:18:32	13.3	34.0	61.0	0.0	0.0	40.0	0	0
08:18:33	13.3	41.0	61.0	0.0	0.0	40.0	0	0
08:18:34	13.3	36.0	61.0	0.0	0.0	40.0	0	0
08:18:35	13.4	38.0	61.0	0.0	0.0	40.0	0	0
08:18:36	13.5	45.0	61.0	0.0	0.0	40.0	0	0
08:18:37	13.5	41.0	61.0	0.0	0.0	40.0	0	0
08:18:38	13.6	43.0	61.0	0.0	0.0	40.0	0	0
08:18:39	13.6	42.0	62.0	0.0	0.0	40.0	0	0
08:18:40	13.7	42.0	62.0	0.0	0.0	40.0	0	0
08:18:41	13.8	44.0	62.0	0.0	0.0	40.0	0	0
08:18:42	13.8	42.0	62.0	0.0	0.0	40.0	0	0
08:18:43	13.8	45.0	63.0	0.0	0.0	40.0	0	0
08:18:44	13.8	41.0	63.0	0.0	0.0	40.0	0	0
08:18:45	13.8	41.0	63.0	0.0	0.0	40.0	0	0
08:18:46	13.7	39.0	63.0	0.0	0.0	40.0	0	0
08:18:47	13.6	34.0	63.0	0.0	0.0	40.0	0	0
08:18:48	13.6	35.0	62.0	0.0	0.0	40.0	0	0
08:18:49	13.6	36.0	62.0	0.0	0.0	40.0	0	0
08:18:50	13.7	42.0	62.0	0.0	0.0	40.0	0	0
08:18:51	13.8	42.0	62.0	0.0	0.0	40.0	0	0
08:18:52	13.8	41.0	62.0	0.0	0.0	40.0	0	0
08:18:53	13.7	41.0	62.0	0.0	0.0	40.0	0	0
08:18:54	13.6	40.0	62.0	0.0	0.0	40.0	0	0
08:18:55	13.6	35.0	62.0	0.0	0.0	40.0	0	0
08:18:56	13.5	34.0	62.0	0.0	0.0	40.0	0	0
08:18:57	13.4	38.0	62.0	0.0	0.0	40.0	0	0
08:18:58	13.4	33.0	61.0	0.0	0.0	40.0	0	0
08:18:59	13.5	33.0	61.0	0.0	0.0	40.0	0	0
08:19:00	13.5	43.0	61.0	0.0	0.0	40.0	0	0
08:19:01	13.4	41.0	61.0	0.0	0.0	40.0	0	0
08:19:02	13.4	40.0	61.0	0.0	0.0	40.0	0	0
08:19:03	13.4	36.0	61.0	0.0	0.0	40.0	0	0
08:19:04	13.4	38.0	61.0	0.0	0.0	40.0	0	0
08:19:05	13.4	43.0	61.0	0.0	0.0	40.0	0	0
08:19:06	13.4	38.0	61.0	0.0	0.0	40.0	0	0
08:19:07	13.5	38.0	61.0	0.0	0.0	40.0	0	0
08:19:08	13.5	45.0	61.0	0.0	0.0	40.0	0	0
08:19:09	13.5	40.0	61.0	0.0	0.0	40.0	0	0
08:19:10	13.5	40.0	61.0	0.0	0.0	40.0	0	0
08:19:11	13.4	38.0	61.0	0.0	0.0	40.0	0	0
08:19:12	13.4	38.0	61.0	0.0	0.0	40.0	0	0
08:19:13	13.4	35.0	61.0	0.0	0.0	40.0	0	0
08:19:14	13.4	43.0	61.0	0.0	0.0	40.0	0	0
08:19:15	13.4	41.0	61.0	0.0	0.0	40.0	0	0
08:19:16	13.4	38.0	61.0	0.0	0.0	40.0	0	0
08:19:17	13.3	41.0	61.0	0.0	0.0	40.0	0	0
08:19:18	13.3	32.0	61.0	0.0	0.0	40.0	0	0
08:19:19	13.3	39.0	60.0	0.0	0.0	40.0	0	0
08:19:20	13.3	38.0	61.0	0.0	0.0	40.0	0	0
08:19:21	13.3	40.0	61.0	0.0	0.0	40.0	0	0
08:19:22	13.3	36.0	60.0	0.0	0.0	40.0	0	0
08:19:23	13.2	38.0	60.0	0.0	0.0	40.0	0	0
08:19:24	12.9	35.0	60.0	0.0	0.0	40.0	0	0
08:19:25	12.9	22.0	59.0	0.0	0.0	40.0	0	0
08:19:26	13.0	36.0	58.0	0.0	0.0	40.0	0	0
08:19:27	12.9	43.0	59.0	0.0	0.0	40.0	0	0
08:19:28	13.1	34.0	59.0	0.0	0.0	40.0	0	0
08:19:29	13.2	42.0	59.0	0.0	0.0	40.0	0	0
08:19:30	13.4	50.0	60.0	0.0	0.0	40.0	0	0
08:19:31	13.4	49.0	60.0	0.0	0.0	40.0	0	0
08:19:32	13.4	42.0	61.0	0.0	0.0	40.0	0	0
08:19:33	13.4	40.0	61.0	0.0	0.0	40.0	0	0
08:19:34	13.4	39.0	61.0	0.0	0.0	40.0	0	0
08:19:35	13.4	39.0	61.0	0.0	0.0	40.0	0	0
08:19:36	13.4	39.0	61.0	0.0	0.0	40.0	0	0
08:19:37	13.4	35.0	61.0	0.0	0.0	40.0	0	0
08:19:38	13.5	40.0	61.0	0.0	0.0	40.0	0	0
08:19:39	13.5	42.0	61.0	0.0	0.0	40.0	0	0
08:19:40	13.5	44.0	61.0	0.0	0.0	40.0	0	0
08:19:41	13.5	38.0	61.0	0.0	0.0	40.0	0	0
08:19:42	13.5	36.0	61.0	0.0	0.0	40.0	0	0
08:19:43	13.5	41.0	61.0	0.0	0.0	40.0	0	0
08:19:44	13.4	38.0	61.0	0.0	0.0	40.0	0	0
08:19:45	13.4	38.0	61.0	0.0	0.0	40.0	0	0
08:19:46	13.3	35.0	61.0	0.0	0.0	40.0	0	0
08:19:47	13.2	34.0	61.0	0.0	0.0	40.0	0	0
08:19:48	13.2	33.0	60.0	0.0	0.0	40.0	0	0
08:19:49	13.2	35.0	60.0	0.0	0.0	40.0	0	0
08:19:50	13.2	41.0	60.0	0.0	0.0	40.0	0	0
08:19:51	13.2	38.0	60.0	0.0	0.0	40.0	0	0
08:19:52	13.2	38.0	60.0	0.0	0.0	40.0	0	0
08:19:53	13.3	39.0	60.0	0.0	0.0	40.0	0	0
08:19:54	13.3	41.0	60.0	0.0	0.0	40.0	0	0
08:19:55	13.4	40.0	60.0	0.0	0.0	40.0	0	0
08:19:56	13.4	46.0	61.0	0.0	0.0	40.0	0	0
08:19:57	13.3	40.0	61.0	0.0	0.0	40.0	0	0
08:19:58	13.4	41.0	61.0	0.0	0.0	40.0	0	0
08:19:59	13.4	37.0	61.0	0.0	0.0	40.0	0	0
08:20:00	13.4	46.0	61.0	0.0	0.0	40.0	0	0
08:20:01	13.4	38.0	61.0	0.0	0.0	40.0	0	0
08:20:02	13.4	41.0	61.0	0.0	0.0	40.0	0	0
08:20:03	13.3	35.0	61.0	0.0	0.0	40.0	0	0
08:20:04	13.3	36.0	61.0	0.0	0.0	40.0	0	0
08:20:05	13.4	37.0	61.0	0.0	0.0	40.0	0	0
08:20:06	13.3	39.0	60.0	0.0	0.0	40.0	0	0
08:20:07	13.3	40.0	61.0	0.0	0.0	40.0	0	0
08:20:08	13.3	39.0	61.0	0.0	0.0	40.0	0	0
08:20:09	13.2	38.0	61.0	0.0	0.0	40.0	0	0
08:20:10	13.2	36.0	60.0	0.0	0.0	40.0	0	0
08:20:11	13.3	37.0	60.0	0.0	0.0	40.0	0	0
08:20:12	13.3	36.0	60.0	0.0	0.0	40.0	0	0
08:20:13	13.3	46.0	60.0	0.0	0.0	40.0	0	0
08:20:14	13.3	39.0	60.0	0.0	0.0	40.0	0	0
08:20:15	13.2	43.0	61.0	0.0	0.0	40.0	0	0
08:20:16	13.1	35.0	60.0	0.0	0.0	40.0	0	0
08:20:17	13.1	33.0	60.0	0.0	0.0	40.0	0	0
08:20:18	13.1	36.0	60.0	0.0	0.0	40.0	0	0
08:20:19	13.0	36.0	60.0	0.0	0.0	40.0	0	0
08:20:20	13.0	37.0	59.0	0.0	0.0	40.0	0	0
08:20:21	12.9	36.0	59.0	0.0	0.0	40.0	0	0
08:20:22	12.9	38.0	59.0	0.0	0.0	40.0	0	0
08:20:23	12.9	36.0	59.0	0.0	0.0	40.0	0	0
08:20:24	12.8	39.0	59.0	0.0	0.0	40.0	0	0
08:20:25	12.8	35.0	59.0	0.0	0.0	40.0	0	0
08:20:26	12.8	37.0	58.0	0.0	0.0	40.0	0	0
08:20:27	12.8	38.0	58.0	0.0	0.0	40.0	0	0
08:20:28	12.9	40.0	58.0	0.0	0.0	40.0	0	0
08:20:29	13.0	42.0	58.0	0.0	0.0	40.0	0	0
08:20:30	13.0	41.0	59.0	0.0	0.0	40.0	0	0
08:20:31	13.0	42.0	59.0	0.0	0.0	40.0	0	0
08:20:32	13.1	40.0	59.0	0.0	0.0	40.0	0	0
08:20:33	13.0	43.0	59.0	0.0	0.0	40.0	0	0
08:20:34	13.0	36.0	59.0	0.0	0.0	40.0	0	0
08:20:35	13.0	38.0	59.0	0.0	0.0	40.0	0	0
08:20:36	13.0	39.0	59.0	0.0	0.0	40.0	0	0
08:20:37	13.0	38.0	59.0	0.0	0.0	40.0	0	0
08:20:38	13.2	41.0	59.0	0.0	0.0	40.0	0	0
08:20:39	13.3	48.0	59.0	0.0	0.0	40.0	0	0
08:20:40	13.3	46.0	60.0	0.0	0.0	40.0	0	0
08:20:41	13.4	44.0	60.0	0.0	0.0	40.0	0	0
08:20:42	13.4	45.0	61.0	0.0	0.0	40.0	0	0
08:20:43	13.4	40.0	61.0	0.0	0.0	40.0	0	0
08:20:44	13.3	40.0	61.0	0.0	0.0	40.0	0	0
08:20:45	13.2	39.0	61.0	0.0	0.0	40.0	0	0
08:20:46	13.1	34.0	61.0	0.0	0.0	40.0	0	0
08:20:47	13.1	34.0	60.0	0.0	0.0	40.0	0	0
08:20:48	13.0	36.0	60.0	0.0	0.0	40.0	0	0
08:20:49	13.0	33.0	59.0	0.0	0.0	40.0	0	0
08:20:50	12.9	37.0	59.0	0.0	0.0	40.0	0	0
08:20:51	12.9	39.0	59.0	0.0	0.0	40.0	0	0
08:20:52	13.0	36.0	59.0	0.0	0.0	40.0	0	0
08:20:53	13.2	45.0	59.0	0.0	0.0	40.0	0	0
08:20:54	13.1	49.0	60.0	0.0	0.0	40.0	0	0
08:20:55	13.1	38.0	60.0	0.0	0.0	40.0	0	0
08:20:56	13.1	41.0	60.0	0.0	0.0	40.0	0	0
08:20:57	13.0	38.0	60.0	0.0	0.0	40.0	0	0
08:20:58	12.8	34.0	59.0	0.0	0.0	40.0	0	0
08:20:59	12.6	25.0	59.0	0.0	0.0	40.0	0	0
08:21:00	12.6	29.0	58.0	0.0	0.0	40.0	0	0
08:21:01	12.7	34.0	57.0	0.0	0.0	40.0	0	0
08:21:02	12.7	44.0	57.0	0.0	0.0	40.0	0	0
08:21:03	12.8	44.0	57.0	0.0	0.0	40.0	0	0
08:21:04	13.0	43.0	58.0	0.0	0.0	40.0	0	0
08:21:05	13.0	43.0	58.0	0.0	0.0	40.0	0	0
08:21:06	13.0	56.0	59.0	0.0	0.0	40.0	0	0
08:21:07	13.0	42.0	59.0	0.0	0.0	40.0	0	0
08:21:08	13.0	43.0	59.0	0.0	0.0	40.0	0	0
08:21:09	13.0	41.0	59.0	0.0	0.0	40.0	0	0
08:21:10	13.0	42.0	59.0	0.0	0.0	40.0	0	0
08:21:11	13.1	43.0	59.0	0.0	0.0	40.0	0	0
08:21:12	13.1	40.0	59.0	0.0	0.0	40.0	0	0
08:21:13	13.1	45.0	59.0	0.0	0.0	40.0	0	0
08:21:14	13.1	43.0	59.0	0.0	0.0	40.0	0	0
08:21:15	13.2	45.0	59.0	0.0	0.0	40.0	0	0
08:21:16	13.3	44.0	60.0	0.0	0.0	40.0	0	0
08:21:17	13.4	45.0	60.0	0.0	0.0	40.0	0	0
08:21:18	13.4	49.0	60.0	0.0	0.0	40.0	0	0
08:21:19	13.4	47.0	60.0	0.0	0.0	40.0	0	0
08:21:20	13.3	44.0	61.0	0.0	0.0	40.0	0	0
08:21:21	13.3	42.0	61.0	0.0	0.0	40.0	0	0
08:21:22	13.3	40.0	61.0	0.0	0.0	40.0	0	0
08:21:23	13.3	42.0	60.0	0.0	0.0	40.0	0	0
08:21:24	13.3	41.0	61.0	0.0	0.0	40.0	0	0
08:21:25	13.3	42.0	61.0	0.0	0.0	40.0	0	0
08:21:26	13.4	39.0	60.0	0.0	0.0	40.0	0	0
08:21:27	13.4	41.0	60.0	0.0	0.0	40.0	0	0
08:21:28	13.4	50.0	61.0	0.0	0.0	40.0	0	0
08:21:29	13.4	44.0	61.0	0.0	0.0	40.0	0	0
08:21:30	13.3	42.0	61.0	0.0	0.0	40.0	0	0
08:21:31	13.3	39.0	61.0	0.0	0.0	40.0	0	0
08:21:32	13.2	36.0	61.0	0.0	0.0	40.0	0	0
08:21:33	13.1	39.0	60.0	0.0	0.0	40.0	0	0
08:21:34	13.1	37.0	60.0	0.0	0.0	40.0	0	0
08:21:35	13.0	38.0	60.0	0.0	0.0	40.0	0	0
08:21:36	13.1	37.0	60.0	0.0	0.0	40.0	0	0
08:21:37	13.2	36.0	59.0	0.0	0.0	40.0	0	0
08:21:38	13.2	46.0	59.0	0.0	0.0	40.0	0	0
08:21:39	13.2	45.0	60.0	0.0	0.0	40.0	0	0
08:21:40	13.1	42.0	60.0	0.0	0.0	40.0	0	0
08:21:41	13.1	41.0	60.0	0.0	0.0	40.0	0	0
08:21:42	13.1	36.0	60.0	0.0	0.0	40.0	0	0
08:21:43	13.2	41.0	60.0	0.0	0.0	40.0	0	0
08:21:44	13.2	42.0	60.0	0.0	0.0	40.0	0	0
08:21:45	13.1	44.0	60.0	0.0	0.0	40.0	0	0
08:21:46	13.2	39.0	60.0	0.0	0.0	40.0	0	0
08:21:47	13.1	39.0	60.0	0.0	0.0	40.0	0	0
08:21:48	13.1	41.0	60.0	0.0	0.0	40.0	0	0
08:21:49	13.1	35.0	60.0	0.0	0.0	40.0	0	0
08:21:50	13.2	40.0	59.0	0.0	0.0	40.0	0	0
08:21:51	13.2	43.0	60.0	0.0	0.0	40.0	0	0
08:21:52	13.1	43.0	60.0	0.0	0.0	40.0	0	0
08:21:53	13.1	39.0	60.0	0.0	0.0	40.0	0	0
08:21:54	13.0	37.0	60.0	0.0	0.0	40.0	0	0
08:21:55	13.0	37.0	59.0	0.0	0.0	40.0	0	0
08:21:56	13.0	36.0	59.0	0.0	0.0	40.0	0	0
08:21:57	13.0	38.0	59.0	0.0	0.0	40.0	0	0
08:21:58	13.0	41.0	59.0	0.0	0.0	40.0	0	0
08:21:59	13.1	40.0	59.0	0.0	0.0	40.0	0	0
08:22:00	13.0	43.0	59.0	0.0	0.0	40.0	0	0
08:22:01	13.1	44.0	59.0	0.0	0.0	40.0	0	0
08:22:02	13.1	39.0	59.0	0.0	0.0	40.0	0	0
08:22:03	13.1	42.0	59.0	0.0	0.0	40.0	0	0
08:22:04	13.2	40.0	59.0	0.0	0.0	40.0	0	0
08:22:05	13.3	46.0	60.0	0.0	0.0	40.0	0	0
08:22:06	13.3	45.0	60.0	0.0	0.0	40.0	0	0
08:22:07	13.2	45.0	60.0	0.0	0.0	40.0	0	0
08:22:08	13.0	38.0	60.0	0.0	0.0	40.0	0	0
08:22:09	12.9	36.0	60.0	0.0	0.0	40.0	0	0
08:22:10	12.9	33.0	59.0	0.0	0.0	40.0	0	0
08:22:11	12.9	27.0	59.0	0.0	0.0	40.0	0	0
08:22:12	13.1	40.0	58.0	0.0	0.0	40.0	0	0
08:22:13	13.3	40.0	58.0	0.0	0.0	40.0	0	0
08:22:14	13.4	54.0	59.0	0.0	0.0	40.0	0	0
08:22:15	13.4	50.0	60.0	0.0	0.0	40.0	0	0
08:22:16	13.5	48.0	61.0	0.0	0.0	40.0	0	0
08:22:17	13.5	41.0	61.0	0.0	0.0	40.0	0	0
08:22:18	13.5	43.0	61.0	0.0	0.0	40.0	0	0
08:22:19	13.4	41.0	61.0	0.0	0.0	40.0	0	0
08:22:20	13.3	37.0	61.0	0.0	0.0	40.0	0	0
08:22:21	13.3	36.0	61.0	0.0	0.0	40.0	0	0
08:22:22	13.3	33.0	61.0	0.0	0.0	40.0	0	0
08:22:23	13.3	40.0	61.0	0.0	0.0	40.0	0	0
08:22:24	13.3	35.0	60.0	0.0	0.0	40.0	0	0
08:22:25	13.3	40.0	60.0	0.0	0.0	40.0	0	0
08:22:26	13.3	40.0	60.0	0.0	0.0	40.0	0	0
08:22:27	13.3	37.0	60.0	0.0	0.0	40.0	0	0
08:22:28	13.3	37.0	60.0	0.0	0.0	40.0	0	0
08:22:29	13.3	41.0	60.0	0.0	0.0	40.0	0	0
08:22:30	13.3	40.0	60.0	0.0	0.0	40.0	0	0
08:22:31	13.2	40.0	60.0	0.0	0.0	40.0	0	0
08:22:32	13.2	36.0	60.0	0.0	0.0	40.0	0	0
08:22:33	13.2	35.0	60.0	0.0	0.0	40.0	0	0
08:22:34	13.1	35.0	60.0	0.0	0.0	40.0	0	0
08:22:35	13.0	39.0	60.0	0.0	0.0	40.0	0	0
08:22:36	13.0	32.0	60.0	0.0	0.0	40.0	0	0
08:22:37	12.9	37.0	59.0	0.0	0.0	40.0	0	0
08:22:38	12.9	35.0	59.0	0.0	0.0	40.0	0	0
08:22:39	12.9	33.0	59.0	0.0	0.0	40.0	0	0
08:22:40	12.9	39.0	59.0	0.0	0.0	40.0	0	0
08:22:41	12.9	42.0	59.0	0.0	0.0	40.0	0	0
08:22:42	12.9	35.0	59.0	0.0	0.0	40.0	0	0
08:22:43	12.9	37.0	59.0	0.0	0.0	40.0	0	0
08:22:44	13.0	42.0	59.0	0.0	0.0	40.0	0	0
08:22:45	13.1	39.0	59.0	0.0	0.0	40.0	0	0
08:22:46	13.1	46.0	59.0	0.0	0.0	40.0	0	0
08:22:47	13.1	42.0	60.0	0.0	0.0	40.0	0	0
08:22:48	13.1	43.0	60.0	0.0	0.0	40.0	0	0
08:22:49	13.2	38.0	60.0	0.0	0.0	40.0	0	0
08:22:50	13.2	40.0	60.0	0.0	0.0	40.0	0	0
08:22:51	13.2	43.0	60.0	0.0	0.0	40.0	0	0
08:22:52	13.2	39.0	60.0	0.0	0.0	40.0	0	0
08:22:53	13.3	41.0	60.0	0.0	0.0	40.0	0	0
08:22:54	13.3	41.0	60.0	0.0	0.0	40.0	0	0
08:22:55	13.3	41.0	60.0	0.0	0.0	40.0	0	0
08:22:56	13.3	41.0	60.0	0.0	0.0	40.0	0	0
08:22:57	13.3	40.0	60.0	0.0	0.0	40.0	0	0
08:22:58	13.4	41.0	60.0	0.0	0.0	40.0	0	0
08:22:59	13.4	44.0	61.0	0.0	0.0	40.0	0	0
08:23:00	13.4	42.0	61.0	0.0	0.0	40.0	0	0
08:23:01	13.3	39.0	61.0	0.0	0.0	40.0	0	0
08:23:02	13.3	41.0	61.0	0.0	0.0	40.0	0	0
08:23:03	13.4	37.0	61.0	0.0	0.0	40.0	0	0
08:23:04	13.4	41.0	61.0	0.0	0.0	40.0	0	0
08:23:05	13.3	40.0	61.0	0.0	0.0	40.0	0	0
08:23:06	13.3	40.0	61.0	0.0	0.0	40.0	0	0
08:23:07	13.3	41.0	61.0	0.0	0.0	40.0	0	0
08:23:08	13.3	37.0	61.0	0.0	0.0	40.0	0	0
08:23:09	13.3	40.0	61.0	0.0	0.0	40.0	0	0
08:23:10	13.4	40.0	61.0	0.0	0.0	40.0	0	0
08:23:11	13.3	40.0	61.0	0.0	0.0	40.0	0	0
08:23:12	13.3	41.0	61.0	0.0	0.0	40.0	0	0
08:23:13	13.3	39.0	61.0	0.0	0.0	40.0	0	0
08:23:14	13.3	38.0	60.0	0.0	0.0	40.0	0	0
08:23:15	13.3	42.0	60.0	0.0	0.0	40.0	0	0
08:23:16	13.4	38.0	60.0	0.0	0.0	40.0	0	0
08:23:17	13.4	41.0	60.0	0.0	0.0	40.0	0	0
08:23:18	13.5	45.0	61.0	0.0	0.0	40.0	0	0
08:23:19	13.4	41.0	61.0	0.0	0.0	40.0	0	0
08:23:20	13.4	41.0	61.0	0.0	0.0	40.0	0	0
08:23:21	13.4	38.0	61.0	0.0	0.0	40.0	0	0
08:23:22	13.3	36.0	61.0	0.0	0.0	40.0	0	0
08:23:23	13.3	39.0	61.0	0.0	0.0	40.0	0	0
08:23:24	13.3	36.0	60.0	0.0	0.0	40.0	0	0
08:23:25	13.3	38.0	60.0	0.0	0.0	40.0	0	0
08:23:26	13.3	43.0	60.0	0.0	0.0	40.0	0	0
08:23:27	13.2	38.0	60.0	0.0	0.0	40.0	0	0
08:23:28	13.2	40.0	60.0	0.0	0.0	40.0	0	0
08:23:29	13.2	37.0	60.0	0.0	0.0	40.0	0	0
08:23:30	13.2	38.0	60.0	0.0	0.0	40.0	0	0
08:23:31	13.1	41.0	60.0	0.0	0.0	40.0	0	0
08:23:32	13.1	38.0	60.0	0.0	0.0	40.0	0	0
08:23:33	13.1	34.0	60.0	0.0	0.0	40.0	0	0
08:23:34	13.1	38.0	60.0	0.0	0.0	40.0	0	0
08:23:35	13.0	36.0	59.0	0.0	0.0	40.0	0	0
08:23:36	13.1	39.0	59.0	0.0	0.0	40.0	0	0
08:23:37	13.1	38.0	59.0	0.0	0.0	40.0	0	0
08:23:38	13.1	48.0	59.0	0.0	0.0	40.0	0	0
08:23:39	13.0	33.0	60.0	0.0	0.0	40.0	0	0
08:23:40	13.0	40.0	59.0	0.0	0.0	40.0	0	0
08:23:41	13.0	36.0	59.0	0.0	0.0	40.0	0	0
08:23:42	13.0	38.0	59.0	0.0	0.0	40.0	0	0
08:23:43	13.0	38.0	59.0	0.0	0.0	40.0	0	0
08:23:44	13.0	38.0	59.0	0.0	0.0	40.0	0	0
08:23:45	13.1	43.0	59.0	0.0	0.0	40.0	0	0
08:23:46	13.1	41.0	59.0	0.0	0.0	40.0	0	0
08:23:47	13.0	39.0	59.0	0.0	0.0	40.0	0	0
08:23:48	13.1	40.0	59.0	0.0	0.0	40.0	0	0
08:23:49	13.1	39.0	59.0	0.0	0.0	40.0	0	0
08:23:50	13.1	40.0	59.0	0.0	0.0	40.0	0	0
08:23:51	13.1	42.0	59.0	0.0	0.0	40.0	0	0
08:23:52	13.1	40.0	59.0	0.0	0.0	40.0	0	0
08:23:53	13.1	38.0	59.0	0.0	0.0	40.0	0	0
08:23:54	13.1	41.0	59.0	0.0	0.0	40.0	0	0
08:23:55	13.1	40.0	60.0	0.0	0.0	40.0	0	0
08:23:56	13.1	42.0	60.0	0.0	0.0	40.0	0	0
08:23:57	13.1	40.0	60.0	0.0	0.0	40.0	0	0
08:23:58	13.1	40.0	60.0	0.0	0.0	40.0	0	0
08:23:59	13.1	42.0	60.0	0.0	0.0	40.0	0	0
08:24:00	13.1	37.0	60.0	0.0	0.0	40.0	0	0
08:24:01	13.0	38.0	60.0	0.0	0.0	40.0	0	0
08:24:02	13.0	37.0	60.0	0.0	0.0	40.0	0	0
08:24:03	13.0	37.0	59.0	0.0	0.0	40.0	0	0
08:24:04	12.9	37.0	59.0	0.0	0.0	40.0	0	0
08:24:05	12.8	38.0	59.0	0.0	0.0	40.0	0	0
08:24:06	12.8	33.0	59.0	0.0	0.0	40.0	0	0
08:24:07	12.8	37.0	58.0	0.0	0.0	40.0	0	0
08:24:08	12.8	35.0	58.0	0.0	0.0	40.0	0	0
08:24:09	12.7	38.0	58.0	0.0	0.0	40.0	0	0
08:24:10	12.7	38.0	58.0	0.0	0.0	40.0	0	0
08:24:11	12.7	36.0	58.0	0.0	0.0	40.0	0	0
08:24:12	12.7	38.0	58.0	0.0	0.0	40.0	0	0
08:24:13	12.8	37.0	58.0	0.0	0.0	40.0	0	0
08:24:14	12.9	45.0	58.0	0.0	0.0	40.0	0	0
08:24:15	13.0	46.0	58.0	0.0	0.0	40.0	0	0
08:24:16	13.0	45.0	59.0	0.0	0.0	40.0	0	0
08:24:17	13.1	43.0	59.0	0.0	0.0	40.0	0	0
08:24:18	13.1	44.0	59.0	0.0	0.0	40.0	0	0
08:24:19	13.1	40.0	59.0	0.0	0.0	40.0	0	0
08:24:20	13.1	39.0	60.0	0.0	0.0	40.0	0	0
08:24:21	13.1	41.0	59.0	0.0	0.0	40.0	0	0
08:24:22	13.1	42.0	60.0	0.0	0.0	40.0	0	0
08:24:23	13.2	42.0	60.0	0.0	0.0	40.0	0	0
08:24:24	13.2	42.0	60.0	0.0	0.0	40.0	0	0
08:24:25	13.1	41.0	60.0	0.0	0.0	40.0	0	0
08:24:26	13.1	39.0	60.0	0.0	0.0	40.0	0	0
08:24:27	13.0	35.0	60.0	0.0	0.0	40.0	0	0
08:24:28	13.0	38.0	59.0	0.0	0.0	40.0	0	0
08:24:29	13.1	38.0	59.0	0.0	0.0	40.0	0	0
08:24:30	13.1	41.0	59.0	0.0	0.0	40.0	0	0
08:24:31	13.1	41.0	59.0	0.0	0.0	40.0	0	0
08:24:32	13.2	44.0	60.0	0.0	0.0	40.0	0	0
08:24:33	13.3	46.0	60.0	0.0	0.0	40.0	0	0
08:24:34	13.3	44.0	60.0	0.0	0.0	40.0	0	0
08:24:35	13.3	43.0	61.0	0.0	0.0	40.0	0	0
08:24:36	13.3	41.0	61.0	0.0	0.0	40.0	0	0
08:24:37	13.2	38.0	61.0	0.0	0.0	40.0	0	0
08:24:38	13.2	36.0	60.0	0.0	0.0	40.0	0	0
08:24:39	13.2	38.0	60.0	0.0	0.0	40.0	0	0
08:24:40	13.1	39.0	60.0	0.0	0.0	40.0	0	0
08:24:41	13.0	32.0	60.0	0.0	0.0	40.0	0	0
08:24:42	13.0	36.0	59.0	0.0	0.0	40.0	0	0
08:24:43	13.0	36.0	59.0	0.0	0.0	40.0	0	0
08:24:44	13.1	40.0	59.0	0.0	0.0	40.0	0	0
08:24:45	13.1	40.0	59.0	0.0	0.0	40.0	0	0
08:24:46	13.0	43.0	60.0	0.0	0.0	40.0	0	0
08:24:47	13.1	40.0	60.0	0.0	0.0	40.0	0	0
08:24:48	13.1	35.0	60.0	0.0	0.0	40.0	0	0
08:24:49	13.1	42.0	59.0	0.0	0.0	40.0	0	0
08:24:50	13.1	40.0	59.0	0.0	0.0	40.0	0	0
08:24:51	13.1	42.0	60.0	0.0	0.0	40.0	0	0
08:24:52	13.1	39.0	60.0	0.0	0.0	40.0	0	0
08:24:53	13.1	39.0	60.0	0.0	0.0	40.0	0	0
08:24:54	13.1	38.0	60.0	0.0	0.0	40.0	0	0
08:24:55	13.0	40.0	60.0	0.0	0.0	40.0	0	0
08:24:56	12.9	39.0	60.0	0.0	0.0	40.0	0	0
08:24:57	13.0	37.0	59.0	0.0	0.0	40.0	0	0
08:24:58	13.0	34.0	59.0	0.0	0.0	40.0	0	0
08:24:59	13.1	42.0	59.0	0.0	0.0	40.0	0	0
08:25:00	13.2	41.0	59.0	0.0	0.0	40.0	0	0
08:25:01	13.3	45.0	59.0	0.0	0.0	40.0	0	0
08:25:02	13.3	44.0	60.0	0.0	0.0	40.0	0	0
08:25:03	13.4	47.0	60.0	0.0	0.0	40.0	0	0
08:25:04	13.3	41.0	60.0	0.0	0.0	40.0	0	0
08:25:05	13.4	42.0	61.0	0.0	0.0	40.0	0	0
08:25:06	13.3	38.0	61.0	0.0	0.0	40.0	0	0
08:25:07	13.4	45.0	61.0	0.0	0.0	40.0	0	0
08:25:08	13.4	37.0	61.0	0.0	0.0	40.0	0	0
08:25:09	13.3	45.0	61.0	0.0	0.0	40.0	0	0
08:25:10	13.4	38.0	61.0	0.0	0.0	40.0	0	0
08:25:11	13.3	39.0	61.0	0.0	0.0	40.0	0	0
08:25:12	13.2	44.0	61.0	0.0	0.0	40.0	0	0
08:25:13	13.1	38.0	61.0	0.0	0.0	40.0	0	0
08:25:14	13.1	33.0	60.0	0.0	0.0	40.0	0	0
08:25:15	13.0	34.0	60.0	0.0	0.0	40.0	0	0
08:25:16	12.9	34.0	60.0	0.0	0.0	40.0	0	0
08:25:17	12.8	35.0	59.0	0.0	0.0	40.0	0	0
08:25:18	12.8	35.0	59.0	0.0	0.0	40.0	0	0
08:25:19	12.8	30.0	58.0	0.0	0.0	40.0	0	0
08:25:20	12.8	40.0	58.0	0.0	0.0	40.0	0	0
08:25:21	12.9	38.0	58.0	0.0	0.0	40.0	0	0
08:25:22	12.9	45.0	58.0	0.0	0.0	40.0	0	0
08:25:23	12.9	40.0	59.0	0.0	0.0	40.0	0	0
08:25:24	13.0	42.0	59.0	0.0	0.0	40.0	0	0
08:25:25	13.0	40.0	59.0	0.0	0.0	40.0	0	0
08:25:26	13.0	41.0	59.0	0.0	0.0	40.0	0	0
08:25:27	12.9	42.0	59.0	0.0	0.0	40.0	0	0
08:25:28	12.9	35.0	59.0	0.0	0.0	40.0	0	0
08:25:29	12.9	41.0	59.0	0.0	0.0	40.0	0	0
08:25:30	12.9	37.0	59.0	0.0	0.0	40.0	0	0
08:25:31	12.9	41.0	59.0	0.0	0.0	40.0	0	0
08:25:32	13.0	39.0	59.0	0.0	0.0	40.0	0	0
08:25:33	13.0	41.0	59.0	0.0	0.0	40.0	0	0
08:25:34	13.1	42.0	59.0	0.0	0.0	40.0	0	0
08:25:35	13.1	39.0	59.0	0.0	0.0	40.0	0	0
08:25:36	13.1	46.0	59.0	0.0	0.0	40.0	0	0
08:25:37	13.0	40.0	59.0	0.0	0.0	40.0	0	0
08:25:38	12.9	36.0	59.0	0.0	0.0	40.0	0	0
08:25:39	12.8	36.0	59.0	0.0	0.0	40.0	0	0
08:25:40	12.8	34.0	59.0	0.0	0.0	40.0	0	0
08:25:41	12.8	37.0	58.0	0.0	0.0	40.0	0	0
08:25:42	12.9	40.0	58.0	0.0	0.0	40.0	0	0
08:25:43	12.9	41.0	58.0	0.0	0.0	40.0	0	0
08:25:44	13.0	43.0	58.0	0.0	0.0	40.0	0	0
08:25:45	12.9	42.0	59.0	0.0	0.0	40.0	0	0
08:25:46	12.9	40.0	59.0	0.0	0.0	40.0	0	0
08:25:47	12.9	40.0	59.0	0.0	0.0	40.0	0	0
08:25:48	13.1	39.0	59.0	0.0	0.0	40.0	0	0
08:25:49	13.0	48.0	59.0	0.0	0.0	40.0	0	0
08:25:50	12.9	39.0	59.0	0.0	0.0	40.0	0	0
08:25:51	12.9	35.0	59.0	0.0	0.0	40.0	0	0
08:25:52	12.8	35.0	59.0	0.0	0.0	40.0	0	0
08:25:53	12.7	35.0	58.0	0.0	0.0	40.0	0	0
08:25:54	12.8	36.0	58.0	0.0	0.0	40.0	0	0
08:25:55	12.8	43.0	58.0	0.0	0.0	40.0	0	0
08:25:56	12.8	41.0	58.0	0.0	0.0	40.0	0	0
08:25:57	12.8	41.0	58.0	0.0	0.0	40.0	0	0
08:25:58	12.8	38.0	58.0	0.0	0.0	40.0	0	0
08:25:59	12.8	38.0	58.0	0.0	0.0	40.0	0	0
08:26:00	12.8	42.0	58.0	0.0	0.0	40.0	0	0
08:26:01	12.9	42.0	58.0	0.0	0.0	40.0	0	0
08:26:02	13.0	41.0	58.0	0.0	0.0	40.0	0	0
08:26:03	13.0	44.0	59.0	0.0	0.0	40.0	0	0
08:26:04	13.1	45.0	59.0	0.0	0.0	40.0	0	0
08:26:05	13.1	42.0	59.0	0.0	0.0	40.0	0	0
08:26:06	13.1	42.0	59.0	0.0	0.0	40.0	0	0
08:26:07	13.2	43.0	59.0	0.0	0.0	40.0	0	0
08:26:08	13.2	45.0	60.0	0.0	0.0	40.0	0	0
08:26:09	13.2	45.0	60.0	0.0	0.0	40.0	0	0
08:26:10	13.2	39.0	60.0	0.0	0.0	40.0	0	0
08:26:11	13.1	41.0	60.0	0.0	0.0	40.0	0	0
08:26:12	13.2	42.0	60.0	0.0	0.0	40.0	0	0
08:26:13	13.2	39.0	60.0	0.0	0.0	40.0	0	0
08:26:14	13.2	45.0	60.0	0.0	0.0	40.0	0	0
08:26:15	13.3	41.0	60.0	0.0	0.0	40.0	0	0
08:26:16	13.3	44.0	60.0	0.0	0.0	40.0	0	0
08:26:17	13.3	43.0	60.0	0.0	0.0	40.0	0	0
08:26:18	13.2	45.0	60.0	0.0	0.0	40.0	0	0
08:26:19	13.1	37.0	60.0	0.0	0.0	40.0	0	0
08:26:20	13.0	34.0	60.0	0.0	0.0	40.0	0	0
08:26:21	13.0	37.0	60.0	0.0	0.0	40.0	0	0
08:26:22	13.0	34.0	59.0	0.0	0.0	40.0	0	0
08:26:23	13.0	38.0	59.0	0.0	0.0	40.0	0	0
08:26:24	13.0	39.0	59.0	0.0	0.0	40.0	0	0
08:26:25	13.0	42.0	59.0	0.0	0.0	40.0	0	0
08:26:26	13.0	40.0	59.0	0.0	0.0	40.0	0	0
08:26:27	12.8	40.0	59.0	0.0	0.0	40.0	0	0
08:26:28	12.7	33.0	59.0	0.0	0.0	40.0	0	0
08:26:29	12.7	34.0	58.0	0.0	0.0	40.0	0	0
08:26:30	12.6	35.0	58.0	0.0	0.0	40.0	0	0
08:26:31	12.7	38.0	58.0	0.0	0.0	40.0	0	0
08:26:32	12.7	38.0	58.0	0.0	0.0	40.0	0	0
08:26:33	12.7	41.0	58.0	0.0	0.0	40.0	0	0
08:26:34	12.7	40.0	58.0	0.0	0.0	40.0	0	0
08:26:35	12.8	40.0	58.0	0.0	0.0	40.0	0	0
08:26:36	12.8	42.0	58.0	0.0	0.0	40.0	0	0
08:26:37	12.9	40.0	58.0	0.0	0.0	40.0	0	0
08:26:38	13.0	47.0	58.0	0.0	0.0	40.0	0	0
08:26:39	13.0	43.0	59.0	0.0	0.0	40.0	0	0
08:26:40	13.0	45.0	59.0	0.0	0.0	40.0	0	0
08:26:41	13.0	39.0	59.0	0.0	0.0	40.0	0	0
08:26:42	13.0	40.0	59.0	0.0	0.0	40.0	0	0
08:26:43	13.0	41.0	59.0	0.0	0.0	40.0	0	0
08:26:44	13.0	41.0	59.0	0.0	0.0	40.0	0	0
08:26:45	13.0	41.0	59.0	0.0	0.0	40.0	0	0
08:26:46	12.9	39.0	59.0	0.0	0.0	40.0	0	0
08:26:47	12.8	33.0	59.0	0.0	0.0	40.0	0	0
08:26:48	12.8	36.0	58.0	0.0	0.0	40.0	0	0
08:26:49	12.9	40.0	58.0	0.0	0.0	40.0	0	0
08:26:50	12.9	44.0	59.0	0.0	0.0	40.0	0	0
08:26:51	12.9	43.0	59.0	0.0	0.0	40.0	0	0
08:26:52	12.9	37.0	59.0	0.0	0.0	40.0	0	0
08:26:53	12.8	38.0	59.0	0.0	0.0	40.0	0	0
08:26:54	12.9	38.0	59.0	0.0	0.0	40.0	0	0
08:26:55	13.0	37.0	58.0	0.0	0.0	40.0	0	0
08:26:56	13.0	43.0	58.0	0.0	0.0	40.0	0	0
08:26:57	13.1	45.0	59.0	0.0	0.0	40.0	0	0
08:26:58	13.1	43.0	59.0	0.0	0.0	40.0	0	0
08:26:59	13.2	45.0	59.0	0.0	0.0	40.0	0	0
08:27:00	13.2	44.0	60.0	0.0	0.0	40.0	0	0
08:27:01	13.2	45.0	60.0	0.0	0.0	40.0	0	0
08:27:02	13.1	42.0	60.0	0.0	0.0	40.0	0	0
08:27:03	13.1	39.0	60.0	0.0	0.0	40.0	0	0
08:27:04	13.2	37.0	60.0	0.0	0.0	40.0	0	0
08:27:05	13.2	41.0	60.0	0.0	0.0	40.0	0	0
08:27:06	13.1	43.0	60.0	0.0	0.0	40.0	0	0
08:27:07	13.0	41.0	60.0	0.0	0.0	40.0	0	0
08:27:08	12.8	36.0	59.0	0.0	0.0	40.0	0	0
08:27:09	12.7	35.0	59.0	0.0	0.0	40.0	0	0
08:27:10	12.7	30.0	59.0	0.0	0.0	40.0	0	0
08:27:11	12.7	34.0	58.0	0.0	0.0	40.0	0	0
08:27:12	12.8	39.0	58.0	0.0	0.0	40.0	0	0
08:27:13	12.8	38.0	58.0	0.0	0.0	40.0	0	0
08:27:14	13.0	43.0	58.0	0.0	0.0	40.0	0	0
