# Supplementary material for: Handcycling with concurrent lower body low-frequency electromyostimulation significantly increases acute oxygen uptake: implications for rehabilitation and prevention
Source: PeerJ. 2022 May 18;10:e13333. doi: 10.7717/peerj.13333 (PMC9123886; doi:10.7717/peerj.13333)
Supplement: Supplemental Information 1 — Raw data for each participant (load, heart rate, spirometric data) and R-Scripts for data processing (as described in the material & method section under “Data aquisition”), and EMS intensity and blood lactate concentration. [file peerj-10-13333-s001.zip › raw_data/HANDCYCLE/EMS_Pilot_17_EMS_LOAD.csv]

Time	Speed [km/h]	Power [watt]	Cadence	Heartrate	Temperature [?]	Altitude [m]	latitude	longitude
08:02:14	0.0	0.0	0.0	0.0	0.0	40.0	0	0
08:02:15	0.0	0.0	0.0	0.0	0.0	40.0	0	0
08:02:16	0.0	0.0	0.0	0.0	0.0	40.0	0	0
08:02:17	0.0	0.0	0.0	0.0	0.0	40.0	0	0
08:02:18	0.0	0.0	0.0	0.0	0.0	40.0	0	0
08:02:19	0.0	0.0	0.0	0.0	0.0	40.0	0	0
08:02:20	0.0	0.0	0.0	0.0	0.0	40.0	0	0
08:02:21	0.0	0.0	0.0	0.0	0.0	40.0	0	0
08:02:22	0.0	0.0	0.0	0.0	0.0	40.0	0	0
08:02:23	0.0	0.0	0.0	0.0	0.0	40.0	0	0
08:02:24	0.0	0.0	0.0	0.0	0.0	40.0	0	0
08:02:25	0.0	0.0	0.0	0.0	0.0	40.0	0	0
08:02:26	0.0	0.0	0.0	0.0	0.0	40.0	0	0
08:02:27	0.0	0.0	0.0	0.0	0.0	40.0	0	0
08:02:28	0.0	0.0	0.0	0.0	0.0	40.0	0	0
08:02:29	2.1	0.0	0.0	0.0	0.0	40.0	0	0
08:02:30	3.2	0.0	0.0	0.0	0.0	40.0	0	0
08:02:31	4.0	0.0	0.0	0.0	0.0	40.0	0	0
08:02:32	5.6	0.0	0.0	0.0	0.0	40.0	0	0
08:02:33	6.3	0.0	0.0	0.0	0.0	40.0	0	0
08:02:34	7.3	0.0	0.0	0.0	0.0	40.0	0	0
08:02:35	7.7	0.0	0.0	0.0	0.0	40.0	0	0
08:02:36	8.4	0.0	0.0	0.0	0.0	40.0	0	0
08:02:37	9.0	0.0	0.0	0.0	0.0	40.0	0	0
08:02:38	9.3	42.0	39.0	0.0	0.0	40.0	0	0
08:02:39	9.7	42.0	39.0	0.0	0.0	40.0	0	0
08:02:40	10.0	31.0	42.0	0.0	0.0	40.0	0	0
08:02:41	10.1	31.0	42.0	0.0	0.0	40.0	0	0
08:02:42	10.2	36.0	45.0	0.0	0.0	40.0	0	0
08:02:43	10.4	28.0	46.0	0.0	0.0	40.0	0	0
08:02:44	10.7	31.0	46.0	0.0	0.0	40.0	0	0
08:02:45	11.1	38.0	48.0	0.0	0.0	40.0	0	0
08:02:46	11.5	38.0	48.0	0.0	0.0	40.0	0	0
08:02:47	11.8	46.0	49.0	0.0	0.0	40.0	0	0
08:02:48	12.3	48.0	51.0	0.0	0.0	40.0	0	0
08:02:49	12.5	54.0	53.0	0.0	0.0	40.0	0	0
08:02:50	12.7	58.0	56.0	0.0	0.0	40.0	0	0
08:02:51	13.1	47.0	57.0	0.0	0.0	40.0	0	0
08:02:52	13.2	49.0	58.0	0.0	0.0	40.0	0	0
08:02:53	13.2	55.0	59.0	0.0	0.0	40.0	0	0
08:02:54	13.4	34.0	60.0	0.0	0.0	40.0	0	0
08:02:55	13.7	42.0	60.0	0.0	0.0	40.0	0	0
08:02:56	14.1	52.0	61.0	0.0	0.0	40.0	0	0
08:02:57	14.3	55.0	62.0	0.0	0.0	40.0	0	0
08:02:58	14.4	56.0	64.0	0.0	0.0	40.0	0	0
08:02:59	14.3	54.0	65.0	0.0	0.0	40.0	0	0
08:03:00	14.0	31.0	66.0	0.0	0.0	40.0	0	0
08:03:01	13.7	31.0	66.0	0.0	0.0	40.0	0	0
08:03:02	13.6	17.0	64.0	0.0	0.0	40.0	0	0
08:03:03	13.4	27.0	62.0	0.0	0.0	40.0	0	0
08:03:04	13.4	32.0	61.0	0.0	0.0	40.0	0	0
08:03:05	13.5	43.0	61.0	0.0	0.0	40.0	0	0
08:03:06	13.4	47.0	61.0	0.0	0.0	40.0	0	0
08:03:07	13.5	43.0	61.0	0.0	0.0	40.0	0	0
08:03:08	13.5	50.0	61.0	0.0	0.0	40.0	0	0
08:03:09	13.5	50.0	61.0	0.0	0.0	40.0	0	0
08:03:10	13.4	45.0	61.0	0.0	0.0	40.0	0	0
08:03:11	13.4	42.0	61.0	0.0	0.0	40.0	0	0
08:03:12	13.4	44.0	61.0	0.0	0.0	40.0	0	0
08:03:13	13.3	39.0	61.0	0.0	0.0	40.0	0	0
08:03:14	13.2	43.0	61.0	0.0	0.0	40.0	0	0
08:03:15	13.0	35.0	60.0	0.0	0.0	40.0	0	0
08:03:16	13.0	33.0	60.0	0.0	0.0	40.0	0	0
08:03:17	12.9	35.0	59.0	0.0	0.0	40.0	0	0
08:03:18	12.9	40.0	59.0	0.0	0.0	40.0	0	0
08:03:19	12.8	39.0	59.0	0.0	0.0	40.0	0	0
08:03:20	12.9	41.0	59.0	0.0	0.0	40.0	0	0
08:03:21	12.9	43.0	59.0	0.0	0.0	40.0	0	0
08:03:22	12.9	43.0	59.0	0.0	0.0	40.0	0	0
08:03:23	13.0	44.0	59.0	0.0	0.0	40.0	0	0
08:03:24	12.8	44.0	59.0	0.0	0.0	40.0	0	0
08:03:25	12.7	42.0	59.0	0.0	0.0	40.0	0	0
08:03:26	12.7	32.0	59.0	0.0	0.0	40.0	0	0
08:03:27	12.8	37.0	58.0	0.0	0.0	40.0	0	0
08:03:28	12.8	39.0	58.0	0.0	0.0	40.0	0	0
08:03:29	12.8	46.0	58.0	0.0	0.0	40.0	0	0
08:03:30	12.9	41.0	58.0	0.0	0.0	40.0	0	0
08:03:31	13.1	43.0	58.0	0.0	0.0	40.0	0	0
08:03:32	13.1	46.0	59.0	0.0	0.0	40.0	0	0
08:03:33	13.2	50.0	59.0	0.0	0.0	40.0	0	0
08:03:34	13.1	43.0	60.0	0.0	0.0	40.0	0	0
08:03:35	13.1	46.0	60.0	0.0	0.0	40.0	0	0
08:03:36	13.2	40.0	60.0	0.0	0.0	40.0	0	0
08:03:37	13.1	44.0	60.0	0.0	0.0	40.0	0	0
08:03:38	12.9	43.0	60.0	0.0	0.0	40.0	0	0
08:03:39	12.9	32.0	60.0	0.0	0.0	40.0	0	0
08:03:40	12.8	32.0	59.0	0.0	0.0	40.0	0	0
08:03:41	12.9	43.0	59.0	0.0	0.0	40.0	0	0
08:03:42	12.9	40.0	58.0	0.0	0.0	40.0	0	0
08:03:43	12.9	43.0	59.0	0.0	0.0	40.0	0	0
08:03:44	12.9	37.0	59.0	0.0	0.0	40.0	0	0
08:03:45	12.6	41.0	58.0	0.0	0.0	40.0	0	0
08:03:46	12.6	34.0	58.0	0.0	0.0	40.0	0	0
08:03:47	12.5	28.0	58.0	0.0	0.0	40.0	0	0
08:03:48	12.2	38.0	57.0	0.0	0.0	40.0	0	0
08:03:49	11.9	28.0	57.0	0.0	0.0	40.0	0	0
08:03:50	11.6	20.0	55.0	0.0	0.0	40.0	0	0
08:03:51	11.8	21.0	53.0	0.0	0.0	40.0	0	0
08:03:52	12.2	21.0	53.0	0.0	0.0	40.0	0	0
08:03:53	12.0	43.0	53.0	0.0	0.0	40.0	0	0
08:03:54	11.8	65.0	55.0	0.0	0.0	40.0	0	0
08:03:55	12.0	41.0	55.0	0.0	0.0	40.0	0	0
08:03:56	12.2	39.0	54.0	0.0	0.0	40.0	0	0
08:03:57	12.1	64.0	54.0	0.0	0.0	40.0	0	0
08:03:58	12.0	52.0	55.0	0.0	0.0	40.0	0	0
08:03:59	12.0	44.0	55.0	0.0	0.0	40.0	0	0
08:04:00	11.9	44.0	55.0	0.0	0.0	40.0	0	0
08:04:01	11.8	44.0	54.0	0.0	0.0	40.0	0	0
08:04:02	11.7	40.0	54.0	0.0	0.0	40.0	0	0
08:04:03	11.6	40.0	54.0	0.0	0.0	40.0	0	0
08:04:04	11.9	40.0	54.0	0.0	0.0	40.0	0	0
08:04:05	12.1	40.0	53.0	0.0	0.0	40.0	0	0
08:04:06	12.1	64.0	54.0	0.0	0.0	40.0	0	0
08:04:07	12.2	51.0	55.0	0.0	0.0	40.0	0	0
08:04:08	12.4	45.0	55.0	0.0	0.0	40.0	0	0
08:04:09	12.4	61.0	56.0	0.0	0.0	40.0	0	0
08:04:10	12.5	46.0	56.0	0.0	0.0	40.0	0	0
08:04:11	12.4	45.0	56.0	0.0	0.0	40.0	0	0
08:04:12	12.6	42.0	57.0	0.0	0.0	40.0	0	0
08:04:13	12.7	44.0	56.0	0.0	0.0	40.0	0	0
08:04:14	12.9	58.0	57.0	0.0	0.0	40.0	0	0
08:04:15	13.1	50.0	58.0	0.0	0.0	40.0	0	0
08:04:16	12.9	56.0	59.0	0.0	0.0	40.0	0	0
08:04:17	13.0	37.0	59.0	0.0	0.0	40.0	0	0
08:04:18	13.0	45.0	59.0	0.0	0.0	40.0	0	0
08:04:19	12.8	36.0	59.0	0.0	0.0	40.0	0	0
08:04:20	12.7	30.0	59.0	0.0	0.0	40.0	0	0
08:04:21	12.7	32.0	58.0	0.0	0.0	40.0	0	0
08:04:22	12.4	32.0	58.0	0.0	0.0	40.0	0	0
08:04:23	12.4	36.0	58.0	0.0	0.0	40.0	0	0
08:04:24	12.3	24.0	57.0	0.0	0.0	40.0	0	0
08:04:25	12.1	36.0	56.0	0.0	0.0	40.0	0	0
08:04:26	12.1	32.0	56.0	0.0	0.0	40.0	0	0
08:04:27	12.1	25.0	55.0	0.0	0.0	40.0	0	0
08:04:28	12.1	34.0	55.0	0.0	0.0	40.0	0	0
08:04:29	12.2	39.0	55.0	0.0	0.0	40.0	0	0
08:04:30	12.2	42.0	55.0	0.0	0.0	40.0	0	0
08:04:31	12.2	37.0	55.0	0.0	0.0	40.0	0	0
08:04:32	12.1	37.0	55.0	0.0	0.0	40.0	0	0
08:04:33	12.1	37.0	55.0	0.0	0.0	40.0	0	0
08:04:34	12.2	34.0	55.0	0.0	0.0	40.0	0	0
08:04:35	12.2	34.0	55.0	0.0	0.0	40.0	0	0
08:04:36	12.3	42.0	55.0	0.0	0.0	40.0	0	0
08:04:37	12.5	41.0	56.0	0.0	0.0	40.0	0	0
08:04:38	12.6	41.0	56.0	0.0	0.0	40.0	0	0
08:04:39	12.7	52.0	56.0	0.0	0.0	40.0	0	0
08:04:40	12.8	48.0	57.0	0.0	0.0	40.0	0	0
08:04:41	12.7	41.0	58.0	0.0	0.0	40.0	0	0
08:04:42	12.8	43.0	58.0	0.0	0.0	40.0	0	0
08:04:43	13.0	35.0	58.0	0.0	0.0	40.0	0	0
08:04:44	13.0	51.0	58.0	0.0	0.0	40.0	0	0
08:04:45	13.2	46.0	59.0	0.0	0.0	40.0	0	0
08:04:46	13.1	46.0	59.0	0.0	0.0	40.0	0	0
08:04:47	13.2	41.0	60.0	0.0	0.0	40.0	0	0
08:04:48	13.1	38.0	59.0	0.0	0.0	40.0	0	0
08:04:49	13.1	43.0	60.0	0.0	0.0	40.0	0	0
08:04:50	13.3	39.0	60.0	0.0	0.0	40.0	0	0
08:04:51	13.3	47.0	60.0	0.0	0.0	40.0	0	0
08:04:52	13.4	41.0	60.0	0.0	0.0	40.0	0	0
08:04:53	13.3	48.0	60.0	0.0	0.0	40.0	0	0
08:04:54	13.4	38.0	61.0	0.0	0.0	40.0	0	0
08:04:55	13.4	37.0	61.0	0.0	0.0	40.0	0	0
08:04:56	13.4	45.0	61.0	0.0	0.0	40.0	0	0
08:04:57	13.2	39.0	61.0	0.0	0.0	40.0	0	0
08:04:58	13.0	39.0	61.0	0.0	0.0	40.0	0	0
08:04:59	13.0	28.0	60.0	0.0	0.0	40.0	0	0
08:05:00	13.0	26.0	59.0	0.0	0.0	40.0	0	0
08:05:01	12.9	41.0	59.0	0.0	0.0	40.0	0	0
08:05:02	12.8	39.0	59.0	0.0	0.0	40.0	0	0
08:05:03	12.7	31.0	59.0	0.0	0.0	40.0	0	0
08:05:04	12.9	37.0	58.0	0.0	0.0	40.0	0	0
08:05:05	12.9	45.0	58.0	0.0	0.0	40.0	0	0
08:05:06	12.8	44.0	59.0	0.0	0.0	40.0	0	0
08:05:07	12.7	37.0	58.0	0.0	0.0	40.0	0	0
08:05:08	12.4	32.0	58.0	0.0	0.0	40.0	0	0
08:05:09	12.6	29.0	57.0	0.0	0.0	40.0	0	0
08:05:10	12.6	41.0	57.0	0.0	0.0	40.0	0	0
08:05:11	12.6	45.0	57.0	0.0	0.0	40.0	0	0
08:05:12	12.6	36.0	57.0	0.0	0.0	40.0	0	0
08:05:13	12.5	42.0	57.0	0.0	0.0	40.0	0	0
08:05:14	12.2	32.0	57.0	0.0	0.0	40.0	0	0
08:05:15	12.1	32.0	57.0	0.0	0.0	40.0	0	0
08:05:16	11.9	24.0	56.0	0.0	0.0	40.0	0	0
08:05:17	11.8	29.0	55.0	0.0	0.0	40.0	0	0
08:05:18	11.6	24.0	54.0	0.0	0.0	40.0	0	0
08:05:19	11.3	37.0	54.0	0.0	0.0	40.0	0	0
08:05:20	11.2	26.0	53.0	0.0	0.0	40.0	0	0
08:05:21	11.7	30.0	52.0	0.0	0.0	40.0	0	0
08:05:22	11.9	57.0	52.0	0.0	0.0	40.0	0	0
08:05:23	12.0	62.0	54.0	0.0	0.0	40.0	0	0
08:05:24	12.2	62.0	54.0	0.0	0.0	40.0	0	0
08:05:25	12.1	55.0	54.0	0.0	0.0	40.0	0	0
08:05:26	12.3	57.0	55.0	0.0	0.0	40.0	0	0
08:05:27	12.3	45.0	55.0	0.0	0.0	40.0	0	0
08:05:28	12.4	48.0	56.0	0.0	0.0	40.0	0	0
08:05:29	12.6	47.0	56.0	0.0	0.0	40.0	0	0
08:05:30	12.8	47.0	56.0	0.0	0.0	40.0	0	0
08:05:31	12.8	58.0	57.0	0.0	0.0	40.0	0	0
08:05:32	12.8	44.0	58.0	0.0	0.0	40.0	0	0
08:05:33	12.8	46.0	58.0	0.0	0.0	40.0	0	0
08:05:34	12.8	42.0	58.0	0.0	0.0	40.0	0	0
08:05:35	12.9	43.0	59.0	0.0	0.0	40.0	0	0
08:05:36	12.8	43.0	59.0	0.0	0.0	40.0	0	0
08:05:37	12.8	37.0	59.0	0.0	0.0	40.0	0	0
08:05:38	12.8	40.0	58.0	0.0	0.0	40.0	0	0
08:05:39	12.8	39.0	58.0	0.0	0.0	40.0	0	0
08:05:40	12.8	41.0	58.0	0.0	0.0	40.0	0	0
08:05:41	13.0	41.0	58.0	0.0	0.0	40.0	0	0
08:05:42	12.9	49.0	59.0	0.0	0.0	40.0	0	0
08:05:43	12.9	43.0	59.0	0.0	0.0	40.0	0	0
08:05:44	12.8	37.0	59.0	0.0	0.0	40.0	0	0
08:05:45	12.8	39.0	59.0	0.0	0.0	40.0	0	0
08:05:46	12.7	37.0	58.0	0.0	0.0	40.0	0	0
08:05:47	12.7	36.0	58.0	0.0	0.0	40.0	0	0
08:05:48	12.4	39.0	58.0	0.0	0.0	40.0	0	0
08:05:49	12.3	39.0	58.0	0.0	0.0	40.0	0	0
08:05:50	12.3	28.0	57.0	0.0	0.0	40.0	0	0
08:05:51	12.6	31.0	56.0	0.0	0.0	40.0	0	0
08:05:52	12.7	42.0	56.0	0.0	0.0	40.0	0	0
08:05:53	12.9	56.0	57.0	0.0	0.0	40.0	0	0
08:05:54	12.9	48.0	58.0	0.0	0.0	40.0	0	0
08:05:55	12.9	54.0	59.0	0.0	0.0	40.0	0	0
08:05:56	12.9	40.0	59.0	0.0	0.0	40.0	0	0
08:05:57	13.1	44.0	59.0	0.0	0.0	40.0	0	0
08:05:58	13.0	37.0	59.0	0.0	0.0	40.0	0	0
08:05:59	13.0	53.0	59.0	0.0	0.0	40.0	0	0
08:06:00	13.0	34.0	59.0	0.0	0.0	40.0	0	0
08:06:01	13.0	40.0	59.0	0.0	0.0	40.0	0	0
08:06:02	13.1	42.0	59.0	0.0	0.0	40.0	0	0
08:06:03	13.1	41.0	59.0	0.0	0.0	40.0	0	0
08:06:04	13.1	44.0	59.0	0.0	0.0	40.0	0	0
08:06:05	13.2	45.0	60.0	0.0	0.0	40.0	0	0
08:06:06	13.2	37.0	60.0	0.0	0.0	40.0	0	0
08:06:07	13.3	48.0	60.0	0.0	0.0	40.0	0	0
08:06:08	13.3	43.0	60.0	0.0	0.0	40.0	0	0
08:06:09	13.3	42.0	60.0	0.0	0.0	40.0	0	0
08:06:10	13.3	45.0	60.0	0.0	0.0	40.0	0	0
08:06:11	13.2	40.0	61.0	0.0	0.0	40.0	0	0
08:06:12	13.2	39.0	60.0	0.0	0.0	40.0	0	0
08:06:13	12.9	35.0	60.0	0.0	0.0	40.0	0	0
08:06:14	12.7	33.0	60.0	0.0	0.0	40.0	0	0
08:06:15	12.5	24.0	59.0	0.0	0.0	40.0	0	0
08:06:16	12.5	24.0	58.0	0.0	0.0	40.0	0	0
08:06:17	12.8	27.0	57.0	0.0	0.0	40.0	0	0
08:06:18	12.8	55.0	57.0	0.0	0.0	40.0	0	0
08:06:19	12.8	49.0	58.0	0.0	0.0	40.0	0	0
08:06:20	12.9	42.0	58.0	0.0	0.0	40.0	0	0
08:06:21	13.0	47.0	58.0	0.0	0.0	40.0	0	0
08:06:22	13.1	44.0	58.0	0.0	0.0	40.0	0	0
08:06:23	13.1	53.0	59.0	0.0	0.0	40.0	0	0
08:06:24	13.0	45.0	59.0	0.0	0.0	40.0	0	0
08:06:25	13.0	37.0	59.0	0.0	0.0	40.0	0	0
08:06:26	13.1	42.0	59.0	0.0	0.0	40.0	0	0
08:06:27	13.1	45.0	59.0	0.0	0.0	40.0	0	0
08:06:28	13.1	45.0	59.0	0.0	0.0	40.0	0	0
08:06:29	13.1	42.0	59.0	0.0	0.0	40.0	0	0
08:06:30	13.0	39.0	59.0	0.0	0.0	40.0	0	0
08:06:31	13.0	41.0	59.0	0.0	0.0	40.0	0	0
08:06:32	13.0	39.0	59.0	0.0	0.0	40.0	0	0
08:06:33	13.2	44.0	59.0	0.0	0.0	40.0	0	0
08:06:34	13.2	50.0	60.0	0.0	0.0	40.0	0	0
08:06:35	13.3	47.0	60.0	0.0	0.0	40.0	0	0
08:06:36	13.3	44.0	60.0	0.0	0.0	40.0	0	0
08:06:37	13.3	42.0	60.0	0.0	0.0	40.0	0	0
08:06:38	13.4	43.0	60.0	0.0	0.0	40.0	0	0
08:06:39	13.3	47.0	61.0	0.0	0.0	40.0	0	0
08:06:40	13.4	42.0	61.0	0.0	0.0	40.0	0	0
08:06:41	13.3	44.0	61.0	0.0	0.0	40.0	0	0
08:06:42	13.3	41.0	61.0	0.0	0.0	40.0	0	0
08:06:43	13.2	40.0	61.0	0.0	0.0	40.0	0	0
08:06:44	13.0	37.0	60.0	0.0	0.0	40.0	0	0
08:06:45	13.3	24.0	60.0	0.0	0.0	40.0	0	0
08:06:46	13.3	58.0	60.0	0.0	0.0	40.0	0	0
08:06:47	13.3	45.0	60.0	0.0	0.0	40.0	0	0
08:06:48	13.3	38.0	60.0	0.0	0.0	40.0	0	0
08:06:49	13.3	45.0	60.0	0.0	0.0	40.0	0	0
08:06:50	13.3	40.0	61.0	0.0	0.0	40.0	0	0
08:06:51	13.3	44.0	61.0	0.0	0.0	40.0	0	0
08:06:52	13.5	39.0	61.0	0.0	0.0	40.0	0	0
08:06:53	13.6	54.0	61.0	0.0	0.0	40.0	0	0
08:06:54	13.6	44.0	61.0	0.0	0.0	40.0	0	0
08:06:55	13.7	47.0	62.0	0.0	0.0	40.0	0	0
08:06:56	13.7	48.0	62.0	0.0	0.0	40.0	0	0
08:06:57	13.6	47.0	62.0	0.0	0.0	40.0	0	0
08:06:58	13.5	34.0	62.0	0.0	0.0	40.0	0	0
08:06:59	13.5	35.0	62.0	0.0	0.0	40.0	0	0
08:07:00	13.4	41.0	61.0	0.0	0.0	40.0	0	0
08:07:01	13.2	33.0	61.0	0.0	0.0	40.0	0	0
08:07:02	13.1	33.0	61.0	0.0	0.0	40.0	0	0
08:07:03	13.0	30.0	60.0	0.0	0.0	40.0	0	0
08:07:04	13.1	36.0	60.0	0.0	0.0	40.0	0	0
08:07:05	13.1	35.0	59.0	0.0	0.0	40.0	0	0
08:07:06	13.0	47.0	59.0	0.0	0.0	40.0	0	0
08:07:07	12.9	36.0	60.0	0.0	0.0	40.0	0	0
08:07:08	12.9	32.0	59.0	0.0	0.0	40.0	0	0
08:07:09	12.8	35.0	59.0	0.0	0.0	40.0	0	0
08:07:10	12.7	39.0	59.0	0.0	0.0	40.0	0	0
08:07:11	12.6	31.0	58.0	0.0	0.0	40.0	0	0
08:07:12	12.5	28.0	58.0	0.0	0.0	40.0	0	0
08:07:13	12.5	40.0	57.0	0.0	0.0	40.0	0	0
08:07:14	12.6	36.0	57.0	0.0	0.0	40.0	0	0
08:07:15	12.6	43.0	57.0	0.0	0.0	40.0	0	0
08:07:16	12.7	46.0	57.0	0.0	0.0	40.0	0	0
08:07:17	12.7	40.0	57.0	0.0	0.0	40.0	0	0
08:07:18	12.7	43.0	58.0	0.0	0.0	40.0	0	0
08:07:19	12.8	45.0	58.0	0.0	0.0	40.0	0	0
08:07:20	12.8	45.0	58.0	0.0	0.0	40.0	0	0
08:07:21	12.8	47.0	58.0	0.0	0.0	40.0	0	0
08:07:22	12.8	44.0	59.0	0.0	0.0	40.0	0	0
08:07:23	12.7	37.0	58.0	0.0	0.0	40.0	0	0
08:07:24	12.7	40.0	58.0	0.0	0.0	40.0	0	0
08:07:25	12.6	38.0	58.0	0.0	0.0	40.0	0	0
08:07:26	12.6	37.0	58.0	0.0	0.0	40.0	0	0
08:07:27	12.6	33.0	57.0	0.0	0.0	40.0	0	0
08:07:28	12.6	43.0	57.0	0.0	0.0	40.0	0	0
08:07:29	12.7	41.0	57.0	0.0	0.0	40.0	0	0
08:07:30	12.8	41.0	57.0	0.0	0.0	40.0	0	0
08:07:31	12.8	45.0	58.0	0.0	0.0	40.0	0	0
08:07:32	12.7	46.0	58.0	0.0	0.0	40.0	0	0
08:07:33	12.8	40.0	58.0	0.0	0.0	40.0	0	0
08:07:34	12.8	42.0	58.0	0.0	0.0	40.0	0	0
08:07:35	12.8	41.0	58.0	0.0	0.0	40.0	0	0
08:07:36	12.7	43.0	58.0	0.0	0.0	40.0	0	0
08:07:37	12.8	39.0	58.0	0.0	0.0	40.0	0	0
08:07:38	12.8	37.0	58.0	0.0	0.0	40.0	0	0
08:07:39	12.8	43.0	58.0	0.0	0.0	40.0	0	0
08:07:40	12.9	43.0	58.0	0.0	0.0	40.0	0	0
08:07:41	12.8	44.0	58.0	0.0	0.0	40.0	0	0
08:07:42	13.0	38.0	59.0	0.0	0.0	40.0	0	0
08:07:43	13.1	46.0	59.0	0.0	0.0	40.0	0	0
08:07:44	13.1	47.0	59.0	0.0	0.0	40.0	0	0
08:07:45	13.2	49.0	60.0	0.0	0.0	40.0	0	0
08:07:46	13.2	45.0	60.0	0.0	0.0	40.0	0	0
08:07:47	13.4	42.0	60.0	0.0	0.0	40.0	0	0
08:07:48	13.4	50.0	60.0	0.0	0.0	40.0	0	0
08:07:49	13.2	46.0	61.0	0.0	0.0	40.0	0	0
08:07:50	13.2	35.0	61.0	0.0	0.0	40.0	0	0
08:07:51	13.2	36.0	60.0	0.0	0.0	40.0	0	0
08:07:52	13.3	41.0	60.0	0.0	0.0	40.0	0	0
08:07:53	13.3	46.0	60.0	0.0	0.0	40.0	0	0
08:07:54	13.3	45.0	60.0	0.0	0.0	40.0	0	0
08:07:55	13.3	44.0	61.0	0.0	0.0	40.0	0	0
08:07:56	13.2	37.0	60.0	0.0	0.0	40.0	0	0
08:07:57	13.2	36.0	60.0	0.0	0.0	40.0	0	0
08:07:58	13.2	38.0	60.0	0.0	0.0	40.0	0	0
08:07:59	13.3	45.0	60.0	0.0	0.0	40.0	0	0
08:08:00	13.2	43.0	60.0	0.0	0.0	40.0	0	0
08:08:01	13.0	39.0	60.0	0.0	0.0	40.0	0	0
08:08:02	13.0	31.0	60.0	0.0	0.0	40.0	0	0
08:08:03	13.1	32.0	59.0	0.0	0.0	40.0	0	0
08:08:04	13.1	50.0	59.0	0.0	0.0	40.0	0	0
08:08:05	13.1	41.0	60.0	0.0	0.0	40.0	0	0
08:08:06	13.1	40.0	60.0	0.0	0.0	40.0	0	0
08:08:07	13.1	39.0	59.0	0.0	0.0	40.0	0	0
08:08:08	13.3	43.0	59.0	0.0	0.0	40.0	0	0
08:08:09	13.2	51.0	60.0	0.0	0.0	40.0	0	0
08:08:10	13.2	39.0	60.0	0.0	0.0	40.0	0	0
08:08:11	13.2	37.0	60.0	0.0	0.0	40.0	0	0
08:08:12	13.3	41.0	60.0	0.0	0.0	40.0	0	0
08:08:13	13.4	51.0	60.0	0.0	0.0	40.0	0	0
08:08:14	13.4	48.0	61.0	0.0	0.0	40.0	0	0
08:08:15	13.4	38.0	61.0	0.0	0.0	40.0	0	0
08:08:16	13.4	42.0	61.0	0.0	0.0	40.0	0	0
08:08:17	13.4	41.0	61.0	0.0	0.0	40.0	0	0
08:08:18	13.4	41.0	61.0	0.0	0.0	40.0	0	0
08:08:19	13.4	36.0	61.0	0.0	0.0	40.0	0	0
08:08:20	13.4	46.0	61.0	0.0	0.0	40.0	0	0
08:08:21	13.5	40.0	61.0	0.0	0.0	40.0	0	0
08:08:22	13.5	45.0	61.0	0.0	0.0	40.0	0	0
08:08:23	13.6	43.0	61.0	0.0	0.0	40.0	0	0
08:08:24	13.6	47.0	62.0	0.0	0.0	40.0	0	0
08:08:25	13.5	43.0	62.0	0.0	0.0	40.0	0	0
08:08:26	13.5	35.0	62.0	0.0	0.0	40.0	0	0
08:08:27	13.5	39.0	62.0	0.0	0.0	40.0	0	0
08:08:28	13.6	37.0	61.0	0.0	0.0	40.0	0	0
08:08:29	13.6	46.0	61.0	0.0	0.0	40.0	0	0
08:08:30	13.5	44.0	62.0	0.0	0.0	40.0	0	0
08:08:31	13.6	37.0	62.0	0.0	0.0	40.0	0	0
08:08:32	13.7	39.0	62.0	0.0	0.0	40.0	0	0
08:08:33	13.6	48.0	62.0	0.0	0.0	40.0	0	0
08:08:34	13.6	44.0	62.0	0.0	0.0	40.0	0	0
08:08:35	13.6	35.0	62.0	0.0	0.0	40.0	0	0
08:08:36	13.6	38.0	62.0	0.0	0.0	40.0	0	0
08:08:37	13.6	41.0	62.0	0.0	0.0	40.0	0	0
08:08:38	13.6	41.0	62.0	0.0	0.0	40.0	0	0
08:08:39	13.6	41.0	62.0	0.0	0.0	40.0	0	0
08:08:40	13.6	39.0	62.0	0.0	0.0	40.0	0	0
08:08:41	13.6	42.0	62.0	0.0	0.0	40.0	0	0
08:08:42	13.5	37.0	62.0	0.0	0.0	40.0	0	0
08:08:43	13.5	39.0	62.0	0.0	0.0	40.0	0	0
08:08:44	13.4	38.0	62.0	0.0	0.0	40.0	0	0
08:08:45	13.3	37.0	61.0	0.0	0.0	40.0	0	0
08:08:46	13.4	34.0	61.0	0.0	0.0	40.0	0	0
08:08:47	13.4	35.0	61.0	0.0	0.0	40.0	0	0
08:08:48	13.4	42.0	61.0	0.0	0.0	40.0	0	0
08:08:49	13.4	43.0	61.0	0.0	0.0	40.0	0	0
08:08:50	13.4	37.0	61.0	0.0	0.0	40.0	0	0
08:08:51	13.3	40.0	61.0	0.0	0.0	40.0	0	0
08:08:52	13.4	38.0	61.0	0.0	0.0	40.0	0	0
08:08:53	13.3	41.0	61.0	0.0	0.0	40.0	0	0
08:08:54	13.3	35.0	61.0	0.0	0.0	40.0	0	0
08:08:55	13.2	36.0	60.0	0.0	0.0	40.0	0	0
08:08:56	13.2	39.0	60.0	0.0	0.0	40.0	0	0
08:08:57	13.1	35.0	60.0	0.0	0.0	40.0	0	0
08:08:58	13.0	34.0	60.0	0.0	0.0	40.0	0	0
08:08:59	13.0	34.0	60.0	0.0	0.0	40.0	0	0
08:09:00	12.8	35.0	59.0	0.0	0.0	40.0	0	0
08:09:01	12.9	35.0	59.0	0.0	0.0	40.0	0	0
08:09:02	12.9	31.0	59.0	0.0	0.0	40.0	0	0
08:09:03	13.0	43.0	58.0	0.0	0.0	40.0	0	0
08:09:04	13.0	42.0	59.0	0.0	0.0	40.0	0	0
08:09:05	13.1	43.0	59.0	0.0	0.0	40.0	0	0
08:09:06	13.1	39.0	59.0	0.0	0.0	40.0	0	0
08:09:07	13.1	44.0	59.0	0.0	0.0	40.0	0	0
08:09:08	13.3	38.0	59.0	0.0	0.0	40.0	0	0
08:09:09	13.3	46.0	60.0	0.0	0.0	40.0	0	0
08:09:10	13.3	47.0	60.0	0.0	0.0	40.0	0	0
08:09:11	13.3	43.0	61.0	0.0	0.0	40.0	0	0
08:09:12	13.4	37.0	60.0	0.0	0.0	40.0	0	0
08:09:13	13.4	43.0	60.0	0.0	0.0	40.0	0	0
08:09:14	13.3	45.0	61.0	0.0	0.0	40.0	0	0
08:09:15	13.2	39.0	61.0	0.0	0.0	40.0	0	0
08:09:16	13.1	37.0	61.0	0.0	0.0	40.0	0	0
08:09:17	13.0	30.0	60.0	0.0	0.0	40.0	0	0
08:09:18	13.0	33.0	60.0	0.0	0.0	40.0	0	0
08:09:19	12.8	35.0	59.0	0.0	0.0	40.0	0	0
08:09:20	12.9	37.0	59.0	0.0	0.0	40.0	0	0
08:09:21	13.0	29.0	59.0	0.0	0.0	40.0	0	0
08:09:22	13.1	43.0	59.0	0.0	0.0	40.0	0	0
08:09:23	13.0	45.0	59.0	0.0	0.0	40.0	0	0
08:09:24	13.1	39.0	59.0	0.0	0.0	40.0	0	0
08:09:25	13.1	38.0	59.0	0.0	0.0	40.0	0	0
08:09:26	13.1	46.0	59.0	0.0	0.0	40.0	0	0
08:09:27	13.0	38.0	60.0	0.0	0.0	40.0	0	0
08:09:28	13.0	36.0	60.0	0.0	0.0	40.0	0	0
08:09:29	12.9	34.0	59.0	0.0	0.0	40.0	0	0
08:09:30	12.8	38.0	59.0	0.0	0.0	40.0	0	0
08:09:31	12.8	34.0	59.0	0.0	0.0	40.0	0	0
08:09:32	12.8	37.0	58.0	0.0	0.0	40.0	0	0
08:09:33	12.8	38.0	58.0	0.0	0.0	40.0	0	0
08:09:34	12.6	40.0	58.0	0.0	0.0	40.0	0	0
08:09:35	12.6	35.0	58.0	0.0	0.0	40.0	0	0
08:09:36	12.6	32.0	58.0	0.0	0.0	40.0	0	0
08:09:37	12.8	35.0	57.0	0.0	0.0	40.0	0	0
08:09:38	12.9	50.0	58.0	0.0	0.0	40.0	0	0
08:09:39	13.0	40.0	58.0	0.0	0.0	40.0	0	0
08:09:40	13.0	52.0	59.0	0.0	0.0	40.0	0	0
08:09:41	13.0	38.0	59.0	0.0	0.0	40.0	0	0
08:09:42	13.1	43.0	59.0	0.0	0.0	40.0	0	0
08:09:43	13.1	42.0	59.0	0.0	0.0	40.0	0	0
08:09:44	13.1	43.0	60.0	0.0	0.0	40.0	0	0
08:09:45	13.2	37.0	60.0	0.0	0.0	40.0	0	0
08:09:46	13.2	45.0	59.0	0.0	0.0	40.0	0	0
08:09:47	13.2	43.0	60.0	0.0	0.0	40.0	0	0
08:09:48	13.2	44.0	60.0	0.0	0.0	40.0	0	0
08:09:49	12.9	36.0	60.0	0.0	0.0	40.0	0	0
08:09:50	12.7	30.0	60.0	0.0	0.0	40.0	0	0
08:09:51	12.9	26.0	59.0	0.0	0.0	40.0	0	0
08:09:52	12.8	41.0	58.0	0.0	0.0	40.0	0	0
08:09:53	13.0	36.0	58.0	0.0	0.0	40.0	0	0
08:09:54	13.0	48.0	58.0	0.0	0.0	40.0	0	0
08:09:55	13.0	46.0	59.0	0.0	0.0	40.0	0	0
08:09:56	13.0	39.0	59.0	0.0	0.0	40.0	0	0
08:09:57	13.0	41.0	59.0	0.0	0.0	40.0	0	0
08:09:58	13.0	44.0	59.0	0.0	0.0	40.0	0	0
08:09:59	12.9	39.0	59.0	0.0	0.0	40.0	0	0
08:10:00	12.9	37.0	59.0	0.0	0.0	40.0	0	0
08:10:01	12.8	39.0	59.0	0.0	0.0	40.0	0	0
08:10:02	12.7	30.0	58.0	0.0	0.0	40.0	0	0
08:10:03	12.7	38.0	58.0	0.0	0.0	40.0	0	0
08:10:04	12.7	42.0	58.0	0.0	0.0	40.0	0	0
08:10:05	12.9	42.0	58.0	0.0	0.0	40.0	0	0
08:10:06	12.8	40.0	58.0	0.0	0.0	40.0	0	0
08:10:07	12.7	47.0	58.0	0.0	0.0	40.0	0	0
08:10:08	12.6	40.0	58.0	0.0	0.0	40.0	0	0
08:10:09	12.4	33.0	58.0	0.0	0.0	40.0	0	0
08:10:10	12.4	29.0	58.0	0.0	0.0	40.0	0	0
08:10:11	12.3	31.0	57.0	0.0	0.0	40.0	0	0
08:10:12	12.1	35.0	56.0	0.0	0.0	40.0	0	0
08:10:13	12.2	31.0	56.0	0.0	0.0	40.0	0	0
08:10:14	12.2	31.0	55.0	0.0	0.0	40.0	0	0
08:10:15	12.1	51.0	55.0	0.0	0.0	40.0	0	0
08:10:16	12.0	37.0	55.0	0.0	0.0	40.0	0	0
08:10:17	11.9	40.0	55.0	0.0	0.0	40.0	0	0
08:10:18	12.3	33.0	54.0	0.0	0.0	40.0	0	0
08:10:19	12.4	64.0	55.0	0.0	0.0	40.0	0	0
08:10:20	12.4	48.0	56.0	0.0	0.0	40.0	0	0
08:10:21	12.3	48.0	56.0	0.0	0.0	40.0	0	0
08:10:22	12.4	47.0	56.0	0.0	0.0	40.0	0	0
08:10:23	12.5	42.0	56.0	0.0	0.0	40.0	0	0
08:10:24	12.5	46.0	56.0	0.0	0.0	40.0	0	0
08:10:25	12.5	49.0	57.0	0.0	0.0	40.0	0	0
08:10:26	12.8	43.0	57.0	0.0	0.0	40.0	0	0
08:10:27	12.9	47.0	57.0	0.0	0.0	40.0	0	0
08:10:28	13.0	63.0	58.0	0.0	0.0	40.0	0	0
08:10:29	13.0	48.0	59.0	0.0	0.0	40.0	0	0
08:10:30	13.0	48.0	59.0	0.0	0.0	40.0	0	0
08:10:31	13.0	44.0	59.0	0.0	0.0	40.0	0	0
08:10:32	13.2	46.0	59.0	0.0	0.0	40.0	0	0
08:10:33	13.2	51.0	59.0	0.0	0.0	40.0	0	0
08:10:34	13.2	45.0	60.0	0.0	0.0	40.0	0	0
08:10:35	13.1	43.0	60.0	0.0	0.0	40.0	0	0
08:10:36	13.0	41.0	60.0	0.0	0.0	40.0	0	0
08:10:37	13.1	36.0	60.0	0.0	0.0	40.0	0	0
08:10:38	13.1	45.0	59.0	0.0	0.0	40.0	0	0
08:10:39	13.2	40.0	60.0	0.0	0.0	40.0	0	0
08:10:40	13.2	47.0	60.0	0.0	0.0	40.0	0	0
08:10:41	13.1	41.0	60.0	0.0	0.0	40.0	0	0
08:10:42	13.1	41.0	60.0	0.0	0.0	40.0	0	0
08:10:43	13.1	39.0	60.0	0.0	0.0	40.0	0	0
08:10:44	12.9	46.0	60.0	0.0	0.0	40.0	0	0
08:10:45	13.0	34.0	60.0	0.0	0.0	40.0	0	0
08:10:46	13.1	35.0	59.0	0.0	0.0	40.0	0	0
08:10:47	13.1	46.0	59.0	0.0	0.0	40.0	0	0
08:10:48	13.2	46.0	60.0	0.0	0.0	40.0	0	0
08:10:49	13.1	44.0	60.0	0.0	0.0	40.0	0	0
08:10:50	13.2	40.0	60.0	0.0	0.0	40.0	0	0
08:10:51	13.1	42.0	60.0	0.0	0.0	40.0	0	0
08:10:52	13.1	42.0	60.0	0.0	0.0	40.0	0	0
08:10:53	13.1	38.0	60.0	0.0	0.0	40.0	0	0
08:10:54	13.2	41.0	59.0	0.0	0.0	40.0	0	0
08:10:55	13.3	48.0	60.0	0.0	0.0	40.0	0	0
08:10:56	13.3	47.0	60.0	0.0	0.0	40.0	0	0
08:10:57	13.4	42.0	61.0	0.0	0.0	40.0	0	0
08:10:58	13.5	48.0	61.0	0.0	0.0	40.0	0	0
08:10:59	13.4	45.0	61.0	0.0	0.0	40.0	0	0
08:11:00	13.4	42.0	61.0	0.0	0.0	40.0	0	0
08:11:01	13.3	40.0	61.0	0.0	0.0	40.0	0	0
08:11:02	13.3	38.0	61.0	0.0	0.0	40.0	0	0
08:11:03	13.3	37.0	61.0	0.0	0.0	40.0	0	0
08:11:04	13.3	44.0	61.0	0.0	0.0	40.0	0	0
08:11:05	13.2	37.0	61.0	0.0	0.0	40.0	0	0
08:11:06	13.1	33.0	60.0	0.0	0.0	40.0	0	0
08:11:07	13.1	38.0	60.0	0.0	0.0	40.0	0	0
08:11:08	13.0	41.0	60.0	0.0	0.0	40.0	0	0
08:11:09	12.9	32.0	60.0	0.0	0.0	40.0	0	0
08:11:10	12.9	34.0	59.0	0.0	0.0	40.0	0	0
08:11:11	12.9	36.0	59.0	0.0	0.0	40.0	0	0
08:11:12	13.0	41.0	59.0	0.0	0.0	40.0	0	0
08:11:13	12.8	43.0	59.0	0.0	0.0	40.0	0	0
08:11:14	12.8	36.0	59.0	0.0	0.0	40.0	0	0
08:11:15	12.8	32.0	58.0	0.0	0.0	40.0	0	0
08:11:16	12.7	40.0	58.0	0.0	0.0	40.0	0	0
08:11:17	12.7	34.0	58.0	0.0	0.0	40.0	0	0
08:11:18	12.8	39.0	58.0	0.0	0.0	40.0	0	0
08:11:19	12.8	39.0	58.0	0.0	0.0	40.0	0	0
08:11:20	13.0	44.0	58.0	0.0	0.0	40.0	0	0
08:11:21	13.1	46.0	58.0	0.0	0.0	40.0	0	0
08:11:22	13.2	51.0	59.0	0.0	0.0	40.0	0	0
08:11:23	13.2	45.0	60.0	0.0	0.0	40.0	0	0
08:11:24	13.3	45.0	60.0	0.0	0.0	40.0	0	0
08:11:25	13.3	42.0	60.0	0.0	0.0	40.0	0	0
08:11:26	13.3	40.0	60.0	0.0	0.0	40.0	0	0
08:11:27	13.1	45.0	60.0	0.0	0.0	40.0	0	0
08:11:28	13.1	32.0	60.0	0.0	0.0	40.0	0	0
08:11:29	13.1	38.0	60.0	0.0	0.0	40.0	0	0
08:11:30	13.2	42.0	60.0	0.0	0.0	40.0	0	0
08:11:31	13.1	40.0	60.0	0.0	0.0	40.0	0	0
08:11:32	13.1	40.0	60.0	0.0	0.0	40.0	0	0
08:11:33	13.0	37.0	60.0	0.0	0.0	40.0	0	0
08:11:34	13.0	33.0	59.0	0.0	0.0	40.0	0	0
08:11:35	13.0	40.0	59.0	0.0	0.0	40.0	0	0
08:11:36	13.0	36.0	59.0	0.0	0.0	40.0	0	0
08:11:37	13.1	45.0	59.0	0.0	0.0	40.0	0	0
08:11:38	13.1	41.0	59.0	0.0	0.0	40.0	0	0
08:11:39	13.1	42.0	60.0	0.0	0.0	40.0	0	0
08:11:40	13.2	41.0	60.0	0.0	0.0	40.0	0	0
08:11:41	13.3	43.0	60.0	0.0	0.0	40.0	0	0
08:11:42	13.3	46.0	60.0	0.0	0.0	40.0	0	0
08:11:43	13.3	46.0	60.0	0.0	0.0	40.0	0	0
08:11:44	13.3	41.0	61.0	0.0	0.0	40.0	0	0
08:11:45	13.3	40.0	61.0	0.0	0.0	40.0	0	0
08:11:46	13.3	43.0	60.0	0.0	0.0	40.0	0	0
08:11:47	13.3	41.0	61.0	0.0	0.0	40.0	0	0
08:11:48	13.1	38.0	61.0	0.0	0.0	40.0	0	0
08:11:49	13.0	26.0	60.0	0.0	0.0	40.0	0	0
08:11:50	12.9	34.0	59.0	0.0	0.0	40.0	0	0
08:11:51	12.8	33.0	59.0	0.0	0.0	40.0	0	0
08:11:52	12.6	33.0	58.0	0.0	0.0	40.0	0	0
08:11:53	12.5	33.0	58.0	0.0	0.0	40.0	0	0
08:11:54	12.4	30.0	58.0	0.0	0.0	40.0	0	0
08:11:55	12.2	31.0	57.0	0.0	0.0	40.0	0	0
08:11:56	12.2	29.0	56.0	0.0	0.0	40.0	0	0
08:11:57	12.6	28.0	56.0	0.0	0.0	40.0	0	0
08:11:58	12.6	45.0	55.0	0.0	0.0	40.0	0	0
08:11:59	12.7	55.0	57.0	0.0	0.0	40.0	0	0
08:12:00	13.0	43.0	57.0	0.0	0.0	40.0	0	0
08:12:01	13.1	60.0	58.0	0.0	0.0	40.0	0	0
08:12:02	13.1	57.0	59.0	0.0	0.0	40.0	0	0
08:12:03	13.2	46.0	59.0	0.0	0.0	40.0	0	0
08:12:04	13.3	47.0	60.0	0.0	0.0	40.0	0	0
08:12:05	13.4	45.0	60.0	0.0	0.0	40.0	0	0
08:12:06	13.5	51.0	60.0	0.0	0.0	40.0	0	0
08:12:07	13.6	46.0	61.0	0.0	0.0	40.0	0	0
08:12:08	13.7	44.0	61.0	0.0	0.0	40.0	0	0
08:12:09	13.6	54.0	62.0	0.0	0.0	40.0	0	0
08:12:10	13.5	36.0	62.0	0.0	0.0	40.0	0	0
08:12:11	13.4	37.0	62.0	0.0	0.0	40.0	0	0
08:12:12	13.4	35.0	61.0	0.0	0.0	40.0	0	0
08:12:13	13.5	37.0	61.0	0.0	0.0	40.0	0	0
08:12:14	13.5	38.0	61.0	0.0	0.0	40.0	0	0
