# Supplementary material for: Handcycling with concurrent lower body low-frequency electromyostimulation significantly increases acute oxygen uptake: implications for rehabilitation and prevention
Source: PeerJ. 2022 May 18;10:e13333. doi: 10.7717/peerj.13333 (PMC9123886; doi:10.7717/peerj.13333)
Supplement: Supplemental Information 1 — Raw data for each participant (load, heart rate, spirometric data) and R-Scripts for data processing (as described in the material & method section under “Data aquisition”), and EMS intensity and blood lactate concentration. [file peerj-10-13333-s001.zip › raw_data/HANDCYCLE/EMS_Pilot_18_CON_LOAD.csv]

Time	Speed [km/h]	Power [watt]	Cadence	Heartrate	Temperature [?]	Altitude [m]	latitude	longitude
10:01:09	0.0	0.0	0.0	0.0	0.0	28.0	0	0
10:01:10	0.0	0.0	0.0	0.0	0.0	28.0	0	0
10:01:11	0.0	0.0	0.0	0.0	0.0	28.0	0	0
10:01:12	0.0	0.0	0.0	0.0	0.0	28.0	0	0
10:01:13	0.0	0.0	0.0	0.0	0.0	28.0	0	0
10:01:14	0.0	0.0	0.0	0.0	0.0	28.0	0	0
10:01:15	0.0	0.0	0.0	0.0	0.0	28.0	0	0
10:01:16	0.0	0.0	0.0	0.0	0.0	28.0	0	0
10:01:17	0.0	0.0	0.0	0.0	0.0	28.0	0	0
10:01:18	0.0	0.0	0.0	0.0	0.0	28.0	0	0
10:01:19	1.6	0.0	0.0	0.0	0.0	28.0	0	0
10:01:20	3.9	0.0	0.0	0.0	0.0	28.0	0	0
10:01:21	5.0	0.0	0.0	0.0	0.0	28.0	0	0
10:01:22	6.6	0.0	0.0	0.0	0.0	28.0	0	0
10:01:23	7.1	0.0	0.0	0.0	0.0	28.0	0	0
10:01:24	8.0	0.0	0.0	0.0	0.0	28.0	0	0
10:01:25	8.8	0.0	0.0	0.0	0.0	28.0	0	0
10:01:26	9.7	49.0	40.0	0.0	0.0	28.0	0	0
10:01:27	9.9	49.0	40.0	0.0	0.0	28.0	0	0
10:01:28	10.1	49.0	40.0	0.0	0.0	28.0	0	0
10:01:29	10.2	34.0	44.0	0.0	0.0	28.0	0	0
10:01:30	10.3	32.0	46.0	0.0	0.0	28.0	0	0
10:01:31	10.5	19.0	47.0	0.0	0.0	28.0	0	0
10:01:32	10.9	19.0	47.0	0.0	0.0	28.0	0	0
10:01:33	11.4	32.0	47.0	0.0	0.0	28.0	0	0
10:01:34	11.7	42.0	49.0	0.0	0.0	28.0	0	0
10:01:35	12.1	51.0	51.0	0.0	0.0	28.0	0	0
10:01:36	12.3	45.0	53.0	0.0	0.0	28.0	0	0
10:01:37	12.4	44.0	55.0	0.0	0.0	28.0	0	0
10:01:38	12.5	39.0	56.0	0.0	0.0	28.0	0	0
10:01:39	12.6	35.0	57.0	0.0	0.0	28.0	0	0
10:01:40	12.8	29.0	57.0	0.0	0.0	28.0	0	0
10:01:41	12.8	36.0	57.0	0.0	0.0	28.0	0	0
10:01:42	12.6	38.0	58.0	0.0	0.0	28.0	0	0
10:01:43	12.6	22.0	58.0	0.0	0.0	28.0	0	0
10:01:44	12.7	27.0	57.0	0.0	0.0	28.0	0	0
10:01:45	12.7	32.0	57.0	0.0	0.0	28.0	0	0
10:01:46	12.7	34.0	58.0	0.0	0.0	28.0	0	0
10:01:47	12.7	28.0	58.0	0.0	0.0	28.0	0	0
10:01:48	12.8	33.0	58.0	0.0	0.0	28.0	0	0
10:01:49	12.7	33.0	58.0	0.0	0.0	28.0	0	0
10:01:50	12.7	37.0	58.0	0.0	0.0	28.0	0	0
10:01:51	12.8	28.0	58.0	0.0	0.0	28.0	0	0
10:01:52	12.8	28.0	58.0	0.0	0.0	28.0	0	0
10:01:53	12.8	37.0	58.0	0.0	0.0	28.0	0	0
10:01:54	12.8	33.0	58.0	0.0	0.0	28.0	0	0
10:01:55	12.8	29.0	58.0	0.0	0.0	28.0	0	0
10:01:56	12.8	32.0	58.0	0.0	0.0	28.0	0	0
10:01:57	12.7	31.0	58.0	0.0	0.0	28.0	0	0
10:01:58	12.7	28.0	58.0	0.0	0.0	28.0	0	0
10:01:59	12.6	28.0	58.0	0.0	0.0	28.0	0	0
10:02:00	12.6	29.0	58.0	0.0	0.0	28.0	0	0
10:02:01	12.5	27.0	57.0	0.0	0.0	28.0	0	0
10:02:02	12.4	26.0	57.0	0.0	0.0	28.0	0	0
10:02:03	12.6	26.0	57.0	0.0	0.0	28.0	0	0
10:02:04	12.7	32.0	57.0	0.0	0.0	28.0	0	0
10:02:05	12.7	38.0	57.0	0.0	0.0	28.0	0	0
10:02:06	12.8	34.0	58.0	0.0	0.0	28.0	0	0
10:02:07	12.7	34.0	58.0	0.0	0.0	28.0	0	0
10:02:08	12.6	31.0	58.0	0.0	0.0	28.0	0	0
10:02:09	12.6	25.0	58.0	0.0	0.0	28.0	0	0
10:02:10	12.6	28.0	57.0	0.0	0.0	28.0	0	0
10:02:11	12.6	28.0	57.0	0.0	0.0	28.0	0	0
10:02:12	12.6	28.0	57.0	0.0	0.0	28.0	0	0
10:02:13	12.6	30.0	57.0	0.0	0.0	28.0	0	0
10:02:14	12.6	30.0	57.0	0.0	0.0	28.0	0	0
10:02:15	12.5	34.0	57.0	0.0	0.0	28.0	0	0
10:02:16	12.6	28.0	57.0	0.0	0.0	28.0	0	0
10:02:17	12.5	27.0	57.0	0.0	0.0	28.0	0	0
10:02:18	12.5	32.0	57.0	0.0	0.0	28.0	0	0
10:02:19	12.6	27.0	57.0	0.0	0.0	28.0	0	0
10:02:20	12.7	31.0	57.0	0.0	0.0	28.0	0	0
10:02:21	12.7	34.0	57.0	0.0	0.0	28.0	0	0
10:02:22	12.7	38.0	57.0	0.0	0.0	28.0	0	0
10:02:23	12.7	32.0	58.0	0.0	0.0	28.0	0	0
10:02:24	12.7	31.0	58.0	0.0	0.0	28.0	0	0
10:02:25	12.8	30.0	58.0	0.0	0.0	28.0	0	0
10:02:26	12.8	34.0	58.0	0.0	0.0	28.0	0	0
10:02:27	12.8	34.0	58.0	0.0	0.0	28.0	0	0
10:02:28	12.8	28.0	58.0	0.0	0.0	28.0	0	0
10:02:29	12.8	31.0	58.0	0.0	0.0	28.0	0	0
10:02:30	12.8	33.0	58.0	0.0	0.0	28.0	0	0
10:02:31	12.8	30.0	58.0	0.0	0.0	28.0	0	0
10:02:32	12.8	30.0	58.0	0.0	0.0	28.0	0	0
10:02:33	12.8	31.0	58.0	0.0	0.0	28.0	0	0
10:02:34	12.9	28.0	58.0	0.0	0.0	28.0	0	0
10:02:35	12.9	34.0	58.0	0.0	0.0	28.0	0	0
10:02:36	12.9	35.0	59.0	0.0	0.0	28.0	0	0
10:02:37	12.9	32.0	59.0	0.0	0.0	28.0	0	0
10:02:38	12.8	31.0	59.0	0.0	0.0	28.0	0	0
10:02:39	12.9	28.0	59.0	0.0	0.0	28.0	0	0
10:02:40	12.9	32.0	58.0	0.0	0.0	28.0	0	0
10:02:41	12.9	33.0	59.0	0.0	0.0	28.0	0	0
10:02:42	13.0	34.0	59.0	0.0	0.0	28.0	0	0
10:02:43	13.1	36.0	59.0	0.0	0.0	28.0	0	0
10:02:44	13.1	34.0	59.0	0.0	0.0	28.0	0	0
10:02:45	13.0	33.0	59.0	0.0	0.0	28.0	0	0
10:02:46	13.0	30.0	60.0	0.0	0.0	28.0	0	0
10:02:47	13.0	28.0	59.0	0.0	0.0	28.0	0	0
10:02:48	13.0	28.0	59.0	0.0	0.0	28.0	0	0
10:02:49	12.9	30.0	59.0	0.0	0.0	28.0	0	0
10:02:50	13.0	33.0	59.0	0.0	0.0	28.0	0	0
10:02:51	13.1	29.0	59.0	0.0	0.0	28.0	0	0
10:02:52	13.1	34.0	59.0	0.0	0.0	28.0	0	0
10:02:53	13.2	39.0	59.0	0.0	0.0	28.0	0	0
10:02:54	13.2	32.0	60.0	0.0	0.0	28.0	0	0
10:02:55	13.2	34.0	60.0	0.0	0.0	28.0	0	0
10:02:56	13.2	34.0	60.0	0.0	0.0	28.0	0	0
10:02:57	13.2	33.0	60.0	0.0	0.0	28.0	0	0
10:02:58	13.1	31.0	60.0	0.0	0.0	28.0	0	0
10:02:59	13.1	31.0	60.0	0.0	0.0	28.0	0	0
10:03:00	13.0	29.0	60.0	0.0	0.0	28.0	0	0
10:03:01	13.0	28.0	60.0	0.0	0.0	28.0	0	0
10:03:02	12.9	28.0	59.0	0.0	0.0	28.0	0	0
10:03:03	12.9	29.0	59.0	0.0	0.0	28.0	0	0
10:03:04	12.9	29.0	59.0	0.0	0.0	28.0	0	0
10:03:05	12.8	31.0	59.0	0.0	0.0	28.0	0	0
10:03:06	12.9	27.0	59.0	0.0	0.0	28.0	0	0
10:03:07	12.9	29.0	58.0	0.0	0.0	28.0	0	0
10:03:08	12.9	34.0	58.0	0.0	0.0	28.0	0	0
10:03:09	13.0	30.0	59.0	0.0	0.0	28.0	0	0
10:03:10	13.0	33.0	59.0	0.0	0.0	28.0	0	0
10:03:11	12.9	36.0	59.0	0.0	0.0	28.0	0	0
10:03:12	12.9	30.0	59.0	0.0	0.0	28.0	0	0
10:03:13	12.9	29.0	59.0	0.0	0.0	28.0	0	0
10:03:14	12.8	30.0	59.0	0.0	0.0	28.0	0	0
10:03:15	12.8	29.0	59.0	0.0	0.0	28.0	0	0
10:03:16	12.8	26.0	58.0	0.0	0.0	28.0	0	0
10:03:17	12.8	30.0	58.0	0.0	0.0	28.0	0	0
10:03:18	12.8	32.0	58.0	0.0	0.0	28.0	0	0
10:03:19	12.9	33.0	58.0	0.0	0.0	28.0	0	0
10:03:20	12.9	32.0	58.0	0.0	0.0	28.0	0	0
10:03:21	12.9	32.0	59.0	0.0	0.0	28.0	0	0
10:03:22	13.0	32.0	58.0	0.0	0.0	28.0	0	0
10:03:23	13.0	33.0	59.0	0.0	0.0	28.0	0	0
10:03:24	13.1	35.0	59.0	0.0	0.0	28.0	0	0
10:03:25	13.1	34.0	59.0	0.0	0.0	28.0	0	0
10:03:26	13.1	34.0	59.0	0.0	0.0	28.0	0	0
10:03:27	13.0	30.0	59.0	0.0	0.0	28.0	0	0
10:03:28	13.0	29.0	59.0	0.0	0.0	28.0	0	0
10:03:29	12.9	29.0	59.0	0.0	0.0	28.0	0	0
10:03:30	12.8	28.0	59.0	0.0	0.0	28.0	0	0
10:03:31	12.7	26.0	58.0	0.0	0.0	28.0	0	0
10:03:32	12.8	26.0	58.0	0.0	0.0	28.0	0	0
10:03:33	12.9	31.0	58.0	0.0	0.0	28.0	0	0
10:03:34	12.9	37.0	58.0	0.0	0.0	28.0	0	0
10:03:35	12.9	32.0	58.0	0.0	0.0	28.0	0	0
10:03:36	12.9	34.0	59.0	0.0	0.0	28.0	0	0
10:03:37	13.0	31.0	59.0	0.0	0.0	28.0	0	0
10:03:38	13.0	35.0	59.0	0.0	0.0	28.0	0	0
10:03:39	13.0	32.0	59.0	0.0	0.0	28.0	0	0
10:03:40	13.0	32.0	59.0	0.0	0.0	28.0	0	0
10:03:41	13.0	31.0	59.0	0.0	0.0	28.0	0	0
10:03:42	13.1	33.0	59.0	0.0	0.0	28.0	0	0
10:03:43	13.1	33.0	59.0	0.0	0.0	28.0	0	0
10:03:44	13.1	34.0	59.0	0.0	0.0	28.0	0	0
10:03:45	13.1	34.0	59.0	0.0	0.0	28.0	0	0
10:03:46	13.1	32.0	60.0	0.0	0.0	28.0	0	0
10:03:47	13.1	32.0	60.0	0.0	0.0	28.0	0	0
10:03:48	13.1	33.0	60.0	0.0	0.0	28.0	0	0
10:03:49	13.1	33.0	60.0	0.0	0.0	28.0	0	0
10:03:50	13.1	29.0	60.0	0.0	0.0	28.0	0	0
10:03:51	13.0	32.0	60.0	0.0	0.0	28.0	0	0
10:03:52	13.1	29.0	60.0	0.0	0.0	28.0	0	0
10:03:53	13.1	29.0	59.0	0.0	0.0	28.0	0	0
10:03:54	13.1	34.0	59.0	0.0	0.0	28.0	0	0
10:03:55	13.1	31.0	59.0	0.0	0.0	28.0	0	0
10:03:56	13.1	33.0	60.0	0.0	0.0	28.0	0	0
10:03:57	13.2	32.0	60.0	0.0	0.0	28.0	0	0
10:03:58	13.2	33.0	60.0	0.0	0.0	28.0	0	0
10:03:59	13.2	35.0	60.0	0.0	0.0	28.0	0	0
10:04:00	13.2	35.0	60.0	0.0	0.0	28.0	0	0
10:04:01	13.1	32.0	60.0	0.0	0.0	28.0	0	0
10:04:02	13.1	30.0	60.0	0.0	0.0	28.0	0	0
10:04:03	13.0	28.0	60.0	0.0	0.0	28.0	0	0
10:04:04	13.0	29.0	59.0	0.0	0.0	28.0	0	0
10:04:05	13.0	26.0	59.0	0.0	0.0	28.0	0	0
10:04:06	13.0	31.0	59.0	0.0	0.0	28.0	0	0
10:04:07	13.0	31.0	59.0	0.0	0.0	28.0	0	0
10:04:08	13.0	31.0	59.0	0.0	0.0	28.0	0	0
10:04:09	13.0	33.0	59.0	0.0	0.0	28.0	0	0
10:04:10	13.0	32.0	59.0	0.0	0.0	28.0	0	0
10:04:11	13.0	32.0	59.0	0.0	0.0	28.0	0	0
10:04:12	13.0	31.0	59.0	0.0	0.0	28.0	0	0
10:04:13	13.0	29.0	59.0	0.0	0.0	28.0	0	0
10:04:14	13.0	29.0	59.0	0.0	0.0	28.0	0	0
10:04:15	13.0	30.0	59.0	0.0	0.0	28.0	0	0
10:04:16	12.9	31.0	59.0	0.0	0.0	28.0	0	0
10:04:17	12.9	31.0	59.0	0.0	0.0	28.0	0	0
10:04:18	12.9	31.0	59.0	0.0	0.0	28.0	0	0
10:04:19	13.0	27.0	59.0	0.0	0.0	28.0	0	0
10:04:20	13.0	36.0	59.0	0.0	0.0	28.0	0	0
10:04:21	13.0	33.0	59.0	0.0	0.0	28.0	0	0
10:04:22	12.9	33.0	59.0	0.0	0.0	28.0	0	0
10:04:23	13.0	29.0	59.0	0.0	0.0	28.0	0	0
10:04:24	12.9	29.0	59.0	0.0	0.0	28.0	0	0
10:04:25	12.9	29.0	59.0	0.0	0.0	28.0	0	0
10:04:26	12.7	29.0	59.0	0.0	0.0	28.0	0	0
10:04:27	12.7	23.0	58.0	0.0	0.0	28.0	0	0
10:04:28	12.8	30.0	58.0	0.0	0.0	28.0	0	0
10:04:29	12.9	28.0	58.0	0.0	0.0	28.0	0	0
10:04:30	13.0	40.0	58.0	0.0	0.0	28.0	0	0
10:04:31	13.0	35.0	59.0	0.0	0.0	28.0	0	0
10:04:32	13.1	34.0	59.0	0.0	0.0	28.0	0	0
10:04:33	13.1	34.0	59.0	0.0	0.0	28.0	0	0
10:04:34	13.1	34.0	59.0	0.0	0.0	28.0	0	0
10:04:35	13.1	30.0	59.0	0.0	0.0	28.0	0	0
10:04:36	13.1	29.0	59.0	0.0	0.0	28.0	0	0
10:04:37	13.1	31.0	59.0	0.0	0.0	28.0	0	0
10:04:38	13.0	33.0	59.0	0.0	0.0	28.0	0	0
10:04:39	13.0	28.0	59.0	0.0	0.0	28.0	0	0
10:04:40	13.0	30.0	59.0	0.0	0.0	28.0	0	0
10:04:41	13.1	30.0	59.0	0.0	0.0	28.0	0	0
10:04:42	13.0	36.0	59.0	0.0	0.0	28.0	0	0
10:04:43	13.0	31.0	59.0	0.0	0.0	28.0	0	0
10:04:44	13.0	31.0	59.0	0.0	0.0	28.0	0	0
10:04:45	13.0	30.0	59.0	0.0	0.0	28.0	0	0
10:04:46	13.1	34.0	59.0	0.0	0.0	28.0	0	0
10:04:47	13.1	33.0	59.0	0.0	0.0	28.0	0	0
10:04:48	13.0	32.0	59.0	0.0	0.0	28.0	0	0
10:04:49	13.0	29.0	59.0	0.0	0.0	28.0	0	0
10:04:50	12.9	30.0	59.0	0.0	0.0	28.0	0	0
10:04:51	12.9	28.0	59.0	0.0	0.0	28.0	0	0
10:04:52	12.9	29.0	59.0	0.0	0.0	28.0	0	0
10:04:53	12.9	32.0	59.0	0.0	0.0	28.0	0	0
10:04:54	13.0	32.0	59.0	0.0	0.0	28.0	0	0
10:04:55	13.0	32.0	59.0	0.0	0.0	28.0	0	0
10:04:56	13.0	34.0	59.0	0.0	0.0	28.0	0	0
10:04:57	13.0	36.0	59.0	0.0	0.0	28.0	0	0
10:04:58	12.9	30.0	59.0	0.0	0.0	28.0	0	0
10:04:59	12.9	29.0	59.0	0.0	0.0	28.0	0	0
10:05:00	12.8	28.0	59.0	0.0	0.0	28.0	0	0
10:05:01	12.8	28.0	59.0	0.0	0.0	28.0	0	0
10:05:02	12.8	28.0	58.0	0.0	0.0	28.0	0	0
10:05:03	12.8	30.0	58.0	0.0	0.0	28.0	0	0
10:05:04	12.8	33.0	58.0	0.0	0.0	28.0	0	0
10:05:05	12.8	30.0	58.0	0.0	0.0	28.0	0	0
10:05:06	12.9	31.0	58.0	0.0	0.0	28.0	0	0
10:05:07	13.0	33.0	58.0	0.0	0.0	28.0	0	0
10:05:08	13.0	35.0	59.0	0.0	0.0	28.0	0	0
10:05:09	13.0	32.0	59.0	0.0	0.0	28.0	0	0
10:05:10	13.1	32.0	59.0	0.0	0.0	28.0	0	0
10:05:11	13.0	35.0	59.0	0.0	0.0	28.0	0	0
10:05:12	13.0	30.0	59.0	0.0	0.0	28.0	0	0
10:05:13	13.0	31.0	59.0	0.0	0.0	28.0	0	0
10:05:14	12.9	30.0	59.0	0.0	0.0	28.0	0	0
10:05:15	12.9	28.0	59.0	0.0	0.0	28.0	0	0
10:05:16	13.0	29.0	59.0	0.0	0.0	28.0	0	0
10:05:17	13.0	32.0	59.0	0.0	0.0	28.0	0	0
10:05:18	13.0	34.0	59.0	0.0	0.0	28.0	0	0
10:05:19	13.0	31.0	59.0	0.0	0.0	28.0	0	0
10:05:20	13.0	32.0	59.0	0.0	0.0	28.0	0	0
10:05:21	13.0	34.0	59.0	0.0	0.0	28.0	0	0
10:05:22	13.0	33.0	59.0	0.0	0.0	28.0	0	0
10:05:23	13.0	29.0	59.0	0.0	0.0	28.0	0	0
10:05:24	13.0	30.0	59.0	0.0	0.0	28.0	0	0
10:05:25	13.0	34.0	59.0	0.0	0.0	28.0	0	0
10:05:26	13.1	32.0	59.0	0.0	0.0	28.0	0	0
10:05:27	13.1	31.0	59.0	0.0	0.0	28.0	0	0
10:05:28	13.1	34.0	59.0	0.0	0.0	28.0	0	0
10:05:29	13.0	32.0	59.0	0.0	0.0	28.0	0	0
10:05:30	13.0	30.0	59.0	0.0	0.0	28.0	0	0
10:05:31	13.0	29.0	59.0	0.0	0.0	28.0	0	0
10:05:32	13.0	31.0	59.0	0.0	0.0	28.0	0	0
10:05:33	13.0	29.0	59.0	0.0	0.0	28.0	0	0
10:05:34	12.9	30.0	59.0	0.0	0.0	28.0	0	0
10:05:35	12.9	31.0	59.0	0.0	0.0	28.0	0	0
10:05:36	12.9	29.0	59.0	0.0	0.0	28.0	0	0
10:05:37	13.0	29.0	58.0	0.0	0.0	28.0	0	0
10:05:38	13.0	37.0	59.0	0.0	0.0	28.0	0	0
10:05:39	13.0	32.0	59.0	0.0	0.0	28.0	0	0
10:05:40	12.9	33.0	59.0	0.0	0.0	28.0	0	0
10:05:41	12.9	30.0	59.0	0.0	0.0	28.0	0	0
10:05:42	12.9	29.0	59.0	0.0	0.0	28.0	0	0
10:05:43	12.8	29.0	59.0	0.0	0.0	28.0	0	0
10:05:44	12.9	30.0	58.0	0.0	0.0	28.0	0	0
10:05:45	12.9	34.0	59.0	0.0	0.0	28.0	0	0
10:05:46	12.8	29.0	59.0	0.0	0.0	28.0	0	0
10:05:47	12.8	29.0	59.0	0.0	0.0	28.0	0	0
10:05:48	12.9	30.0	59.0	0.0	0.0	28.0	0	0
10:05:49	12.9	30.0	58.0	0.0	0.0	28.0	0	0
10:05:50	12.9	32.0	59.0	0.0	0.0	28.0	0	0
10:05:51	13.0	32.0	59.0	0.0	0.0	28.0	0	0
10:05:52	13.0	31.0	59.0	0.0	0.0	28.0	0	0
10:05:53	13.0	34.0	59.0	0.0	0.0	28.0	0	0
10:05:54	13.0	35.0	59.0	0.0	0.0	28.0	0	0
10:05:55	13.0	32.0	59.0	0.0	0.0	28.0	0	0
10:05:56	13.0	30.0	59.0	0.0	0.0	28.0	0	0
10:05:57	13.1	31.0	59.0	0.0	0.0	28.0	0	0
10:05:58	13.1	33.0	59.0	0.0	0.0	28.0	0	0
10:05:59	13.1	33.0	59.0	0.0	0.0	28.0	0	0
10:06:00	13.0	30.0	59.0	0.0	0.0	28.0	0	0
10:06:01	13.0	31.0	59.0	0.0	0.0	28.0	0	0
10:06:02	13.0	29.0	59.0	0.0	0.0	28.0	0	0
10:06:03	13.0	31.0	59.0	0.0	0.0	28.0	0	0
10:06:04	13.0	33.0	59.0	0.0	0.0	28.0	0	0
10:06:05	13.1	32.0	59.0	0.0	0.0	28.0	0	0
10:06:06	13.1	33.0	59.0	0.0	0.0	28.0	0	0
10:06:07	13.1	35.0	59.0	0.0	0.0	28.0	0	0
10:06:08	13.2	32.0	60.0	0.0	0.0	28.0	0	0
10:06:09	13.2	33.0	60.0	0.0	0.0	28.0	0	0
10:06:10	13.1	34.0	60.0	0.0	0.0	28.0	0	0
10:06:11	13.1	30.0	60.0	0.0	0.0	28.0	0	0
10:06:12	13.1	29.0	60.0	0.0	0.0	28.0	0	0
10:06:13	13.1	30.0	60.0	0.0	0.0	28.0	0	0
10:06:14	13.1	30.0	60.0	0.0	0.0	28.0	0	0
10:06:15	13.1	32.0	60.0	0.0	0.0	28.0	0	0
10:06:16	13.1	31.0	59.0	0.0	0.0	28.0	0	0
10:06:17	13.1	33.0	60.0	0.0	0.0	28.0	0	0
10:06:18	13.0	28.0	59.0	0.0	0.0	28.0	0	0
10:06:19	13.0	32.0	59.0	0.0	0.0	28.0	0	0
10:06:20	13.0	31.0	59.0	0.0	0.0	28.0	0	0
10:06:21	13.0	29.0	59.0	0.0	0.0	28.0	0	0
10:06:22	13.0	34.0	59.0	0.0	0.0	28.0	0	0
10:06:23	13.0	30.0	59.0	0.0	0.0	28.0	0	0
10:06:24	13.0	30.0	59.0	0.0	0.0	28.0	0	0
10:06:25	12.9	32.0	59.0	0.0	0.0	28.0	0	0
10:06:26	13.0	31.0	59.0	0.0	0.0	28.0	0	0
10:06:27	13.0	31.0	59.0	0.0	0.0	28.0	0	0
10:06:28	13.0	29.0	59.0	0.0	0.0	28.0	0	0
10:06:29	13.0	36.0	59.0	0.0	0.0	28.0	0	0
10:06:30	13.0	33.0	59.0	0.0	0.0	28.0	0	0
10:06:31	13.0	30.0	59.0	0.0	0.0	28.0	0	0
10:06:32	13.0	31.0	59.0	0.0	0.0	28.0	0	0
10:06:33	13.0	31.0	59.0	0.0	0.0	28.0	0	0
10:06:34	13.0	33.0	59.0	0.0	0.0	28.0	0	0
10:06:35	13.1	33.0	59.0	0.0	0.0	28.0	0	0
10:06:36	13.0	33.0	59.0	0.0	0.0	28.0	0	0
10:06:37	13.0	30.0	59.0	0.0	0.0	28.0	0	0
10:06:38	13.0	30.0	59.0	0.0	0.0	28.0	0	0
10:06:39	12.9	29.0	59.0	0.0	0.0	28.0	0	0
10:06:40	12.8	28.0	59.0	0.0	0.0	28.0	0	0
10:06:41	12.7	25.0	59.0	0.0	0.0	28.0	0	0
10:06:42	12.7	25.0	58.0	0.0	0.0	28.0	0	0
10:06:43	12.8	29.0	58.0	0.0	0.0	28.0	0	0
10:06:44	12.8	36.0	58.0	0.0	0.0	28.0	0	0
10:06:45	12.7	34.0	58.0	0.0	0.0	28.0	0	0
10:06:46	12.7	22.0	57.0	0.0	0.0	28.0	0	0
10:06:47	12.7	31.0	58.0	0.0	0.0	28.0	0	0
10:06:48	12.7	31.0	58.0	0.0	0.0	28.0	0	0
10:06:49	12.7	28.0	58.0	0.0	0.0	28.0	0	0
10:06:50	12.7	32.0	58.0	0.0	0.0	28.0	0	0
10:06:51	12.8	29.0	58.0	0.0	0.0	28.0	0	0
10:06:52	12.9	34.0	58.0	0.0	0.0	28.0	0	0
10:06:53	13.0	34.0	58.0	0.0	0.0	28.0	0	0
10:06:54	13.1	37.0	59.0	0.0	0.0	28.0	0	0
10:06:55	13.2	35.0	59.0	0.0	0.0	28.0	0	0
10:06:56	13.2	36.0	59.0	0.0	0.0	28.0	0	0
10:06:57	13.2	35.0	60.0	0.0	0.0	28.0	0	0
10:06:58	13.3	33.0	60.0	0.0	0.0	28.0	0	0
10:06:59	13.4	35.0	60.0	0.0	0.0	28.0	0	0
10:07:00	13.4	34.0	60.0	0.0	0.0	28.0	0	0
10:07:01	13.4	36.0	61.0	0.0	0.0	28.0	0	0
10:07:02	13.3	35.0	61.0	0.0	0.0	28.0	0	0
10:07:03	13.3	34.0	61.0	0.0	0.0	28.0	0	0
10:07:04	13.2	28.0	61.0	0.0	0.0	28.0	0	0
10:07:05	13.2	30.0	60.0	0.0	0.0	28.0	0	0
10:07:06	13.1	29.0	60.0	0.0	0.0	28.0	0	0
10:07:07	13.2	29.0	60.0	0.0	0.0	28.0	0	0
10:07:08	13.3	31.0	60.0	0.0	0.0	28.0	0	0
10:07:09	13.3	37.0	60.0	0.0	0.0	28.0	0	0
10:07:10	13.3	36.0	60.0	0.0	0.0	28.0	0	0
10:07:11	13.2	30.0	60.0	0.0	0.0	28.0	0	0
10:07:12	13.2	29.0	60.0	0.0	0.0	28.0	0	0
10:07:13	13.2	31.0	60.0	0.0	0.0	28.0	0	0
10:07:14	13.2	31.0	60.0	0.0	0.0	28.0	0	0
10:07:15	13.1	32.0	60.0	0.0	0.0	28.0	0	0
10:07:16	13.1	31.0	60.0	0.0	0.0	28.0	0	0
10:07:17	13.2	29.0	60.0	0.0	0.0	28.0	0	0
10:07:18	13.2	33.0	60.0	0.0	0.0	28.0	0	0
10:07:19	13.2	36.0	60.0	0.0	0.0	28.0	0	0
10:07:20	13.2	31.0	60.0	0.0	0.0	28.0	0	0
10:07:21	13.2	31.0	60.0	0.0	0.0	28.0	0	0
10:07:22	13.2	33.0	60.0	0.0	0.0	28.0	0	0
10:07:23	13.2	34.0	60.0	0.0	0.0	28.0	0	0
10:07:24	13.3	32.0	60.0	0.0	0.0	28.0	0	0
10:07:25	13.3	34.0	60.0	0.0	0.0	28.0	0	0
10:07:26	13.3	33.0	60.0	0.0	0.0	28.0	0	0
10:07:27	13.3	34.0	60.0	0.0	0.0	28.0	0	0
10:07:28	13.3	32.0	60.0	0.0	0.0	28.0	0	0
10:07:29	13.3	32.0	61.0	0.0	0.0	28.0	0	0
10:07:30	13.3	33.0	60.0	0.0	0.0	28.0	0	0
10:07:31	13.3	33.0	60.0	0.0	0.0	28.0	0	0
10:07:32	13.3	31.0	61.0	0.0	0.0	28.0	0	0
10:07:33	13.2	32.0	60.0	0.0	0.0	28.0	0	0
10:07:34	13.2	30.0	60.0	0.0	0.0	28.0	0	0
10:07:35	13.2	31.0	60.0	0.0	0.0	28.0	0	0
10:07:36	13.2	33.0	60.0	0.0	0.0	28.0	0	0
10:07:37	13.2	32.0	60.0	0.0	0.0	28.0	0	0
10:07:38	13.1	29.0	60.0	0.0	0.0	28.0	0	0
10:07:39	13.1	32.0	60.0	0.0	0.0	28.0	0	0
10:07:40	13.1	29.0	60.0	0.0	0.0	28.0	0	0
10:07:41	13.1	28.0	60.0	0.0	0.0	28.0	0	0
10:07:42	13.1	32.0	60.0	0.0	0.0	28.0	0	0
10:07:43	13.1	31.0	60.0	0.0	0.0	28.0	0	0
10:07:44	13.0	32.0	60.0	0.0	0.0	28.0	0	0
10:07:45	13.1	29.0	60.0	0.0	0.0	28.0	0	0
10:07:46	13.2	30.0	59.0	0.0	0.0	28.0	0	0
10:07:47	13.2	35.0	59.0	0.0	0.0	28.0	0	0
10:07:48	13.3	35.0	60.0	0.0	0.0	28.0	0	0
10:07:49	13.2	36.0	60.0	0.0	0.0	28.0	0	0
10:07:50	13.3	33.0	60.0	0.0	0.0	28.0	0	0
10:07:51	13.3	31.0	60.0	0.0	0.0	28.0	0	0
10:07:52	13.3	33.0	60.0	0.0	0.0	28.0	0	0
10:07:53	13.3	32.0	60.0	0.0	0.0	28.0	0	0
10:07:54	13.3	32.0	60.0	0.0	0.0	28.0	0	0
10:07:55	13.2	33.0	60.0	0.0	0.0	28.0	0	0
10:07:56	13.2	31.0	60.0	0.0	0.0	28.0	0	0
10:07:57	13.2	29.0	60.0	0.0	0.0	28.0	0	0
10:07:58	13.2	32.0	60.0	0.0	0.0	28.0	0	0
10:07:59	13.2	31.0	60.0	0.0	0.0	28.0	0	0
10:08:00	13.2	34.0	60.0	0.0	0.0	28.0	0	0
10:08:01	13.2	33.0	60.0	0.0	0.0	28.0	0	0
10:08:02	13.2	31.0	60.0	0.0	0.0	28.0	0	0
10:08:03	13.2	31.0	60.0	0.0	0.0	28.0	0	0
10:08:04	13.1	30.0	60.0	0.0	0.0	28.0	0	0
10:08:05	13.1	31.0	60.0	0.0	0.0	28.0	0	0
10:08:06	13.1	29.0	60.0	0.0	0.0	28.0	0	0
10:08:07	13.1	28.0	60.0	0.0	0.0	28.0	0	0
10:08:08	13.1	34.0	60.0	0.0	0.0	28.0	0	0
10:08:09	13.0	30.0	60.0	0.0	0.0	28.0	0	0
10:08:10	13.0	30.0	59.0	0.0	0.0	28.0	0	0
10:08:11	13.1	29.0	59.0	0.0	0.0	28.0	0	0
10:08:12	13.1	29.0	59.0	0.0	0.0	28.0	0	0
10:08:13	13.1	37.0	59.0	0.0	0.0	28.0	0	0
10:08:14	13.2	33.0	60.0	0.0	0.0	28.0	0	0
10:08:15	13.2	34.0	60.0	0.0	0.0	28.0	0	0
10:08:16	13.3	33.0	60.0	0.0	0.0	28.0	0	0
10:08:17	13.2	34.0	60.0	0.0	0.0	28.0	0	0
10:08:18	13.2	36.0	60.0	0.0	0.0	28.0	0	0
10:08:19	13.2	31.0	60.0	0.0	0.0	28.0	0	0
10:08:20	13.2	31.0	60.0	0.0	0.0	28.0	0	0
10:08:21	13.2	29.0	60.0	0.0	0.0	28.0	0	0
10:08:22	13.1	30.0	60.0	0.0	0.0	28.0	0	0
10:08:23	13.1	32.0	60.0	0.0	0.0	28.0	0	0
10:08:24	13.1	29.0	60.0	0.0	0.0	28.0	0	0
10:08:25	13.1	30.0	60.0	0.0	0.0	28.0	0	0
10:08:26	13.1	30.0	59.0	0.0	0.0	28.0	0	0
10:08:27	13.2	35.0	60.0	0.0	0.0	28.0	0	0
10:08:28	13.2	34.0	60.0	0.0	0.0	28.0	0	0
10:08:29	13.1	32.0	60.0	0.0	0.0	28.0	0	0
10:08:30	13.2	31.0	60.0	0.0	0.0	28.0	0	0
10:08:31	13.2	29.0	60.0	0.0	0.0	28.0	0	0
10:08:32	13.2	34.0	60.0	0.0	0.0	28.0	0	0
10:08:33	13.1	33.0	60.0	0.0	0.0	28.0	0	0
10:08:34	13.1	30.0	60.0	0.0	0.0	28.0	0	0
10:08:35	13.1	31.0	60.0	0.0	0.0	28.0	0	0
10:08:36	13.1	32.0	60.0	0.0	0.0	28.0	0	0
10:08:37	13.1	32.0	60.0	0.0	0.0	28.0	0	0
10:08:38	13.1	30.0	60.0	0.0	0.0	28.0	0	0
10:08:39	13.1	31.0	60.0	0.0	0.0	28.0	0	0
10:08:40	13.0	30.0	60.0	0.0	0.0	28.0	0	0
10:08:41	13.0	27.0	59.0	0.0	0.0	28.0	0	0
10:08:42	13.0	30.0	59.0	0.0	0.0	28.0	0	0
10:08:43	13.0	30.0	59.0	0.0	0.0	28.0	0	0
10:08:44	13.0	30.0	59.0	0.0	0.0	28.0	0	0
10:08:45	13.1	32.0	59.0	0.0	0.0	28.0	0	0
10:08:46	13.1	36.0	59.0	0.0	0.0	28.0	0	0
10:08:47	13.1	35.0	60.0	0.0	0.0	28.0	0	0
10:08:48	13.2	33.0	60.0	0.0	0.0	28.0	0	0
10:08:49	13.3	34.0	60.0	0.0	0.0	28.0	0	0
10:08:50	13.3	34.0	60.0	0.0	0.0	28.0	0	0
10:08:51	13.3	36.0	60.0	0.0	0.0	28.0	0	0
10:08:52	13.3	32.0	60.0	0.0	0.0	28.0	0	0
10:08:53	13.3	33.0	60.0	0.0	0.0	28.0	0	0
10:08:54	13.3	31.0	60.0	0.0	0.0	28.0	0	0
10:08:55	13.3	31.0	60.0	0.0	0.0	28.0	0	0
10:08:56	13.3	33.0	60.0	0.0	0.0	28.0	0	0
10:08:57	13.3	32.0	60.0	0.0	0.0	28.0	0	0
10:08:58	13.3	32.0	60.0	0.0	0.0	28.0	0	0
10:08:59	13.3	32.0	60.0	0.0	0.0	28.0	0	0
10:09:00	13.3	31.0	60.0	0.0	0.0	28.0	0	0
10:09:01	13.3	33.0	60.0	0.0	0.0	28.0	0	0
10:09:02	13.3	31.0	60.0	0.0	0.0	28.0	0	0
10:09:03	13.3	32.0	60.0	0.0	0.0	28.0	0	0
10:09:04	13.3	33.0	60.0	0.0	0.0	28.0	0	0
10:09:05	13.2	31.0	60.0	0.0	0.0	28.0	0	0
10:09:06	13.2	29.0	60.0	0.0	0.0	28.0	0	0
10:09:07	13.2	32.0	60.0	0.0	0.0	28.0	0	0
10:09:08	13.2	31.0	60.0	0.0	0.0	28.0	0	0
10:09:09	13.2	33.0	60.0	0.0	0.0	28.0	0	0
10:09:10	13.2	33.0	60.0	0.0	0.0	28.0	0	0
10:09:11	13.2	31.0	60.0	0.0	0.0	28.0	0	0
10:09:12	13.2	33.0	60.0	0.0	0.0	28.0	0	0
10:09:13	13.2	32.0	60.0	0.0	0.0	28.0	0	0
10:09:14	13.2	31.0	60.0	0.0	0.0	28.0	0	0
10:09:15	13.2	32.0	60.0	0.0	0.0	28.0	0	0
10:09:16	13.1	29.0	60.0	0.0	0.0	28.0	0	0
10:09:17	13.1	31.0	60.0	0.0	0.0	28.0	0	0
10:09:18	13.1	30.0	60.0	0.0	0.0	28.0	0	0
10:09:19	13.1	30.0	60.0	0.0	0.0	28.0	0	0
10:09:20	13.0	33.0	60.0	0.0	0.0	28.0	0	0
10:09:21	13.0	28.0	59.0	0.0	0.0	28.0	0	0
10:09:22	13.0	26.0	59.0	0.0	0.0	28.0	0	0
10:09:23	13.0	30.0	59.0	0.0	0.0	28.0	0	0
10:09:24	13.0	33.0	59.0	0.0	0.0	28.0	0	0
10:09:25	13.1	33.0	59.0	0.0	0.0	28.0	0	0
10:09:26	13.1	33.0	59.0	0.0	0.0	28.0	0	0
10:09:27	13.1	33.0	59.0	0.0	0.0	28.0	0	0
10:09:28	13.1	32.0	59.0	0.0	0.0	28.0	0	0
10:09:29	13.1	30.0	59.0	0.0	0.0	28.0	0	0
10:09:30	13.1	31.0	59.0	0.0	0.0	28.0	0	0
10:09:31	13.1	30.0	59.0	0.0	0.0	28.0	0	0
10:09:32	13.1	30.0	59.0	0.0	0.0	28.0	0	0
10:09:33	13.2	32.0	59.0	0.0	0.0	28.0	0	0
10:09:34	13.3	37.0	60.0	0.0	0.0	28.0	0	0
10:09:35	13.3	39.0	60.0	0.0	0.0	28.0	0	0
10:09:36	13.3	36.0	60.0	0.0	0.0	28.0	0	0
10:09:37	13.3	31.0	60.0	0.0	0.0	28.0	0	0
10:09:38	13.3	33.0	61.0	0.0	0.0	28.0	0	0
10:09:39	13.2	30.0	60.0	0.0	0.0	28.0	0	0
10:09:40	13.2	30.0	60.0	0.0	0.0	28.0	0	0
10:09:41	13.1	28.0	60.0	0.0	0.0	28.0	0	0
10:09:42	13.1	29.0	60.0	0.0	0.0	28.0	0	0
10:09:43	13.0	28.0	60.0	0.0	0.0	28.0	0	0
10:09:44	13.0	27.0	59.0	0.0	0.0	28.0	0	0
10:09:45	13.0	28.0	59.0	0.0	0.0	28.0	0	0
10:09:46	13.1	34.0	59.0	0.0	0.0	28.0	0	0
10:09:47	13.1	35.0	59.0	0.0	0.0	28.0	0	0
10:09:48	13.2	34.0	60.0	0.0	0.0	28.0	0	0
10:09:49	13.2	33.0	60.0	0.0	0.0	28.0	0	0
10:09:50	13.2	33.0	60.0	0.0	0.0	28.0	0	0
10:09:51	13.2	33.0	60.0	0.0	0.0	28.0	0	0
10:09:52	13.1	32.0	60.0	0.0	0.0	28.0	0	0
10:09:53	13.2	31.0	60.0	0.0	0.0	28.0	0	0
10:09:54	13.2	31.0	60.0	0.0	0.0	28.0	0	0
10:09:55	13.1	33.0	60.0	0.0	0.0	28.0	0	0
10:09:56	13.1	31.0	60.0	0.0	0.0	28.0	0	0
10:09:57	13.1	32.0	60.0	0.0	0.0	28.0	0	0
10:09:58	13.1	30.0	60.0	0.0	0.0	28.0	0	0
10:09:59	13.1	32.0	60.0	0.0	0.0	28.0	0	0
10:10:00	13.0	29.0	60.0	0.0	0.0	28.0	0	0
10:10:01	13.0	30.0	60.0	0.0	0.0	28.0	0	0
10:10:02	13.0	29.0	59.0	0.0	0.0	28.0	0	0
10:10:03	13.0	30.0	59.0	0.0	0.0	28.0	0	0
10:10:04	13.0	31.0	59.0	0.0	0.0	28.0	0	0
10:10:05	13.0	33.0	59.0	0.0	0.0	28.0	0	0
10:10:06	13.1	32.0	59.0	0.0	0.0	28.0	0	0
10:10:07	13.1	33.0	59.0	0.0	0.0	28.0	0	0
10:10:08	13.1	33.0	59.0	0.0	0.0	28.0	0	0
10:10:09	13.0	31.0	59.0	0.0	0.0	28.0	0	0
10:10:10	13.1	31.0	59.0	0.0	0.0	28.0	0	0
10:10:11	13.1	31.0	59.0	0.0	0.0	28.0	0	0
10:10:12	13.1	36.0	60.0	0.0	0.0	28.0	0	0
10:10:13	13.1	30.0	60.0	0.0	0.0	28.0	0	0
10:10:14	13.0	30.0	60.0	0.0	0.0	28.0	0	0
10:10:15	12.9	27.0	59.0	0.0	0.0	28.0	0	0
10:10:16	12.8	25.0	59.0	0.0	0.0	28.0	0	0
10:10:17	12.8	27.0	58.0	0.0	0.0	28.0	0	0
10:10:18	12.9	33.0	58.0	0.0	0.0	28.0	0	0
10:10:19	13.0	33.0	59.0	0.0	0.0	28.0	0	0
10:10:20	13.1	37.0	59.0	0.0	0.0	28.0	0	0
10:10:21	13.1	34.0	59.0	0.0	0.0	28.0	0	0
10:10:22	13.1	39.0	60.0	0.0	0.0	28.0	0	0
10:10:23	13.1	32.0	60.0	0.0	0.0	28.0	0	0
10:10:24	13.1	31.0	60.0	0.0	0.0	28.0	0	0
10:10:25	13.1	30.0	60.0	0.0	0.0	28.0	0	0
10:10:26	13.1	33.0	60.0	0.0	0.0	28.0	0	0
10:10:27	13.0	27.0	60.0	0.0	0.0	28.0	0	0
10:10:28	13.0	26.0	59.0	0.0	0.0	28.0	0	0
10:10:29	13.0	30.0	59.0	0.0	0.0	28.0	0	0
10:10:30	13.0	33.0	59.0	0.0	0.0	28.0	0	0
10:10:31	13.0	31.0	59.0	0.0	0.0	28.0	0	0
10:10:32	13.0	30.0	59.0	0.0	0.0	28.0	0	0
10:10:33	13.0	30.0	59.0	0.0	0.0	28.0	0	0
10:10:34	12.9	31.0	59.0	0.0	0.0	28.0	0	0
10:10:35	13.0	32.0	59.0	0.0	0.0	28.0	0	0
10:10:36	13.1	28.0	59.0	0.0	0.0	28.0	0	0
10:10:37	13.1	32.0	59.0	0.0	0.0	28.0	0	0
10:10:38	13.2	37.0	59.0	0.0	0.0	28.0	0	0
10:10:39	13.1	35.0	60.0	0.0	0.0	28.0	0	0
10:10:40	13.0	34.0	60.0	0.0	0.0	28.0	0	0
10:10:41	13.0	29.0	60.0	0.0	0.0	28.0	0	0
10:10:42	12.9	27.0	60.0	0.0	0.0	28.0	0	0
10:10:43	12.8	26.0	59.0	0.0	0.0	28.0	0	0
10:10:44	12.9	28.0	59.0	0.0	0.0	28.0	0	0
10:10:45	13.0	26.0	59.0	0.0	0.0	28.0	0	0
10:10:46	13.0	34.0	58.0	0.0	0.0	28.0	0	0
10:10:47	13.0	36.0	59.0	0.0	0.0	28.0	0	0
10:10:48	13.0	31.0	59.0	0.0	0.0	28.0	0	0
10:10:49	13.1	35.0	59.0	0.0	0.0	28.0	0	0
10:10:50	13.1	31.0	59.0	0.0	0.0	28.0	0	0
10:10:51	13.1	34.0	59.0	0.0	0.0	28.0	0	0
10:10:52	13.1	33.0	59.0	0.0	0.0	28.0	0	0
10:10:53	13.0	28.0	59.0	0.0	0.0	28.0	0	0
10:10:54	13.0	30.0	59.0	0.0	0.0	28.0	0	0
10:10:55	13.0	28.0	59.0	0.0	0.0	28.0	0	0
10:10:56	12.9	29.0	59.0	0.0	0.0	28.0	0	0
10:10:57	12.9	29.0	59.0	0.0	0.0	28.0	0	0
10:10:58	12.9	32.0	59.0	0.0	0.0	28.0	0	0
10:10:59	13.1	27.0	59.0	0.0	0.0	28.0	0	0
10:11:00	13.0	37.0	59.0	0.0	0.0	28.0	0	0
10:11:01	13.0	37.0	59.0	0.0	0.0	28.0	0	0
10:11:02	13.0	28.0	59.0	0.0	0.0	28.0	0	0
10:11:03	13.0	32.0	59.0	0.0	0.0	28.0	0	0
10:11:04	13.0	29.0	59.0	0.0	0.0	28.0	0	0
10:11:05	13.0	32.0	59.0	0.0	0.0	28.0	0	0
10:11:06	12.9	29.0	59.0	0.0	0.0	28.0	0	0
10:11:07	13.0	31.0	59.0	0.0	0.0	28.0	0	0
10:11:08	13.1	35.0	59.0	0.0	0.0	28.0	0	0
