# Supplementary material for: Handcycling with concurrent lower body low-frequency electromyostimulation significantly increases acute oxygen uptake: implications for rehabilitation and prevention
Source: PeerJ. 2022 May 18;10:e13333. doi: 10.7717/peerj.13333 (PMC9123886; doi:10.7717/peerj.13333)
Supplement: Supplemental Information 1 — Raw data for each participant (load, heart rate, spirometric data) and R-Scripts for data processing (as described in the material & method section under “Data aquisition”), and EMS intensity and blood lactate concentration. [file peerj-10-13333-s001.zip › raw_data/HANDCYCLE/EMS_Pilot_18_EMS_LOAD.csv]

Time	Speed [km/h]	Power [watt]	Cadence	Heartrate	Temperature [?]	Altitude [m]	latitude	longitude
10:16:08	0.0	0.0	0.0	0.0	0.0	28.0	0	0
10:16:09	1.4	0.0	0.0	0.0	0.0	28.0	0	0
10:16:10	4.0	0.0	0.0	0.0	0.0	28.0	0	0
10:16:11	5.1	0.0	0.0	0.0	0.0	28.0	0	0
10:16:12	6.4	0.0	0.0	0.0	0.0	28.0	0	0
10:16:13	7.6	0.0	0.0	0.0	0.0	28.0	0	0
10:16:14	9.1	0.0	0.0	0.0	0.0	28.0	0	0
10:16:15	10.0	0.0	0.0	0.0	0.0	28.0	0	0
10:16:16	10.8	63.0	44.0	0.0	0.0	28.0	0	0
10:16:17	11.2	63.0	44.0	0.0	0.0	28.0	0	0
10:16:18	11.5	48.0	49.0	0.0	0.0	28.0	0	0
10:16:19	11.8	37.0	51.0	0.0	0.0	28.0	0	0
10:16:20	12.1	36.0	53.0	0.0	0.0	28.0	0	0
10:16:21	12.1	46.0	54.0	0.0	0.0	28.0	0	0
10:16:22	12.4	46.0	54.0	0.0	0.0	28.0	0	0
10:16:23	12.7	25.0	55.0	0.0	0.0	28.0	0	0
10:16:24	13.0	47.0	56.0	0.0	0.0	28.0	0	0
10:16:25	13.1	45.0	57.0	0.0	0.0	28.0	0	0
10:16:26	13.2	46.0	58.0	0.0	0.0	28.0	0	0
10:16:27	13.2	40.0	59.0	0.0	0.0	28.0	0	0
10:16:28	13.1	35.0	60.0	0.0	0.0	28.0	0	0
10:16:29	13.2	28.0	60.0	0.0	0.0	28.0	0	0
10:16:30	13.3	29.0	60.0	0.0	0.0	28.0	0	0
10:16:31	13.5	36.0	60.0	0.0	0.0	28.0	0	0
10:16:32	13.4	41.0	60.0	0.0	0.0	28.0	0	0
10:16:33	13.4	39.0	61.0	0.0	0.0	28.0	0	0
10:16:34	13.3	30.0	61.0	0.0	0.0	28.0	0	0
10:16:35	13.3	30.0	61.0	0.0	0.0	28.0	0	0
10:16:36	13.3	31.0	61.0	0.0	0.0	28.0	0	0
10:16:37	13.2	32.0	61.0	0.0	0.0	28.0	0	0
10:16:38	13.2	30.0	61.0	0.0	0.0	28.0	0	0
10:16:39	13.1	28.0	60.0	0.0	0.0	28.0	0	0
10:16:40	13.0	28.0	60.0	0.0	0.0	28.0	0	0
10:16:41	12.9	27.0	60.0	0.0	0.0	28.0	0	0
10:16:42	12.8	27.0	59.0	0.0	0.0	28.0	0	0
10:16:43	12.8	23.0	59.0	0.0	0.0	28.0	0	0
10:16:44	12.8	27.0	58.0	0.0	0.0	28.0	0	0
10:16:45	12.9	30.0	58.0	0.0	0.0	28.0	0	0
10:16:46	13.0	32.0	58.0	0.0	0.0	28.0	0	0
10:16:47	13.2	37.0	58.0	0.0	0.0	28.0	0	0
10:16:48	13.4	40.0	59.0	0.0	0.0	28.0	0	0
10:16:49	13.5	43.0	60.0	0.0	0.0	28.0	0	0
10:16:50	13.4	43.0	61.0	0.0	0.0	28.0	0	0
10:16:51	13.3	37.0	61.0	0.0	0.0	28.0	0	0
10:16:52	13.2	22.0	61.0	0.0	0.0	28.0	0	0
10:16:53	13.2	26.0	60.0	0.0	0.0	28.0	0	0
10:16:54	13.2	30.0	60.0	0.0	0.0	28.0	0	0
10:16:55	13.1	32.0	60.0	0.0	0.0	28.0	0	0
10:16:56	13.0	27.0	60.0	0.0	0.0	28.0	0	0
10:16:57	13.0	28.0	59.0	0.0	0.0	28.0	0	0
10:16:58	13.0	30.0	59.0	0.0	0.0	28.0	0	0
10:16:59	13.0	30.0	59.0	0.0	0.0	28.0	0	0
10:17:00	12.9	33.0	59.0	0.0	0.0	28.0	0	0
10:17:01	12.9	31.0	59.0	0.0	0.0	28.0	0	0
10:17:02	12.9	28.0	59.0	0.0	0.0	28.0	0	0
10:17:03	12.9	30.0	59.0	0.0	0.0	28.0	0	0
10:17:04	12.8	30.0	59.0	0.0	0.0	28.0	0	0
10:17:05	12.8	27.0	59.0	0.0	0.0	28.0	0	0
10:17:06	12.8	28.0	58.0	0.0	0.0	28.0	0	0
10:17:07	12.8	32.0	58.0	0.0	0.0	28.0	0	0
10:17:08	12.9	29.0	58.0	0.0	0.0	28.0	0	0
10:17:09	12.9	31.0	58.0	0.0	0.0	28.0	0	0
10:17:10	13.0	40.0	59.0	0.0	0.0	28.0	0	0
10:17:11	13.0	33.0	59.0	0.0	0.0	28.0	0	0
10:17:12	13.0	36.0	59.0	0.0	0.0	28.0	0	0
10:17:13	12.9	24.0	59.0	0.0	0.0	28.0	0	0
10:17:14	13.0	34.0	59.0	0.0	0.0	28.0	0	0
10:17:15	13.0	31.0	59.0	0.0	0.0	28.0	0	0
10:17:16	12.9	35.0	59.0	0.0	0.0	28.0	0	0
10:17:17	12.9	26.0	59.0	0.0	0.0	28.0	0	0
10:17:18	12.9	23.0	59.0	0.0	0.0	28.0	0	0
10:17:19	13.0	32.0	59.0	0.0	0.0	28.0	0	0
10:17:20	13.1	35.0	59.0	0.0	0.0	28.0	0	0
10:17:21	13.1	36.0	59.0	0.0	0.0	28.0	0	0
10:17:22	13.1	38.0	60.0	0.0	0.0	28.0	0	0
10:17:23	13.1	23.0	59.0	0.0	0.0	28.0	0	0
10:17:24	13.1	35.0	59.0	0.0	0.0	28.0	0	0
10:17:25	13.1	31.0	59.0	0.0	0.0	28.0	0	0
10:17:26	13.1	30.0	60.0	0.0	0.0	28.0	0	0
10:17:27	13.1	34.0	59.0	0.0	0.0	28.0	0	0
10:17:28	13.1	34.0	60.0	0.0	0.0	28.0	0	0
10:17:29	13.1	30.0	60.0	0.0	0.0	28.0	0	0
10:17:30	13.2	29.0	60.0	0.0	0.0	28.0	0	0
10:17:31	13.2	34.0	60.0	0.0	0.0	28.0	0	0
10:17:32	13.2	34.0	60.0	0.0	0.0	28.0	0	0
10:17:33	13.1	31.0	60.0	0.0	0.0	28.0	0	0
10:17:34	13.1	30.0	60.0	0.0	0.0	28.0	0	0
10:17:35	13.0	29.0	60.0	0.0	0.0	28.0	0	0
10:17:36	13.0	27.0	59.0	0.0	0.0	28.0	0	0
10:17:37	13.0	30.0	59.0	0.0	0.0	28.0	0	0
10:17:38	13.1	30.0	59.0	0.0	0.0	28.0	0	0
10:17:39	13.1	33.0	59.0	0.0	0.0	28.0	0	0
10:17:40	13.1	34.0	59.0	0.0	0.0	28.0	0	0
10:17:41	13.1	33.0	60.0	0.0	0.0	28.0	0	0
10:17:42	13.1	30.0	59.0	0.0	0.0	28.0	0	0
10:17:43	13.1	32.0	60.0	0.0	0.0	28.0	0	0
10:17:44	13.1	33.0	60.0	0.0	0.0	28.0	0	0
10:17:45	13.1	33.0	60.0	0.0	0.0	28.0	0	0
10:17:46	13.1	30.0	60.0	0.0	0.0	28.0	0	0
10:17:47	13.2	32.0	60.0	0.0	0.0	28.0	0	0
10:17:48	13.2	33.0	60.0	0.0	0.0	28.0	0	0
10:17:49	13.1	32.0	60.0	0.0	0.0	28.0	0	0
10:17:50	13.1	30.0	60.0	0.0	0.0	28.0	0	0
10:17:51	13.1	32.0	60.0	0.0	0.0	28.0	0	0
10:17:52	13.1	29.0	60.0	0.0	0.0	28.0	0	0
10:17:53	13.1	30.0	59.0	0.0	0.0	28.0	0	0
10:17:54	13.0	31.0	59.0	0.0	0.0	28.0	0	0
10:17:55	13.1	28.0	59.0	0.0	0.0	28.0	0	0
10:17:56	13.1	36.0	59.0	0.0	0.0	28.0	0	0
10:17:57	13.1	32.0	59.0	0.0	0.0	28.0	0	0
10:17:58	13.1	32.0	59.0	0.0	0.0	28.0	0	0
10:17:59	13.1	33.0	60.0	0.0	0.0	28.0	0	0
10:18:00	13.1	33.0	60.0	0.0	0.0	28.0	0	0
10:18:01	13.2	33.0	59.0	0.0	0.0	28.0	0	0
10:18:02	13.2	33.0	59.0	0.0	0.0	28.0	0	0
10:18:03	13.1	40.0	60.0	0.0	0.0	28.0	0	0
10:18:04	13.1	30.0	60.0	0.0	0.0	28.0	0	0
10:18:05	13.1	27.0	60.0	0.0	0.0	28.0	0	0
10:18:06	13.0	32.0	60.0	0.0	0.0	28.0	0	0
10:18:07	13.0	27.0	60.0	0.0	0.0	28.0	0	0
10:18:08	13.0	29.0	59.0	0.0	0.0	28.0	0	0
10:18:09	13.0	28.0	59.0	0.0	0.0	28.0	0	0
10:18:10	13.0	31.0	59.0	0.0	0.0	28.0	0	0
10:18:11	13.0	30.0	59.0	0.0	0.0	28.0	0	0
10:18:12	12.9	33.0	59.0	0.0	0.0	28.0	0	0
10:18:13	12.9	29.0	59.0	0.0	0.0	28.0	0	0
10:18:14	12.9	29.0	59.0	0.0	0.0	28.0	0	0
10:18:15	12.9	30.0	59.0	0.0	0.0	28.0	0	0
10:18:16	13.0	30.0	59.0	0.0	0.0	28.0	0	0
10:18:17	13.0	33.0	59.0	0.0	0.0	28.0	0	0
10:18:18	13.0	34.0	59.0	0.0	0.0	28.0	0	0
10:18:19	13.0	31.0	59.0	0.0	0.0	28.0	0	0
10:18:20	13.0	33.0	59.0	0.0	0.0	28.0	0	0
10:18:21	13.0	31.0	59.0	0.0	0.0	28.0	0	0
10:18:22	13.1	31.0	59.0	0.0	0.0	28.0	0	0
10:18:23	13.1	31.0	59.0	0.0	0.0	28.0	0	0
10:18:24	13.1	32.0	59.0	0.0	0.0	28.0	0	0
10:18:25	13.1	31.0	59.0	0.0	0.0	28.0	0	0
10:18:26	13.1	34.0	59.0	0.0	0.0	28.0	0	0
10:18:27	13.1	32.0	59.0	0.0	0.0	28.0	0	0
10:18:28	13.1	33.0	60.0	0.0	0.0	28.0	0	0
10:18:29	13.1	29.0	60.0	0.0	0.0	28.0	0	0
10:18:30	13.0	30.0	60.0	0.0	0.0	28.0	0	0
10:18:31	12.9	30.0	59.0	0.0	0.0	28.0	0	0
10:18:32	12.9	26.0	59.0	0.0	0.0	28.0	0	0
10:18:33	12.9	28.0	59.0	0.0	0.0	28.0	0	0
10:18:34	13.0	29.0	59.0	0.0	0.0	28.0	0	0
10:18:35	12.9	34.0	59.0	0.0	0.0	28.0	0	0
10:18:36	12.9	31.0	59.0	0.0	0.0	28.0	0	0
10:18:37	12.9	30.0	59.0	0.0	0.0	28.0	0	0
10:18:38	12.8	27.0	59.0	0.0	0.0	28.0	0	0
10:18:39	12.8	29.0	58.0	0.0	0.0	28.0	0	0
10:18:40	12.7	29.0	58.0	0.0	0.0	28.0	0	0
10:18:41	12.7	29.0	58.0	0.0	0.0	28.0	0	0
10:18:42	12.7	27.0	58.0	0.0	0.0	28.0	0	0
10:18:43	12.7	28.0	58.0	0.0	0.0	28.0	0	0
10:18:44	12.6	28.0	58.0	0.0	0.0	28.0	0	0
10:18:45	12.7	28.0	58.0	0.0	0.0	28.0	0	0
10:18:46	12.8	30.0	57.0	0.0	0.0	28.0	0	0
10:18:47	12.8	35.0	58.0	0.0	0.0	28.0	0	0
10:18:48	12.9	34.0	58.0	0.0	0.0	28.0	0	0
10:18:49	12.9	33.0	58.0	0.0	0.0	28.0	0	0
10:18:50	12.8	32.0	59.0	0.0	0.0	28.0	0	0
10:18:51	12.9	32.0	59.0	0.0	0.0	28.0	0	0
10:18:52	12.9	29.0	59.0	0.0	0.0	28.0	0	0
10:18:53	12.9	33.0	59.0	0.0	0.0	28.0	0	0
10:18:54	12.8	31.0	59.0	0.0	0.0	28.0	0	0
10:18:55	12.8	30.0	59.0	0.0	0.0	28.0	0	0
10:18:56	12.7	27.0	58.0	0.0	0.0	28.0	0	0
10:18:57	12.7	25.0	58.0	0.0	0.0	28.0	0	0
10:18:58	12.6	27.0	58.0	0.0	0.0	28.0	0	0
10:18:59	12.6	29.0	58.0	0.0	0.0	28.0	0	0
10:19:00	12.6	27.0	57.0	0.0	0.0	28.0	0	0
10:19:01	12.6	29.0	57.0	0.0	0.0	28.0	0	0
10:19:02	12.6	30.0	57.0	0.0	0.0	28.0	0	0
10:19:03	12.7	29.0	57.0	0.0	0.0	28.0	0	0
10:19:04	12.7	30.0	57.0	0.0	0.0	28.0	0	0
10:19:05	12.8	32.0	57.0	0.0	0.0	28.0	0	0
10:19:06	12.8	32.0	58.0	0.0	0.0	28.0	0	0
10:19:07	12.9	37.0	58.0	0.0	0.0	28.0	0	0
10:19:08	13.0	31.0	58.0	0.0	0.0	28.0	0	0
10:19:09	13.0	36.0	59.0	0.0	0.0	28.0	0	0
10:19:10	13.1	36.0	59.0	0.0	0.0	28.0	0	0
10:19:11	13.2	34.0	59.0	0.0	0.0	28.0	0	0
10:19:12	13.2	34.0	60.0	0.0	0.0	28.0	0	0
10:19:13	13.2	34.0	60.0	0.0	0.0	28.0	0	0
10:19:14	13.2	35.0	60.0	0.0	0.0	28.0	0	0
10:19:15	13.2	31.0	60.0	0.0	0.0	28.0	0	0
10:19:16	13.2	32.0	60.0	0.0	0.0	28.0	0	0
10:19:17	13.2	34.0	60.0	0.0	0.0	28.0	0	0
10:19:18	13.1	29.0	60.0	0.0	0.0	28.0	0	0
10:19:19	13.1	27.0	60.0	0.0	0.0	28.0	0	0
10:19:20	13.0	27.0	60.0	0.0	0.0	28.0	0	0
10:19:21	12.8	27.0	59.0	0.0	0.0	28.0	0	0
10:19:22	12.8	24.0	59.0	0.0	0.0	28.0	0	0
10:19:23	12.8	27.0	58.0	0.0	0.0	28.0	0	0
10:19:24	12.8	31.0	58.0	0.0	0.0	28.0	0	0
10:19:25	12.9	31.0	58.0	0.0	0.0	28.0	0	0
10:19:26	12.9	34.0	59.0	0.0	0.0	28.0	0	0
10:19:27	13.0	33.0	59.0	0.0	0.0	28.0	0	0
10:19:28	13.1	33.0	59.0	0.0	0.0	28.0	0	0
10:19:29	13.1	40.0	59.0	0.0	0.0	28.0	0	0
10:19:30	13.1	34.0	60.0	0.0	0.0	28.0	0	0
10:19:31	13.0	28.0	60.0	0.0	0.0	28.0	0	0
10:19:32	13.0	28.0	59.0	0.0	0.0	28.0	0	0
10:19:33	13.0	30.0	59.0	0.0	0.0	28.0	0	0
10:19:34	13.1	30.0	59.0	0.0	0.0	28.0	0	0
10:19:35	13.2	35.0	59.0	0.0	0.0	28.0	0	0
10:19:36	13.2	35.0	60.0	0.0	0.0	28.0	0	0
10:19:37	13.1	34.0	60.0	0.0	0.0	28.0	0	0
10:19:38	13.2	29.0	60.0	0.0	0.0	28.0	0	0
10:19:39	13.2	33.0	60.0	0.0	0.0	28.0	0	0
10:19:40	13.2	35.0	60.0	0.0	0.0	28.0	0	0
10:19:41	13.3	33.0	60.0	0.0	0.0	28.0	0	0
10:19:42	13.3	33.0	60.0	0.0	0.0	28.0	0	0
10:19:43	13.3	36.0	60.0	0.0	0.0	28.0	0	0
10:19:44	13.3	32.0	60.0	0.0	0.0	28.0	0	0
10:19:45	13.3	32.0	61.0	0.0	0.0	28.0	0	0
10:19:46	13.3	31.0	60.0	0.0	0.0	28.0	0	0
10:19:47	13.2	30.0	60.0	0.0	0.0	28.0	0	0
10:19:48	13.2	29.0	60.0	0.0	0.0	28.0	0	0
10:19:49	13.2	32.0	60.0	0.0	0.0	28.0	0	0
10:19:50	13.2	32.0	60.0	0.0	0.0	28.0	0	0
10:19:51	13.2	30.0	60.0	0.0	0.0	28.0	0	0
10:19:52	13.2	30.0	60.0	0.0	0.0	28.0	0	0
10:19:53	13.2	31.0	60.0	0.0	0.0	28.0	0	0
10:19:54	13.2	34.0	60.0	0.0	0.0	28.0	0	0
10:19:55	13.3	33.0	60.0	0.0	0.0	28.0	0	0
10:19:56	13.3	34.0	60.0	0.0	0.0	28.0	0	0
10:19:57	13.4	32.0	60.0	0.0	0.0	28.0	0	0
10:19:58	13.4	36.0	61.0	0.0	0.0	28.0	0	0
10:19:59	13.4	33.0	61.0	0.0	0.0	28.0	0	0
10:20:00	13.4	37.0	61.0	0.0	0.0	28.0	0	0
10:20:01	13.4	30.0	61.0	0.0	0.0	28.0	0	0
10:20:02	13.3	31.0	61.0	0.0	0.0	28.0	0	0
10:20:03	13.3	30.0	61.0	0.0	0.0	28.0	0	0
10:20:04	13.2	30.0	60.0	0.0	0.0	28.0	0	0
10:20:05	13.2	29.0	60.0	0.0	0.0	28.0	0	0
10:20:06	13.2	29.0	60.0	0.0	0.0	28.0	0	0
10:20:07	13.2	31.0	60.0	0.0	0.0	28.0	0	0
10:20:08	13.3	32.0	60.0	0.0	0.0	28.0	0	0
10:20:09	13.2	36.0	60.0	0.0	0.0	28.0	0	0
10:20:10	13.2	31.0	60.0	0.0	0.0	28.0	0	0
10:20:11	13.1	31.0	60.0	0.0	0.0	28.0	0	0
10:20:12	13.1	30.0	60.0	0.0	0.0	28.0	0	0
10:20:13	13.2	29.0	60.0	0.0	0.0	28.0	0	0
10:20:14	13.2	35.0	60.0	0.0	0.0	28.0	0	0
10:20:15	13.3	34.0	60.0	0.0	0.0	28.0	0	0
10:20:16	13.4	36.0	60.0	0.0	0.0	28.0	0	0
10:20:17	13.4	37.0	61.0	0.0	0.0	28.0	0	0
10:20:18	13.4	34.0	61.0	0.0	0.0	28.0	0	0
10:20:19	13.4	34.0	61.0	0.0	0.0	28.0	0	0
10:20:20	13.3	30.0	61.0	0.0	0.0	28.0	0	0
10:20:21	13.3	25.0	61.0	0.0	0.0	28.0	0	0
10:20:22	13.2	31.0	60.0	0.0	0.0	28.0	0	0
10:20:23	13.2	28.0	60.0	0.0	0.0	28.0	0	0
10:20:24	13.2	31.0	60.0	0.0	0.0	28.0	0	0
10:20:25	13.1	31.0	60.0	0.0	0.0	28.0	0	0
10:20:26	13.2	29.0	60.0	0.0	0.0	28.0	0	0
10:20:27	13.2	33.0	60.0	0.0	0.0	28.0	0	0
10:20:28	13.2	33.0	60.0	0.0	0.0	28.0	0	0
10:20:29	13.2	34.0	60.0	0.0	0.0	28.0	0	0
10:20:30	13.2	33.0	60.0	0.0	0.0	28.0	0	0
10:20:31	13.2	28.0	60.0	0.0	0.0	28.0	0	0
10:20:32	13.3	35.0	60.0	0.0	0.0	28.0	0	0
10:20:33	13.3	36.0	60.0	0.0	0.0	28.0	0	0
10:20:34	13.3	33.0	60.0	0.0	0.0	28.0	0	0
10:20:35	13.3	30.0	60.0	0.0	0.0	28.0	0	0
10:20:36	13.2	31.0	60.0	0.0	0.0	28.0	0	0
10:20:37	13.1	28.0	60.0	0.0	0.0	28.0	0	0
10:20:38	13.1	30.0	60.0	0.0	0.0	28.0	0	0
10:20:39	13.1	25.0	60.0	0.0	0.0	28.0	0	0
10:20:40	13.1	30.0	59.0	0.0	0.0	28.0	0	0
10:20:41	13.1	34.0	60.0	0.0	0.0	28.0	0	0
10:20:42	13.1	31.0	60.0	0.0	0.0	28.0	0	0
10:20:43	13.1	33.0	60.0	0.0	0.0	28.0	0	0
10:20:44	13.1	32.0	60.0	0.0	0.0	28.0	0	0
10:20:45	13.2	31.0	60.0	0.0	0.0	28.0	0	0
10:20:46	13.2	36.0	60.0	0.0	0.0	28.0	0	0
10:20:47	13.3	35.0	60.0	0.0	0.0	28.0	0	0
10:20:48	13.3	32.0	60.0	0.0	0.0	28.0	0	0
10:20:49	13.3	31.0	60.0	0.0	0.0	28.0	0	0
10:20:50	13.4	36.0	60.0	0.0	0.0	28.0	0	0
10:20:51	13.5	35.0	61.0	0.0	0.0	28.0	0	0
10:20:52	13.6	38.0	61.0	0.0	0.0	28.0	0	0
10:20:53	13.8	41.0	61.0	0.0	0.0	28.0	0	0
10:20:54	13.8	42.0	62.0	0.0	0.0	28.0	0	0
10:20:55	13.9	39.0	63.0	0.0	0.0	28.0	0	0
10:20:56	13.8	34.0	63.0	0.0	0.0	28.0	0	0
10:20:57	13.6	35.0	63.0	0.0	0.0	28.0	0	0
10:20:58	13.6	24.0	63.0	0.0	0.0	28.0	0	0
10:20:59	13.4	25.0	62.0	0.0	0.0	28.0	0	0
10:21:00	13.3	25.0	61.0	0.0	0.0	28.0	0	0
10:21:01	13.3	27.0	61.0	0.0	0.0	28.0	0	0
10:21:02	13.2	28.0	61.0	0.0	0.0	28.0	0	0
10:21:03	13.2	29.0	60.0	0.0	0.0	28.0	0	0
10:21:04	13.1	27.0	60.0	0.0	0.0	28.0	0	0
10:21:05	13.2	31.0	60.0	0.0	0.0	28.0	0	0
10:21:06	13.2	30.0	60.0	0.0	0.0	28.0	0	0
10:21:07	13.2	32.0	60.0	0.0	0.0	28.0	0	0
10:21:08	13.1	33.0	60.0	0.0	0.0	28.0	0	0
10:21:09	13.1	31.0	60.0	0.0	0.0	28.0	0	0
10:21:10	13.0	28.0	60.0	0.0	0.0	28.0	0	0
10:21:11	13.0	29.0	60.0	0.0	0.0	28.0	0	0
10:21:12	13.0	28.0	59.0	0.0	0.0	28.0	0	0
10:21:13	13.0	30.0	59.0	0.0	0.0	28.0	0	0
10:21:14	13.1	33.0	59.0	0.0	0.0	28.0	0	0
10:21:15	13.0	34.0	59.0	0.0	0.0	28.0	0	0
10:21:16	13.0	31.0	59.0	0.0	0.0	28.0	0	0
10:21:17	13.0	26.0	59.0	0.0	0.0	28.0	0	0
10:21:18	13.0	32.0	59.0	0.0	0.0	28.0	0	0
10:21:19	13.0	33.0	59.0	0.0	0.0	28.0	0	0
10:21:20	13.0	32.0	59.0	0.0	0.0	28.0	0	0
10:21:21	13.0	32.0	59.0	0.0	0.0	28.0	0	0
10:21:22	13.1	30.0	59.0	0.0	0.0	28.0	0	0
10:21:23	13.1	33.0	59.0	0.0	0.0	28.0	0	0
10:21:24	13.1	33.0	59.0	0.0	0.0	28.0	0	0
10:21:25	13.0	30.0	59.0	0.0	0.0	28.0	0	0
10:21:26	13.1	31.0	59.0	0.0	0.0	28.0	0	0
10:21:27	13.1	28.0	59.0	0.0	0.0	28.0	0	0
10:21:28	13.2	39.0	60.0	0.0	0.0	28.0	0	0
10:21:29	13.2	33.0	60.0	0.0	0.0	28.0	0	0
10:21:30	13.1	31.0	60.0	0.0	0.0	28.0	0	0
10:21:31	13.1	31.0	60.0	0.0	0.0	28.0	0	0
10:21:32	13.1	29.0	60.0	0.0	0.0	28.0	0	0
10:21:33	13.0	27.0	59.0	0.0	0.0	28.0	0	0
10:21:34	13.0	30.0	59.0	0.0	0.0	28.0	0	0
10:21:35	13.0	30.0	59.0	0.0	0.0	28.0	0	0
10:21:36	13.1	34.0	59.0	0.0	0.0	28.0	0	0
10:21:37	13.1	33.0	59.0	0.0	0.0	28.0	0	0
10:21:38	13.1	30.0	59.0	0.0	0.0	28.0	0	0
10:21:39	13.1	33.0	59.0	0.0	0.0	28.0	0	0
10:21:40	13.2	33.0	60.0	0.0	0.0	28.0	0	0
10:21:41	13.2	35.0	60.0	0.0	0.0	28.0	0	0
10:21:42	13.2	32.0	60.0	0.0	0.0	28.0	0	0
10:21:43	13.2	32.0	60.0	0.0	0.0	28.0	0	0
10:21:44	13.2	34.0	60.0	0.0	0.0	28.0	0	0
10:21:45	13.1	32.0	60.0	0.0	0.0	28.0	0	0
10:21:46	13.1	26.0	60.0	0.0	0.0	28.0	0	0
10:21:47	13.1	32.0	60.0	0.0	0.0	28.0	0	0
10:21:48	13.0	30.0	60.0	0.0	0.0	28.0	0	0
10:21:49	13.0	28.0	60.0	0.0	0.0	28.0	0	0
10:21:50	13.1	30.0	59.0	0.0	0.0	28.0	0	0
10:21:51	13.1	30.0	59.0	0.0	0.0	28.0	0	0
10:21:52	13.0	31.0	59.0	0.0	0.0	28.0	0	0
10:21:53	13.0	30.0	59.0	0.0	0.0	28.0	0	0
10:21:54	12.9	28.0	59.0	0.0	0.0	28.0	0	0
10:21:55	12.9	26.0	59.0	0.0	0.0	28.0	0	0
10:21:56	13.0	33.0	59.0	0.0	0.0	28.0	0	0
10:21:57	12.9	32.0	59.0	0.0	0.0	28.0	0	0
10:21:58	12.9	29.0	59.0	0.0	0.0	28.0	0	0
10:21:59	12.9	30.0	59.0	0.0	0.0	28.0	0	0
10:22:00	12.9	31.0	59.0	0.0	0.0	28.0	0	0
10:22:01	12.9	31.0	59.0	0.0	0.0	28.0	0	0
10:22:02	12.8	29.0	59.0	0.0	0.0	28.0	0	0
10:22:03	12.8	30.0	58.0	0.0	0.0	28.0	0	0
10:22:04	12.8	29.0	59.0	0.0	0.0	28.0	0	0
10:22:05	13.0	29.0	58.0	0.0	0.0	28.0	0	0
10:22:06	13.0	33.0	58.0	0.0	0.0	28.0	0	0
10:22:07	13.1	37.0	59.0	0.0	0.0	28.0	0	0
10:22:08	13.1	34.0	59.0	0.0	0.0	28.0	0	0
10:22:09	13.0	33.0	59.0	0.0	0.0	28.0	0	0
10:22:10	13.1	33.0	59.0	0.0	0.0	28.0	0	0
10:22:11	13.1	29.0	59.0	0.0	0.0	28.0	0	0
10:22:12	13.1	31.0	59.0	0.0	0.0	28.0	0	0
10:22:13	13.1	33.0	59.0	0.0	0.0	28.0	0	0
10:22:14	13.1	30.0	59.0	0.0	0.0	28.0	0	0
10:22:15	13.0	31.0	59.0	0.0	0.0	28.0	0	0
10:22:16	13.1	33.0	59.0	0.0	0.0	28.0	0	0
10:22:17	13.1	30.0	59.0	0.0	0.0	28.0	0	0
10:22:18	13.1	31.0	59.0	0.0	0.0	28.0	0	0
10:22:19	13.1	33.0	59.0	0.0	0.0	28.0	0	0
10:22:20	13.1	28.0	59.0	0.0	0.0	28.0	0	0
10:22:21	13.1	34.0	59.0	0.0	0.0	28.0	0	0
10:22:22	13.0	31.0	59.0	0.0	0.0	28.0	0	0
10:22:23	13.0	30.0	59.0	0.0	0.0	28.0	0	0
10:22:24	12.9	28.0	59.0	0.0	0.0	28.0	0	0
10:22:25	12.9	29.0	59.0	0.0	0.0	28.0	0	0
10:22:26	12.9	28.0	59.0	0.0	0.0	28.0	0	0
10:22:27	13.0	34.0	59.0	0.0	0.0	28.0	0	0
10:22:28	13.1	32.0	59.0	0.0	0.0	28.0	0	0
10:22:29	13.0	35.0	59.0	0.0	0.0	28.0	0	0
10:22:30	13.0	33.0	59.0	0.0	0.0	28.0	0	0
10:22:31	13.0	28.0	59.0	0.0	0.0	28.0	0	0
10:22:32	13.0	30.0	59.0	0.0	0.0	28.0	0	0
10:22:33	12.8	31.0	59.0	0.0	0.0	28.0	0	0
10:22:34	12.9	28.0	59.0	0.0	0.0	28.0	0	0
10:22:35	12.9	25.0	58.0	0.0	0.0	28.0	0	0
10:22:36	12.9	35.0	59.0	0.0	0.0	28.0	0	0
10:22:37	12.9	32.0	59.0	0.0	0.0	28.0	0	0
10:22:38	12.9	27.0	59.0	0.0	0.0	28.0	0	0
10:22:39	12.9	30.0	58.0	0.0	0.0	28.0	0	0
10:22:40	12.9	33.0	59.0	0.0	0.0	28.0	0	0
10:22:41	13.0	32.0	59.0	0.0	0.0	28.0	0	0
10:22:42	13.0	35.0	59.0	0.0	0.0	28.0	0	0
10:22:43	13.1	34.0	59.0	0.0	0.0	28.0	0	0
10:22:44	13.2	36.0	59.0	0.0	0.0	28.0	0	0
10:22:45	13.3	35.0	60.0	0.0	0.0	28.0	0	0
10:22:46	13.3	36.0	60.0	0.0	0.0	28.0	0	0
10:22:47	13.4	36.0	60.0	0.0	0.0	28.0	0	0
10:22:48	13.4	36.0	61.0	0.0	0.0	28.0	0	0
10:22:49	13.4	35.0	61.0	0.0	0.0	28.0	0	0
10:22:50	13.4	27.0	61.0	0.0	0.0	28.0	0	0
10:22:51	13.3	30.0	61.0	0.0	0.0	28.0	0	0
10:22:52	13.3	32.0	61.0	0.0	0.0	28.0	0	0
10:22:53	13.2	28.0	60.0	0.0	0.0	28.0	0	0
10:22:54	13.2	28.0	60.0	0.0	0.0	28.0	0	0
10:22:55	13.3	28.0	60.0	0.0	0.0	28.0	0	0
10:22:56	13.4	37.0	60.0	0.0	0.0	28.0	0	0
10:22:57	13.5	39.0	60.0	0.0	0.0	28.0	0	0
10:22:58	13.5	39.0	61.0	0.0	0.0	28.0	0	0
10:22:59	13.5	36.0	61.0	0.0	0.0	28.0	0	0
10:23:00	13.5	29.0	61.0	0.0	0.0	28.0	0	0
10:23:01	13.5	36.0	61.0	0.0	0.0	28.0	0	0
10:23:02	13.4	29.0	61.0	0.0	0.0	28.0	0	0
10:23:03	13.4	29.0	61.0	0.0	0.0	28.0	0	0
10:23:04	13.3	29.0	61.0	0.0	0.0	28.0	0	0
10:23:05	13.3	28.0	61.0	0.0	0.0	28.0	0	0
10:23:06	13.3	31.0	61.0	0.0	0.0	28.0	0	0
10:23:07	13.2	28.0	60.0	0.0	0.0	28.0	0	0
10:23:08	13.2	30.0	60.0	0.0	0.0	28.0	0	0
10:23:09	13.1	28.0	60.0	0.0	0.0	28.0	0	0
10:23:10	13.0	29.0	60.0	0.0	0.0	28.0	0	0
10:23:11	13.0	26.0	60.0	0.0	0.0	28.0	0	0
10:23:12	13.0	27.0	59.0	0.0	0.0	28.0	0	0
10:23:13	13.1	31.0	59.0	0.0	0.0	28.0	0	0
10:23:14	13.2	35.0	59.0	0.0	0.0	28.0	0	0
10:23:15	13.2	37.0	59.0	0.0	0.0	28.0	0	0
10:23:16	13.3	35.0	60.0	0.0	0.0	28.0	0	0
10:23:17	13.4	34.0	60.0	0.0	0.0	28.0	0	0
10:23:18	13.4	36.0	60.0	0.0	0.0	28.0	0	0
10:23:19	13.5	35.0	61.0	0.0	0.0	28.0	0	0
10:23:20	13.4	35.0	61.0	0.0	0.0	28.0	0	0
10:23:21	13.4	33.0	61.0	0.0	0.0	28.0	0	0
10:23:22	13.4	32.0	61.0	0.0	0.0	28.0	0	0
10:23:23	13.3	30.0	61.0	0.0	0.0	28.0	0	0
10:23:24	13.3	30.0	61.0	0.0	0.0	28.0	0	0
10:23:25	13.2	28.0	61.0	0.0	0.0	28.0	0	0
10:23:26	13.2	30.0	60.0	0.0	0.0	28.0	0	0
10:23:27	13.1	30.0	60.0	0.0	0.0	28.0	0	0
10:23:28	13.1	24.0	60.0	0.0	0.0	28.0	0	0
10:23:29	13.2	33.0	60.0	0.0	0.0	28.0	0	0
10:23:30	13.2	34.0	60.0	0.0	0.0	28.0	0	0
10:23:31	13.3	34.0	60.0	0.0	0.0	28.0	0	0
10:23:32	13.3	31.0	60.0	0.0	0.0	28.0	0	0
10:23:33	13.3	37.0	60.0	0.0	0.0	28.0	0	0
10:23:34	13.3	33.0	60.0	0.0	0.0	28.0	0	0
10:23:35	13.3	33.0	60.0	0.0	0.0	28.0	0	0
10:23:36	13.3	28.0	61.0	0.0	0.0	28.0	0	0
10:23:37	13.2	33.0	60.0	0.0	0.0	28.0	0	0
10:23:38	13.1	29.0	60.0	0.0	0.0	28.0	0	0
10:23:39	13.1	28.0	60.0	0.0	0.0	28.0	0	0
10:23:40	13.1	28.0	60.0	0.0	0.0	28.0	0	0
10:23:41	13.1	28.0	59.0	0.0	0.0	28.0	0	0
10:23:42	13.2	33.0	59.0	0.0	0.0	28.0	0	0
10:23:43	13.2	33.0	60.0	0.0	0.0	28.0	0	0
10:23:44	13.2	35.0	60.0	0.0	0.0	28.0	0	0
10:23:45	13.2	32.0	60.0	0.0	0.0	28.0	0	0
10:23:46	13.1	31.0	60.0	0.0	0.0	28.0	0	0
10:23:47	13.1	32.0	60.0	0.0	0.0	28.0	0	0
10:23:48	13.1	27.0	60.0	0.0	0.0	28.0	0	0
10:23:49	13.0	30.0	59.0	0.0	0.0	28.0	0	0
10:23:50	13.0	29.0	59.0	0.0	0.0	28.0	0	0
10:23:51	13.0	31.0	59.0	0.0	0.0	28.0	0	0
10:23:52	13.0	32.0	59.0	0.0	0.0	28.0	0	0
10:23:53	13.0	28.0	59.0	0.0	0.0	28.0	0	0
10:23:54	13.0	30.0	59.0	0.0	0.0	28.0	0	0
10:23:55	13.0	30.0	59.0	0.0	0.0	28.0	0	0
10:23:56	12.9	29.0	59.0	0.0	0.0	28.0	0	0
10:23:57	13.0	30.0	59.0	0.0	0.0	28.0	0	0
10:23:58	13.1	30.0	59.0	0.0	0.0	28.0	0	0
10:23:59	13.2	39.0	59.0	0.0	0.0	28.0	0	0
10:24:00	13.2	36.0	59.0	0.0	0.0	28.0	0	0
10:24:01	13.2	33.0	60.0	0.0	0.0	28.0	0	0
10:24:02	13.2	34.0	60.0	0.0	0.0	28.0	0	0
10:24:03	13.2	31.0	60.0	0.0	0.0	28.0	0	0
10:24:04	13.3	34.0	60.0	0.0	0.0	28.0	0	0
10:24:05	13.3	34.0	60.0	0.0	0.0	28.0	0	0
10:24:06	13.3	32.0	60.0	0.0	0.0	28.0	0	0
10:24:07	13.3	31.0	60.0	0.0	0.0	28.0	0	0
10:24:08	13.2	32.0	60.0	0.0	0.0	28.0	0	0
10:24:09	13.2	30.0	60.0	0.0	0.0	28.0	0	0
10:24:10	13.2	31.0	60.0	0.0	0.0	28.0	0	0
10:24:11	13.2	31.0	60.0	0.0	0.0	28.0	0	0
10:24:12	13.2	31.0	60.0	0.0	0.0	28.0	0	0
10:24:13	13.2	32.0	60.0	0.0	0.0	28.0	0	0
10:24:14	13.4	33.0	60.0	0.0	0.0	28.0	0	0
10:24:15	13.4	38.0	60.0	0.0	0.0	28.0	0	0
10:24:16	13.4	33.0	61.0	0.0	0.0	28.0	0	0
10:24:17	13.3	30.0	61.0	0.0	0.0	28.0	0	0
10:24:18	13.2	31.0	61.0	0.0	0.0	28.0	0	0
10:24:19	13.1	28.0	60.0	0.0	0.0	28.0	0	0
10:24:20	13.1	28.0	60.0	0.0	0.0	28.0	0	0
10:24:21	13.1	28.0	60.0	0.0	0.0	28.0	0	0
10:24:22	13.1	30.0	60.0	0.0	0.0	28.0	0	0
10:24:23	13.1	30.0	60.0	0.0	0.0	28.0	0	0
10:24:24	13.2	34.0	60.0	0.0	0.0	28.0	0	0
10:24:25	13.3	34.0	60.0	0.0	0.0	28.0	0	0
10:24:26	13.3	37.0	60.0	0.0	0.0	28.0	0	0
10:24:27	13.4	37.0	60.0	0.0	0.0	28.0	0	0
10:24:28	13.4	33.0	61.0	0.0	0.0	28.0	0	0
10:24:29	13.4	35.0	61.0	0.0	0.0	28.0	0	0
10:24:30	13.4	33.0	61.0	0.0	0.0	28.0	0	0
10:24:31	13.3	32.0	61.0	0.0	0.0	28.0	0	0
10:24:32	13.3	29.0	61.0	0.0	0.0	28.0	0	0
10:24:33	13.2	28.0	61.0	0.0	0.0	28.0	0	0
10:24:34	13.2	27.0	60.0	0.0	0.0	28.0	0	0
10:24:35	13.1	29.0	60.0	0.0	0.0	28.0	0	0
10:24:36	13.1	29.0	60.0	0.0	0.0	28.0	0	0
10:24:37	13.0	28.0	60.0	0.0	0.0	28.0	0	0
10:24:38	13.1	28.0	59.0	0.0	0.0	28.0	0	0
10:24:39	13.1	34.0	59.0	0.0	0.0	28.0	0	0
10:24:40	13.1	30.0	60.0	0.0	0.0	28.0	0	0
10:24:41	13.0	32.0	59.0	0.0	0.0	28.0	0	0
10:24:42	13.1	31.0	59.0	0.0	0.0	28.0	0	0
10:24:43	13.1	31.0	59.0	0.0	0.0	28.0	0	0
10:24:44	13.0	30.0	59.0	0.0	0.0	28.0	0	0
10:24:45	13.1	29.0	59.0	0.0	0.0	28.0	0	0
10:24:46	13.1	33.0	59.0	0.0	0.0	28.0	0	0
10:24:47	13.1	34.0	60.0	0.0	0.0	28.0	0	0
10:24:48	13.1	33.0	60.0	0.0	0.0	28.0	0	0
10:24:49	13.1	28.0	60.0	0.0	0.0	28.0	0	0
10:24:50	13.1	30.0	60.0	0.0	0.0	28.0	0	0
10:24:51	13.1	35.0	60.0	0.0	0.0	28.0	0	0
10:24:52	13.0	30.0	60.0	0.0	0.0	28.0	0	0
10:24:53	13.0	28.0	59.0	0.0	0.0	28.0	0	0
10:24:54	13.1	30.0	59.0	0.0	0.0	28.0	0	0
10:24:55	13.1	32.0	59.0	0.0	0.0	28.0	0	0
10:24:56	13.1	31.0	59.0	0.0	0.0	28.0	0	0
10:24:57	13.2	35.0	59.0	0.0	0.0	28.0	0	0
10:24:58	13.1	34.0	60.0	0.0	0.0	28.0	0	0
10:24:59	13.2	32.0	60.0	0.0	0.0	28.0	0	0
10:25:00	13.3	32.0	60.0	0.0	0.0	28.0	0	0
10:25:01	13.3	38.0	60.0	0.0	0.0	28.0	0	0
10:25:02	13.3	36.0	61.0	0.0	0.0	28.0	0	0
10:25:03	13.3	31.0	61.0	0.0	0.0	28.0	0	0
10:25:04	13.3	31.0	61.0	0.0	0.0	28.0	0	0
10:25:05	13.3	32.0	60.0	0.0	0.0	28.0	0	0
10:25:06	13.3	30.0	60.0	0.0	0.0	28.0	0	0
10:25:07	13.3	35.0	60.0	0.0	0.0	28.0	0	0
10:25:08	13.3	33.0	61.0	0.0	0.0	28.0	0	0
10:25:09	13.2	33.0	61.0	0.0	0.0	28.0	0	0
10:25:10	13.2	26.0	60.0	0.0	0.0	28.0	0	0
10:25:11	13.2	30.0	60.0	0.0	0.0	28.0	0	0
10:25:12	13.2	31.0	60.0	0.0	0.0	28.0	0	0
10:25:13	13.2	33.0	60.0	0.0	0.0	28.0	0	0
10:25:14	13.2	31.0	60.0	0.0	0.0	28.0	0	0
10:25:15	13.2	31.0	60.0	0.0	0.0	28.0	0	0
10:25:16	13.1	31.0	60.0	0.0	0.0	28.0	0	0
10:25:17	13.1	31.0	60.0	0.0	0.0	28.0	0	0
10:25:18	13.1	32.0	60.0	0.0	0.0	28.0	0	0
10:25:19	13.1	29.0	60.0	0.0	0.0	28.0	0	0
10:25:20	13.2	32.0	60.0	0.0	0.0	28.0	0	0
10:25:21	13.2	34.0	60.0	0.0	0.0	28.0	0	0
10:25:22	13.2	35.0	60.0	0.0	0.0	28.0	0	0
10:25:23	13.3	33.0	60.0	0.0	0.0	28.0	0	0
10:25:24	13.3	34.0	60.0	0.0	0.0	28.0	0	0
10:25:25	13.3	34.0	60.0	0.0	0.0	28.0	0	0
10:25:26	13.3	35.0	61.0	0.0	0.0	28.0	0	0
10:25:27	13.3	31.0	61.0	0.0	0.0	28.0	0	0
10:25:28	13.4	31.0	61.0	0.0	0.0	28.0	0	0
10:25:29	13.4	33.0	61.0	0.0	0.0	28.0	0	0
10:25:30	13.3	33.0	61.0	0.0	0.0	28.0	0	0
10:25:31	13.2	28.0	61.0	0.0	0.0	28.0	0	0
10:25:32	13.2	30.0	60.0	0.0	0.0	28.0	0	0
10:25:33	13.1	31.0	60.0	0.0	0.0	28.0	0	0
10:25:34	13.3	25.0	60.0	0.0	0.0	28.0	0	0
10:25:35	13.3	34.0	60.0	0.0	0.0	28.0	0	0
10:25:36	13.4	39.0	60.0	0.0	0.0	28.0	0	0
10:25:37	13.4	37.0	61.0	0.0	0.0	28.0	0	0
10:25:38	13.3	32.0	61.0	0.0	0.0	28.0	0	0
10:25:39	13.4	30.0	61.0	0.0	0.0	28.0	0	0
10:25:40	13.4	32.0	61.0	0.0	0.0	28.0	0	0
10:25:41	13.3	35.0	61.0	0.0	0.0	28.0	0	0
10:25:42	13.3	30.0	61.0	0.0	0.0	28.0	0	0
10:25:43	13.3	32.0	61.0	0.0	0.0	28.0	0	0
10:25:44	13.3	32.0	61.0	0.0	0.0	28.0	0	0
10:25:45	13.2	31.0	61.0	0.0	0.0	28.0	0	0
10:25:46	13.2	28.0	60.0	0.0	0.0	28.0	0	0
10:25:47	13.2	28.0	60.0	0.0	0.0	28.0	0	0
10:25:48	13.3	29.0	60.0	0.0	0.0	28.0	0	0
10:25:49	13.3	39.0	60.0	0.0	0.0	28.0	0	0
10:25:50	13.3	33.0	61.0	0.0	0.0	28.0	0	0
10:25:51	13.3	31.0	61.0	0.0	0.0	28.0	0	0
10:25:52	13.3	32.0	60.0	0.0	0.0	28.0	0	0
10:25:53	13.3	31.0	61.0	0.0	0.0	28.0	0	0
10:25:54	13.3	28.0	60.0	0.0	0.0	28.0	0	0
10:25:55	13.2	32.0	60.0	0.0	0.0	28.0	0	0
10:25:56	13.2	31.0	60.0	0.0	0.0	28.0	0	0
10:25:57	13.3	28.0	60.0	0.0	0.0	28.0	0	0
10:25:58	13.3	34.0	60.0	0.0	0.0	28.0	0	0
10:25:59	13.2	35.0	60.0	0.0	0.0	28.0	0	0
10:26:00	13.2	29.0	60.0	0.0	0.0	28.0	0	0
10:26:01	13.2	30.0	60.0	0.0	0.0	28.0	0	0
10:26:02	13.2	31.0	60.0	0.0	0.0	28.0	0	0
10:26:03	13.1	31.0	60.0	0.0	0.0	28.0	0	0
10:26:04	13.1	29.0	60.0	0.0	0.0	28.0	0	0
10:26:05	13.1	29.0	60.0	0.0	0.0	28.0	0	0
10:26:06	13.1	30.0	59.0	0.0	0.0	28.0	0	0
10:26:07	13.1	29.0	59.0	0.0	0.0	28.0	0	0
