# Supplementary material for: Handcycling with concurrent lower body low-frequency electromyostimulation significantly increases acute oxygen uptake: implications for rehabilitation and prevention
Source: PeerJ. 2022 May 18;10:e13333. doi: 10.7717/peerj.13333 (PMC9123886; doi:10.7717/peerj.13333)
Supplement: Supplemental Information 1 — Raw data for each participant (load, heart rate, spirometric data) and R-Scripts for data processing (as described in the material & method section under “Data aquisition”), and EMS intensity and blood lactate concentration. [file peerj-10-13333-s001.zip › raw_data/HANDCYCLE/EMS_Pilot_19_CON_LOAD.csv]

Time	Speed [km/h]	Power [watt]	Cadence	Heartrate	Temperature [?]	Altitude [m]	latitude	longitude
12:22:14	0.0	0.0	0.0	0.0	0.0	34.0	0	0
12:22:15	0.0	0.0	0.0	0.0	0.0	34.0	0	0
12:22:16	0.0	0.0	0.0	0.0	0.0	34.0	0	0
12:22:17	0.0	0.0	0.0	0.0	0.0	34.0	0	0
12:22:18	0.0	0.0	0.0	0.0	0.0	34.0	0	0
12:22:19	0.0	0.0	0.0	0.0	0.0	34.0	0	0
12:22:20	0.0	0.0	0.0	0.0	0.0	34.0	0	0
12:22:21	2.6	0.0	0.0	0.0	0.0	34.0	0	0
12:22:22	5.6	0.0	0.0	0.0	0.0	34.0	0	0
12:22:23	7.4	0.0	0.0	0.0	0.0	34.0	0	0
12:22:24	8.7	0.0	0.0	0.0	0.0	34.0	0	0
12:22:25	9.9	0.0	0.0	0.0	0.0	34.0	0	0
12:22:26	10.9	0.0	0.0	0.0	0.0	34.0	0	0
12:22:27	11.6	49.0	49.0	0.0	0.0	34.0	0	0
12:22:28	12.4	49.0	49.0	0.0	0.0	34.0	0	0
12:22:29	13.0	71.0	53.0	0.0	0.0	34.0	0	0
12:22:30	13.6	61.0	57.0	0.0	0.0	34.0	0	0
12:22:31	13.9	66.0	60.0	0.0	0.0	34.0	0	0
12:22:32	14.2	50.0	62.0	0.0	0.0	34.0	0	0
12:22:33	14.4	51.0	63.0	0.0	0.0	34.0	0	0
12:22:34	14.6	50.0	64.0	0.0	0.0	34.0	0	0
12:22:35	14.8	50.0	65.0	0.0	0.0	34.0	0	0
12:22:36	15.0	51.0	67.0	0.0	0.0	34.0	0	0
12:22:37	15.1	47.0	67.0	0.0	0.0	34.0	0	0
12:22:38	15.1	44.0	68.0	0.0	0.0	34.0	0	0
12:22:39	15.1	38.0	69.0	0.0	0.0	34.0	0	0
12:22:40	15.3	39.0	69.0	0.0	0.0	34.0	0	0
12:22:41	15.6	50.0	69.0	0.0	0.0	34.0	0	0
12:22:42	15.4	50.0	70.0	0.0	0.0	34.0	0	0
12:22:43	15.1	49.0	71.0	0.0	0.0	34.0	0	0
12:22:44	14.8	22.0	70.0	0.0	0.0	34.0	0	0
12:22:45	14.6	19.0	68.0	0.0	0.0	34.0	0	0
12:22:46	14.5	26.0	67.0	0.0	0.0	34.0	0	0
12:22:47	14.4	29.0	67.0	0.0	0.0	34.0	0	0
12:22:48	14.1	24.0	66.0	0.0	0.0	34.0	0	0
12:22:49	13.9	27.0	65.0	0.0	0.0	34.0	0	0
12:22:50	13.8	21.0	64.0	0.0	0.0	34.0	0	0
12:22:51	13.5	34.0	63.0	0.0	0.0	34.0	0	0
12:22:52	13.3	29.0	62.0	0.0	0.0	34.0	0	0
12:22:53	13.1	29.0	61.0	0.0	0.0	34.0	0	0
12:22:54	13.1	30.0	60.0	0.0	0.0	34.0	0	0
12:22:55	13.4	31.0	60.0	0.0	0.0	34.0	0	0
12:22:56	13.5	60.0	60.0	0.0	0.0	34.0	0	0
12:22:57	13.5	51.0	61.0	0.0	0.0	34.0	0	0
12:22:58	13.4	41.0	61.0	0.0	0.0	34.0	0	0
12:22:59	13.4	47.0	61.0	0.0	0.0	34.0	0	0
12:23:00	13.4	37.0	61.0	0.0	0.0	34.0	0	0
12:23:01	13.4	38.0	61.0	0.0	0.0	34.0	0	0
12:23:02	13.5	41.0	61.0	0.0	0.0	34.0	0	0
12:23:03	13.6	36.0	61.0	0.0	0.0	34.0	0	0
12:23:04	13.7	46.0	61.0	0.0	0.0	34.0	0	0
12:23:05	13.7	45.0	62.0	0.0	0.0	34.0	0	0
12:23:06	13.8	43.0	62.0	0.0	0.0	34.0	0	0
12:23:07	13.7	35.0	62.0	0.0	0.0	34.0	0	0
12:23:08	13.6	42.0	62.0	0.0	0.0	34.0	0	0
12:23:09	13.6	32.0	62.0	0.0	0.0	34.0	0	0
12:23:10	13.5	31.0	62.0	0.0	0.0	34.0	0	0
12:23:11	13.5	38.0	62.0	0.0	0.0	34.0	0	0
12:23:12	13.3	26.0	62.0	0.0	0.0	34.0	0	0
12:23:13	13.1	30.0	61.0	0.0	0.0	34.0	0	0
12:23:14	13.1	29.0	61.0	0.0	0.0	34.0	0	0
12:23:15	13.0	25.0	60.0	0.0	0.0	34.0	0	0
12:23:16	13.0	30.0	60.0	0.0	0.0	34.0	0	0
12:23:17	13.1	27.0	59.0	0.0	0.0	34.0	0	0
12:23:18	13.4	39.0	59.0	0.0	0.0	34.0	0	0
12:23:19	13.8	47.0	60.0	0.0	0.0	34.0	0	0
12:23:20	13.8	53.0	61.0	0.0	0.0	34.0	0	0
12:23:21	13.7	59.0	62.0	0.0	0.0	34.0	0	0
12:23:22	13.7	38.0	63.0	0.0	0.0	34.0	0	0
12:23:23	13.6	31.0	62.0	0.0	0.0	34.0	0	0
12:23:24	13.4	30.0	62.0	0.0	0.0	34.0	0	0
12:23:25	13.3	22.0	61.0	0.0	0.0	34.0	0	0
12:23:26	13.2	29.0	61.0	0.0	0.0	34.0	0	0
12:23:27	13.2	30.0	60.0	0.0	0.0	34.0	0	0
12:23:28	13.1	32.0	60.0	0.0	0.0	34.0	0	0
12:23:29	13.2	33.0	60.0	0.0	0.0	34.0	0	0
12:23:30	13.3	40.0	60.0	0.0	0.0	34.0	0	0
12:23:31	13.4	37.0	60.0	0.0	0.0	34.0	0	0
12:23:32	13.5	40.0	61.0	0.0	0.0	34.0	0	0
12:23:33	13.5	40.0	61.0	0.0	0.0	34.0	0	0
12:23:34	13.6	38.0	61.0	0.0	0.0	34.0	0	0
12:23:35	13.7	42.0	62.0	0.0	0.0	34.0	0	0
12:23:36	13.9	39.0	62.0	0.0	0.0	34.0	0	0
12:23:37	14.0	49.0	62.0	0.0	0.0	34.0	0	0
12:23:38	13.9	42.0	63.0	0.0	0.0	34.0	0	0
12:23:39	13.7	36.0	63.0	0.0	0.0	34.0	0	0
12:23:40	13.8	26.0	63.0	0.0	0.0	34.0	0	0
12:23:41	13.7	32.0	62.0	0.0	0.0	34.0	0	0
12:23:42	13.7	36.0	62.0	0.0	0.0	34.0	0	0
12:23:43	13.6	34.0	62.0	0.0	0.0	34.0	0	0
12:23:44	13.5	33.0	62.0	0.0	0.0	34.0	0	0
12:23:45	13.4	29.0	62.0	0.0	0.0	34.0	0	0
12:23:46	13.5	28.0	61.0	0.0	0.0	34.0	0	0
12:23:47	13.5	39.0	61.0	0.0	0.0	34.0	0	0
12:23:48	13.5	36.0	61.0	0.0	0.0	34.0	0	0
12:23:49	13.6	35.0	61.0	0.0	0.0	34.0	0	0
12:23:50	13.5	40.0	62.0	0.0	0.0	34.0	0	0
12:23:51	13.4	35.0	62.0	0.0	0.0	34.0	0	0
12:23:52	13.3	33.0	61.0	0.0	0.0	34.0	0	0
12:23:53	13.5	28.0	61.0	0.0	0.0	34.0	0	0
12:23:54	13.5	32.0	61.0	0.0	0.0	34.0	0	0
12:23:55	13.3	51.0	61.0	0.0	0.0	34.0	0	0
12:23:56	13.2	27.0	61.0	0.0	0.0	34.0	0	0
12:23:57	13.2	24.0	61.0	0.0	0.0	34.0	0	0
12:23:58	13.2	29.0	60.0	0.0	0.0	34.0	0	0
12:23:59	13.3	32.0	60.0	0.0	0.0	34.0	0	0
12:24:00	13.3	38.0	60.0	0.0	0.0	34.0	0	0
12:24:01	13.4	43.0	60.0	0.0	0.0	34.0	0	0
12:24:02	13.5	37.0	60.0	0.0	0.0	34.0	0	0
12:24:03	13.4	42.0	61.0	0.0	0.0	34.0	0	0
12:24:04	13.4	39.0	61.0	0.0	0.0	34.0	0	0
12:24:05	13.5	34.0	61.0	0.0	0.0	34.0	0	0
12:24:06	13.5	36.0	61.0	0.0	0.0	34.0	0	0
12:24:07	13.3	37.0	61.0	0.0	0.0	34.0	0	0
12:24:08	13.3	38.0	61.0	0.0	0.0	34.0	0	0
12:24:09	13.2	29.0	61.0	0.0	0.0	34.0	0	0
12:24:10	13.2	33.0	61.0	0.0	0.0	34.0	0	0
12:24:11	13.4	28.0	60.0	0.0	0.0	34.0	0	0
12:24:12	13.4	35.0	60.0	0.0	0.0	34.0	0	0
12:24:13	13.4	45.0	61.0	0.0	0.0	34.0	0	0
12:24:14	13.4	38.0	61.0	0.0	0.0	34.0	0	0
12:24:15	13.5	33.0	61.0	0.0	0.0	34.0	0	0
12:24:16	13.5	38.0	61.0	0.0	0.0	34.0	0	0
12:24:17	13.6	36.0	61.0	0.0	0.0	34.0	0	0
12:24:18	13.4	37.0	62.0	0.0	0.0	34.0	0	0
12:24:19	13.2	26.0	61.0	0.0	0.0	34.0	0	0
12:24:20	13.1	22.0	60.0	0.0	0.0	34.0	0	0
12:24:21	13.0	26.0	60.0	0.0	0.0	34.0	0	0
12:24:22	13.0	33.0	60.0	0.0	0.0	34.0	0	0
12:24:23	13.0	33.0	60.0	0.0	0.0	34.0	0	0
12:24:24	13.0	32.0	59.0	0.0	0.0	34.0	0	0
12:24:25	13.1	38.0	59.0	0.0	0.0	34.0	0	0
12:24:26	13.3	35.0	59.0	0.0	0.0	34.0	0	0
12:24:27	13.5	49.0	60.0	0.0	0.0	34.0	0	0
12:24:28	13.7	48.0	61.0	0.0	0.0	34.0	0	0
12:24:29	13.8	49.0	62.0	0.0	0.0	34.0	0	0
12:24:30	13.6	44.0	62.0	0.0	0.0	34.0	0	0
12:24:31	13.4	26.0	62.0	0.0	0.0	34.0	0	0
12:24:32	13.3	23.0	62.0	0.0	0.0	34.0	0	0
12:24:33	13.2	24.0	61.0	0.0	0.0	34.0	0	0
12:24:34	13.1	28.0	60.0	0.0	0.0	34.0	0	0
12:24:35	13.0	29.0	60.0	0.0	0.0	34.0	0	0
12:24:36	13.1	30.0	59.0	0.0	0.0	34.0	0	0
12:24:37	13.2	43.0	59.0	0.0	0.0	34.0	0	0
12:24:38	13.2	44.0	60.0	0.0	0.0	34.0	0	0
12:24:39	13.3	38.0	60.0	0.0	0.0	34.0	0	0
12:24:40	13.4	40.0	60.0	0.0	0.0	34.0	0	0
12:24:41	13.4	40.0	61.0	0.0	0.0	34.0	0	0
12:24:42	13.3	39.0	61.0	0.0	0.0	34.0	0	0
12:24:43	13.3	34.0	61.0	0.0	0.0	34.0	0	0
12:24:44	13.1	33.0	60.0	0.0	0.0	34.0	0	0
12:24:45	13.1	28.0	60.0	0.0	0.0	34.0	0	0
12:24:46	13.2	26.0	60.0	0.0	0.0	34.0	0	0
12:24:47	13.1	40.0	60.0	0.0	0.0	34.0	0	0
12:24:48	13.1	34.0	60.0	0.0	0.0	34.0	0	0
12:24:49	13.1	33.0	60.0	0.0	0.0	34.0	0	0
12:24:50	13.1	35.0	60.0	0.0	0.0	34.0	0	0
12:24:51	13.1	38.0	60.0	0.0	0.0	34.0	0	0
12:24:52	13.1	35.0	60.0	0.0	0.0	34.0	0	0
12:24:53	13.0	33.0	60.0	0.0	0.0	34.0	0	0
12:24:54	13.0	33.0	60.0	0.0	0.0	34.0	0	0
12:24:55	13.0	32.0	59.0	0.0	0.0	34.0	0	0
12:24:56	13.0	33.0	59.0	0.0	0.0	34.0	0	0
12:24:57	13.1	35.0	59.0	0.0	0.0	34.0	0	0
12:24:58	13.1	44.0	60.0	0.0	0.0	34.0	0	0
12:24:59	13.2	33.0	60.0	0.0	0.0	34.0	0	0
12:25:00	13.2	39.0	60.0	0.0	0.0	34.0	0	0
12:25:01	13.2	39.0	60.0	0.0	0.0	34.0	0	0
12:25:02	13.0	36.0	60.0	0.0	0.0	34.0	0	0
12:25:03	12.8	21.0	60.0	0.0	0.0	34.0	0	0
12:25:04	12.7	21.0	60.0	0.0	0.0	34.0	0	0
12:25:05	12.7	22.0	59.0	0.0	0.0	34.0	0	0
12:25:06	12.9	28.0	58.0	0.0	0.0	34.0	0	0
12:25:07	12.9	33.0	58.0	0.0	0.0	34.0	0	0
12:25:08	12.9	44.0	58.0	0.0	0.0	34.0	0	0
12:25:09	13.2	37.0	59.0	0.0	0.0	34.0	0	0
12:25:10	13.1	35.0	59.0	0.0	0.0	34.0	0	0
12:25:11	13.1	54.0	59.0	0.0	0.0	34.0	0	0
12:25:12	13.3	32.0	60.0	0.0	0.0	34.0	0	0
12:25:13	13.5	36.0	60.0	0.0	0.0	34.0	0	0
12:25:14	13.5	51.0	60.0	0.0	0.0	34.0	0	0
12:25:15	13.4	46.0	61.0	0.0	0.0	34.0	0	0
12:25:16	13.5	36.0	61.0	0.0	0.0	34.0	0	0
12:25:17	13.4	31.0	61.0	0.0	0.0	34.0	0	0
12:25:18	13.3	41.0	61.0	0.0	0.0	34.0	0	0
12:25:19	13.3	32.0	61.0	0.0	0.0	34.0	0	0
12:25:20	13.2	30.0	61.0	0.0	0.0	34.0	0	0
12:25:21	13.1	35.0	61.0	0.0	0.0	34.0	0	0
12:25:22	13.1	31.0	60.0	0.0	0.0	34.0	0	0
12:25:23	13.0	31.0	60.0	0.0	0.0	34.0	0	0
12:25:24	12.9	32.0	60.0	0.0	0.0	34.0	0	0
12:25:25	13.1	28.0	59.0	0.0	0.0	34.0	0	0
12:25:26	13.2	30.0	59.0	0.0	0.0	34.0	0	0
12:25:27	13.4	47.0	59.0	0.0	0.0	34.0	0	0
12:25:28	13.3	40.0	60.0	0.0	0.0	34.0	0	0
12:25:29	13.3	46.0	61.0	0.0	0.0	34.0	0	0
12:25:30	13.4	31.0	61.0	0.0	0.0	34.0	0	0
12:25:31	13.5	43.0	61.0	0.0	0.0	34.0	0	0
12:25:32	13.6	41.0	61.0	0.0	0.0	34.0	0	0
12:25:33	13.7	45.0	62.0	0.0	0.0	34.0	0	0
12:25:34	13.7	42.0	63.0	0.0	0.0	34.0	0	0
12:25:35	13.6	34.0	62.0	0.0	0.0	34.0	0	0
12:25:36	13.6	32.0	62.0	0.0	0.0	34.0	0	0
12:25:37	13.5	28.0	62.0	0.0	0.0	34.0	0	0
12:25:38	13.3	31.0	61.0	0.0	0.0	34.0	0	0
12:25:39	13.3	25.0	61.0	0.0	0.0	34.0	0	0
12:25:40	13.5	30.0	60.0	0.0	0.0	34.0	0	0
12:25:41	13.5	46.0	61.0	0.0	0.0	34.0	0	0
12:25:42	13.5	33.0	61.0	0.0	0.0	34.0	0	0
12:25:43	13.4	38.0	61.0	0.0	0.0	34.0	0	0
12:25:44	13.3	32.0	61.0	0.0	0.0	34.0	0	0
12:25:45	13.3	29.0	61.0	0.0	0.0	34.0	0	0
12:25:46	13.4	32.0	60.0	0.0	0.0	34.0	0	0
12:25:47	13.4	37.0	60.0	0.0	0.0	34.0	0	0
12:25:48	13.3	40.0	61.0	0.0	0.0	34.0	0	0
12:25:49	13.3	33.0	61.0	0.0	0.0	34.0	0	0
12:25:50	13.3	35.0	61.0	0.0	0.0	34.0	0	0
12:25:51	13.3	34.0	61.0	0.0	0.0	34.0	0	0
12:25:52	13.3	33.0	60.0	0.0	0.0	34.0	0	0
12:25:53	13.3	33.0	61.0	0.0	0.0	34.0	0	0
12:25:54	13.3	38.0	60.0	0.0	0.0	34.0	0	0
12:25:55	13.5	31.0	60.0	0.0	0.0	34.0	0	0
12:25:56	13.4	42.0	61.0	0.0	0.0	34.0	0	0
12:25:57	13.3	38.0	61.0	0.0	0.0	34.0	0	0
12:25:58	13.4	30.0	61.0	0.0	0.0	34.0	0	0
12:25:59	13.4	37.0	61.0	0.0	0.0	34.0	0	0
12:26:00	13.3	36.0	61.0	0.0	0.0	34.0	0	0
12:26:01	13.2	30.0	61.0	0.0	0.0	34.0	0	0
12:26:02	13.1	33.0	60.0	0.0	0.0	34.0	0	0
12:26:03	13.2	28.0	60.0	0.0	0.0	34.0	0	0
12:26:04	13.3	31.0	60.0	0.0	0.0	34.0	0	0
12:26:05	13.4	42.0	60.0	0.0	0.0	34.0	0	0
12:26:06	13.5	40.0	60.0	0.0	0.0	34.0	0	0
12:26:07	13.4	41.0	61.0	0.0	0.0	34.0	0	0
12:26:08	13.5	37.0	61.0	0.0	0.0	34.0	0	0
12:26:09	13.5	34.0	61.0	0.0	0.0	34.0	0	0
12:26:10	13.4	33.0	61.0	0.0	0.0	34.0	0	0
12:26:11	13.3	40.0	61.0	0.0	0.0	34.0	0	0
12:26:12	13.2	25.0	61.0	0.0	0.0	34.0	0	0
12:26:13	13.2	28.0	60.0	0.0	0.0	34.0	0	0
12:26:14	13.3	29.0	60.0	0.0	0.0	34.0	0	0
12:26:15	13.3	33.0	60.0	0.0	0.0	34.0	0	0
12:26:16	13.1	45.0	60.0	0.0	0.0	34.0	0	0
12:26:17	12.9	26.0	60.0	0.0	0.0	34.0	0	0
12:26:18	12.8	24.0	59.0	0.0	0.0	34.0	0	0
12:26:19	13.1	29.0	59.0	0.0	0.0	34.0	0	0
12:26:20	13.3	31.0	58.0	0.0	0.0	34.0	0	0
12:26:21	13.3	56.0	60.0	0.0	0.0	34.0	0	0
12:26:22	13.4	43.0	60.0	0.0	0.0	34.0	0	0
12:26:23	13.4	36.0	60.0	0.0	0.0	34.0	0	0
12:26:24	13.5	39.0	61.0	0.0	0.0	34.0	0	0
12:26:25	13.5	42.0	61.0	0.0	0.0	34.0	0	0
12:26:26	13.4	37.0	61.0	0.0	0.0	34.0	0	0
12:26:27	13.5	31.0	61.0	0.0	0.0	34.0	0	0
12:26:28	13.5	38.0	61.0	0.0	0.0	34.0	0	0
12:26:29	13.4	36.0	61.0	0.0	0.0	34.0	0	0
12:26:30	13.4	37.0	61.0	0.0	0.0	34.0	0	0
12:26:31	13.3	29.0	61.0	0.0	0.0	34.0	0	0
12:26:32	13.5	32.0	61.0	0.0	0.0	34.0	0	0
12:26:33	13.4	36.0	61.0	0.0	0.0	34.0	0	0
12:26:34	13.3	38.0	61.0	0.0	0.0	34.0	0	0
12:26:35	13.4	28.0	61.0	0.0	0.0	34.0	0	0
12:26:36	13.3	32.0	60.0	0.0	0.0	34.0	0	0
12:26:37	13.3	40.0	61.0	0.0	0.0	34.0	0	0
12:26:38	13.4	28.0	60.0	0.0	0.0	34.0	0	0
12:26:39	13.4	40.0	60.0	0.0	0.0	34.0	0	0
12:26:40	13.5	42.0	61.0	0.0	0.0	34.0	0	0
12:26:41	13.5	35.0	61.0	0.0	0.0	34.0	0	0
12:26:42	13.6	41.0	61.0	0.0	0.0	34.0	0	0
12:26:43	13.5	38.0	61.0	0.0	0.0	34.0	0	0
12:26:44	13.5	35.0	62.0	0.0	0.0	34.0	0	0
12:26:45	13.4	30.0	61.0	0.0	0.0	34.0	0	0
12:26:46	13.3	34.0	61.0	0.0	0.0	34.0	0	0
12:26:47	13.4	31.0	61.0	0.0	0.0	34.0	0	0
12:26:48	13.4	34.0	61.0	0.0	0.0	34.0	0	0
12:26:49	13.5	37.0	61.0	0.0	0.0	34.0	0	0
12:26:50	13.5	43.0	61.0	0.0	0.0	34.0	0	0
12:26:51	13.6	35.0	62.0	0.0	0.0	34.0	0	0
12:26:52	13.7	38.0	62.0	0.0	0.0	34.0	0	0
12:26:53	13.7	46.0	62.0	0.0	0.0	34.0	0	0
12:26:54	13.6	37.0	62.0	0.0	0.0	34.0	0	0
12:26:55	13.5	31.0	62.0	0.0	0.0	34.0	0	0
12:26:56	13.2	23.0	62.0	0.0	0.0	34.0	0	0
12:26:57	13.0	23.0	61.0	0.0	0.0	34.0	0	0
12:26:58	12.9	22.0	60.0	0.0	0.0	34.0	0	0
12:26:59	12.8	25.0	59.0	0.0	0.0	34.0	0	0
12:27:00	12.9	28.0	59.0	0.0	0.0	34.0	0	0
12:27:01	13.2	38.0	58.0	0.0	0.0	34.0	0	0
12:27:02	13.3	59.0	60.0	0.0	0.0	34.0	0	0
12:27:03	13.2	43.0	60.0	0.0	0.0	34.0	0	0
12:27:04	13.3	36.0	60.0	0.0	0.0	34.0	0	0
12:27:05	13.3	38.0	60.0	0.0	0.0	34.0	0	0
12:27:06	13.4	42.0	61.0	0.0	0.0	34.0	0	0
12:27:07	13.6	41.0	61.0	0.0	0.0	34.0	0	0
12:27:08	13.7	51.0	62.0	0.0	0.0	34.0	0	0
12:27:09	13.7	40.0	62.0	0.0	0.0	34.0	0	0
12:27:10	13.7	41.0	62.0	0.0	0.0	34.0	0	0
12:27:11	13.6	36.0	62.0	0.0	0.0	34.0	0	0
12:27:12	13.5	30.0	62.0	0.0	0.0	34.0	0	0
12:27:13	13.6	32.0	62.0	0.0	0.0	34.0	0	0
12:27:14	13.5	37.0	61.0	0.0	0.0	34.0	0	0
12:27:15	13.4	33.0	62.0	0.0	0.0	34.0	0	0
12:27:16	13.3	28.0	61.0	0.0	0.0	34.0	0	0
12:27:17	13.2	27.0	61.0	0.0	0.0	34.0	0	0
12:27:18	13.4	28.0	60.0	0.0	0.0	34.0	0	0
12:27:19	13.5	43.0	60.0	0.0	0.0	34.0	0	0
12:27:20	13.5	39.0	61.0	0.0	0.0	34.0	0	0
12:27:21	13.5	46.0	61.0	0.0	0.0	34.0	0	0
12:27:22	13.5	34.0	61.0	0.0	0.0	34.0	0	0
12:27:23	13.5	36.0	62.0	0.0	0.0	34.0	0	0
12:27:24	13.5	36.0	61.0	0.0	0.0	34.0	0	0
12:27:25	13.5	40.0	62.0	0.0	0.0	34.0	0	0
12:27:26	13.6	34.0	62.0	0.0	0.0	34.0	0	0
12:27:27	13.6	38.0	62.0	0.0	0.0	34.0	0	0
12:27:28	13.7	39.0	62.0	0.0	0.0	34.0	0	0
12:27:29	13.6	34.0	62.0	0.0	0.0	34.0	0	0
12:27:30	13.5	39.0	62.0	0.0	0.0	34.0	0	0
12:27:31	13.5	26.0	62.0	0.0	0.0	34.0	0	0
12:27:32	13.4	30.0	61.0	0.0	0.0	34.0	0	0
12:27:33	13.4	34.0	61.0	0.0	0.0	34.0	0	0
12:27:34	13.3	32.0	61.0	0.0	0.0	34.0	0	0
12:27:35	13.3	34.0	61.0	0.0	0.0	34.0	0	0
12:27:36	13.4	31.0	61.0	0.0	0.0	34.0	0	0
12:27:37	13.3	31.0	60.0	0.0	0.0	34.0	0	0
12:27:38	13.3	45.0	61.0	0.0	0.0	34.0	0	0
12:27:39	13.3	27.0	61.0	0.0	0.0	34.0	0	0
12:27:40	13.5	38.0	60.0	0.0	0.0	34.0	0	0
12:27:41	13.6	36.0	61.0	0.0	0.0	34.0	0	0
12:27:42	13.7	47.0	61.0	0.0	0.0	34.0	0	0
12:27:43	13.7	44.0	62.0	0.0	0.0	34.0	0	0
12:27:44	13.6	37.0	62.0	0.0	0.0	34.0	0	0
12:27:45	13.5	37.0	62.0	0.0	0.0	34.0	0	0
12:27:46	13.3	30.0	62.0	0.0	0.0	34.0	0	0
12:27:47	13.3	29.0	62.0	0.0	0.0	34.0	0	0
12:27:48	13.4	35.0	61.0	0.0	0.0	34.0	0	0
12:27:49	13.3	39.0	61.0	0.0	0.0	34.0	0	0
12:27:50	13.2	29.0	61.0	0.0	0.0	34.0	0	0
12:27:51	13.2	31.0	60.0	0.0	0.0	34.0	0	0
12:27:52	13.1	33.0	60.0	0.0	0.0	34.0	0	0
12:27:53	13.1	29.0	60.0	0.0	0.0	34.0	0	0
12:27:54	13.2	34.0	60.0	0.0	0.0	34.0	0	0
12:27:55	13.4	43.0	60.0	0.0	0.0	34.0	0	0
12:27:56	13.4	47.0	61.0	0.0	0.0	34.0	0	0
12:27:57	13.3	30.0	61.0	0.0	0.0	34.0	0	0
12:27:58	13.4	34.0	61.0	0.0	0.0	34.0	0	0
12:27:59	13.4	36.0	61.0	0.0	0.0	34.0	0	0
12:28:00	13.4	36.0	61.0	0.0	0.0	34.0	0	0
12:28:01	13.4	35.0	61.0	0.0	0.0	34.0	0	0
12:28:02	13.3	32.0	61.0	0.0	0.0	34.0	0	0
12:28:03	13.1	30.0	61.0	0.0	0.0	34.0	0	0
12:28:04	13.1	24.0	60.0	0.0	0.0	34.0	0	0
12:28:05	13.3	32.0	60.0	0.0	0.0	34.0	0	0
12:28:06	13.4	38.0	60.0	0.0	0.0	34.0	0	0
12:28:07	13.3	49.0	61.0	0.0	0.0	34.0	0	0
12:28:08	13.2	26.0	61.0	0.0	0.0	34.0	0	0
12:28:09	13.2	32.0	60.0	0.0	0.0	34.0	0	0
12:28:10	13.3	35.0	60.0	0.0	0.0	34.0	0	0
12:28:11	13.5	36.0	60.0	0.0	0.0	34.0	0	0
12:28:12	13.6	48.0	61.0	0.0	0.0	34.0	0	0
12:28:13	13.4	41.0	61.0	0.0	0.0	34.0	0	0
12:28:14	13.3	29.0	61.0	0.0	0.0	34.0	0	0
12:28:15	13.4	25.0	61.0	0.0	0.0	34.0	0	0
12:28:16	13.3	35.0	60.0	0.0	0.0	34.0	0	0
12:28:17	13.4	33.0	61.0	0.0	0.0	34.0	0	0
12:28:18	13.5	37.0	61.0	0.0	0.0	34.0	0	0
12:28:19	13.6	40.0	61.0	0.0	0.0	34.0	0	0
12:28:20	13.5	43.0	61.0	0.0	0.0	34.0	0	0
12:28:21	13.4	36.0	62.0	0.0	0.0	34.0	0	0
12:28:22	13.4	30.0	61.0	0.0	0.0	34.0	0	0
12:28:23	13.5	34.0	61.0	0.0	0.0	34.0	0	0
12:28:24	13.6	32.0	61.0	0.0	0.0	34.0	0	0
12:28:25	13.5	48.0	61.0	0.0	0.0	34.0	0	0
12:28:26	13.6	32.0	62.0	0.0	0.0	34.0	0	0
12:28:27	13.5	42.0	62.0	0.0	0.0	34.0	0	0
12:28:28	13.4	34.0	62.0	0.0	0.0	34.0	0	0
12:28:29	13.4	25.0	61.0	0.0	0.0	34.0	0	0
12:28:30	13.3	36.0	61.0	0.0	0.0	34.0	0	0
12:28:31	13.5	29.0	61.0	0.0	0.0	34.0	0	0
12:28:32	13.5	39.0	61.0	0.0	0.0	34.0	0	0
12:28:33	13.4	49.0	61.0	0.0	0.0	34.0	0	0
12:28:34	13.3	25.0	61.0	0.0	0.0	34.0	0	0
12:28:35	13.4	25.0	61.0	0.0	0.0	34.0	0	0
12:28:36	13.4	38.0	61.0	0.0	0.0	34.0	0	0
12:28:37	13.5	34.0	61.0	0.0	0.0	34.0	0	0
12:28:38	13.6	43.0	61.0	0.0	0.0	34.0	0	0
12:28:39	13.6	43.0	61.0	0.0	0.0	34.0	0	0
12:28:40	13.5	42.0	62.0	0.0	0.0	34.0	0	0
12:28:41	13.6	32.0	62.0	0.0	0.0	34.0	0	0
12:28:42	13.7	38.0	62.0	0.0	0.0	34.0	0	0
12:28:43	13.7	38.0	62.0	0.0	0.0	34.0	0	0
12:28:44	13.5	41.0	62.0	0.0	0.0	34.0	0	0
12:28:45	13.4	30.0	62.0	0.0	0.0	34.0	0	0
12:28:46	13.2	25.0	62.0	0.0	0.0	34.0	0	0
12:28:47	13.1	28.0	61.0	0.0	0.0	34.0	0	0
12:28:48	13.1	25.0	60.0	0.0	0.0	34.0	0	0
12:28:49	13.0	26.0	60.0	0.0	0.0	34.0	0	0
12:28:50	13.3	39.0	59.0	0.0	0.0	34.0	0	0
12:28:51	13.7	28.0	59.0	0.0	0.0	34.0	0	0
12:28:52	13.7	54.0	60.0	0.0	0.0	34.0	0	0
12:28:53	13.8	63.0	62.0	0.0	0.0	34.0	0	0
12:28:54	13.9	35.0	62.0	0.0	0.0	34.0	0	0
12:28:55	13.8	41.0	63.0	0.0	0.0	34.0	0	0
12:28:56	13.7	26.0	63.0	0.0	0.0	34.0	0	0
12:28:57	13.6	33.0	63.0	0.0	0.0	34.0	0	0
12:28:58	13.5	30.0	62.0	0.0	0.0	34.0	0	0
12:28:59	13.3	32.0	62.0	0.0	0.0	34.0	0	0
12:29:00	13.2	22.0	61.0	0.0	0.0	34.0	0	0
12:29:01	13.2	25.0	60.0	0.0	0.0	34.0	0	0
12:29:02	13.1	30.0	60.0	0.0	0.0	34.0	0	0
12:29:03	13.1	32.0	60.0	0.0	0.0	34.0	0	0
12:29:04	13.1	35.0	60.0	0.0	0.0	34.0	0	0
12:29:05	13.1	36.0	60.0	0.0	0.0	34.0	0	0
12:29:06	13.1	33.0	60.0	0.0	0.0	34.0	0	0
12:29:07	13.1	37.0	60.0	0.0	0.0	34.0	0	0
12:29:08	13.2	39.0	60.0	0.0	0.0	34.0	0	0
12:29:09	13.2	38.0	60.0	0.0	0.0	34.0	0	0
12:29:10	13.3	38.0	60.0	0.0	0.0	34.0	0	0
12:29:11	13.3	39.0	60.0	0.0	0.0	34.0	0	0
12:29:12	13.3	42.0	61.0	0.0	0.0	34.0	0	0
12:29:13	13.3	33.0	61.0	0.0	0.0	34.0	0	0
12:29:14	13.4	33.0	60.0	0.0	0.0	34.0	0	0
12:29:15	13.4	37.0	60.0	0.0	0.0	34.0	0	0
12:29:16	13.4	44.0	61.0	0.0	0.0	34.0	0	0
12:29:17	13.4	32.0	61.0	0.0	0.0	34.0	0	0
12:29:18	13.5	35.0	61.0	0.0	0.0	34.0	0	0
12:29:19	13.3	46.0	61.0	0.0	0.0	34.0	0	0
12:29:20	13.3	27.0	61.0	0.0	0.0	34.0	0	0
12:29:21	13.3	29.0	60.0	0.0	0.0	34.0	0	0
12:29:22	13.4	37.0	60.0	0.0	0.0	34.0	0	0
12:29:23	13.6	37.0	60.0	0.0	0.0	34.0	0	0
12:29:24	13.6	52.0	61.0	0.0	0.0	34.0	0	0
12:29:25	13.5	39.0	62.0	0.0	0.0	34.0	0	0
12:29:26	13.4	34.0	62.0	0.0	0.0	34.0	0	0
12:29:27	13.4	30.0	61.0	0.0	0.0	34.0	0	0
12:29:28	13.3	32.0	61.0	0.0	0.0	34.0	0	0
12:29:29	13.2	34.0	61.0	0.0	0.0	34.0	0	0
12:29:30	13.1	27.0	60.0	0.0	0.0	34.0	0	0
12:29:31	13.4	30.0	60.0	0.0	0.0	34.0	0	0
12:29:32	13.9	35.0	60.0	0.0	0.0	34.0	0	0
12:29:33	13.7	71.0	61.0	0.0	0.0	34.0	0	0
12:29:34	13.6	47.0	63.0	0.0	0.0	34.0	0	0
12:29:35	13.6	24.0	62.0	0.0	0.0	34.0	0	0
12:29:36	13.5	34.0	62.0	0.0	0.0	34.0	0	0
12:29:37	13.5	37.0	62.0	0.0	0.0	34.0	0	0
12:29:38	13.5	30.0	62.0	0.0	0.0	34.0	0	0
12:29:39	13.4	33.0	61.0	0.0	0.0	34.0	0	0
12:29:40	13.5	34.0	61.0	0.0	0.0	34.0	0	0
12:29:41	13.4	29.0	61.0	0.0	0.0	34.0	0	0
12:29:42	13.3	39.0	61.0	0.0	0.0	34.0	0	0
12:29:43	13.4	27.0	61.0	0.0	0.0	34.0	0	0
12:29:44	13.5	34.0	61.0	0.0	0.0	34.0	0	0
12:29:45	13.5	38.0	61.0	0.0	0.0	34.0	0	0
12:29:46	13.6	41.0	61.0	0.0	0.0	34.0	0	0
12:29:47	13.8	40.0	61.0	0.0	0.0	34.0	0	0
12:29:48	13.8	38.0	62.0	0.0	0.0	34.0	0	0
12:29:49	13.8	52.0	62.0	0.0	0.0	34.0	0	0
12:29:50	13.8	36.0	63.0	0.0	0.0	34.0	0	0
12:29:51	13.8	37.0	63.0	0.0	0.0	34.0	0	0
12:29:52	13.5	39.0	63.0	0.0	0.0	34.0	0	0
12:29:53	13.5	32.0	63.0	0.0	0.0	34.0	0	0
12:29:54	13.3	34.0	62.0	0.0	0.0	34.0	0	0
12:29:55	13.1	20.0	61.0	0.0	0.0	34.0	0	0
12:29:56	13.0	20.0	61.0	0.0	0.0	34.0	0	0
12:29:57	12.8	25.0	60.0	0.0	0.0	34.0	0	0
12:29:58	13.1	24.0	59.0	0.0	0.0	34.0	0	0
12:29:59	13.3	26.0	59.0	0.0	0.0	34.0	0	0
12:30:00	13.4	54.0	59.0	0.0	0.0	34.0	0	0
12:30:01	13.4	51.0	60.0	0.0	0.0	34.0	0	0
12:30:02	13.5	44.0	61.0	0.0	0.0	34.0	0	0
12:30:03	13.5	43.0	61.0	0.0	0.0	34.0	0	0
12:30:04	13.3	36.0	62.0	0.0	0.0	34.0	0	0
12:30:05	13.3	24.0	61.0	0.0	0.0	34.0	0	0
12:30:06	13.3	34.0	60.0	0.0	0.0	34.0	0	0
12:30:07	13.3	35.0	60.0	0.0	0.0	34.0	0	0
12:30:08	13.3	33.0	60.0	0.0	0.0	34.0	0	0
12:30:09	13.3	33.0	60.0	0.0	0.0	34.0	0	0
12:30:10	13.4	41.0	61.0	0.0	0.0	34.0	0	0
12:30:11	13.5	39.0	61.0	0.0	0.0	34.0	0	0
12:30:12	13.5	44.0	61.0	0.0	0.0	34.0	0	0
12:30:13	13.4	29.0	61.0	0.0	0.0	34.0	0	0
12:30:14	13.4	33.0	61.0	0.0	0.0	34.0	0	0
12:30:15	13.3	30.0	61.0	0.0	0.0	34.0	0	0
12:30:16	13.3	32.0	61.0	0.0	0.0	34.0	0	0
12:30:17	13.3	36.0	61.0	0.0	0.0	34.0	0	0
12:30:18	13.2	32.0	61.0	0.0	0.0	34.0	0	0
12:30:19	13.2	30.0	60.0	0.0	0.0	34.0	0	0
12:30:20	13.2	37.0	60.0	0.0	0.0	34.0	0	0
12:30:21	13.1	31.0	60.0	0.0	0.0	34.0	0	0
12:30:22	13.2	31.0	60.0	0.0	0.0	34.0	0	0
12:30:23	13.3	38.0	60.0	0.0	0.0	34.0	0	0
12:30:24	13.3	38.0	60.0	0.0	0.0	34.0	0	0
12:30:25	13.3	38.0	60.0	0.0	0.0	34.0	0	0
12:30:26	13.3	31.0	60.0	0.0	0.0	34.0	0	0
12:30:27	13.4	37.0	60.0	0.0	0.0	34.0	0	0
12:30:28	13.6	39.0	60.0	0.0	0.0	34.0	0	0
12:30:29	13.5	45.0	61.0	0.0	0.0	34.0	0	0
12:30:30	13.6	35.0	62.0	0.0	0.0	34.0	0	0
12:30:31	13.6	33.0	61.0	0.0	0.0	34.0	0	0
12:30:32	13.6	40.0	62.0	0.0	0.0	34.0	0	0
12:30:33	13.5	34.0	61.0	0.0	0.0	34.0	0	0
12:30:34	13.5	33.0	61.0	0.0	0.0	34.0	0	0
12:30:35	13.6	31.0	61.0	0.0	0.0	34.0	0	0
12:30:36	13.5	47.0	61.0	0.0	0.0	34.0	0	0
12:30:37	13.5	31.0	62.0	0.0	0.0	34.0	0	0
12:30:38	13.5	34.0	61.0	0.0	0.0	34.0	0	0
12:30:39	13.6	34.0	61.0	0.0	0.0	34.0	0	0
12:30:40	13.6	37.0	62.0	0.0	0.0	34.0	0	0
12:30:41	13.6	42.0	62.0	0.0	0.0	34.0	0	0
12:30:42	13.6	37.0	62.0	0.0	0.0	34.0	0	0
12:30:43	13.5	37.0	62.0	0.0	0.0	34.0	0	0
12:30:44	13.3	28.0	62.0	0.0	0.0	34.0	0	0
12:30:45	13.1	25.0	61.0	0.0	0.0	34.0	0	0
12:30:46	13.1	28.0	60.0	0.0	0.0	34.0	0	0
12:30:47	13.1	24.0	60.0	0.0	0.0	34.0	0	0
12:30:48	13.1	34.0	59.0	0.0	0.0	34.0	0	0
12:30:49	13.4	32.0	59.0	0.0	0.0	34.0	0	0
12:30:50	13.4	45.0	60.0	0.0	0.0	34.0	0	0
12:30:51	13.5	49.0	61.0	0.0	0.0	34.0	0	0
12:30:52	13.5	35.0	61.0	0.0	0.0	34.0	0	0
12:30:53	13.6	46.0	61.0	0.0	0.0	34.0	0	0
12:30:54	13.5	35.0	62.0	0.0	0.0	34.0	0	0
12:30:55	13.3	36.0	62.0	0.0	0.0	34.0	0	0
12:30:56	13.4	26.0	61.0	0.0	0.0	34.0	0	0
12:30:57	13.4	29.0	61.0	0.0	0.0	34.0	0	0
12:30:58	13.4	37.0	61.0	0.0	0.0	34.0	0	0
12:30:59	13.4	35.0	61.0	0.0	0.0	34.0	0	0
12:31:00	13.4	35.0	61.0	0.0	0.0	34.0	0	0
12:31:01	13.4	35.0	61.0	0.0	0.0	34.0	0	0
12:31:02	13.4	37.0	61.0	0.0	0.0	34.0	0	0
12:31:03	13.6	33.0	61.0	0.0	0.0	34.0	0	0
12:31:04	13.7	38.0	61.0	0.0	0.0	34.0	0	0
12:31:05	13.7	48.0	61.0	0.0	0.0	34.0	0	0
12:31:06	13.7	43.0	62.0	0.0	0.0	34.0	0	0
12:31:07	13.8	36.0	62.0	0.0	0.0	34.0	0	0
12:31:08	13.5	41.0	63.0	0.0	0.0	34.0	0	0
12:31:09	13.5	21.0	62.0	0.0	0.0	34.0	0	0
12:31:10	13.3	29.0	61.0	0.0	0.0	34.0	0	0
12:31:11	13.3	26.0	61.0	0.0	0.0	34.0	0	0
12:31:12	13.3	31.0	61.0	0.0	0.0	34.0	0	0
12:31:13	13.3	33.0	60.0	0.0	0.0	34.0	0	0
12:31:14	13.4	36.0	60.0	0.0	0.0	34.0	0	0
12:31:15	13.5	43.0	61.0	0.0	0.0	34.0	0	0
12:31:16	13.5	44.0	61.0	0.0	0.0	34.0	0	0
12:31:17	13.6	35.0	61.0	0.0	0.0	34.0	0	0
12:31:18	13.7	46.0	62.0	0.0	0.0	34.0	0	0
12:31:19	13.6	36.0	62.0	0.0	0.0	34.0	0	0
12:31:20	13.6	32.0	62.0	0.0	0.0	34.0	0	0
12:31:21	13.6	35.0	62.0	0.0	0.0	34.0	0	0
12:31:22	13.5	35.0	62.0	0.0	0.0	34.0	0	0
12:31:23	13.4	28.0	61.0	0.0	0.0	34.0	0	0
12:31:24	13.2	27.0	61.0	0.0	0.0	34.0	0	0
12:31:25	13.1	29.0	61.0	0.0	0.0	34.0	0	0
12:31:26	13.3	24.0	60.0	0.0	0.0	34.0	0	0
12:31:27	13.6	35.0	60.0	0.0	0.0	34.0	0	0
12:31:28	13.7	50.0	61.0	0.0	0.0	34.0	0	0
12:31:29	13.5	56.0	62.0	0.0	0.0	34.0	0	0
12:31:30	13.5	31.0	62.0	0.0	0.0	34.0	0	0
12:31:31	13.4	28.0	61.0	0.0	0.0	34.0	0	0
12:31:32	13.3	29.0	61.0	0.0	0.0	34.0	0	0
12:31:33	13.2	30.0	61.0	0.0	0.0	34.0	0	0
12:31:34	13.3	30.0	60.0	0.0	0.0	34.0	0	0
12:31:35	13.3	32.0	60.0	0.0	0.0	34.0	0	0
12:31:36	13.3	44.0	60.0	0.0	0.0	34.0	0	0
12:31:37	13.3	31.0	61.0	0.0	0.0	34.0	0	0
12:31:38	13.4	36.0	60.0	0.0	0.0	34.0	0	0
12:31:39	13.4	38.0	61.0	0.0	0.0	34.0	0	0
12:31:40	13.5	41.0	61.0	0.0	0.0	34.0	0	0
12:31:41	13.6	45.0	61.0	0.0	0.0	34.0	0	0
12:31:42	13.6	38.0	62.0	0.0	0.0	34.0	0	0
12:31:43	13.7	43.0	62.0	0.0	0.0	34.0	0	0
12:31:44	13.7	32.0	62.0	0.0	0.0	34.0	0	0
12:31:45	13.5	40.0	62.0	0.0	0.0	34.0	0	0
12:31:46	13.3	30.0	62.0	0.0	0.0	34.0	0	0
12:31:47	13.2	19.0	61.0	0.0	0.0	34.0	0	0
12:31:48	13.2	29.0	61.0	0.0	0.0	34.0	0	0
12:31:49	13.4	26.0	60.0	0.0	0.0	34.0	0	0
12:31:50	13.6	41.0	60.0	0.0	0.0	34.0	0	0
12:31:51	13.7	46.0	61.0	0.0	0.0	34.0	0	0
12:31:52	13.7	49.0	61.0	0.0	0.0	34.0	0	0
12:31:53	13.7	40.0	62.0	0.0	0.0	34.0	0	0
12:31:54	13.6	36.0	62.0	0.0	0.0	34.0	0	0
12:31:55	13.5	32.0	62.0	0.0	0.0	34.0	0	0
12:31:56	13.5	33.0	62.0	0.0	0.0	34.0	0	0
12:31:57	13.7	30.0	61.0	0.0	0.0	34.0	0	0
12:31:58	13.7	36.0	61.0	0.0	0.0	34.0	0	0
12:31:59	13.7	36.0	62.0	0.0	0.0	34.0	0	0
12:32:00	13.6	38.0	62.0	0.0	0.0	34.0	0	0
12:32:01	13.9	32.0	62.0	0.0	0.0	34.0	0	0
12:32:02	13.9	51.0	63.0	0.0	0.0	34.0	0	0
12:32:03	13.7	37.0	63.0	0.0	0.0	34.0	0	0
12:32:04	13.6	27.0	63.0	0.0	0.0	34.0	0	0
12:32:05	13.5	25.0	62.0	0.0	0.0	34.0	0	0
12:32:06	13.2	35.0	62.0	0.0	0.0	34.0	0	0
12:32:07	13.0	18.0	61.0	0.0	0.0	34.0	0	0
12:32:08	13.0	20.0	60.0	0.0	0.0	34.0	0	0
12:32:09	13.2	28.0	59.0	0.0	0.0	34.0	0	0
12:32:10	13.2	42.0	59.0	0.0	0.0	34.0	0	0
12:32:11	13.3	46.0	60.0	0.0	0.0	34.0	0	0
12:32:12	13.3	42.0	60.0	0.0	0.0	34.0	0	0
12:32:13	13.2	47.0	61.0	0.0	0.0	34.0	0	0
12:32:14	13.1	31.0	60.0	0.0	0.0	34.0	0	0
