# Supplementary material for: Handcycling with concurrent lower body low-frequency electromyostimulation significantly increases acute oxygen uptake: implications for rehabilitation and prevention
Source: PeerJ. 2022 May 18;10:e13333. doi: 10.7717/peerj.13333 (PMC9123886; doi:10.7717/peerj.13333)
Supplement: Supplemental Information 1 — Raw data for each participant (load, heart rate, spirometric data) and R-Scripts for data processing (as described in the material & method section under “Data aquisition”), and EMS intensity and blood lactate concentration. [file peerj-10-13333-s001.zip › raw_data/HANDCYCLE/EMS_Pilot_19_EMS_LOAD.csv]

Time	Speed [km/h]	Power [watt]	Cadence	Heartrate	Temperature [?]	Altitude [m]	latitude	longitude
12:07:14	0.0	0.0	0.0	0.0	0.0	34.0	0	0
12:07:15	0.0	0.0	0.0	0.0	0.0	34.0	0	0
12:07:16	0.0	0.0	0.0	0.0	0.0	34.0	0	0
12:07:17	0.0	0.0	0.0	0.0	0.0	34.0	0	0
12:07:18	0.0	0.0	0.0	0.0	0.0	34.0	0	0
12:07:19	0.0	0.0	0.0	0.0	0.0	34.0	0	0
12:07:20	0.0	0.0	0.0	0.0	0.0	34.0	0	0
12:07:21	0.0	0.0	0.0	0.0	0.0	34.0	0	0
12:07:22	0.0	0.0	0.0	0.0	0.0	34.0	0	0
12:07:23	0.0	0.0	0.0	0.0	0.0	34.0	0	0
12:07:24	0.0	0.0	0.0	0.0	0.0	34.0	0	0
12:07:25	0.0	0.0	0.0	0.0	0.0	34.0	0	0
12:07:26	0.0	0.0	0.0	0.0	0.0	34.0	0	0
12:07:27	0.0	0.0	0.0	0.0	0.0	34.0	0	0
12:07:28	0.0	0.0	0.0	0.0	0.0	34.0	0	0
12:07:29	0.0	0.0	0.0	0.0	0.0	34.0	0	0
12:07:30	0.0	0.0	0.0	0.0	0.0	34.0	0	0
12:07:31	0.0	0.0	0.0	0.0	0.0	34.0	0	0
12:07:32	0.0	0.0	0.0	0.0	0.0	34.0	0	0
12:07:33	0.0	0.0	0.0	0.0	0.0	34.0	0	0
12:07:34	0.0	0.0	0.0	0.0	0.0	34.0	0	0
12:07:35	0.0	0.0	0.0	0.0	0.0	34.0	0	0
12:07:36	0.0	0.0	0.0	0.0	0.0	34.0	0	0
12:07:37	0.0	0.0	0.0	0.0	0.0	34.0	0	0
12:07:38	2.3	0.0	0.0	0.0	0.0	34.0	0	0
12:07:39	4.3	0.0	0.0	0.0	0.0	34.0	0	0
12:07:40	4.7	0.0	0.0	0.0	0.0	34.0	0	0
12:07:41	5.6	0.0	0.0	0.0	0.0	34.0	0	0
12:07:42	6.6	0.0	0.0	0.0	0.0	34.0	0	0
12:07:43	7.5	0.0	0.0	0.0	0.0	34.0	0	0
12:07:44	8.5	0.0	0.0	0.0	0.0	34.0	0	0
12:07:45	9.3	0.0	0.0	0.0	0.0	34.0	0	0
12:07:46	9.7	44.0	42.0	0.0	0.0	34.0	0	0
12:07:47	10.3	44.0	42.0	0.0	0.0	34.0	0	0
12:07:48	10.8	44.0	42.0	0.0	0.0	34.0	0	0
12:07:49	10.8	36.0	45.0	0.0	0.0	34.0	0	0
12:07:50	11.2	46.0	48.0	0.0	0.0	34.0	0	0
12:07:51	11.5	26.0	49.0	0.0	0.0	34.0	0	0
12:07:52	11.7	42.0	51.0	0.0	0.0	34.0	0	0
12:07:53	12.1	40.0	52.0	0.0	0.0	34.0	0	0
12:07:54	12.4	43.0	54.0	0.0	0.0	34.0	0	0
12:07:55	12.8	48.0	55.0	0.0	0.0	34.0	0	0
12:07:56	13.5	55.0	57.0	0.0	0.0	34.0	0	0
12:07:57	13.7	74.0	60.0	0.0	0.0	34.0	0	0
12:07:58	13.9	45.0	62.0	0.0	0.0	34.0	0	0
12:07:59	13.9	46.0	63.0	0.0	0.0	34.0	0	0
12:08:00	13.7	30.0	63.0	0.0	0.0	34.0	0	0
12:08:01	13.4	22.0	60.0	0.0	0.0	34.0	0	0
12:08:02	13.4	19.0	62.0	0.0	0.0	34.0	0	0
12:08:03	13.5	24.0	61.0	0.0	0.0	34.0	0	0
12:08:04	13.4	42.0	61.0	0.0	0.0	34.0	0	0
12:08:05	13.3	31.0	61.0	0.0	0.0	34.0	0	0
12:08:06	13.1	29.0	61.0	0.0	0.0	34.0	0	0
12:08:07	12.9	23.0	60.0	0.0	0.0	34.0	0	0
12:08:08	13.0	27.0	59.0	0.0	0.0	34.0	0	0
12:08:09	12.9	38.0	59.0	0.0	0.0	34.0	0	0
12:08:10	13.0	31.0	59.0	0.0	0.0	34.0	0	0
12:08:11	13.0	42.0	59.0	0.0	0.0	34.0	0	0
12:08:12	12.9	40.0	59.0	0.0	0.0	34.0	0	0
12:08:13	12.9	31.0	59.0	0.0	0.0	34.0	0	0
12:08:14	13.0	39.0	59.0	0.0	0.0	34.0	0	0
12:08:15	13.1	43.0	59.0	0.0	0.0	34.0	0	0
12:08:16	13.1	44.0	59.0	0.0	0.0	34.0	0	0
12:08:17	13.2	39.0	60.0	0.0	0.0	34.0	0	0
12:08:18	13.2	42.0	60.0	0.0	0.0	34.0	0	0
12:08:19	13.3	37.0	60.0	0.0	0.0	34.0	0	0
12:08:20	13.2	43.0	60.0	0.0	0.0	34.0	0	0
12:08:21	13.2	28.0	60.0	0.0	0.0	34.0	0	0
12:08:22	13.2	37.0	60.0	0.0	0.0	34.0	0	0
12:08:23	13.1	33.0	60.0	0.0	0.0	34.0	0	0
12:08:24	13.1	31.0	60.0	0.0	0.0	34.0	0	0
12:08:25	12.8	32.0	60.0	0.0	0.0	34.0	0	0
12:08:26	12.6	19.0	59.0	0.0	0.0	34.0	0	0
12:08:27	12.7	19.0	59.0	0.0	0.0	34.0	0	0
12:08:28	12.6	23.0	58.0	0.0	0.0	34.0	0	0
12:08:29	12.7	39.0	58.0	0.0	0.0	34.0	0	0
12:08:30	12.8	29.0	58.0	0.0	0.0	34.0	0	0
12:08:31	12.8	40.0	58.0	0.0	0.0	34.0	0	0
12:08:32	12.9	40.0	58.0	0.0	0.0	34.0	0	0
12:08:33	13.1	34.0	59.0	0.0	0.0	34.0	0	0
12:08:34	13.1	42.0	59.0	0.0	0.0	34.0	0	0
12:08:35	13.1	42.0	59.0	0.0	0.0	34.0	0	0
12:08:36	13.1	41.0	60.0	0.0	0.0	34.0	0	0
12:08:37	13.0	30.0	60.0	0.0	0.0	34.0	0	0
12:08:38	13.1	35.0	60.0	0.0	0.0	34.0	0	0
12:08:39	13.0	34.0	59.0	0.0	0.0	34.0	0	0
12:08:40	12.9	37.0	60.0	0.0	0.0	34.0	0	0
12:08:41	13.2	25.0	59.0	0.0	0.0	34.0	0	0
12:08:42	13.2	32.0	59.0	0.0	0.0	34.0	0	0
12:08:43	13.1	44.0	60.0	0.0	0.0	34.0	0	0
12:08:44	13.1	32.0	60.0	0.0	0.0	34.0	0	0
12:08:45	13.2	34.0	60.0	0.0	0.0	34.0	0	0
12:08:46	13.2	37.0	60.0	0.0	0.0	34.0	0	0
12:08:47	13.1	36.0	60.0	0.0	0.0	34.0	0	0
12:08:48	13.0	31.0	60.0	0.0	0.0	34.0	0	0
12:08:49	12.9	29.0	59.0	0.0	0.0	34.0	0	0
12:08:50	12.8	26.0	59.0	0.0	0.0	34.0	0	0
12:08:51	12.8	30.0	59.0	0.0	0.0	34.0	0	0
12:08:52	13.1	25.0	58.0	0.0	0.0	34.0	0	0
12:08:53	13.2	48.0	58.0	0.0	0.0	34.0	0	0
12:08:54	13.3	39.0	59.0	0.0	0.0	34.0	0	0
12:08:55	13.4	46.0	60.0	0.0	0.0	34.0	0	0
12:08:56	13.3	36.0	60.0	0.0	0.0	34.0	0	0
12:08:57	13.1	40.0	61.0	0.0	0.0	34.0	0	0
12:08:58	13.0	23.0	60.0	0.0	0.0	34.0	0	0
12:08:59	13.0	22.0	59.0	0.0	0.0	34.0	0	0
12:09:00	13.0	29.0	59.0	0.0	0.0	34.0	0	0
12:09:01	13.0	33.0	59.0	0.0	0.0	34.0	0	0
12:09:02	13.0	34.0	59.0	0.0	0.0	34.0	0	0
12:09:03	13.1	40.0	59.0	0.0	0.0	34.0	0	0
12:09:04	13.1	33.0	59.0	0.0	0.0	34.0	0	0
12:09:05	13.2	39.0	59.0	0.0	0.0	34.0	0	0
12:09:06	13.2	39.0	60.0	0.0	0.0	34.0	0	0
12:09:07	13.3	44.0	60.0	0.0	0.0	34.0	0	0
12:09:08	13.3	34.0	60.0	0.0	0.0	34.0	0	0
12:09:09	13.4	37.0	60.0	0.0	0.0	34.0	0	0
12:09:10	13.4	38.0	60.0	0.0	0.0	34.0	0	0
12:09:11	13.3	37.0	61.0	0.0	0.0	34.0	0	0
12:09:12	13.4	34.0	60.0	0.0	0.0	34.0	0	0
12:09:13	13.3	36.0	60.0	0.0	0.0	34.0	0	0
12:09:14	13.3	38.0	61.0	0.0	0.0	34.0	0	0
12:09:15	13.2	30.0	60.0	0.0	0.0	34.0	0	0
12:09:16	13.4	29.0	60.0	0.0	0.0	34.0	0	0
12:09:17	13.3	44.0	60.0	0.0	0.0	34.0	0	0
12:09:18	13.3	36.0	60.0	0.0	0.0	34.0	0	0
12:09:19	13.4	34.0	60.0	0.0	0.0	34.0	0	0
12:09:20	13.3	39.0	60.0	0.0	0.0	34.0	0	0
12:09:21	13.3	34.0	61.0	0.0	0.0	34.0	0	0
12:09:22	13.3	35.0	60.0	0.0	0.0	34.0	0	0
12:09:23	13.2	33.0	60.0	0.0	0.0	34.0	0	0
12:09:24	13.2	33.0	60.0	0.0	0.0	34.0	0	0
12:09:25	13.3	34.0	60.0	0.0	0.0	34.0	0	0
12:09:26	13.1	36.0	60.0	0.0	0.0	34.0	0	0
12:09:27	13.1	36.0	60.0	0.0	0.0	34.0	0	0
12:09:28	13.1	27.0	60.0	0.0	0.0	34.0	0	0
12:09:29	13.0	32.0	59.0	0.0	0.0	34.0	0	0
12:09:30	13.0	33.0	59.0	0.0	0.0	34.0	0	0
12:09:31	13.1	31.0	59.0	0.0	0.0	34.0	0	0
12:09:32	13.2	43.0	59.0	0.0	0.0	34.0	0	0
12:09:33	13.3	38.0	60.0	0.0	0.0	34.0	0	0
12:09:34	13.3	41.0	60.0	0.0	0.0	34.0	0	0
12:09:35	13.4	34.0	60.0	0.0	0.0	34.0	0	0
12:09:36	13.3	41.0	60.0	0.0	0.0	34.0	0	0
12:09:37	13.2	41.0	61.0	0.0	0.0	34.0	0	0
12:09:38	13.4	25.0	61.0	0.0	0.0	34.0	0	0
12:09:39	13.4	35.0	60.0	0.0	0.0	34.0	0	0
12:09:40	13.4	41.0	61.0	0.0	0.0	34.0	0	0
12:09:41	13.3	36.0	61.0	0.0	0.0	34.0	0	0
12:09:42	13.1	33.0	61.0	0.0	0.0	34.0	0	0
12:09:43	13.1	23.0	61.0	0.0	0.0	34.0	0	0
12:09:44	13.0	27.0	60.0	0.0	0.0	34.0	0	0
12:09:45	12.9	30.0	59.0	0.0	0.0	34.0	0	0
12:09:46	12.9	25.0	59.0	0.0	0.0	34.0	0	0
12:09:47	13.4	31.0	59.0	0.0	0.0	34.0	0	0
12:09:48	13.3	50.0	59.0	0.0	0.0	34.0	0	0
12:09:49	13.2	51.0	61.0	0.0	0.0	34.0	0	0
12:09:50	13.3	31.0	61.0	0.0	0.0	34.0	0	0
12:09:51	13.3	31.0	60.0	0.0	0.0	34.0	0	0
12:09:52	13.2	38.0	60.0	0.0	0.0	34.0	0	0
12:09:53	13.1	31.0	60.0	0.0	0.0	34.0	0	0
12:09:54	13.2	28.0	60.0	0.0	0.0	34.0	0	0
12:09:55	13.2	37.0	60.0	0.0	0.0	34.0	0	0
12:09:56	13.2	34.0	60.0	0.0	0.0	34.0	0	0
12:09:57	13.0	31.0	60.0	0.0	0.0	34.0	0	0
12:09:58	13.1	31.0	60.0	0.0	0.0	34.0	0	0
12:09:59	13.2	25.0	59.0	0.0	0.0	34.0	0	0
12:10:00	13.4	44.0	59.0	0.0	0.0	34.0	0	0
12:10:01	13.4	37.0	60.0	0.0	0.0	34.0	0	0
12:10:02	13.3	46.0	61.0	0.0	0.0	34.0	0	0
12:10:03	13.3	30.0	61.0	0.0	0.0	34.0	0	0
12:10:04	13.2	32.0	60.0	0.0	0.0	34.0	0	0
12:10:05	13.6	32.0	60.0	0.0	0.0	34.0	0	0
12:10:06	13.7	39.0	60.0	0.0	0.0	34.0	0	0
12:10:07	13.5	60.0	61.0	0.0	0.0	34.0	0	0
12:10:08	13.5	29.0	62.0	0.0	0.0	34.0	0	0
12:10:09	13.5	28.0	61.0	0.0	0.0	34.0	0	0
12:10:10	13.4	38.0	61.0	0.0	0.0	34.0	0	0
12:10:11	13.5	30.0	61.0	0.0	0.0	34.0	0	0
12:10:12	13.4	31.0	61.0	0.0	0.0	34.0	0	0
12:10:13	13.4	37.0	61.0	0.0	0.0	34.0	0	0
12:10:14	13.4	34.0	61.0	0.0	0.0	34.0	0	0
12:10:15	13.4	32.0	61.0	0.0	0.0	34.0	0	0
12:10:16	13.2	35.0	61.0	0.0	0.0	34.0	0	0
12:10:17	13.3	35.0	61.0	0.0	0.0	34.0	0	0
12:10:18	13.3	26.0	60.0	0.0	0.0	34.0	0	0
12:10:19	13.5	38.0	60.0	0.0	0.0	34.0	0	0
12:10:20	13.5	35.0	61.0	0.0	0.0	34.0	0	0
12:10:21	13.5	50.0	61.0	0.0	0.0	34.0	0	0
12:10:22	13.5	32.0	61.0	0.0	0.0	34.0	0	0
12:10:23	13.4	34.0	61.0	0.0	0.0	34.0	0	0
12:10:24	13.3	31.0	61.0	0.0	0.0	34.0	0	0
12:10:25	13.3	32.0	61.0	0.0	0.0	34.0	0	0
12:10:26	13.2	30.0	61.0	0.0	0.0	34.0	0	0
12:10:27	13.1	34.0	61.0	0.0	0.0	34.0	0	0
12:10:28	13.1	26.0	60.0	0.0	0.0	34.0	0	0
12:10:29	13.2	31.0	60.0	0.0	0.0	34.0	0	0
12:10:30	13.2	32.0	60.0	0.0	0.0	34.0	0	0
12:10:31	13.3	40.0	60.0	0.0	0.0	34.0	0	0
12:10:32	13.2	39.0	60.0	0.0	0.0	34.0	0	0
12:10:33	13.3	36.0	61.0	0.0	0.0	34.0	0	0
12:10:34	13.4	32.0	60.0	0.0	0.0	34.0	0	0
12:10:35	13.4	36.0	60.0	0.0	0.0	34.0	0	0
12:10:36	13.4	42.0	61.0	0.0	0.0	34.0	0	0
12:10:37	13.4	36.0	61.0	0.0	0.0	34.0	0	0
12:10:38	13.4	31.0	61.0	0.0	0.0	34.0	0	0
12:10:39	13.4	40.0	61.0	0.0	0.0	34.0	0	0
12:10:40	13.3	31.0	61.0	0.0	0.0	34.0	0	0
12:10:41	13.1	36.0	61.0	0.0	0.0	34.0	0	0
12:10:42	13.0	28.0	61.0	0.0	0.0	34.0	0	0
12:10:43	12.9	23.0	60.0	0.0	0.0	34.0	0	0
12:10:44	12.8	24.0	59.0	0.0	0.0	34.0	0	0
12:10:45	12.9	26.0	59.0	0.0	0.0	34.0	0	0
12:10:46	13.1	29.0	58.0	0.0	0.0	34.0	0	0
12:10:47	13.4	43.0	58.0	0.0	0.0	34.0	0	0
12:10:48	13.5	52.0	59.0	0.0	0.0	34.0	0	0
12:10:49	13.5	53.0	60.0	0.0	0.0	34.0	0	0
12:10:50	13.6	38.0	61.0	0.0	0.0	34.0	0	0
12:10:51	13.6	38.0	62.0	0.0	0.0	34.0	0	0
12:10:52	13.6	35.0	62.0	0.0	0.0	34.0	0	0
12:10:53	13.5	33.0	62.0	0.0	0.0	34.0	0	0
12:10:54	13.4	29.0	61.0	0.0	0.0	34.0	0	0
12:10:55	13.3	31.0	61.0	0.0	0.0	34.0	0	0
12:10:56	13.1	23.0	61.0	0.0	0.0	34.0	0	0
12:10:57	13.1	26.0	60.0	0.0	0.0	34.0	0	0
12:10:58	13.3	31.0	60.0	0.0	0.0	34.0	0	0
12:10:59	13.2	46.0	60.0	0.0	0.0	34.0	0	0
12:11:00	13.2	30.0	60.0	0.0	0.0	34.0	0	0
12:11:01	13.2	37.0	60.0	0.0	0.0	34.0	0	0
12:11:02	13.2	36.0	60.0	0.0	0.0	34.0	0	0
12:11:03	13.1	33.0	60.0	0.0	0.0	34.0	0	0
12:11:04	13.0	29.0	60.0	0.0	0.0	34.0	0	0
12:11:05	12.9	27.0	59.0	0.0	0.0	34.0	0	0
12:11:06	13.2	30.0	59.0	0.0	0.0	34.0	0	0
12:11:07	13.1	49.0	59.0	0.0	0.0	34.0	0	0
12:11:08	13.1	34.0	60.0	0.0	0.0	34.0	0	0
12:11:09	13.2	34.0	60.0	0.0	0.0	34.0	0	0
12:11:10	13.3	39.0	60.0	0.0	0.0	34.0	0	0
12:11:11	13.3	42.0	60.0	0.0	0.0	34.0	0	0
12:11:12	13.2	35.0	61.0	0.0	0.0	34.0	0	0
12:11:13	13.2	33.0	60.0	0.0	0.0	34.0	0	0
12:11:14	13.2	35.0	60.0	0.0	0.0	34.0	0	0
12:11:15	13.2	35.0	60.0	0.0	0.0	34.0	0	0
12:11:16	13.1	33.0	60.0	0.0	0.0	34.0	0	0
12:11:17	13.1	27.0	60.0	0.0	0.0	34.0	0	0
12:11:18	13.5	34.0	59.0	0.0	0.0	34.0	0	0
12:11:19	13.5	58.0	60.0	0.0	0.0	34.0	0	0
12:11:20	13.5	40.0	61.0	0.0	0.0	34.0	0	0
12:11:21	13.6	35.0	61.0	0.0	0.0	34.0	0	0
12:11:22	13.6	41.0	62.0	0.0	0.0	34.0	0	0
12:11:23	13.6	38.0	62.0	0.0	0.0	34.0	0	0
12:11:24	13.5	33.0	62.0	0.0	0.0	34.0	0	0
12:11:25	13.4	37.0	61.0	0.0	0.0	34.0	0	0
12:11:26	13.3	29.0	61.0	0.0	0.0	34.0	0	0
12:11:27	13.3	27.0	61.0	0.0	0.0	34.0	0	0
12:11:28	13.3	32.0	60.0	0.0	0.0	34.0	0	0
12:11:29	13.5	40.0	61.0	0.0	0.0	34.0	0	0
12:11:30	13.5	38.0	61.0	0.0	0.0	34.0	0	0
12:11:31	13.5	39.0	61.0	0.0	0.0	34.0	0	0
12:11:32	13.5	39.0	61.0	0.0	0.0	34.0	0	0
12:11:33	13.4	34.0	61.0	0.0	0.0	34.0	0	0
12:11:34	13.3	27.0	61.0	0.0	0.0	34.0	0	0
12:11:35	13.2	29.0	60.0	0.0	0.0	34.0	0	0
12:11:36	13.2	30.0	60.0	0.0	0.0	34.0	0	0
12:11:37	13.2	30.0	60.0	0.0	0.0	34.0	0	0
12:11:38	13.1	42.0	60.0	0.0	0.0	34.0	0	0
12:11:39	13.1	29.0	60.0	0.0	0.0	34.0	0	0
12:11:40	13.1	29.0	59.0	0.0	0.0	34.0	0	0
12:11:41	13.3	39.0	60.0	0.0	0.0	34.0	0	0
12:11:42	13.5	40.0	60.0	0.0	0.0	34.0	0	0
12:11:43	13.4	49.0	61.0	0.0	0.0	34.0	0	0
12:11:44	13.4	35.0	61.0	0.0	0.0	34.0	0	0
12:11:45	13.4	32.0	61.0	0.0	0.0	34.0	0	0
12:11:46	13.4	37.0	61.0	0.0	0.0	34.0	0	0
12:11:47	13.4	35.0	61.0	0.0	0.0	34.0	0	0
12:11:48	13.3	28.0	61.0	0.0	0.0	34.0	0	0
12:11:49	13.4	37.0	61.0	0.0	0.0	34.0	0	0
12:11:50	13.4	37.0	61.0	0.0	0.0	34.0	0	0
12:11:51	13.3	36.0	61.0	0.0	0.0	34.0	0	0
12:11:52	13.4	30.0	61.0	0.0	0.0	34.0	0	0
12:11:53	13.3	34.0	60.0	0.0	0.0	34.0	0	0
12:11:54	13.3	37.0	60.0	0.0	0.0	34.0	0	0
12:11:55	13.4	32.0	60.0	0.0	0.0	34.0	0	0
12:11:56	13.4	32.0	60.0	0.0	0.0	34.0	0	0
12:11:57	13.4	46.0	61.0	0.0	0.0	34.0	0	0
12:11:58	13.4	36.0	61.0	0.0	0.0	34.0	0	0
12:11:59	13.4	34.0	61.0	0.0	0.0	34.0	0	0
12:12:00	13.3	36.0	61.0	0.0	0.0	34.0	0	0
12:12:01	13.3	34.0	61.0	0.0	0.0	34.0	0	0
12:12:02	13.3	31.0	61.0	0.0	0.0	34.0	0	0
12:12:03	13.3	31.0	60.0	0.0	0.0	34.0	0	0
12:12:04	13.5	35.0	60.0	0.0	0.0	34.0	0	0
12:12:05	13.4	44.0	61.0	0.0	0.0	34.0	0	0
12:12:06	13.3	39.0	61.0	0.0	0.0	34.0	0	0
12:12:07	13.3	31.0	61.0	0.0	0.0	34.0	0	0
12:12:08	13.2	31.0	61.0	0.0	0.0	34.0	0	0
12:12:09	13.2	31.0	60.0	0.0	0.0	34.0	0	0
12:12:10	13.1	29.0	60.0	0.0	0.0	34.0	0	0
12:12:11	13.1	32.0	60.0	0.0	0.0	34.0	0	0
12:12:12	13.2	35.0	60.0	0.0	0.0	34.0	0	0
12:12:13	13.3	32.0	60.0	0.0	0.0	34.0	0	0
12:12:14	13.2	47.0	60.0	0.0	0.0	34.0	0	0
12:12:15	13.2	33.0	60.0	0.0	0.0	34.0	0	0
12:12:16	13.1	31.0	60.0	0.0	0.0	34.0	0	0
12:12:17	13.2	29.0	60.0	0.0	0.0	34.0	0	0
12:12:18	13.3	36.0	60.0	0.0	0.0	34.0	0	0
12:12:19	13.3	42.0	60.0	0.0	0.0	34.0	0	0
12:12:20	13.4	33.0	60.0	0.0	0.0	34.0	0	0
12:12:21	13.5	46.0	61.0	0.0	0.0	34.0	0	0
12:12:22	13.5	40.0	61.0	0.0	0.0	34.0	0	0
12:12:23	13.5	38.0	62.0	0.0	0.0	34.0	0	0
12:12:24	13.5	38.0	62.0	0.0	0.0	34.0	0	0
12:12:25	13.4	29.0	62.0	0.0	0.0	34.0	0	0
12:12:26	13.4	31.0	61.0	0.0	0.0	34.0	0	0
12:12:27	13.2	33.0	61.0	0.0	0.0	34.0	0	0
12:12:28	13.1	28.0	61.0	0.0	0.0	34.0	0	0
12:12:29	13.1	27.0	60.0	0.0	0.0	34.0	0	0
12:12:30	13.1	27.0	60.0	0.0	0.0	34.0	0	0
12:12:31	13.2	30.0	59.0	0.0	0.0	34.0	0	0
12:12:32	13.4	40.0	59.0	0.0	0.0	34.0	0	0
12:12:33	13.4	41.0	60.0	0.0	0.0	34.0	0	0
12:12:34	13.4	46.0	61.0	0.0	0.0	34.0	0	0
12:12:35	13.4	32.0	61.0	0.0	0.0	34.0	0	0
12:12:36	13.4	35.0	61.0	0.0	0.0	34.0	0	0
12:12:37	13.4	37.0	61.0	0.0	0.0	34.0	0	0
12:12:38	13.3	36.0	61.0	0.0	0.0	34.0	0	0
12:12:39	13.4	32.0	61.0	0.0	0.0	34.0	0	0
12:12:40	13.3	32.0	61.0	0.0	0.0	34.0	0	0
12:12:41	13.2	35.0	61.0	0.0	0.0	34.0	0	0
12:12:42	13.1	30.0	61.0	0.0	0.0	34.0	0	0
12:12:43	13.0	28.0	60.0	0.0	0.0	34.0	0	0
12:12:44	13.2	27.0	60.0	0.0	0.0	34.0	0	0
12:12:45	13.3	34.0	59.0	0.0	0.0	34.0	0	0
12:12:46	13.4	41.0	60.0	0.0	0.0	34.0	0	0
12:12:47	13.4	44.0	60.0	0.0	0.0	34.0	0	0
12:12:48	13.4	35.0	61.0	0.0	0.0	34.0	0	0
12:12:49	13.5	35.0	61.0	0.0	0.0	34.0	0	0
12:12:50	13.5	35.0	61.0	0.0	0.0	34.0	0	0
12:12:51	13.5	41.0	61.0	0.0	0.0	34.0	0	0
12:12:52	13.4	40.0	61.0	0.0	0.0	34.0	0	0
12:12:53	13.5	33.0	62.0	0.0	0.0	34.0	0	0
12:12:54	13.5	29.0	61.0	0.0	0.0	34.0	0	0
12:12:55	13.5	38.0	61.0	0.0	0.0	34.0	0	0
12:12:56	13.4	37.0	61.0	0.0	0.0	34.0	0	0
12:12:57	13.3	27.0	61.0	0.0	0.0	34.0	0	0
12:12:58	13.4	34.0	61.0	0.0	0.0	34.0	0	0
12:12:59	13.6	36.0	61.0	0.0	0.0	34.0	0	0
12:13:00	13.5	45.0	61.0	0.0	0.0	34.0	0	0
12:13:01	13.6	34.0	62.0	0.0	0.0	34.0	0	0
12:13:02	13.7	34.0	62.0	0.0	0.0	34.0	0	0
12:13:03	13.7	42.0	62.0	0.0	0.0	34.0	0	0
12:13:04	13.7	40.0	62.0	0.0	0.0	34.0	0	0
12:13:05	13.5	36.0	63.0	0.0	0.0	34.0	0	0
12:13:06	13.4	23.0	62.0	0.0	0.0	34.0	0	0
12:13:07	13.3	28.0	61.0	0.0	0.0	34.0	0	0
12:13:08	13.1	27.0	61.0	0.0	0.0	34.0	0	0
12:13:09	13.1	24.0	60.0	0.0	0.0	34.0	0	0
12:13:10	13.3	29.0	60.0	0.0	0.0	34.0	0	0
12:13:11	13.5	42.0	60.0	0.0	0.0	34.0	0	0
12:13:12	13.4	49.0	61.0	0.0	0.0	34.0	0	0
12:13:13	13.5	37.0	61.0	0.0	0.0	34.0	0	0
12:13:14	13.4	39.0	61.0	0.0	0.0	34.0	0	0
12:13:15	13.5	35.0	61.0	0.0	0.0	34.0	0	0
12:13:16	13.5	33.0	61.0	0.0	0.0	34.0	0	0
12:13:17	13.5	41.0	61.0	0.0	0.0	34.0	0	0
12:13:18	13.4	34.0	61.0	0.0	0.0	34.0	0	0
12:13:19	13.3	31.0	61.0	0.0	0.0	34.0	0	0
12:13:20	13.3	30.0	61.0	0.0	0.0	34.0	0	0
12:13:21	13.3	34.0	60.0	0.0	0.0	34.0	0	0
12:13:22	13.2	34.0	61.0	0.0	0.0	34.0	0	0
12:13:23	13.3	30.0	60.0	0.0	0.0	34.0	0	0
12:13:24	13.5	29.0	60.0	0.0	0.0	34.0	0	0
12:13:25	13.5	53.0	60.0	0.0	0.0	34.0	0	0
12:13:26	13.4	40.0	61.0	0.0	0.0	34.0	0	0
12:13:27	13.4	34.0	61.0	0.0	0.0	34.0	0	0
12:13:28	13.3	32.0	61.0	0.0	0.0	34.0	0	0
12:13:29	13.3	31.0	61.0	0.0	0.0	34.0	0	0
12:13:30	13.3	32.0	61.0	0.0	0.0	34.0	0	0
12:13:31	13.3	28.0	60.0	0.0	0.0	34.0	0	0
12:13:32	13.5	38.0	60.0	0.0	0.0	34.0	0	0
12:13:33	13.6	34.0	60.0	0.0	0.0	34.0	0	0
12:13:34	13.6	54.0	61.0	0.0	0.0	34.0	0	0
12:13:35	13.7	42.0	62.0	0.0	0.0	34.0	0	0
12:13:36	13.6	37.0	62.0	0.0	0.0	34.0	0	0
12:13:37	13.6	39.0	62.0	0.0	0.0	34.0	0	0
12:13:38	13.7	26.0	62.0	0.0	0.0	34.0	0	0
12:13:39	13.5	36.0	62.0	0.0	0.0	34.0	0	0
12:13:40	13.5	39.0	62.0	0.0	0.0	34.0	0	0
12:13:41	13.5	25.0	62.0	0.0	0.0	34.0	0	0
12:13:42	13.4	37.0	62.0	0.0	0.0	34.0	0	0
12:13:43	13.3	31.0	61.0	0.0	0.0	34.0	0	0
12:13:44	13.3	30.0	61.0	0.0	0.0	34.0	0	0
12:13:45	13.4	25.0	60.0	0.0	0.0	34.0	0	0
12:13:46	13.5	38.0	60.0	0.0	0.0	34.0	0	0
12:13:47	13.5	42.0	61.0	0.0	0.0	34.0	0	0
12:13:48	13.5	41.0	61.0	0.0	0.0	34.0	0	0
12:13:49	13.6	34.0	62.0	0.0	0.0	34.0	0	0
12:13:50	13.6	32.0	62.0	0.0	0.0	34.0	0	0
12:13:51	13.6	36.0	62.0	0.0	0.0	34.0	0	0
12:13:52	13.6	37.0	62.0	0.0	0.0	34.0	0	0
12:13:53	13.4	30.0	62.0	0.0	0.0	34.0	0	0
12:13:54	13.3	26.0	61.0	0.0	0.0	34.0	0	0
12:13:55	13.2	25.0	61.0	0.0	0.0	34.0	0	0
12:13:56	13.2	30.0	60.0	0.0	0.0	34.0	0	0
12:13:57	13.2	33.0	60.0	0.0	0.0	34.0	0	0
12:13:58	13.3	33.0	60.0	0.0	0.0	34.0	0	0
12:13:59	13.5	43.0	60.0	0.0	0.0	34.0	0	0
12:14:00	13.8	45.0	61.0	0.0	0.0	34.0	0	0
12:14:01	13.9	58.0	62.0	0.0	0.0	34.0	0	0
12:14:02	13.8	36.0	63.0	0.0	0.0	34.0	0	0
12:14:03	13.7	33.0	63.0	0.0	0.0	34.0	0	0
12:14:04	13.6	29.0	62.0	0.0	0.0	34.0	0	0
12:14:05	13.5	31.0	62.0	0.0	0.0	34.0	0	0
12:14:06	13.4	26.0	62.0	0.0	0.0	34.0	0	0
12:14:07	13.4	25.0	61.0	0.0	0.0	34.0	0	0
12:14:08	13.5	38.0	61.0	0.0	0.0	34.0	0	0
12:14:09	13.4	35.0	61.0	0.0	0.0	34.0	0	0
12:14:10	13.4	35.0	61.0	0.0	0.0	34.0	0	0
12:14:11	13.5	36.0	61.0	0.0	0.0	34.0	0	0
12:14:12	13.4	34.0	61.0	0.0	0.0	34.0	0	0
12:14:13	13.6	39.0	61.0	0.0	0.0	34.0	0	0
12:14:14	13.5	36.0	61.0	0.0	0.0	34.0	0	0
12:14:15	13.4	43.0	62.0	0.0	0.0	34.0	0	0
12:14:16	13.4	29.0	61.0	0.0	0.0	34.0	0	0
12:14:17	13.2	32.0	61.0	0.0	0.0	34.0	0	0
12:14:18	13.2	32.0	61.0	0.0	0.0	34.0	0	0
12:14:19	13.2	26.0	60.0	0.0	0.0	34.0	0	0
12:14:20	13.3	36.0	60.0	0.0	0.0	34.0	0	0
12:14:21	13.6	31.0	60.0	0.0	0.0	34.0	0	0
12:14:22	13.8	53.0	60.0	0.0	0.0	34.0	0	0
12:14:23	13.7	50.0	62.0	0.0	0.0	34.0	0	0
12:14:24	13.7	42.0	62.0	0.0	0.0	34.0	0	0
12:14:25	13.6	34.0	62.0	0.0	0.0	34.0	0	0
12:14:26	13.5	31.0	62.0	0.0	0.0	34.0	0	0
12:14:27	13.5	30.0	62.0	0.0	0.0	34.0	0	0
12:14:28	13.4	32.0	62.0	0.0	0.0	34.0	0	0
12:14:29	13.4	27.0	61.0	0.0	0.0	34.0	0	0
12:14:30	13.3	34.0	61.0	0.0	0.0	34.0	0	0
12:14:31	13.3	32.0	61.0	0.0	0.0	34.0	0	0
12:14:32	13.1	29.0	61.0	0.0	0.0	34.0	0	0
12:14:33	13.2	30.0	60.0	0.0	0.0	34.0	0	0
12:14:34	13.2	28.0	60.0	0.0	0.0	34.0	0	0
12:14:35	13.4	35.0	60.0	0.0	0.0	34.0	0	0
12:14:36	13.6	39.0	60.0	0.0	0.0	34.0	0	0
12:14:37	13.5	48.0	61.0	0.0	0.0	34.0	0	0
12:14:38	13.5	44.0	62.0	0.0	0.0	34.0	0	0
12:14:39	13.5	32.0	62.0	0.0	0.0	34.0	0	0
12:14:40	13.5	33.0	62.0	0.0	0.0	34.0	0	0
12:14:41	13.6	37.0	61.0	0.0	0.0	34.0	0	0
12:14:42	13.5	39.0	62.0	0.0	0.0	34.0	0	0
12:14:43	13.5	39.0	62.0	0.0	0.0	34.0	0	0
12:14:44	13.6	37.0	62.0	0.0	0.0	34.0	0	0
12:14:45	13.6	38.0	62.0	0.0	0.0	34.0	0	0
12:14:46	13.4	36.0	62.0	0.0	0.0	34.0	0	0
12:14:47	13.3	22.0	61.0	0.0	0.0	34.0	0	0
12:14:48	13.3	25.0	61.0	0.0	0.0	34.0	0	0
12:14:49	13.4	35.0	60.0	0.0	0.0	34.0	0	0
12:14:50	13.6	43.0	61.0	0.0	0.0	34.0	0	0
12:14:51	13.7	41.0	61.0	0.0	0.0	34.0	0	0
12:14:52	13.7	45.0	62.0	0.0	0.0	34.0	0	0
12:14:53	13.7	39.0	62.0	0.0	0.0	34.0	0	0
12:14:54	13.6	32.0	62.0	0.0	0.0	34.0	0	0
12:14:55	13.5	32.0	62.0	0.0	0.0	34.0	0	0
12:14:56	13.3	26.0	62.0	0.0	0.0	34.0	0	0
12:14:57	13.3	26.0	61.0	0.0	0.0	34.0	0	0
12:14:58	13.5	27.0	60.0	0.0	0.0	34.0	0	0
12:14:59	13.7	41.0	60.0	0.0	0.0	34.0	0	0
12:15:00	13.7	57.0	61.0	0.0	0.0	34.0	0	0
12:15:01	13.8	29.0	62.0	0.0	0.0	34.0	0	0
12:15:02	13.7	49.0	62.0	0.0	0.0	34.0	0	0
12:15:03	13.4	35.0	62.0	0.0	0.0	34.0	0	0
12:15:04	13.2	23.0	62.0	0.0	0.0	34.0	0	0
12:15:05	13.2	21.0	61.0	0.0	0.0	34.0	0	0
12:15:06	13.3	25.0	60.0	0.0	0.0	34.0	0	0
12:15:07	13.3	36.0	60.0	0.0	0.0	34.0	0	0
12:15:08	13.5	39.0	60.0	0.0	0.0	34.0	0	0
12:15:09	13.4	49.0	61.0	0.0	0.0	34.0	0	0
12:15:10	13.4	32.0	61.0	0.0	0.0	34.0	0	0
12:15:11	13.3	39.0	61.0	0.0	0.0	34.0	0	0
12:15:12	13.1	30.0	61.0	0.0	0.0	34.0	0	0
12:15:13	13.0	30.0	60.0	0.0	0.0	34.0	0	0
12:15:14	12.8	27.0	60.0	0.0	0.0	34.0	0	0
12:15:15	13.1	24.0	59.0	0.0	0.0	34.0	0	0
12:15:16	13.1	39.0	59.0	0.0	0.0	34.0	0	0
12:15:17	13.3	43.0	59.0	0.0	0.0	34.0	0	0
12:15:18	13.4	36.0	59.0	0.0	0.0	34.0	0	0
12:15:19	13.4	54.0	60.0	0.0	0.0	34.0	0	0
12:15:20	13.6	34.0	61.0	0.0	0.0	34.0	0	0
12:15:21	13.6	46.0	61.0	0.0	0.0	34.0	0	0
12:15:22	13.6	49.0	62.0	0.0	0.0	34.0	0	0
12:15:23	13.6	37.0	62.0	0.0	0.0	34.0	0	0
12:15:24	13.5	35.0	62.0	0.0	0.0	34.0	0	0
12:15:25	13.5	28.0	62.0	0.0	0.0	34.0	0	0
12:15:26	13.4	31.0	61.0	0.0	0.0	34.0	0	0
12:15:27	13.3	43.0	61.0	0.0	0.0	34.0	0	0
12:15:28	13.3	22.0	61.0	0.0	0.0	34.0	0	0
12:15:29	13.4	31.0	61.0	0.0	0.0	34.0	0	0
12:15:30	13.5	33.0	61.0	0.0	0.0	34.0	0	0
12:15:31	13.5	44.0	61.0	0.0	0.0	34.0	0	0
12:15:32	13.5	39.0	61.0	0.0	0.0	34.0	0	0
12:15:33	13.3	39.0	61.0	0.0	0.0	34.0	0	0
12:15:34	13.3	28.0	61.0	0.0	0.0	34.0	0	0
12:15:35	13.3	27.0	61.0	0.0	0.0	34.0	0	0
12:15:36	13.1	35.0	61.0	0.0	0.0	34.0	0	0
12:15:37	13.1	30.0	60.0	0.0	0.0	34.0	0	0
12:15:38	13.1	26.0	60.0	0.0	0.0	34.0	0	0
12:15:39	13.3	34.0	60.0	0.0	0.0	34.0	0	0
12:15:40	13.3	35.0	60.0	0.0	0.0	34.0	0	0
12:15:41	13.4	42.0	60.0	0.0	0.0	34.0	0	0
12:15:42	13.5	41.0	60.0	0.0	0.0	34.0	0	0
12:15:43	13.6	45.0	61.0	0.0	0.0	34.0	0	0
12:15:44	13.7	37.0	62.0	0.0	0.0	34.0	0	0
12:15:45	13.7	41.0	62.0	0.0	0.0	34.0	0	0
12:15:46	13.8	39.0	62.0	0.0	0.0	34.0	0	0
12:15:47	13.9	45.0	63.0	0.0	0.0	34.0	0	0
12:15:48	13.6	40.0	63.0	0.0	0.0	34.0	0	0
12:15:49	13.5	18.0	63.0	0.0	0.0	34.0	0	0
12:15:50	13.5	28.0	62.0	0.0	0.0	34.0	0	0
12:15:51	13.3	30.0	61.0	0.0	0.0	34.0	0	0
12:15:52	13.1	27.0	61.0	0.0	0.0	34.0	0	0
12:15:53	13.1	21.0	60.0	0.0	0.0	34.0	0	0
12:15:54	13.1	31.0	60.0	0.0	0.0	34.0	0	0
12:15:55	13.2	34.0	59.0	0.0	0.0	34.0	0	0
12:15:56	13.5	40.0	60.0	0.0	0.0	34.0	0	0
12:15:57	13.7	43.0	60.0	0.0	0.0	34.0	0	0
12:15:58	13.7	56.0	62.0	0.0	0.0	34.0	0	0
12:15:59	13.6	43.0	62.0	0.0	0.0	34.0	0	0
12:16:00	13.7	27.0	62.0	0.0	0.0	34.0	0	0
12:16:01	13.6	38.0	62.0	0.0	0.0	34.0	0	0
12:16:02	13.6	33.0	62.0	0.0	0.0	34.0	0	0
12:16:03	13.8	30.0	62.0	0.0	0.0	34.0	0	0
12:16:04	13.8	45.0	62.0	0.0	0.0	34.0	0	0
12:16:05	14.0	43.0	62.0	0.0	0.0	34.0	0	0
12:16:06	13.8	38.0	63.0	0.0	0.0	34.0	0	0
12:16:07	13.5	36.0	63.0	0.0	0.0	34.0	0	0
12:16:08	13.2	19.0	60.0	0.0	0.0	34.0	0	0
12:16:09	13.4	18.0	58.0	0.0	0.0	34.0	0	0
12:16:10	13.5	30.0	61.0	0.0	0.0	34.0	0	0
12:16:11	13.6	48.0	61.0	0.0	0.0	34.0	0	0
12:16:12	13.6	38.0	61.0	0.0	0.0	34.0	0	0
12:16:13	13.5	43.0	62.0	0.0	0.0	34.0	0	0
12:16:14	13.5	31.0	62.0	0.0	0.0	34.0	0	0
12:16:15	13.4	38.0	61.0	0.0	0.0	34.0	0	0
12:16:16	13.3	34.0	61.0	0.0	0.0	34.0	0	0
12:16:17	13.1	27.0	61.0	0.0	0.0	34.0	0	0
12:16:18	13.1	29.0	60.0	0.0	0.0	34.0	0	0
12:16:19	13.1	28.0	60.0	0.0	0.0	34.0	0	0
12:16:20	13.1	30.0	60.0	0.0	0.0	34.0	0	0
12:16:21	13.1	34.0	59.0	0.0	0.0	34.0	0	0
12:16:22	13.2	38.0	59.0	0.0	0.0	34.0	0	0
12:16:23	13.1	31.0	59.0	0.0	0.0	34.0	0	0
12:16:24	13.1	42.0	60.0	0.0	0.0	34.0	0	0
12:16:25	13.1	33.0	60.0	0.0	0.0	34.0	0	0
12:16:26	13.4	38.0	60.0	0.0	0.0	34.0	0	0
12:16:27	13.3	40.0	60.0	0.0	0.0	34.0	0	0
12:16:28	13.4	49.0	61.0	0.0	0.0	34.0	0	0
12:16:29	13.4	28.0	61.0	0.0	0.0	34.0	0	0
12:16:30	13.4	40.0	61.0	0.0	0.0	34.0	0	0
12:16:31	13.3	36.0	61.0	0.0	0.0	34.0	0	0
12:16:32	13.3	38.0	61.0	0.0	0.0	34.0	0	0
12:16:33	13.3	30.0	61.0	0.0	0.0	34.0	0	0
12:16:34	13.3	33.0	60.0	0.0	0.0	34.0	0	0
12:16:35	13.3	40.0	60.0	0.0	0.0	34.0	0	0
12:16:36	13.4	35.0	61.0	0.0	0.0	34.0	0	0
12:16:37	13.5	33.0	61.0	0.0	0.0	34.0	0	0
12:16:38	13.5	43.0	61.0	0.0	0.0	34.0	0	0
12:16:39	13.4	37.0	61.0	0.0	0.0	34.0	0	0
12:16:40	13.1	34.0	61.0	0.0	0.0	34.0	0	0
12:16:41	12.9	28.0	61.0	0.0	0.0	34.0	0	0
12:16:42	12.8	23.0	60.0	0.0	0.0	34.0	0	0
12:16:43	12.9	23.0	59.0	0.0	0.0	34.0	0	0
12:16:44	13.2	29.0	58.0	0.0	0.0	34.0	0	0
12:16:45	13.4	46.0	59.0	0.0	0.0	34.0	0	0
12:16:46	13.4	54.0	60.0	0.0	0.0	34.0	0	0
12:16:47	13.3	38.0	61.0	0.0	0.0	34.0	0	0
12:16:48	13.3	32.0	61.0	0.0	0.0	34.0	0	0
12:16:49	13.2	34.0	61.0	0.0	0.0	34.0	0	0
12:16:50	13.2	35.0	60.0	0.0	0.0	34.0	0	0
12:16:51	13.1	34.0	60.0	0.0	0.0	34.0	0	0
12:16:52	13.2	31.0	60.0	0.0	0.0	34.0	0	0
12:16:53	13.4	29.0	60.0	0.0	0.0	34.0	0	0
12:16:54	13.6	43.0	60.0	0.0	0.0	34.0	0	0
12:16:55	13.6	54.0	61.0	0.0	0.0	34.0	0	0
12:16:56	13.5	43.0	62.0	0.0	0.0	34.0	0	0
12:16:57	13.4	32.0	62.0	0.0	0.0	34.0	0	0
12:16:58	13.4	28.0	61.0	0.0	0.0	34.0	0	0
12:16:59	13.3	35.0	61.0	0.0	0.0	34.0	0	0
12:17:00	13.3	30.0	61.0	0.0	0.0	34.0	0	0
12:17:01	13.3	30.0	61.0	0.0	0.0	34.0	0	0
12:17:02	13.3	35.0	61.0	0.0	0.0	34.0	0	0
12:17:03	13.3	35.0	61.0	0.0	0.0	34.0	0	0
12:17:04	13.4	35.0	61.0	0.0	0.0	34.0	0	0
12:17:05	13.3	35.0	60.0	0.0	0.0	34.0	0	0
12:17:06	13.3	38.0	61.0	0.0	0.0	34.0	0	0
12:17:07	13.3	29.0	61.0	0.0	0.0	34.0	0	0
12:17:08	13.3	36.0	60.0	0.0	0.0	34.0	0	0
12:17:09	13.2	33.0	61.0	0.0	0.0	34.0	0	0
12:17:10	13.2	37.0	61.0	0.0	0.0	34.0	0	0
12:17:11	13.3	29.0	61.0	0.0	0.0	34.0	0	0
12:17:12	13.3	34.0	60.0	0.0	0.0	34.0	0	0
12:17:13	13.3	37.0	60.0	0.0	0.0	34.0	0	0
12:17:14	13.2	40.0	61.0	0.0	0.0	34.0	0	0
