# Supplementary material for: Handcycling with concurrent lower body low-frequency electromyostimulation significantly increases acute oxygen uptake: implications for rehabilitation and prevention
Source: PeerJ. 2022 May 18;10:e13333. doi: 10.7717/peerj.13333 (PMC9123886; doi:10.7717/peerj.13333)
Supplement: Supplemental Information 1 — Raw data for each participant (load, heart rate, spirometric data) and R-Scripts for data processing (as described in the material & method section under “Data aquisition”), and EMS intensity and blood lactate concentration. [file peerj-10-13333-s001.zip › raw_data/HANDCYCLE/EMS_Pilot_20_CON_LOAD.csv]

Time	Speed [km/h]	Power [watt]	Cadence	Heartrate	Temperature [?]	Altitude [m]	latitude	longitude
08:23:30	0.0	0.0	0.0	0.0	0.0	25.0	0	0
08:23:31	0.0	0.0	0.0	0.0	0.0	25.0	0	0
08:23:32	0.0	0.0	0.0	0.0	0.0	25.0	0	0
08:23:33	0.0	0.0	0.0	0.0	0.0	25.0	0	0
08:23:34	0.0	0.0	0.0	0.0	0.0	25.0	0	0
08:23:35	0.0	0.0	0.0	0.0	0.0	25.0	0	0
08:23:36	0.0	0.0	0.0	0.0	0.0	25.0	0	0
08:23:37	0.0	0.0	0.0	0.0	0.0	25.0	0	0
08:23:38	0.0	0.0	0.0	0.0	0.0	25.0	0	0
08:23:39	0.0	0.0	0.0	0.0	0.0	25.0	0	0
08:23:40	0.0	0.0	0.0	0.0	0.0	25.0	0	0
08:23:41	0.0	0.0	0.0	0.0	0.0	25.0	0	0
08:23:42	0.0	0.0	0.0	0.0	0.0	25.0	0	0
08:23:43	0.0	0.0	0.0	0.0	0.0	25.0	0	0
08:23:44	0.0	0.0	0.0	0.0	0.0	25.0	0	0
08:23:45	0.0	0.0	0.0	0.0	0.0	25.0	0	0
08:23:46	0.0	0.0	0.0	0.0	0.0	25.0	0	0
08:23:47	0.0	0.0	0.0	0.0	0.0	25.0	0	0
08:23:48	0.0	0.0	0.0	0.0	0.0	25.0	0	0
08:23:49	0.0	0.0	0.0	0.0	0.0	25.0	0	0
08:23:50	0.0	0.0	0.0	0.0	0.0	25.0	0	0
08:23:51	0.0	0.0	0.0	0.0	0.0	25.0	0	0
08:23:52	0.0	0.0	0.0	0.0	0.0	25.0	0	0
08:23:53	0.0	0.0	0.0	0.0	0.0	25.0	0	0
08:23:54	0.0	0.0	0.0	0.0	0.0	25.0	0	0
08:23:55	0.0	0.0	0.0	0.0	0.0	25.0	0	0
08:23:56	0.0	0.0	0.0	0.0	0.0	25.0	0	0
08:23:57	0.0	0.0	0.0	0.0	0.0	25.0	0	0
08:23:58	0.0	0.0	0.0	0.0	0.0	25.0	0	0
08:23:59	0.0	0.0	0.0	0.0	0.0	25.0	0	0
08:24:00	0.0	0.0	0.0	0.0	0.0	25.0	0	0
08:24:01	1.6	0.0	0.0	0.0	0.0	25.0	0	0
08:24:02	2.4	0.0	0.0	0.0	0.0	25.0	0	0
08:24:03	3.2	0.0	0.0	0.0	0.0	25.0	0	0
08:24:04	3.6	0.0	0.0	0.0	0.0	25.0	0	0
08:24:05	4.3	0.0	0.0	0.0	0.0	25.0	0	0
08:24:06	4.6	0.0	0.0	0.0	0.0	25.0	0	0
08:24:07	4.9	0.0	0.0	0.0	0.0	25.0	0	0
08:24:08	5.3	0.0	0.0	0.0	0.0	25.0	0	0
08:24:09	5.7	0.0	0.0	0.0	0.0	25.0	0	0
08:24:10	6.1	19.0	25.0	0.0	0.0	25.0	0	0
08:24:11	6.4	19.0	25.0	0.0	0.0	25.0	0	0
08:24:12	6.7	19.0	25.0	0.0	0.0	25.0	0	0
08:24:13	6.8	19.0	25.0	0.0	0.0	25.0	0	0
08:24:14	7.0	17.0	29.0	0.0	0.0	25.0	0	0
08:24:15	7.3	17.0	29.0	0.0	0.0	25.0	0	0
08:24:16	7.5	19.0	31.0	0.0	0.0	25.0	0	0
08:24:17	7.6	19.0	31.0	0.0	0.0	25.0	0	0
08:24:18	7.7	24.0	32.0	0.0	0.0	25.0	0	0
08:24:19	7.8	23.0	34.0	0.0	0.0	25.0	0	0
08:24:20	7.8	23.0	34.0	0.0	0.0	25.0	0	0
08:24:21	7.8	24.0	35.0	0.0	0.0	25.0	0	0
08:24:22	7.8	24.0	35.0	0.0	0.0	25.0	0	0
08:24:23	7.8	23.0	36.0	0.0	0.0	25.0	0	0
08:24:24	7.8	21.0	36.0	0.0	0.0	25.0	0	0
08:24:25	8.2	21.0	36.0	0.0	0.0	25.0	0	0
08:24:26	8.7	22.0	36.0	0.0	0.0	25.0	0	0
08:24:27	9.2	22.0	36.0	0.0	0.0	25.0	0	0
08:24:28	9.8	36.0	37.0	0.0	0.0	25.0	0	0
08:24:29	10.3	46.0	40.0	0.0	0.0	25.0	0	0
08:24:30	10.7	50.0	44.0	0.0	0.0	25.0	0	0
08:24:31	11.3	52.0	47.0	0.0	0.0	25.0	0	0
08:24:32	11.8	52.0	47.0	0.0	0.0	25.0	0	0
08:24:33	12.2	57.0	50.0	0.0	0.0	25.0	0	0
08:24:34	12.6	52.0	53.0	0.0	0.0	25.0	0	0
08:24:35	13.0	47.0	55.0	0.0	0.0	25.0	0	0
08:24:36	13.3	53.0	57.0	0.0	0.0	25.0	0	0
08:24:37	13.5	53.0	59.0	0.0	0.0	25.0	0	0
08:24:38	13.5	47.0	60.0	0.0	0.0	25.0	0	0
08:24:39	13.5	42.0	61.0	0.0	0.0	25.0	0	0
08:24:40	13.4	34.0	61.0	0.0	0.0	25.0	0	0
08:24:41	13.4	36.0	61.0	0.0	0.0	25.0	0	0
08:24:42	13.4	29.0	61.0	0.0	0.0	25.0	0	0
08:24:43	13.3	38.0	61.0	0.0	0.0	25.0	0	0
08:24:44	13.2	29.0	61.0	0.0	0.0	25.0	0	0
08:24:45	13.1	32.0	61.0	0.0	0.0	25.0	0	0
08:24:46	13.1	32.0	60.0	0.0	0.0	25.0	0	0
08:24:47	13.1	28.0	60.0	0.0	0.0	25.0	0	0
08:24:48	13.2	36.0	60.0	0.0	0.0	25.0	0	0
08:24:49	13.3	34.0	60.0	0.0	0.0	25.0	0	0
08:24:50	13.3	36.0	60.0	0.0	0.0	25.0	0	0
08:24:51	13.3	41.0	60.0	0.0	0.0	25.0	0	0
08:24:52	13.3	38.0	61.0	0.0	0.0	25.0	0	0
08:24:53	13.4	36.0	61.0	0.0	0.0	25.0	0	0
08:24:54	13.4	35.0	61.0	0.0	0.0	25.0	0	0
08:24:55	13.2	36.0	61.0	0.0	0.0	25.0	0	0
08:24:56	13.1	35.0	61.0	0.0	0.0	25.0	0	0
08:24:57	13.1	25.0	60.0	0.0	0.0	25.0	0	0
08:24:58	13.1	29.0	60.0	0.0	0.0	25.0	0	0
08:24:59	13.2	34.0	60.0	0.0	0.0	25.0	0	0
08:25:00	13.1	37.0	60.0	0.0	0.0	25.0	0	0
08:25:01	13.0	35.0	60.0	0.0	0.0	25.0	0	0
08:25:02	13.0	32.0	60.0	0.0	0.0	25.0	0	0
08:25:03	12.9	25.0	60.0	0.0	0.0	25.0	0	0
08:25:04	12.8	32.0	59.0	0.0	0.0	25.0	0	0
08:25:05	12.8	31.0	59.0	0.0	0.0	25.0	0	0
08:25:06	13.0	24.0	58.0	0.0	0.0	25.0	0	0
08:25:07	13.2	41.0	58.0	0.0	0.0	25.0	0	0
08:25:08	13.3	43.0	59.0	0.0	0.0	25.0	0	0
08:25:09	13.5	46.0	60.0	0.0	0.0	25.0	0	0
08:25:10	13.5	41.0	60.0	0.0	0.0	25.0	0	0
08:25:11	13.6	43.0	61.0	0.0	0.0	25.0	0	0
08:25:12	13.6	35.0	61.0	0.0	0.0	25.0	0	0
08:25:13	13.5	39.0	62.0	0.0	0.0	25.0	0	0
08:25:14	13.5	37.0	62.0	0.0	0.0	25.0	0	0
08:25:15	13.5	28.0	62.0	0.0	0.0	25.0	0	0
08:25:16	13.4	34.0	61.0	0.0	0.0	25.0	0	0
08:25:17	13.3	33.0	61.0	0.0	0.0	25.0	0	0
08:25:18	13.2	28.0	61.0	0.0	0.0	25.0	0	0
08:25:19	13.2	27.0	60.0	0.0	0.0	25.0	0	0
08:25:20	13.2	33.0	60.0	0.0	0.0	25.0	0	0
08:25:21	13.2	33.0	60.0	0.0	0.0	25.0	0	0
08:25:22	13.1	34.0	60.0	0.0	0.0	25.0	0	0
08:25:23	13.0	33.0	60.0	0.0	0.0	25.0	0	0
08:25:24	13.0	33.0	60.0	0.0	0.0	25.0	0	0
08:25:25	13.2	29.0	60.0	0.0	0.0	25.0	0	0
08:25:26	13.2	31.0	59.0	0.0	0.0	25.0	0	0
08:25:27	13.2	44.0	60.0	0.0	0.0	25.0	0	0
08:25:28	13.3	36.0	60.0	0.0	0.0	25.0	0	0
08:25:29	13.3	41.0	61.0	0.0	0.0	25.0	0	0
08:25:30	13.3	35.0	61.0	0.0	0.0	25.0	0	0
08:25:31	13.2	31.0	61.0	0.0	0.0	25.0	0	0
08:25:32	13.3	31.0	60.0	0.0	0.0	25.0	0	0
08:25:33	13.0	35.0	61.0	0.0	0.0	25.0	0	0
08:25:34	12.8	20.0	68.0	0.0	0.0	25.0	0	0
08:25:35	12.5	20.0	67.0	0.0	0.0	25.0	0	0
08:25:36	12.4	19.0	66.0	0.0	0.0	25.0	0	0
08:25:37	12.3	22.0	65.0	0.0	0.0	25.0	0	0
08:25:38	12.2	29.0	64.0	0.0	0.0	25.0	0	0
08:25:39	11.9	30.0	64.0	0.0	0.0	25.0	0	0
08:25:40	11.7	20.0	63.0	0.0	0.0	25.0	0	0
08:25:41	11.5	18.0	62.0	0.0	0.0	25.0	0	0
08:25:42	11.4	22.0	61.0	0.0	0.0	25.0	0	0
08:25:43	11.3	22.0	60.0	0.0	0.0	25.0	0	0
08:25:44	11.3	24.0	59.0	0.0	0.0	25.0	0	0
08:25:45	11.4	25.0	58.0	0.0	0.0	25.0	0	0
08:25:46	11.5	30.0	58.0	0.0	0.0	25.0	0	0
08:25:47	11.5	37.0	59.0	0.0	0.0	25.0	0	0
08:25:48	11.5	45.0	60.0	0.0	0.0	25.0	0	0
08:25:49	11.5	23.0	60.0	0.0	0.0	25.0	0	0
08:25:50	11.4	27.0	59.0	0.0	0.0	25.0	0	0
08:25:51	11.3	31.0	59.0	0.0	0.0	25.0	0	0
08:25:52	11.3	25.0	59.0	0.0	0.0	25.0	0	0
08:25:53	11.4	28.0	59.0	0.0	0.0	25.0	0	0
08:25:54	11.5	34.0	59.0	0.0	0.0	25.0	0	0
08:25:55	11.5	35.0	59.0	0.0	0.0	25.0	0	0
08:25:56	11.5	30.0	59.0	0.0	0.0	25.0	0	0
08:25:57	11.7	33.0	59.0	0.0	0.0	25.0	0	0
08:25:58	11.7	35.0	60.0	0.0	0.0	25.0	0	0
08:25:59	11.7	34.0	60.0	0.0	0.0	25.0	0	0
08:26:00	11.8	33.0	60.0	0.0	0.0	25.0	0	0
08:26:01	11.8	35.0	61.0	0.0	0.0	25.0	0	0
08:26:02	11.8	35.0	61.0	0.0	0.0	25.0	0	0
08:26:03	11.7	24.0	61.0	0.0	0.0	25.0	0	0
08:26:04	11.6	32.0	61.0	0.0	0.0	25.0	0	0
08:26:05	11.5	25.0	60.0	0.0	0.0	25.0	0	0
08:26:06	11.5	28.0	60.0	0.0	0.0	25.0	0	0
08:26:07	11.6	29.0	60.0	0.0	0.0	25.0	0	0
08:26:08	11.7	34.0	60.0	0.0	0.0	25.0	0	0
08:26:09	11.7	36.0	60.0	0.0	0.0	25.0	0	0
08:26:10	11.8	32.0	61.0	0.0	0.0	25.0	0	0
08:26:11	11.9	36.0	61.0	0.0	0.0	25.0	0	0
08:26:12	11.8	34.0	61.0	0.0	0.0	25.0	0	0
08:26:13	11.8	32.0	61.0	0.0	0.0	25.0	0	0
08:26:14	11.7	27.0	61.0	0.0	0.0	25.0	0	0
08:26:15	11.8	26.0	61.0	0.0	0.0	25.0	0	0
08:26:16	11.9	34.0	61.0	0.0	0.0	25.0	0	0
08:26:17	11.9	37.0	61.0	0.0	0.0	25.0	0	0
08:26:18	11.8	36.0	62.0	0.0	0.0	25.0	0	0
08:26:19	11.8	29.0	62.0	0.0	0.0	25.0	0	0
08:26:20	11.8	27.0	61.0	0.0	0.0	25.0	0	0
08:26:21	11.7	27.0	61.0	0.0	0.0	25.0	0	0
08:26:22	11.7	32.0	61.0	0.0	0.0	25.0	0	0
08:26:23	11.6	30.0	61.0	0.0	0.0	25.0	0	0
08:26:24	11.6	30.0	60.0	0.0	0.0	25.0	0	0
08:26:25	11.6	28.0	60.0	0.0	0.0	25.0	0	0
08:26:26	11.7	29.0	60.0	0.0	0.0	25.0	0	0
08:26:27	11.7	31.0	60.0	0.0	0.0	25.0	0	0
08:26:28	11.7	36.0	60.0	0.0	0.0	25.0	0	0
08:26:29	11.7	32.0	60.0	0.0	0.0	25.0	0	0
08:26:30	11.7	29.0	60.0	0.0	0.0	25.0	0	0
08:26:31	11.7	29.0	60.0	0.0	0.0	25.0	0	0
08:26:32	11.6	33.0	60.0	0.0	0.0	25.0	0	0
08:26:33	11.6	31.0	60.0	0.0	0.0	25.0	0	0
08:26:34	11.5	28.0	60.0	0.0	0.0	25.0	0	0
08:26:35	11.6	30.0	60.0	0.0	0.0	25.0	0	0
08:26:36	11.7	27.0	60.0	0.0	0.0	25.0	0	0
08:26:37	11.8	38.0	60.0	0.0	0.0	25.0	0	0
08:26:38	11.8	34.0	60.0	0.0	0.0	25.0	0	0
08:26:39	11.9	33.0	61.0	0.0	0.0	25.0	0	0
08:26:40	11.9	37.0	61.0	0.0	0.0	25.0	0	0
08:26:41	11.8	31.0	61.0	0.0	0.0	25.0	0	0
08:26:42	11.8	32.0	61.0	0.0	0.0	25.0	0	0
08:26:43	11.8	29.0	61.0	0.0	0.0	25.0	0	0
08:26:44	11.8	29.0	61.0	0.0	0.0	25.0	0	0
08:26:45	11.8	32.0	61.0	0.0	0.0	25.0	0	0
08:26:46	11.9	34.0	61.0	0.0	0.0	25.0	0	0
08:26:47	11.9	30.0	61.0	0.0	0.0	25.0	0	0
08:26:48	11.9	37.0	61.0	0.0	0.0	25.0	0	0
08:26:49	11.8	34.0	62.0	0.0	0.0	25.0	0	0
08:26:50	11.8	28.0	62.0	0.0	0.0	25.0	0	0
08:26:51	11.7	29.0	61.0	0.0	0.0	25.0	0	0
08:26:52	11.7	26.0	61.0	0.0	0.0	25.0	0	0
08:26:53	11.6	31.0	61.0	0.0	0.0	25.0	0	0
08:26:54	11.6	28.0	61.0	0.0	0.0	25.0	0	0
08:26:55	11.7	29.0	60.0	0.0	0.0	25.0	0	0
08:26:56	11.8	36.0	61.0	0.0	0.0	25.0	0	0
08:26:57	11.8	33.0	61.0	0.0	0.0	25.0	0	0
08:26:58	11.9	37.0	61.0	0.0	0.0	25.0	0	0
08:26:59	11.9	34.0	62.0	0.0	0.0	25.0	0	0
08:27:00	11.9	31.0	62.0	0.0	0.0	25.0	0	0
08:27:01	11.9	33.0	62.0	0.0	0.0	25.0	0	0
08:27:02	11.7	27.0	62.0	0.0	0.0	25.0	0	0
08:27:03	11.8	28.0	61.0	0.0	0.0	25.0	0	0
08:27:04	11.8	27.0	61.0	0.0	0.0	25.0	0	0
08:27:05	11.8	33.0	61.0	0.0	0.0	25.0	0	0
08:27:06	11.9	33.0	61.0	0.0	0.0	25.0	0	0
08:27:07	11.9	34.0	61.0	0.0	0.0	25.0	0	0
08:27:08	11.9	36.0	61.0	0.0	0.0	25.0	0	0
08:27:09	11.8	33.0	62.0	0.0	0.0	25.0	0	0
08:27:10	11.8	27.0	61.0	0.0	0.0	25.0	0	0
08:27:11	11.7	28.0	61.0	0.0	0.0	25.0	0	0
08:27:12	11.7	25.0	61.0	0.0	0.0	25.0	0	0
08:27:13	11.6	31.0	60.0	0.0	0.0	25.0	0	0
08:27:14	11.7	31.0	60.0	0.0	0.0	25.0	0	0
08:27:15	11.9	28.0	60.0	0.0	0.0	25.0	0	0
08:27:16	11.8	47.0	61.0	0.0	0.0	25.0	0	0
08:27:17	11.8	28.0	61.0	0.0	0.0	25.0	0	0
08:27:18	11.9	31.0	61.0	0.0	0.0	25.0	0	0
08:27:19	11.8	35.0	61.0	0.0	0.0	25.0	0	0
08:27:20	11.7	32.0	61.0	0.0	0.0	25.0	0	0
08:27:21	11.8	26.0	61.0	0.0	0.0	25.0	0	0
08:27:22	11.7	31.0	61.0	0.0	0.0	25.0	0	0
08:27:23	11.7	30.0	61.0	0.0	0.0	25.0	0	0
08:27:24	11.6	28.0	61.0	0.0	0.0	25.0	0	0
08:27:25	11.7	28.0	60.0	0.0	0.0	25.0	0	0
08:27:26	11.7	31.0	61.0	0.0	0.0	25.0	0	0
08:27:27	11.7	31.0	60.0	0.0	0.0	25.0	0	0
08:27:28	11.7	30.0	60.0	0.0	0.0	25.0	0	0
08:27:29	11.8	33.0	60.0	0.0	0.0	25.0	0	0
08:27:30	11.8	33.0	61.0	0.0	0.0	25.0	0	0
08:27:31	11.8	35.0	61.0	0.0	0.0	25.0	0	0
08:27:32	11.8	34.0	61.0	0.0	0.0	25.0	0	0
08:27:33	11.8	31.0	61.0	0.0	0.0	25.0	0	0
08:27:34	11.7	31.0	61.0	0.0	0.0	25.0	0	0
08:27:35	11.7	26.0	61.0	0.0	0.0	25.0	0	0
08:27:36	11.7	28.0	61.0	0.0	0.0	25.0	0	0
08:27:37	11.7	31.0	60.0	0.0	0.0	25.0	0	0
08:27:38	11.7	31.0	61.0	0.0	0.0	25.0	0	0
08:27:39	11.8	31.0	60.0	0.0	0.0	25.0	0	0
08:27:40	11.8	33.0	61.0	0.0	0.0	25.0	0	0
08:27:41	11.8	33.0	61.0	0.0	0.0	25.0	0	0
08:27:42	11.8	31.0	61.0	0.0	0.0	25.0	0	0
08:27:43	11.8	34.0	61.0	0.0	0.0	25.0	0	0
08:27:44	11.8	30.0	61.0	0.0	0.0	25.0	0	0
08:27:45	11.8	31.0	61.0	0.0	0.0	25.0	0	0
08:27:46	11.8	30.0	61.0	0.0	0.0	25.0	0	0
08:27:47	11.8	31.0	61.0	0.0	0.0	25.0	0	0
08:27:48	11.8	32.0	61.0	0.0	0.0	25.0	0	0
08:27:49	11.9	33.0	61.0	0.0	0.0	25.0	0	0
08:27:50	11.9	30.0	61.0	0.0	0.0	25.0	0	0
08:27:51	11.9	36.0	61.0	0.0	0.0	25.0	0	0
08:27:52	11.8	31.0	61.0	0.0	0.0	25.0	0	0
08:27:53	11.7	31.0	62.0	0.0	0.0	25.0	0	0
08:27:54	11.8	29.0	61.0	0.0	0.0	25.0	0	0
08:27:55	11.8	27.0	61.0	0.0	0.0	25.0	0	0
08:27:56	11.7	31.0	61.0	0.0	0.0	25.0	0	0
08:27:57	11.7	28.0	61.0	0.0	0.0	25.0	0	0
08:27:58	11.7	31.0	61.0	0.0	0.0	25.0	0	0
08:27:59	11.6	29.0	61.0	0.0	0.0	25.0	0	0
08:28:00	11.7	27.0	60.0	0.0	0.0	25.0	0	0
08:28:01	11.9	36.0	60.0	0.0	0.0	25.0	0	0
08:28:02	12.0	42.0	61.0	0.0	0.0	25.0	0	0
08:28:03	12.1	38.0	62.0	0.0	0.0	25.0	0	0
08:28:04	12.1	39.0	62.0	0.0	0.0	25.0	0	0
08:28:05	12.0	29.0	63.0	0.0	0.0	25.0	0	0
08:28:06	11.9	25.0	62.0	0.0	0.0	25.0	0	0
08:28:07	11.8	27.0	62.0	0.0	0.0	25.0	0	0
08:28:08	11.8	26.0	61.0	0.0	0.0	25.0	0	0
08:28:09	11.9	29.0	61.0	0.0	0.0	25.0	0	0
08:28:10	11.9	35.0	61.0	0.0	0.0	25.0	0	0
08:28:11	11.8	31.0	61.0	0.0	0.0	25.0	0	0
08:28:12	11.8	30.0	61.0	0.0	0.0	25.0	0	0
08:28:13	12.0	31.0	61.0	0.0	0.0	25.0	0	0
08:28:14	11.9	38.0	61.0	0.0	0.0	25.0	0	0
08:28:15	11.9	32.0	62.0	0.0	0.0	25.0	0	0
08:28:16	11.9	27.0	61.0	0.0	0.0	25.0	0	0
08:28:17	11.8	30.0	61.0	0.0	0.0	25.0	0	0
08:28:18	11.8	30.0	61.0	0.0	0.0	25.0	0	0
08:28:19	11.8	30.0	61.0	0.0	0.0	25.0	0	0
08:28:20	11.7	29.0	61.0	0.0	0.0	25.0	0	0
08:28:21	11.7	28.0	61.0	0.0	0.0	25.0	0	0
08:28:22	11.7	32.0	61.0	0.0	0.0	25.0	0	0
08:28:23	11.7	31.0	61.0	0.0	0.0	25.0	0	0
08:28:24	11.7	30.0	61.0	0.0	0.0	25.0	0	0
08:28:25	11.6	30.0	60.0	0.0	0.0	25.0	0	0
08:28:26	11.5	29.0	60.0	0.0	0.0	25.0	0	0
08:28:27	11.6	26.0	60.0	0.0	0.0	25.0	0	0
08:28:28	11.7	30.0	60.0	0.0	0.0	25.0	0	0
08:28:29	11.8	34.0	60.0	0.0	0.0	25.0	0	0
08:28:30	11.7	38.0	61.0	0.0	0.0	25.0	0	0
08:28:31	11.7	31.0	61.0	0.0	0.0	25.0	0	0
08:28:32	11.6	30.0	61.0	0.0	0.0	25.0	0	0
08:28:33	11.6	25.0	60.0	0.0	0.0	25.0	0	0
08:28:34	11.5	27.0	60.0	0.0	0.0	25.0	0	0
08:28:35	11.5	32.0	60.0	0.0	0.0	25.0	0	0
08:28:36	11.5	26.0	60.0	0.0	0.0	25.0	0	0
08:28:37	11.5	28.0	59.0	0.0	0.0	25.0	0	0
08:28:38	11.5	29.0	59.0	0.0	0.0	25.0	0	0
08:28:39	11.6	33.0	59.0	0.0	0.0	25.0	0	0
08:28:40	11.7	30.0	59.0	0.0	0.0	25.0	0	0
08:28:41	11.8	39.0	60.0	0.0	0.0	25.0	0	0
08:28:42	11.8	37.0	60.0	0.0	0.0	25.0	0	0
08:28:43	11.8	33.0	61.0	0.0	0.0	25.0	0	0
08:28:44	11.9	31.0	61.0	0.0	0.0	25.0	0	0
08:28:45	11.9	32.0	61.0	0.0	0.0	25.0	0	0
08:28:46	11.9	32.0	61.0	0.0	0.0	25.0	0	0
08:28:47	11.8	34.0	61.0	0.0	0.0	25.0	0	0
08:28:48	11.7	29.0	61.0	0.0	0.0	25.0	0	0
08:28:49	11.7	28.0	61.0	0.0	0.0	25.0	0	0
08:28:50	11.5	28.0	61.0	0.0	0.0	25.0	0	0
08:28:51	11.3	26.0	61.0	0.0	0.0	25.0	0	0
08:28:52	11.0	22.0	60.0	0.0	0.0	25.0	0	0
08:28:53	11.1	17.0	59.0	0.0	0.0	25.0	0	0
08:28:54	11.4	19.0	57.0	0.0	0.0	25.0	0	0
08:28:55	11.7	41.0	57.0	0.0	0.0	25.0	0	0
08:28:56	11.9	47.0	59.0	0.0	0.0	25.0	0	0
08:28:57	12.0	46.0	61.0	0.0	0.0	25.0	0	0
08:28:58	12.1	38.0	62.0	0.0	0.0	25.0	0	0
08:28:59	12.1	33.0	62.0	0.0	0.0	25.0	0	0
08:29:00	12.1	35.0	62.0	0.0	0.0	25.0	0	0
08:29:01	11.9	33.0	63.0	0.0	0.0	25.0	0	0
08:29:02	11.8	25.0	63.0	0.0	0.0	25.0	0	0
08:29:03	11.8	25.0	62.0	0.0	0.0	25.0	0	0
08:29:04	11.8	25.0	61.0	0.0	0.0	25.0	0	0
08:29:05	11.7	32.0	61.0	0.0	0.0	25.0	0	0
08:29:06	11.7	29.0	61.0	0.0	0.0	25.0	0	0
08:29:07	11.7	31.0	61.0	0.0	0.0	25.0	0	0
08:29:08	11.6	30.0	61.0	0.0	0.0	25.0	0	0
08:29:09	11.6	28.0	60.0	0.0	0.0	25.0	0	0
08:29:10	11.7	27.0	60.0	0.0	0.0	25.0	0	0
08:29:11	11.6	33.0	60.0	0.0	0.0	25.0	0	0
08:29:12	11.7	32.0	60.0	0.0	0.0	25.0	0	0
08:29:13	11.7	28.0	60.0	0.0	0.0	25.0	0	0
08:29:14	11.6	33.0	60.0	0.0	0.0	25.0	0	0
08:29:15	11.6	31.0	60.0	0.0	0.0	25.0	0	0
08:29:16	11.5	26.0	60.0	0.0	0.0	25.0	0	0
08:29:17	11.5	28.0	60.0	0.0	0.0	25.0	0	0
08:29:18	11.4	28.0	60.0	0.0	0.0	25.0	0	0
08:29:19	11.4	27.0	59.0	0.0	0.0	25.0	0	0
08:29:20	11.4	27.0	59.0	0.0	0.0	25.0	0	0
08:29:21	11.4	30.0	59.0	0.0	0.0	25.0	0	0
08:29:22	11.4	29.0	59.0	0.0	0.0	25.0	0	0
08:29:23	11.3	29.0	59.0	0.0	0.0	25.0	0	0
08:29:24	11.2	29.0	59.0	0.0	0.0	25.0	0	0
08:29:25	11.2	24.0	59.0	0.0	0.0	25.0	0	0
08:29:26	11.6	25.0	58.0	0.0	0.0	25.0	0	0
08:29:27	11.7	37.0	58.0	0.0	0.0	25.0	0	0
08:29:28	11.9	46.0	60.0	0.0	0.0	25.0	0	0
08:29:29	12.0	39.0	61.0	0.0	0.0	25.0	0	0
08:29:30	12.0	38.0	61.0	0.0	0.0	25.0	0	0
08:29:31	12.0	34.0	62.0	0.0	0.0	25.0	0	0
08:29:32	12.0	35.0	62.0	0.0	0.0	25.0	0	0
08:29:33	11.9	32.0	62.0	0.0	0.0	25.0	0	0
08:29:34	11.8	30.0	62.0	0.0	0.0	25.0	0	0
08:29:35	11.9	25.0	62.0	0.0	0.0	25.0	0	0
08:29:36	11.9	28.0	61.0	0.0	0.0	25.0	0	0
08:29:37	11.8	35.0	61.0	0.0	0.0	25.0	0	0
08:29:38	11.7	31.0	62.0	0.0	0.0	25.0	0	0
08:29:39	11.6	27.0	61.0	0.0	0.0	25.0	0	0
08:29:40	11.7	25.0	61.0	0.0	0.0	25.0	0	0
08:29:41	11.7	29.0	60.0	0.0	0.0	25.0	0	0
08:29:42	11.6	35.0	60.0	0.0	0.0	25.0	0	0
08:29:43	11.6	30.0	61.0	0.0	0.0	25.0	0	0
08:29:44	11.6	28.0	60.0	0.0	0.0	25.0	0	0
08:29:45	11.5	28.0	60.0	0.0	0.0	25.0	0	0
08:29:46	11.5	28.0	60.0	0.0	0.0	25.0	0	0
08:29:47	11.4	27.0	60.0	0.0	0.0	25.0	0	0
08:29:48	11.4	28.0	59.0	0.0	0.0	25.0	0	0
08:29:49	11.5	28.0	59.0	0.0	0.0	25.0	0	0
08:29:50	11.7	32.0	59.0	0.0	0.0	25.0	0	0
08:29:51	11.8	34.0	59.0	0.0	0.0	25.0	0	0
08:29:52	11.9	40.0	60.0	0.0	0.0	25.0	0	0
08:29:53	11.9	37.0	61.0	0.0	0.0	25.0	0	0
08:29:54	12.0	35.0	62.0	0.0	0.0	25.0	0	0
08:29:55	11.9	34.0	62.0	0.0	0.0	25.0	0	0
08:29:56	11.8	27.0	62.0	0.0	0.0	25.0	0	0
08:29:57	11.8	28.0	62.0	0.0	0.0	25.0	0	0
08:29:58	11.7	26.0	61.0	0.0	0.0	25.0	0	0
08:29:59	11.7	27.0	61.0	0.0	0.0	25.0	0	0
08:30:00	11.6	32.0	61.0	0.0	0.0	25.0	0	0
08:30:01	11.7	25.0	60.0	0.0	0.0	25.0	0	0
08:30:02	11.7	36.0	60.0	0.0	0.0	25.0	0	0
08:30:03	11.7	31.0	60.0	0.0	0.0	25.0	0	0
08:30:04	11.8	32.0	61.0	0.0	0.0	25.0	0	0
08:30:05	11.8	33.0	61.0	0.0	0.0	25.0	0	0
08:30:06	11.8	32.0	61.0	0.0	0.0	25.0	0	0
08:30:07	11.7	31.0	61.0	0.0	0.0	25.0	0	0
08:30:08	11.6	30.0	61.0	0.0	0.0	25.0	0	0
08:30:09	11.6	23.0	61.0	0.0	0.0	25.0	0	0
08:30:10	11.5	27.0	60.0	0.0	0.0	25.0	0	0
08:30:11	11.6	28.0	60.0	0.0	0.0	25.0	0	0
08:30:12	11.6	34.0	60.0	0.0	0.0	25.0	0	0
08:30:13	11.6	31.0	60.0	0.0	0.0	25.0	0	0
08:30:14	11.7	32.0	60.0	0.0	0.0	25.0	0	0
08:30:15	11.6	31.0	60.0	0.0	0.0	25.0	0	0
08:30:16	11.6	33.0	60.0	0.0	0.0	25.0	0	0
08:30:17	11.6	28.0	60.0	0.0	0.0	25.0	0	0
08:30:18	11.6	29.0	60.0	0.0	0.0	25.0	0	0
08:30:19	11.6	31.0	60.0	0.0	0.0	25.0	0	0
08:30:20	11.5	31.0	60.0	0.0	0.0	25.0	0	0
08:30:21	11.5	27.0	60.0	0.0	0.0	25.0	0	0
08:30:22	11.5	30.0	59.0	0.0	0.0	25.0	0	0
08:30:23	11.5	30.0	60.0	0.0	0.0	25.0	0	0
08:30:24	11.5	33.0	60.0	0.0	0.0	25.0	0	0
08:30:25	11.5	26.0	59.0	0.0	0.0	25.0	0	0
08:30:26	11.3	29.0	59.0	0.0	0.0	25.0	0	0
08:30:27	11.4	23.0	56.0	0.0	0.0	25.0	0	0
08:30:28	11.4	33.0	59.0	0.0	0.0	25.0	0	0
08:30:29	11.4	32.0	59.0	0.0	0.0	25.0	0	0
08:30:30	11.4	31.0	59.0	0.0	0.0	25.0	0	0
08:30:31	11.5	28.0	59.0	0.0	0.0	25.0	0	0
08:30:32	11.5	34.0	59.0	0.0	0.0	25.0	0	0
08:30:33	11.5	33.0	60.0	0.0	0.0	25.0	0	0
08:30:34	11.6	27.0	60.0	0.0	0.0	25.0	0	0
08:30:35	11.6	34.0	60.0	0.0	0.0	25.0	0	0
08:30:36	11.7	35.0	60.0	0.0	0.0	25.0	0	0
08:30:37	11.7	33.0	60.0	0.0	0.0	25.0	0	0
08:30:38	11.6	30.0	60.0	0.0	0.0	25.0	0	0
08:30:39	11.6	30.0	60.0	0.0	0.0	25.0	0	0
08:30:40	11.6	29.0	60.0	0.0	0.0	25.0	0	0
08:30:41	11.8	32.0	60.0	0.0	0.0	25.0	0	0
08:30:42	11.8	38.0	61.0	0.0	0.0	25.0	0	0
08:30:43	11.8	33.0	61.0	0.0	0.0	25.0	0	0
08:30:44	11.9	31.0	61.0	0.0	0.0	25.0	0	0
08:30:45	11.9	32.0	61.0	0.0	0.0	25.0	0	0
08:30:46	12.0	33.0	61.0	0.0	0.0	25.0	0	0
08:30:47	12.1	35.0	62.0	0.0	0.0	25.0	0	0
08:30:48	12.1	35.0	62.0	0.0	0.0	25.0	0	0
08:30:49	12.1	38.0	63.0	0.0	0.0	25.0	0	0
08:30:50	11.9	33.0	63.0	0.0	0.0	25.0	0	0
08:30:51	11.8	23.0	62.0	0.0	0.0	25.0	0	0
08:30:52	11.7	23.0	62.0	0.0	0.0	25.0	0	0
08:30:53	11.6	23.0	61.0	0.0	0.0	25.0	0	0
08:30:54	11.6	25.0	60.0	0.0	0.0	25.0	0	0
08:30:55	11.6	31.0	60.0	0.0	0.0	25.0	0	0
08:30:56	11.7	31.0	60.0	0.0	0.0	25.0	0	0
08:30:57	11.7	33.0	60.0	0.0	0.0	25.0	0	0
08:30:58	11.8	34.0	60.0	0.0	0.0	25.0	0	0
08:30:59	11.7	31.0	61.0	0.0	0.0	25.0	0	0
08:31:00	11.5	31.0	61.0	0.0	0.0	25.0	0	0
08:31:01	11.4	25.0	60.0	0.0	0.0	25.0	0	0
08:31:02	11.4	21.0	60.0	0.0	0.0	25.0	0	0
08:31:03	11.3	27.0	59.0	0.0	0.0	25.0	0	0
08:31:04	11.4	28.0	59.0	0.0	0.0	25.0	0	0
08:31:05	11.5	29.0	58.0	0.0	0.0	25.0	0	0
08:31:06	11.6	35.0	59.0	0.0	0.0	25.0	0	0
08:31:07	11.7	33.0	59.0	0.0	0.0	25.0	0	0
08:31:08	11.7	40.0	60.0	0.0	0.0	25.0	0	0
08:31:09	11.7	34.0	60.0	0.0	0.0	25.0	0	0
08:31:10	11.7	30.0	60.0	0.0	0.0	25.0	0	0
08:31:11	11.7	32.0	61.0	0.0	0.0	25.0	0	0
08:31:12	11.8	32.0	61.0	0.0	0.0	25.0	0	0
08:31:13	11.8	30.0	61.0	0.0	0.0	25.0	0	0
08:31:14	11.9	32.0	61.0	0.0	0.0	25.0	0	0
08:31:15	12.0	35.0	61.0	0.0	0.0	25.0	0	0
08:31:16	12.0	39.0	62.0	0.0	0.0	25.0	0	0
08:31:17	12.0	33.0	62.0	0.0	0.0	25.0	0	0
08:31:18	12.0	32.0	62.0	0.0	0.0	25.0	0	0
08:31:19	12.0	32.0	62.0	0.0	0.0	25.0	0	0
08:31:20	11.9	31.0	62.0	0.0	0.0	25.0	0	0
08:31:21	11.9	28.0	62.0	0.0	0.0	25.0	0	0
08:31:22	11.9	28.0	62.0	0.0	0.0	25.0	0	0
08:31:23	11.9	27.0	61.0	0.0	0.0	25.0	0	0
08:31:24	11.9	34.0	61.0	0.0	0.0	25.0	0	0
08:31:25	11.8	32.0	61.0	0.0	0.0	25.0	0	0
08:31:26	11.8	29.0	61.0	0.0	0.0	25.0	0	0
08:31:27	11.6	28.0	61.0	0.0	0.0	25.0	0	0
08:31:28	11.5	28.0	61.0	0.0	0.0	25.0	0	0
08:31:29	11.6	20.0	60.0	0.0	0.0	25.0	0	0
08:31:30	11.8	24.0	59.0	0.0	0.0	25.0	0	0
08:31:31	11.9	42.0	60.0	0.0	0.0	25.0	0	0
08:31:32	11.9	43.0	61.0	0.0	0.0	25.0	0	0
08:31:33	11.9	31.0	61.0	0.0	0.0	25.0	0	0
08:31:34	12.0	32.0	61.0	0.0	0.0	25.0	0	0
08:31:35	12.0	31.0	61.0	0.0	0.0	25.0	0	0
08:31:36	11.9	36.0	62.0	0.0	0.0	25.0	0	0
08:31:37	12.0	30.0	62.0	0.0	0.0	25.0	0	0
08:31:38	12.0	29.0	62.0	0.0	0.0	25.0	0	0
08:31:39	12.0	36.0	62.0	0.0	0.0	25.0	0	0
08:31:40	12.0	34.0	62.0	0.0	0.0	25.0	0	0
08:31:41	11.9	30.0	62.0	0.0	0.0	25.0	0	0
08:31:42	11.8	26.0	62.0	0.0	0.0	25.0	0	0
08:31:43	11.8	28.0	61.0	0.0	0.0	25.0	0	0
08:31:44	11.8	29.0	61.0	0.0	0.0	25.0	0	0
08:31:45	11.6	29.0	61.0	0.0	0.0	25.0	0	0
08:31:46	11.6	25.0	61.0	0.0	0.0	25.0	0	0
08:31:47	11.6	26.0	60.0	0.0	0.0	25.0	0	0
08:31:48	11.6	32.0	60.0	0.0	0.0	25.0	0	0
08:31:49	11.7	32.0	60.0	0.0	0.0	25.0	0	0
08:31:50	11.8	34.0	60.0	0.0	0.0	25.0	0	0
08:31:51	11.9	36.0	61.0	0.0	0.0	25.0	0	0
08:31:52	11.9	36.0	61.0	0.0	0.0	25.0	0	0
08:31:53	11.8	31.0	62.0	0.0	0.0	25.0	0	0
08:31:54	11.7	29.0	62.0	0.0	0.0	25.0	0	0
08:31:55	11.6	23.0	61.0	0.0	0.0	25.0	0	0
08:31:56	11.6	26.0	60.0	0.0	0.0	25.0	0	0
08:31:57	11.5	26.0	60.0	0.0	0.0	25.0	0	0
08:31:58	11.6	27.0	60.0	0.0	0.0	25.0	0	0
08:31:59	11.7	35.0	60.0	0.0	0.0	25.0	0	0
08:32:00	11.7	38.0	60.0	0.0	0.0	25.0	0	0
08:32:01	11.7	31.0	61.0	0.0	0.0	25.0	0	0
08:32:02	11.7	33.0	61.0	0.0	0.0	25.0	0	0
08:32:03	11.7	28.0	61.0	0.0	0.0	25.0	0	0
08:32:04	11.6	29.0	60.0	0.0	0.0	25.0	0	0
08:32:05	11.7	26.0	60.0	0.0	0.0	25.0	0	0
08:32:06	11.7	35.0	60.0	0.0	0.0	25.0	0	0
08:32:07	11.6	33.0	60.0	0.0	0.0	25.0	0	0
08:32:08	11.6	27.0	60.0	0.0	0.0	25.0	0	0
08:32:09	11.6	30.0	60.0	0.0	0.0	25.0	0	0
08:32:10	11.7	29.0	60.0	0.0	0.0	25.0	0	0
08:32:11	11.7	34.0	60.0	0.0	0.0	25.0	0	0
08:32:12	11.7	33.0	60.0	0.0	0.0	25.0	0	0
08:32:13	11.7	31.0	61.0	0.0	0.0	25.0	0	0
08:32:14	11.7	30.0	60.0	0.0	0.0	25.0	0	0
08:32:15	11.7	30.0	60.0	0.0	0.0	25.0	0	0
08:32:16	11.7	31.0	60.0	0.0	0.0	25.0	0	0
08:32:17	11.7	32.0	60.0	0.0	0.0	25.0	0	0
08:32:18	11.8	31.0	60.0	0.0	0.0	25.0	0	0
08:32:19	11.9	35.0	61.0	0.0	0.0	25.0	0	0
08:32:20	11.9	34.0	61.0	0.0	0.0	25.0	0	0
08:32:21	11.9	33.0	61.0	0.0	0.0	25.0	0	0
08:32:22	11.9	35.0	62.0	0.0	0.0	25.0	0	0
08:32:23	11.8	29.0	62.0	0.0	0.0	25.0	0	0
08:32:24	11.7	31.0	61.0	0.0	0.0	25.0	0	0
08:32:25	11.7	25.0	61.0	0.0	0.0	25.0	0	0
08:32:26	11.7	23.0	61.0	0.0	0.0	25.0	0	0
08:32:27	11.8	33.0	60.0	0.0	0.0	25.0	0	0
08:32:28	11.8	33.0	61.0	0.0	0.0	25.0	0	0
08:32:29	11.8	33.0	61.0	0.0	0.0	25.0	0	0
08:32:30	11.7	34.0	61.0	0.0	0.0	25.0	0	0
08:32:31	11.7	27.0	61.0	0.0	0.0	25.0	0	0
08:32:32	11.6	27.0	61.0	0.0	0.0	25.0	0	0
08:32:33	11.7	28.0	60.0	0.0	0.0	25.0	0	0
08:32:34	11.7	31.0	60.0	0.0	0.0	25.0	0	0
08:32:35	11.7	31.0	60.0	0.0	0.0	25.0	0	0
08:32:36	11.8	35.0	61.0	0.0	0.0	25.0	0	0
08:32:37	11.8	35.0	61.0	0.0	0.0	25.0	0	0
08:32:38	12.0	35.0	61.0	0.0	0.0	25.0	0	0
08:32:39	12.0	36.0	61.0	0.0	0.0	25.0	0	0
08:32:40	11.9	33.0	62.0	0.0	0.0	25.0	0	0
08:32:41	11.9	30.0	62.0	0.0	0.0	25.0	0	0
08:32:42	11.8	27.0	61.0	0.0	0.0	25.0	0	0
08:32:43	11.7	31.0	61.0	0.0	0.0	25.0	0	0
08:32:44	11.7	27.0	61.0	0.0	0.0	25.0	0	0
08:32:45	11.6	25.0	61.0	0.0	0.0	25.0	0	0
08:32:46	11.6	26.0	60.0	0.0	0.0	25.0	0	0
08:32:47	11.7	29.0	60.0	0.0	0.0	25.0	0	0
08:32:48	11.7	34.0	60.0	0.0	0.0	25.0	0	0
08:32:49	11.6	32.0	60.0	0.0	0.0	25.0	0	0
08:32:50	11.6	32.0	60.0	0.0	0.0	25.0	0	0
08:32:51	11.6	26.0	60.0	0.0	0.0	25.0	0	0
08:32:52	11.5	27.0	60.0	0.0	0.0	25.0	0	0
08:32:53	11.6	29.0	60.0	0.0	0.0	25.0	0	0
08:32:54	11.6	30.0	60.0	0.0	0.0	25.0	0	0
08:32:55	11.5	30.0	60.0	0.0	0.0	25.0	0	0
08:32:56	11.5	30.0	60.0	0.0	0.0	25.0	0	0
08:32:57	11.5	28.0	59.0	0.0	0.0	25.0	0	0
08:32:58	11.5	30.0	59.0	0.0	0.0	25.0	0	0
08:32:59	11.7	30.0	59.0	0.0	0.0	25.0	0	0
08:33:00	11.7	33.0	60.0	0.0	0.0	25.0	0	0
08:33:01	11.8	38.0	60.0	0.0	0.0	25.0	0	0
08:33:02	11.7	33.0	60.0	0.0	0.0	25.0	0	0
08:33:03	11.6	33.0	61.0	0.0	0.0	25.0	0	0
08:33:04	11.6	28.0	60.0	0.0	0.0	25.0	0	0
08:33:05	11.6	26.0	60.0	0.0	0.0	25.0	0	0
08:33:06	11.6	31.0	60.0	0.0	0.0	25.0	0	0
08:33:07	11.6	31.0	60.0	0.0	0.0	25.0	0	0
08:33:08	11.6	30.0	60.0	0.0	0.0	25.0	0	0
08:33:09	11.6	32.0	60.0	0.0	0.0	25.0	0	0
08:33:10	11.6	26.0	60.0	0.0	0.0	25.0	0	0
08:33:11	11.6	31.0	60.0	0.0	0.0	25.0	0	0
08:33:12	11.6	33.0	60.0	0.0	0.0	25.0	0	0
08:33:13	11.5	29.0	60.0	0.0	0.0	25.0	0	0
08:33:14	11.6	27.0	60.0	0.0	0.0	25.0	0	0
08:33:15	11.6	32.0	60.0	0.0	0.0	25.0	0	0
08:33:16	11.6	29.0	60.0	0.0	0.0	25.0	0	0
08:33:17	11.7	33.0	60.0	0.0	0.0	25.0	0	0
08:33:18	11.7	31.0	60.0	0.0	0.0	25.0	0	0
08:33:19	11.7	31.0	60.0	0.0	0.0	25.0	0	0
08:33:20	11.8	31.0	60.0	0.0	0.0	25.0	0	0
08:33:21	11.9	38.0	61.0	0.0	0.0	25.0	0	0
08:33:22	12.0	35.0	61.0	0.0	0.0	25.0	0	0
08:33:23	12.0	35.0	61.0	0.0	0.0	25.0	0	0
08:33:24	12.0	33.0	62.0	0.0	0.0	25.0	0	0
08:33:25	11.9	34.0	62.0	0.0	0.0	25.0	0	0
08:33:26	12.0	30.0	62.0	0.0	0.0	25.0	0	0
08:33:27	12.0	29.0	62.0	0.0	0.0	25.0	0	0
08:33:28	11.9	33.0	62.0	0.0	0.0	25.0	0	0
08:33:29	11.8	32.0	62.0	0.0	0.0	25.0	0	0
