# Supplementary material for: Handcycling with concurrent lower body low-frequency electromyostimulation significantly increases acute oxygen uptake: implications for rehabilitation and prevention
Source: PeerJ. 2022 May 18;10:e13333. doi: 10.7717/peerj.13333 (PMC9123886; doi:10.7717/peerj.13333)
Supplement: Supplemental Information 1 — Raw data for each participant (load, heart rate, spirometric data) and R-Scripts for data processing (as described in the material & method section under “Data aquisition”), and EMS intensity and blood lactate concentration. [file peerj-10-13333-s001.zip › raw_data/HANDCYCLE/EMS_Pilot_20_EMS_LOAD.csv]

Time	Speed [km/h]	Power [watt]	Cadence	Heartrate	Temperature [?]	Altitude [m]	latitude	longitude
08:38:30	0.0	0.0	0.0	0.0	0.0	25.0	0	0
08:38:31	0.0	0.0	0.0	0.0	0.0	25.0	0	0
08:38:32	0.0	0.0	0.0	0.0	0.0	25.0	0	0
08:38:33	0.0	0.0	0.0	0.0	0.0	25.0	0	0
08:38:34	0.0	0.0	0.0	0.0	0.0	25.0	0	0
08:38:35	0.0	0.0	0.0	0.0	0.0	25.0	0	0
08:38:36	0.0	0.0	0.0	0.0	0.0	25.0	0	0
08:38:37	0.0	0.0	0.0	0.0	0.0	25.0	0	0
08:38:38	0.0	0.0	0.0	0.0	0.0	25.0	0	0
08:38:39	0.0	0.0	0.0	0.0	0.0	25.0	0	0
08:38:40	0.0	0.0	0.0	0.0	0.0	25.0	0	0
08:38:41	0.0	0.0	0.0	0.0	0.0	25.0	0	0
08:38:42	0.0	0.0	0.0	0.0	0.0	25.0	0	0
08:38:43	0.0	0.0	0.0	0.0	0.0	25.0	0	0
08:38:44	0.0	0.0	0.0	0.0	0.0	25.0	0	0
08:38:45	0.0	0.0	0.0	0.0	0.0	25.0	0	0
08:38:46	0.0	0.0	0.0	0.0	0.0	25.0	0	0
08:38:47	0.0	0.0	0.0	0.0	0.0	25.0	0	0
08:38:48	0.0	0.0	0.0	0.0	0.0	25.0	0	0
08:38:49	0.0	0.0	0.0	0.0	0.0	25.0	0	0
08:38:50	0.0	0.0	0.0	0.0	0.0	25.0	0	0
08:38:51	0.0	0.0	0.0	0.0	0.0	25.0	0	0
08:38:52	0.0	0.0	0.0	0.0	0.0	25.0	0	0
08:38:53	0.0	0.0	0.0	0.0	0.0	25.0	0	0
08:38:54	0.0	0.0	0.0	0.0	0.0	25.0	0	0
08:38:55	0.0	0.0	0.0	0.0	0.0	25.0	0	0
08:38:56	0.0	0.0	0.0	0.0	0.0	25.0	0	0
08:38:57	0.0	0.0	0.0	0.0	0.0	25.0	0	0
08:38:58	0.0	0.0	0.0	0.0	0.0	25.0	0	0
08:38:59	0.0	0.0	0.0	0.0	0.0	25.0	0	0
08:39:00	0.0	0.0	0.0	0.0	0.0	25.0	0	0
08:39:01	0.0	0.0	0.0	0.0	0.0	25.0	0	0
08:39:02	0.0	0.0	0.0	0.0	0.0	25.0	0	0
08:39:03	0.0	0.0	0.0	0.0	0.0	25.0	0	0
08:39:04	0.0	0.0	0.0	0.0	0.0	25.0	0	0
08:39:05	0.0	0.0	0.0	0.0	0.0	25.0	0	0
08:39:06	0.0	0.0	0.0	0.0	0.0	25.0	0	0
08:39:07	0.0	0.0	0.0	0.0	0.0	25.0	0	0
08:39:08	0.0	0.0	0.0	0.0	0.0	25.0	0	0
08:39:09	1.4	0.0	0.0	0.0	0.0	25.0	0	0
08:39:10	2.0	0.0	0.0	0.0	0.0	25.0	0	0
08:39:11	2.8	0.0	0.0	0.0	0.0	25.0	0	0
08:39:12	3.1	0.0	0.0	0.0	0.0	25.0	0	0
08:39:13	3.4	0.0	0.0	0.0	0.0	25.0	0	0
08:39:14	3.8	0.0	0.0	0.0	0.0	25.0	0	0
08:39:15	4.7	0.0	0.0	0.0	0.0	25.0	0	0
08:39:16	5.1	0.0	0.0	0.0	0.0	25.0	0	0
08:39:17	5.5	0.0	0.0	0.0	0.0	25.0	0	0
08:39:18	5.9	0.0	0.0	0.0	0.0	25.0	0	0
08:39:19	6.4	0.0	0.0	0.0	0.0	25.0	0	0
08:39:20	6.7	23.0	32.0	0.0	0.0	25.0	0	0
08:39:21	7.2	23.0	32.0	0.0	0.0	25.0	0	0
08:39:22	7.4	23.0	32.0	0.0	0.0	25.0	0	0
08:39:23	7.7	24.0	36.0	0.0	0.0	25.0	0	0
08:39:24	8.0	24.0	36.0	0.0	0.0	25.0	0	0
08:39:25	8.2	23.0	39.0	0.0	0.0	25.0	0	0
08:39:26	8.5	27.0	41.0	0.0	0.0	25.0	0	0
08:39:27	8.8	30.0	43.0	0.0	0.0	25.0	0	0
08:39:28	8.9	30.0	43.0	0.0	0.0	25.0	0	0
08:39:29	9.0	30.0	45.0	0.0	0.0	25.0	0	0
08:39:30	9.2	25.0	46.0	0.0	0.0	25.0	0	0
08:39:31	9.3	26.0	47.0	0.0	0.0	25.0	0	0
08:39:32	9.6	26.0	47.0	0.0	0.0	25.0	0	0
08:39:33	10.0	29.0	48.0	0.0	0.0	25.0	0	0
08:39:34	10.4	34.0	49.0	0.0	0.0	25.0	0	0
08:39:35	10.5	39.0	51.0	0.0	0.0	25.0	0	0
08:39:36	10.7	39.0	53.0	0.0	0.0	25.0	0	0
08:39:37	10.9	34.0	54.0	0.0	0.0	25.0	0	0
08:39:38	11.1	31.0	55.0	0.0	0.0	25.0	0	0
08:39:39	11.2	40.0	56.0	0.0	0.0	25.0	0	0
08:39:40	11.3	35.0	58.0	0.0	0.0	25.0	0	0
08:39:41	11.4	32.0	58.0	0.0	0.0	25.0	0	0
08:39:42	11.6	36.0	59.0	0.0	0.0	25.0	0	0
08:39:43	11.6	32.0	59.0	0.0	0.0	25.0	0	0
08:39:44	11.7	35.0	60.0	0.0	0.0	25.0	0	0
08:39:45	11.7	34.0	60.0	0.0	0.0	25.0	0	0
08:39:46	11.8	29.0	61.0	0.0	0.0	25.0	0	0
08:39:47	11.8	32.0	61.0	0.0	0.0	25.0	0	0
08:39:48	11.9	32.0	61.0	0.0	0.0	25.0	0	0
08:39:49	12.0	32.0	61.0	0.0	0.0	25.0	0	0
08:39:50	12.1	37.0	61.0	0.0	0.0	25.0	0	0
08:39:51	12.1	40.0	62.0	0.0	0.0	25.0	0	0
08:39:52	12.1	32.0	63.0	0.0	0.0	25.0	0	0
08:39:53	12.0	31.0	63.0	0.0	0.0	25.0	0	0
08:39:54	11.9	24.0	62.0	0.0	0.0	25.0	0	0
08:39:55	11.9	25.0	62.0	0.0	0.0	25.0	0	0
08:39:56	11.8	25.0	62.0	0.0	0.0	25.0	0	0
08:39:57	11.8	29.0	61.0	0.0	0.0	25.0	0	0
08:39:58	11.6	25.0	61.0	0.0	0.0	25.0	0	0
08:39:59	11.6	28.0	61.0	0.0	0.0	25.0	0	0
08:40:00	11.5	26.0	60.0	0.0	0.0	25.0	0	0
08:40:01	11.5	28.0	60.0	0.0	0.0	25.0	0	0
08:40:02	11.4	24.0	60.0	0.0	0.0	25.0	0	0
08:40:03	11.5	27.0	59.0	0.0	0.0	25.0	0	0
08:40:04	11.7	30.0	59.0	0.0	0.0	25.0	0	0
08:40:05	11.8	33.0	59.0	0.0	0.0	25.0	0	0
08:40:06	11.8	37.0	60.0	0.0	0.0	25.0	0	0
08:40:07	11.9	32.0	61.0	0.0	0.0	25.0	0	0
08:40:08	12.1	35.0	61.0	0.0	0.0	25.0	0	0
08:40:09	12.1	40.0	62.0	0.0	0.0	25.0	0	0
08:40:10	12.0	34.0	62.0	0.0	0.0	25.0	0	0
08:40:11	12.0	28.0	62.0	0.0	0.0	25.0	0	0
08:40:12	12.0	28.0	62.0	0.0	0.0	25.0	0	0
08:40:13	12.0	26.0	62.0	0.0	0.0	25.0	0	0
08:40:14	12.0	30.0	62.0	0.0	0.0	25.0	0	0
08:40:15	12.0	34.0	62.0	0.0	0.0	25.0	0	0
08:40:16	12.0	31.0	62.0	0.0	0.0	25.0	0	0
08:40:17	12.0	29.0	62.0	0.0	0.0	25.0	0	0
08:40:18	12.0	26.0	62.0	0.0	0.0	25.0	0	0
08:40:19	11.9	32.0	62.0	0.0	0.0	25.0	0	0
08:40:20	11.8	25.0	62.0	0.0	0.0	25.0	0	0
08:40:21	11.8	28.0	61.0	0.0	0.0	25.0	0	0
08:40:22	11.8	27.0	61.0	0.0	0.0	25.0	0	0
08:40:23	11.8	29.0	61.0	0.0	0.0	25.0	0	0
08:40:24	11.6	30.0	61.0	0.0	0.0	25.0	0	0
08:40:25	11.5	21.0	60.0	0.0	0.0	25.0	0	0
08:40:26	11.5	24.0	60.0	0.0	0.0	25.0	0	0
08:40:27	11.4	27.0	59.0	0.0	0.0	25.0	0	0
08:40:28	11.3	23.0	59.0	0.0	0.0	25.0	0	0
08:40:29	11.3	26.0	59.0	0.0	0.0	25.0	0	0
08:40:30	11.3	28.0	59.0	0.0	0.0	25.0	0	0
08:40:31	11.2	28.0	59.0	0.0	0.0	25.0	0	0
08:40:32	11.2	26.0	58.0	0.0	0.0	25.0	0	0
08:40:33	11.2	27.0	58.0	0.0	0.0	25.0	0	0
08:40:34	11.1	26.0	58.0	0.0	0.0	25.0	0	0
08:40:35	11.1	26.0	58.0	0.0	0.0	25.0	0	0
08:40:36	11.3	23.0	58.0	0.0	0.0	25.0	0	0
08:40:37	11.3	24.0	57.0	0.0	0.0	25.0	0	0
08:40:38	11.3	38.0	58.0	0.0	0.0	25.0	0	0
08:40:39	11.3	33.0	58.0	0.0	0.0	25.0	0	0
08:40:40	11.3	25.0	58.0	0.0	0.0	25.0	0	0
08:40:41	11.3	27.0	58.0	0.0	0.0	25.0	0	0
08:40:42	11.2	31.0	58.0	0.0	0.0	25.0	0	0
08:40:43	11.1	27.0	58.0	0.0	0.0	25.0	0	0
08:40:44	11.1	22.0	58.0	0.0	0.0	25.0	0	0
08:40:45	11.2	24.0	58.0	0.0	0.0	25.0	0	0
08:40:46	11.3	26.0	57.0	0.0	0.0	25.0	0	0
08:40:47	11.3	40.0	58.0	0.0	0.0	25.0	0	0
08:40:48	11.4	32.0	59.0	0.0	0.0	25.0	0	0
08:40:49	11.5	26.0	59.0	0.0	0.0	25.0	0	0
08:40:50	11.6	35.0	59.0	0.0	0.0	25.0	0	0
08:40:51	11.6	34.0	60.0	0.0	0.0	25.0	0	0
08:40:52	11.6	31.0	60.0	0.0	0.0	25.0	0	0
08:40:53	11.5	32.0	60.0	0.0	0.0	25.0	0	0
08:40:54	11.5	26.0	60.0	0.0	0.0	25.0	0	0
08:40:55	11.5	25.0	60.0	0.0	0.0	25.0	0	0
08:40:56	11.5	27.0	59.0	0.0	0.0	25.0	0	0
08:40:57	11.4	28.0	59.0	0.0	0.0	25.0	0	0
08:40:58	11.5	26.0	59.0	0.0	0.0	25.0	0	0
08:40:59	11.5	31.0	59.0	0.0	0.0	25.0	0	0
08:41:00	11.6	30.0	59.0	0.0	0.0	25.0	0	0
08:41:01	11.7	33.0	59.0	0.0	0.0	25.0	0	0
08:41:02	11.8	35.0	60.0	0.0	0.0	25.0	0	0
08:41:03	11.9	33.0	61.0	0.0	0.0	25.0	0	0
08:41:04	11.9	32.0	61.0	0.0	0.0	25.0	0	0
08:41:05	11.9	37.0	61.0	0.0	0.0	25.0	0	0
08:41:06	11.9	30.0	62.0	0.0	0.0	25.0	0	0
08:41:07	11.9	26.0	61.0	0.0	0.0	25.0	0	0
08:41:08	12.0	36.0	62.0	0.0	0.0	25.0	0	0
08:41:09	12.0	34.0	62.0	0.0	0.0	25.0	0	0
08:41:10	12.0	32.0	62.0	0.0	0.0	25.0	0	0
08:41:11	11.9	32.0	62.0	0.0	0.0	25.0	0	0
08:41:12	11.8	26.0	62.0	0.0	0.0	25.0	0	0
08:41:13	11.9	23.0	62.0	0.0	0.0	25.0	0	0
08:41:14	11.9	27.0	61.0	0.0	0.0	25.0	0	0
08:41:15	12.0	36.0	61.0	0.0	0.0	25.0	0	0
08:41:16	12.0	30.0	62.0	0.0	0.0	25.0	0	0
08:41:17	12.0	36.0	62.0	0.0	0.0	25.0	0	0
08:41:18	11.9	25.0	62.0	0.0	0.0	25.0	0	0
08:41:19	11.8	30.0	62.0	0.0	0.0	25.0	0	0
08:41:20	11.8	28.0	62.0	0.0	0.0	25.0	0	0
08:41:21	11.7	25.0	61.0	0.0	0.0	25.0	0	0
08:41:22	11.7	28.0	61.0	0.0	0.0	25.0	0	0
08:41:23	11.7	28.0	61.0	0.0	0.0	25.0	0	0
08:41:24	11.6	28.0	60.0	0.0	0.0	25.0	0	0
08:41:25	12.0	28.0	60.0	0.0	0.0	25.0	0	0
08:41:26	12.1	31.0	60.0	0.0	0.0	25.0	0	0
08:41:27	12.2	47.0	61.0	0.0	0.0	25.0	0	0
08:41:28	12.2	35.0	62.0	0.0	0.0	25.0	0	0
08:41:29	12.1	32.0	63.0	0.0	0.0	25.0	0	0
08:41:30	12.1	27.0	63.0	0.0	0.0	25.0	0	0
08:41:31	12.0	27.0	63.0	0.0	0.0	25.0	0	0
08:41:32	12.0	27.0	62.0	0.0	0.0	25.0	0	0
08:41:33	12.0	30.0	62.0	0.0	0.0	25.0	0	0
08:41:34	11.9	30.0	62.0	0.0	0.0	25.0	0	0
08:41:35	12.0	24.0	62.0	0.0	0.0	25.0	0	0
08:41:36	12.1	37.0	62.0	0.0	0.0	25.0	0	0
08:41:37	12.1	34.0	62.0	0.0	0.0	25.0	0	0
08:41:38	12.1	34.0	63.0	0.0	0.0	25.0	0	0
08:41:39	12.0	32.0	63.0	0.0	0.0	25.0	0	0
08:41:40	12.0	26.0	63.0	0.0	0.0	25.0	0	0
08:41:41	11.9	27.0	62.0	0.0	0.0	25.0	0	0
08:41:42	11.8	27.0	62.0	0.0	0.0	25.0	0	0
08:41:43	11.7	25.0	62.0	0.0	0.0	25.0	0	0
08:41:44	11.7	23.0	61.0	0.0	0.0	25.0	0	0
08:41:45	11.6	27.0	60.0	0.0	0.0	25.0	0	0
08:41:46	11.6	27.0	60.0	0.0	0.0	25.0	0	0
08:41:47	11.6	28.0	60.0	0.0	0.0	25.0	0	0
08:41:48	11.6	31.0	60.0	0.0	0.0	25.0	0	0
08:41:49	11.5	28.0	60.0	0.0	0.0	25.0	0	0
08:41:50	11.5	27.0	60.0	0.0	0.0	25.0	0	0
08:41:51	11.5	30.0	60.0	0.0	0.0	25.0	0	0
08:41:52	11.5	26.0	60.0	0.0	0.0	25.0	0	0
08:41:53	11.5	27.0	59.0	0.0	0.0	25.0	0	0
08:41:54	11.5	30.0	60.0	0.0	0.0	25.0	0	0
08:41:55	11.4	28.0	59.0	0.0	0.0	25.0	0	0
08:41:56	11.4	28.0	60.0	0.0	0.0	25.0	0	0
08:41:57	11.4	27.0	59.0	0.0	0.0	25.0	0	0
08:41:58	11.4	25.0	59.0	0.0	0.0	25.0	0	0
08:41:59	11.4	31.0	59.0	0.0	0.0	25.0	0	0
08:42:00	11.5	29.0	59.0	0.0	0.0	25.0	0	0
08:42:01	11.5	32.0	59.0	0.0	0.0	25.0	0	0
08:42:02	11.7	31.0	59.0	0.0	0.0	25.0	0	0
08:42:03	11.9	36.0	60.0	0.0	0.0	25.0	0	0
08:42:04	11.9	39.0	61.0	0.0	0.0	25.0	0	0
08:42:05	11.9	32.0	61.0	0.0	0.0	25.0	0	0
08:42:06	11.9	31.0	61.0	0.0	0.0	25.0	0	0
08:42:07	12.0	31.0	62.0	0.0	0.0	25.0	0	0
08:42:08	12.0	30.0	61.0	0.0	0.0	25.0	0	0
08:42:09	12.1	33.0	62.0	0.0	0.0	25.0	0	0
08:42:10	12.1	35.0	62.0	0.0	0.0	25.0	0	0
08:42:11	12.1	34.0	62.0	0.0	0.0	25.0	0	0
08:42:12	12.1	33.0	63.0	0.0	0.0	25.0	0	0
08:42:13	12.0	29.0	63.0	0.0	0.0	25.0	0	0
08:42:14	11.9	27.0	62.0	0.0	0.0	25.0	0	0
08:42:15	11.8	24.0	62.0	0.0	0.0	25.0	0	0
08:42:16	11.7	25.0	61.0	0.0	0.0	25.0	0	0
08:42:17	11.7	25.0	61.0	0.0	0.0	25.0	0	0
08:42:18	11.7	25.0	60.0	0.0	0.0	25.0	0	0
08:42:19	11.6	30.0	60.0	0.0	0.0	25.0	0	0
08:42:20	11.7	27.0	60.0	0.0	0.0	25.0	0	0
08:42:21	11.7	30.0	60.0	0.0	0.0	25.0	0	0
08:42:22	11.7	29.0	60.0	0.0	0.0	25.0	0	0
08:42:23	11.8	31.0	60.0	0.0	0.0	25.0	0	0
08:42:24	11.8	33.0	60.0	0.0	0.0	25.0	0	0
08:42:25	11.7	37.0	61.0	0.0	0.0	25.0	0	0
08:42:26	11.7	26.0	61.0	0.0	0.0	25.0	0	0
08:42:27	11.7	27.0	61.0	0.0	0.0	25.0	0	0
08:42:28	11.7	28.0	61.0	0.0	0.0	25.0	0	0
08:42:29	11.6	28.0	61.0	0.0	0.0	25.0	0	0
08:42:30	11.6	26.0	60.0	0.0	0.0	25.0	0	0
08:42:31	11.6	28.0	60.0	0.0	0.0	25.0	0	0
08:42:32	11.5	25.0	60.0	0.0	0.0	25.0	0	0
08:42:33	11.6	29.0	60.0	0.0	0.0	25.0	0	0
08:42:34	11.7	27.0	60.0	0.0	0.0	25.0	0	0
08:42:35	11.7	35.0	60.0	0.0	0.0	25.0	0	0
08:42:36	11.9	33.0	60.0	0.0	0.0	25.0	0	0
08:42:37	12.0	32.0	60.0	0.0	0.0	25.0	0	0
08:42:38	12.1	42.0	61.0	0.0	0.0	25.0	0	0
08:42:39	12.1	35.0	62.0	0.0	0.0	25.0	0	0
08:42:40	12.1	31.0	63.0	0.0	0.0	25.0	0	0
08:42:41	12.1	29.0	63.0	0.0	0.0	25.0	0	0
08:42:42	12.0	29.0	63.0	0.0	0.0	25.0	0	0
08:42:43	12.0	28.0	62.0	0.0	0.0	25.0	0	0
08:42:44	11.9	27.0	62.0	0.0	0.0	25.0	0	0
08:42:45	11.8	25.0	62.0	0.0	0.0	25.0	0	0
08:42:46	11.8	26.0	61.0	0.0	0.0	25.0	0	0
08:42:47	11.6	27.0	61.0	0.0	0.0	25.0	0	0
08:42:48	11.7	25.0	61.0	0.0	0.0	25.0	0	0
08:42:49	11.7	28.0	60.0	0.0	0.0	25.0	0	0
08:42:50	11.7	31.0	60.0	0.0	0.0	25.0	0	0
08:42:51	11.7	29.0	60.0	0.0	0.0	25.0	0	0
08:42:52	11.6	28.0	60.0	0.0	0.0	25.0	0	0
08:42:53	11.7	30.0	60.0	0.0	0.0	25.0	0	0
08:42:54	11.7	28.0	60.0	0.0	0.0	25.0	0	0
08:42:55	11.8	31.0	60.0	0.0	0.0	25.0	0	0
08:42:56	11.9	36.0	61.0	0.0	0.0	25.0	0	0
08:42:57	11.9	32.0	61.0	0.0	0.0	25.0	0	0
08:42:58	12.0	35.0	61.0	0.0	0.0	25.0	0	0
08:42:59	12.0	32.0	62.0	0.0	0.0	25.0	0	0
08:43:00	11.9	30.0	62.0	0.0	0.0	25.0	0	0
08:43:01	11.9	30.0	62.0	0.0	0.0	25.0	0	0
08:43:02	11.8	29.0	62.0	0.0	0.0	25.0	0	0
08:43:03	11.7	30.0	62.0	0.0	0.0	25.0	0	0
08:43:04	11.9	25.0	61.0	0.0	0.0	25.0	0	0
08:43:05	12.0	28.0	61.0	0.0	0.0	25.0	0	0
08:43:06	12.0	40.0	61.0	0.0	0.0	25.0	0	0
08:43:07	12.0	35.0	62.0	0.0	0.0	25.0	0	0
08:43:08	12.0	28.0	62.0	0.0	0.0	25.0	0	0
08:43:09	12.0	29.0	62.0	0.0	0.0	25.0	0	0
08:43:10	12.0	29.0	62.0	0.0	0.0	25.0	0	0
08:43:11	11.9	29.0	62.0	0.0	0.0	25.0	0	0
08:43:12	11.9	30.0	62.0	0.0	0.0	25.0	0	0
08:43:13	11.8	27.0	62.0	0.0	0.0	25.0	0	0
08:43:14	11.8	31.0	61.0	0.0	0.0	25.0	0	0
08:43:15	12.0	26.0	61.0	0.0	0.0	25.0	0	0
08:43:16	12.0	33.0	61.0	0.0	0.0	25.0	0	0
08:43:17	11.9	36.0	62.0	0.0	0.0	25.0	0	0
08:43:18	11.8	30.0	62.0	0.0	0.0	25.0	0	0
08:43:19	11.8	25.0	62.0	0.0	0.0	25.0	0	0
08:43:20	11.7	27.0	61.0	0.0	0.0	25.0	0	0
08:43:21	11.7	28.0	61.0	0.0	0.0	25.0	0	0
08:43:22	11.6	26.0	61.0	0.0	0.0	25.0	0	0
08:43:23	11.6	27.0	61.0	0.0	0.0	25.0	0	0
08:43:24	11.6	26.0	60.0	0.0	0.0	25.0	0	0
08:43:25	11.6	31.0	60.0	0.0	0.0	25.0	0	0
08:43:26	11.7	29.0	60.0	0.0	0.0	25.0	0	0
08:43:27	11.8	32.0	60.0	0.0	0.0	25.0	0	0
08:43:28	11.9	33.0	61.0	0.0	0.0	25.0	0	0
08:43:29	11.9	34.0	61.0	0.0	0.0	25.0	0	0
08:43:30	11.9	33.0	62.0	0.0	0.0	25.0	0	0
08:43:31	11.8	29.0	62.0	0.0	0.0	25.0	0	0
08:43:32	11.8	28.0	62.0	0.0	0.0	25.0	0	0
08:43:33	11.8	26.0	61.0	0.0	0.0	25.0	0	0
08:43:34	11.7	33.0	61.0	0.0	0.0	25.0	0	0
08:43:35	11.6	25.0	61.0	0.0	0.0	25.0	0	0
08:43:36	11.6	25.0	61.0	0.0	0.0	25.0	0	0
08:43:37	11.6	25.0	60.0	0.0	0.0	25.0	0	0
08:43:38	11.6	29.0	60.0	0.0	0.0	25.0	0	0
08:43:39	11.7	30.0	60.0	0.0	0.0	25.0	0	0
08:43:40	11.8	33.0	60.0	0.0	0.0	25.0	0	0
08:43:41	11.9	35.0	61.0	0.0	0.0	25.0	0	0
08:43:42	12.0	37.0	61.0	0.0	0.0	25.0	0	0
08:43:43	12.1	33.0	62.0	0.0	0.0	25.0	0	0
08:43:44	12.1	34.0	62.0	0.0	0.0	25.0	0	0
08:43:45	12.1	36.0	63.0	0.0	0.0	25.0	0	0
08:43:46	12.0	30.0	63.0	0.0	0.0	25.0	0	0
08:43:47	12.0	26.0	62.0	0.0	0.0	25.0	0	0
08:43:48	11.9	25.0	62.0	0.0	0.0	25.0	0	0
08:43:49	11.9	29.0	62.0	0.0	0.0	25.0	0	0
08:43:50	12.0	29.0	62.0	0.0	0.0	25.0	0	0
08:43:51	12.0	35.0	62.0	0.0	0.0	25.0	0	0
08:43:52	12.0	31.0	62.0	0.0	0.0	25.0	0	0
08:43:53	12.0	30.0	62.0	0.0	0.0	25.0	0	0
08:43:54	12.0	29.0	62.0	0.0	0.0	25.0	0	0
08:43:55	11.9	30.0	62.0	0.0	0.0	25.0	0	0
08:43:56	11.8	28.0	62.0	0.0	0.0	25.0	0	0
08:43:57	11.8	28.0	62.0	0.0	0.0	25.0	0	0
08:43:58	11.8	24.0	61.0	0.0	0.0	25.0	0	0
08:43:59	11.7	29.0	61.0	0.0	0.0	25.0	0	0
08:44:00	11.7	27.0	61.0	0.0	0.0	25.0	0	0
08:44:01	11.7	28.0	60.0	0.0	0.0	25.0	0	0
08:44:02	11.7	28.0	61.0	0.0	0.0	25.0	0	0
08:44:03	11.8	31.0	61.0	0.0	0.0	25.0	0	0
08:44:04	11.8	30.0	61.0	0.0	0.0	25.0	0	0
08:44:05	11.8	30.0	61.0	0.0	0.0	25.0	0	0
08:44:06	11.9	33.0	61.0	0.0	0.0	25.0	0	0
08:44:07	11.9	32.0	61.0	0.0	0.0	25.0	0	0
08:44:08	11.9	32.0	61.0	0.0	0.0	25.0	0	0
08:44:09	11.9	30.0	61.0	0.0	0.0	25.0	0	0
08:44:10	12.0	27.0	61.0	0.0	0.0	25.0	0	0
08:44:11	12.0	33.0	61.0	0.0	0.0	25.0	0	0
08:44:12	12.1	36.0	62.0	0.0	0.0	25.0	0	0
08:44:13	12.1	33.0	63.0	0.0	0.0	25.0	0	0
08:44:14	12.1	34.0	63.0	0.0	0.0	25.0	0	0
08:44:15	12.1	29.0	63.0	0.0	0.0	25.0	0	0
08:44:16	12.1	31.0	63.0	0.0	0.0	25.0	0	0
08:44:17	12.1	29.0	63.0	0.0	0.0	25.0	0	0
08:44:18	12.0	28.0	63.0	0.0	0.0	25.0	0	0
08:44:19	12.0	30.0	62.0	0.0	0.0	25.0	0	0
08:44:20	12.0	28.0	62.0	0.0	0.0	25.0	0	0
08:44:21	12.0	30.0	62.0	0.0	0.0	25.0	0	0
08:44:22	12.0	32.0	62.0	0.0	0.0	25.0	0	0
08:44:23	12.0	30.0	62.0	0.0	0.0	25.0	0	0
08:44:24	12.0	29.0	62.0	0.0	0.0	25.0	0	0
08:44:25	12.0	31.0	62.0	0.0	0.0	25.0	0	0
08:44:26	12.0	28.0	62.0	0.0	0.0	25.0	0	0
08:44:27	12.1	31.0	62.0	0.0	0.0	25.0	0	0
08:44:28	12.2	34.0	62.0	0.0	0.0	25.0	0	0
08:44:29	12.2	34.0	63.0	0.0	0.0	25.0	0	0
08:44:30	12.2	34.0	63.0	0.0	0.0	25.0	0	0
08:44:31	12.2	31.0	63.0	0.0	0.0	25.0	0	0
08:44:32	12.1	32.0	63.0	0.0	0.0	25.0	0	0
08:44:33	12.0	29.0	63.0	0.0	0.0	25.0	0	0
08:44:34	11.9	24.0	63.0	0.0	0.0	25.0	0	0
08:44:35	11.9	27.0	62.0	0.0	0.0	25.0	0	0
08:44:36	11.9	26.0	62.0	0.0	0.0	25.0	0	0
08:44:37	12.0	29.0	62.0	0.0	0.0	25.0	0	0
08:44:38	12.0	33.0	62.0	0.0	0.0	25.0	0	0
08:44:39	12.0	32.0	62.0	0.0	0.0	25.0	0	0
08:44:40	12.1	32.0	62.0	0.0	0.0	25.0	0	0
08:44:41	12.1	32.0	63.0	0.0	0.0	25.0	0	0
08:44:42	12.1	34.0	63.0	0.0	0.0	25.0	0	0
08:44:43	12.0	25.0	63.0	0.0	0.0	25.0	0	0
08:44:44	12.0	29.0	62.0	0.0	0.0	25.0	0	0
08:44:45	12.0	30.0	62.0	0.0	0.0	25.0	0	0
08:44:46	12.0	27.0	62.0	0.0	0.0	25.0	0	0
08:44:47	12.0	30.0	62.0	0.0	0.0	25.0	0	0
08:44:48	12.1	33.0	62.0	0.0	0.0	25.0	0	0
08:44:49	12.1	32.0	62.0	0.0	0.0	25.0	0	0
08:44:50	12.1	34.0	62.0	0.0	0.0	25.0	0	0
08:44:51	12.0	32.0	63.0	0.0	0.0	25.0	0	0
08:44:52	12.0	30.0	63.0	0.0	0.0	25.0	0	0
08:44:53	12.0	27.0	62.0	0.0	0.0	25.0	0	0
08:44:54	12.0	29.0	62.0	0.0	0.0	25.0	0	0
08:44:55	12.0	28.0	62.0	0.0	0.0	25.0	0	0
08:44:56	12.0	30.0	62.0	0.0	0.0	25.0	0	0
08:44:57	12.2	31.0	62.0	0.0	0.0	25.0	0	0
08:44:58	12.3	32.0	62.0	0.0	0.0	25.0	0	0
08:44:59	12.3	39.0	63.0	0.0	0.0	25.0	0	0
08:45:00	12.2	37.0	63.0	0.0	0.0	25.0	0	0
08:45:01	12.1	29.0	63.0	0.0	0.0	25.0	0	0
08:45:02	12.1	30.0	63.0	0.0	0.0	25.0	0	0
08:45:03	12.1	32.0	63.0	0.0	0.0	25.0	0	0
08:45:04	12.1	31.0	63.0	0.0	0.0	25.0	0	0
08:45:05	12.0	27.0	63.0	0.0	0.0	25.0	0	0
08:45:06	12.0	29.0	62.0	0.0	0.0	25.0	0	0
08:45:07	12.0	28.0	62.0	0.0	0.0	25.0	0	0
08:45:08	11.9	30.0	62.0	0.0	0.0	25.0	0	0
08:45:09	11.8	28.0	62.0	0.0	0.0	25.0	0	0
08:45:10	11.8	24.0	61.0	0.0	0.0	25.0	0	0
08:45:11	11.8	29.0	61.0	0.0	0.0	25.0	0	0
08:45:12	11.8	30.0	61.0	0.0	0.0	25.0	0	0
08:45:13	11.9	31.0	61.0	0.0	0.0	25.0	0	0
08:45:14	12.0	29.0	61.0	0.0	0.0	25.0	0	0
08:45:15	12.0	36.0	61.0	0.0	0.0	25.0	0	0
08:45:16	12.0	31.0	62.0	0.0	0.0	25.0	0	0
08:45:17	12.0	30.0	62.0	0.0	0.0	25.0	0	0
08:45:18	11.9	32.0	62.0	0.0	0.0	25.0	0	0
08:45:19	11.9	32.0	62.0	0.0	0.0	25.0	0	0
08:45:20	11.9	27.0	62.0	0.0	0.0	25.0	0	0
08:45:21	11.8	30.0	62.0	0.0	0.0	25.0	0	0
08:45:22	11.8	25.0	62.0	0.0	0.0	25.0	0	0
08:45:23	11.7	25.0	61.0	0.0	0.0	25.0	0	0
08:45:24	11.8	27.0	61.0	0.0	0.0	25.0	0	0
08:45:25	11.8	30.0	61.0	0.0	0.0	25.0	0	0
08:45:26	11.8	30.0	61.0	0.0	0.0	25.0	0	0
08:45:27	11.8	32.0	61.0	0.0	0.0	25.0	0	0
08:45:28	11.8	28.0	61.0	0.0	0.0	25.0	0	0
08:45:29	11.8	28.0	61.0	0.0	0.0	25.0	0	0
08:45:30	11.8	27.0	61.0	0.0	0.0	25.0	0	0
08:45:31	11.8	33.0	61.0	0.0	0.0	25.0	0	0
08:45:32	11.7	29.0	61.0	0.0	0.0	25.0	0	0
08:45:33	11.7	27.0	61.0	0.0	0.0	25.0	0	0
08:45:34	11.7	28.0	61.0	0.0	0.0	25.0	0	0
08:45:35	11.6	27.0	60.0	0.0	0.0	25.0	0	0
08:45:36	11.6	28.0	60.0	0.0	0.0	25.0	0	0
08:45:37	11.6	29.0	60.0	0.0	0.0	25.0	0	0
08:45:38	11.6	29.0	60.0	0.0	0.0	25.0	0	0
08:45:39	11.6	27.0	60.0	0.0	0.0	25.0	0	0
08:45:40	11.7	31.0	60.0	0.0	0.0	25.0	0	0
08:45:41	11.8	30.0	60.0	0.0	0.0	25.0	0	0
08:45:42	11.9	33.0	60.0	0.0	0.0	25.0	0	0
08:45:43	11.9	36.0	61.0	0.0	0.0	25.0	0	0
08:45:44	11.9	32.0	61.0	0.0	0.0	25.0	0	0
08:45:45	11.9	29.0	61.0	0.0	0.0	25.0	0	0
08:45:46	11.8	32.0	61.0	0.0	0.0	25.0	0	0
08:45:47	11.7	27.0	61.0	0.0	0.0	25.0	0	0
08:45:48	11.6	25.0	61.0	0.0	0.0	25.0	0	0
08:45:49	11.5	25.0	61.0	0.0	0.0	25.0	0	0
08:45:50	11.6	23.0	60.0	0.0	0.0	25.0	0	0
08:45:51	11.5	27.0	60.0	0.0	0.0	25.0	0	0
08:45:52	11.5	30.0	60.0	0.0	0.0	25.0	0	0
08:45:53	11.5	27.0	59.0	0.0	0.0	25.0	0	0
08:45:54	11.5	30.0	59.0	0.0	0.0	25.0	0	0
08:45:55	11.7	27.0	60.0	0.0	0.0	25.0	0	0
08:45:56	11.6	31.0	60.0	0.0	0.0	25.0	0	0
08:45:57	11.6	35.0	60.0	0.0	0.0	25.0	0	0
08:45:58	11.5	26.0	60.0	0.0	0.0	25.0	0	0
08:45:59	11.5	26.0	60.0	0.0	0.0	25.0	0	0
08:46:00	11.5	27.0	60.0	0.0	0.0	25.0	0	0
08:46:01	11.5	27.0	59.0	0.0	0.0	25.0	0	0
08:46:02	11.6	30.0	59.0	0.0	0.0	25.0	0	0
08:46:03	11.7	30.0	60.0	0.0	0.0	25.0	0	0
08:46:04	11.8	31.0	60.0	0.0	0.0	25.0	0	0
08:46:05	11.8	34.0	60.0	0.0	0.0	25.0	0	0
08:46:06	11.9	34.0	61.0	0.0	0.0	25.0	0	0
08:46:07	11.9	33.0	61.0	0.0	0.0	25.0	0	0
08:46:08	11.9	34.0	61.0	0.0	0.0	25.0	0	0
08:46:09	11.9	33.0	62.0	0.0	0.0	25.0	0	0
08:46:10	12.0	29.0	62.0	0.0	0.0	25.0	0	0
08:46:11	12.0	30.0	62.0	0.0	0.0	25.0	0	0
08:46:12	12.0	35.0	62.0	0.0	0.0	25.0	0	0
08:46:13	12.0	32.0	62.0	0.0	0.0	25.0	0	0
08:46:14	12.1	33.0	62.0	0.0	0.0	25.0	0	0
08:46:15	12.1	35.0	63.0	0.0	0.0	25.0	0	0
08:46:16	12.2	32.0	63.0	0.0	0.0	25.0	0	0
08:46:17	12.3	36.0	63.0	0.0	0.0	25.0	0	0
08:46:18	12.3	33.0	64.0	0.0	0.0	25.0	0	0
08:46:19	12.3	32.0	63.0	0.0	0.0	25.0	0	0
08:46:20	12.3	35.0	64.0	0.0	0.0	25.0	0	0
08:46:21	12.3	27.0	64.0	0.0	0.0	25.0	0	0
08:46:22	12.2	30.0	64.0	0.0	0.0	25.0	0	0
08:46:23	12.2	27.0	63.0	0.0	0.0	25.0	0	0
08:46:24	12.1	26.0	63.0	0.0	0.0	25.0	0	0
08:46:25	12.1	30.0	63.0	0.0	0.0	25.0	0	0
08:46:26	12.0	30.0	63.0	0.0	0.0	25.0	0	0
08:46:27	11.9	25.0	63.0	0.0	0.0	25.0	0	0
08:46:28	11.8	26.0	62.0	0.0	0.0	25.0	0	0
08:46:29	11.8	26.0	62.0	0.0	0.0	25.0	0	0
08:46:30	11.8	24.0	61.0	0.0	0.0	25.0	0	0
08:46:31	11.8	30.0	61.0	0.0	0.0	25.0	0	0
08:46:32	11.8	27.0	61.0	0.0	0.0	25.0	0	0
08:46:33	11.9	32.0	61.0	0.0	0.0	25.0	0	0
08:46:34	11.9	31.0	61.0	0.0	0.0	25.0	0	0
08:46:35	11.9	33.0	61.0	0.0	0.0	25.0	0	0
08:46:36	11.9	32.0	61.0	0.0	0.0	25.0	0	0
08:46:37	11.9	29.0	62.0	0.0	0.0	25.0	0	0
08:46:38	11.8	29.0	61.0	0.0	0.0	25.0	0	0
08:46:39	11.8	30.0	62.0	0.0	0.0	25.0	0	0
08:46:40	11.8	27.0	61.0	0.0	0.0	25.0	0	0
08:46:41	11.8	30.0	61.0	0.0	0.0	25.0	0	0
08:46:42	11.8	29.0	61.0	0.0	0.0	25.0	0	0
08:46:43	11.8	31.0	61.0	0.0	0.0	25.0	0	0
08:46:44	11.8	29.0	61.0	0.0	0.0	25.0	0	0
08:46:45	11.8	30.0	61.0	0.0	0.0	25.0	0	0
08:46:46	11.8	28.0	61.0	0.0	0.0	25.0	0	0
08:46:47	11.8	30.0	61.0	0.0	0.0	25.0	0	0
08:46:48	11.8	30.0	61.0	0.0	0.0	25.0	0	0
08:46:49	11.8	34.0	61.0	0.0	0.0	25.0	0	0
08:46:50	11.9	28.0	61.0	0.0	0.0	25.0	0	0
08:46:51	11.9	32.0	61.0	0.0	0.0	25.0	0	0
08:46:52	11.9	31.0	62.0	0.0	0.0	25.0	0	0
08:46:53	11.9	31.0	62.0	0.0	0.0	25.0	0	0
08:46:54	11.9	26.0	62.0	0.0	0.0	25.0	0	0
08:46:55	11.8	29.0	61.0	0.0	0.0	25.0	0	0
08:46:56	11.9	29.0	61.0	0.0	0.0	25.0	0	0
08:46:57	12.0	34.0	62.0	0.0	0.0	25.0	0	0
08:46:58	12.0	30.0	62.0	0.0	0.0	25.0	0	0
08:46:59	11.9	31.0	62.0	0.0	0.0	25.0	0	0
08:47:00	11.9	29.0	62.0	0.0	0.0	25.0	0	0
08:47:01	11.9	28.0	62.0	0.0	0.0	25.0	0	0
08:47:02	11.9	31.0	62.0	0.0	0.0	25.0	0	0
08:47:03	11.8	28.0	61.0	0.0	0.0	25.0	0	0
08:47:04	11.8	28.0	61.0	0.0	0.0	25.0	0	0
08:47:05	11.8	31.0	61.0	0.0	0.0	25.0	0	0
08:47:06	11.8	30.0	61.0	0.0	0.0	25.0	0	0
08:47:07	11.8	30.0	61.0	0.0	0.0	25.0	0	0
08:47:08	11.8	30.0	61.0	0.0	0.0	25.0	0	0
08:47:09	11.8	29.0	61.0	0.0	0.0	25.0	0	0
08:47:10	11.8	27.0	61.0	0.0	0.0	25.0	0	0
08:47:11	11.8	28.0	61.0	0.0	0.0	25.0	0	0
08:47:12	11.8	32.0	61.0	0.0	0.0	25.0	0	0
08:47:13	11.8	30.0	61.0	0.0	0.0	25.0	0	0
08:47:14	11.8	27.0	61.0	0.0	0.0	25.0	0	0
08:47:15	11.8	29.0	61.0	0.0	0.0	25.0	0	0
08:47:16	11.8	28.0	61.0	0.0	0.0	25.0	0	0
08:47:17	11.8	34.0	61.0	0.0	0.0	25.0	0	0
08:47:18	11.8	30.0	61.0	0.0	0.0	25.0	0	0
08:47:19	11.7	30.0	61.0	0.0	0.0	25.0	0	0
08:47:20	11.8	22.0	61.0	0.0	0.0	25.0	0	0
08:47:21	11.9	31.0	61.0	0.0	0.0	25.0	0	0
08:47:22	12.0	33.0	61.0	0.0	0.0	25.0	0	0
08:47:23	12.1	37.0	61.0	0.0	0.0	25.0	0	0
08:47:24	12.1	35.0	62.0	0.0	0.0	25.0	0	0
08:47:25	12.1	34.0	62.0	0.0	0.0	25.0	0	0
08:47:26	12.1	30.0	63.0	0.0	0.0	25.0	0	0
08:47:27	12.0	32.0	63.0	0.0	0.0	25.0	0	0
08:47:28	12.0	26.0	62.0	0.0	0.0	25.0	0	0
08:47:29	11.9	28.0	62.0	0.0	0.0	25.0	0	0
08:47:30	11.9	28.0	62.0	0.0	0.0	25.0	0	0
08:47:31	11.8	24.0	62.0	0.0	0.0	25.0	0	0
08:47:32	11.8	26.0	61.0	0.0	0.0	25.0	0	0
08:47:33	11.7	29.0	61.0	0.0	0.0	25.0	0	0
08:47:34	11.6	27.0	61.0	0.0	0.0	25.0	0	0
08:47:35	11.5	26.0	60.0	0.0	0.0	25.0	0	0
08:47:36	11.5	26.0	60.0	0.0	0.0	25.0	0	0
08:47:37	11.5	28.0	60.0	0.0	0.0	25.0	0	0
08:47:38	11.5	29.0	60.0	0.0	0.0	25.0	0	0
08:47:39	11.6	26.0	60.0	0.0	0.0	25.0	0	0
08:47:40	11.7	34.0	60.0	0.0	0.0	25.0	0	0
08:47:41	11.8	34.0	60.0	0.0	0.0	25.0	0	0
08:47:42	11.8	33.0	61.0	0.0	0.0	25.0	0	0
08:47:43	11.9	33.0	61.0	0.0	0.0	25.0	0	0
08:47:44	12.0	32.0	61.0	0.0	0.0	25.0	0	0
08:47:45	12.1	33.0	62.0	0.0	0.0	25.0	0	0
08:47:46	12.1	37.0	62.0	0.0	0.0	25.0	0	0
08:47:47	12.2	34.0	63.0	0.0	0.0	25.0	0	0
08:47:48	12.2	31.0	63.0	0.0	0.0	25.0	0	0
08:47:49	12.1	35.0	63.0	0.0	0.0	25.0	0	0
08:47:50	12.0	22.0	63.0	0.0	0.0	25.0	0	0
08:47:51	12.0	29.0	62.0	0.0	0.0	25.0	0	0
08:47:52	11.9	26.0	62.0	0.0	0.0	25.0	0	0
08:47:53	11.9	29.0	62.0	0.0	0.0	25.0	0	0
08:47:54	11.8	28.0	62.0	0.0	0.0	25.0	0	0
08:47:55	11.8	30.0	61.0	0.0	0.0	25.0	0	0
08:47:56	11.7	28.0	61.0	0.0	0.0	25.0	0	0
08:47:57	11.7	26.0	61.0	0.0	0.0	25.0	0	0
08:47:58	11.6	25.0	61.0	0.0	0.0	25.0	0	0
08:47:59	11.6	25.0	60.0	0.0	0.0	25.0	0	0
08:48:00	11.7	26.0	60.0	0.0	0.0	25.0	0	0
08:48:01	11.8	29.0	60.0	0.0	0.0	25.0	0	0
08:48:02	12.0	34.0	60.0	0.0	0.0	25.0	0	0
08:48:03	12.0	41.0	61.0	0.0	0.0	25.0	0	0
08:48:04	12.1	36.0	62.0	0.0	0.0	25.0	0	0
08:48:05	12.1	33.0	62.0	0.0	0.0	25.0	0	0
08:48:06	12.1	31.0	62.0	0.0	0.0	25.0	0	0
08:48:07	12.2	33.0	63.0	0.0	0.0	25.0	0	0
08:48:08	12.2	31.0	63.0	0.0	0.0	25.0	0	0
08:48:09	12.1	33.0	63.0	0.0	0.0	25.0	0	0
08:48:10	12.1	31.0	63.0	0.0	0.0	25.0	0	0
08:48:11	12.0	29.0	63.0	0.0	0.0	25.0	0	0
08:48:12	11.9	26.0	63.0	0.0	0.0	25.0	0	0
08:48:13	11.8	25.0	62.0	0.0	0.0	25.0	0	0
08:48:14	11.7	24.0	62.0	0.0	0.0	25.0	0	0
08:48:15	11.6	22.0	61.0	0.0	0.0	25.0	0	0
08:48:16	11.6	22.0	60.0	0.0	0.0	25.0	0	0
08:48:17	11.6	29.0	60.0	0.0	0.0	25.0	0	0
08:48:18	11.6	31.0	60.0	0.0	0.0	25.0	0	0
08:48:19	11.7	30.0	60.0	0.0	0.0	25.0	0	0
08:48:20	11.7	32.0	60.0	0.0	0.0	25.0	0	0
08:48:21	11.7	33.0	61.0	0.0	0.0	25.0	0	0
08:48:22	11.7	30.0	61.0	0.0	0.0	25.0	0	0
08:48:23	11.8	26.0	61.0	0.0	0.0	25.0	0	0
08:48:24	11.8	38.0	61.0	0.0	0.0	25.0	0	0
08:48:25	11.8	27.0	61.0	0.0	0.0	25.0	0	0
08:48:26	11.8	32.0	61.0	0.0	0.0	25.0	0	0
08:48:27	12.0	29.0	61.0	0.0	0.0	25.0	0	0
08:48:28	12.1	36.0	61.0	0.0	0.0	25.0	0	0
08:48:29	12.2	38.0	62.0	0.0	0.0	25.0	0	0
08:48:30	12.2	37.0	63.0	0.0	0.0	25.0	0	0
