# Supplementary material for: Handcycling with concurrent lower body low-frequency electromyostimulation significantly increases acute oxygen uptake: implications for rehabilitation and prevention
Source: PeerJ. 2022 May 18;10:e13333. doi: 10.7717/peerj.13333 (PMC9123886; doi:10.7717/peerj.13333)
Supplement: Supplemental Information 1 — Raw data for each participant (load, heart rate, spirometric data) and R-Scripts for data processing (as described in the material & method section under “Data aquisition”), and EMS intensity and blood lactate concentration. [file peerj-10-13333-s001.zip › raw_data/HANDCYCLE/EMS_Pilot_21_CON_LOAD.csv]

Time	Speed [km/h]	Power [watt]	Cadence	Heartrate	Temperature [?]	Altitude [m]	latitude	longitude
11:22:16	0.0	0.0	0.0	0.0	0.0	40.0	0	0
11:22:17	0.0	0.0	0.0	0.0	0.0	40.0	0	0
11:22:18	0.0	0.0	0.0	0.0	0.0	40.0	0	0
11:22:19	3.6	0.0	0.0	0.0	0.0	40.0	0	0
11:22:20	4.8	0.0	0.0	0.0	0.0	40.0	0	0
11:22:21	5.7	0.0	0.0	0.0	0.0	40.0	0	0
11:22:22	6.4	0.0	0.0	0.0	0.0	40.0	0	0
11:22:23	7.0	0.0	0.0	0.0	0.0	40.0	0	0
11:22:24	7.6	31.0	41.0	0.0	0.0	40.0	0	0
11:22:25	8.1	31.0	41.0	0.0	0.0	40.0	0	0
11:22:26	8.5	31.0	41.0	0.0	0.0	40.0	0	0
11:22:27	9.0	30.0	45.0	0.0	0.0	40.0	0	0
11:22:28	9.3	31.0	49.0	0.0	0.0	40.0	0	0
11:22:29	9.4	41.0	52.0	0.0	0.0	40.0	0	0
11:22:30	9.4	35.0	54.0	0.0	0.0	40.0	0	0
11:22:31	9.5	29.0	55.0	0.0	0.0	40.0	0	0
11:22:32	9.5	30.0	55.0	0.0	0.0	40.0	0	0
11:22:33	9.5	32.0	56.0	0.0	0.0	40.0	0	0
11:22:34	9.4	30.0	56.0	0.0	0.0	40.0	0	0
11:22:35	9.3	28.0	55.0	0.0	0.0	40.0	0	0
11:22:36	9.3	28.0	55.0	0.0	0.0	40.0	0	0
11:22:37	9.4	31.0	55.0	0.0	0.0	40.0	0	0
11:22:38	9.4	37.0	55.0	0.0	0.0	40.0	0	0
11:22:39	9.4	38.0	55.0	0.0	0.0	40.0	0	0
11:22:40	9.4	38.0	55.0	0.0	0.0	40.0	0	0
11:22:41	9.4	42.0	55.0	0.0	0.0	40.0	0	0
11:22:42	9.4	39.0	55.0	0.0	0.0	40.0	0	0
11:22:43	9.5	42.0	55.0	0.0	0.0	40.0	0	0
11:22:44	9.5	45.0	56.0	0.0	0.0	40.0	0	0
11:22:45	9.6	39.0	56.0	0.0	0.0	40.0	0	0
11:22:46	9.6	44.0	56.0	0.0	0.0	40.0	0	0
11:22:47	9.5	42.0	56.0	0.0	0.0	40.0	0	0
11:22:48	9.4	36.0	56.0	0.0	0.0	40.0	0	0
11:22:49	9.4	36.0	56.0	0.0	0.0	40.0	0	0
11:22:50	9.4	36.0	56.0	0.0	0.0	40.0	0	0
11:22:51	9.6	40.0	55.0	0.0	0.0	40.0	0	0
11:22:52	9.8	37.0	55.0	0.0	0.0	40.0	0	0
11:22:53	10.0	51.0	56.0	0.0	0.0	40.0	0	0
11:22:54	10.0	49.0	57.0	0.0	0.0	40.0	0	0
11:22:55	10.0	48.0	58.0	0.0	0.0	40.0	0	0
11:22:56	10.1	48.0	59.0	0.0	0.0	40.0	0	0
11:22:57	9.9	42.0	59.0	0.0	0.0	40.0	0	0
11:22:58	9.8	39.0	59.0	0.0	0.0	40.0	0	0
11:22:59	9.7	33.0	58.0	0.0	0.0	40.0	0	0
11:23:00	9.8	31.0	57.0	0.0	0.0	40.0	0	0
11:23:01	10.0	38.0	57.0	0.0	0.0	40.0	0	0
11:23:02	10.2	45.0	58.0	0.0	0.0	40.0	0	0
11:23:03	10.2	49.0	59.0	0.0	0.0	40.0	0	0
11:23:04	10.3	50.0	60.0	0.0	0.0	40.0	0	0
11:23:05	10.4	43.0	60.0	0.0	0.0	40.0	0	0
11:23:06	10.5	40.0	61.0	0.0	0.0	40.0	0	0
11:23:07	10.5	49.0	61.0	0.0	0.0	40.0	0	0
11:23:08	10.4	44.0	62.0	0.0	0.0	40.0	0	0
11:23:09	10.3	37.0	62.0	0.0	0.0	40.0	0	0
11:23:10	10.3	33.0	61.0	0.0	0.0	40.0	0	0
11:23:11	10.2	31.0	61.0	0.0	0.0	40.0	0	0
11:23:12	10.2	37.0	60.0	0.0	0.0	40.0	0	0
11:23:13	10.2	40.0	60.0	0.0	0.0	40.0	0	0
11:23:14	10.2	36.0	60.0	0.0	0.0	40.0	0	0
11:23:15	10.2	38.0	60.0	0.0	0.0	40.0	0	0
11:23:16	10.1	40.0	60.0	0.0	0.0	40.0	0	0
11:23:17	10.1	36.0	60.0	0.0	0.0	40.0	0	0
11:23:18	10.1	34.0	59.0	0.0	0.0	40.0	0	0
11:23:19	10.1	37.0	59.0	0.0	0.0	40.0	0	0
11:23:20	10.2	41.0	59.0	0.0	0.0	40.0	0	0
11:23:21	10.2	43.0	60.0	0.0	0.0	40.0	0	0
11:23:22	10.2	39.0	60.0	0.0	0.0	40.0	0	0
11:23:23	10.3	38.0	60.0	0.0	0.0	40.0	0	0
11:23:24	10.2	41.0	60.0	0.0	0.0	40.0	0	0
11:23:25	10.2	37.0	60.0	0.0	0.0	40.0	0	0
11:23:26	10.1	37.0	60.0	0.0	0.0	40.0	0	0
11:23:27	10.1	40.0	60.0	0.0	0.0	40.0	0	0
11:23:28	10.1	35.0	60.0	0.0	0.0	40.0	0	0
11:23:29	10.1	37.0	59.0	0.0	0.0	40.0	0	0
11:23:30	10.1	37.0	59.0	0.0	0.0	40.0	0	0
11:23:31	10.0	38.0	59.0	0.0	0.0	40.0	0	0
11:23:32	10.0	39.0	59.0	0.0	0.0	40.0	0	0
11:23:33	10.0	38.0	59.0	0.0	0.0	40.0	0	0
11:23:34	10.1	39.0	59.0	0.0	0.0	40.0	0	0
11:23:35	10.2	38.0	59.0	0.0	0.0	40.0	0	0
11:23:36	10.2	44.0	60.0	0.0	0.0	40.0	0	0
11:23:37	10.1	43.0	60.0	0.0	0.0	40.0	0	0
11:23:38	10.1	38.0	60.0	0.0	0.0	40.0	0	0
11:23:39	10.1	38.0	60.0	0.0	0.0	40.0	0	0
11:23:40	10.1	38.0	60.0	0.0	0.0	40.0	0	0
11:23:41	10.1	34.0	59.0	0.0	0.0	40.0	0	0
11:23:42	10.2	40.0	59.0	0.0	0.0	40.0	0	0
11:23:43	10.1	41.0	60.0	0.0	0.0	40.0	0	0
11:23:44	10.1	41.0	60.0	0.0	0.0	40.0	0	0
11:23:45	10.0	35.0	60.0	0.0	0.0	40.0	0	0
11:23:46	10.0	34.0	59.0	0.0	0.0	40.0	0	0
11:23:47	10.0	38.0	59.0	0.0	0.0	40.0	0	0
11:23:48	10.0	40.0	59.0	0.0	0.0	40.0	0	0
11:23:49	10.1	39.0	59.0	0.0	0.0	40.0	0	0
11:23:50	10.0	39.0	59.0	0.0	0.0	40.0	0	0
11:23:51	10.1	39.0	59.0	0.0	0.0	40.0	0	0
11:23:52	10.1	39.0	59.0	0.0	0.0	40.0	0	0
11:23:53	10.1	39.0	59.0	0.0	0.0	40.0	0	0
11:23:54	10.1	39.0	59.0	0.0	0.0	40.0	0	0
11:23:55	10.3	40.0	59.0	0.0	0.0	40.0	0	0
11:23:56	10.4	46.0	60.0	0.0	0.0	40.0	0	0
11:23:57	10.5	47.0	60.0	0.0	0.0	40.0	0	0
11:23:58	10.4	47.0	61.0	0.0	0.0	40.0	0	0
11:23:59	10.4	34.0	61.0	0.0	0.0	40.0	0	0
11:24:00	10.2	41.0	61.0	0.0	0.0	40.0	0	0
11:24:01	10.3	35.0	61.0	0.0	0.0	40.0	0	0
11:24:02	10.5	42.0	60.0	0.0	0.0	40.0	0	0
11:24:03	10.6	47.0	61.0	0.0	0.0	40.0	0	0
11:24:04	10.6	48.0	62.0	0.0	0.0	40.0	0	0
11:24:05	10.5	42.0	62.0	0.0	0.0	40.0	0	0
11:24:06	10.5	41.0	62.0	0.0	0.0	40.0	0	0
11:24:07	10.4	44.0	62.0	0.0	0.0	40.0	0	0
11:24:08	10.5	32.0	62.0	0.0	0.0	40.0	0	0
11:24:09	10.4	40.0	61.0	0.0	0.0	40.0	0	0
11:24:10	10.6	43.0	62.0	0.0	0.0	40.0	0	0
11:24:11	10.7	35.0	62.0	0.0	0.0	40.0	0	0
11:24:12	10.6	50.0	62.0	0.0	0.0	40.0	0	0
11:24:13	10.6	46.0	63.0	0.0	0.0	40.0	0	0
11:24:14	10.6	33.0	63.0	0.0	0.0	40.0	0	0
11:24:15	10.5	40.0	62.0	0.0	0.0	40.0	0	0
11:24:16	10.4	37.0	62.0	0.0	0.0	40.0	0	0
11:24:17	10.5	37.0	62.0	0.0	0.0	40.0	0	0
11:24:18	10.5	38.0	61.0	0.0	0.0	40.0	0	0
11:24:19	10.5	39.0	61.0	0.0	0.0	40.0	0	0
11:24:20	10.5	42.0	62.0	0.0	0.0	40.0	0	0
11:24:21	10.5	37.0	61.0	0.0	0.0	40.0	0	0
11:24:22	10.4	42.0	61.0	0.0	0.0	40.0	0	0
11:24:23	10.3	39.0	62.0	0.0	0.0	40.0	0	0
11:24:24	10.3	41.0	61.0	0.0	0.0	40.0	0	0
11:24:25	10.3	39.0	61.0	0.0	0.0	40.0	0	0
11:24:26	10.3	40.0	61.0	0.0	0.0	40.0	0	0
11:24:27	10.3	39.0	61.0	0.0	0.0	40.0	0	0
11:24:28	10.2	37.0	61.0	0.0	0.0	40.0	0	0
11:24:29	10.1	34.0	60.0	0.0	0.0	40.0	0	0
11:24:30	10.2	33.0	60.0	0.0	0.0	40.0	0	0
11:24:31	10.3	46.0	60.0	0.0	0.0	40.0	0	0
11:24:32	10.4	41.0	60.0	0.0	0.0	40.0	0	0
11:24:33	10.3	45.0	61.0	0.0	0.0	40.0	0	0
11:24:34	10.2	36.0	61.0	0.0	0.0	40.0	0	0
11:24:35	10.1	35.0	60.0	0.0	0.0	40.0	0	0
11:24:36	10.1	36.0	60.0	0.0	0.0	40.0	0	0
11:24:37	10.2	38.0	60.0	0.0	0.0	40.0	0	0
11:24:38	10.2	42.0	60.0	0.0	0.0	40.0	0	0
11:24:39	10.2	39.0	60.0	0.0	0.0	40.0	0	0
11:24:40	10.1	37.0	60.0	0.0	0.0	40.0	0	0
11:24:41	10.0	34.0	60.0	0.0	0.0	40.0	0	0
11:24:42	9.9	37.0	59.0	0.0	0.0	40.0	0	0
11:24:43	9.9	33.0	59.0	0.0	0.0	40.0	0	0
11:24:44	9.9	33.0	59.0	0.0	0.0	40.0	0	0
11:24:45	10.0	41.0	59.0	0.0	0.0	40.0	0	0
11:24:46	10.0	38.0	59.0	0.0	0.0	40.0	0	0
11:24:47	10.1	42.0	59.0	0.0	0.0	40.0	0	0
11:24:48	10.0	38.0	59.0	0.0	0.0	40.0	0	0
11:24:49	9.9	42.0	59.0	0.0	0.0	40.0	0	0
11:24:50	9.8	33.0	59.0	0.0	0.0	40.0	0	0
11:24:51	9.9	34.0	58.0	0.0	0.0	40.0	0	0
11:24:52	10.0	33.0	58.0	0.0	0.0	40.0	0	0
11:24:53	10.1	43.0	58.0	0.0	0.0	40.0	0	0
11:24:54	10.1	44.0	59.0	0.0	0.0	40.0	0	0
11:24:55	10.1	43.0	59.0	0.0	0.0	40.0	0	0
11:24:56	10.0	43.0	60.0	0.0	0.0	40.0	0	0
11:24:57	10.0	38.0	59.0	0.0	0.0	40.0	0	0
11:24:58	10.0	32.0	59.0	0.0	0.0	40.0	0	0
11:24:59	9.9	37.0	59.0	0.0	0.0	40.0	0	0
11:25:00	10.0	38.0	58.0	0.0	0.0	40.0	0	0
11:25:01	10.1	41.0	58.0	0.0	0.0	40.0	0	0
11:25:02	10.1	41.0	59.0	0.0	0.0	40.0	0	0
11:25:03	10.0	44.0	59.0	0.0	0.0	40.0	0	0
11:25:04	9.9	41.0	59.0	0.0	0.0	40.0	0	0
11:25:05	9.8	33.0	59.0	0.0	0.0	40.0	0	0
11:25:06	9.8	33.0	58.0	0.0	0.0	40.0	0	0
11:25:07	9.9	36.0	58.0	0.0	0.0	40.0	0	0
11:25:08	10.0	40.0	58.0	0.0	0.0	40.0	0	0
11:25:09	10.2	43.0	58.0	0.0	0.0	40.0	0	0
11:25:10	10.3	50.0	59.0	0.0	0.0	40.0	0	0
11:25:11	10.4	45.0	60.0	0.0	0.0	40.0	0	0
11:25:12	10.3	48.0	61.0	0.0	0.0	40.0	0	0
11:25:13	10.3	38.0	61.0	0.0	0.0	40.0	0	0
11:25:14	10.4	39.0	61.0	0.0	0.0	40.0	0	0
11:25:15	10.3	42.0	61.0	0.0	0.0	40.0	0	0
11:25:16	10.2	39.0	61.0	0.0	0.0	40.0	0	0
11:25:17	10.3	37.0	60.0	0.0	0.0	40.0	0	0
11:25:18	10.4	46.0	60.0	0.0	0.0	40.0	0	0
11:25:19	10.3	38.0	61.0	0.0	0.0	40.0	0	0
11:25:20	10.3	44.0	61.0	0.0	0.0	40.0	0	0
11:25:21	10.3	40.0	61.0	0.0	0.0	40.0	0	0
11:25:22	10.2	37.0	61.0	0.0	0.0	40.0	0	0
11:25:23	10.2	40.0	60.0	0.0	0.0	40.0	0	0
11:25:24	10.3	39.0	60.0	0.0	0.0	40.0	0	0
11:25:25	10.4	45.0	60.0	0.0	0.0	40.0	0	0
11:25:26	10.4	46.0	61.0	0.0	0.0	40.0	0	0
11:25:27	10.4	43.0	61.0	0.0	0.0	40.0	0	0
11:25:28	10.4	38.0	61.0	0.0	0.0	40.0	0	0
11:25:29	10.5	42.0	61.0	0.0	0.0	40.0	0	0
11:25:30	10.3	42.0	61.0	0.0	0.0	40.0	0	0
11:25:31	10.3	38.0	61.0	0.0	0.0	40.0	0	0
11:25:32	10.3	34.0	61.0	0.0	0.0	40.0	0	0
11:25:33	10.3	38.0	60.0	0.0	0.0	40.0	0	0
11:25:34	10.2	41.0	60.0	0.0	0.0	40.0	0	0
11:25:35	10.3	36.0	60.0	0.0	0.0	40.0	0	0
11:25:36	10.3	40.0	60.0	0.0	0.0	40.0	0	0
11:25:37	10.3	39.0	60.0	0.0	0.0	40.0	0	0
11:25:38	10.4	40.0	60.0	0.0	0.0	40.0	0	0
11:25:39	10.4	42.0	60.0	0.0	0.0	40.0	0	0
11:25:40	10.3	45.0	61.0	0.0	0.0	40.0	0	0
11:25:41	10.3	39.0	61.0	0.0	0.0	40.0	0	0
11:25:42	10.2	37.0	61.0	0.0	0.0	40.0	0	0
11:25:43	10.3	38.0	60.0	0.0	0.0	40.0	0	0
11:25:44	10.3	36.0	60.0	0.0	0.0	40.0	0	0
11:25:45	10.2	45.0	60.0	0.0	0.0	40.0	0	0
11:25:46	10.2	36.0	60.0	0.0	0.0	40.0	0	0
11:25:47	10.3	40.0	60.0	0.0	0.0	40.0	0	0
11:25:48	10.3	39.0	60.0	0.0	0.0	40.0	0	0
11:25:49	10.3	44.0	60.0	0.0	0.0	40.0	0	0
11:25:50	10.4	38.0	60.0	0.0	0.0	40.0	0	0
11:25:51	10.4	40.0	60.0	0.0	0.0	40.0	0	0
11:25:52	10.4	45.0	61.0	0.0	0.0	40.0	0	0
11:25:53	10.4	42.0	61.0	0.0	0.0	40.0	0	0
11:25:54	10.3	41.0	61.0	0.0	0.0	40.0	0	0
11:25:55	10.3	34.0	61.0	0.0	0.0	40.0	0	0
11:25:56	10.2	37.0	60.0	0.0	0.0	40.0	0	0
11:25:57	10.2	41.0	60.0	0.0	0.0	40.0	0	0
11:25:58	10.3	37.0	60.0	0.0	0.0	40.0	0	0
11:25:59	10.4	39.0	60.0	0.0	0.0	40.0	0	0
11:26:00	10.4	43.0	60.0	0.0	0.0	40.0	0	0
11:26:01	10.5	46.0	61.0	0.0	0.0	40.0	0	0
11:26:02	10.5	43.0	61.0	0.0	0.0	40.0	0	0
11:26:03	10.5	44.0	61.0	0.0	0.0	40.0	0	0
11:26:04	10.4	42.0	61.0	0.0	0.0	40.0	0	0
11:26:05	10.4	39.0	61.0	0.0	0.0	40.0	0	0
11:26:06	10.4	38.0	61.0	0.0	0.0	40.0	0	0
11:26:07	10.3	38.0	61.0	0.0	0.0	40.0	0	0
11:26:08	10.3	44.0	61.0	0.0	0.0	40.0	0	0
11:26:09	10.2	39.0	61.0	0.0	0.0	40.0	0	0
11:26:10	10.1	39.0	61.0	0.0	0.0	40.0	0	0
11:26:11	10.1	33.0	60.0	0.0	0.0	40.0	0	0
11:26:12	10.1	38.0	60.0	0.0	0.0	40.0	0	0
11:26:13	10.1	39.0	60.0	0.0	0.0	40.0	0	0
11:26:14	10.1	38.0	59.0	0.0	0.0	40.0	0	0
11:26:15	10.3	38.0	59.0	0.0	0.0	40.0	0	0
11:26:16	10.3	40.0	59.0	0.0	0.0	40.0	0	0
11:26:17	10.3	45.0	60.0	0.0	0.0	40.0	0	0
11:26:18	10.2	40.0	60.0	0.0	0.0	40.0	0	0
11:26:19	10.2	44.0	60.0	0.0	0.0	40.0	0	0
11:26:20	10.2	35.0	60.0	0.0	0.0	40.0	0	0
11:26:21	10.3	40.0	60.0	0.0	0.0	40.0	0	0
11:26:22	10.4	38.0	60.0	0.0	0.0	40.0	0	0
11:26:23	10.2	43.0	60.0	0.0	0.0	40.0	0	0
11:26:24	10.2	44.0	60.0	0.0	0.0	40.0	0	0
11:26:25	10.2	37.0	60.0	0.0	0.0	40.0	0	0
11:26:26	10.1	38.0	60.0	0.0	0.0	40.0	0	0
11:26:27	10.2	36.0	60.0	0.0	0.0	40.0	0	0
11:26:28	10.2	37.0	59.0	0.0	0.0	40.0	0	0
11:26:29	10.4	43.0	60.0	0.0	0.0	40.0	0	0
11:26:30	10.5	43.0	60.0	0.0	0.0	40.0	0	0
11:26:31	10.6	44.0	61.0	0.0	0.0	40.0	0	0
11:26:32	10.6	44.0	62.0	0.0	0.0	40.0	0	0
11:26:33	10.6	39.0	62.0	0.0	0.0	40.0	0	0
11:26:34	10.5	46.0	62.0	0.0	0.0	40.0	0	0
11:26:35	10.4	39.0	62.0	0.0	0.0	40.0	0	0
11:26:36	10.4	35.0	62.0	0.0	0.0	40.0	0	0
11:26:37	10.4	39.0	61.0	0.0	0.0	40.0	0	0
11:26:38	10.3	41.0	61.0	0.0	0.0	40.0	0	0
11:26:39	10.3	36.0	61.0	0.0	0.0	40.0	0	0
11:26:40	10.4	38.0	61.0	0.0	0.0	40.0	0	0
11:26:41	10.5	42.0	61.0	0.0	0.0	40.0	0	0
11:26:42	10.4	41.0	61.0	0.0	0.0	40.0	0	0
11:26:43	10.4	40.0	61.0	0.0	0.0	40.0	0	0
11:26:44	10.3	39.0	61.0	0.0	0.0	40.0	0	0
11:26:45	10.2	36.0	61.0	0.0	0.0	40.0	0	0
11:26:46	10.3	34.0	60.0	0.0	0.0	40.0	0	0
11:26:47	10.4	42.0	60.0	0.0	0.0	40.0	0	0
11:26:48	10.5	46.0	61.0	0.0	0.0	40.0	0	0
11:26:49	10.4	49.0	61.0	0.0	0.0	40.0	0	0
11:26:50	10.4	38.0	62.0	0.0	0.0	40.0	0	0
11:26:51	10.3	37.0	61.0	0.0	0.0	40.0	0	0
11:26:52	10.3	39.0	61.0	0.0	0.0	40.0	0	0
11:26:53	10.3	40.0	61.0	0.0	0.0	40.0	0	0
11:26:54	10.3	37.0	61.0	0.0	0.0	40.0	0	0
11:26:55	10.3	39.0	61.0	0.0	0.0	40.0	0	0
11:26:56	10.3	40.0	60.0	0.0	0.0	40.0	0	0
11:26:57	10.4	40.0	61.0	0.0	0.0	40.0	0	0
11:26:58	10.3	44.0	61.0	0.0	0.0	40.0	0	0
11:26:59	10.3	39.0	61.0	0.0	0.0	40.0	0	0
11:27:00	10.3	38.0	61.0	0.0	0.0	40.0	0	0
11:27:01	10.4	41.0	61.0	0.0	0.0	40.0	0	0
11:27:02	10.3	42.0	61.0	0.0	0.0	40.0	0	0
11:27:03	10.3	40.0	61.0	0.0	0.0	40.0	0	0
11:27:04	10.2	35.0	61.0	0.0	0.0	40.0	0	0
11:27:05	10.3	36.0	60.0	0.0	0.0	40.0	0	0
11:27:06	10.4	45.0	60.0	0.0	0.0	40.0	0	0
11:27:07	10.4	44.0	61.0	0.0	0.0	40.0	0	0
11:27:08	10.4	40.0	61.0	0.0	0.0	40.0	0	0
11:27:09	10.3	40.0	61.0	0.0	0.0	40.0	0	0
11:27:10	10.3	36.0	61.0	0.0	0.0	40.0	0	0
11:27:11	10.1	39.0	61.0	0.0	0.0	40.0	0	0
11:27:12	10.0	34.0	60.0	0.0	0.0	40.0	0	0
11:27:13	10.0	36.0	60.0	0.0	0.0	40.0	0	0
11:27:14	10.0	34.0	59.0	0.0	0.0	40.0	0	0
11:27:15	10.0	40.0	59.0	0.0	0.0	40.0	0	0
11:27:16	10.1	38.0	59.0	0.0	0.0	40.0	0	0
11:27:17	10.1	41.0	59.0	0.0	0.0	40.0	0	0
11:27:18	10.2	43.0	60.0	0.0	0.0	40.0	0	0
11:27:19	10.2	44.0	60.0	0.0	0.0	40.0	0	0
11:27:20	10.1	38.0	60.0	0.0	0.0	40.0	0	0
11:27:21	10.1	40.0	60.0	0.0	0.0	40.0	0	0
11:27:22	10.1	38.0	60.0	0.0	0.0	40.0	0	0
11:27:23	10.1	41.0	60.0	0.0	0.0	40.0	0	0
11:27:24	10.1	38.0	60.0	0.0	0.0	40.0	0	0
11:27:25	10.1	42.0	60.0	0.0	0.0	40.0	0	0
11:27:26	10.2	39.0	60.0	0.0	0.0	40.0	0	0
11:27:27	10.3	43.0	60.0	0.0	0.0	40.0	0	0
11:27:28	10.3	43.0	60.0	0.0	0.0	40.0	0	0
11:27:29	10.3	38.0	60.0	0.0	0.0	40.0	0	0
11:27:30	10.5	42.0	61.0	0.0	0.0	40.0	0	0
11:27:31	10.7	41.0	61.0	0.0	0.0	40.0	0	0
11:27:32	10.6	63.0	62.0	0.0	0.0	40.0	0	0
11:27:33	10.7	35.0	61.0	0.0	0.0	40.0	0	0
11:27:34	10.5	45.0	64.0	0.0	0.0	40.0	0	0
11:27:35	10.3	42.0	63.0	0.0	0.0	40.0	0	0
11:27:36	10.3	33.0	62.0	0.0	0.0	40.0	0	0
11:27:37	10.2	30.0	61.0	0.0	0.0	40.0	0	0
11:27:38	10.1	41.0	60.0	0.0	0.0	40.0	0	0
11:27:39	10.1	33.0	60.0	0.0	0.0	40.0	0	0
11:27:40	10.1	34.0	59.0	0.0	0.0	40.0	0	0
11:27:41	10.3	38.0	59.0	0.0	0.0	40.0	0	0
11:27:42	10.3	47.0	59.0	0.0	0.0	40.0	0	0
11:27:43	10.4	46.0	60.0	0.0	0.0	40.0	0	0
11:27:44	10.4	43.0	60.0	0.0	0.0	40.0	0	0
11:27:45	10.5	40.0	61.0	0.0	0.0	40.0	0	0
11:27:46	10.5	44.0	61.0	0.0	0.0	40.0	0	0
11:27:47	10.4	42.0	61.0	0.0	0.0	40.0	0	0
11:27:48	10.4	43.0	61.0	0.0	0.0	40.0	0	0
11:27:49	10.3	39.0	61.0	0.0	0.0	40.0	0	0
11:27:50	10.3	39.0	61.0	0.0	0.0	40.0	0	0
11:27:51	10.3	37.0	60.0	0.0	0.0	40.0	0	0
11:27:52	10.4	39.0	60.0	0.0	0.0	40.0	0	0
11:27:53	10.3	41.0	60.0	0.0	0.0	40.0	0	0
11:27:54	10.3	45.0	60.0	0.0	0.0	40.0	0	0
11:27:55	10.4	36.0	60.0	0.0	0.0	40.0	0	0
11:27:56	10.5	41.0	60.0	0.0	0.0	40.0	0	0
11:27:57	10.5	45.0	61.0	0.0	0.0	40.0	0	0
11:27:58	10.5	46.0	61.0	0.0	0.0	40.0	0	0
11:27:59	10.5	41.0	62.0	0.0	0.0	40.0	0	0
11:28:00	10.4	40.0	61.0	0.0	0.0	40.0	0	0
11:28:01	10.3	39.0	61.0	0.0	0.0	40.0	0	0
11:28:02	10.3	44.0	61.0	0.0	0.0	40.0	0	0
11:28:03	10.2	37.0	61.0	0.0	0.0	40.0	0	0
11:28:04	10.2	38.0	61.0	0.0	0.0	40.0	0	0
11:28:05	10.2	39.0	60.0	0.0	0.0	40.0	0	0
11:28:06	10.2	39.0	60.0	0.0	0.0	40.0	0	0
11:28:07	10.2	34.0	60.0	0.0	0.0	40.0	0	0
11:28:08	10.2	42.0	60.0	0.0	0.0	40.0	0	0
11:28:09	10.2	39.0	60.0	0.0	0.0	40.0	0	0
11:28:10	10.2	42.0	60.0	0.0	0.0	40.0	0	0
11:28:11	10.1	39.0	60.0	0.0	0.0	40.0	0	0
11:28:12	10.1	38.0	60.0	0.0	0.0	40.0	0	0
11:28:13	10.1	35.0	60.0	0.0	0.0	40.0	0	0
11:28:14	10.1	40.0	59.0	0.0	0.0	40.0	0	0
11:28:15	10.1	39.0	59.0	0.0	0.0	40.0	0	0
11:28:16	10.1	40.0	59.0	0.0	0.0	40.0	0	0
11:28:17	10.2	41.0	60.0	0.0	0.0	40.0	0	0
11:28:18	10.1	39.0	59.0	0.0	0.0	40.0	0	0
11:28:19	10.1	41.0	60.0	0.0	0.0	40.0	0	0
11:28:20	10.2	36.0	59.0	0.0	0.0	40.0	0	0
11:28:21	10.3	38.0	59.0	0.0	0.0	40.0	0	0
11:28:22	10.3	43.0	59.0	0.0	0.0	40.0	0	0
11:28:23	10.3	44.0	60.0	0.0	0.0	40.0	0	0
11:28:24	10.3	41.0	60.0	0.0	0.0	40.0	0	0
11:28:25	10.2	40.0	60.0	0.0	0.0	40.0	0	0
11:28:26	10.1	39.0	60.0	0.0	0.0	40.0	0	0
11:28:27	10.0	37.0	60.0	0.0	0.0	40.0	0	0
11:28:28	10.0	34.0	60.0	0.0	0.0	40.0	0	0
11:28:29	9.9	35.0	59.0	0.0	0.0	40.0	0	0
11:28:30	10.0	40.0	58.0	0.0	0.0	40.0	0	0
11:28:31	10.1	36.0	58.0	0.0	0.0	40.0	0	0
11:28:32	10.2	42.0	59.0	0.0	0.0	40.0	0	0
11:28:33	10.2	45.0	59.0	0.0	0.0	40.0	0	0
11:28:34	10.2	43.0	60.0	0.0	0.0	40.0	0	0
11:28:35	10.1	38.0	60.0	0.0	0.0	40.0	0	0
11:28:36	10.2	42.0	60.0	0.0	0.0	40.0	0	0
11:28:37	10.2	37.0	60.0	0.0	0.0	40.0	0	0
11:28:38	10.2	44.0	60.0	0.0	0.0	40.0	0	0
11:28:39	10.2	40.0	60.0	0.0	0.0	40.0	0	0
11:28:40	10.1	40.0	60.0	0.0	0.0	40.0	0	0
11:28:41	10.2	41.0	60.0	0.0	0.0	40.0	0	0
11:28:42	10.3	38.0	60.0	0.0	0.0	40.0	0	0
11:28:43	10.2	43.0	60.0	0.0	0.0	40.0	0	0
11:28:44	10.2	44.0	60.0	0.0	0.0	40.0	0	0
11:28:45	10.2	35.0	60.0	0.0	0.0	40.0	0	0
11:28:46	10.2	42.0	60.0	0.0	0.0	40.0	0	0
11:28:47	10.1	39.0	60.0	0.0	0.0	40.0	0	0
11:28:48	10.1	39.0	60.0	0.0	0.0	40.0	0	0
11:28:49	9.9	32.0	59.0	0.0	0.0	40.0	0	0
11:28:50	9.8	41.0	59.0	0.0	0.0	40.0	0	0
11:28:51	9.8	30.0	59.0	0.0	0.0	40.0	0	0
11:28:52	9.9	40.0	58.0	0.0	0.0	40.0	0	0
11:28:53	10.0	36.0	58.0	0.0	0.0	40.0	0	0
11:28:54	10.1	40.0	58.0	0.0	0.0	40.0	0	0
11:28:55	10.1	44.0	59.0	0.0	0.0	40.0	0	0
11:28:56	10.3	47.0	59.0	0.0	0.0	40.0	0	0
11:28:57	10.3	46.0	60.0	0.0	0.0	40.0	0	0
11:28:58	10.1	43.0	60.0	0.0	0.0	40.0	0	0
11:28:59	10.1	35.0	60.0	0.0	0.0	40.0	0	0
11:29:00	10.1	39.0	60.0	0.0	0.0	40.0	0	0
11:29:01	10.1	38.0	60.0	0.0	0.0	40.0	0	0
11:29:02	10.3	40.0	60.0	0.0	0.0	40.0	0	0
11:29:03	10.3	42.0	60.0	0.0	0.0	40.0	0	0
11:29:04	10.3	46.0	60.0	0.0	0.0	40.0	0	0
11:29:05	10.3	40.0	61.0	0.0	0.0	40.0	0	0
11:29:06	10.2	43.0	61.0	0.0	0.0	40.0	0	0
11:29:07	10.2	37.0	61.0	0.0	0.0	40.0	0	0
11:29:08	10.2	37.0	60.0	0.0	0.0	40.0	0	0
11:29:09	10.3	40.0	60.0	0.0	0.0	40.0	0	0
11:29:10	10.3	37.0	60.0	0.0	0.0	40.0	0	0
11:29:11	10.3	44.0	60.0	0.0	0.0	40.0	0	0
11:29:12	10.3	41.0	60.0	0.0	0.0	40.0	0	0
11:29:13	10.2	41.0	61.0	0.0	0.0	40.0	0	0
11:29:14	10.1	38.0	60.0	0.0	0.0	40.0	0	0
11:29:15	10.1	36.0	60.0	0.0	0.0	40.0	0	0
11:29:16	10.0	35.0	60.0	0.0	0.0	40.0	0	0
11:29:17	10.1	40.0	59.0	0.0	0.0	40.0	0	0
11:29:18	10.1	40.0	59.0	0.0	0.0	40.0	0	0
11:29:19	10.2	42.0	60.0	0.0	0.0	40.0	0	0
11:29:20	10.3	42.0	60.0	0.0	0.0	40.0	0	0
11:29:21	10.3	44.0	60.0	0.0	0.0	40.0	0	0
11:29:22	10.3	46.0	61.0	0.0	0.0	40.0	0	0
11:29:23	10.3	36.0	61.0	0.0	0.0	40.0	0	0
11:29:24	10.2	43.0	61.0	0.0	0.0	40.0	0	0
11:29:25	10.1	37.0	60.0	0.0	0.0	40.0	0	0
11:29:26	10.1	35.0	60.0	0.0	0.0	40.0	0	0
11:29:27	10.1	32.0	59.0	0.0	0.0	40.0	0	0
11:29:28	10.1	43.0	59.0	0.0	0.0	40.0	0	0
11:29:29	10.1	36.0	59.0	0.0	0.0	40.0	0	0
11:29:30	10.1	44.0	59.0	0.0	0.0	40.0	0	0
11:29:31	10.1	38.0	60.0	0.0	0.0	40.0	0	0
11:29:32	10.2	42.0	60.0	0.0	0.0	40.0	0	0
11:29:33	10.1	43.0	60.0	0.0	0.0	40.0	0	0
11:29:34	10.1	36.0	60.0	0.0	0.0	40.0	0	0
11:29:35	10.0	38.0	59.0	0.0	0.0	40.0	0	0
11:29:36	10.1	34.0	59.0	0.0	0.0	40.0	0	0
11:29:37	10.1	37.0	59.0	0.0	0.0	40.0	0	0
11:29:38	10.2	47.0	59.0	0.0	0.0	40.0	0	0
11:29:39	10.4	44.0	60.0	0.0	0.0	40.0	0	0
11:29:40	10.4	46.0	60.0	0.0	0.0	40.0	0	0
11:29:41	10.5	50.0	61.0	0.0	0.0	40.0	0	0
11:29:42	10.5	40.0	61.0	0.0	0.0	40.0	0	0
11:29:43	10.5	44.0	62.0	0.0	0.0	40.0	0	0
11:29:44	10.5	46.0	62.0	0.0	0.0	40.0	0	0
11:29:45	10.5	38.0	62.0	0.0	0.0	40.0	0	0
11:29:46	10.4	37.0	61.0	0.0	0.0	40.0	0	0
11:29:47	10.3	42.0	61.0	0.0	0.0	40.0	0	0
11:29:48	10.2	42.0	61.0	0.0	0.0	40.0	0	0
11:29:49	10.1	34.0	61.0	0.0	0.0	40.0	0	0
11:29:50	10.2	34.0	60.0	0.0	0.0	40.0	0	0
11:29:51	10.4	43.0	60.0	0.0	0.0	40.0	0	0
11:29:52	10.4	42.0	60.0	0.0	0.0	40.0	0	0
11:29:53	10.5	43.0	61.0	0.0	0.0	40.0	0	0
11:29:54	10.5	44.0	61.0	0.0	0.0	40.0	0	0
11:29:55	10.4	43.0	62.0	0.0	0.0	40.0	0	0
11:29:56	10.3	39.0	61.0	0.0	0.0	40.0	0	0
11:29:57	10.3	38.0	61.0	0.0	0.0	40.0	0	0
11:29:58	10.2	38.0	61.0	0.0	0.0	40.0	0	0
11:29:59	10.1	37.0	61.0	0.0	0.0	40.0	0	0
11:30:00	10.0	32.0	60.0	0.0	0.0	40.0	0	0
11:30:01	10.0	34.0	59.0	0.0	0.0	40.0	0	0
11:30:02	10.0	37.0	59.0	0.0	0.0	40.0	0	0
11:30:03	10.1	42.0	59.0	0.0	0.0	40.0	0	0
11:30:04	10.2	41.0	59.0	0.0	0.0	40.0	0	0
11:30:05	10.1	46.0	60.0	0.0	0.0	40.0	0	0
11:30:06	10.1	40.0	60.0	0.0	0.0	40.0	0	0
11:30:07	10.1	38.0	60.0	0.0	0.0	40.0	0	0
11:30:08	10.1	40.0	60.0	0.0	0.0	40.0	0	0
11:30:09	10.1	39.0	60.0	0.0	0.0	40.0	0	0
11:30:10	10.2	37.0	60.0	0.0	0.0	40.0	0	0
11:30:11	10.2	36.0	60.0	0.0	0.0	40.0	0	0
11:30:12	10.3	43.0	60.0	0.0	0.0	40.0	0	0
11:30:13	10.3	46.0	60.0	0.0	0.0	40.0	0	0
11:30:14	10.3	43.0	61.0	0.0	0.0	40.0	0	0
11:30:15	10.3	41.0	61.0	0.0	0.0	40.0	0	0
11:30:16	10.3	40.0	61.0	0.0	0.0	40.0	0	0
11:30:17	10.4	42.0	61.0	0.0	0.0	40.0	0	0
11:30:18	10.3	40.0	61.0	0.0	0.0	40.0	0	0
11:30:19	10.2	41.0	61.0	0.0	0.0	40.0	0	0
11:30:20	10.4	36.0	60.0	0.0	0.0	40.0	0	0
11:30:21	10.4	41.0	60.0	0.0	0.0	40.0	0	0
11:30:22	10.5	47.0	61.0	0.0	0.0	40.0	0	0
11:30:23	10.5	42.0	61.0	0.0	0.0	40.0	0	0
11:30:24	10.4	40.0	61.0	0.0	0.0	40.0	0	0
11:30:25	10.3	41.0	61.0	0.0	0.0	40.0	0	0
11:30:26	10.3	40.0	61.0	0.0	0.0	40.0	0	0
11:30:27	10.1	36.0	61.0	0.0	0.0	40.0	0	0
11:30:28	10.0	36.0	60.0	0.0	0.0	40.0	0	0
11:30:29	9.9	35.0	60.0	0.0	0.0	40.0	0	0
11:30:30	9.9	33.0	59.0	0.0	0.0	40.0	0	0
11:30:31	10.0	32.0	58.0	0.0	0.0	40.0	0	0
11:30:32	10.1	46.0	58.0	0.0	0.0	40.0	0	0
11:30:33	10.1	44.0	59.0	0.0	0.0	40.0	0	0
11:30:34	10.1	44.0	59.0	0.0	0.0	40.0	0	0
11:30:35	10.1	36.0	59.0	0.0	0.0	40.0	0	0
11:30:36	10.0	38.0	59.0	0.0	0.0	40.0	0	0
11:30:37	10.1	40.0	59.0	0.0	0.0	40.0	0	0
11:30:38	10.0	41.0	59.0	0.0	0.0	40.0	0	0
11:30:39	10.0	42.0	59.0	0.0	0.0	40.0	0	0
11:30:40	10.0	38.0	59.0	0.0	0.0	40.0	0	0
11:30:41	10.0	38.0	59.0	0.0	0.0	40.0	0	0
11:30:42	10.1	41.0	59.0	0.0	0.0	40.0	0	0
11:30:43	10.0	42.0	59.0	0.0	0.0	40.0	0	0
11:30:44	10.0	39.0	59.0	0.0	0.0	40.0	0	0
11:30:45	10.0	41.0	59.0	0.0	0.0	40.0	0	0
11:30:46	10.1	41.0	59.0	0.0	0.0	40.0	0	0
11:30:47	10.2	43.0	59.0	0.0	0.0	40.0	0	0
11:30:48	10.2	42.0	60.0	0.0	0.0	40.0	0	0
11:30:49	10.2	40.0	60.0	0.0	0.0	40.0	0	0
11:30:50	10.2	39.0	60.0	0.0	0.0	40.0	0	0
11:30:51	10.1	43.0	60.0	0.0	0.0	40.0	0	0
11:30:52	10.1	41.0	60.0	0.0	0.0	40.0	0	0
11:30:53	10.1	38.0	60.0	0.0	0.0	40.0	0	0
11:30:54	10.1	38.0	60.0	0.0	0.0	40.0	0	0
11:30:55	10.1	41.0	59.0	0.0	0.0	40.0	0	0
11:30:56	10.0	38.0	59.0	0.0	0.0	40.0	0	0
11:30:57	10.1	37.0	59.0	0.0	0.0	40.0	0	0
11:30:58	10.2	41.0	59.0	0.0	0.0	40.0	0	0
11:30:59	10.2	46.0	60.0	0.0	0.0	40.0	0	0
11:31:00	10.4	41.0	60.0	0.0	0.0	40.0	0	0
11:31:01	10.5	49.0	60.0	0.0	0.0	40.0	0	0
11:31:02	10.4	47.0	61.0	0.0	0.0	40.0	0	0
11:31:03	10.4	37.0	61.0	0.0	0.0	40.0	0	0
11:31:04	10.5	42.0	61.0	0.0	0.0	40.0	0	0
11:31:05	10.5	43.0	61.0	0.0	0.0	40.0	0	0
11:31:06	10.6	43.0	62.0	0.0	0.0	40.0	0	0
11:31:07	10.6	46.0	62.0	0.0	0.0	40.0	0	0
11:31:08	10.6	45.0	62.0	0.0	0.0	40.0	0	0
11:31:09	10.5	40.0	62.0	0.0	0.0	40.0	0	0
11:31:10	10.6	39.0	62.0	0.0	0.0	40.0	0	0
11:31:11	10.7	41.0	62.0	0.0	0.0	40.0	0	0
11:31:12	10.6	48.0	63.0	0.0	0.0	40.0	0	0
11:31:13	10.5	43.0	63.0	0.0	0.0	40.0	0	0
11:31:14	10.5	36.0	62.0	0.0	0.0	40.0	0	0
11:31:15	10.5	40.0	62.0	0.0	0.0	40.0	0	0
11:31:16	10.6	39.0	62.0	0.0	0.0	40.0	0	0
11:31:17	10.5	39.0	62.0	0.0	0.0	40.0	0	0
11:31:18	10.6	45.0	62.0	0.0	0.0	40.0	0	0
11:31:19	10.7	39.0	62.0	0.0	0.0	40.0	0	0
11:31:20	10.7	42.0	62.0	0.0	0.0	40.0	0	0
11:31:21	10.5	43.0	63.0	0.0	0.0	40.0	0	0
11:31:22	10.5	35.0	62.0	0.0	0.0	40.0	0	0
11:31:23	10.4	38.0	62.0	0.0	0.0	40.0	0	0
11:31:24	10.5	39.0	61.0	0.0	0.0	40.0	0	0
11:31:25	10.7	46.0	62.0	0.0	0.0	40.0	0	0
11:31:26	10.7	50.0	63.0	0.0	0.0	40.0	0	0
11:31:27	10.6	41.0	63.0	0.0	0.0	40.0	0	0
11:31:28	10.5	40.0	63.0	0.0	0.0	40.0	0	0
11:31:29	10.5	30.0	62.0	0.0	0.0	40.0	0	0
11:31:30	10.5	41.0	62.0	0.0	0.0	40.0	0	0
11:31:31	10.5	41.0	62.0	0.0	0.0	40.0	0	0
11:31:32	10.4	39.0	62.0	0.0	0.0	40.0	0	0
11:31:33	10.4	39.0	61.0	0.0	0.0	40.0	0	0
11:31:34	10.4	32.0	61.0	0.0	0.0	40.0	0	0
11:31:35	10.4	39.0	61.0	0.0	0.0	40.0	0	0
11:31:36	10.5	43.0	61.0	0.0	0.0	40.0	0	0
11:31:37	10.5	43.0	61.0	0.0	0.0	40.0	0	0
11:31:38	10.5	42.0	61.0	0.0	0.0	40.0	0	0
11:31:39	10.5	44.0	62.0	0.0	0.0	40.0	0	0
11:31:40	10.5	41.0	62.0	0.0	0.0	40.0	0	0
11:31:41	10.3	40.0	62.0	0.0	0.0	40.0	0	0
11:31:42	10.2	34.0	62.0	0.0	0.0	40.0	0	0
11:31:43	10.1	33.0	61.0	0.0	0.0	40.0	0	0
11:31:44	10.2	31.0	60.0	0.0	0.0	40.0	0	0
11:31:45	10.2	38.0	60.0	0.0	0.0	40.0	0	0
11:31:46	10.0	43.0	60.0	0.0	0.0	40.0	0	0
11:31:47	10.0	34.0	60.0	0.0	0.0	40.0	0	0
11:31:48	10.0	35.0	59.0	0.0	0.0	40.0	0	0
11:31:49	10.1	41.0	59.0	0.0	0.0	40.0	0	0
11:31:50	10.1	36.0	59.0	0.0	0.0	40.0	0	0
11:31:51	10.3	38.0	57.0	0.0	0.0	40.0	0	0
11:31:52	10.4	52.0	61.0	0.0	0.0	40.0	0	0
11:31:53	10.3	46.0	61.0	0.0	0.0	40.0	0	0
11:31:54	10.2	39.0	61.0	0.0	0.0	40.0	0	0
11:31:55	10.1	38.0	61.0	0.0	0.0	40.0	0	0
11:31:56	10.0	34.0	60.0	0.0	0.0	40.0	0	0
11:31:57	10.0	35.0	59.0	0.0	0.0	40.0	0	0
11:31:58	10.0	35.0	59.0	0.0	0.0	40.0	0	0
11:31:59	10.0	41.0	59.0	0.0	0.0	40.0	0	0
11:32:00	10.0	35.0	59.0	0.0	0.0	40.0	0	0
11:32:01	10.0	42.0	59.0	0.0	0.0	40.0	0	0
11:32:02	10.0	37.0	59.0	0.0	0.0	40.0	0	0
11:32:03	10.0	38.0	59.0	0.0	0.0	40.0	0	0
11:32:04	9.9	39.0	59.0	0.0	0.0	40.0	0	0
11:32:05	10.0	36.0	59.0	0.0	0.0	40.0	0	0
11:32:06	10.2	40.0	58.0	0.0	0.0	40.0	0	0
11:32:07	10.3	51.0	59.0	0.0	0.0	40.0	0	0
11:32:08	10.3	46.0	60.0	0.0	0.0	40.0	0	0
11:32:09	10.4	45.0	61.0	0.0	0.0	40.0	0	0
11:32:10	10.5	44.0	61.0	0.0	0.0	40.0	0	0
11:32:11	10.4	43.0	61.0	0.0	0.0	40.0	0	0
11:32:12	10.5	38.0	61.0	0.0	0.0	40.0	0	0
11:32:13	10.2	43.0	61.0	0.0	0.0	40.0	0	0
11:32:14	10.2	38.0	61.0	0.0	0.0	40.0	0	0
11:32:15	10.2	39.0	61.0	0.0	0.0	40.0	0	0
