# Supplementary material for: Handcycling with concurrent lower body low-frequency electromyostimulation significantly increases acute oxygen uptake: implications for rehabilitation and prevention
Source: PeerJ. 2022 May 18;10:e13333. doi: 10.7717/peerj.13333 (PMC9123886; doi:10.7717/peerj.13333)
Supplement: Supplemental Information 1 — Raw data for each participant (load, heart rate, spirometric data) and R-Scripts for data processing (as described in the material & method section under “Data aquisition”), and EMS intensity and blood lactate concentration. [file peerj-10-13333-s001.zip › raw_data/HANDCYCLE/EMS_Pilot_21_EMS_LOAD.csv]

Time	Speed [km/h]	Power [watt]	Cadence	Heartrate	Temperature [?]	Altitude [m]	latitude	longitude
11:07:17	0.0	0.0	0.0	0.0	0.0	40.0	0	0
11:07:18	0.0	0.0	0.0	0.0	0.0	40.0	0	0
11:07:19	2.8	0.0	0.0	0.0	0.0	40.0	0	0
11:07:20	4.8	0.0	0.0	0.0	0.0	40.0	0	0
11:07:21	6.0	0.0	0.0	0.0	0.0	40.0	0	0
11:07:22	7.0	0.0	0.0	0.0	0.0	40.0	0	0
11:07:23	7.9	47.0	42.0	0.0	0.0	40.0	0	0
11:07:24	8.3	47.0	42.0	0.0	0.0	40.0	0	0
11:07:25	8.6	47.0	42.0	0.0	0.0	40.0	0	0
11:07:26	8.5	26.0	47.0	0.0	0.0	40.0	0	0
11:07:27	8.5	30.0	50.0	0.0	0.0	40.0	0	0
11:07:28	8.8	13.0	50.0	0.0	0.0	40.0	0	0
11:07:29	8.9	31.0	50.0	0.0	0.0	40.0	0	0
11:07:30	9.0	23.0	52.0	0.0	0.0	40.0	0	0
11:07:31	9.1	23.0	52.0	0.0	0.0	40.0	0	0
11:07:32	9.2	34.0	53.0	0.0	0.0	40.0	0	0
11:07:33	9.3	30.0	53.0	0.0	0.0	40.0	0	0
11:07:34	9.3	36.0	54.0	0.0	0.0	40.0	0	0
11:07:35	9.6	32.0	55.0	0.0	0.0	40.0	0	0
11:07:36	9.7	38.0	55.0	0.0	0.0	40.0	0	0
11:07:37	9.7	49.0	56.0	0.0	0.0	40.0	0	0
11:07:38	9.8	37.0	57.0	0.0	0.0	40.0	0	0
11:07:39	9.9	38.0	57.0	0.0	0.0	40.0	0	0
11:07:40	10.0	44.0	58.0	0.0	0.0	40.0	0	0
11:07:41	10.1	37.0	58.0	0.0	0.0	40.0	0	0
11:07:42	10.0	49.0	59.0	0.0	0.0	40.0	0	0
11:07:43	10.0	31.0	59.0	0.0	0.0	40.0	0	0
11:07:44	10.0	39.0	59.0	0.0	0.0	40.0	0	0
11:07:45	10.0	40.0	59.0	0.0	0.0	40.0	0	0
11:07:46	10.1	38.0	59.0	0.0	0.0	40.0	0	0
11:07:47	10.2	39.0	59.0	0.0	0.0	40.0	0	0
11:07:48	10.2	47.0	59.0	0.0	0.0	40.0	0	0
11:07:49	10.1	41.0	60.0	0.0	0.0	40.0	0	0
11:07:50	10.1	36.0	60.0	0.0	0.0	40.0	0	0
11:07:51	10.0	36.0	59.0	0.0	0.0	40.0	0	0
11:07:52	9.9	36.0	59.0	0.0	0.0	40.0	0	0
11:07:53	9.8	34.0	59.0	0.0	0.0	40.0	0	0
11:07:54	9.8	35.0	58.0	0.0	0.0	40.0	0	0
11:07:55	9.9	38.0	58.0	0.0	0.0	40.0	0	0
11:07:56	10.1	41.0	58.0	0.0	0.0	40.0	0	0
11:07:57	10.2	46.0	59.0	0.0	0.0	40.0	0	0
11:07:58	10.3	47.0	59.0	0.0	0.0	40.0	0	0
11:07:59	10.2	47.0	60.0	0.0	0.0	40.0	0	0
11:08:00	10.2	37.0	60.0	0.0	0.0	40.0	0	0
11:08:01	10.1	40.0	60.0	0.0	0.0	40.0	0	0
11:08:02	10.2	38.0	59.0	0.0	0.0	40.0	0	0
11:08:03	10.3	43.0	60.0	0.0	0.0	40.0	0	0
11:08:04	10.4	45.0	60.0	0.0	0.0	40.0	0	0
11:08:05	10.4	46.0	61.0	0.0	0.0	40.0	0	0
11:08:06	10.4	42.0	61.0	0.0	0.0	40.0	0	0
11:08:07	10.3	40.0	61.0	0.0	0.0	40.0	0	0
11:08:08	10.2	37.0	61.0	0.0	0.0	40.0	0	0
11:08:09	10.3	35.0	60.0	0.0	0.0	40.0	0	0
11:08:10	10.4	45.0	60.0	0.0	0.0	40.0	0	0
11:08:11	10.3	42.0	61.0	0.0	0.0	40.0	0	0
11:08:12	10.3	39.0	61.0	0.0	0.0	40.0	0	0
11:08:13	10.2	39.0	61.0	0.0	0.0	40.0	0	0
11:08:14	10.2	39.0	60.0	0.0	0.0	40.0	0	0
11:08:15	10.1	38.0	60.0	0.0	0.0	40.0	0	0
11:08:16	10.1	37.0	60.0	0.0	0.0	40.0	0	0
11:08:17	10.1	36.0	59.0	0.0	0.0	40.0	0	0
11:08:18	10.2	40.0	59.0	0.0	0.0	40.0	0	0
11:08:19	10.2	44.0	59.0	0.0	0.0	40.0	0	0
11:08:20	10.1	41.0	60.0	0.0	0.0	40.0	0	0
11:08:21	10.3	37.0	60.0	0.0	0.0	40.0	0	0
11:08:22	10.3	44.0	60.0	0.0	0.0	40.0	0	0
11:08:23	10.2	44.0	61.0	0.0	0.0	40.0	0	0
11:08:24	10.0	37.0	60.0	0.0	0.0	40.0	0	0
11:08:25	9.8	28.0	60.0	0.0	0.0	40.0	0	0
11:08:26	9.8	32.0	58.0	0.0	0.0	40.0	0	0
11:08:27	9.9	37.0	58.0	0.0	0.0	40.0	0	0
11:08:28	10.0	40.0	58.0	0.0	0.0	40.0	0	0
11:08:29	10.2	46.0	58.0	0.0	0.0	40.0	0	0
11:08:30	10.3	48.0	60.0	0.0	0.0	40.0	0	0
11:08:31	10.5	48.0	60.0	0.0	0.0	40.0	0	0
11:08:32	10.6	46.0	61.0	0.0	0.0	40.0	0	0
11:08:33	10.4	47.0	62.0	0.0	0.0	40.0	0	0
11:08:34	10.4	30.0	61.0	0.0	0.0	40.0	0	0
11:08:35	10.4	41.0	61.0	0.0	0.0	40.0	0	0
11:08:36	10.4	39.0	61.0	0.0	0.0	40.0	0	0
11:08:37	10.3	38.0	61.0	0.0	0.0	40.0	0	0
11:08:38	10.3	38.0	61.0	0.0	0.0	40.0	0	0
11:08:39	10.2	34.0	61.0	0.0	0.0	40.0	0	0
11:08:40	10.3	37.0	60.0	0.0	0.0	40.0	0	0
11:08:41	10.4	40.0	60.0	0.0	0.0	40.0	0	0
11:08:42	10.3	43.0	61.0	0.0	0.0	40.0	0	0
11:08:43	10.1	32.0	61.0	0.0	0.0	40.0	0	0
11:08:44	10.0	31.0	60.0	0.0	0.0	40.0	0	0
11:08:45	10.3	28.0	59.0	0.0	0.0	40.0	0	0
11:08:46	10.3	50.0	59.0	0.0	0.0	40.0	0	0
11:08:47	10.3	41.0	61.0	0.0	0.0	40.0	0	0
11:08:48	10.3	40.0	60.0	0.0	0.0	40.0	0	0
11:08:49	10.2	40.0	60.0	0.0	0.0	40.0	0	0
11:08:50	10.2	38.0	60.0	0.0	0.0	40.0	0	0
11:08:51	10.3	39.0	60.0	0.0	0.0	40.0	0	0
11:08:52	10.3	44.0	60.0	0.0	0.0	40.0	0	0
11:08:53	10.3	41.0	61.0	0.0	0.0	40.0	0	0
11:08:54	10.2	38.0	60.0	0.0	0.0	40.0	0	0
11:08:55	10.3	38.0	60.0	0.0	0.0	40.0	0	0
11:08:56	10.4	42.0	60.0	0.0	0.0	40.0	0	0
11:08:57	10.4	47.0	61.0	0.0	0.0	40.0	0	0
11:08:58	10.3	41.0	61.0	0.0	0.0	40.0	0	0
11:08:59	10.1	36.0	61.0	0.0	0.0	40.0	0	0
11:09:00	10.0	32.0	60.0	0.0	0.0	40.0	0	0
11:09:01	9.9	36.0	59.0	0.0	0.0	40.0	0	0
11:09:02	9.9	33.0	59.0	0.0	0.0	40.0	0	0
11:09:03	10.0	40.0	58.0	0.0	0.0	40.0	0	0
11:09:04	10.0	42.0	58.0	0.0	0.0	40.0	0	0
11:09:05	10.1	41.0	58.0	0.0	0.0	40.0	0	0
11:09:06	10.1	45.0	59.0	0.0	0.0	40.0	0	0
11:09:07	10.2	44.0	59.0	0.0	0.0	40.0	0	0
11:09:08	10.1	42.0	60.0	0.0	0.0	40.0	0	0
11:09:09	10.1	39.0	60.0	0.0	0.0	40.0	0	0
11:09:10	10.1	42.0	60.0	0.0	0.0	40.0	0	0
11:09:11	10.0	38.0	60.0	0.0	0.0	40.0	0	0
11:09:12	10.0	36.0	59.0	0.0	0.0	40.0	0	0
11:09:13	10.1	36.0	59.0	0.0	0.0	40.0	0	0
11:09:14	10.2	39.0	59.0	0.0	0.0	40.0	0	0
11:09:15	10.2	44.0	59.0	0.0	0.0	40.0	0	0
11:09:16	10.2	45.0	60.0	0.0	0.0	40.0	0	0
11:09:17	10.2	40.0	60.0	0.0	0.0	40.0	0	0
11:09:18	10.2	43.0	60.0	0.0	0.0	40.0	0	0
11:09:19	10.0	41.0	60.0	0.0	0.0	40.0	0	0
11:09:20	9.9	40.0	60.0	0.0	0.0	40.0	0	0
11:09:21	9.9	31.0	59.0	0.0	0.0	40.0	0	0
11:09:22	9.9	34.0	59.0	0.0	0.0	40.0	0	0
11:09:23	10.1	36.0	58.0	0.0	0.0	40.0	0	0
11:09:24	10.1	41.0	58.0	0.0	0.0	40.0	0	0
11:09:25	10.0	48.0	59.0	0.0	0.0	40.0	0	0
11:09:26	9.9	39.0	59.0	0.0	0.0	40.0	0	0
11:09:27	10.0	36.0	59.0	0.0	0.0	40.0	0	0
11:09:28	10.1	39.0	58.0	0.0	0.0	40.0	0	0
11:09:29	10.3	45.0	59.0	0.0	0.0	40.0	0	0
11:09:30	10.4	42.0	59.0	0.0	0.0	40.0	0	0
11:09:31	10.4	54.0	60.0	0.0	0.0	40.0	0	0
11:09:32	10.3	45.0	61.0	0.0	0.0	40.0	0	0
11:09:33	10.3	38.0	61.0	0.0	0.0	40.0	0	0
11:09:34	10.4	37.0	61.0	0.0	0.0	40.0	0	0
11:09:35	10.4	46.0	60.0	0.0	0.0	40.0	0	0
11:09:36	10.5	46.0	61.0	0.0	0.0	40.0	0	0
11:09:37	10.3	40.0	61.0	0.0	0.0	40.0	0	0
11:09:38	10.4	47.0	61.0	0.0	0.0	40.0	0	0
11:09:39	10.3	32.0	61.0	0.0	0.0	40.0	0	0
11:09:40	10.2	43.0	61.0	0.0	0.0	40.0	0	0
11:09:41	10.2	36.0	61.0	0.0	0.0	40.0	0	0
11:09:42	10.3	40.0	60.0	0.0	0.0	40.0	0	0
11:09:43	10.4	39.0	60.0	0.0	0.0	40.0	0	0
11:09:44	10.3	43.0	60.0	0.0	0.0	40.0	0	0
11:09:45	10.1	45.0	61.0	0.0	0.0	40.0	0	0
11:09:46	10.0	37.0	61.0	0.0	0.0	40.0	0	0
11:09:47	10.0	30.0	60.0	0.0	0.0	40.0	0	0
11:09:48	9.9	33.0	59.0	0.0	0.0	40.0	0	0
11:09:49	9.9	40.0	59.0	0.0	0.0	40.0	0	0
11:09:50	10.1	32.0	58.0	0.0	0.0	40.0	0	0
11:09:51	10.4	45.0	58.0	0.0	0.0	40.0	0	0
11:09:52	10.5	48.0	59.0	0.0	0.0	40.0	0	0
11:09:53	10.5	51.0	60.0	0.0	0.0	40.0	0	0
11:09:54	10.6	43.0	62.0	0.0	0.0	40.0	0	0
11:09:55	10.6	45.0	62.0	0.0	0.0	40.0	0	0
11:09:56	10.6	42.0	63.0	0.0	0.0	40.0	0	0
11:09:57	10.4	38.0	62.0	0.0	0.0	40.0	0	0
11:09:58	10.4	29.0	62.0	0.0	0.0	40.0	0	0
11:09:59	10.3	39.0	61.0	0.0	0.0	40.0	0	0
11:10:00	10.3	35.0	61.0	0.0	0.0	40.0	0	0
11:10:01	10.3	37.0	61.0	0.0	0.0	40.0	0	0
11:10:02	10.4	42.0	61.0	0.0	0.0	40.0	0	0
11:10:03	10.4	41.0	61.0	0.0	0.0	40.0	0	0
11:10:04	10.4	40.0	61.0	0.0	0.0	40.0	0	0
11:10:05	10.2	39.0	61.0	0.0	0.0	40.0	0	0
11:10:06	10.2	29.0	61.0	0.0	0.0	40.0	0	0
11:10:07	10.2	39.0	60.0	0.0	0.0	40.0	0	0
11:10:08	10.2	40.0	60.0	0.0	0.0	40.0	0	0
11:10:09	10.2	38.0	60.0	0.0	0.0	40.0	0	0
11:10:10	10.2	41.0	60.0	0.0	0.0	40.0	0	0
11:10:11	10.2	37.0	60.0	0.0	0.0	40.0	0	0
11:10:12	10.3	38.0	60.0	0.0	0.0	40.0	0	0
11:10:13	10.3	43.0	60.0	0.0	0.0	40.0	0	0
11:10:14	10.3	40.0	60.0	0.0	0.0	40.0	0	0
11:10:15	10.4	35.0	60.0	0.0	0.0	40.0	0	0
11:10:16	10.3	46.0	61.0	0.0	0.0	40.0	0	0
11:10:17	10.2	34.0	61.0	0.0	0.0	40.0	0	0
11:10:18	10.1	36.0	60.0	0.0	0.0	40.0	0	0
11:10:19	9.9	34.0	60.0	0.0	0.0	40.0	0	0
11:10:20	9.9	30.0	59.0	0.0	0.0	40.0	0	0
11:10:21	10.0	34.0	58.0	0.0	0.0	40.0	0	0
11:10:22	10.0	43.0	58.0	0.0	0.0	40.0	0	0
11:10:23	10.2	41.0	59.0	0.0	0.0	40.0	0	0
11:10:24	10.3	48.0	60.0	0.0	0.0	40.0	0	0
11:10:25	10.3	42.0	60.0	0.0	0.0	40.0	0	0
11:10:26	10.3	41.0	60.0	0.0	0.0	40.0	0	0
11:10:27	10.3	41.0	61.0	0.0	0.0	40.0	0	0
11:10:28	10.3	42.0	61.0	0.0	0.0	40.0	0	0
11:10:29	10.3	34.0	61.0	0.0	0.0	40.0	0	0
11:10:30	10.3	46.0	61.0	0.0	0.0	40.0	0	0
11:10:31	10.1	39.0	61.0	0.0	0.0	40.0	0	0
11:10:32	9.9	35.0	60.0	0.0	0.0	40.0	0	0
11:10:33	9.9	29.0	59.0	0.0	0.0	40.0	0	0
11:10:34	9.9	36.0	58.0	0.0	0.0	40.0	0	0
11:10:35	10.1	38.0	58.0	0.0	0.0	40.0	0	0
11:10:36	10.0	44.0	59.0	0.0	0.0	40.0	0	0
11:10:37	10.1	39.0	59.0	0.0	0.0	40.0	0	0
11:10:38	10.1	41.0	59.0	0.0	0.0	40.0	0	0
11:10:39	10.0	40.0	59.0	0.0	0.0	40.0	0	0
11:10:40	10.1	38.0	59.0	0.0	0.0	40.0	0	0
11:10:41	10.2	41.0	59.0	0.0	0.0	40.0	0	0
11:10:42	10.2	45.0	60.0	0.0	0.0	40.0	0	0
11:10:43	10.1	41.0	60.0	0.0	0.0	40.0	0	0
11:10:44	10.2	36.0	60.0	0.0	0.0	40.0	0	0
11:10:45	10.3	46.0	60.0	0.0	0.0	40.0	0	0
11:10:46	10.2	42.0	60.0	0.0	0.0	40.0	0	0
11:10:47	10.3	39.0	60.0	0.0	0.0	40.0	0	0
11:10:48	10.2	45.0	61.0	0.0	0.0	40.0	0	0
11:10:49	10.2	37.0	60.0	0.0	0.0	40.0	0	0
11:10:50	10.2	40.0	60.0	0.0	0.0	40.0	0	0
11:10:51	10.2	42.0	60.0	0.0	0.0	40.0	0	0
11:10:52	10.1	38.0	60.0	0.0	0.0	40.0	0	0
11:10:53	10.6	36.0	60.0	0.0	0.0	40.0	0	0
11:10:54	10.8	63.0	62.0	0.0	0.0	40.0	0	0
11:10:55	10.8	50.0	63.0	0.0	0.0	40.0	0	0
11:10:56	10.8	46.0	63.0	0.0	0.0	40.0	0	0
11:10:57	10.6	40.0	63.0	0.0	0.0	40.0	0	0
11:10:58	10.3	36.0	63.0	0.0	0.0	40.0	0	0
11:10:59	10.3	27.0	62.0	0.0	0.0	40.0	0	0
11:11:00	10.3	33.0	61.0	0.0	0.0	40.0	0	0
11:11:01	10.2	34.0	60.0	0.0	0.0	40.0	0	0
11:11:02	10.2	41.0	60.0	0.0	0.0	40.0	0	0
11:11:03	10.2	34.0	60.0	0.0	0.0	40.0	0	0
11:11:04	10.3	38.0	60.0	0.0	0.0	40.0	0	0
11:11:05	10.2	38.0	60.0	0.0	0.0	40.0	0	0
11:11:06	10.2	39.0	60.0	0.0	0.0	40.0	0	0
11:11:07	10.3	40.0	60.0	0.0	0.0	40.0	0	0
11:11:08	10.3	39.0	60.0	0.0	0.0	40.0	0	0
11:11:09	10.2	40.0	60.0	0.0	0.0	40.0	0	0
11:11:10	10.2	36.0	60.0	0.0	0.0	40.0	0	0
11:11:11	10.2	39.0	60.0	0.0	0.0	40.0	0	0
11:11:12	10.2	39.0	60.0	0.0	0.0	40.0	0	0
11:11:13	10.2	38.0	60.0	0.0	0.0	40.0	0	0
11:11:14	10.2	37.0	60.0	0.0	0.0	40.0	0	0
11:11:15	10.2	39.0	60.0	0.0	0.0	40.0	0	0
11:11:16	10.3	35.0	59.0	0.0	0.0	40.0	0	0
11:11:17	10.3	48.0	60.0	0.0	0.0	40.0	0	0
11:11:18	10.4	42.0	60.0	0.0	0.0	40.0	0	0
11:11:19	10.4	42.0	61.0	0.0	0.0	40.0	0	0
11:11:20	10.3	43.0	61.0	0.0	0.0	40.0	0	0
11:11:21	10.3	37.0	61.0	0.0	0.0	40.0	0	0
11:11:22	10.3	32.0	60.0	0.0	0.0	40.0	0	0
11:11:23	10.2	45.0	60.0	0.0	0.0	40.0	0	0
11:11:24	10.3	36.0	60.0	0.0	0.0	40.0	0	0
11:11:25	10.4	37.0	60.0	0.0	0.0	40.0	0	0
11:11:26	10.2	43.0	60.0	0.0	0.0	40.0	0	0
11:11:27	10.1	36.0	60.0	0.0	0.0	40.0	0	0
11:11:28	10.1	36.0	60.0	0.0	0.0	40.0	0	0
11:11:29	10.2	40.0	59.0	0.0	0.0	40.0	0	0
11:11:30	10.2	40.0	60.0	0.0	0.0	40.0	0	0
11:11:31	10.2	39.0	60.0	0.0	0.0	40.0	0	0
11:11:32	10.1	40.0	60.0	0.0	0.0	40.0	0	0
11:11:33	10.1	32.0	60.0	0.0	0.0	40.0	0	0
11:11:34	10.1	39.0	59.0	0.0	0.0	40.0	0	0
11:11:35	10.2	43.0	59.0	0.0	0.0	40.0	0	0
11:11:36	10.1	41.0	60.0	0.0	0.0	40.0	0	0
11:11:37	10.1	39.0	60.0	0.0	0.0	40.0	0	0
11:11:38	10.1	40.0	60.0	0.0	0.0	40.0	0	0
11:11:39	10.0	36.0	60.0	0.0	0.0	40.0	0	0
11:11:40	10.0	34.0	59.0	0.0	0.0	40.0	0	0
11:11:41	10.0	39.0	59.0	0.0	0.0	40.0	0	0
11:11:42	10.0	40.0	59.0	0.0	0.0	40.0	0	0
11:11:43	10.1	39.0	59.0	0.0	0.0	40.0	0	0
11:11:44	10.0	40.0	59.0	0.0	0.0	40.0	0	0
11:11:45	10.0	39.0	59.0	0.0	0.0	40.0	0	0
11:11:46	10.0	39.0	59.0	0.0	0.0	40.0	0	0
11:11:47	10.0	40.0	59.0	0.0	0.0	40.0	0	0
11:11:48	10.0	36.0	59.0	0.0	0.0	40.0	0	0
11:11:49	10.2	40.0	59.0	0.0	0.0	40.0	0	0
11:11:50	10.2	51.0	60.0	0.0	0.0	40.0	0	0
11:11:51	10.4	41.0	60.0	0.0	0.0	40.0	0	0
11:11:52	10.5	50.0	61.0	0.0	0.0	40.0	0	0
11:11:53	10.5	45.0	62.0	0.0	0.0	40.0	0	0
11:11:54	10.5	41.0	62.0	0.0	0.0	40.0	0	0
11:11:55	10.4	35.0	61.0	0.0	0.0	40.0	0	0
11:11:56	10.4	40.0	61.0	0.0	0.0	40.0	0	0
11:11:57	10.4	42.0	61.0	0.0	0.0	40.0	0	0
11:11:58	10.4	40.0	61.0	0.0	0.0	40.0	0	0
11:11:59	10.3	40.0	61.0	0.0	0.0	40.0	0	0
11:12:00	10.2	34.0	61.0	0.0	0.0	40.0	0	0
11:12:01	10.1	37.0	60.0	0.0	0.0	40.0	0	0
11:12:02	10.1	32.0	60.0	0.0	0.0	40.0	0	0
11:12:03	10.2	34.0	59.0	0.0	0.0	40.0	0	0
11:12:04	10.2	44.0	59.0	0.0	0.0	40.0	0	0
11:12:05	10.2	42.0	60.0	0.0	0.0	40.0	0	0
11:12:06	10.3	38.0	60.0	0.0	0.0	40.0	0	0
11:12:07	10.2	43.0	60.0	0.0	0.0	40.0	0	0
11:12:08	10.1	37.0	60.0	0.0	0.0	40.0	0	0
11:12:09	10.1	32.0	59.0	0.0	0.0	40.0	0	0
11:12:10	10.2	40.0	59.0	0.0	0.0	40.0	0	0
11:12:11	10.3	44.0	59.0	0.0	0.0	40.0	0	0
11:12:12	10.1	45.0	60.0	0.0	0.0	40.0	0	0
11:12:13	10.2	31.0	60.0	0.0	0.0	40.0	0	0
11:12:14	10.2	42.0	60.0	0.0	0.0	40.0	0	0
11:12:15	10.1	39.0	60.0	0.0	0.0	40.0	0	0
11:12:16	10.1	37.0	60.0	0.0	0.0	40.0	0	0
11:12:17	10.1	37.0	60.0	0.0	0.0	40.0	0	0
11:12:18	10.2	42.0	59.0	0.0	0.0	40.0	0	0
11:12:19	10.2	44.0	60.0	0.0	0.0	40.0	0	0
11:12:20	10.3	37.0	60.0	0.0	0.0	40.0	0	0
11:12:21	10.3	41.0	60.0	0.0	0.0	40.0	0	0
11:12:22	10.2	41.0	60.0	0.0	0.0	40.0	0	0
11:12:23	10.3	37.0	60.0	0.0	0.0	40.0	0	0
11:12:24	10.4	44.0	60.0	0.0	0.0	40.0	0	0
11:12:25	10.4	43.0	61.0	0.0	0.0	40.0	0	0
11:12:26	10.3	40.0	61.0	0.0	0.0	40.0	0	0
11:12:27	10.3	37.0	61.0	0.0	0.0	40.0	0	0
11:12:28	10.0	39.0	60.0	0.0	0.0	40.0	0	0
11:12:29	9.9	31.0	60.0	0.0	0.0	40.0	0	0
11:12:30	9.9	31.0	59.0	0.0	0.0	40.0	0	0
11:12:31	9.8	37.0	58.0	0.0	0.0	40.0	0	0
11:12:32	9.8	35.0	58.0	0.0	0.0	40.0	0	0
11:12:33	9.9	40.0	58.0	0.0	0.0	40.0	0	0
11:12:34	9.9	43.0	58.0	0.0	0.0	40.0	0	0
11:12:35	9.9	42.0	58.0	0.0	0.0	40.0	0	0
11:12:36	9.9	37.0	58.0	0.0	0.0	40.0	0	0
11:12:37	9.9	37.0	58.0	0.0	0.0	40.0	0	0
11:12:38	10.0	42.0	58.0	0.0	0.0	40.0	0	0
11:12:39	10.0	41.0	58.0	0.0	0.0	40.0	0	0
11:12:40	9.9	46.0	58.0	0.0	0.0	40.0	0	0
11:12:41	9.9	37.0	59.0	0.0	0.0	40.0	0	0
11:12:42	9.8	38.0	58.0	0.0	0.0	40.0	0	0
11:12:43	9.9	38.0	58.0	0.0	0.0	40.0	0	0
11:12:44	9.9	37.0	58.0	0.0	0.0	40.0	0	0
11:12:45	10.1	44.0	58.0	0.0	0.0	40.0	0	0
11:12:46	10.2	42.0	58.0	0.0	0.0	40.0	0	0
11:12:47	10.2	51.0	59.0	0.0	0.0	40.0	0	0
11:12:48	10.2	44.0	60.0	0.0	0.0	40.0	0	0
11:12:49	10.0	40.0	60.0	0.0	0.0	40.0	0	0
11:12:50	10.0	40.0	60.0	0.0	0.0	40.0	0	0
11:12:51	9.8	34.0	59.0	0.0	0.0	40.0	0	0
11:12:52	9.9	38.0	59.0	0.0	0.0	40.0	0	0
11:12:53	10.0	36.0	58.0	0.0	0.0	40.0	0	0
11:12:54	10.0	45.0	58.0	0.0	0.0	40.0	0	0
11:12:55	10.2	42.0	59.0	0.0	0.0	40.0	0	0
11:12:56	10.3	47.0	59.0	0.0	0.0	40.0	0	0
11:12:57	10.3	44.0	60.0	0.0	0.0	40.0	0	0
11:12:58	10.3	47.0	61.0	0.0	0.0	40.0	0	0
11:12:59	10.3	46.0	61.0	0.0	0.0	40.0	0	0
11:13:00	10.3	41.0	61.0	0.0	0.0	40.0	0	0
11:13:01	10.1	39.0	61.0	0.0	0.0	40.0	0	0
11:13:02	9.9	37.0	61.0	0.0	0.0	40.0	0	0
11:13:03	9.9	28.0	59.0	0.0	0.0	40.0	0	0
11:13:04	9.9	34.0	58.0	0.0	0.0	40.0	0	0
11:13:05	10.0	43.0	58.0	0.0	0.0	40.0	0	0
11:13:06	10.1	39.0	59.0	0.0	0.0	40.0	0	0
11:13:07	10.1	45.0	59.0	0.0	0.0	40.0	0	0
11:13:08	10.3	41.0	59.0	0.0	0.0	40.0	0	0
11:13:09	10.4	47.0	60.0	0.0	0.0	40.0	0	0
11:13:10	10.3	49.0	61.0	0.0	0.0	40.0	0	0
11:13:11	10.3	44.0	61.0	0.0	0.0	40.0	0	0
11:13:12	10.3	39.0	61.0	0.0	0.0	40.0	0	0
11:13:13	10.2	43.0	61.0	0.0	0.0	40.0	0	0
11:13:14	10.1	37.0	61.0	0.0	0.0	40.0	0	0
11:13:15	10.1	38.0	60.0	0.0	0.0	40.0	0	0
11:13:16	10.0	37.0	60.0	0.0	0.0	40.0	0	0
11:13:17	10.0	39.0	60.0	0.0	0.0	40.0	0	0
11:13:18	10.0	35.0	59.0	0.0	0.0	40.0	0	0
11:13:19	10.1	41.0	59.0	0.0	0.0	40.0	0	0
11:13:20	10.3	38.0	59.0	0.0	0.0	40.0	0	0
11:13:21	10.4	51.0	59.0	0.0	0.0	40.0	0	0
11:13:22	10.3	43.0	60.0	0.0	0.0	40.0	0	0
11:13:23	10.3	43.0	61.0	0.0	0.0	40.0	0	0
11:13:24	10.5	40.0	61.0	0.0	0.0	40.0	0	0
11:13:25	10.8	43.0	61.0	0.0	0.0	40.0	0	0
11:13:26	10.6	55.0	62.0	0.0	0.0	40.0	0	0
11:13:27	10.4	48.0	63.0	0.0	0.0	40.0	0	0
11:13:28	10.3	28.0	62.0	0.0	0.0	40.0	0	0
11:13:29	10.1	35.0	61.0	0.0	0.0	40.0	0	0
11:13:30	10.1	34.0	61.0	0.0	0.0	40.0	0	0
11:13:31	10.2	32.0	60.0	0.0	0.0	40.0	0	0
11:13:32	10.4	41.0	59.0	0.0	0.0	40.0	0	0
11:13:33	10.5	41.0	60.0	0.0	0.0	40.0	0	0
11:13:34	10.6	48.0	61.0	0.0	0.0	40.0	0	0
11:13:35	10.6	46.0	61.0	0.0	0.0	40.0	0	0
11:13:36	10.3	47.0	62.0	0.0	0.0	40.0	0	0
11:13:37	10.3	37.0	62.0	0.0	0.0	40.0	0	0
11:13:38	10.4	30.0	61.0	0.0	0.0	40.0	0	0
11:13:39	10.4	39.0	60.0	0.0	0.0	40.0	0	0
11:13:40	10.3	44.0	61.0	0.0	0.0	40.0	0	0
11:13:41	10.3	36.0	61.0	0.0	0.0	40.0	0	0
11:13:42	10.3	35.0	61.0	0.0	0.0	40.0	0	0
11:13:43	10.3	41.0	60.0	0.0	0.0	40.0	0	0
11:13:44	10.2	38.0	61.0	0.0	0.0	40.0	0	0
11:13:45	10.2	39.0	60.0	0.0	0.0	40.0	0	0
11:13:46	10.4	36.0	60.0	0.0	0.0	40.0	0	0
11:13:47	10.3	42.0	60.0	0.0	0.0	40.0	0	0
11:13:48	10.3	44.0	61.0	0.0	0.0	40.0	0	0
11:13:49	10.3	38.0	61.0	0.0	0.0	40.0	0	0
11:13:50	10.3	35.0	60.0	0.0	0.0	40.0	0	0
11:13:51	10.3	41.0	60.0	0.0	0.0	40.0	0	0
11:13:52	10.2	42.0	61.0	0.0	0.0	40.0	0	0
11:13:53	10.3	38.0	61.0	0.0	0.0	40.0	0	0
11:13:54	10.3	34.0	60.0	0.0	0.0	40.0	0	0
11:13:55	10.1	45.0	60.0	0.0	0.0	40.0	0	0
11:13:56	10.1	37.0	61.0	0.0	0.0	40.0	0	0
11:13:57	10.0	32.0	60.0	0.0	0.0	40.0	0	0
11:13:58	10.1	35.0	59.0	0.0	0.0	40.0	0	0
11:13:59	10.3	36.0	59.0	0.0	0.0	40.0	0	0
11:14:00	10.4	44.0	59.0	0.0	0.0	40.0	0	0
11:14:01	10.4	46.0	60.0	0.0	0.0	40.0	0	0
11:14:02	10.5	46.0	61.0	0.0	0.0	40.0	0	0
11:14:03	10.5	40.0	61.0	0.0	0.0	40.0	0	0
11:14:04	10.4	45.0	61.0	0.0	0.0	40.0	0	0
11:14:05	10.3	40.0	62.0	0.0	0.0	40.0	0	0
11:14:06	10.2	33.0	61.0	0.0	0.0	40.0	0	0
11:14:07	10.2	36.0	61.0	0.0	0.0	40.0	0	0
11:14:08	10.3	35.0	60.0	0.0	0.0	40.0	0	0
11:14:09	10.4	42.0	60.0	0.0	0.0	40.0	0	0
11:14:10	10.3	43.0	61.0	0.0	0.0	40.0	0	0
11:14:11	10.3	41.0	61.0	0.0	0.0	40.0	0	0
11:14:12	10.3	38.0	61.0	0.0	0.0	40.0	0	0
11:14:13	10.2	38.0	61.0	0.0	0.0	40.0	0	0
11:14:14	10.2	37.0	60.0	0.0	0.0	40.0	0	0
11:14:15	10.1	39.0	60.0	0.0	0.0	40.0	0	0
11:14:16	10.2	36.0	60.0	0.0	0.0	40.0	0	0
11:14:17	10.2	42.0	60.0	0.0	0.0	40.0	0	0
11:14:18	10.3	42.0	60.0	0.0	0.0	40.0	0	0
11:14:19	10.2	41.0	60.0	0.0	0.0	40.0	0	0
11:14:20	10.2	37.0	60.0	0.0	0.0	40.0	0	0
11:14:21	10.3	38.0	60.0	0.0	0.0	40.0	0	0
11:14:22	10.3	46.0	60.0	0.0	0.0	40.0	0	0
11:14:23	10.5	42.0	61.0	0.0	0.0	40.0	0	0
11:14:24	10.6	50.0	61.0	0.0	0.0	40.0	0	0
11:14:25	10.6	46.0	62.0	0.0	0.0	40.0	0	0
11:14:26	10.6	36.0	62.0	0.0	0.0	40.0	0	0
11:14:27	10.6	41.0	62.0	0.0	0.0	40.0	0	0
11:14:28	10.5	41.0	62.0	0.0	0.0	40.0	0	0
11:14:29	10.4	38.0	62.0	0.0	0.0	40.0	0	0
11:14:30	10.4	35.0	61.0	0.0	0.0	40.0	0	0
11:14:31	10.4	43.0	61.0	0.0	0.0	40.0	0	0
11:14:32	10.4	36.0	61.0	0.0	0.0	40.0	0	0
11:14:33	10.3	43.0	61.0	0.0	0.0	40.0	0	0
11:14:34	10.1	34.0	61.0	0.0	0.0	40.0	0	0
11:14:35	10.2	32.0	60.0	0.0	0.0	40.0	0	0
11:14:36	10.2	38.0	60.0	0.0	0.0	40.0	0	0
11:14:37	10.2	42.0	60.0	0.0	0.0	40.0	0	0
11:14:38	10.2	41.0	60.0	0.0	0.0	40.0	0	0
11:14:39	10.2	39.0	60.0	0.0	0.0	40.0	0	0
11:14:40	10.0	41.0	60.0	0.0	0.0	40.0	0	0
11:14:41	10.0	31.0	60.0	0.0	0.0	40.0	0	0
11:14:42	10.1	38.0	59.0	0.0	0.0	40.0	0	0
11:14:43	10.2	34.0	59.0	0.0	0.0	40.0	0	0
11:14:44	10.2	49.0	59.0	0.0	0.0	40.0	0	0
11:14:45	10.4	40.0	60.0	0.0	0.0	40.0	0	0
11:14:46	10.5	46.0	60.0	0.0	0.0	40.0	0	0
11:14:47	10.5	48.0	61.0	0.0	0.0	40.0	0	0
11:14:48	10.3	40.0	61.0	0.0	0.0	40.0	0	0
11:14:49	10.2	36.0	61.0	0.0	0.0	40.0	0	0
11:14:50	10.1	34.0	61.0	0.0	0.0	40.0	0	0
11:14:51	10.3	33.0	60.0	0.0	0.0	40.0	0	0
11:14:52	10.3	40.0	59.0	0.0	0.0	40.0	0	0
11:14:53	10.3	47.0	60.0	0.0	0.0	40.0	0	0
11:14:54	10.3	41.0	61.0	0.0	0.0	40.0	0	0
11:14:55	10.4	37.0	61.0	0.0	0.0	40.0	0	0
11:14:56	10.4	46.0	61.0	0.0	0.0	40.0	0	0
11:14:57	10.3	42.0	61.0	0.0	0.0	40.0	0	0
11:14:58	10.3	42.0	61.0	0.0	0.0	40.0	0	0
11:14:59	10.3	38.0	61.0	0.0	0.0	40.0	0	0
11:15:00	10.3	38.0	61.0	0.0	0.0	40.0	0	0
11:15:01	10.1	40.0	60.0	0.0	0.0	40.0	0	0
11:15:02	10.1	34.0	60.0	0.0	0.0	40.0	0	0
11:15:03	10.2	35.0	59.0	0.0	0.0	40.0	0	0
11:15:04	10.3	42.0	59.0	0.0	0.0	40.0	0	0
11:15:05	10.5	45.0	60.0	0.0	0.0	40.0	0	0
11:15:06	10.7	51.0	61.0	0.0	0.0	40.0	0	0
11:15:07	10.9	52.0	62.0	0.0	0.0	40.0	0	0
11:15:08	11.0	46.0	63.0	0.0	0.0	40.0	0	0
11:15:09	11.0	56.0	64.0	0.0	0.0	40.0	0	0
11:15:10	11.0	37.0	64.0	0.0	0.0	40.0	0	0
11:15:11	10.7	46.0	64.0	0.0	0.0	40.0	0	0
11:15:12	10.5	36.0	64.0	0.0	0.0	40.0	0	0
11:15:13	10.3	22.0	63.0	0.0	0.0	40.0	0	0
11:15:14	10.1	32.0	62.0	0.0	0.0	40.0	0	0
11:15:15	10.0	29.0	61.0	0.0	0.0	40.0	0	0
11:15:16	9.9	31.0	60.0	0.0	0.0	40.0	0	0
11:15:17	9.8	32.0	59.0	0.0	0.0	40.0	0	0
11:15:18	10.1	31.0	58.0	0.0	0.0	40.0	0	0
11:15:19	10.1	37.0	58.0	0.0	0.0	40.0	0	0
11:15:20	10.2	54.0	59.0	0.0	0.0	40.0	0	0
11:15:21	10.3	42.0	60.0	0.0	0.0	40.0	0	0
11:15:22	10.2	45.0	60.0	0.0	0.0	40.0	0	0
11:15:23	10.1	45.0	61.0	0.0	0.0	40.0	0	0
11:15:24	10.4	36.0	60.0	0.0	0.0	40.0	0	0
11:15:25	10.5	44.0	59.0	0.0	0.0	40.0	0	0
11:15:26	10.4	54.0	61.0	0.0	0.0	40.0	0	0
11:15:27	10.3	44.0	62.0	0.0	0.0	40.0	0	0
11:15:28	10.2	37.0	61.0	0.0	0.0	40.0	0	0
11:15:29	10.1	36.0	60.0	0.0	0.0	40.0	0	0
11:15:30	10.0	36.0	60.0	0.0	0.0	40.0	0	0
11:15:31	9.9	37.0	59.0	0.0	0.0	40.0	0	0
11:15:32	10.0	34.0	58.0	0.0	0.0	40.0	0	0
11:15:33	9.9	42.0	58.0	0.0	0.0	40.0	0	0
11:15:34	9.9	45.0	58.0	0.0	0.0	40.0	0	0
11:15:35	9.8	35.0	59.0	0.0	0.0	40.0	0	0
11:15:36	9.9	37.0	58.0	0.0	0.0	40.0	0	0
11:15:37	9.9	44.0	58.0	0.0	0.0	40.0	0	0
11:15:38	9.9	38.0	58.0	0.0	0.0	40.0	0	0
11:15:39	9.8	42.0	58.0	0.0	0.0	40.0	0	0
11:15:40	9.8	38.0	58.0	0.0	0.0	40.0	0	0
11:15:41	9.9	39.0	58.0	0.0	0.0	40.0	0	0
11:15:42	10.0	43.0	58.0	0.0	0.0	40.0	0	0
11:15:43	10.2	47.0	59.0	0.0	0.0	40.0	0	0
11:15:44	10.3	50.0	59.0	0.0	0.0	40.0	0	0
11:15:45	10.2	44.0	60.0	0.0	0.0	40.0	0	0
11:15:46	10.0	40.0	60.0	0.0	0.0	40.0	0	0
11:15:47	10.0	38.0	60.0	0.0	0.0	40.0	0	0
11:15:48	9.9	35.0	59.0	0.0	0.0	40.0	0	0
11:15:49	9.9	39.0	59.0	0.0	0.0	40.0	0	0
11:15:50	10.1	37.0	58.0	0.0	0.0	40.0	0	0
11:15:51	10.2	48.0	59.0	0.0	0.0	40.0	0	0
11:15:52	10.2	46.0	60.0	0.0	0.0	40.0	0	0
11:15:53	10.2	46.0	60.0	0.0	0.0	40.0	0	0
11:15:54	10.3	39.0	60.0	0.0	0.0	40.0	0	0
11:15:55	10.4	45.0	60.0	0.0	0.0	40.0	0	0
11:15:56	10.4	47.0	61.0	0.0	0.0	40.0	0	0
11:15:57	10.5	39.0	61.0	0.0	0.0	40.0	0	0
11:15:58	10.4	45.0	61.0	0.0	0.0	40.0	0	0
11:15:59	10.3	40.0	61.0	0.0	0.0	40.0	0	0
11:16:00	10.3	38.0	61.0	0.0	0.0	40.0	0	0
11:16:01	10.2	38.0	61.0	0.0	0.0	40.0	0	0
11:16:02	10.2	36.0	61.0	0.0	0.0	40.0	0	0
11:16:03	10.2	42.0	60.0	0.0	0.0	40.0	0	0
11:16:04	10.3	36.0	60.0	0.0	0.0	40.0	0	0
11:16:05	10.2	46.0	60.0	0.0	0.0	40.0	0	0
11:16:06	10.1	37.0	60.0	0.0	0.0	40.0	0	0
11:16:07	10.0	37.0	60.0	0.0	0.0	40.0	0	0
11:16:08	10.0	32.0	59.0	0.0	0.0	40.0	0	0
11:16:09	9.9	36.0	59.0	0.0	0.0	40.0	0	0
11:16:10	10.0	40.0	59.0	0.0	0.0	40.0	0	0
11:16:11	10.1	39.0	59.0	0.0	0.0	40.0	0	0
11:16:12	10.1	47.0	59.0	0.0	0.0	40.0	0	0
11:16:13	10.2	40.0	60.0	0.0	0.0	40.0	0	0
11:16:14	10.3	39.0	59.0	0.0	0.0	40.0	0	0
11:16:15	10.4	48.0	60.0	0.0	0.0	40.0	0	0
11:16:16	10.4	46.0	61.0	0.0	0.0	40.0	0	0
11:16:17	10.2	45.0	61.0	0.0	0.0	40.0	0	0
11:16:18	10.0	34.0	61.0	0.0	0.0	40.0	0	0
11:16:19	10.0	30.0	60.0	0.0	0.0	40.0	0	0
11:16:20	10.1	32.0	59.0	0.0	0.0	40.0	0	0
11:16:21	10.2	44.0	59.0	0.0	0.0	40.0	0	0
11:16:22	10.2	44.0	59.0	0.0	0.0	40.0	0	0
11:16:23	10.3	43.0	60.0	0.0	0.0	40.0	0	0
11:16:24	10.3	42.0	60.0	0.0	0.0	40.0	0	0
11:16:25	10.2	40.0	60.0	0.0	0.0	40.0	0	0
11:16:26	10.2	39.0	60.0	0.0	0.0	40.0	0	0
11:16:27	10.2	38.0	60.0	0.0	0.0	40.0	0	0
11:16:28	10.3	42.0	60.0	0.0	0.0	40.0	0	0
11:16:29	10.3	45.0	60.0	0.0	0.0	40.0	0	0
11:16:30	10.2	43.0	60.0	0.0	0.0	40.0	0	0
11:16:31	10.1	38.0	60.0	0.0	0.0	40.0	0	0
11:16:32	10.0	37.0	60.0	0.0	0.0	40.0	0	0
11:16:33	9.9	35.0	59.0	0.0	0.0	40.0	0	0
11:16:34	9.9	36.0	58.0	0.0	0.0	40.0	0	0
11:16:35	9.8	33.0	58.0	0.0	0.0	40.0	0	0
11:16:36	9.7	36.0	58.0	0.0	0.0	40.0	0	0
11:16:37	9.6	31.0	57.0	0.0	0.0	40.0	0	0
11:16:38	9.7	36.0	57.0	0.0	0.0	40.0	0	0
11:16:39	10.0	43.0	57.0	0.0	0.0	40.0	0	0
11:16:40	10.0	43.0	57.0	0.0	0.0	40.0	0	0
11:16:41	10.1	52.0	58.0	0.0	0.0	40.0	0	0
11:16:42	10.1	43.0	59.0	0.0	0.0	40.0	0	0
11:16:43	10.2	42.0	59.0	0.0	0.0	40.0	0	0
11:16:44	10.3	41.0	60.0	0.0	0.0	40.0	0	0
11:16:45	10.3	44.0	60.0	0.0	0.0	40.0	0	0
11:16:46	10.5	42.0	61.0	0.0	0.0	40.0	0	0
11:16:47	10.5	51.0	61.0	0.0	0.0	40.0	0	0
11:16:48	10.4	42.0	62.0	0.0	0.0	40.0	0	0
11:16:49	10.4	37.0	61.0	0.0	0.0	40.0	0	0
11:16:50	10.6	42.0	61.0	0.0	0.0	40.0	0	0
11:16:51	10.7	54.0	62.0	0.0	0.0	40.0	0	0
11:16:52	10.6	47.0	63.0	0.0	0.0	40.0	0	0
11:16:53	10.5	40.0	63.0	0.0	0.0	40.0	0	0
11:16:54	10.5	39.0	62.0	0.0	0.0	40.0	0	0
11:16:55	10.6	37.0	62.0	0.0	0.0	40.0	0	0
11:16:56	10.5	45.0	62.0	0.0	0.0	40.0	0	0
11:16:57	10.4	42.0	62.0	0.0	0.0	40.0	0	0
11:16:58	10.2	35.0	62.0	0.0	0.0	40.0	0	0
11:16:59	10.1	34.0	61.0	0.0	0.0	40.0	0	0
11:17:00	10.1	34.0	60.0	0.0	0.0	40.0	0	0
11:17:01	10.2	42.0	59.0	0.0	0.0	40.0	0	0
11:17:02	10.4	40.0	60.0	0.0	0.0	40.0	0	0
11:17:03	10.3	45.0	60.0	0.0	0.0	40.0	0	0
11:17:04	10.3	44.0	61.0	0.0	0.0	40.0	0	0
11:17:05	10.3	37.0	60.0	0.0	0.0	40.0	0	0
11:17:06	10.7	41.0	61.0	0.0	0.0	40.0	0	0
11:17:07	10.5	56.0	61.0	0.0	0.0	40.0	0	0
11:17:08	10.5	42.0	62.0	0.0	0.0	40.0	0	0
11:17:09	10.5	37.0	62.0	0.0	0.0	40.0	0	0
11:17:10	10.5	44.0	61.0	0.0	0.0	40.0	0	0
11:17:11	10.5	42.0	62.0	0.0	0.0	40.0	0	0
11:17:12	10.4	46.0	62.0	0.0	0.0	40.0	0	0
11:17:13	10.5	36.0	62.0	0.0	0.0	40.0	0	0
11:17:14	10.4	46.0	62.0	0.0	0.0	40.0	0	0
11:17:15	10.3	41.0	62.0	0.0	0.0	40.0	0	0
11:17:16	10.3	34.0	61.0	0.0	0.0	40.0	0	0
