# Supplementary material for: Handcycling with concurrent lower body low-frequency electromyostimulation significantly increases acute oxygen uptake: implications for rehabilitation and prevention
Source: PeerJ. 2022 May 18;10:e13333. doi: 10.7717/peerj.13333 (PMC9123886; doi:10.7717/peerj.13333)
Supplement: Supplemental Information 1 — Raw data for each participant (load, heart rate, spirometric data) and R-Scripts for data processing (as described in the material & method section under “Data aquisition”), and EMS intensity and blood lactate concentration. [file peerj-10-13333-s001.zip › raw_data/HANDCYCLE/EMS_Pilot_22_CON_LOAD.csv]

Time	Speed [km/h]	Power [watt]	Cadence	Heartrate	Temperature [?]	Altitude [m]	latitude	longitude
14:02:26	0.0	0.0	0.0	0.0	0.0	35.0	0	0
14:02:27	0.0	0.0	0.0	0.0	0.0	35.0	0	0
14:02:28	0.0	0.0	0.0	0.0	0.0	35.0	0	0
14:02:29	0.5	0.0	0.0	0.0	0.0	35.0	0	0
14:02:30	0.5	0.0	0.0	0.0	0.0	35.0	0	0
14:02:31	0.5	0.0	0.0	0.0	0.0	35.0	0	0
14:02:32	0.5	0.0	0.0	0.0	0.0	35.0	0	0
14:02:33	0.5	0.0	0.0	0.0	0.0	35.0	0	0
14:02:34	0.5	0.0	0.0	0.0	0.0	35.0	0	0
14:02:35	0.0	0.0	0.0	0.0	0.0	35.0	0	0
14:02:36	0.0	0.0	0.0	0.0	0.0	35.0	0	0
14:02:37	0.0	0.0	0.0	0.0	0.0	35.0	0	0
14:02:38	0.0	0.0	0.0	0.0	0.0	35.0	0	0
14:02:39	0.0	0.0	0.0	0.0	0.0	35.0	0	0
14:02:40	0.0	0.0	0.0	0.0	0.0	35.0	0	0
14:02:41	0.0	0.0	0.0	0.0	0.0	35.0	0	0
14:02:42	0.0	0.0	0.0	0.0	0.0	35.0	0	0
14:02:43	0.0	0.0	0.0	0.0	0.0	35.0	0	0
14:02:44	0.0	0.0	0.0	0.0	0.0	35.0	0	0
14:02:45	0.0	0.0	0.0	0.0	0.0	35.0	0	0
14:02:46	0.0	0.0	0.0	0.0	0.0	35.0	0	0
14:02:47	0.0	0.0	0.0	0.0	0.0	35.0	0	0
14:02:48	0.0	0.0	0.0	0.0	0.0	35.0	0	0
14:02:49	0.0	0.0	0.0	0.0	0.0	35.0	0	0
14:02:50	1.6	0.0	0.0	0.0	0.0	35.0	0	0
14:02:51	2.5	0.0	0.0	0.0	0.0	35.0	0	0
14:02:52	3.4	0.0	0.0	0.0	0.0	35.0	0	0
14:02:53	4.2	0.0	0.0	0.0	0.0	35.0	0	0
14:02:54	4.3	0.0	0.0	0.0	0.0	35.0	0	0
14:02:55	4.1	0.0	0.0	0.0	0.0	35.0	0	0
14:02:56	4.2	0.0	0.0	0.0	0.0	35.0	0	0
14:02:57	4.1	0.0	0.0	0.0	0.0	35.0	0	0
14:02:58	4.4	6.0	25.0	0.0	0.0	35.0	0	0
14:02:59	4.6	6.0	25.0	0.0	0.0	35.0	0	0
14:03:00	4.7	6.0	25.0	0.0	0.0	35.0	0	0
14:03:01	4.4	6.0	25.0	0.0	0.0	35.0	0	0
14:03:02	4.6	11.0	26.0	0.0	0.0	35.0	0	0
14:03:03	4.5	11.0	26.0	0.0	0.0	35.0	0	0
14:03:04	4.6	10.0	26.0	0.0	0.0	35.0	0	0
14:03:05	4.4	10.0	26.0	0.0	0.0	35.0	0	0
14:03:06	4.6	10.0	26.0	0.0	0.0	35.0	0	0
14:03:07	5.0	21.0	27.0	0.0	0.0	35.0	0	0
14:03:08	5.2	21.0	27.0	0.0	0.0	35.0	0	0
14:03:09	5.5	27.0	27.0	0.0	0.0	35.0	0	0
14:03:10	5.3	27.0	27.0	0.0	0.0	35.0	0	0
14:03:11	5.6	34.0	30.0	0.0	0.0	35.0	0	0
14:03:12	5.9	46.0	32.0	0.0	0.0	35.0	0	0
14:03:13	6.1	46.0	32.0	0.0	0.0	35.0	0	0
14:03:14	5.7	52.0	33.0	0.0	0.0	35.0	0	0
14:03:15	5.6	52.0	33.0	0.0	0.0	35.0	0	0
14:03:16	5.8	47.0	34.0	0.0	0.0	35.0	0	0
14:03:17	5.9	47.0	34.0	0.0	0.0	35.0	0	0
14:03:18	6.4	46.0	33.0	0.0	0.0	35.0	0	0
14:03:19	6.5	54.0	34.0	0.0	0.0	35.0	0	0
14:03:20	6.3	54.0	34.0	0.0	0.0	35.0	0	0
14:03:21	6.7	56.0	38.0	0.0	0.0	35.0	0	0
14:03:22	6.9	51.0	37.0	0.0	0.0	35.0	0	0
14:03:23	7.0	51.0	37.0	0.0	0.0	35.0	0	0
14:03:24	6.9	57.0	39.0	0.0	0.0	35.0	0	0
14:03:25	6.9	49.0	41.0	0.0	0.0	35.0	0	0
14:03:26	7.1	49.0	41.0	0.0	0.0	35.0	0	0
14:03:27	7.2	42.0	40.0	0.0	0.0	35.0	0	0
14:03:28	7.6	42.0	42.0	0.0	0.0	35.0	0	0
14:03:29	7.8	42.0	42.0	0.0	0.0	35.0	0	0
14:03:30	8.2	47.0	43.0	0.0	0.0	35.0	0	0
14:03:31	8.4	48.0	45.0	0.0	0.0	35.0	0	0
14:03:32	8.4	51.0	47.0	0.0	0.0	35.0	0	0
14:03:33	8.4	45.0	50.0	0.0	0.0	35.0	0	0
14:03:34	8.2	33.0	50.0	0.0	0.0	35.0	0	0
14:03:35	8.0	33.0	50.0	0.0	0.0	35.0	0	0
14:03:36	7.9	26.0	49.0	0.0	0.0	35.0	0	0
14:03:37	8.0	25.0	47.0	0.0	0.0	35.0	0	0
14:03:38	8.6	22.0	46.0	0.0	0.0	35.0	0	0
14:03:39	9.0	50.0	48.0	0.0	0.0	35.0	0	0
14:03:40	8.9	50.0	48.0	0.0	0.0	35.0	0	0
14:03:41	8.9	50.0	52.0	0.0	0.0	35.0	0	0
14:03:42	8.9	32.0	52.0	0.0	0.0	35.0	0	0
14:03:43	9.1	37.0	52.0	0.0	0.0	35.0	0	0
14:03:44	9.0	39.0	52.0	0.0	0.0	35.0	0	0
14:03:45	9.0	35.0	53.0	0.0	0.0	35.0	0	0
14:03:46	9.1	30.0	53.0	0.0	0.0	35.0	0	0
14:03:47	9.3	39.0	53.0	0.0	0.0	35.0	0	0
14:03:48	9.5	39.0	54.0	0.0	0.0	35.0	0	0
14:03:49	9.9	39.0	54.0	0.0	0.0	35.0	0	0
14:03:50	10.3	45.0	55.0	0.0	0.0	35.0	0	0
14:03:51	10.6	54.0	57.0	0.0	0.0	35.0	0	0
14:03:52	10.8	54.0	61.0	0.0	0.0	35.0	0	0
14:03:53	10.8	42.0	63.0	0.0	0.0	35.0	0	0
14:03:54	10.6	31.0	63.0	0.0	0.0	35.0	0	0
14:03:55	10.8	21.0	63.0	0.0	0.0	35.0	0	0
14:03:56	10.5	37.0	63.0	0.0	0.0	35.0	0	0
14:03:57	10.4	21.0	59.0	0.0	0.0	35.0	0	0
14:03:58	10.6	20.0	61.0	0.0	0.0	35.0	0	0
14:03:59	11.1	39.0	62.0	0.0	0.0	35.0	0	0
14:04:00	11.1	57.0	63.0	0.0	0.0	35.0	0	0
14:04:01	11.0	41.0	65.0	0.0	0.0	35.0	0	0
14:04:02	11.1	32.0	65.0	0.0	0.0	35.0	0	0
14:04:03	11.1	39.0	65.0	0.0	0.0	35.0	0	0
14:04:04	11.1	39.0	65.0	0.0	0.0	35.0	0	0
14:04:05	10.8	39.0	65.0	0.0	0.0	35.0	0	0
14:04:06	10.6	27.0	65.0	0.0	0.0	35.0	0	0
14:04:07	10.6	22.0	64.0	0.0	0.0	35.0	0	0
14:04:08	10.8	22.0	63.0	0.0	0.0	35.0	0	0
14:04:09	10.7	37.0	62.0	0.0	0.0	35.0	0	0
14:04:10	10.4	50.0	63.0	0.0	0.0	35.0	0	0
14:04:11	10.3	31.0	63.0	0.0	0.0	35.0	0	0
14:04:12	10.4	25.0	62.0	0.0	0.0	35.0	0	0
14:04:13	10.8	47.0	61.0	0.0	0.0	35.0	0	0
14:04:14	10.8	56.0	63.0	0.0	0.0	35.0	0	0
14:04:15	10.7	38.0	63.0	0.0	0.0	35.0	0	0
14:04:16	10.6	36.0	63.0	0.0	0.0	35.0	0	0
14:04:17	10.6	32.0	63.0	0.0	0.0	35.0	0	0
14:04:18	10.5	37.0	62.0	0.0	0.0	35.0	0	0
14:04:19	10.3	32.0	62.0	0.0	0.0	35.0	0	0
14:04:20	10.5	29.0	61.0	0.0	0.0	35.0	0	0
14:04:21	10.6	40.0	61.0	0.0	0.0	35.0	0	0
14:04:22	10.8	43.0	62.0	0.0	0.0	35.0	0	0
14:04:23	10.8	48.0	63.0	0.0	0.0	35.0	0	0
14:04:24	10.9	40.0	64.0	0.0	0.0	35.0	0	0
14:04:25	10.6	40.0	64.0	0.0	0.0	35.0	0	0
14:04:26	10.5	28.0	64.0	0.0	0.0	35.0	0	0
14:04:27	10.4	23.0	62.0	0.0	0.0	35.0	0	0
14:04:28	10.2	34.0	62.0	0.0	0.0	35.0	0	0
14:04:29	10.2	25.0	61.0	0.0	0.0	35.0	0	0
14:04:30	10.6	26.0	60.0	0.0	0.0	35.0	0	0
14:04:31	10.7	42.0	60.0	0.0	0.0	35.0	0	0
14:04:32	10.6	57.0	62.0	0.0	0.0	35.0	0	0
14:04:33	10.5	32.0	63.0	0.0	0.0	35.0	0	0
14:04:34	10.5	33.0	62.0	0.0	0.0	35.0	0	0
14:04:35	10.3	32.0	62.0	0.0	0.0	35.0	0	0
14:04:36	10.3	33.0	61.0	0.0	0.0	35.0	0	0
14:04:37	10.3	29.0	61.0	0.0	0.0	35.0	0	0
14:04:38	10.3	37.0	60.0	0.0	0.0	35.0	0	0
14:04:39	10.4	34.0	60.0	0.0	0.0	35.0	0	0
14:04:40	10.3	37.0	60.0	0.0	0.0	35.0	0	0
14:04:41	10.2	36.0	61.0	0.0	0.0	35.0	0	0
14:04:42	10.2	30.0	60.0	0.0	0.0	35.0	0	0
14:04:43	10.2	35.0	60.0	0.0	0.0	35.0	0	0
14:04:44	10.3	33.0	60.0	0.0	0.0	35.0	0	0
14:04:45	10.3	39.0	60.0	0.0	0.0	35.0	0	0
14:04:46	10.3	37.0	61.0	0.0	0.0	35.0	0	0
14:04:47	10.3	34.0	60.0	0.0	0.0	35.0	0	0
14:04:48	10.2	37.0	60.0	0.0	0.0	35.0	0	0
14:04:49	10.1	32.0	61.0	0.0	0.0	35.0	0	0
14:04:50	10.0	33.0	60.0	0.0	0.0	35.0	0	0
14:04:51	10.0	30.0	60.0	0.0	0.0	35.0	0	0
14:04:52	10.0	28.0	59.0	0.0	0.0	35.0	0	0
14:04:53	10.2	39.0	59.0	0.0	0.0	35.0	0	0
14:04:54	10.5	32.0	59.0	0.0	0.0	35.0	0	0
14:04:55	10.3	52.0	60.0	0.0	0.0	35.0	0	0
14:04:56	10.4	40.0	61.0	0.0	0.0	35.0	0	0
14:04:57	10.3	31.0	61.0	0.0	0.0	35.0	0	0
14:04:58	10.2	39.0	61.0	0.0	0.0	35.0	0	0
14:04:59	10.3	28.0	61.0	0.0	0.0	35.0	0	0
14:05:00	10.3	36.0	60.0	0.0	0.0	35.0	0	0
14:05:01	10.5	36.0	60.0	0.0	0.0	35.0	0	0
14:05:02	10.6	34.0	60.0	0.0	0.0	35.0	0	0
14:05:03	10.5	50.0	61.0	0.0	0.0	35.0	0	0
14:05:04	10.5	38.0	62.0	0.0	0.0	35.0	0	0
14:05:05	10.5	32.0	62.0	0.0	0.0	35.0	0	0
14:05:06	10.5	34.0	62.0	0.0	0.0	35.0	0	0
14:05:07	10.4	35.0	61.0	0.0	0.0	35.0	0	0
14:05:08	10.3	37.0	61.0	0.0	0.0	35.0	0	0
14:05:09	10.1	31.0	61.0	0.0	0.0	35.0	0	0
14:05:10	9.9	30.0	61.0	0.0	0.0	35.0	0	0
14:05:11	9.8	26.0	60.0	0.0	0.0	35.0	0	0
14:05:12	10.2	26.0	58.0	0.0	0.0	35.0	0	0
14:05:13	10.3	29.0	58.0	0.0	0.0	35.0	0	0
14:05:14	10.5	53.0	59.0	0.0	0.0	35.0	0	0
14:05:15	10.6	42.0	60.0	0.0	0.0	35.0	0	0
14:05:16	10.5	50.0	61.0	0.0	0.0	35.0	0	0
14:05:17	10.5	41.0	62.0	0.0	0.0	35.0	0	0
14:05:18	10.5	34.0	62.0	0.0	0.0	35.0	0	0
14:05:19	10.5	35.0	62.0	0.0	0.0	35.0	0	0
14:05:20	10.6	37.0	62.0	0.0	0.0	35.0	0	0
14:05:21	10.4	41.0	62.0	0.0	0.0	35.0	0	0
14:05:22	10.5	28.0	62.0	0.0	0.0	35.0	0	0
14:05:23	10.4	37.0	61.0	0.0	0.0	35.0	0	0
14:05:24	10.4	31.0	61.0	0.0	0.0	35.0	0	0
14:05:25	10.5	38.0	61.0	0.0	0.0	35.0	0	0
14:05:26	10.5	36.0	61.0	0.0	0.0	35.0	0	0
14:05:27	10.5	40.0	62.0	0.0	0.0	35.0	0	0
14:05:28	10.5	35.0	62.0	0.0	0.0	35.0	0	0
14:05:29	10.5	32.0	62.0	0.0	0.0	35.0	0	0
14:05:30	10.5	38.0	62.0	0.0	0.0	35.0	0	0
14:05:31	10.3	33.0	62.0	0.0	0.0	35.0	0	0
14:05:32	10.2	30.0	61.0	0.0	0.0	35.0	0	0
14:05:33	10.3	29.0	60.0	0.0	0.0	35.0	0	0
14:05:34	10.3	32.0	60.0	0.0	0.0	35.0	0	0
14:05:35	10.4	40.0	61.0	0.0	0.0	35.0	0	0
14:05:36	10.5	35.0	61.0	0.0	0.0	35.0	0	0
14:05:37	10.6	42.0	61.0	0.0	0.0	35.0	0	0
14:05:38	10.5	38.0	62.0	0.0	0.0	35.0	0	0
14:05:39	10.6	39.0	62.0	0.0	0.0	35.0	0	0
14:05:40	10.5	37.0	62.0	0.0	0.0	35.0	0	0
14:05:41	10.5	34.0	62.0	0.0	0.0	35.0	0	0
14:05:42	10.5	30.0	62.0	0.0	0.0	35.0	0	0
14:05:43	10.5	39.0	62.0	0.0	0.0	35.0	0	0
14:05:44	10.4	33.0	62.0	0.0	0.0	35.0	0	0
14:05:45	10.3	34.0	61.0	0.0	0.0	35.0	0	0
14:05:46	10.3	35.0	61.0	0.0	0.0	35.0	0	0
14:05:47	10.3	30.0	61.0	0.0	0.0	35.0	0	0
14:05:48	10.3	32.0	61.0	0.0	0.0	35.0	0	0
14:05:49	10.3	35.0	60.0	0.0	0.0	35.0	0	0
14:05:50	10.4	38.0	61.0	0.0	0.0	35.0	0	0
14:05:51	10.4	32.0	61.0	0.0	0.0	35.0	0	0
14:05:52	10.3	39.0	61.0	0.0	0.0	35.0	0	0
14:05:53	10.2	33.0	61.0	0.0	0.0	35.0	0	0
14:05:54	10.2	30.0	61.0	0.0	0.0	35.0	0	0
14:05:55	10.1	33.0	60.0	0.0	0.0	35.0	0	0
14:05:56	10.1	33.0	60.0	0.0	0.0	35.0	0	0
14:05:57	10.0	32.0	60.0	0.0	0.0	35.0	0	0
14:05:58	10.2	31.0	59.0	0.0	0.0	35.0	0	0
14:05:59	10.1	38.0	59.0	0.0	0.0	35.0	0	0
14:06:00	10.0	39.0	60.0	0.0	0.0	35.0	0	0
14:06:01	10.1	25.0	60.0	0.0	0.0	35.0	0	0
14:06:02	10.3	32.0	59.0	0.0	0.0	35.0	0	0
14:06:03	10.4	41.0	60.0	0.0	0.0	35.0	0	0
14:06:04	10.4	41.0	60.0	0.0	0.0	35.0	0	0
14:06:05	10.5	39.0	61.0	0.0	0.0	35.0	0	0
14:06:06	10.5	39.0	61.0	0.0	0.0	35.0	0	0
14:06:07	10.5	34.0	62.0	0.0	0.0	35.0	0	0
14:06:08	10.6	37.0	61.0	0.0	0.0	35.0	0	0
14:06:09	10.5	36.0	62.0	0.0	0.0	35.0	0	0
14:06:10	10.5	39.0	62.0	0.0	0.0	35.0	0	0
14:06:11	10.4	34.0	62.0	0.0	0.0	35.0	0	0
14:06:12	10.3	34.0	62.0	0.0	0.0	35.0	0	0
14:06:13	10.1	27.0	61.0	0.0	0.0	35.0	0	0
14:06:14	9.9	30.0	60.0	0.0	0.0	35.0	0	0
14:06:15	9.9	25.0	60.0	0.0	0.0	35.0	0	0
14:06:16	9.8	25.0	59.0	0.0	0.0	35.0	0	0
14:06:17	10.0	32.0	58.0	0.0	0.0	35.0	0	0
14:06:18	10.0	32.0	58.0	0.0	0.0	35.0	0	0
14:06:19	10.3	41.0	58.0	0.0	0.0	35.0	0	0
14:06:20	10.5	43.0	59.0	0.0	0.0	35.0	0	0
14:06:21	10.5	47.0	60.0	0.0	0.0	35.0	0	0
14:06:22	10.6	46.0	61.0	0.0	0.0	35.0	0	0
14:06:23	10.5	40.0	62.0	0.0	0.0	35.0	0	0
14:06:24	10.5	39.0	62.0	0.0	0.0	35.0	0	0
14:06:25	10.4	32.0	62.0	0.0	0.0	35.0	0	0
14:06:26	10.3	31.0	62.0	0.0	0.0	35.0	0	0
14:06:27	10.2	33.0	61.0	0.0	0.0	35.0	0	0
14:06:28	10.5	27.0	61.0	0.0	0.0	35.0	0	0
14:06:29	10.5	30.0	60.0	0.0	0.0	35.0	0	0
14:06:30	10.4	48.0	61.0	0.0	0.0	35.0	0	0
14:06:31	10.4	37.0	62.0	0.0	0.0	35.0	0	0
14:06:32	10.4	31.0	61.0	0.0	0.0	35.0	0	0
14:06:33	10.5	32.0	61.0	0.0	0.0	35.0	0	0
14:06:34	10.5	36.0	61.0	0.0	0.0	35.0	0	0
14:06:35	10.6	35.0	61.0	0.0	0.0	35.0	0	0
14:06:36	10.6	40.0	62.0	0.0	0.0	35.0	0	0
14:06:37	10.4	37.0	62.0	0.0	0.0	35.0	0	0
14:06:38	10.3	28.0	62.0	0.0	0.0	35.0	0	0
14:06:39	10.3	27.0	61.0	0.0	0.0	35.0	0	0
14:06:40	10.4	35.0	60.0	0.0	0.0	35.0	0	0
14:06:41	10.3	36.0	61.0	0.0	0.0	35.0	0	0
14:06:42	10.5	33.0	61.0	0.0	0.0	35.0	0	0
14:06:43	10.5	44.0	61.0	0.0	0.0	35.0	0	0
14:06:44	10.6	35.0	62.0	0.0	0.0	35.0	0	0
14:06:45	10.6	42.0	62.0	0.0	0.0	35.0	0	0
14:06:46	10.6	35.0	62.0	0.0	0.0	35.0	0	0
14:06:47	10.5	36.0	62.0	0.0	0.0	35.0	0	0
14:06:48	10.2	31.0	62.0	0.0	0.0	35.0	0	0
14:06:49	10.0	22.0	61.0	0.0	0.0	35.0	0	0
14:06:50	10.0	23.0	60.0	0.0	0.0	35.0	0	0
14:06:51	10.1	28.0	59.0	0.0	0.0	35.0	0	0
14:06:52	10.1	39.0	59.0	0.0	0.0	35.0	0	0
14:06:53	10.1	37.0	59.0	0.0	0.0	35.0	0	0
14:06:54	10.4	36.0	59.0	0.0	0.0	35.0	0	0
14:06:55	10.4	50.0	60.0	0.0	0.0	35.0	0	0
14:06:56	10.2	39.0	61.0	0.0	0.0	35.0	0	0
14:06:57	10.1	27.0	60.0	0.0	0.0	35.0	0	0
14:06:58	10.0	36.0	60.0	0.0	0.0	35.0	0	0
14:06:59	10.0	29.0	59.0	0.0	0.0	35.0	0	0
14:07:00	10.1	32.0	59.0	0.0	0.0	35.0	0	0
14:07:01	10.2	38.0	59.0	0.0	0.0	35.0	0	0
14:07:02	10.4	45.0	60.0	0.0	0.0	35.0	0	0
14:07:03	10.5	44.0	60.0	0.0	0.0	35.0	0	0
14:07:04	10.5	45.0	61.0	0.0	0.0	35.0	0	0
14:07:05	10.5	40.0	62.0	0.0	0.0	35.0	0	0
14:07:06	10.3	34.0	62.0	0.0	0.0	35.0	0	0
14:07:07	10.3	27.0	61.0	0.0	0.0	35.0	0	0
14:07:08	10.3	31.0	61.0	0.0	0.0	35.0	0	0
14:07:09	10.3	32.0	60.0	0.0	0.0	35.0	0	0
14:07:10	10.3	36.0	61.0	0.0	0.0	35.0	0	0
14:07:11	10.2	35.0	61.0	0.0	0.0	35.0	0	0
14:07:12	10.2	33.0	61.0	0.0	0.0	35.0	0	0
14:07:13	10.3	31.0	60.0	0.0	0.0	35.0	0	0
14:07:14	10.3	34.0	60.0	0.0	0.0	35.0	0	0
14:07:15	10.3	39.0	60.0	0.0	0.0	35.0	0	0
14:07:16	10.4	36.0	61.0	0.0	0.0	35.0	0	0
14:07:17	10.4	37.0	61.0	0.0	0.0	35.0	0	0
14:07:18	10.4	34.0	61.0	0.0	0.0	35.0	0	0
14:07:19	10.4	34.0	61.0	0.0	0.0	35.0	0	0
14:07:20	10.2	36.0	61.0	0.0	0.0	35.0	0	0
14:07:21	10.3	29.0	61.0	0.0	0.0	35.0	0	0
14:07:22	10.3	31.0	60.0	0.0	0.0	35.0	0	0
14:07:23	10.4	38.0	60.0	0.0	0.0	35.0	0	0
14:07:24	10.4	40.0	61.0	0.0	0.0	35.0	0	0
14:07:25	10.3	32.0	61.0	0.0	0.0	35.0	0	0
14:07:26	10.4	35.0	61.0	0.0	0.0	35.0	0	0
14:07:27	10.4	36.0	61.0	0.0	0.0	35.0	0	0
14:07:28	10.5	36.0	61.0	0.0	0.0	35.0	0	0
14:07:29	10.6	34.0	61.0	0.0	0.0	35.0	0	0
14:07:30	10.7	42.0	62.0	0.0	0.0	35.0	0	0
14:07:31	10.7	41.0	62.0	0.0	0.0	35.0	0	0
14:07:32	10.6	38.0	63.0	0.0	0.0	35.0	0	0
14:07:33	10.5	34.0	63.0	0.0	0.0	35.0	0	0
14:07:34	10.3	30.0	62.0	0.0	0.0	35.0	0	0
14:07:35	10.1	27.0	61.0	0.0	0.0	35.0	0	0
14:07:36	10.0	27.0	60.0	0.0	0.0	35.0	0	0
14:07:37	9.9	23.0	60.0	0.0	0.0	35.0	0	0
14:07:38	9.8	28.0	59.0	0.0	0.0	35.0	0	0
14:07:39	9.9	30.0	58.0	0.0	0.0	35.0	0	0
14:07:40	10.3	34.0	58.0	0.0	0.0	35.0	0	0
14:07:41	10.6	43.0	58.0	0.0	0.0	35.0	0	0
14:07:42	10.6	56.0	60.0	0.0	0.0	35.0	0	0
14:07:43	10.6	47.0	62.0	0.0	0.0	35.0	0	0
14:07:44	10.6	33.0	62.0	0.0	0.0	35.0	0	0
14:07:45	10.4	42.0	62.0	0.0	0.0	35.0	0	0
14:07:46	10.2	32.0	62.0	0.0	0.0	35.0	0	0
14:07:47	10.1	24.0	61.0	0.0	0.0	35.0	0	0
14:07:48	10.0	23.0	60.0	0.0	0.0	35.0	0	0
14:07:49	10.0	28.0	59.0	0.0	0.0	35.0	0	0
14:07:50	10.0	28.0	59.0	0.0	0.0	35.0	0	0
14:07:51	9.9	34.0	58.0	0.0	0.0	35.0	0	0
14:07:52	10.3	37.0	59.0	0.0	0.0	35.0	0	0
14:07:53	10.5	34.0	58.0	0.0	0.0	35.0	0	0
14:07:54	10.6	51.0	60.0	0.0	0.0	35.0	0	0
14:07:55	10.6	43.0	61.0	0.0	0.0	35.0	0	0
14:07:56	10.5	43.0	62.0	0.0	0.0	35.0	0	0
14:07:57	10.4	33.0	63.0	0.0	0.0	35.0	0	0
14:07:58	10.3	29.0	62.0	0.0	0.0	35.0	0	0
14:07:59	10.0	31.0	61.0	0.0	0.0	35.0	0	0
14:08:00	10.3	25.0	60.0	0.0	0.0	35.0	0	0
14:08:01	10.4	24.0	59.0	0.0	0.0	35.0	0	0
14:08:02	10.3	48.0	60.0	0.0	0.0	35.0	0	0
14:08:03	10.3	37.0	61.0	0.0	0.0	35.0	0	0
14:08:04	10.3	31.0	61.0	0.0	0.0	35.0	0	0
14:08:05	10.2	36.0	60.0	0.0	0.0	35.0	0	0
14:08:06	10.4	36.0	60.0	0.0	0.0	35.0	0	0
14:08:07	10.3	32.0	60.0	0.0	0.0	35.0	0	0
14:08:08	10.3	45.0	60.0	0.0	0.0	35.0	0	0
14:08:09	10.4	32.0	61.0	0.0	0.0	35.0	0	0
14:08:10	10.5	36.0	60.0	0.0	0.0	35.0	0	0
14:08:11	10.6	40.0	61.0	0.0	0.0	35.0	0	0
14:08:12	10.4	40.0	62.0	0.0	0.0	35.0	0	0
14:08:13	10.3	28.0	62.0	0.0	0.0	35.0	0	0
14:08:14	10.1	29.0	61.0	0.0	0.0	35.0	0	0
14:08:15	10.2	28.0	60.0	0.0	0.0	35.0	0	0
14:08:16	10.3	37.0	60.0	0.0	0.0	35.0	0	0
14:08:17	10.3	38.0	60.0	0.0	0.0	35.0	0	0
14:08:18	10.2	36.0	60.0	0.0	0.0	35.0	0	0
14:08:19	10.2	34.0	60.0	0.0	0.0	35.0	0	0
14:08:20	10.2	34.0	60.0	0.0	0.0	35.0	0	0
14:08:21	10.2	37.0	60.0	0.0	0.0	35.0	0	0
14:08:22	10.2	36.0	60.0	0.0	0.0	35.0	0	0
14:08:23	10.2	34.0	60.0	0.0	0.0	35.0	0	0
14:08:24	10.2	34.0	60.0	0.0	0.0	35.0	0	0
14:08:25	10.3	37.0	60.0	0.0	0.0	35.0	0	0
14:08:26	10.2	38.0	60.0	0.0	0.0	35.0	0	0
14:08:27	10.1	35.0	60.0	0.0	0.0	35.0	0	0
14:08:28	10.1	31.0	60.0	0.0	0.0	35.0	0	0
14:08:29	10.0	31.0	60.0	0.0	0.0	35.0	0	0
14:08:30	9.9	31.0	59.0	0.0	0.0	35.0	0	0
14:08:31	10.0	30.0	59.0	0.0	0.0	35.0	0	0
14:08:32	10.3	32.0	58.0	0.0	0.0	35.0	0	0
14:08:33	10.5	37.0	58.0	0.0	0.0	35.0	0	0
14:08:34	10.5	50.0	60.0	0.0	0.0	35.0	0	0
14:08:35	10.4	44.0	61.0	0.0	0.0	35.0	0	0
14:08:36	10.6	32.0	61.0	0.0	0.0	35.0	0	0
14:08:37	10.5	44.0	62.0	0.0	0.0	35.0	0	0
14:08:38	10.4	29.0	62.0	0.0	0.0	35.0	0	0
14:08:39	10.3	31.0	61.0	0.0	0.0	35.0	0	0
14:08:40	10.2	29.0	61.0	0.0	0.0	35.0	0	0
14:08:41	10.2	34.0	60.0	0.0	0.0	35.0	0	0
14:08:42	10.2	35.0	60.0	0.0	0.0	35.0	0	0
14:08:43	10.2	34.0	60.0	0.0	0.0	35.0	0	0
14:08:44	10.2	33.0	60.0	0.0	0.0	35.0	0	0
14:08:45	10.2	35.0	60.0	0.0	0.0	35.0	0	0
14:08:46	10.3	34.0	60.0	0.0	0.0	35.0	0	0
14:08:47	10.3	39.0	60.0	0.0	0.0	35.0	0	0
14:08:48	10.4	36.0	61.0	0.0	0.0	35.0	0	0
14:08:49	10.4	39.0	61.0	0.0	0.0	35.0	0	0
14:08:50	10.5	36.0	61.0	0.0	0.0	35.0	0	0
14:08:51	10.4	38.0	61.0	0.0	0.0	35.0	0	0
14:08:52	10.3	34.0	61.0	0.0	0.0	35.0	0	0
14:08:53	10.2	30.0	61.0	0.0	0.0	35.0	0	0
14:08:54	10.1	30.0	60.0	0.0	0.0	35.0	0	0
14:08:55	10.1	30.0	60.0	0.0	0.0	35.0	0	0
14:08:56	10.3	33.0	59.0	0.0	0.0	35.0	0	0
14:08:57	10.5	40.0	60.0	0.0	0.0	35.0	0	0
14:08:58	10.5	44.0	61.0	0.0	0.0	35.0	0	0
14:08:59	10.5	39.0	62.0	0.0	0.0	35.0	0	0
14:09:00	10.4	34.0	62.0	0.0	0.0	35.0	0	0
14:09:01	10.5	35.0	61.0	0.0	0.0	35.0	0	0
14:09:02	10.5	38.0	61.0	0.0	0.0	35.0	0	0
14:09:03	10.6	35.0	62.0	0.0	0.0	35.0	0	0
14:09:04	10.6	38.0	62.0	0.0	0.0	35.0	0	0
14:09:05	10.6	36.0	62.0	0.0	0.0	35.0	0	0
14:09:06	10.5	38.0	62.0	0.0	0.0	35.0	0	0
14:09:07	10.3	34.0	62.0	0.0	0.0	35.0	0	0
14:09:08	10.2	22.0	61.0	0.0	0.0	35.0	0	0
14:09:09	10.1	30.0	60.0	0.0	0.0	35.0	0	0
14:09:10	10.1	28.0	60.0	0.0	0.0	35.0	0	0
14:09:11	10.2	32.0	59.0	0.0	0.0	35.0	0	0
14:09:12	10.3	39.0	59.0	0.0	0.0	35.0	0	0
14:09:13	10.3	39.0	60.0	0.0	0.0	35.0	0	0
14:09:14	10.4	39.0	61.0	0.0	0.0	35.0	0	0
14:09:15	10.3	38.0	61.0	0.0	0.0	35.0	0	0
14:09:16	10.3	36.0	61.0	0.0	0.0	35.0	0	0
14:09:17	10.4	27.0	61.0	0.0	0.0	35.0	0	0
14:09:18	10.3	37.0	60.0	0.0	0.0	35.0	0	0
14:09:19	10.3	43.0	61.0	0.0	0.0	35.0	0	0
14:09:20	10.1	29.0	61.0	0.0	0.0	35.0	0	0
14:09:21	10.3	30.0	61.0	0.0	0.0	35.0	0	0
14:09:22	10.3	36.0	60.0	0.0	0.0	35.0	0	0
14:09:23	10.2	37.0	60.0	0.0	0.0	35.0	0	0
14:09:24	10.0	31.0	61.0	0.0	0.0	35.0	0	0
14:09:25	9.9	27.0	60.0	0.0	0.0	35.0	0	0
14:09:26	9.9	28.0	59.0	0.0	0.0	35.0	0	0
14:09:27	9.8	31.0	58.0	0.0	0.0	35.0	0	0
14:09:28	9.9	31.0	58.0	0.0	0.0	35.0	0	0
14:09:29	10.2	33.0	58.0	0.0	0.0	35.0	0	0
14:09:30	10.3	44.0	58.0	0.0	0.0	35.0	0	0
14:09:31	10.4	45.0	60.0	0.0	0.0	35.0	0	0
14:09:32	10.4	39.0	61.0	0.0	0.0	35.0	0	0
14:09:33	10.4	39.0	61.0	0.0	0.0	35.0	0	0
14:09:34	10.4	33.0	61.0	0.0	0.0	35.0	0	0
14:09:35	10.4	38.0	61.0	0.0	0.0	35.0	0	0
14:09:36	10.1	31.0	61.0	0.0	0.0	35.0	0	0
14:09:37	10.1	27.0	61.0	0.0	0.0	35.0	0	0
14:09:38	10.2	29.0	60.0	0.0	0.0	35.0	0	0
14:09:39	10.2	35.0	60.0	0.0	0.0	35.0	0	0
14:09:40	10.2	34.0	60.0	0.0	0.0	35.0	0	0
14:09:41	10.2	34.0	60.0	0.0	0.0	35.0	0	0
14:09:42	10.3	34.0	60.0	0.0	0.0	35.0	0	0
14:09:43	10.2	39.0	60.0	0.0	0.0	35.0	0	0
14:09:44	10.1	34.0	61.0	0.0	0.0	35.0	0	0
14:09:45	10.1	26.0	60.0	0.0	0.0	35.0	0	0
14:09:46	10.1	29.0	60.0	0.0	0.0	35.0	0	0
14:09:47	10.2	34.0	59.0	0.0	0.0	35.0	0	0
14:09:48	10.2	38.0	59.0	0.0	0.0	35.0	0	0
14:09:49	10.3	37.0	60.0	0.0	0.0	35.0	0	0
14:09:50	10.2	42.0	60.0	0.0	0.0	35.0	0	0
14:09:51	10.2	33.0	61.0	0.0	0.0	35.0	0	0
14:09:52	10.2	32.0	60.0	0.0	0.0	35.0	0	0
14:09:53	10.1	31.0	60.0	0.0	0.0	35.0	0	0
14:09:54	10.2	32.0	60.0	0.0	0.0	35.0	0	0
14:09:55	10.3	35.0	60.0	0.0	0.0	35.0	0	0
14:09:56	10.2	39.0	60.0	0.0	0.0	35.0	0	0
14:09:57	10.0	36.0	60.0	0.0	0.0	35.0	0	0
14:09:58	10.1	28.0	60.0	0.0	0.0	35.0	0	0
14:09:59	10.2	32.0	59.0	0.0	0.0	35.0	0	0
14:10:00	10.1	37.0	60.0	0.0	0.0	35.0	0	0
14:10:01	10.0	36.0	60.0	0.0	0.0	35.0	0	0
14:10:02	10.0	29.0	60.0	0.0	0.0	35.0	0	0
14:10:03	9.9	29.0	59.0	0.0	0.0	35.0	0	0
14:10:04	9.9	32.0	59.0	0.0	0.0	35.0	0	0
14:10:05	9.8	32.0	58.0	0.0	0.0	35.0	0	0
14:10:06	9.9	30.0	58.0	0.0	0.0	35.0	0	0
14:10:07	10.0	33.0	58.0	0.0	0.0	35.0	0	0
14:10:08	10.0	40.0	58.0	0.0	0.0	35.0	0	0
14:10:09	10.1	36.0	59.0	0.0	0.0	35.0	0	0
14:10:10	10.3	37.0	59.0	0.0	0.0	35.0	0	0
14:10:11	10.3	42.0	60.0	0.0	0.0	35.0	0	0
14:10:12	10.3	38.0	60.0	0.0	0.0	35.0	0	0
14:10:13	10.3	36.0	61.0	0.0	0.0	35.0	0	0
14:10:14	10.2	34.0	61.0	0.0	0.0	35.0	0	0
14:10:15	10.2	30.0	60.0	0.0	0.0	35.0	0	0
14:10:16	10.2	36.0	60.0	0.0	0.0	35.0	0	0
14:10:17	10.1	37.0	60.0	0.0	0.0	35.0	0	0
14:10:18	10.0	28.0	60.0	0.0	0.0	35.0	0	0
14:10:19	10.0	32.0	59.0	0.0	0.0	35.0	0	0
14:10:20	10.1	31.0	59.0	0.0	0.0	35.0	0	0
14:10:21	10.2	36.0	59.0	0.0	0.0	35.0	0	0
14:10:22	10.1	42.0	59.0	0.0	0.0	35.0	0	0
14:10:23	10.3	31.0	60.0	0.0	0.0	35.0	0	0
14:10:24	10.4	42.0	60.0	0.0	0.0	35.0	0	0
14:10:25	10.5	42.0	61.0	0.0	0.0	35.0	0	0
14:10:26	10.5	40.0	61.0	0.0	0.0	35.0	0	0
14:10:27	10.4	36.0	62.0	0.0	0.0	35.0	0	0
14:10:28	10.3	31.0	62.0	0.0	0.0	35.0	0	0
14:10:29	10.3	31.0	61.0	0.0	0.0	35.0	0	0
14:10:30	10.2	28.0	61.0	0.0	0.0	35.0	0	0
14:10:31	10.2	31.0	60.0	0.0	0.0	35.0	0	0
14:10:32	10.2	31.0	60.0	0.0	0.0	35.0	0	0
14:10:33	10.1	32.0	60.0	0.0	0.0	35.0	0	0
14:10:34	10.0	29.0	60.0	0.0	0.0	35.0	0	0
14:10:35	10.0	29.0	59.0	0.0	0.0	35.0	0	0
14:10:36	10.0	31.0	59.0	0.0	0.0	35.0	0	0
14:10:37	10.1	31.0	59.0	0.0	0.0	35.0	0	0
14:10:38	10.1	40.0	59.0	0.0	0.0	35.0	0	0
14:10:39	10.3	34.0	60.0	0.0	0.0	35.0	0	0
14:10:40	10.5	41.0	60.0	0.0	0.0	35.0	0	0
14:10:41	10.5	41.0	61.0	0.0	0.0	35.0	0	0
14:10:42	10.5	41.0	62.0	0.0	0.0	35.0	0	0
14:10:43	10.5	36.0	62.0	0.0	0.0	35.0	0	0
14:10:44	10.3	32.0	62.0	0.0	0.0	35.0	0	0
14:10:45	10.2	27.0	61.0	0.0	0.0	35.0	0	0
14:10:46	10.1	30.0	60.0	0.0	0.0	35.0	0	0
14:10:47	10.1	27.0	60.0	0.0	0.0	35.0	0	0
14:10:48	10.1	32.0	59.0	0.0	0.0	35.0	0	0
14:10:49	10.0	35.0	59.0	0.0	0.0	35.0	0	0
14:10:50	10.0	28.0	59.0	0.0	0.0	35.0	0	0
14:10:51	10.2	34.0	59.0	0.0	0.0	35.0	0	0
14:10:52	10.2	43.0	59.0	0.0	0.0	35.0	0	0
14:10:53	10.2	37.0	60.0	0.0	0.0	35.0	0	0
14:10:54	10.2	33.0	60.0	0.0	0.0	35.0	0	0
14:10:55	10.2	37.0	60.0	0.0	0.0	35.0	0	0
14:10:56	10.2	35.0	60.0	0.0	0.0	35.0	0	0
14:10:57	10.0	32.0	60.0	0.0	0.0	35.0	0	0
14:10:58	10.0	28.0	59.0	0.0	0.0	35.0	0	0
14:10:59	10.1	31.0	59.0	0.0	0.0	35.0	0	0
14:11:00	10.2	36.0	59.0	0.0	0.0	35.0	0	0
14:11:01	10.2	41.0	59.0	0.0	0.0	35.0	0	0
14:11:02	10.3	36.0	60.0	0.0	0.0	35.0	0	0
14:11:03	10.3	41.0	60.0	0.0	0.0	35.0	0	0
14:11:04	10.1	36.0	60.0	0.0	0.0	35.0	0	0
14:11:05	10.1	28.0	60.0	0.0	0.0	35.0	0	0
14:11:06	10.0	31.0	59.0	0.0	0.0	35.0	0	0
14:11:07	9.7	30.0	59.0	0.0	0.0	35.0	0	0
14:11:08	9.9	23.0	58.0	0.0	0.0	35.0	0	0
14:11:09	10.1	42.0	58.0	0.0	0.0	35.0	0	0
14:11:10	10.4	42.0	59.0	0.0	0.0	35.0	0	0
14:11:11	10.4	49.0	60.0	0.0	0.0	35.0	0	0
14:11:12	10.3	37.0	61.0	0.0	0.0	35.0	0	0
14:11:13	10.1	32.0	61.0	0.0	0.0	35.0	0	0
14:11:14	10.1	23.0	60.0	0.0	0.0	35.0	0	0
14:11:15	10.0	31.0	60.0	0.0	0.0	35.0	0	0
14:11:16	10.0	29.0	59.0	0.0	0.0	35.0	0	0
14:11:17	9.9	34.0	59.0	0.0	0.0	35.0	0	0
14:11:18	9.8	27.0	59.0	0.0	0.0	35.0	0	0
14:11:19	10.0	27.0	59.0	0.0	0.0	35.0	0	0
14:11:20	10.0	29.0	58.0	0.0	0.0	35.0	0	0
14:11:21	10.0	38.0	58.0	0.0	0.0	35.0	0	0
14:11:22	10.1	36.0	59.0	0.0	0.0	35.0	0	0
14:11:23	10.3	33.0	59.0	0.0	0.0	35.0	0	0
14:11:24	10.3	39.0	59.0	0.0	0.0	35.0	0	0
14:11:25	10.3	41.0	60.0	0.0	0.0	35.0	0	0
14:11:26	10.3	34.0	60.0	0.0	0.0	35.0	0	0
14:11:27	10.4	35.0	60.0	0.0	0.0	35.0	0	0
14:11:28	10.4	34.0	60.0	0.0	0.0	35.0	0	0
14:11:29	10.4	38.0	61.0	0.0	0.0	35.0	0	0
14:11:30	10.5	35.0	61.0	0.0	0.0	35.0	0	0
14:11:31	10.4	40.0	62.0	0.0	0.0	35.0	0	0
14:11:32	10.3	31.0	61.0	0.0	0.0	35.0	0	0
14:11:33	10.3	30.0	61.0	0.0	0.0	35.0	0	0
14:11:34	10.2	32.0	60.0	0.0	0.0	35.0	0	0
14:11:35	10.3	32.0	60.0	0.0	0.0	35.0	0	0
14:11:36	10.5	38.0	60.0	0.0	0.0	35.0	0	0
14:11:37	10.5	43.0	61.0	0.0	0.0	35.0	0	0
14:11:38	10.5	35.0	62.0	0.0	0.0	35.0	0	0
14:11:39	10.6	39.0	62.0	0.0	0.0	35.0	0	0
14:11:40	10.6	41.0	62.0	0.0	0.0	35.0	0	0
14:11:41	10.5	32.0	62.0	0.0	0.0	35.0	0	0
14:11:42	10.5	32.0	62.0	0.0	0.0	35.0	0	0
14:11:43	10.5	33.0	61.0	0.0	0.0	35.0	0	0
14:11:44	10.5	38.0	62.0	0.0	0.0	35.0	0	0
14:11:45	10.5	30.0	61.0	0.0	0.0	35.0	0	0
14:11:46	10.6	38.0	61.0	0.0	0.0	35.0	0	0
14:11:47	10.5	38.0	62.0	0.0	0.0	35.0	0	0
14:11:48	10.5	37.0	62.0	0.0	0.0	35.0	0	0
14:11:49	10.6	35.0	62.0	0.0	0.0	35.0	0	0
14:11:50	10.7	37.0	62.0	0.0	0.0	35.0	0	0
14:11:51	10.5	37.0	62.0	0.0	0.0	35.0	0	0
14:11:52	10.5	36.0	63.0	0.0	0.0	35.0	0	0
14:11:53	10.3	27.0	62.0	0.0	0.0	35.0	0	0
14:11:54	10.3	33.0	61.0	0.0	0.0	35.0	0	0
14:11:55	10.2	27.0	61.0	0.0	0.0	35.0	0	0
14:11:56	10.1	34.0	60.0	0.0	0.0	35.0	0	0
14:11:57	10.0	30.0	60.0	0.0	0.0	35.0	0	0
14:11:58	10.3	30.0	59.0	0.0	0.0	35.0	0	0
14:11:59	10.8	39.0	59.0	0.0	0.0	35.0	0	0
14:12:00	10.7	49.0	61.0	0.0	0.0	35.0	0	0
14:12:01	10.7	53.0	63.0	0.0	0.0	35.0	0	0
14:12:02	10.7	32.0	63.0	0.0	0.0	35.0	0	0
14:12:03	10.6	38.0	63.0	0.0	0.0	35.0	0	0
14:12:04	10.5	32.0	63.0	0.0	0.0	35.0	0	0
14:12:05	10.2	26.0	62.0	0.0	0.0	35.0	0	0
14:12:06	10.1	28.0	62.0	0.0	0.0	35.0	0	0
14:12:07	10.1	21.0	60.0	0.0	0.0	35.0	0	0
14:12:08	10.1	30.0	59.0	0.0	0.0	35.0	0	0
14:12:09	10.1	30.0	59.0	0.0	0.0	35.0	0	0
14:12:10	10.2	35.0	59.0	0.0	0.0	35.0	0	0
14:12:11	10.3	33.0	60.0	0.0	0.0	35.0	0	0
14:12:12	10.4	37.0	60.0	0.0	0.0	35.0	0	0
14:12:13	10.4	39.0	60.0	0.0	0.0	35.0	0	0
14:12:14	10.5	38.0	61.0	0.0	0.0	35.0	0	0
14:12:15	10.4	34.0	61.0	0.0	0.0	35.0	0	0
14:12:16	10.3	36.0	61.0	0.0	0.0	35.0	0	0
14:12:17	10.2	32.0	61.0	0.0	0.0	35.0	0	0
14:12:18	10.3	31.0	60.0	0.0	0.0	35.0	0	0
14:12:19	10.5	32.0	60.0	0.0	0.0	35.0	0	0
14:12:20	10.3	37.0	60.0	0.0	0.0	35.0	0	0
14:12:21	10.3	41.0	61.0	0.0	0.0	35.0	0	0
14:12:22	10.1	28.0	61.0	0.0	0.0	35.0	0	0
14:12:23	10.2	35.0	61.0	0.0	0.0	35.0	0	0
14:12:24	10.2	26.0	60.0	0.0	0.0	35.0	0	0
14:12:25	10.2	34.0	60.0	0.0	0.0	35.0	0	0
