# Supplementary material for: Handcycling with concurrent lower body low-frequency electromyostimulation significantly increases acute oxygen uptake: implications for rehabilitation and prevention
Source: PeerJ. 2022 May 18;10:e13333. doi: 10.7717/peerj.13333 (PMC9123886; doi:10.7717/peerj.13333)
Supplement: Supplemental Information 1 — Raw data for each participant (load, heart rate, spirometric data) and R-Scripts for data processing (as described in the material & method section under “Data aquisition”), and EMS intensity and blood lactate concentration. [file peerj-10-13333-s001.zip › raw_data/HANDCYCLE/EMS_Pilot_22_EMS_LOAD.csv]

Time	Speed [km/h]	Power [watt]	Cadence	Heartrate	Temperature [?]	Altitude [m]	latitude	longitude
14:17:27	0.0	0.0	0.0	0.0	0.0	35.0	0	0
14:17:28	0.0	0.0	0.0	0.0	0.0	35.0	0	0
14:17:29	0.0	0.0	0.0	0.0	0.0	35.0	0	0
14:17:30	0.0	0.0	0.0	0.0	0.0	35.0	0	0
14:17:31	0.0	0.0	0.0	0.0	0.0	35.0	0	0
14:17:32	0.0	0.0	0.0	0.0	0.0	35.0	0	0
14:17:33	0.0	0.0	0.0	0.0	0.0	35.0	0	0
14:17:34	0.0	0.0	0.0	0.0	0.0	35.0	0	0
14:17:35	0.0	0.0	0.0	0.0	0.0	35.0	0	0
14:17:36	0.0	0.0	0.0	0.0	0.0	35.0	0	0
14:17:37	0.0	0.0	0.0	0.0	0.0	35.0	0	0
14:17:38	0.0	0.0	0.0	0.0	0.0	35.0	0	0
14:17:39	0.0	0.0	0.0	0.0	0.0	35.0	0	0
14:17:40	0.0	0.0	0.0	0.0	0.0	35.0	0	0
14:17:41	0.0	0.0	0.0	0.0	0.0	35.0	0	0
14:17:42	0.0	0.0	0.0	0.0	0.0	35.0	0	0
14:17:43	0.0	0.0	0.0	0.0	0.0	35.0	0	0
14:17:44	0.0	0.0	0.0	0.0	0.0	35.0	0	0
14:17:45	0.0	0.0	0.0	0.0	0.0	35.0	0	0
14:17:46	0.0	0.0	0.0	0.0	0.0	35.0	0	0
14:17:47	0.0	0.0	0.0	0.0	0.0	35.0	0	0
14:17:48	0.0	0.0	0.0	0.0	0.0	35.0	0	0
14:17:49	0.0	0.0	0.0	0.0	0.0	35.0	0	0
14:17:50	0.0	0.0	0.0	0.0	0.0	35.0	0	0
14:17:51	0.0	0.0	0.0	0.0	0.0	35.0	0	0
14:17:52	0.0	0.0	0.0	0.0	0.0	35.0	0	0
14:17:53	0.0	0.0	0.0	0.0	0.0	35.0	0	0
14:17:54	0.0	0.0	0.0	0.0	0.0	35.0	0	0
14:17:55	0.0	0.0	0.0	0.0	0.0	35.0	0	0
14:17:56	0.0	0.0	0.0	0.0	0.0	35.0	0	0
14:17:57	0.0	0.0	0.0	0.0	0.0	35.0	0	0
14:17:58	0.0	0.0	0.0	0.0	0.0	35.0	0	0
14:17:59	0.0	0.0	0.0	0.0	0.0	35.0	0	0
14:18:00	0.0	0.0	0.0	0.0	0.0	35.0	0	0
14:18:01	0.0	0.0	0.0	0.0	0.0	35.0	0	0
14:18:02	0.0	0.0	0.0	0.0	0.0	35.0	0	0
14:18:03	0.0	0.0	0.0	0.0	0.0	35.0	0	0
14:18:04	0.0	0.0	0.0	0.0	0.0	35.0	0	0
14:18:05	0.0	0.0	0.0	0.0	0.0	35.0	0	0
14:18:06	0.0	0.0	0.0	0.0	0.0	35.0	0	0
14:18:07	0.0	0.0	0.0	0.0	0.0	35.0	0	0
14:18:08	0.0	0.0	0.0	0.0	0.0	35.0	0	0
14:18:09	0.0	0.0	0.0	0.0	0.0	35.0	0	0
14:18:10	0.0	0.0	0.0	0.0	0.0	35.0	0	0
14:18:11	0.0	0.0	0.0	0.0	0.0	35.0	0	0
14:18:12	0.0	0.0	0.0	0.0	0.0	35.0	0	0
14:18:13	0.0	0.0	0.0	0.0	0.0	35.0	0	0
14:18:14	0.0	0.0	0.0	0.0	0.0	35.0	0	0
14:18:15	0.0	0.0	0.0	0.0	0.0	35.0	0	0
14:18:16	0.0	0.0	0.0	0.0	0.0	35.0	0	0
14:18:17	0.0	0.0	0.0	0.0	0.0	35.0	0	0
14:18:18	0.0	0.0	0.0	0.0	0.0	35.0	0	0
14:18:19	0.0	0.0	0.0	0.0	0.0	35.0	0	0
14:18:20	0.0	0.0	0.0	0.0	0.0	35.0	0	0
14:18:21	0.0	0.0	0.0	0.0	0.0	35.0	0	0
14:18:22	0.0	0.0	0.0	0.0	0.0	35.0	0	0
14:18:23	0.0	0.0	0.0	0.0	0.0	35.0	0	0
14:18:24	0.0	0.0	0.0	0.0	0.0	35.0	0	0
14:18:25	2.6	0.0	0.0	0.0	0.0	35.0	0	0
14:18:26	4.5	0.0	0.0	0.0	0.0	35.0	0	0
14:18:27	6.0	0.0	0.0	0.0	0.0	35.0	0	0
14:18:28	7.3	0.0	0.0	0.0	0.0	35.0	0	0
14:18:29	8.3	0.0	0.0	0.0	0.0	35.0	0	0
14:18:30	9.0	0.0	0.0	0.0	0.0	35.0	0	0
14:18:31	9.7	48.0	52.0	0.0	0.0	35.0	0	0
14:18:32	10.1	48.0	52.0	0.0	0.0	35.0	0	0
14:18:33	10.4	40.0	56.0	0.0	0.0	35.0	0	0
14:18:34	10.5	39.0	59.0	0.0	0.0	35.0	0	0
14:18:35	10.6	37.0	61.0	0.0	0.0	35.0	0	0
14:18:36	10.6	24.0	62.0	0.0	0.0	35.0	0	0
14:18:37	10.4	35.0	62.0	0.0	0.0	35.0	0	0
14:18:38	10.4	17.0	62.0	0.0	0.0	35.0	0	0
14:18:39	10.3	14.0	61.0	0.0	0.0	35.0	0	0
14:18:40	10.3	30.0	61.0	0.0	0.0	35.0	0	0
14:18:41	10.3	28.0	61.0	0.0	0.0	35.0	0	0
14:18:42	10.1	30.0	61.0	0.0	0.0	35.0	0	0
14:18:43	9.9	32.0	60.0	0.0	0.0	35.0	0	0
14:18:44	10.1	26.0	60.0	0.0	0.0	35.0	0	0
14:18:45	10.0	27.0	59.0	0.0	0.0	35.0	0	0
14:18:46	10.0	41.0	59.0	0.0	0.0	35.0	0	0
14:18:47	10.0	30.0	59.0	0.0	0.0	35.0	0	0
14:18:48	10.0	37.0	59.0	0.0	0.0	35.0	0	0
14:18:49	10.0	37.0	59.0	0.0	0.0	35.0	0	0
14:18:50	10.1	37.0	59.0	0.0	0.0	35.0	0	0
14:18:51	10.3	35.0	59.0	0.0	0.0	35.0	0	0
14:18:52	10.1	51.0	59.0	0.0	0.0	35.0	0	0
14:18:53	10.2	37.0	60.0	0.0	0.0	35.0	0	0
14:18:54	10.1	35.0	60.0	0.0	0.0	35.0	0	0
14:18:55	10.0	37.0	60.0	0.0	0.0	35.0	0	0
14:18:56	9.9	38.0	59.0	0.0	0.0	35.0	0	0
14:18:57	10.0	37.0	59.0	0.0	0.0	35.0	0	0
14:18:58	10.4	30.0	59.0	0.0	0.0	35.0	0	0
14:18:59	10.7	56.0	59.0	0.0	0.0	35.0	0	0
14:19:00	10.6	49.0	61.0	0.0	0.0	35.0	0	0
14:19:01	10.8	48.0	63.0	0.0	0.0	35.0	0	0
14:19:02	10.7	33.0	63.0	0.0	0.0	35.0	0	0
14:19:03	10.7	50.0	63.0	0.0	0.0	35.0	0	0
14:19:04	10.6	28.0	63.0	0.0	0.0	35.0	0	0
14:19:05	10.5	31.0	63.0	0.0	0.0	35.0	0	0
14:19:06	10.7	31.0	63.0	0.0	0.0	35.0	0	0
14:19:07	10.9	24.0	62.0	0.0	0.0	35.0	0	0
14:19:08	11.0	41.0	63.0	0.0	0.0	35.0	0	0
14:19:09	10.9	40.0	64.0	0.0	0.0	35.0	0	0
14:19:10	10.8	31.0	64.0	0.0	0.0	35.0	0	0
14:19:11	10.8	33.0	64.0	0.0	0.0	35.0	0	0
14:19:12	10.8	32.0	63.0	0.0	0.0	35.0	0	0
14:19:13	10.7	35.0	64.0	0.0	0.0	35.0	0	0
14:19:14	10.6	28.0	63.0	0.0	0.0	35.0	0	0
14:19:15	10.6	31.0	63.0	0.0	0.0	35.0	0	0
14:19:16	10.5	32.0	62.0	0.0	0.0	35.0	0	0
14:19:17	10.4	29.0	62.0	0.0	0.0	35.0	0	0
14:19:18	10.6	28.0	62.0	0.0	0.0	35.0	0	0
14:19:19	10.8	43.0	62.0	0.0	0.0	35.0	0	0
14:19:20	10.9	43.0	63.0	0.0	0.0	35.0	0	0
14:19:21	10.8	39.0	64.0	0.0	0.0	35.0	0	0
14:19:22	10.6	34.0	64.0	0.0	0.0	35.0	0	0
14:19:23	10.3	25.0	63.0	0.0	0.0	35.0	0	0
14:19:24	10.2	22.0	62.0	0.0	0.0	35.0	0	0
14:19:25	10.3	19.0	61.0	0.0	0.0	35.0	0	0
14:19:26	10.3	30.0	60.0	0.0	0.0	35.0	0	0
14:19:27	10.3	34.0	60.0	0.0	0.0	35.0	0	0
14:19:28	10.4	34.0	60.0	0.0	0.0	35.0	0	0
14:19:29	10.6	36.0	60.0	0.0	0.0	35.0	0	0
14:19:30	10.7	43.0	61.0	0.0	0.0	35.0	0	0
14:19:31	10.7	46.0	62.0	0.0	0.0	35.0	0	0
14:19:32	10.6	39.0	63.0	0.0	0.0	35.0	0	0
14:19:33	10.5	32.0	63.0	0.0	0.0	35.0	0	0
14:19:34	10.4	30.0	62.0	0.0	0.0	35.0	0	0
14:19:35	10.5	32.0	62.0	0.0	0.0	35.0	0	0
14:19:36	10.4	29.0	61.0	0.0	0.0	35.0	0	0
14:19:37	10.3	36.0	61.0	0.0	0.0	35.0	0	0
14:19:38	10.3	31.0	61.0	0.0	0.0	35.0	0	0
14:19:39	10.2	34.0	61.0	0.0	0.0	35.0	0	0
14:19:40	10.3	27.0	60.0	0.0	0.0	35.0	0	0
14:19:41	10.2	38.0	60.0	0.0	0.0	35.0	0	0
14:19:42	10.2	31.0	60.0	0.0	0.0	35.0	0	0
14:19:43	10.2	33.0	60.0	0.0	0.0	35.0	0	0
14:19:44	10.3	32.0	60.0	0.0	0.0	35.0	0	0
14:19:45	10.3	37.0	60.0	0.0	0.0	35.0	0	0
14:19:46	10.3	37.0	60.0	0.0	0.0	35.0	0	0
14:19:47	10.3	36.0	61.0	0.0	0.0	35.0	0	0
14:19:48	10.2	30.0	61.0	0.0	0.0	35.0	0	0
14:19:49	10.2	29.0	60.0	0.0	0.0	35.0	0	0
14:19:50	10.3	35.0	60.0	0.0	0.0	35.0	0	0
14:19:51	10.4	41.0	60.0	0.0	0.0	35.0	0	0
14:19:52	10.4	36.0	61.0	0.0	0.0	35.0	0	0
14:19:53	10.4	37.0	61.0	0.0	0.0	35.0	0	0
14:19:54	10.5	37.0	61.0	0.0	0.0	35.0	0	0
14:19:55	10.3	38.0	61.0	0.0	0.0	35.0	0	0
14:19:56	10.3	27.0	61.0	0.0	0.0	35.0	0	0
14:19:57	10.1	32.0	60.0	0.0	0.0	35.0	0	0
14:19:58	10.2	28.0	60.0	0.0	0.0	35.0	0	0
14:19:59	10.2	35.0	59.0	0.0	0.0	35.0	0	0
14:20:00	10.3	37.0	60.0	0.0	0.0	35.0	0	0
14:20:01	10.4	39.0	60.0	0.0	0.0	35.0	0	0
14:20:02	10.5	40.0	61.0	0.0	0.0	35.0	0	0
14:20:03	10.5	44.0	62.0	0.0	0.0	35.0	0	0
14:20:04	10.4	32.0	62.0	0.0	0.0	35.0	0	0
14:20:05	10.2	32.0	61.0	0.0	0.0	35.0	0	0
14:20:06	10.1	27.0	61.0	0.0	0.0	35.0	0	0
14:20:07	10.2	32.0	60.0	0.0	0.0	35.0	0	0
14:20:08	10.2	36.0	60.0	0.0	0.0	35.0	0	0
14:20:09	10.1	33.0	60.0	0.0	0.0	35.0	0	0
14:20:10	10.2	31.0	60.0	0.0	0.0	35.0	0	0
14:20:11	10.1	36.0	60.0	0.0	0.0	35.0	0	0
14:20:12	10.2	29.0	60.0	0.0	0.0	35.0	0	0
14:20:13	10.2	38.0	60.0	0.0	0.0	35.0	0	0
14:20:14	10.1	32.0	60.0	0.0	0.0	35.0	0	0
14:20:15	10.1	32.0	60.0	0.0	0.0	35.0	0	0
14:20:16	10.1	34.0	59.0	0.0	0.0	35.0	0	0
14:20:17	10.3	35.0	60.0	0.0	0.0	35.0	0	0
14:20:18	10.3	44.0	60.0	0.0	0.0	35.0	0	0
14:20:19	10.3	33.0	61.0	0.0	0.0	35.0	0	0
14:20:20	10.3	37.0	61.0	0.0	0.0	35.0	0	0
14:20:21	10.4	34.0	61.0	0.0	0.0	35.0	0	0
14:20:22	10.5	40.0	61.0	0.0	0.0	35.0	0	0
14:20:23	10.5	35.0	61.0	0.0	0.0	35.0	0	0
14:20:24	10.5	40.0	62.0	0.0	0.0	35.0	0	0
14:20:25	10.4	37.0	62.0	0.0	0.0	35.0	0	0
14:20:26	10.3	28.0	61.0	0.0	0.0	35.0	0	0
14:20:27	10.3	33.0	61.0	0.0	0.0	35.0	0	0
14:20:28	10.2	36.0	61.0	0.0	0.0	35.0	0	0
14:20:29	10.2	28.0	60.0	0.0	0.0	35.0	0	0
14:20:30	10.3	35.0	60.0	0.0	0.0	35.0	0	0
14:20:31	10.3	39.0	60.0	0.0	0.0	35.0	0	0
14:20:32	10.3	33.0	60.0	0.0	0.0	35.0	0	0
14:20:33	10.3	37.0	61.0	0.0	0.0	35.0	0	0
14:20:34	10.2	33.0	61.0	0.0	0.0	35.0	0	0
14:20:35	10.2	30.0	60.0	0.0	0.0	35.0	0	0
14:20:36	10.3	34.0	60.0	0.0	0.0	35.0	0	0
14:20:37	10.4	40.0	60.0	0.0	0.0	35.0	0	0
14:20:38	10.4	36.0	61.0	0.0	0.0	35.0	0	0
14:20:39	10.5	39.0	61.0	0.0	0.0	35.0	0	0
14:20:40	10.5	37.0	61.0	0.0	0.0	35.0	0	0
14:20:41	10.4	42.0	62.0	0.0	0.0	35.0	0	0
14:20:42	10.3	29.0	62.0	0.0	0.0	35.0	0	0
14:20:43	10.1	30.0	61.0	0.0	0.0	35.0	0	0
14:20:44	10.2	27.0	61.0	0.0	0.0	35.0	0	0
14:20:45	10.2	33.0	60.0	0.0	0.0	35.0	0	0
14:20:46	10.3	36.0	60.0	0.0	0.0	35.0	0	0
14:20:47	10.2	38.0	60.0	0.0	0.0	35.0	0	0
14:20:48	10.2	35.0	61.0	0.0	0.0	35.0	0	0
14:20:49	10.2	35.0	60.0	0.0	0.0	35.0	0	0
14:20:50	10.3	33.0	60.0	0.0	0.0	35.0	0	0
14:20:51	10.2	33.0	60.0	0.0	0.0	35.0	0	0
14:20:52	10.3	36.0	60.0	0.0	0.0	35.0	0	0
14:20:53	10.3	36.0	60.0	0.0	0.0	35.0	0	0
14:20:54	10.4	36.0	61.0	0.0	0.0	35.0	0	0
14:20:55	10.4	39.0	61.0	0.0	0.0	35.0	0	0
14:20:56	10.4	36.0	61.0	0.0	0.0	35.0	0	0
14:20:57	10.5	36.0	61.0	0.0	0.0	35.0	0	0
14:20:58	10.5	35.0	61.0	0.0	0.0	35.0	0	0
14:20:59	10.6	40.0	62.0	0.0	0.0	35.0	0	0
14:21:00	10.5	37.0	62.0	0.0	0.0	35.0	0	0
14:21:01	10.6	36.0	62.0	0.0	0.0	35.0	0	0
14:21:02	10.6	37.0	62.0	0.0	0.0	35.0	0	0
14:21:03	10.5	40.0	62.0	0.0	0.0	35.0	0	0
14:21:04	10.4	32.0	62.0	0.0	0.0	35.0	0	0
14:21:05	10.2	34.0	61.0	0.0	0.0	35.0	0	0
14:21:06	10.1	26.0	61.0	0.0	0.0	35.0	0	0
14:21:07	10.1	28.0	60.0	0.0	0.0	35.0	0	0
14:21:08	10.2	28.0	59.0	0.0	0.0	35.0	0	0
14:21:09	10.3	37.0	59.0	0.0	0.0	35.0	0	0
14:21:10	10.3	39.0	59.0	0.0	0.0	35.0	0	0
14:21:11	10.3	38.0	60.0	0.0	0.0	35.0	0	0
14:21:12	10.3	37.0	60.0	0.0	0.0	35.0	0	0
14:21:13	10.5	37.0	60.0	0.0	0.0	35.0	0	0
14:21:14	10.6	36.0	60.0	0.0	0.0	35.0	0	0
14:21:15	10.5	45.0	61.0	0.0	0.0	35.0	0	0
14:21:16	10.5	36.0	62.0	0.0	0.0	35.0	0	0
14:21:17	10.5	39.0	62.0	0.0	0.0	35.0	0	0
14:21:18	10.4	33.0	62.0	0.0	0.0	35.0	0	0
14:21:19	10.4	34.0	61.0	0.0	0.0	35.0	0	0
14:21:20	10.3	35.0	61.0	0.0	0.0	35.0	0	0
14:21:21	10.2	32.0	61.0	0.0	0.0	35.0	0	0
14:21:22	10.3	32.0	60.0	0.0	0.0	35.0	0	0
14:21:23	10.2	37.0	60.0	0.0	0.0	35.0	0	0
14:21:24	10.2	34.0	60.0	0.0	0.0	35.0	0	0
14:21:25	10.2	35.0	60.0	0.0	0.0	35.0	0	0
14:21:26	10.2	32.0	60.0	0.0	0.0	35.0	0	0
14:21:27	10.3	36.0	60.0	0.0	0.0	35.0	0	0
14:21:28	10.1	39.0	60.0	0.0	0.0	35.0	0	0
14:21:29	10.2	27.0	60.0	0.0	0.0	35.0	0	0
14:21:30	10.1	38.0	60.0	0.0	0.0	35.0	0	0
14:21:31	10.1	33.0	60.0	0.0	0.0	35.0	0	0
14:21:32	10.0	33.0	60.0	0.0	0.0	35.0	0	0
14:21:33	9.9	29.0	59.0	0.0	0.0	35.0	0	0
14:21:34	9.8	29.0	59.0	0.0	0.0	35.0	0	0
14:21:35	9.7	31.0	59.0	0.0	0.0	35.0	0	0
14:21:36	9.8	27.0	58.0	0.0	0.0	35.0	0	0
14:21:37	10.4	29.0	57.0	0.0	0.0	35.0	0	0
14:21:38	10.5	41.0	58.0	0.0	0.0	35.0	0	0
14:21:39	10.7	59.0	60.0	0.0	0.0	35.0	0	0
14:21:40	10.8	39.0	61.0	0.0	0.0	35.0	0	0
14:21:41	10.6	39.0	63.0	0.0	0.0	35.0	0	0
14:21:42	10.5	31.0	63.0	0.0	0.0	35.0	0	0
14:21:43	10.4	31.0	62.0	0.0	0.0	35.0	0	0
14:21:44	10.5	31.0	61.0	0.0	0.0	35.0	0	0
14:21:45	10.5	36.0	61.0	0.0	0.0	35.0	0	0
14:21:46	10.5	34.0	61.0	0.0	0.0	35.0	0	0
14:21:47	10.6	42.0	62.0	0.0	0.0	35.0	0	0
14:21:48	10.5	37.0	62.0	0.0	0.0	35.0	0	0
14:21:49	10.5	33.0	62.0	0.0	0.0	35.0	0	0
14:21:50	10.5	34.0	62.0	0.0	0.0	35.0	0	0
14:21:51	10.4	37.0	62.0	0.0	0.0	35.0	0	0
14:21:52	10.4	33.0	62.0	0.0	0.0	35.0	0	0
14:21:53	10.4	34.0	61.0	0.0	0.0	35.0	0	0
14:21:54	10.5	34.0	61.0	0.0	0.0	35.0	0	0
14:21:55	10.4	36.0	61.0	0.0	0.0	35.0	0	0
14:21:56	10.4	35.0	61.0	0.0	0.0	35.0	0	0
14:21:57	10.5	33.0	61.0	0.0	0.0	35.0	0	0
14:21:58	10.5	38.0	61.0	0.0	0.0	35.0	0	0
14:21:59	10.4	43.0	62.0	0.0	0.0	35.0	0	0
14:22:00	10.2	28.0	62.0	0.0	0.0	35.0	0	0
14:22:01	10.2	27.0	61.0	0.0	0.0	35.0	0	0
14:22:02	10.2	34.0	60.0	0.0	0.0	35.0	0	0
14:22:03	10.2	34.0	60.0	0.0	0.0	35.0	0	0
14:22:04	10.3	39.0	60.0	0.0	0.0	35.0	0	0
14:22:05	10.3	34.0	61.0	0.0	0.0	35.0	0	0
14:22:06	10.3	39.0	61.0	0.0	0.0	35.0	0	0
14:22:07	10.3	37.0	61.0	0.0	0.0	35.0	0	0
14:22:08	10.3	34.0	61.0	0.0	0.0	35.0	0	0
14:22:09	10.2	34.0	61.0	0.0	0.0	35.0	0	0
14:22:10	10.1	32.0	61.0	0.0	0.0	35.0	0	0
14:22:11	10.1	33.0	60.0	0.0	0.0	35.0	0	0
14:22:12	10.2	29.0	60.0	0.0	0.0	35.0	0	0
14:22:13	10.3	42.0	60.0	0.0	0.0	35.0	0	0
14:22:14	10.3	38.0	60.0	0.0	0.0	35.0	0	0
14:22:15	10.2	32.0	61.0	0.0	0.0	35.0	0	0
14:22:16	10.3	37.0	60.0	0.0	0.0	35.0	0	0
14:22:17	10.2	32.0	60.0	0.0	0.0	35.0	0	0
14:22:18	10.2	35.0	60.0	0.0	0.0	35.0	0	0
14:22:19	10.2	35.0	60.0	0.0	0.0	35.0	0	0
14:22:20	10.2	27.0	60.0	0.0	0.0	35.0	0	0
14:22:21	10.2	42.0	60.0	0.0	0.0	35.0	0	0
14:22:22	10.1	36.0	60.0	0.0	0.0	35.0	0	0
14:22:23	10.0	29.0	60.0	0.0	0.0	35.0	0	0
14:22:24	10.0	34.0	60.0	0.0	0.0	35.0	0	0
14:22:25	10.0	26.0	59.0	0.0	0.0	35.0	0	0
14:22:26	10.0	34.0	59.0	0.0	0.0	35.0	0	0
14:22:27	9.8	35.0	59.0	0.0	0.0	35.0	0	0
14:22:28	10.0	29.0	59.0	0.0	0.0	35.0	0	0
14:22:29	10.1	30.0	58.0	0.0	0.0	35.0	0	0
14:22:30	10.1	42.0	59.0	0.0	0.0	35.0	0	0
14:22:31	10.1	37.0	59.0	0.0	0.0	35.0	0	0
14:22:32	10.1	34.0	59.0	0.0	0.0	35.0	0	0
14:22:33	10.1	35.0	59.0	0.0	0.0	35.0	0	0
14:22:34	10.2	30.0	59.0	0.0	0.0	35.0	0	0
14:22:35	10.2	41.0	59.0	0.0	0.0	35.0	0	0
14:22:36	10.2	39.0	60.0	0.0	0.0	35.0	0	0
14:22:37	10.3	35.0	60.0	0.0	0.0	35.0	0	0
14:22:38	10.3	38.0	60.0	0.0	0.0	35.0	0	0
14:22:39	10.3	37.0	61.0	0.0	0.0	35.0	0	0
14:22:40	10.2	35.0	61.0	0.0	0.0	35.0	0	0
14:22:41	10.1	33.0	61.0	0.0	0.0	35.0	0	0
14:22:42	10.0	28.0	60.0	0.0	0.0	35.0	0	0
14:22:43	10.0	30.0	59.0	0.0	0.0	35.0	0	0
14:22:44	10.1	35.0	59.0	0.0	0.0	35.0	0	0
14:22:45	10.1	35.0	59.0	0.0	0.0	35.0	0	0
14:22:46	10.1	34.0	59.0	0.0	0.0	35.0	0	0
14:22:47	10.1	36.0	59.0	0.0	0.0	35.0	0	0
14:22:48	10.0	33.0	59.0	0.0	0.0	35.0	0	0
14:22:49	10.1	36.0	59.0	0.0	0.0	35.0	0	0
14:22:50	10.3	35.0	59.0	0.0	0.0	35.0	0	0
14:22:51	10.4	42.0	60.0	0.0	0.0	35.0	0	0
14:22:52	10.5	44.0	61.0	0.0	0.0	35.0	0	0
14:22:53	10.4	36.0	61.0	0.0	0.0	35.0	0	0
14:22:54	10.5	35.0	61.0	0.0	0.0	35.0	0	0
14:22:55	10.4	38.0	61.0	0.0	0.0	35.0	0	0
14:22:56	10.3	34.0	61.0	0.0	0.0	35.0	0	0
14:22:57	10.1	33.0	61.0	0.0	0.0	35.0	0	0
14:22:58	10.3	25.0	60.0	0.0	0.0	35.0	0	0
14:22:59	10.7	36.0	60.0	0.0	0.0	35.0	0	0
14:23:00	10.6	56.0	61.0	0.0	0.0	35.0	0	0
14:23:01	10.6	38.0	63.0	0.0	0.0	35.0	0	0
14:23:02	10.5	33.0	63.0	0.0	0.0	35.0	0	0
14:23:03	10.3	31.0	62.0	0.0	0.0	35.0	0	0
14:23:04	10.1	28.0	62.0	0.0	0.0	35.0	0	0
14:23:05	10.0	26.0	61.0	0.0	0.0	35.0	0	0
14:23:06	9.9	30.0	60.0	0.0	0.0	35.0	0	0
14:23:07	9.8	30.0	59.0	0.0	0.0	35.0	0	0
14:23:08	9.9	27.0	58.0	0.0	0.0	35.0	0	0
14:23:09	10.0	29.0	58.0	0.0	0.0	35.0	0	0
14:23:10	10.2	38.0	58.0	0.0	0.0	35.0	0	0
14:23:11	10.3	46.0	59.0	0.0	0.0	35.0	0	0
14:23:12	10.2	41.0	60.0	0.0	0.0	35.0	0	0
14:23:13	10.3	31.0	61.0	0.0	0.0	35.0	0	0
14:23:14	10.4	36.0	60.0	0.0	0.0	35.0	0	0
14:23:15	10.3	41.0	61.0	0.0	0.0	35.0	0	0
14:23:16	10.3	34.0	61.0	0.0	0.0	35.0	0	0
14:23:17	10.3	33.0	61.0	0.0	0.0	35.0	0	0
14:23:18	10.2	37.0	61.0	0.0	0.0	35.0	0	0
14:23:19	10.2	30.0	61.0	0.0	0.0	35.0	0	0
14:23:20	10.2	36.0	60.0	0.0	0.0	35.0	0	0
14:23:21	10.3	36.0	60.0	0.0	0.0	35.0	0	0
14:23:22	10.2	36.0	60.0	0.0	0.0	35.0	0	0
14:23:23	10.2	33.0	61.0	0.0	0.0	35.0	0	0
14:23:24	10.3	36.0	60.0	0.0	0.0	35.0	0	0
14:23:25	10.3	33.0	60.0	0.0	0.0	35.0	0	0
14:23:26	10.4	42.0	61.0	0.0	0.0	35.0	0	0
14:23:27	10.4	36.0	61.0	0.0	0.0	35.0	0	0
14:23:28	10.4	34.0	61.0	0.0	0.0	35.0	0	0
14:23:29	10.4	40.0	61.0	0.0	0.0	35.0	0	0
14:23:30	10.3	34.0	61.0	0.0	0.0	35.0	0	0
14:23:31	10.2	38.0	61.0	0.0	0.0	35.0	0	0
14:23:32	10.1	29.0	61.0	0.0	0.0	35.0	0	0
14:23:33	10.1	27.0	60.0	0.0	0.0	35.0	0	0
14:23:34	10.2	31.0	59.0	0.0	0.0	35.0	0	0
14:23:35	10.1	39.0	60.0	0.0	0.0	35.0	0	0
14:23:36	10.1	37.0	60.0	0.0	0.0	35.0	0	0
14:23:37	10.3	30.0	60.0	0.0	0.0	35.0	0	0
14:23:38	10.2	43.0	60.0	0.0	0.0	35.0	0	0
14:23:39	10.3	33.0	60.0	0.0	0.0	35.0	0	0
14:23:40	10.2	34.0	60.0	0.0	0.0	35.0	0	0
14:23:41	10.2	39.0	60.0	0.0	0.0	35.0	0	0
14:23:42	10.1	29.0	60.0	0.0	0.0	35.0	0	0
14:23:43	10.1	36.0	60.0	0.0	0.0	35.0	0	0
14:23:44	10.3	29.0	60.0	0.0	0.0	35.0	0	0
14:23:45	10.3	39.0	59.0	0.0	0.0	35.0	0	0
14:23:46	10.4	40.0	60.0	0.0	0.0	35.0	0	0
14:23:47	10.5	40.0	61.0	0.0	0.0	35.0	0	0
14:23:48	10.6	42.0	61.0	0.0	0.0	35.0	0	0
14:23:49	10.6	37.0	62.0	0.0	0.0	35.0	0	0
14:23:50	10.5	39.0	62.0	0.0	0.0	35.0	0	0
14:23:51	10.5	34.0	62.0	0.0	0.0	35.0	0	0
14:23:52	10.5	31.0	62.0	0.0	0.0	35.0	0	0
14:23:53	10.4	37.0	61.0	0.0	0.0	35.0	0	0
14:23:54	10.2	38.0	61.0	0.0	0.0	35.0	0	0
14:23:55	10.2	29.0	61.0	0.0	0.0	35.0	0	0
14:23:56	10.1	29.0	60.0	0.0	0.0	35.0	0	0
14:23:57	10.1	30.0	60.0	0.0	0.0	35.0	0	0
14:23:58	10.1	30.0	59.0	0.0	0.0	35.0	0	0
14:23:59	10.4	38.0	59.0	0.0	0.0	35.0	0	0
14:24:00	10.6	35.0	59.0	0.0	0.0	35.0	0	0
14:24:01	10.6	50.0	60.0	0.0	0.0	35.0	0	0
14:24:02	10.7	43.0	62.0	0.0	0.0	35.0	0	0
14:24:03	10.6	41.0	62.0	0.0	0.0	35.0	0	0
14:24:04	10.5	40.0	63.0	0.0	0.0	35.0	0	0
14:24:05	10.4	31.0	62.0	0.0	0.0	35.0	0	0
14:24:06	10.3	29.0	62.0	0.0	0.0	35.0	0	0
14:24:07	10.5	31.0	61.0	0.0	0.0	35.0	0	0
14:24:08	10.4	40.0	61.0	0.0	0.0	35.0	0	0
14:24:09	10.4	31.0	61.0	0.0	0.0	35.0	0	0
14:24:10	10.5	37.0	61.0	0.0	0.0	35.0	0	0
14:24:11	10.4	36.0	61.0	0.0	0.0	35.0	0	0
14:24:12	10.4	34.0	62.0	0.0	0.0	35.0	0	0
14:24:13	10.3	34.0	61.0	0.0	0.0	35.0	0	0
14:24:14	10.3	30.0	61.0	0.0	0.0	35.0	0	0
14:24:15	10.2	31.0	61.0	0.0	0.0	35.0	0	0
14:24:16	10.3	30.0	60.0	0.0	0.0	35.0	0	0
14:24:17	10.3	39.0	60.0	0.0	0.0	35.0	0	0
14:24:18	10.3	33.0	60.0	0.0	0.0	35.0	0	0
14:24:19	10.3	35.0	60.0	0.0	0.0	35.0	0	0
14:24:20	10.1	36.0	60.0	0.0	0.0	35.0	0	0
14:24:21	10.2	27.0	60.0	0.0	0.0	35.0	0	0
14:24:22	10.3	36.0	60.0	0.0	0.0	35.0	0	0
14:24:23	10.2	39.0	60.0	0.0	0.0	35.0	0	0
14:24:24	10.2	31.0	60.0	0.0	0.0	35.0	0	0
14:24:25	10.2	31.0	60.0	0.0	0.0	35.0	0	0
14:24:26	10.1	39.0	60.0	0.0	0.0	35.0	0	0
14:24:27	10.0	30.0	60.0	0.0	0.0	35.0	0	0
14:24:28	10.1	26.0	59.0	0.0	0.0	35.0	0	0
14:24:29	10.3	40.0	59.0	0.0	0.0	35.0	0	0
14:24:30	10.4	41.0	60.0	0.0	0.0	35.0	0	0
14:24:31	10.4	39.0	61.0	0.0	0.0	35.0	0	0
14:24:32	10.4	37.0	61.0	0.0	0.0	35.0	0	0
14:24:33	10.3	35.0	61.0	0.0	0.0	35.0	0	0
14:24:34	10.2	30.0	61.0	0.0	0.0	35.0	0	0
14:24:35	10.2	33.0	61.0	0.0	0.0	35.0	0	0
14:24:36	10.3	31.0	60.0	0.0	0.0	35.0	0	0
14:24:37	10.3	37.0	60.0	0.0	0.0	35.0	0	0
14:24:38	10.3	33.0	60.0	0.0	0.0	35.0	0	0
14:24:39	10.2	36.0	60.0	0.0	0.0	35.0	0	0
14:24:40	10.1	34.0	60.0	0.0	0.0	35.0	0	0
14:24:41	10.0	31.0	60.0	0.0	0.0	35.0	0	0
14:24:42	10.1	30.0	59.0	0.0	0.0	35.0	0	0
14:24:43	10.0	34.0	59.0	0.0	0.0	35.0	0	0
14:24:44	10.1	33.0	59.0	0.0	0.0	35.0	0	0
14:24:45	10.3	38.0	59.0	0.0	0.0	35.0	0	0
14:24:46	10.2	44.0	60.0	0.0	0.0	35.0	0	0
14:24:47	10.3	31.0	60.0	0.0	0.0	35.0	0	0
14:24:48	10.4	36.0	60.0	0.0	0.0	35.0	0	0
14:24:49	10.4	43.0	61.0	0.0	0.0	35.0	0	0
14:24:50	10.3	35.0	61.0	0.0	0.0	35.0	0	0
14:24:51	10.4	33.0	61.0	0.0	0.0	35.0	0	0
14:24:52	10.5	37.0	61.0	0.0	0.0	35.0	0	0
14:24:53	10.5	39.0	61.0	0.0	0.0	35.0	0	0
14:24:54	10.5	44.0	62.0	0.0	0.0	35.0	0	0
14:24:55	10.5	32.0	62.0	0.0	0.0	35.0	0	0
14:24:56	10.6	35.0	62.0	0.0	0.0	35.0	0	0
14:24:57	10.5	39.0	62.0	0.0	0.0	35.0	0	0
14:24:58	10.4	36.0	62.0	0.0	0.0	35.0	0	0
14:24:59	10.3	28.0	61.0	0.0	0.0	35.0	0	0
14:25:00	10.2	31.0	61.0	0.0	0.0	35.0	0	0
14:25:01	10.2	30.0	60.0	0.0	0.0	35.0	0	0
14:25:02	10.3	33.0	60.0	0.0	0.0	35.0	0	0
14:25:03	10.2	37.0	60.0	0.0	0.0	35.0	0	0
14:25:04	10.2	37.0	60.0	0.0	0.0	35.0	0	0
14:25:05	10.3	36.0	60.0	0.0	0.0	35.0	0	0
14:25:06	10.3	34.0	60.0	0.0	0.0	35.0	0	0
14:25:07	10.2	37.0	60.0	0.0	0.0	35.0	0	0
14:25:08	10.3	33.0	60.0	0.0	0.0	35.0	0	0
14:25:09	10.4	37.0	60.0	0.0	0.0	35.0	0	0
14:25:10	10.3	39.0	61.0	0.0	0.0	35.0	0	0
14:25:11	10.4	36.0	61.0	0.0	0.0	35.0	0	0
14:25:12	10.3	38.0	61.0	0.0	0.0	35.0	0	0
14:25:13	10.3	32.0	61.0	0.0	0.0	35.0	0	0
14:25:14	10.2	35.0	61.0	0.0	0.0	35.0	0	0
14:25:15	10.1	30.0	61.0	0.0	0.0	35.0	0	0
14:25:16	10.1	29.0	60.0	0.0	0.0	35.0	0	0
14:25:17	10.1	37.0	60.0	0.0	0.0	35.0	0	0
14:25:18	10.2	34.0	60.0	0.0	0.0	35.0	0	0
14:25:19	10.2	35.0	60.0	0.0	0.0	35.0	0	0
14:25:20	10.2	37.0	60.0	0.0	0.0	35.0	0	0
14:25:21	10.0	38.0	60.0	0.0	0.0	35.0	0	0
14:25:22	10.0	27.0	60.0	0.0	0.0	35.0	0	0
14:25:23	10.0	32.0	59.0	0.0	0.0	35.0	0	0
14:25:24	10.1	33.0	59.0	0.0	0.0	35.0	0	0
14:25:25	10.3	38.0	59.0	0.0	0.0	35.0	0	0
14:25:26	10.3	47.0	60.0	0.0	0.0	35.0	0	0
14:25:27	10.2	39.0	61.0	0.0	0.0	35.0	0	0
14:25:28	10.2	32.0	61.0	0.0	0.0	35.0	0	0
14:25:29	10.2	31.0	60.0	0.0	0.0	35.0	0	0
14:25:30	10.1	37.0	60.0	0.0	0.0	35.0	0	0
14:25:31	10.2	31.0	60.0	0.0	0.0	35.0	0	0
14:25:32	10.1	37.0	60.0	0.0	0.0	35.0	0	0
14:25:33	10.1	34.0	60.0	0.0	0.0	35.0	0	0
14:25:34	10.1	34.0	60.0	0.0	0.0	35.0	0	0
14:25:35	10.1	34.0	60.0	0.0	0.0	35.0	0	0
14:25:36	10.1	34.0	59.0	0.0	0.0	35.0	0	0
14:25:37	10.2	33.0	59.0	0.0	0.0	35.0	0	0
14:25:38	10.4	38.0	59.0	0.0	0.0	35.0	0	0
14:25:39	10.4	41.0	60.0	0.0	0.0	35.0	0	0
14:25:40	10.3	43.0	61.0	0.0	0.0	35.0	0	0
14:25:41	10.3	35.0	61.0	0.0	0.0	35.0	0	0
14:25:42	10.3	34.0	61.0	0.0	0.0	35.0	0	0
14:25:43	10.3	35.0	61.0	0.0	0.0	35.0	0	0
14:25:44	10.3	34.0	61.0	0.0	0.0	35.0	0	0
14:25:45	10.3	36.0	61.0	0.0	0.0	35.0	0	0
14:25:46	10.2	36.0	61.0	0.0	0.0	35.0	0	0
14:25:47	10.1	30.0	61.0	0.0	0.0	35.0	0	0
14:25:48	10.2	31.0	60.0	0.0	0.0	35.0	0	0
14:25:49	10.3	35.0	60.0	0.0	0.0	35.0	0	0
14:25:50	10.3	40.0	60.0	0.0	0.0	35.0	0	0
14:25:51	10.3	37.0	61.0	0.0	0.0	35.0	0	0
14:25:52	10.4	35.0	61.0	0.0	0.0	35.0	0	0
14:25:53	10.4	36.0	61.0	0.0	0.0	35.0	0	0
14:25:54	10.4	39.0	61.0	0.0	0.0	35.0	0	0
14:25:55	10.4	37.0	61.0	0.0	0.0	35.0	0	0
14:25:56	10.4	36.0	61.0	0.0	0.0	35.0	0	0
14:25:57	10.3	33.0	61.0	0.0	0.0	35.0	0	0
14:25:58	10.3	34.0	61.0	0.0	0.0	35.0	0	0
14:25:59	10.4	35.0	61.0	0.0	0.0	35.0	0	0
14:26:00	10.3	39.0	61.0	0.0	0.0	35.0	0	0
14:26:01	10.3	35.0	61.0	0.0	0.0	35.0	0	0
14:26:02	10.4	32.0	61.0	0.0	0.0	35.0	0	0
14:26:03	10.5	39.0	61.0	0.0	0.0	35.0	0	0
14:26:04	10.4	38.0	61.0	0.0	0.0	35.0	0	0
14:26:05	10.3	37.0	61.0	0.0	0.0	35.0	0	0
14:26:06	10.2	32.0	61.0	0.0	0.0	35.0	0	0
14:26:07	10.2	30.0	61.0	0.0	0.0	35.0	0	0
14:26:08	10.3	30.0	60.0	0.0	0.0	35.0	0	0
14:26:09	10.4	39.0	60.0	0.0	0.0	35.0	0	0
14:26:10	10.3	37.0	60.0	0.0	0.0	35.0	0	0
14:26:11	10.4	39.0	61.0	0.0	0.0	35.0	0	0
14:26:12	10.5	35.0	61.0	0.0	0.0	35.0	0	0
14:26:13	10.5	36.0	61.0	0.0	0.0	35.0	0	0
14:26:14	10.6	40.0	61.0	0.0	0.0	35.0	0	0
14:26:15	10.6	39.0	62.0	0.0	0.0	35.0	0	0
14:26:16	10.7	38.0	62.0	0.0	0.0	35.0	0	0
14:26:17	10.8	46.0	63.0	0.0	0.0	35.0	0	0
14:26:18	10.7	40.0	63.0	0.0	0.0	35.0	0	0
14:26:19	10.7	33.0	63.0	0.0	0.0	35.0	0	0
14:26:20	10.4	37.0	63.0	0.0	0.0	35.0	0	0
14:26:21	10.3	23.0	62.0	0.0	0.0	35.0	0	0
14:26:22	10.3	27.0	61.0	0.0	0.0	35.0	0	0
14:26:23	10.5	31.0	60.0	0.0	0.0	35.0	0	0
14:26:24	10.5	45.0	61.0	0.0	0.0	35.0	0	0
14:26:25	10.4	41.0	61.0	0.0	0.0	35.0	0	0
14:26:26	10.2	34.0	61.0	0.0	0.0	35.0	0	0
14:26:27	10.3	28.0	61.0	0.0	0.0	35.0	0	0
14:26:28	10.3	41.0	60.0	0.0	0.0	35.0	0	0
14:26:29	10.1	38.0	61.0	0.0	0.0	35.0	0	0
14:26:30	10.0	25.0	60.0	0.0	0.0	35.0	0	0
14:26:31	10.1	29.0	59.0	0.0	0.0	35.0	0	0
14:26:32	10.1	41.0	59.0	0.0	0.0	35.0	0	0
14:26:33	10.1	34.0	60.0	0.0	0.0	35.0	0	0
14:26:34	10.0	33.0	59.0	0.0	0.0	35.0	0	0
14:26:35	10.0	35.0	59.0	0.0	0.0	35.0	0	0
14:26:36	9.8	33.0	59.0	0.0	0.0	35.0	0	0
14:26:37	9.8	29.0	58.0	0.0	0.0	35.0	0	0
14:26:38	9.9	33.0	58.0	0.0	0.0	35.0	0	0
14:26:39	10.3	36.0	58.0	0.0	0.0	35.0	0	0
14:26:40	10.4	54.0	59.0	0.0	0.0	35.0	0	0
14:26:41	10.6	42.0	61.0	0.0	0.0	35.0	0	0
14:26:42	10.6	46.0	61.0	0.0	0.0	35.0	0	0
14:26:43	10.7	40.0	62.0	0.0	0.0	35.0	0	0
14:26:44	10.4	40.0	63.0	0.0	0.0	35.0	0	0
14:26:45	10.2	23.0	62.0	0.0	0.0	35.0	0	0
14:26:46	10.3	24.0	61.0	0.0	0.0	35.0	0	0
14:26:47	10.4	31.0	60.0	0.0	0.0	35.0	0	0
14:26:48	10.4	44.0	61.0	0.0	0.0	35.0	0	0
14:26:49	10.4	36.0	61.0	0.0	0.0	35.0	0	0
14:26:50	10.3	36.0	61.0	0.0	0.0	35.0	0	0
14:26:51	10.3	33.0	61.0	0.0	0.0	35.0	0	0
14:26:52	10.2	36.0	61.0	0.0	0.0	35.0	0	0
14:26:53	10.2	31.0	60.0	0.0	0.0	35.0	0	0
14:26:54	10.3	36.0	60.0	0.0	0.0	35.0	0	0
14:26:55	10.2	39.0	60.0	0.0	0.0	35.0	0	0
14:26:56	10.3	34.0	60.0	0.0	0.0	35.0	0	0
14:26:57	10.3	34.0	60.0	0.0	0.0	35.0	0	0
14:26:58	10.3	42.0	60.0	0.0	0.0	35.0	0	0
14:26:59	10.3	35.0	61.0	0.0	0.0	35.0	0	0
14:27:00	10.3	34.0	60.0	0.0	0.0	35.0	0	0
14:27:01	10.3	38.0	60.0	0.0	0.0	35.0	0	0
14:27:02	10.3	37.0	61.0	0.0	0.0	35.0	0	0
14:27:03	10.3	33.0	60.0	0.0	0.0	35.0	0	0
14:27:04	10.4	37.0	60.0	0.0	0.0	35.0	0	0
14:27:05	10.3	38.0	61.0	0.0	0.0	35.0	0	0
14:27:06	10.3	38.0	61.0	0.0	0.0	35.0	0	0
14:27:07	10.3	33.0	61.0	0.0	0.0	35.0	0	0
14:27:08	10.4	39.0	61.0	0.0	0.0	35.0	0	0
14:27:09	10.3	38.0	61.0	0.0	0.0	35.0	0	0
14:27:10	10.1	36.0	61.0	0.0	0.0	35.0	0	0
14:27:11	10.3	27.0	61.0	0.0	0.0	35.0	0	0
14:27:12	10.5	38.0	60.0	0.0	0.0	35.0	0	0
14:27:13	10.4	40.0	61.0	0.0	0.0	35.0	0	0
14:27:14	10.3	37.0	61.0	0.0	0.0	35.0	0	0
14:27:15	10.1	32.0	61.0	0.0	0.0	35.0	0	0
14:27:16	10.0	30.0	60.0	0.0	0.0	35.0	0	0
14:27:17	9.9	32.0	60.0	0.0	0.0	35.0	0	0
14:27:18	10.1	26.0	59.0	0.0	0.0	35.0	0	0
14:27:19	10.3	42.0	59.0	0.0	0.0	35.0	0	0
14:27:20	10.4	42.0	60.0	0.0	0.0	35.0	0	0
14:27:21	10.3	43.0	61.0	0.0	0.0	35.0	0	0
14:27:22	10.3	32.0	61.0	0.0	0.0	35.0	0	0
14:27:23	10.3	33.0	61.0	0.0	0.0	35.0	0	0
14:27:24	10.2	32.0	60.0	0.0	0.0	35.0	0	0
14:27:25	10.2	32.0	60.0	0.0	0.0	35.0	0	0
14:27:26	10.1	29.0	60.0	0.0	0.0	35.0	0	0
