# Supplementary material for: Handcycling with concurrent lower body low-frequency electromyostimulation significantly increases acute oxygen uptake: implications for rehabilitation and prevention
Source: PeerJ. 2022 May 18;10:e13333. doi: 10.7717/peerj.13333 (PMC9123886; doi:10.7717/peerj.13333)
Supplement: Supplemental Information 1 — Raw data for each participant (load, heart rate, spirometric data) and R-Scripts for data processing (as described in the material & method section under “Data aquisition”), and EMS intensity and blood lactate concentration. [file peerj-10-13333-s001.zip › raw_data/HANDCYCLE/EMS_Pilot_23_CON_LOAD.csv]

Time	Speed [km/h]	Power [watt]	Cadence	Heartrate	Temperature [?]	Altitude [m]	latitude	longitude
07:25:52	0.0	0.0	0.0	0.0	0.0	24.0	0	0
07:25:53	0.0	0.0	0.0	0.0	0.0	24.0	0	0
07:25:54	0.0	0.0	0.0	0.0	0.0	24.0	0	0
07:25:55	0.0	0.0	0.0	0.0	0.0	24.0	0	0
07:25:56	0.0	0.0	0.0	0.0	0.0	24.0	0	0
07:25:57	0.0	0.0	0.0	0.0	0.0	24.0	0	0
07:25:58	0.0	0.0	0.0	0.0	0.0	24.0	0	0
07:25:59	0.0	0.0	0.0	0.0	0.0	24.0	0	0
07:26:00	0.0	0.0	0.0	0.0	0.0	24.0	0	0
07:26:01	0.0	0.0	0.0	0.0	0.0	24.0	0	0
07:26:02	0.0	0.0	0.0	0.0	0.0	24.0	0	0
07:26:03	0.0	0.0	0.0	0.0	0.0	24.0	0	0
07:26:04	0.0	0.0	0.0	0.0	0.0	24.0	0	0
07:26:05	0.0	0.0	0.0	0.0	0.0	24.0	0	0
07:26:06	0.0	0.0	0.0	0.0	0.0	24.0	0	0
07:26:07	0.0	0.0	0.0	0.0	0.0	24.0	0	0
07:26:08	0.0	0.0	0.0	0.0	0.0	24.0	0	0
07:26:09	0.0	0.0	0.0	0.0	0.0	24.0	0	0
07:26:10	0.0	0.0	0.0	0.0	0.0	24.0	0	0
07:26:11	0.0	0.0	0.0	0.0	0.0	24.0	0	0
07:26:12	0.0	0.0	0.0	0.0	0.0	24.0	0	0
07:26:13	0.0	0.0	0.0	0.0	0.0	24.0	0	0
07:26:14	0.0	0.0	0.0	0.0	0.0	24.0	0	0
07:26:15	1.7	0.0	0.0	0.0	0.0	24.0	0	0
07:26:16	4.4	0.0	0.0	0.0	0.0	24.0	0	0
07:26:17	6.7	0.0	0.0	0.0	0.0	24.0	0	0
07:26:18	8.1	0.0	0.0	0.0	0.0	24.0	0	0
07:26:19	9.4	0.0	0.0	0.0	0.0	24.0	0	0
07:26:20	9.9	36.0	55.0	0.0	0.0	24.0	0	0
07:26:21	11.0	36.0	55.0	0.0	0.0	24.0	0	0
07:26:22	11.6	70.0	60.0	0.0	0.0	24.0	0	0
07:26:23	11.8	55.0	65.0	0.0	0.0	24.0	0	0
07:26:24	11.8	49.0	68.0	0.0	0.0	24.0	0	0
07:26:25	11.6	31.0	69.0	0.0	0.0	24.0	0	0
07:26:26	11.4	27.0	69.0	0.0	0.0	24.0	0	0
07:26:27	11.2	18.0	68.0	0.0	0.0	24.0	0	0
07:26:28	11.2	17.0	67.0	0.0	0.0	24.0	0	0
07:26:29	11.1	23.0	66.0	0.0	0.0	24.0	0	0
07:26:30	10.9	24.0	65.0	0.0	0.0	24.0	0	0
07:26:31	10.7	21.0	65.0	0.0	0.0	24.0	0	0
07:26:32	10.6	19.0	64.0	0.0	0.0	24.0	0	0
07:26:33	10.8	20.0	63.0	0.0	0.0	24.0	0	0
07:26:34	11.1	28.0	62.0	0.0	0.0	24.0	0	0
07:26:35	11.3	50.0	64.0	0.0	0.0	24.0	0	0
07:26:36	11.4	42.0	66.0	0.0	0.0	24.0	0	0
07:26:37	11.3	37.0	67.0	0.0	0.0	24.0	0	0
07:26:38	11.2	28.0	67.0	0.0	0.0	24.0	0	0
07:26:39	11.1	23.0	66.0	0.0	0.0	24.0	0	0
07:26:40	11.3	26.0	66.0	0.0	0.0	24.0	0	0
07:26:41	11.3	35.0	66.0	0.0	0.0	24.0	0	0
07:26:42	11.3	27.0	66.0	0.0	0.0	24.0	0	0
07:26:43	11.2	28.0	66.0	0.0	0.0	24.0	0	0
07:26:44	11.1	27.0	66.0	0.0	0.0	24.0	0	0
07:26:45	11.0	26.0	66.0	0.0	0.0	24.0	0	0
07:26:46	10.9	23.0	65.0	0.0	0.0	24.0	0	0
07:26:47	11.2	22.0	65.0	0.0	0.0	24.0	0	0
07:26:48	11.2	30.0	64.0	0.0	0.0	24.0	0	0
07:26:49	11.1	40.0	65.0	0.0	0.0	24.0	0	0
07:26:50	11.1	26.0	66.0	0.0	0.0	24.0	0	0
07:26:51	11.2	27.0	66.0	0.0	0.0	24.0	0	0
07:26:52	11.2	28.0	66.0	0.0	0.0	24.0	0	0
07:26:53	11.1	31.0	66.0	0.0	0.0	24.0	0	0
07:26:54	11.1	24.0	66.0	0.0	0.0	24.0	0	0
07:26:55	11.0	23.0	65.0	0.0	0.0	24.0	0	0
07:26:56	11.0	25.0	65.0	0.0	0.0	24.0	0	0
07:26:57	11.1	25.0	64.0	0.0	0.0	24.0	0	0
07:26:58	11.1	31.0	65.0	0.0	0.0	24.0	0	0
07:26:59	11.0	32.0	65.0	0.0	0.0	24.0	0	0
07:27:00	11.0	27.0	65.0	0.0	0.0	24.0	0	0
07:27:01	10.9	25.0	65.0	0.0	0.0	24.0	0	0
07:27:02	10.9	28.0	65.0	0.0	0.0	24.0	0	0
07:27:03	10.9	28.0	64.0	0.0	0.0	24.0	0	0
07:27:04	10.9	24.0	64.0	0.0	0.0	24.0	0	0
07:27:05	11.1	27.0	64.0	0.0	0.0	24.0	0	0
07:27:06	11.1	35.0	64.0	0.0	0.0	24.0	0	0
07:27:07	11.1	30.0	65.0	0.0	0.0	24.0	0	0
07:27:08	11.0	28.0	65.0	0.0	0.0	24.0	0	0
07:27:09	10.9	27.0	65.0	0.0	0.0	24.0	0	0
07:27:10	10.9	23.0	65.0	0.0	0.0	24.0	0	0
07:27:11	10.9	23.0	64.0	0.0	0.0	24.0	0	0
07:27:12	10.9	27.0	64.0	0.0	0.0	24.0	0	0
07:27:13	10.9	28.0	64.0	0.0	0.0	24.0	0	0
07:27:14	10.9	29.0	64.0	0.0	0.0	24.0	0	0
07:27:15	10.8	27.0	64.0	0.0	0.0	24.0	0	0
07:27:16	11.1	29.0	64.0	0.0	0.0	24.0	0	0
07:27:17	11.2	43.0	65.0	0.0	0.0	24.0	0	0
07:27:18	11.2	28.0	66.0	0.0	0.0	24.0	0	0
07:27:19	11.2	30.0	66.0	0.0	0.0	24.0	0	0
07:27:20	11.2	28.0	66.0	0.0	0.0	24.0	0	0
07:27:21	11.2	27.0	66.0	0.0	0.0	24.0	0	0
07:27:22	11.2	29.0	66.0	0.0	0.0	24.0	0	0
07:27:23	11.2	30.0	66.0	0.0	0.0	24.0	0	0
07:27:24	11.1	28.0	66.0	0.0	0.0	24.0	0	0
07:27:25	10.9	26.0	66.0	0.0	0.0	24.0	0	0
07:27:26	10.9	18.0	65.0	0.0	0.0	24.0	0	0
07:27:27	11.1	23.0	64.0	0.0	0.0	24.0	0	0
07:27:28	11.3	38.0	65.0	0.0	0.0	24.0	0	0
07:27:29	11.2	35.0	66.0	0.0	0.0	24.0	0	0
07:27:30	11.2	23.0	66.0	0.0	0.0	24.0	0	0
07:27:31	11.3	25.0	65.0	0.0	0.0	24.0	0	0
07:27:32	11.3	33.0	66.0	0.0	0.0	24.0	0	0
07:27:33	11.3	33.0	66.0	0.0	0.0	24.0	0	0
07:27:34	11.3	30.0	66.0	0.0	0.0	24.0	0	0
07:27:35	11.3	28.0	67.0	0.0	0.0	24.0	0	0
07:27:36	11.2	26.0	66.0	0.0	0.0	24.0	0	0
07:27:37	11.1	27.0	66.0	0.0	0.0	24.0	0	0
07:27:38	11.2	24.0	66.0	0.0	0.0	24.0	0	0
07:27:39	11.2	29.0	66.0	0.0	0.0	24.0	0	0
07:27:40	11.1	28.0	66.0	0.0	0.0	24.0	0	0
07:27:41	11.0	23.0	65.0	0.0	0.0	24.0	0	0
07:27:42	10.9	27.0	65.0	0.0	0.0	24.0	0	0
07:27:43	10.9	23.0	65.0	0.0	0.0	24.0	0	0
07:27:44	10.9	24.0	64.0	0.0	0.0	24.0	0	0
07:27:45	10.8	28.0	64.0	0.0	0.0	24.0	0	0
07:27:46	10.8	25.0	64.0	0.0	0.0	24.0	0	0
07:27:47	10.8	24.0	64.0	0.0	0.0	24.0	0	0
07:27:48	10.9	24.0	63.0	0.0	0.0	24.0	0	0
07:27:49	10.9	32.0	63.0	0.0	0.0	24.0	0	0
07:27:50	10.9	31.0	64.0	0.0	0.0	24.0	0	0
07:27:51	10.9	29.0	64.0	0.0	0.0	24.0	0	0
07:27:52	11.0	29.0	64.0	0.0	0.0	24.0	0	0
07:27:53	11.0	29.0	65.0	0.0	0.0	24.0	0	0
07:27:54	11.1	30.0	65.0	0.0	0.0	24.0	0	0
07:27:55	11.3	29.0	65.0	0.0	0.0	24.0	0	0
07:27:56	11.3	38.0	65.0	0.0	0.0	24.0	0	0
07:27:57	11.2	32.0	66.0	0.0	0.0	24.0	0	0
07:27:58	11.2	24.0	66.0	0.0	0.0	24.0	0	0
07:27:59	11.1	28.0	66.0	0.0	0.0	24.0	0	0
07:28:00	11.0	22.0	66.0	0.0	0.0	24.0	0	0
07:28:01	11.0	25.0	65.0	0.0	0.0	24.0	0	0
07:28:02	11.0	24.0	65.0	0.0	0.0	24.0	0	0
07:28:03	11.0	30.0	65.0	0.0	0.0	24.0	0	0
07:28:04	11.1	28.0	65.0	0.0	0.0	24.0	0	0
07:28:05	11.2	27.0	65.0	0.0	0.0	24.0	0	0
07:28:06	11.2	33.0	65.0	0.0	0.0	24.0	0	0
07:28:07	11.2	24.0	65.0	0.0	0.0	24.0	0	0
07:28:08	11.0	30.0	65.0	0.0	0.0	24.0	0	0
07:28:09	11.0	26.0	65.0	0.0	0.0	24.0	0	0
07:28:10	11.1	22.0	65.0	0.0	0.0	24.0	0	0
07:28:11	11.1	29.0	65.0	0.0	0.0	24.0	0	0
07:28:12	11.0	32.0	65.0	0.0	0.0	24.0	0	0
07:28:13	10.9	26.0	65.0	0.0	0.0	24.0	0	0
07:28:14	10.8	24.0	65.0	0.0	0.0	24.0	0	0
07:28:15	10.8	23.0	64.0	0.0	0.0	24.0	0	0
07:28:16	10.7	26.0	64.0	0.0	0.0	24.0	0	0
07:28:17	10.8	24.0	63.0	0.0	0.0	24.0	0	0
07:28:18	10.9	31.0	63.0	0.0	0.0	24.0	0	0
07:28:19	11.0	31.0	64.0	0.0	0.0	24.0	0	0
07:28:20	11.0	30.0	64.0	0.0	0.0	24.0	0	0
07:28:21	10.9	29.0	64.0	0.0	0.0	24.0	0	0
07:28:22	10.8	22.0	64.0	0.0	0.0	24.0	0	0
07:28:23	10.9	25.0	64.0	0.0	0.0	24.0	0	0
07:28:24	10.9	23.0	63.0	0.0	0.0	24.0	0	0
07:28:25	11.0	35.0	64.0	0.0	0.0	24.0	0	0
07:28:26	10.9	28.0	64.0	0.0	0.0	24.0	0	0
07:28:27	11.0	29.0	64.0	0.0	0.0	24.0	0	0
07:28:28	10.9	26.0	64.0	0.0	0.0	24.0	0	0
07:28:29	10.8	29.0	64.0	0.0	0.0	24.0	0	0
07:28:30	10.7	25.0	64.0	0.0	0.0	24.0	0	0
07:28:31	10.7	22.0	63.0	0.0	0.0	24.0	0	0
07:28:32	10.7	26.0	63.0	0.0	0.0	24.0	0	0
07:28:33	10.8	27.0	63.0	0.0	0.0	24.0	0	0
07:28:34	10.9	31.0	63.0	0.0	0.0	24.0	0	0
07:28:35	10.9	31.0	64.0	0.0	0.0	24.0	0	0
07:28:36	11.0	27.0	64.0	0.0	0.0	24.0	0	0
07:28:37	10.9	28.0	64.0	0.0	0.0	24.0	0	0
07:28:38	10.9	30.0	64.0	0.0	0.0	24.0	0	0
07:28:39	10.8	26.0	64.0	0.0	0.0	24.0	0	0
07:28:40	10.6	24.0	64.0	0.0	0.0	24.0	0	0
07:28:41	10.6	20.0	63.0	0.0	0.0	24.0	0	0
07:28:42	10.6	21.0	62.0	0.0	0.0	24.0	0	0
07:28:43	10.8	26.0	62.0	0.0	0.0	24.0	0	0
07:28:44	10.8	28.0	62.0	0.0	0.0	24.0	0	0
07:28:45	11.0	34.0	63.0	0.0	0.0	24.0	0	0
07:28:46	10.9	32.0	63.0	0.0	0.0	24.0	0	0
07:28:47	10.9	34.0	64.0	0.0	0.0	24.0	0	0
07:28:48	10.9	27.0	64.0	0.0	0.0	24.0	0	0
07:28:49	10.8	24.0	64.0	0.0	0.0	24.0	0	0
07:28:50	10.9	24.0	64.0	0.0	0.0	24.0	0	0
07:28:51	10.9	28.0	64.0	0.0	0.0	24.0	0	0
07:28:52	11.1	28.0	64.0	0.0	0.0	24.0	0	0
07:28:53	11.1	33.0	64.0	0.0	0.0	24.0	0	0
07:28:54	11.1	35.0	65.0	0.0	0.0	24.0	0	0
07:28:55	11.1	28.0	65.0	0.0	0.0	24.0	0	0
07:28:56	11.0	25.0	65.0	0.0	0.0	24.0	0	0
07:28:57	10.9	28.0	65.0	0.0	0.0	24.0	0	0
07:28:58	10.8	22.0	65.0	0.0	0.0	24.0	0	0
07:28:59	10.7	23.0	64.0	0.0	0.0	24.0	0	0
07:29:00	10.6	22.0	63.0	0.0	0.0	24.0	0	0
07:29:01	10.6	20.0	63.0	0.0	0.0	24.0	0	0
07:29:02	10.6	23.0	62.0	0.0	0.0	24.0	0	0
07:29:03	10.7	28.0	62.0	0.0	0.0	24.0	0	0
07:29:04	10.7	28.0	62.0	0.0	0.0	24.0	0	0
07:29:05	10.6	27.0	63.0	0.0	0.0	24.0	0	0
07:29:06	10.7	21.0	62.0	0.0	0.0	24.0	0	0
07:29:07	10.7	31.0	63.0	0.0	0.0	24.0	0	0
07:29:08	10.8	26.0	63.0	0.0	0.0	24.0	0	0
07:29:09	10.8	29.0	63.0	0.0	0.0	24.0	0	0
07:29:10	10.8	28.0	63.0	0.0	0.0	24.0	0	0
07:29:11	10.8	28.0	63.0	0.0	0.0	24.0	0	0
07:29:12	10.7	26.0	63.0	0.0	0.0	24.0	0	0
07:29:13	10.7	23.0	63.0	0.0	0.0	24.0	0	0
07:29:14	10.7	25.0	63.0	0.0	0.0	24.0	0	0
07:29:15	10.8	29.0	63.0	0.0	0.0	24.0	0	0
07:29:16	10.8	29.0	63.0	0.0	0.0	24.0	0	0
07:29:17	10.9	27.0	63.0	0.0	0.0	24.0	0	0
07:29:18	10.9	30.0	63.0	0.0	0.0	24.0	0	0
07:29:19	11.0	32.0	64.0	0.0	0.0	24.0	0	0
07:29:20	11.0	30.0	64.0	0.0	0.0	24.0	0	0
07:29:21	11.1	27.0	65.0	0.0	0.0	24.0	0	0
07:29:22	11.0	32.0	65.0	0.0	0.0	24.0	0	0
07:29:23	11.0	25.0	65.0	0.0	0.0	24.0	0	0
07:29:24	11.0	24.0	65.0	0.0	0.0	24.0	0	0
07:29:25	11.1	26.0	65.0	0.0	0.0	24.0	0	0
07:29:26	11.1	31.0	65.0	0.0	0.0	24.0	0	0
07:29:27	11.1	30.0	65.0	0.0	0.0	24.0	0	0
07:29:28	11.1	29.0	65.0	0.0	0.0	24.0	0	0
07:29:29	11.1	29.0	65.0	0.0	0.0	24.0	0	0
07:29:30	11.1	26.0	65.0	0.0	0.0	24.0	0	0
07:29:31	11.1	31.0	65.0	0.0	0.0	24.0	0	0
07:29:32	10.9	26.0	65.0	0.0	0.0	24.0	0	0
07:29:33	10.8	20.0	65.0	0.0	0.0	24.0	0	0
07:29:34	10.9	21.0	64.0	0.0	0.0	24.0	0	0
07:29:35	10.8	31.0	64.0	0.0	0.0	24.0	0	0
07:29:36	10.9	22.0	64.0	0.0	0.0	24.0	0	0
07:29:37	10.8	29.0	64.0	0.0	0.0	24.0	0	0
07:29:38	10.9	24.0	64.0	0.0	0.0	24.0	0	0
07:29:39	11.0	28.0	64.0	0.0	0.0	24.0	0	0
07:29:40	11.0	32.0	64.0	0.0	0.0	24.0	0	0
07:29:41	10.9	27.0	64.0	0.0	0.0	24.0	0	0
07:29:42	10.9	27.0	64.0	0.0	0.0	24.0	0	0
07:29:43	10.9	25.0	64.0	0.0	0.0	24.0	0	0
07:29:44	11.0	29.0	64.0	0.0	0.0	24.0	0	0
07:29:45	11.1	31.0	64.0	0.0	0.0	24.0	0	0
07:29:46	11.1	31.0	65.0	0.0	0.0	24.0	0	0
07:29:47	11.1	29.0	65.0	0.0	0.0	24.0	0	0
07:29:48	11.1	30.0	65.0	0.0	0.0	24.0	0	0
07:29:49	11.1	26.0	66.0	0.0	0.0	24.0	0	0
07:29:50	11.1	26.0	65.0	0.0	0.0	24.0	0	0
07:29:51	11.1	28.0	65.0	0.0	0.0	24.0	0	0
07:29:52	11.1	25.0	65.0	0.0	0.0	24.0	0	0
07:29:53	11.0	26.0	65.0	0.0	0.0	24.0	0	0
07:29:54	10.9	25.0	65.0	0.0	0.0	24.0	0	0
07:29:55	10.9	26.0	65.0	0.0	0.0	24.0	0	0
07:29:56	10.9	26.0	64.0	0.0	0.0	24.0	0	0
07:29:57	10.9	29.0	64.0	0.0	0.0	24.0	0	0
07:29:58	11.0	25.0	64.0	0.0	0.0	24.0	0	0
07:29:59	10.9	31.0	64.0	0.0	0.0	24.0	0	0
07:30:00	10.9	30.0	64.0	0.0	0.0	24.0	0	0
07:30:01	10.8	25.0	65.0	0.0	0.0	24.0	0	0
07:30:02	10.7	25.0	64.0	0.0	0.0	24.0	0	0
07:30:03	10.7	23.0	63.0	0.0	0.0	24.0	0	0
07:30:04	10.7	26.0	63.0	0.0	0.0	24.0	0	0
07:30:05	10.9	26.0	63.0	0.0	0.0	24.0	0	0
07:30:06	10.9	31.0	63.0	0.0	0.0	24.0	0	0
07:30:07	10.9	31.0	64.0	0.0	0.0	24.0	0	0
07:30:08	10.8	27.0	64.0	0.0	0.0	24.0	0	0
07:30:09	10.8	25.0	64.0	0.0	0.0	24.0	0	0
07:30:10	10.7	25.0	63.0	0.0	0.0	24.0	0	0
07:30:11	10.7	24.0	63.0	0.0	0.0	24.0	0	0
07:30:12	10.9	27.0	63.0	0.0	0.0	24.0	0	0
07:30:13	10.9	31.0	63.0	0.0	0.0	24.0	0	0
07:30:14	11.0	33.0	64.0	0.0	0.0	24.0	0	0
07:30:15	11.0	28.0	64.0	0.0	0.0	24.0	0	0
07:30:16	11.1	32.0	64.0	0.0	0.0	24.0	0	0
07:30:17	11.1	29.0	65.0	0.0	0.0	24.0	0	0
07:30:18	11.1	32.0	65.0	0.0	0.0	24.0	0	0
07:30:19	11.1	28.0	66.0	0.0	0.0	24.0	0	0
07:30:20	11.3	27.0	65.0	0.0	0.0	24.0	0	0
07:30:21	11.3	31.0	66.0	0.0	0.0	24.0	0	0
07:30:22	11.2	39.0	66.0	0.0	0.0	24.0	0	0
07:30:23	11.2	23.0	67.0	0.0	0.0	24.0	0	0
07:30:24	11.1	24.0	66.0	0.0	0.0	24.0	0	0
07:30:25	11.1	24.0	65.0	0.0	0.0	24.0	0	0
07:30:26	11.1	28.0	66.0	0.0	0.0	24.0	0	0
07:30:27	11.1	28.0	65.0	0.0	0.0	24.0	0	0
07:30:28	11.1	27.0	65.0	0.0	0.0	24.0	0	0
07:30:29	11.2	32.0	65.0	0.0	0.0	24.0	0	0
07:30:30	11.2	35.0	66.0	0.0	0.0	24.0	0	0
07:30:31	11.2	25.0	66.0	0.0	0.0	24.0	0	0
07:30:32	11.2	26.0	66.0	0.0	0.0	24.0	0	0
07:30:33	11.1	26.0	66.0	0.0	0.0	24.0	0	0
07:30:34	11.1	26.0	65.0	0.0	0.0	24.0	0	0
07:30:35	11.0	26.0	65.0	0.0	0.0	24.0	0	0
07:30:36	10.9	27.0	65.0	0.0	0.0	24.0	0	0
07:30:37	10.9	22.0	65.0	0.0	0.0	24.0	0	0
07:30:38	10.9	26.0	64.0	0.0	0.0	24.0	0	0
07:30:39	10.8	27.0	64.0	0.0	0.0	24.0	0	0
07:30:40	11.0	26.0	64.0	0.0	0.0	24.0	0	0
07:30:41	11.0	35.0	64.0	0.0	0.0	24.0	0	0
07:30:42	11.0	28.0	65.0	0.0	0.0	24.0	0	0
07:30:43	11.1	25.0	65.0	0.0	0.0	24.0	0	0
07:30:44	11.1	33.0	65.0	0.0	0.0	24.0	0	0
07:30:45	11.0	29.0	65.0	0.0	0.0	24.0	0	0
07:30:46	11.1	24.0	65.0	0.0	0.0	24.0	0	0
07:30:47	11.0	31.0	65.0	0.0	0.0	24.0	0	0
07:30:48	10.9	28.0	65.0	0.0	0.0	24.0	0	0
07:30:49	10.9	24.0	65.0	0.0	0.0	24.0	0	0
07:30:50	10.8	23.0	64.0	0.0	0.0	24.0	0	0
07:30:51	10.7	22.0	64.0	0.0	0.0	24.0	0	0
07:30:52	10.7	22.0	63.0	0.0	0.0	24.0	0	0
07:30:53	10.7	26.0	63.0	0.0	0.0	24.0	0	0
07:30:54	10.8	25.0	63.0	0.0	0.0	24.0	0	0
07:30:55	10.7	31.0	63.0	0.0	0.0	24.0	0	0
07:30:56	10.6	24.0	63.0	0.0	0.0	24.0	0	0
07:30:57	10.8	24.0	63.0	0.0	0.0	24.0	0	0
07:30:58	10.8	30.0	63.0	0.0	0.0	24.0	0	0
07:30:59	10.7	27.0	63.0	0.0	0.0	24.0	0	0
07:31:00	10.8	23.0	63.0	0.0	0.0	24.0	0	0
07:31:01	10.8	28.0	63.0	0.0	0.0	24.0	0	0
07:31:02	10.8	27.0	63.0	0.0	0.0	24.0	0	0
07:31:03	10.8	28.0	63.0	0.0	0.0	24.0	0	0
07:31:04	10.7	27.0	63.0	0.0	0.0	24.0	0	0
07:31:05	10.8	23.0	63.0	0.0	0.0	24.0	0	0
07:31:06	10.9	31.0	63.0	0.0	0.0	24.0	0	0
07:31:07	11.0	32.0	64.0	0.0	0.0	24.0	0	0
07:31:08	11.4	30.0	64.0	0.0	0.0	24.0	0	0
07:31:09	11.3	35.0	64.0	0.0	0.0	24.0	0	0
07:31:10	11.3	46.0	66.0	0.0	0.0	24.0	0	0
07:31:11	11.3	25.0	66.0	0.0	0.0	24.0	0	0
07:31:12	11.3	29.0	67.0	0.0	0.0	24.0	0	0
07:31:13	11.2	25.0	66.0	0.0	0.0	24.0	0	0
07:31:14	11.1	25.0	65.0	0.0	0.0	24.0	0	0
07:31:15	11.0	24.0	66.0	0.0	0.0	24.0	0	0
07:31:16	11.0	25.0	65.0	0.0	0.0	24.0	0	0
07:31:17	10.9	25.0	65.0	0.0	0.0	24.0	0	0
07:31:18	10.8	25.0	65.0	0.0	0.0	24.0	0	0
07:31:19	10.9	22.0	64.0	0.0	0.0	24.0	0	0
07:31:20	10.9	28.0	64.0	0.0	0.0	24.0	0	0
07:31:21	10.8	28.0	64.0	0.0	0.0	24.0	0	0
07:31:22	10.7	26.0	64.0	0.0	0.0	24.0	0	0
07:31:23	10.7	23.0	63.0	0.0	0.0	24.0	0	0
07:31:24	10.8	23.0	63.0	0.0	0.0	24.0	0	0
07:31:25	10.8	28.0	63.0	0.0	0.0	24.0	0	0
07:31:26	10.9	28.0	63.0	0.0	0.0	24.0	0	0
07:31:27	11.1	34.0	64.0	0.0	0.0	24.0	0	0
07:31:28	11.2	33.0	65.0	0.0	0.0	24.0	0	0
07:31:29	11.2	30.0	65.0	0.0	0.0	24.0	0	0
07:31:30	11.3	32.0	65.0	0.0	0.0	24.0	0	0
07:31:31	11.3	32.0	66.0	0.0	0.0	24.0	0	0
07:31:32	11.2	34.0	66.0	0.0	0.0	24.0	0	0
07:31:33	11.2	24.0	66.0	0.0	0.0	24.0	0	0
07:31:34	11.2	26.0	66.0	0.0	0.0	24.0	0	0
07:31:35	11.1	27.0	66.0	0.0	0.0	24.0	0	0
07:31:36	10.9	25.0	66.0	0.0	0.0	24.0	0	0
07:31:37	10.8	18.0	65.0	0.0	0.0	24.0	0	0
07:31:38	10.7	19.0	64.0	0.0	0.0	24.0	0	0
07:31:39	10.6	22.0	63.0	0.0	0.0	24.0	0	0
07:31:40	10.5	21.0	63.0	0.0	0.0	24.0	0	0
07:31:41	10.6	23.0	62.0	0.0	0.0	24.0	0	0
07:31:42	10.5	26.0	62.0	0.0	0.0	24.0	0	0
07:31:43	10.6	29.0	62.0	0.0	0.0	24.0	0	0
07:31:44	10.8	29.0	62.0	0.0	0.0	24.0	0	0
07:31:45	10.9	35.0	62.0	0.0	0.0	24.0	0	0
07:31:46	10.7	36.0	64.0	0.0	0.0	24.0	0	0
07:31:47	10.7	20.0	64.0	0.0	0.0	24.0	0	0
07:31:48	10.9	22.0	63.0	0.0	0.0	24.0	0	0
07:31:49	10.9	34.0	63.0	0.0	0.0	24.0	0	0
07:31:50	11.0	36.0	64.0	0.0	0.0	24.0	0	0
07:31:51	11.1	25.0	64.0	0.0	0.0	24.0	0	0
07:31:52	11.0	33.0	65.0	0.0	0.0	24.0	0	0
07:31:53	11.0	30.0	65.0	0.0	0.0	24.0	0	0
07:31:54	11.0	24.0	65.0	0.0	0.0	24.0	0	0
07:31:55	11.0	27.0	65.0	0.0	0.0	24.0	0	0
07:31:56	11.0	27.0	65.0	0.0	0.0	24.0	0	0
07:31:57	10.9	29.0	65.0	0.0	0.0	24.0	0	0
07:31:58	10.8	23.0	64.0	0.0	0.0	24.0	0	0
07:31:59	10.7	22.0	64.0	0.0	0.0	24.0	0	0
07:32:00	10.7	24.0	63.0	0.0	0.0	24.0	0	0
07:32:01	10.9	24.0	63.0	0.0	0.0	24.0	0	0
07:32:02	11.0	34.0	63.0	0.0	0.0	24.0	0	0
07:32:03	10.9	34.0	64.0	0.0	0.0	24.0	0	0
07:32:04	10.9	30.0	65.0	0.0	0.0	24.0	0	0
07:32:05	10.8	23.0	65.0	0.0	0.0	24.0	0	0
07:32:06	10.8	23.0	64.0	0.0	0.0	24.0	0	0
07:32:07	10.8	24.0	64.0	0.0	0.0	24.0	0	0
07:32:08	10.8	24.0	63.0	0.0	0.0	24.0	0	0
07:32:09	10.8	28.0	63.0	0.0	0.0	24.0	0	0
07:32:10	10.8	28.0	63.0	0.0	0.0	24.0	0	0
07:32:11	10.8	26.0	64.0	0.0	0.0	24.0	0	0
07:32:12	10.8	25.0	63.0	0.0	0.0	24.0	0	0
07:32:13	10.9	28.0	63.0	0.0	0.0	24.0	0	0
07:32:14	11.0	30.0	63.0	0.0	0.0	24.0	0	0
07:32:15	11.0	32.0	64.0	0.0	0.0	24.0	0	0
07:32:16	11.0	27.0	64.0	0.0	0.0	24.0	0	0
07:32:17	11.0	30.0	64.0	0.0	0.0	24.0	0	0
07:32:18	10.9	29.0	65.0	0.0	0.0	24.0	0	0
07:32:19	10.9	25.0	65.0	0.0	0.0	24.0	0	0
07:32:20	10.8	24.0	64.0	0.0	0.0	24.0	0	0
07:32:21	10.8	25.0	64.0	0.0	0.0	24.0	0	0
07:32:22	10.9	22.0	64.0	0.0	0.0	24.0	0	0
07:32:23	10.7	30.0	63.0	0.0	0.0	24.0	0	0
07:32:24	10.7	30.0	64.0	0.0	0.0	24.0	0	0
07:32:25	10.6	26.0	63.0	0.0	0.0	24.0	0	0
07:32:26	10.6	25.0	63.0	0.0	0.0	24.0	0	0
07:32:27	10.7	25.0	63.0	0.0	0.0	24.0	0	0
07:32:28	10.8	29.0	63.0	0.0	0.0	24.0	0	0
07:32:29	10.8	28.0	63.0	0.0	0.0	24.0	0	0
07:32:30	10.7	29.0	63.0	0.0	0.0	24.0	0	0
07:32:31	10.7	25.0	63.0	0.0	0.0	24.0	0	0
07:32:32	10.6	24.0	63.0	0.0	0.0	24.0	0	0
07:32:33	10.6	24.0	63.0	0.0	0.0	24.0	0	0
07:32:34	10.8	21.0	62.0	0.0	0.0	24.0	0	0
07:32:35	10.9	32.0	62.0	0.0	0.0	24.0	0	0
07:32:36	11.0	40.0	63.0	0.0	0.0	24.0	0	0
07:32:37	11.0	30.0	64.0	0.0	0.0	24.0	0	0
07:32:38	11.1	31.0	65.0	0.0	0.0	24.0	0	0
07:32:39	11.0	29.0	65.0	0.0	0.0	24.0	0	0
07:32:40	10.8	26.0	65.0	0.0	0.0	24.0	0	0
07:32:41	10.8	22.0	64.0	0.0	0.0	24.0	0	0
07:32:42	10.6	21.0	64.0	0.0	0.0	24.0	0	0
07:32:43	10.6	22.0	63.0	0.0	0.0	24.0	0	0
07:32:44	10.6	25.0	63.0	0.0	0.0	24.0	0	0
07:32:45	10.6	27.0	63.0	0.0	0.0	24.0	0	0
07:32:46	10.8	27.0	63.0	0.0	0.0	24.0	0	0
07:32:47	10.9	30.0	63.0	0.0	0.0	24.0	0	0
07:32:48	11.1	34.0	63.0	0.0	0.0	24.0	0	0
07:32:49	11.0	36.0	64.0	0.0	0.0	24.0	0	0
07:32:50	11.0	27.0	65.0	0.0	0.0	24.0	0	0
07:32:51	10.9	23.0	65.0	0.0	0.0	24.0	0	0
07:32:52	10.8	23.0	64.0	0.0	0.0	24.0	0	0
07:32:53	10.9	26.0	64.0	0.0	0.0	24.0	0	0
07:32:54	10.8	26.0	64.0	0.0	0.0	24.0	0	0
07:32:55	10.8	28.0	64.0	0.0	0.0	24.0	0	0
07:32:56	10.8	26.0	64.0	0.0	0.0	24.0	0	0
07:32:57	10.8	25.0	63.0	0.0	0.0	24.0	0	0
07:32:58	10.6	28.0	63.0	0.0	0.0	24.0	0	0
07:32:59	10.6	24.0	63.0	0.0	0.0	24.0	0	0
07:33:00	10.5	22.0	63.0	0.0	0.0	24.0	0	0
07:33:01	10.6	25.0	62.0	0.0	0.0	24.0	0	0
07:33:02	10.8	32.0	62.0	0.0	0.0	24.0	0	0
07:33:03	10.9	34.0	63.0	0.0	0.0	24.0	0	0
07:33:04	11.1	31.0	64.0	0.0	0.0	24.0	0	0
07:33:05	11.2	36.0	64.0	0.0	0.0	24.0	0	0
07:33:06	11.2	31.0	65.0	0.0	0.0	24.0	0	0
07:33:07	11.2	29.0	65.0	0.0	0.0	24.0	0	0
07:33:08	11.2	33.0	66.0	0.0	0.0	24.0	0	0
07:33:09	11.1	28.0	66.0	0.0	0.0	24.0	0	0
07:33:10	11.1	28.0	66.0	0.0	0.0	24.0	0	0
07:33:11	10.9	24.0	66.0	0.0	0.0	24.0	0	0
07:33:12	10.8	21.0	65.0	0.0	0.0	24.0	0	0
07:33:13	10.9	19.0	64.0	0.0	0.0	24.0	0	0
07:33:14	10.8	29.0	64.0	0.0	0.0	24.0	0	0
07:33:15	10.8	24.0	64.0	0.0	0.0	24.0	0	0
07:33:16	10.9	23.0	64.0	0.0	0.0	24.0	0	0
07:33:17	10.9	30.0	64.0	0.0	0.0	24.0	0	0
07:33:18	10.8	29.0	64.0	0.0	0.0	24.0	0	0
07:33:19	10.7	22.0	64.0	0.0	0.0	24.0	0	0
07:33:20	10.7	23.0	63.0	0.0	0.0	24.0	0	0
07:33:21	10.6	24.0	63.0	0.0	0.0	24.0	0	0
07:33:22	10.7	20.0	62.0	0.0	0.0	24.0	0	0
07:33:23	10.6	32.0	63.0	0.0	0.0	24.0	0	0
07:33:24	10.6	27.0	63.0	0.0	0.0	24.0	0	0
07:33:25	10.6	24.0	62.0	0.0	0.0	24.0	0	0
07:33:26	10.7	28.0	62.0	0.0	0.0	24.0	0	0
07:33:27	10.8	29.0	63.0	0.0	0.0	24.0	0	0
07:33:28	10.9	29.0	63.0	0.0	0.0	24.0	0	0
07:33:29	10.9	32.0	63.0	0.0	0.0	24.0	0	0
07:33:30	11.0	30.0	64.0	0.0	0.0	24.0	0	0
07:33:31	11.0	32.0	64.0	0.0	0.0	24.0	0	0
07:33:32	11.0	30.0	65.0	0.0	0.0	24.0	0	0
07:33:33	11.0	25.0	65.0	0.0	0.0	24.0	0	0
07:33:34	11.0	29.0	65.0	0.0	0.0	24.0	0	0
07:33:35	10.9	25.0	65.0	0.0	0.0	24.0	0	0
07:33:36	10.9	25.0	64.0	0.0	0.0	24.0	0	0
07:33:37	10.9	25.0	64.0	0.0	0.0	24.0	0	0
07:33:38	10.8	25.0	64.0	0.0	0.0	24.0	0	0
07:33:39	10.7	23.0	64.0	0.0	0.0	24.0	0	0
07:33:40	10.7	24.0	63.0	0.0	0.0	24.0	0	0
07:33:41	10.6	23.0	63.0	0.0	0.0	24.0	0	0
07:33:42	10.5	28.0	63.0	0.0	0.0	24.0	0	0
07:33:43	10.5	21.0	62.0	0.0	0.0	24.0	0	0
07:33:44	10.5	22.0	62.0	0.0	0.0	24.0	0	0
07:33:45	10.6	22.0	61.0	0.0	0.0	24.0	0	0
07:33:46	10.8	31.0	61.0	0.0	0.0	24.0	0	0
07:33:47	10.9	36.0	62.0	0.0	0.0	24.0	0	0
07:33:48	11.1	32.0	63.0	0.0	0.0	24.0	0	0
07:33:49	11.1	32.0	64.0	0.0	0.0	24.0	0	0
07:33:50	11.0	27.0	65.0	0.0	0.0	24.0	0	0
07:33:51	10.9	25.0	65.0	0.0	0.0	24.0	0	0
07:33:52	10.9	22.0	65.0	0.0	0.0	24.0	0	0
07:33:53	10.9	25.0	64.0	0.0	0.0	24.0	0	0
07:33:54	10.9	30.0	64.0	0.0	0.0	24.0	0	0
07:33:55	10.9	30.0	64.0	0.0	0.0	24.0	0	0
07:33:56	10.8	22.0	64.0	0.0	0.0	24.0	0	0
07:33:57	10.8	26.0	64.0	0.0	0.0	24.0	0	0
07:33:58	10.8	27.0	64.0	0.0	0.0	24.0	0	0
07:33:59	10.9	26.0	63.0	0.0	0.0	24.0	0	0
07:34:00	11.0	29.0	64.0	0.0	0.0	24.0	0	0
07:34:01	11.1	35.0	64.0	0.0	0.0	24.0	0	0
07:34:02	11.1	31.0	65.0	0.0	0.0	24.0	0	0
07:34:03	11.0	29.0	65.0	0.0	0.0	24.0	0	0
07:34:04	11.1	26.0	65.0	0.0	0.0	24.0	0	0
07:34:05	11.1	29.0	65.0	0.0	0.0	24.0	0	0
07:34:06	11.0	26.0	65.0	0.0	0.0	24.0	0	0
07:34:07	10.9	26.0	65.0	0.0	0.0	24.0	0	0
07:34:08	10.9	21.0	64.0	0.0	0.0	24.0	0	0
07:34:09	10.9	22.0	64.0	0.0	0.0	24.0	0	0
07:34:10	10.9	28.0	64.0	0.0	0.0	24.0	0	0
07:34:11	10.8	28.0	64.0	0.0	0.0	24.0	0	0
07:34:12	10.7	24.0	64.0	0.0	0.0	24.0	0	0
07:34:13	10.8	23.0	63.0	0.0	0.0	24.0	0	0
07:34:14	10.8	29.0	63.0	0.0	0.0	24.0	0	0
07:34:15	10.9	29.0	63.0	0.0	0.0	24.0	0	0
07:34:16	10.9	30.0	63.0	0.0	0.0	24.0	0	0
07:34:17	10.9	31.0	64.0	0.0	0.0	24.0	0	0
07:34:18	10.8	24.0	64.0	0.0	0.0	24.0	0	0
07:34:19	10.7	28.0	64.0	0.0	0.0	24.0	0	0
07:34:20	10.7	23.0	63.0	0.0	0.0	24.0	0	0
07:34:21	10.8	28.0	63.0	0.0	0.0	24.0	0	0
07:34:22	10.8	28.0	63.0	0.0	0.0	24.0	0	0
07:34:23	10.8	30.0	64.0	0.0	0.0	24.0	0	0
07:34:24	10.9	26.0	64.0	0.0	0.0	24.0	0	0
07:34:25	10.8	28.0	64.0	0.0	0.0	24.0	0	0
07:34:26	10.8	26.0	64.0	0.0	0.0	24.0	0	0
07:34:27	10.7	24.0	63.0	0.0	0.0	24.0	0	0
07:34:28	10.6	23.0	63.0	0.0	0.0	24.0	0	0
07:34:29	10.6	24.0	63.0	0.0	0.0	24.0	0	0
07:34:30	10.8	25.0	63.0	0.0	0.0	24.0	0	0
07:34:31	10.9	34.0	63.0	0.0	0.0	24.0	0	0
07:34:32	10.9	32.0	63.0	0.0	0.0	24.0	0	0
07:34:33	10.9	28.0	64.0	0.0	0.0	24.0	0	0
07:34:34	11.0	26.0	64.0	0.0	0.0	24.0	0	0
07:34:35	11.0	30.0	64.0	0.0	0.0	24.0	0	0
07:34:36	11.1	33.0	65.0	0.0	0.0	24.0	0	0
07:34:37	11.1	29.0	65.0	0.0	0.0	24.0	0	0
07:34:38	11.1	29.0	65.0	0.0	0.0	24.0	0	0
07:34:39	11.1	26.0	65.0	0.0	0.0	24.0	0	0
07:34:40	11.1	28.0	65.0	0.0	0.0	24.0	0	0
07:34:41	11.1	28.0	65.0	0.0	0.0	24.0	0	0
07:34:42	11.1	26.0	65.0	0.0	0.0	24.0	0	0
07:34:43	11.1	30.0	65.0	0.0	0.0	24.0	0	0
07:34:44	11.0	30.0	65.0	0.0	0.0	24.0	0	0
07:34:45	10.9	22.0	65.0	0.0	0.0	24.0	0	0
07:34:46	10.9	24.0	65.0	0.0	0.0	24.0	0	0
07:34:47	10.9	23.0	64.0	0.0	0.0	24.0	0	0
07:34:48	10.9	25.0	64.0	0.0	0.0	24.0	0	0
07:34:49	10.9	30.0	64.0	0.0	0.0	24.0	0	0
07:34:50	11.0	29.0	64.0	0.0	0.0	24.0	0	0
07:34:51	11.1	30.0	65.0	0.0	0.0	24.0	0	0
07:34:52	11.1	32.0	65.0	0.0	0.0	24.0	0	0
07:34:53	11.1	28.0	65.0	0.0	0.0	24.0	0	0
07:34:54	11.1	28.0	65.0	0.0	0.0	24.0	0	0
07:34:55	10.9	28.0	65.0	0.0	0.0	24.0	0	0
07:34:56	10.9	21.0	65.0	0.0	0.0	24.0	0	0
07:34:57	10.9	22.0	64.0	0.0	0.0	24.0	0	0
07:34:58	10.9	26.0	64.0	0.0	0.0	24.0	0	0
07:34:59	10.9	31.0	64.0	0.0	0.0	24.0	0	0
07:35:00	10.9	26.0	64.0	0.0	0.0	24.0	0	0
07:35:01	10.8	29.0	64.0	0.0	0.0	24.0	0	0
07:35:02	10.7	22.0	64.0	0.0	0.0	24.0	0	0
07:35:03	10.6	22.0	64.0	0.0	0.0	24.0	0	0
07:35:04	10.5	24.0	63.0	0.0	0.0	24.0	0	0
07:35:05	10.5	24.0	62.0	0.0	0.0	24.0	0	0
07:35:06	10.6	25.0	62.0	0.0	0.0	24.0	0	0
07:35:07	10.6	29.0	62.0	0.0	0.0	24.0	0	0
07:35:08	10.7	29.0	62.0	0.0	0.0	24.0	0	0
07:35:09	10.8	29.0	63.0	0.0	0.0	24.0	0	0
07:35:10	10.8	31.0	63.0	0.0	0.0	24.0	0	0
07:35:11	10.8	28.0	63.0	0.0	0.0	24.0	0	0
07:35:12	10.7	25.0	63.0	0.0	0.0	24.0	0	0
07:35:13	10.8	24.0	63.0	0.0	0.0	24.0	0	0
07:35:14	10.9	29.0	63.0	0.0	0.0	24.0	0	0
07:35:15	10.9	33.0	64.0	0.0	0.0	24.0	0	0
07:35:16	10.8	28.0	64.0	0.0	0.0	24.0	0	0
07:35:17	10.7	25.0	64.0	0.0	0.0	24.0	0	0
07:35:18	10.7	24.0	64.0	0.0	0.0	24.0	0	0
07:35:19	10.6	23.0	63.0	0.0	0.0	24.0	0	0
07:35:20	10.6	23.0	63.0	0.0	0.0	24.0	0	0
07:35:21	10.6	20.0	62.0	0.0	0.0	24.0	0	0
07:35:22	10.7	29.0	62.0	0.0	0.0	24.0	0	0
07:35:23	10.8	28.0	62.0	0.0	0.0	24.0	0	0
07:35:24	10.9	28.0	63.0	0.0	0.0	24.0	0	0
07:35:25	10.9	32.0	64.0	0.0	0.0	24.0	0	0
07:35:26	10.9	30.0	64.0	0.0	0.0	24.0	0	0
07:35:27	10.9	27.0	64.0	0.0	0.0	24.0	0	0
07:35:28	10.7	23.0	64.0	0.0	0.0	24.0	0	0
07:35:29	10.8	20.0	63.0	0.0	0.0	24.0	0	0
07:35:30	10.7	30.0	63.0	0.0	0.0	24.0	0	0
07:35:31	10.6	26.0	63.0	0.0	0.0	24.0	0	0
07:35:32	10.7	20.0	63.0	0.0	0.0	24.0	0	0
07:35:33	10.8	27.0	62.0	0.0	0.0	24.0	0	0
07:35:34	10.8	32.0	63.0	0.0	0.0	24.0	0	0
07:35:35	10.9	27.0	63.0	0.0	0.0	24.0	0	0
07:35:36	11.0	31.0	63.0	0.0	0.0	24.0	0	0
07:35:37	11.0	33.0	64.0	0.0	0.0	24.0	0	0
07:35:38	11.0	30.0	64.0	0.0	0.0	24.0	0	0
07:35:39	11.0	27.0	64.0	0.0	0.0	24.0	0	0
07:35:40	10.9	26.0	65.0	0.0	0.0	24.0	0	0
07:35:41	10.9	26.0	65.0	0.0	0.0	24.0	0	0
07:35:42	10.8	24.0	64.0	0.0	0.0	24.0	0	0
07:35:43	10.8	21.0	64.0	0.0	0.0	24.0	0	0
07:35:44	11.0	28.0	63.0	0.0	0.0	24.0	0	0
07:35:45	10.9	34.0	64.0	0.0	0.0	24.0	0	0
07:35:46	10.8	25.0	64.0	0.0	0.0	24.0	0	0
07:35:47	10.8	23.0	64.0	0.0	0.0	24.0	0	0
07:35:48	10.9	24.0	63.0	0.0	0.0	24.0	0	0
07:35:49	11.1	33.0	64.0	0.0	0.0	24.0	0	0
07:35:50	11.3	34.0	64.0	0.0	0.0	24.0	0	0
07:35:51	11.3	38.0	65.0	0.0	0.0	24.0	0	0
