# Supplementary material for: Handcycling with concurrent lower body low-frequency electromyostimulation significantly increases acute oxygen uptake: implications for rehabilitation and prevention
Source: PeerJ. 2022 May 18;10:e13333. doi: 10.7717/peerj.13333 (PMC9123886; doi:10.7717/peerj.13333)
Supplement: Supplemental Information 1 — Raw data for each participant (load, heart rate, spirometric data) and R-Scripts for data processing (as described in the material & method section under “Data aquisition”), and EMS intensity and blood lactate concentration. [file peerj-10-13333-s001.zip › raw_data/HANDCYCLE/EMS_Pilot_23_EMS_LOAD.csv]

Time	Speed [km/h]	Power [watt]	Cadence	Heartrate	Temperature [?]	Altitude [m]	latitude	longitude
07:10:51	0.0	0.0	0.0	0.0	0.0	24.0	0	0
07:10:52	0.0	0.0	0.0	0.0	0.0	24.0	0	0
07:10:53	0.0	0.0	0.0	0.0	0.0	24.0	0	0
07:10:54	0.0	0.0	0.0	0.0	0.0	24.0	0	0
07:10:55	0.0	0.0	0.0	0.0	0.0	24.0	0	0
07:10:56	0.0	0.0	0.0	0.0	0.0	24.0	0	0
07:10:57	0.0	0.0	0.0	0.0	0.0	24.0	0	0
07:10:58	0.0	0.0	0.0	0.0	0.0	24.0	0	0
07:10:59	0.0	0.0	0.0	0.0	0.0	24.0	0	0
07:11:00	0.0	0.0	0.0	0.0	0.0	24.0	0	0
07:11:01	0.0	0.0	0.0	0.0	0.0	24.0	0	0
07:11:02	0.0	0.0	0.0	0.0	0.0	24.0	0	0
07:11:03	0.0	0.0	0.0	0.0	0.0	24.0	0	0
07:11:04	0.0	0.0	0.0	0.0	0.0	24.0	0	0
07:11:05	0.0	0.0	0.0	0.0	0.0	24.0	0	0
07:11:06	0.0	0.0	0.0	0.0	0.0	24.0	0	0
07:11:07	0.0	0.0	0.0	0.0	0.0	24.0	0	0
07:11:08	0.0	0.0	0.0	0.0	0.0	24.0	0	0
07:11:09	0.0	0.0	0.0	0.0	0.0	24.0	0	0
07:11:10	0.1	0.0	0.0	0.0	0.0	24.0	0	0
07:11:11	0.6	0.0	0.0	0.0	0.0	24.0	0	0
07:11:12	0.7	0.0	0.0	0.0	0.0	24.0	0	0
07:11:13	2.4	0.0	0.0	0.0	0.0	24.0	0	0
07:11:14	3.8	0.0	0.0	0.0	0.0	24.0	0	0
07:11:15	5.6	0.0	0.0	0.0	0.0	24.0	0	0
07:11:16	6.7	0.0	0.0	0.0	0.0	24.0	0	0
07:11:17	7.7	0.0	0.0	0.0	0.0	24.0	0	0
07:11:18	8.5	52.0	47.0	0.0	0.0	24.0	0	0
07:11:19	9.1	52.0	47.0	0.0	0.0	24.0	0	0
07:11:20	9.9	52.0	47.0	0.0	0.0	24.0	0	0
07:11:21	10.2	41.0	52.0	0.0	0.0	24.0	0	0
07:11:22	10.3	52.0	57.0	0.0	0.0	24.0	0	0
07:11:23	10.6	33.0	59.0	0.0	0.0	24.0	0	0
07:11:24	10.8	23.0	61.0	0.0	0.0	24.0	0	0
07:11:25	11.0	38.0	62.0	0.0	0.0	24.0	0	0
07:11:26	10.9	34.0	64.0	0.0	0.0	24.0	0	0
07:11:27	10.9	19.0	64.0	0.0	0.0	24.0	0	0
07:11:28	10.9	26.0	64.0	0.0	0.0	24.0	0	0
07:11:29	10.9	28.0	64.0	0.0	0.0	24.0	0	0
07:11:30	10.8	29.0	64.0	0.0	0.0	24.0	0	0
07:11:31	10.6	25.0	64.0	0.0	0.0	24.0	0	0
07:11:32	10.6	18.0	63.0	0.0	0.0	24.0	0	0
07:11:33	10.7	22.0	63.0	0.0	0.0	24.0	0	0
07:11:34	10.7	32.0	63.0	0.0	0.0	24.0	0	0
07:11:35	10.7	29.0	63.0	0.0	0.0	24.0	0	0
07:11:36	10.5	26.0	63.0	0.0	0.0	24.0	0	0
07:11:37	10.3	20.0	63.0	0.0	0.0	24.0	0	0
07:11:38	10.3	16.0	62.0	0.0	0.0	24.0	0	0
07:11:39	10.4	16.0	61.0	0.0	0.0	24.0	0	0
07:11:40	10.0	30.0	60.0	0.0	0.0	24.0	0	0
07:11:41	9.7	30.0	60.0	0.0	0.0	24.0	0	0
07:11:42	9.4	21.0	55.0	0.0	0.0	24.0	0	0
07:11:43	9.5	9.0	39.0	0.0	0.0	24.0	0	0
07:11:44	10.1	9.0	56.0	0.0	0.0	24.0	0	0
07:11:45	10.7	27.0	56.0	0.0	0.0	24.0	0	0
07:11:46	10.7	55.0	58.0	0.0	0.0	24.0	0	0
07:11:47	10.6	53.0	62.0	0.0	0.0	24.0	0	0
07:11:48	10.6	32.0	63.0	0.0	0.0	24.0	0	0
07:11:49	10.6	26.0	62.0	0.0	0.0	24.0	0	0
07:11:50	10.7	30.0	63.0	0.0	0.0	24.0	0	0
07:11:51	11.1	32.0	63.0	0.0	0.0	24.0	0	0
07:11:52	11.5	40.0	64.0	0.0	0.0	24.0	0	0
07:11:53	11.5	53.0	66.0	0.0	0.0	24.0	0	0
07:11:54	11.4	34.0	67.0	0.0	0.0	24.0	0	0
07:11:55	11.6	26.0	67.0	0.0	0.0	24.0	0	0
07:11:56	11.6	31.0	67.0	0.0	0.0	24.0	0	0
07:11:57	11.5	40.0	68.0	0.0	0.0	24.0	0	0
07:11:58	11.3	22.0	68.0	0.0	0.0	24.0	0	0
07:11:59	11.1	23.0	67.0	0.0	0.0	24.0	0	0
07:12:00	11.0	21.0	66.0	0.0	0.0	24.0	0	0
07:12:01	10.9	22.0	65.0	0.0	0.0	24.0	0	0
07:12:02	10.8	21.0	64.0	0.0	0.0	24.0	0	0
07:12:03	11.1	19.0	63.0	0.0	0.0	24.0	0	0
07:12:04	11.1	41.0	64.0	0.0	0.0	24.0	0	0
07:12:05	10.9	36.0	65.0	0.0	0.0	24.0	0	0
07:12:06	10.9	26.0	65.0	0.0	0.0	24.0	0	0
07:12:07	10.8	21.0	64.0	0.0	0.0	24.0	0	0
07:12:08	10.7	24.0	64.0	0.0	0.0	24.0	0	0
07:12:09	10.6	22.0	63.0	0.0	0.0	24.0	0	0
07:12:10	10.6	24.0	63.0	0.0	0.0	24.0	0	0
07:12:11	10.5	25.0	62.0	0.0	0.0	24.0	0	0
07:12:12	10.5	25.0	62.0	0.0	0.0	24.0	0	0
07:12:13	10.5	25.0	62.0	0.0	0.0	24.0	0	0
07:12:14	10.4	26.0	62.0	0.0	0.0	24.0	0	0
07:12:15	10.6	24.0	61.0	0.0	0.0	24.0	0	0
07:12:16	10.8	25.0	61.0	0.0	0.0	24.0	0	0
07:12:17	10.9	40.0	62.0	0.0	0.0	24.0	0	0
07:12:18	11.0	35.0	64.0	0.0	0.0	24.0	0	0
07:12:19	11.1	34.0	65.0	0.0	0.0	24.0	0	0
07:12:20	11.1	34.0	65.0	0.0	0.0	24.0	0	0
07:12:21	10.9	24.0	65.0	0.0	0.0	24.0	0	0
07:12:22	10.9	24.0	65.0	0.0	0.0	24.0	0	0
07:12:23	11.0	23.0	64.0	0.0	0.0	24.0	0	0
07:12:24	10.9	30.0	64.0	0.0	0.0	24.0	0	0
07:12:25	11.0	29.0	64.0	0.0	0.0	24.0	0	0
07:12:26	10.9	30.0	64.0	0.0	0.0	24.0	0	0
07:12:27	10.9	26.0	64.0	0.0	0.0	24.0	0	0
07:12:28	10.9	25.0	64.0	0.0	0.0	24.0	0	0
07:12:29	10.8	26.0	64.0	0.0	0.0	24.0	0	0
07:12:30	10.7	28.0	64.0	0.0	0.0	24.0	0	0
07:12:31	10.6	22.0	63.0	0.0	0.0	24.0	0	0
07:12:32	10.7	24.0	63.0	0.0	0.0	24.0	0	0
07:12:33	10.7	29.0	63.0	0.0	0.0	24.0	0	0
07:12:34	10.8	32.0	63.0	0.0	0.0	24.0	0	0
07:12:35	10.8	29.0	63.0	0.0	0.0	24.0	0	0
07:12:36	10.8	28.0	63.0	0.0	0.0	24.0	0	0
07:12:37	10.7	26.0	63.0	0.0	0.0	24.0	0	0
07:12:38	10.6	24.0	63.0	0.0	0.0	24.0	0	0
07:12:39	10.6	23.0	63.0	0.0	0.0	24.0	0	0
07:12:40	10.6	25.0	62.0	0.0	0.0	24.0	0	0
07:12:41	10.7	25.0	62.0	0.0	0.0	24.0	0	0
07:12:42	10.8	30.0	62.0	0.0	0.0	24.0	0	0
07:12:43	10.8	35.0	63.0	0.0	0.0	24.0	0	0
07:12:44	10.8	30.0	63.0	0.0	0.0	24.0	0	0
07:12:45	10.9	27.0	63.0	0.0	0.0	24.0	0	0
07:12:46	10.8	29.0	63.0	0.0	0.0	24.0	0	0
07:12:47	10.7	30.0	64.0	0.0	0.0	24.0	0	0
07:12:48	10.6	25.0	64.0	0.0	0.0	24.0	0	0
07:12:49	10.5	20.0	63.0	0.0	0.0	24.0	0	0
07:12:50	10.5	22.0	62.0	0.0	0.0	24.0	0	0
07:12:51	10.6	22.0	62.0	0.0	0.0	24.0	0	0
07:12:52	10.7	27.0	61.0	0.0	0.0	24.0	0	0
07:12:53	10.7	36.0	62.0	0.0	0.0	24.0	0	0
07:12:54	10.6	30.0	63.0	0.0	0.0	24.0	0	0
07:12:55	10.7	27.0	63.0	0.0	0.0	24.0	0	0
07:12:56	10.7	28.0	63.0	0.0	0.0	24.0	0	0
07:12:57	10.6	27.0	63.0	0.0	0.0	24.0	0	0
07:12:58	10.5	24.0	63.0	0.0	0.0	24.0	0	0
07:12:59	10.4	21.0	62.0	0.0	0.0	24.0	0	0
07:13:00	10.4	22.0	61.0	0.0	0.0	24.0	0	0
07:13:01	10.5	25.0	61.0	0.0	0.0	24.0	0	0
07:13:02	10.5	29.0	61.0	0.0	0.0	24.0	0	0
07:13:03	10.5	28.0	61.0	0.0	0.0	24.0	0	0
07:13:04	10.6	26.0	61.0	0.0	0.0	24.0	0	0
07:13:05	10.6	27.0	61.0	0.0	0.0	24.0	0	0
07:13:06	10.7	33.0	62.0	0.0	0.0	24.0	0	0
07:13:07	10.7	29.0	62.0	0.0	0.0	24.0	0	0
07:13:08	10.7	30.0	63.0	0.0	0.0	24.0	0	0
07:13:09	10.6	27.0	63.0	0.0	0.0	24.0	0	0
07:13:10	10.6	25.0	63.0	0.0	0.0	24.0	0	0
07:13:11	10.5	25.0	62.0	0.0	0.0	24.0	0	0
07:13:12	10.6	25.0	62.0	0.0	0.0	24.0	0	0
07:13:13	10.6	30.0	62.0	0.0	0.0	24.0	0	0
07:13:14	10.6	28.0	62.0	0.0	0.0	24.0	0	0
07:13:15	10.6	25.0	62.0	0.0	0.0	24.0	0	0
07:13:16	10.7	26.0	62.0	0.0	0.0	24.0	0	0
07:13:17	10.7	29.0	62.0	0.0	0.0	24.0	0	0
07:13:18	10.7	29.0	63.0	0.0	0.0	24.0	0	0
07:13:19	10.6	33.0	63.0	0.0	0.0	24.0	0	0
07:13:20	10.5	27.0	63.0	0.0	0.0	24.0	0	0
07:13:21	10.5	20.0	63.0	0.0	0.0	24.0	0	0
07:13:22	10.3	25.0	62.0	0.0	0.0	24.0	0	0
07:13:23	10.2	22.0	62.0	0.0	0.0	24.0	0	0
07:13:24	10.3	18.0	61.0	0.0	0.0	24.0	0	0
07:13:25	10.5	21.0	60.0	0.0	0.0	24.0	0	0
07:13:26	10.5	33.0	62.0	0.0	0.0	24.0	0	0
07:13:27	10.4	27.0	62.0	0.0	0.0	24.0	0	0
07:13:28	10.4	24.0	62.0	0.0	0.0	24.0	0	0
07:13:29	10.3	22.0	61.0	0.0	0.0	24.0	0	0
07:13:30	10.3	22.0	60.0	0.0	0.0	24.0	0	0
07:13:31	10.3	28.0	61.0	0.0	0.0	24.0	0	0
07:13:32	10.3	27.0	61.0	0.0	0.0	24.0	0	0
07:13:33	10.7	26.0	61.0	0.0	0.0	24.0	0	0
07:13:34	10.8	42.0	62.0	0.0	0.0	24.0	0	0
07:13:35	10.8	35.0	63.0	0.0	0.0	24.0	0	0
07:13:36	10.7	27.0	63.0	0.0	0.0	24.0	0	0
07:13:37	10.7	24.0	63.0	0.0	0.0	24.0	0	0
07:13:38	10.7	25.0	63.0	0.0	0.0	24.0	0	0
07:13:39	10.6	28.0	63.0	0.0	0.0	24.0	0	0
07:13:40	10.5	27.0	63.0	0.0	0.0	24.0	0	0
07:13:41	10.4	23.0	62.0	0.0	0.0	24.0	0	0
07:13:42	10.3	23.0	62.0	0.0	0.0	24.0	0	0
07:13:43	10.3	23.0	61.0	0.0	0.0	24.0	0	0
07:13:44	10.3	21.0	61.0	0.0	0.0	24.0	0	0
07:13:45	10.3	30.0	61.0	0.0	0.0	24.0	0	0
07:13:46	10.3	24.0	61.0	0.0	0.0	24.0	0	0
07:13:47	10.2	26.0	61.0	0.0	0.0	24.0	0	0
07:13:48	10.2	23.0	60.0	0.0	0.0	24.0	0	0
07:13:49	10.2	26.0	60.0	0.0	0.0	24.0	0	0
07:13:50	10.2	26.0	60.0	0.0	0.0	24.0	0	0
07:13:51	10.3	24.0	60.0	0.0	0.0	24.0	0	0
07:13:52	10.4	29.0	60.0	0.0	0.0	24.0	0	0
07:13:53	10.5	31.0	61.0	0.0	0.0	24.0	0	0
07:13:54	10.5	32.0	61.0	0.0	0.0	24.0	0	0
07:13:55	10.3	27.0	62.0	0.0	0.0	24.0	0	0
07:13:56	10.3	25.0	61.0	0.0	0.0	24.0	0	0
07:13:57	10.4	18.0	61.0	0.0	0.0	24.0	0	0
07:13:58	10.6	27.0	61.0	0.0	0.0	24.0	0	0
07:13:59	10.7	35.0	61.0	0.0	0.0	24.0	0	0
07:14:00	10.6	37.0	62.0	0.0	0.0	24.0	0	0
07:14:01	10.5	28.0	63.0	0.0	0.0	24.0	0	0
07:14:02	10.5	23.0	63.0	0.0	0.0	24.0	0	0
07:14:03	10.5	23.0	62.0	0.0	0.0	24.0	0	0
07:14:04	10.5	28.0	62.0	0.0	0.0	24.0	0	0
07:14:05	10.4	26.0	62.0	0.0	0.0	24.0	0	0
07:14:06	10.3	24.0	62.0	0.0	0.0	24.0	0	0
07:14:07	10.3	24.0	61.0	0.0	0.0	24.0	0	0
07:14:08	10.3	23.0	61.0	0.0	0.0	24.0	0	0
07:14:09	10.4	26.0	61.0	0.0	0.0	24.0	0	0
07:14:10	10.4	28.0	61.0	0.0	0.0	24.0	0	0
07:14:11	10.4	25.0	61.0	0.0	0.0	24.0	0	0
07:14:12	10.4	27.0	61.0	0.0	0.0	24.0	0	0
07:14:13	10.3	25.0	61.0	0.0	0.0	24.0	0	0
07:14:14	10.3	25.0	61.0	0.0	0.0	24.0	0	0
07:14:15	10.3	25.0	61.0	0.0	0.0	24.0	0	0
07:14:16	10.3	27.0	61.0	0.0	0.0	24.0	0	0
07:14:17	10.2	24.0	61.0	0.0	0.0	24.0	0	0
07:14:18	10.1	24.0	60.0	0.0	0.0	24.0	0	0
07:14:19	10.1	22.0	60.0	0.0	0.0	24.0	0	0
07:14:20	10.1	25.0	60.0	0.0	0.0	24.0	0	0
07:14:21	10.1	25.0	60.0	0.0	0.0	24.0	0	0
07:14:22	10.2	25.0	60.0	0.0	0.0	24.0	0	0
07:14:23	10.3	30.0	60.0	0.0	0.0	24.0	0	0
07:14:24	10.3	29.0	60.0	0.0	0.0	24.0	0	0
07:14:25	10.3	29.0	61.0	0.0	0.0	24.0	0	0
07:14:26	10.3	25.0	61.0	0.0	0.0	24.0	0	0
07:14:27	10.3	26.0	61.0	0.0	0.0	24.0	0	0
07:14:28	10.4	27.0	61.0	0.0	0.0	24.0	0	0
07:14:29	10.4	30.0	61.0	0.0	0.0	24.0	0	0
07:14:30	10.3	26.0	61.0	0.0	0.0	24.0	0	0
07:14:31	10.2	20.0	61.0	0.0	0.0	24.0	0	0
07:14:32	10.2	23.0	60.0	0.0	0.0	24.0	0	0
07:14:33	10.4	25.0	60.0	0.0	0.0	24.0	0	0
07:14:34	10.5	33.0	60.0	0.0	0.0	24.0	0	0
07:14:35	10.4	34.0	61.0	0.0	0.0	24.0	0	0
07:14:36	10.4	23.0	61.0	0.0	0.0	24.0	0	0
07:14:37	10.5	25.0	61.0	0.0	0.0	24.0	0	0
07:14:38	10.5	30.0	61.0	0.0	0.0	24.0	0	0
07:14:39	10.4	29.0	62.0	0.0	0.0	24.0	0	0
07:14:40	10.3	22.0	61.0	0.0	0.0	24.0	0	0
07:14:41	10.3	22.0	61.0	0.0	0.0	24.0	0	0
07:14:42	10.3	21.0	60.0	0.0	0.0	24.0	0	0
07:14:43	10.5	28.0	60.0	0.0	0.0	24.0	0	0
07:14:44	10.6	35.0	61.0	0.0	0.0	24.0	0	0
07:14:45	10.6	34.0	62.0	0.0	0.0	24.0	0	0
07:14:46	10.6	28.0	63.0	0.0	0.0	24.0	0	0
07:14:47	10.5	28.0	62.0	0.0	0.0	24.0	0	0
07:14:48	10.5	23.0	62.0	0.0	0.0	24.0	0	0
07:14:49	10.5	26.0	62.0	0.0	0.0	24.0	0	0
07:14:50	10.5	26.0	62.0	0.0	0.0	24.0	0	0
07:14:51	10.4	28.0	62.0	0.0	0.0	24.0	0	0
07:14:52	10.3	25.0	62.0	0.0	0.0	24.0	0	0
07:14:53	10.1	21.0	61.0	0.0	0.0	24.0	0	0
07:14:54	10.0	20.0	61.0	0.0	0.0	24.0	0	0
07:14:55	9.9	18.0	60.0	0.0	0.0	24.0	0	0
07:14:56	9.9	22.0	59.0	0.0	0.0	24.0	0	0
07:14:57	10.1	20.0	58.0	0.0	0.0	24.0	0	0
07:14:58	10.3	28.0	58.0	0.0	0.0	24.0	0	0
07:14:59	10.6	40.0	59.0	0.0	0.0	24.0	0	0
07:15:00	10.7	40.0	61.0	0.0	0.0	24.0	0	0
07:15:01	10.9	38.0	63.0	0.0	0.0	24.0	0	0
07:15:02	11.0	28.0	63.0	0.0	0.0	24.0	0	0
07:15:03	11.0	36.0	64.0	0.0	0.0	24.0	0	0
07:15:04	11.0	30.0	65.0	0.0	0.0	24.0	0	0
07:15:05	11.1	25.0	64.0	0.0	0.0	24.0	0	0
07:15:06	11.0	33.0	65.0	0.0	0.0	24.0	0	0
07:15:07	11.0	26.0	65.0	0.0	0.0	24.0	0	0
07:15:08	10.9	25.0	65.0	0.0	0.0	24.0	0	0
07:15:09	10.9	26.0	64.0	0.0	0.0	24.0	0	0
07:15:10	11.0	27.0	64.0	0.0	0.0	24.0	0	0
07:15:11	10.9	33.0	64.0	0.0	0.0	24.0	0	0
07:15:12	10.7	27.0	64.0	0.0	0.0	24.0	0	0
07:15:13	10.6	19.0	64.0	0.0	0.0	24.0	0	0
07:15:14	10.5	20.0	63.0	0.0	0.0	24.0	0	0
07:15:15	10.6	23.0	62.0	0.0	0.0	24.0	0	0
07:15:16	10.5	26.0	62.0	0.0	0.0	24.0	0	0
07:15:17	10.4	27.0	62.0	0.0	0.0	24.0	0	0
07:15:18	10.8	25.0	62.0	0.0	0.0	24.0	0	0
07:15:19	10.9	29.0	62.0	0.0	0.0	24.0	0	0
07:15:20	10.8	42.0	63.0	0.0	0.0	24.0	0	0
07:15:21	10.7	30.0	64.0	0.0	0.0	24.0	0	0
07:15:22	10.7	22.0	63.0	0.0	0.0	24.0	0	0
07:15:23	10.8	25.0	63.0	0.0	0.0	24.0	0	0
07:15:24	10.7	27.0	63.0	0.0	0.0	24.0	0	0
07:15:25	10.7	24.0	63.0	0.0	0.0	24.0	0	0
07:15:26	10.6	27.0	63.0	0.0	0.0	24.0	0	0
07:15:27	10.6	23.0	63.0	0.0	0.0	24.0	0	0
07:15:28	10.6	29.0	63.0	0.0	0.0	24.0	0	0
07:15:29	10.6	24.0	62.0	0.0	0.0	24.0	0	0
07:15:30	10.6	24.0	62.0	0.0	0.0	24.0	0	0
07:15:31	10.7	28.0	62.0	0.0	0.0	24.0	0	0
07:15:32	10.7	32.0	62.0	0.0	0.0	24.0	0	0
07:15:33	10.8	29.0	63.0	0.0	0.0	24.0	0	0
07:15:34	10.8	32.0	63.0	0.0	0.0	24.0	0	0
07:15:35	10.8	27.0	63.0	0.0	0.0	24.0	0	0
07:15:36	10.8	30.0	63.0	0.0	0.0	24.0	0	0
07:15:37	10.8	28.0	64.0	0.0	0.0	24.0	0	0
07:15:38	10.7	28.0	64.0	0.0	0.0	24.0	0	0
07:15:39	10.6	24.0	63.0	0.0	0.0	24.0	0	0
07:15:40	10.5	23.0	63.0	0.0	0.0	24.0	0	0
07:15:41	10.5	21.0	62.0	0.0	0.0	24.0	0	0
07:15:42	10.7	25.0	62.0	0.0	0.0	24.0	0	0
07:15:43	10.6	29.0	62.0	0.0	0.0	24.0	0	0
07:15:44	10.6	36.0	63.0	0.0	0.0	24.0	0	0
07:15:45	10.5	22.0	63.0	0.0	0.0	24.0	0	0
07:15:46	10.6	23.0	62.0	0.0	0.0	24.0	0	0
07:15:47	10.6	29.0	62.0	0.0	0.0	24.0	0	0
07:15:48	10.6	26.0	62.0	0.0	0.0	24.0	0	0
07:15:49	10.5	27.0	62.0	0.0	0.0	24.0	0	0
07:15:50	10.4	23.0	62.0	0.0	0.0	24.0	0	0
07:15:51	10.2	21.0	61.0	0.0	0.0	24.0	0	0
07:15:52	10.3	21.0	61.0	0.0	0.0	24.0	0	0
07:15:53	10.5	28.0	60.0	0.0	0.0	24.0	0	0
07:15:54	10.7	33.0	61.0	0.0	0.0	24.0	0	0
07:15:55	10.7	37.0	62.0	0.0	0.0	24.0	0	0
07:15:56	10.7	28.0	63.0	0.0	0.0	24.0	0	0
07:15:57	10.6	28.0	63.0	0.0	0.0	24.0	0	0
07:15:58	10.6	21.0	62.0	0.0	0.0	24.0	0	0
07:15:59	10.6	23.0	62.0	0.0	0.0	24.0	0	0
07:16:00	10.8	28.0	62.0	0.0	0.0	24.0	0	0
07:16:01	10.9	33.0	62.0	0.0	0.0	24.0	0	0
07:16:02	10.8	40.0	64.0	0.0	0.0	24.0	0	0
07:16:03	10.9	24.0	64.0	0.0	0.0	24.0	0	0
07:16:04	10.9	28.0	63.0	0.0	0.0	24.0	0	0
07:16:05	10.8	32.0	64.0	0.0	0.0	24.0	0	0
07:16:06	10.7	26.0	64.0	0.0	0.0	24.0	0	0
07:16:07	10.6	24.0	63.0	0.0	0.0	24.0	0	0
07:16:08	10.6	23.0	63.0	0.0	0.0	24.0	0	0
07:16:09	10.7	23.0	63.0	0.0	0.0	24.0	0	0
07:16:10	10.6	28.0	62.0	0.0	0.0	24.0	0	0
07:16:11	10.5	30.0	63.0	0.0	0.0	24.0	0	0
07:16:12	10.5	24.0	63.0	0.0	0.0	24.0	0	0
07:16:13	10.5	29.0	62.0	0.0	0.0	24.0	0	0
07:16:14	10.5	25.0	62.0	0.0	0.0	24.0	0	0
07:16:15	10.5	27.0	62.0	0.0	0.0	24.0	0	0
07:16:16	10.4	24.0	62.0	0.0	0.0	24.0	0	0
07:16:17	10.5	25.0	61.0	0.0	0.0	24.0	0	0
07:16:18	10.6	27.0	62.0	0.0	0.0	24.0	0	0
07:16:19	10.7	29.0	62.0	0.0	0.0	24.0	0	0
07:16:20	10.8	33.0	62.0	0.0	0.0	24.0	0	0
07:16:21	10.8	32.0	63.0	0.0	0.0	24.0	0	0
07:16:22	10.7	27.0	63.0	0.0	0.0	24.0	0	0
07:16:23	10.6	24.0	63.0	0.0	0.0	24.0	0	0
07:16:24	10.6	24.0	63.0	0.0	0.0	24.0	0	0
07:16:25	10.7	25.0	62.0	0.0	0.0	24.0	0	0
07:16:26	10.7	30.0	62.0	0.0	0.0	24.0	0	0
07:16:27	10.7	32.0	63.0	0.0	0.0	24.0	0	0
07:16:28	10.6	26.0	63.0	0.0	0.0	24.0	0	0
07:16:29	10.5	24.0	63.0	0.0	0.0	24.0	0	0
07:16:30	10.5	24.0	62.0	0.0	0.0	24.0	0	0
07:16:31	10.5	20.0	62.0	0.0	0.0	24.0	0	0
07:16:32	10.5	31.0	62.0	0.0	0.0	24.0	0	0
07:16:33	10.4	24.0	62.0	0.0	0.0	24.0	0	0
07:16:34	10.3	24.0	62.0	0.0	0.0	24.0	0	0
07:16:35	10.4	22.0	61.0	0.0	0.0	24.0	0	0
07:16:36	10.6	23.0	60.0	0.0	0.0	24.0	0	0
07:16:37	10.7	36.0	61.0	0.0	0.0	24.0	0	0
07:16:38	10.7	35.0	62.0	0.0	0.0	24.0	0	0
07:16:39	10.9	30.0	63.0	0.0	0.0	24.0	0	0
07:16:40	11.0	39.0	64.0	0.0	0.0	24.0	0	0
07:16:41	10.8	30.0	65.0	0.0	0.0	24.0	0	0
07:16:42	10.8	20.0	64.0	0.0	0.0	24.0	0	0
07:16:43	10.8	24.0	63.0	0.0	0.0	24.0	0	0
07:16:44	11.0	26.0	63.0	0.0	0.0	24.0	0	0
07:16:45	10.9	36.0	64.0	0.0	0.0	24.0	0	0
07:16:46	10.8	28.0	64.0	0.0	0.0	24.0	0	0
07:16:47	10.7	23.0	64.0	0.0	0.0	24.0	0	0
07:16:48	10.6	26.0	63.0	0.0	0.0	24.0	0	0
07:16:49	10.7	20.0	63.0	0.0	0.0	24.0	0	0
07:16:50	10.7	25.0	62.0	0.0	0.0	24.0	0	0
07:16:51	10.6	30.0	63.0	0.0	0.0	24.0	0	0
07:16:52	10.5	28.0	63.0	0.0	0.0	24.0	0	0
07:16:53	10.4	22.0	63.0	0.0	0.0	24.0	0	0
07:16:54	10.4	21.0	62.0	0.0	0.0	24.0	0	0
07:16:55	10.3	23.0	61.0	0.0	0.0	24.0	0	0
07:16:56	10.5	23.0	61.0	0.0	0.0	24.0	0	0
07:16:57	10.7	27.0	61.0	0.0	0.0	24.0	0	0
07:16:58	10.8	37.0	61.0	0.0	0.0	24.0	0	0
07:16:59	10.7	35.0	63.0	0.0	0.0	24.0	0	0
07:17:00	10.6	31.0	63.0	0.0	0.0	24.0	0	0
07:17:01	10.5	23.0	63.0	0.0	0.0	24.0	0	0
07:17:02	10.4	20.0	63.0	0.0	0.0	24.0	0	0
07:17:03	10.6	25.0	62.0	0.0	0.0	24.0	0	0
07:17:04	10.5	34.0	62.0	0.0	0.0	24.0	0	0
07:17:05	10.5	24.0	62.0	0.0	0.0	24.0	0	0
07:17:06	10.5	27.0	62.0	0.0	0.0	24.0	0	0
07:17:07	10.5	25.0	62.0	0.0	0.0	24.0	0	0
07:17:08	10.5	26.0	62.0	0.0	0.0	24.0	0	0
07:17:09	10.5	25.0	62.0	0.0	0.0	24.0	0	0
07:17:10	10.3	27.0	62.0	0.0	0.0	24.0	0	0
07:17:11	10.3	20.0	61.0	0.0	0.0	24.0	0	0
07:17:12	10.5	23.0	61.0	0.0	0.0	24.0	0	0
07:17:13	10.7	32.0	61.0	0.0	0.0	24.0	0	0
07:17:14	10.8	41.0	62.0	0.0	0.0	24.0	0	0
07:17:15	10.8	31.0	63.0	0.0	0.0	24.0	0	0
07:17:16	10.9	28.0	63.0	0.0	0.0	24.0	0	0
07:17:17	10.9	30.0	63.0	0.0	0.0	24.0	0	0
07:17:18	10.8	31.0	64.0	0.0	0.0	24.0	0	0
07:17:19	10.8	27.0	64.0	0.0	0.0	24.0	0	0
07:17:20	10.8	23.0	64.0	0.0	0.0	24.0	0	0
07:17:21	10.7	22.0	63.0	0.0	0.0	24.0	0	0
07:17:22	10.6	33.0	63.0	0.0	0.0	24.0	0	0
07:17:23	10.5	22.0	63.0	0.0	0.0	24.0	0	0
07:17:24	10.5	22.0	62.0	0.0	0.0	24.0	0	0
07:17:25	10.5	24.0	62.0	0.0	0.0	24.0	0	0
07:17:26	10.5	24.0	62.0	0.0	0.0	24.0	0	0
07:17:27	10.5	25.0	61.0	0.0	0.0	24.0	0	0
07:17:28	10.5	31.0	61.0	0.0	0.0	24.0	0	0
07:17:29	10.5	27.0	62.0	0.0	0.0	24.0	0	0
07:17:30	10.6	30.0	62.0	0.0	0.0	24.0	0	0
07:17:31	10.5	28.0	62.0	0.0	0.0	24.0	0	0
07:17:32	10.5	23.0	62.0	0.0	0.0	24.0	0	0
07:17:33	10.5	24.0	62.0	0.0	0.0	24.0	0	0
07:17:34	10.5	26.0	62.0	0.0	0.0	24.0	0	0
07:17:35	10.3	28.0	61.0	0.0	0.0	24.0	0	0
07:17:36	10.3	20.0	61.0	0.0	0.0	24.0	0	0
07:17:37	10.5	25.0	61.0	0.0	0.0	24.0	0	0
07:17:38	10.5	33.0	61.0	0.0	0.0	24.0	0	0
07:17:39	10.7	28.0	62.0	0.0	0.0	24.0	0	0
07:17:40	10.8	31.0	62.0	0.0	0.0	24.0	0	0
07:17:41	10.7	35.0	63.0	0.0	0.0	24.0	0	0
07:17:42	10.6	27.0	63.0	0.0	0.0	24.0	0	0
07:17:43	10.6	21.0	63.0	0.0	0.0	24.0	0	0
07:17:44	10.8	23.0	62.0	0.0	0.0	24.0	0	0
07:17:45	10.8	34.0	62.0	0.0	0.0	24.0	0	0
07:17:46	10.7	35.0	63.0	0.0	0.0	24.0	0	0
07:17:47	10.7	27.0	63.0	0.0	0.0	24.0	0	0
07:17:48	10.8	23.0	63.0	0.0	0.0	24.0	0	0
07:17:49	10.8	30.0	63.0	0.0	0.0	24.0	0	0
07:17:50	10.8	31.0	64.0	0.0	0.0	24.0	0	0
07:17:51	10.8	29.0	64.0	0.0	0.0	24.0	0	0
07:17:52	10.9	26.0	64.0	0.0	0.0	24.0	0	0
07:17:53	11.0	30.0	64.0	0.0	0.0	24.0	0	0
07:17:54	10.9	34.0	65.0	0.0	0.0	24.0	0	0
07:17:55	10.8	26.0	65.0	0.0	0.0	24.0	0	0
07:17:56	10.7	20.0	64.0	0.0	0.0	24.0	0	0
07:17:57	10.6	22.0	63.0	0.0	0.0	24.0	0	0
07:17:58	10.5	22.0	63.0	0.0	0.0	24.0	0	0
07:17:59	10.4	22.0	62.0	0.0	0.0	24.0	0	0
07:18:00	10.6	21.0	61.0	0.0	0.0	24.0	0	0
07:18:01	10.6	33.0	61.0	0.0	0.0	24.0	0	0
07:18:02	10.5	30.0	62.0	0.0	0.0	24.0	0	0
07:18:03	10.4	24.0	62.0	0.0	0.0	24.0	0	0
07:18:04	10.3	22.0	61.0	0.0	0.0	24.0	0	0
07:18:05	10.3	23.0	61.0	0.0	0.0	24.0	0	0
07:18:06	10.3	25.0	61.0	0.0	0.0	24.0	0	0
07:18:07	10.4	24.0	60.0	0.0	0.0	24.0	0	0
07:18:08	10.6	27.0	60.0	0.0	0.0	24.0	0	0
07:18:09	10.8	36.0	61.0	0.0	0.0	24.0	0	0
07:18:10	10.8	42.0	63.0	0.0	0.0	24.0	0	0
07:18:11	10.7	30.0	64.0	0.0	0.0	24.0	0	0
07:18:12	10.7	24.0	63.0	0.0	0.0	24.0	0	0
07:18:13	10.7	26.0	63.0	0.0	0.0	24.0	0	0
07:18:14	10.7	27.0	63.0	0.0	0.0	24.0	0	0
07:18:15	10.7	25.0	63.0	0.0	0.0	24.0	0	0
07:18:16	11.0	28.0	63.0	0.0	0.0	24.0	0	0
07:18:17	11.1	33.0	63.0	0.0	0.0	24.0	0	0
07:18:18	11.0	41.0	64.0	0.0	0.0	24.0	0	0
07:18:19	10.9	26.0	65.0	0.0	0.0	24.0	0	0
07:18:20	10.9	24.0	65.0	0.0	0.0	24.0	0	0
07:18:21	10.9	25.0	64.0	0.0	0.0	24.0	0	0
07:18:22	10.9	28.0	64.0	0.0	0.0	24.0	0	0
07:18:23	11.1	30.0	64.0	0.0	0.0	24.0	0	0
07:18:24	11.0	31.0	64.0	0.0	0.0	24.0	0	0
07:18:25	10.8	31.0	65.0	0.0	0.0	24.0	0	0
07:18:26	10.7	21.0	64.0	0.0	0.0	24.0	0	0
07:18:27	10.6	22.0	64.0	0.0	0.0	24.0	0	0
07:18:28	10.5	20.0	63.0	0.0	0.0	24.0	0	0
07:18:29	10.7	21.0	62.0	0.0	0.0	24.0	0	0
07:18:30	10.7	29.0	62.0	0.0	0.0	24.0	0	0
07:18:31	10.6	34.0	63.0	0.0	0.0	24.0	0	0
07:18:32	10.9	25.0	63.0	0.0	0.0	24.0	0	0
07:18:33	10.9	27.0	63.0	0.0	0.0	24.0	0	0
07:18:34	10.7	40.0	64.0	0.0	0.0	24.0	0	0
07:18:35	10.6	24.0	64.0	0.0	0.0	24.0	0	0
07:18:36	10.6	25.0	63.0	0.0	0.0	24.0	0	0
07:18:37	10.7	25.0	63.0	0.0	0.0	24.0	0	0
07:18:38	10.6	32.0	63.0	0.0	0.0	24.0	0	0
07:18:39	10.5	20.0	63.0	0.0	0.0	24.0	0	0
07:18:40	10.7	24.0	62.0	0.0	0.0	24.0	0	0
07:18:41	10.6	32.0	62.0	0.0	0.0	24.0	0	0
07:18:42	10.6	28.0	63.0	0.0	0.0	24.0	0	0
07:18:43	10.4	23.0	62.0	0.0	0.0	24.0	0	0
07:18:44	10.2	22.0	62.0	0.0	0.0	24.0	0	0
07:18:45	10.3	18.0	61.0	0.0	0.0	24.0	0	0
07:18:46	10.3	25.0	60.0	0.0	0.0	24.0	0	0
07:18:47	10.3	26.0	60.0	0.0	0.0	24.0	0	0
07:18:48	10.4	28.0	60.0	0.0	0.0	24.0	0	0
07:18:49	10.8	27.0	61.0	0.0	0.0	24.0	0	0
07:18:50	10.9	45.0	62.0	0.0	0.0	24.0	0	0
07:18:51	10.9	39.0	64.0	0.0	0.0	24.0	0	0
07:18:52	11.0	30.0	64.0	0.0	0.0	24.0	0	0
07:18:53	11.0	31.0	64.0	0.0	0.0	24.0	0	0
07:18:54	11.0	31.0	65.0	0.0	0.0	24.0	0	0
07:18:55	11.0	25.0	65.0	0.0	0.0	24.0	0	0
07:18:56	11.0	28.0	65.0	0.0	0.0	24.0	0	0
07:18:57	10.9	29.0	65.0	0.0	0.0	24.0	0	0
07:18:58	10.9	27.0	65.0	0.0	0.0	24.0	0	0
07:18:59	10.9	26.0	64.0	0.0	0.0	24.0	0	0
07:19:00	11.0	26.0	64.0	0.0	0.0	24.0	0	0
07:19:01	11.1	30.0	64.0	0.0	0.0	24.0	0	0
07:19:02	11.1	34.0	65.0	0.0	0.0	24.0	0	0
07:19:03	11.1	32.0	65.0	0.0	0.0	24.0	0	0
07:19:04	11.1	29.0	65.0	0.0	0.0	24.0	0	0
07:19:05	11.1	32.0	65.0	0.0	0.0	24.0	0	0
07:19:06	11.2	25.0	65.0	0.0	0.0	24.0	0	0
07:19:07	11.2	27.0	65.0	0.0	0.0	24.0	0	0
07:19:08	11.0	34.0	65.0	0.0	0.0	24.0	0	0
07:19:09	10.9	26.0	66.0	0.0	0.0	24.0	0	0
07:19:10	10.7	20.0	65.0	0.0	0.0	24.0	0	0
07:19:11	10.8	24.0	63.0	0.0	0.0	24.0	0	0
07:19:12	10.9	34.0	64.0	0.0	0.0	24.0	0	0
07:19:13	10.9	31.0	64.0	0.0	0.0	24.0	0	0
07:19:14	10.8	29.0	64.0	0.0	0.0	24.0	0	0
07:19:15	10.8	21.0	64.0	0.0	0.0	24.0	0	0
07:19:16	11.0	22.0	63.0	0.0	0.0	24.0	0	0
07:19:17	11.2	34.0	63.0	0.0	0.0	24.0	0	0
07:19:18	11.1	48.0	65.0	0.0	0.0	24.0	0	0
07:19:19	10.9	27.0	66.0	0.0	0.0	24.0	0	0
07:19:20	10.9	24.0	65.0	0.0	0.0	24.0	0	0
07:19:21	10.8	19.0	64.0	0.0	0.0	24.0	0	0
07:19:22	10.7	25.0	64.0	0.0	0.0	24.0	0	0
07:19:23	10.8	24.0	63.0	0.0	0.0	24.0	0	0
07:19:24	10.9	24.0	63.0	0.0	0.0	24.0	0	0
07:19:25	11.0	33.0	63.0	0.0	0.0	24.0	0	0
07:19:26	11.0	35.0	64.0	0.0	0.0	24.0	0	0
07:19:27	11.0	30.0	65.0	0.0	0.0	24.0	0	0
07:19:28	10.9	25.0	65.0	0.0	0.0	24.0	0	0
07:19:29	10.8	27.0	64.0	0.0	0.0	24.0	0	0
07:19:30	10.6	18.0	64.0	0.0	0.0	24.0	0	0
07:19:31	10.7	18.0	63.0	0.0	0.0	24.0	0	0
07:19:32	10.6	27.0	62.0	0.0	0.0	24.0	0	0
07:19:33	10.6	28.0	62.0	0.0	0.0	24.0	0	0
07:19:34	10.5	25.0	62.0	0.0	0.0	24.0	0	0
07:19:35	10.5	25.0	62.0	0.0	0.0	24.0	0	0
07:19:36	10.4	26.0	62.0	0.0	0.0	24.0	0	0
07:19:37	10.3	26.0	62.0	0.0	0.0	24.0	0	0
07:19:38	10.5	20.0	61.0	0.0	0.0	24.0	0	0
07:19:39	10.6	38.0	61.0	0.0	0.0	24.0	0	0
07:19:40	10.6	32.0	62.0	0.0	0.0	24.0	0	0
07:19:41	10.6	27.0	62.0	0.0	0.0	24.0	0	0
07:19:42	10.7	26.0	62.0	0.0	0.0	24.0	0	0
07:19:43	10.7	29.0	62.0	0.0	0.0	24.0	0	0
07:19:44	10.8	33.0	63.0	0.0	0.0	24.0	0	0
07:19:45	10.8	31.0	63.0	0.0	0.0	24.0	0	0
07:19:46	10.8	27.0	63.0	0.0	0.0	24.0	0	0
07:19:47	10.7	30.0	63.0	0.0	0.0	24.0	0	0
07:19:48	10.6	25.0	63.0	0.0	0.0	24.0	0	0
07:19:49	10.8	23.0	63.0	0.0	0.0	24.0	0	0
07:19:50	10.8	33.0	63.0	0.0	0.0	24.0	0	0
07:19:51	10.9	31.0	64.0	0.0	0.0	24.0	0	0
07:19:52	10.9	28.0	64.0	0.0	0.0	24.0	0	0
07:19:53	10.9	28.0	64.0	0.0	0.0	24.0	0	0
07:19:54	10.9	30.0	64.0	0.0	0.0	24.0	0	0
07:19:55	10.9	27.0	64.0	0.0	0.0	24.0	0	0
07:19:56	10.9	30.0	64.0	0.0	0.0	24.0	0	0
07:19:57	11.0	24.0	64.0	0.0	0.0	24.0	0	0
07:19:58	11.1	34.0	64.0	0.0	0.0	24.0	0	0
07:19:59	11.1	34.0	65.0	0.0	0.0	24.0	0	0
07:20:00	11.0	28.0	65.0	0.0	0.0	24.0	0	0
07:20:01	11.0	28.0	65.0	0.0	0.0	24.0	0	0
07:20:02	10.9	28.0	65.0	0.0	0.0	24.0	0	0
07:20:03	10.8	25.0	65.0	0.0	0.0	24.0	0	0
07:20:04	10.8	26.0	64.0	0.0	0.0	24.0	0	0
07:20:05	10.8	27.0	64.0	0.0	0.0	24.0	0	0
07:20:06	10.9	27.0	63.0	0.0	0.0	24.0	0	0
07:20:07	11.0	32.0	64.0	0.0	0.0	24.0	0	0
07:20:08	10.9	31.0	64.0	0.0	0.0	24.0	0	0
07:20:09	10.8	30.0	64.0	0.0	0.0	24.0	0	0
07:20:10	10.6	20.0	64.0	0.0	0.0	24.0	0	0
07:20:11	10.5	19.0	63.0	0.0	0.0	24.0	0	0
07:20:12	10.4	21.0	62.0	0.0	0.0	24.0	0	0
07:20:13	10.5	23.0	62.0	0.0	0.0	24.0	0	0
07:20:14	10.8	26.0	61.0	0.0	0.0	24.0	0	0
07:20:15	10.9	39.0	62.0	0.0	0.0	24.0	0	0
07:20:16	11.0	38.0	63.0	0.0	0.0	24.0	0	0
07:20:17	10.9	34.0	64.0	0.0	0.0	24.0	0	0
07:20:18	11.0	29.0	65.0	0.0	0.0	24.0	0	0
07:20:19	10.9	25.0	64.0	0.0	0.0	24.0	0	0
07:20:20	10.7	27.0	64.0	0.0	0.0	24.0	0	0
07:20:21	10.6	23.0	64.0	0.0	0.0	24.0	0	0
07:20:22	10.5	26.0	63.0	0.0	0.0	24.0	0	0
07:20:23	10.4	21.0	62.0	0.0	0.0	24.0	0	0
07:20:24	10.4	20.0	62.0	0.0	0.0	24.0	0	0
07:20:25	10.5	24.0	61.0	0.0	0.0	24.0	0	0
07:20:26	10.9	32.0	61.0	0.0	0.0	24.0	0	0
07:20:27	11.0	45.0	63.0	0.0	0.0	24.0	0	0
07:20:28	10.9	41.0	65.0	0.0	0.0	24.0	0	0
07:20:29	10.7	19.0	65.0	0.0	0.0	24.0	0	0
07:20:30	10.7	19.0	64.0	0.0	0.0	24.0	0	0
07:20:31	10.6	22.0	63.0	0.0	0.0	24.0	0	0
07:20:32	10.6	25.0	63.0	0.0	0.0	24.0	0	0
07:20:33	10.5	27.0	62.0	0.0	0.0	24.0	0	0
07:20:34	10.5	25.0	62.0	0.0	0.0	24.0	0	0
07:20:35	10.6	25.0	62.0	0.0	0.0	24.0	0	0
07:20:36	10.7	28.0	62.0	0.0	0.0	24.0	0	0
07:20:37	10.7	37.0	62.0	0.0	0.0	24.0	0	0
07:20:38	10.6	28.0	63.0	0.0	0.0	24.0	0	0
07:20:39	10.5	22.0	63.0	0.0	0.0	24.0	0	0
07:20:40	10.5	25.0	62.0	0.0	0.0	24.0	0	0
07:20:41	10.5	26.0	62.0	0.0	0.0	24.0	0	0
07:20:42	10.5	24.0	62.0	0.0	0.0	24.0	0	0
07:20:43	10.5	28.0	61.0	0.0	0.0	24.0	0	0
07:20:44	10.6	27.0	61.0	0.0	0.0	24.0	0	0
07:20:45	10.6	27.0	62.0	0.0	0.0	24.0	0	0
07:20:46	10.6	33.0	62.0	0.0	0.0	24.0	0	0
07:20:47	10.7	28.0	62.0	0.0	0.0	24.0	0	0
07:20:48	10.7	36.0	63.0	0.0	0.0	24.0	0	0
07:20:49	10.7	27.0	63.0	0.0	0.0	24.0	0	0
07:20:50	10.6	27.0	63.0	0.0	0.0	24.0	0	0
