# Supplementary material for: Handcycling with concurrent lower body low-frequency electromyostimulation significantly increases acute oxygen uptake: implications for rehabilitation and prevention
Source: PeerJ. 2022 May 18;10:e13333. doi: 10.7717/peerj.13333 (PMC9123886; doi:10.7717/peerj.13333)
Supplement: Supplemental Information 1 — Raw data for each participant (load, heart rate, spirometric data) and R-Scripts for data processing (as described in the material & method section under “Data aquisition”), and EMS intensity and blood lactate concentration. [file peerj-10-13333-s001.zip › raw_data/HANDCYCLE/EMS_Pilot_24_CON_LOAD.csv]

Time	Speed [km/h]	Power [watt]	Cadence	Heartrate	Temperature [?]	Altitude [m]	latitude	longitude
10:35:57	0.0	0.0	0.0	0.0	0.0	38.0	0	0
10:35:58	0.0	0.0	0.0	0.0	0.0	38.0	0	0
10:35:59	0.0	0.0	0.0	0.0	0.0	38.0	0	0
10:36:00	0.0	0.0	0.0	0.0	0.0	38.0	0	0
10:36:01	1.0	0.0	0.0	0.0	0.0	38.0	0	0
10:36:02	3.0	0.0	0.0	0.0	0.0	38.0	0	0
10:36:03	4.4	0.0	0.0	0.0	0.0	38.0	0	0
10:36:04	5.2	0.0	0.0	0.0	0.0	38.0	0	0
10:36:05	6.3	0.0	0.0	0.0	0.0	38.0	0	0
10:36:06	7.0	0.0	0.0	0.0	0.0	38.0	0	0
10:36:07	7.3	0.0	0.0	0.0	0.0	38.0	0	0
10:36:08	7.7	23.0	42.0	0.0	0.0	38.0	0	0
10:36:09	7.9	23.0	42.0	0.0	0.0	38.0	0	0
10:36:10	8.2	22.0	45.0	0.0	0.0	38.0	0	0
10:36:11	8.2	28.0	47.0	0.0	0.0	38.0	0	0
10:36:12	8.6	28.0	47.0	0.0	0.0	38.0	0	0
10:36:13	8.8	26.0	48.0	0.0	0.0	38.0	0	0
10:36:14	8.9	39.0	50.0	0.0	0.0	38.0	0	0
10:36:15	9.1	31.0	51.0	0.0	0.0	38.0	0	0
10:36:16	9.3	40.0	52.0	0.0	0.0	38.0	0	0
10:36:17	9.4	37.0	53.0	0.0	0.0	38.0	0	0
10:36:18	9.5	40.0	53.0	0.0	0.0	38.0	0	0
10:36:19	9.6	41.0	55.0	0.0	0.0	38.0	0	0
10:36:20	9.8	41.0	56.0	0.0	0.0	38.0	0	0
10:36:21	10.1	41.0	56.0	0.0	0.0	38.0	0	0
10:36:22	10.4	52.0	59.0	0.0	0.0	38.0	0	0
10:36:23	10.8	54.0	61.0	0.0	0.0	38.0	0	0
10:36:24	10.9	60.0	63.0	0.0	0.0	38.0	0	0
10:36:25	11.0	41.0	64.0	0.0	0.0	38.0	0	0
10:36:26	11.0	47.0	65.0	0.0	0.0	38.0	0	0
10:36:27	10.9	40.0	65.0	0.0	0.0	38.0	0	0
10:36:28	10.7	29.0	64.0	0.0	0.0	38.0	0	0
10:36:29	10.7	27.0	64.0	0.0	0.0	38.0	0	0
10:36:30	10.7	28.0	63.0	0.0	0.0	38.0	0	0
10:36:31	10.7	41.0	63.0	0.0	0.0	38.0	0	0
10:36:32	10.7	31.0	63.0	0.0	0.0	38.0	0	0
10:36:33	10.7	36.0	63.0	0.0	0.0	38.0	0	0
10:36:34	10.9	34.0	63.0	0.0	0.0	38.0	0	0
10:36:35	11.1	41.0	63.0	0.0	0.0	38.0	0	0
10:36:36	11.2	50.0	64.0	0.0	0.0	38.0	0	0
10:36:37	11.1	46.0	65.0	0.0	0.0	38.0	0	0
10:36:38	11.1	35.0	66.0	0.0	0.0	38.0	0	0
10:36:39	11.2	39.0	66.0	0.0	0.0	38.0	0	0
10:36:40	11.0	38.0	65.0	0.0	0.0	38.0	0	0
10:36:41	10.5	35.0	64.0	0.0	0.0	38.0	0	0
10:36:42	10.7	12.0	65.0	0.0	0.0	38.0	0	0
10:36:43	11.1	27.0	62.0	0.0	0.0	38.0	0	0
10:36:44	11.0	63.0	63.0	0.0	0.0	38.0	0	0
10:36:45	11.0	42.0	65.0	0.0	0.0	38.0	0	0
10:36:46	10.9	37.0	65.0	0.0	0.0	38.0	0	0
10:36:47	10.5	35.0	65.0	0.0	0.0	38.0	0	0
10:36:48	10.3	33.0	64.0	0.0	0.0	38.0	0	0
10:36:49	10.2	16.0	62.0	0.0	0.0	38.0	0	0
10:36:50	10.1	31.0	61.0	0.0	0.0	38.0	0	0
10:36:51	10.2	27.0	60.0	0.0	0.0	38.0	0	0
10:36:52	10.3	37.0	59.0	0.0	0.0	38.0	0	0
10:36:53	10.4	41.0	60.0	0.0	0.0	38.0	0	0
10:36:54	10.5	41.0	60.0	0.0	0.0	38.0	0	0
10:36:55	10.5	41.0	61.0	0.0	0.0	38.0	0	0
10:36:56	10.4	41.0	61.0	0.0	0.0	38.0	0	0
10:36:57	10.5	38.0	61.0	0.0	0.0	38.0	0	0
10:36:58	10.6	40.0	61.0	0.0	0.0	38.0	0	0
10:36:59	10.6	42.0	61.0	0.0	0.0	38.0	0	0
10:37:00	10.6	42.0	62.0	0.0	0.0	38.0	0	0
10:37:01	10.5	40.0	62.0	0.0	0.0	38.0	0	0
10:37:02	10.5	37.0	62.0	0.0	0.0	38.0	0	0
10:37:03	10.4	38.0	62.0	0.0	0.0	38.0	0	0
10:37:04	10.4	39.0	62.0	0.0	0.0	38.0	0	0
10:37:05	10.4	35.0	62.0	0.0	0.0	38.0	0	0
10:37:06	10.4	40.0	61.0	0.0	0.0	38.0	0	0
10:37:07	10.4	38.0	62.0	0.0	0.0	38.0	0	0
10:37:08	10.3	37.0	61.0	0.0	0.0	38.0	0	0
10:37:09	10.1	32.0	61.0	0.0	0.0	38.0	0	0
10:37:10	10.5	28.0	60.0	0.0	0.0	38.0	0	0
10:37:11	10.6	57.0	61.0	0.0	0.0	38.0	0	0
10:37:12	10.5	43.0	62.0	0.0	0.0	38.0	0	0
10:37:13	10.5	41.0	62.0	0.0	0.0	38.0	0	0
10:37:14	10.6	34.0	62.0	0.0	0.0	38.0	0	0
10:37:15	10.5	43.0	62.0	0.0	0.0	38.0	0	0
10:37:16	10.3	42.0	62.0	0.0	0.0	38.0	0	0
10:37:17	10.2	25.0	61.0	0.0	0.0	38.0	0	0
10:37:18	10.3	37.0	61.0	0.0	0.0	38.0	0	0
10:37:19	10.3	34.0	60.0	0.0	0.0	38.0	0	0
10:37:20	10.3	40.0	60.0	0.0	0.0	38.0	0	0
10:37:21	10.3	40.0	61.0	0.0	0.0	38.0	0	0
10:37:22	10.5	39.0	61.0	0.0	0.0	38.0	0	0
10:37:23	10.5	38.0	61.0	0.0	0.0	38.0	0	0
10:37:24	10.6	46.0	61.0	0.0	0.0	38.0	0	0
10:37:25	10.6	44.0	62.0	0.0	0.0	38.0	0	0
10:37:26	10.8	36.0	62.0	0.0	0.0	38.0	0	0
10:37:27	10.8	49.0	63.0	0.0	0.0	38.0	0	0
10:37:28	10.7	45.0	64.0	0.0	0.0	38.0	0	0
10:37:29	10.5	40.0	64.0	0.0	0.0	38.0	0	0
10:37:30	10.4	26.0	63.0	0.0	0.0	38.0	0	0
10:37:31	10.5	25.0	61.0	0.0	0.0	38.0	0	0
10:37:32	10.5	40.0	61.0	0.0	0.0	38.0	0	0
10:37:33	10.5	38.0	62.0	0.0	0.0	38.0	0	0
10:37:34	10.5	39.0	61.0	0.0	0.0	38.0	0	0
10:37:35	10.6	42.0	61.0	0.0	0.0	38.0	0	0
10:37:36	10.6	38.0	62.0	0.0	0.0	38.0	0	0
10:37:37	10.8	44.0	62.0	0.0	0.0	38.0	0	0
10:37:38	10.7	45.0	62.0	0.0	0.0	38.0	0	0
10:37:39	10.8	50.0	63.0	0.0	0.0	38.0	0	0
10:37:40	10.7	43.0	63.0	0.0	0.0	38.0	0	0
10:37:41	10.6	36.0	63.0	0.0	0.0	38.0	0	0
10:37:42	10.6	36.0	63.0	0.0	0.0	38.0	0	0
10:37:43	10.4	40.0	63.0	0.0	0.0	38.0	0	0
10:37:44	10.3	25.0	61.0	0.0	0.0	38.0	0	0
10:37:45	10.3	36.0	61.0	0.0	0.0	38.0	0	0
10:37:46	10.3	40.0	61.0	0.0	0.0	38.0	0	0
10:37:47	10.4	38.0	61.0	0.0	0.0	38.0	0	0
10:37:48	10.4	39.0	61.0	0.0	0.0	38.0	0	0
10:37:49	10.4	41.0	61.0	0.0	0.0	38.0	0	0
10:37:50	10.4	39.0	61.0	0.0	0.0	38.0	0	0
10:37:51	10.2	40.0	61.0	0.0	0.0	38.0	0	0
10:37:52	10.0	31.0	61.0	0.0	0.0	38.0	0	0
10:37:53	10.6	26.0	60.0	0.0	0.0	38.0	0	0
10:37:54	10.5	63.0	60.0	0.0	0.0	38.0	0	0
10:37:55	10.5	42.0	62.0	0.0	0.0	38.0	0	0
10:37:56	10.4	35.0	62.0	0.0	0.0	38.0	0	0
10:37:57	10.4	35.0	61.0	0.0	0.0	38.0	0	0
10:37:58	10.5	36.0	61.0	0.0	0.0	38.0	0	0
10:37:59	10.3	43.0	61.0	0.0	0.0	38.0	0	0
10:38:00	10.3	39.0	61.0	0.0	0.0	38.0	0	0
10:38:01	10.4	37.0	61.0	0.0	0.0	38.0	0	0
10:38:02	10.5	36.0	61.0	0.0	0.0	38.0	0	0
10:38:03	10.7	45.0	61.0	0.0	0.0	38.0	0	0
10:38:04	10.8	48.0	62.0	0.0	0.0	38.0	0	0
10:38:05	10.8	45.0	63.0	0.0	0.0	38.0	0	0
10:38:06	10.7	41.0	63.0	0.0	0.0	38.0	0	0
10:38:07	10.7	40.0	63.0	0.0	0.0	38.0	0	0
10:38:08	10.7	38.0	63.0	0.0	0.0	38.0	0	0
10:38:09	10.7	38.0	63.0	0.0	0.0	38.0	0	0
10:38:10	10.5	37.0	63.0	0.0	0.0	38.0	0	0
10:38:11	10.3	37.0	63.0	0.0	0.0	38.0	0	0
10:38:12	10.5	23.0	62.0	0.0	0.0	38.0	0	0
10:38:13	10.5	39.0	61.0	0.0	0.0	38.0	0	0
10:38:14	10.6	44.0	61.0	0.0	0.0	38.0	0	0
10:38:15	10.4	36.0	61.0	0.0	0.0	38.0	0	0
10:38:16	10.5	44.0	62.0	0.0	0.0	38.0	0	0
10:38:17	10.4	33.0	61.0	0.0	0.0	38.0	0	0
10:38:18	10.2	41.0	61.0	0.0	0.0	38.0	0	0
10:38:19	10.2	33.0	61.0	0.0	0.0	38.0	0	0
10:38:20	10.2	30.0	60.0	0.0	0.0	38.0	0	0
10:38:21	10.2	38.0	60.0	0.0	0.0	38.0	0	0
10:38:22	10.4	31.0	58.0	0.0	0.0	38.0	0	0
10:38:23	10.5	42.0	60.0	0.0	0.0	38.0	0	0
10:38:24	10.6	49.0	61.0	0.0	0.0	38.0	0	0
10:38:25	10.7	43.0	62.0	0.0	0.0	38.0	0	0
10:38:26	10.7	45.0	63.0	0.0	0.0	38.0	0	0
10:38:27	10.4	38.0	63.0	0.0	0.0	38.0	0	0
10:38:28	10.3	28.0	62.0	0.0	0.0	38.0	0	0
10:38:29	10.6	31.0	62.0	0.0	0.0	38.0	0	0
10:38:30	10.7	49.0	61.0	0.0	0.0	38.0	0	0
10:38:31	10.8	47.0	63.0	0.0	0.0	38.0	0	0
10:38:32	10.9	46.0	63.0	0.0	0.0	38.0	0	0
10:38:33	10.6	43.0	64.0	0.0	0.0	38.0	0	0
10:38:34	10.4	24.0	63.0	0.0	0.0	38.0	0	0
10:38:35	10.3	31.0	62.0	0.0	0.0	38.0	0	0
10:38:36	10.3	26.0	61.0	0.0	0.0	38.0	0	0
10:38:37	10.2	29.0	60.0	0.0	0.0	38.0	0	0
10:38:38	10.1	32.0	60.0	0.0	0.0	38.0	0	0
10:38:39	10.2	36.0	60.0	0.0	0.0	38.0	0	0
10:38:40	10.3	38.0	60.0	0.0	0.0	38.0	0	0
10:38:41	10.3	40.0	60.0	0.0	0.0	38.0	0	0
10:38:42	10.3	45.0	61.0	0.0	0.0	38.0	0	0
10:38:43	10.5	40.0	61.0	0.0	0.0	38.0	0	0
10:38:44	10.5	41.0	61.0	0.0	0.0	38.0	0	0
10:38:45	10.5	45.0	62.0	0.0	0.0	38.0	0	0
10:38:46	10.5	39.0	62.0	0.0	0.0	38.0	0	0
10:38:47	10.4	38.0	62.0	0.0	0.0	38.0	0	0
10:38:48	10.3	35.0	62.0	0.0	0.0	38.0	0	0
10:38:49	10.2	33.0	61.0	0.0	0.0	38.0	0	0
10:38:50	10.2	35.0	60.0	0.0	0.0	38.0	0	0
10:38:51	10.3	35.0	60.0	0.0	0.0	38.0	0	0
10:38:52	10.2	42.0	60.0	0.0	0.0	38.0	0	0
10:38:53	10.1	36.0	60.0	0.0	0.0	38.0	0	0
10:38:54	10.1	40.0	60.0	0.0	0.0	38.0	0	0
10:38:55	10.2	27.0	59.0	0.0	0.0	38.0	0	0
10:38:56	10.1	42.0	59.0	0.0	0.0	38.0	0	0
10:38:57	10.0	39.0	60.0	0.0	0.0	38.0	0	0
10:38:58	10.2	33.0	60.0	0.0	0.0	38.0	0	0
10:38:59	10.3	33.0	59.0	0.0	0.0	38.0	0	0
10:39:00	10.2	50.0	60.0	0.0	0.0	38.0	0	0
10:39:01	10.1	38.0	60.0	0.0	0.0	38.0	0	0
10:39:02	10.2	36.0	60.0	0.0	0.0	38.0	0	0
10:39:03	10.5	36.0	60.0	0.0	0.0	38.0	0	0
10:39:04	10.5	45.0	60.0	0.0	0.0	38.0	0	0
10:39:05	10.3	47.0	61.0	0.0	0.0	38.0	0	0
10:39:06	10.2	32.0	61.0	0.0	0.0	38.0	0	0
10:39:07	10.2	38.0	61.0	0.0	0.0	38.0	0	0
10:39:08	10.3	37.0	60.0	0.0	0.0	38.0	0	0
10:39:09	10.4	35.0	60.0	0.0	0.0	38.0	0	0
10:39:10	10.4	49.0	60.0	0.0	0.0	38.0	0	0
10:39:11	10.2	39.0	61.0	0.0	0.0	38.0	0	0
10:39:12	10.3	35.0	61.0	0.0	0.0	38.0	0	0
10:39:13	10.3	36.0	60.0	0.0	0.0	38.0	0	0
10:39:14	10.4	39.0	60.0	0.0	0.0	38.0	0	0
10:39:15	10.5	42.0	61.0	0.0	0.0	38.0	0	0
10:39:16	10.6	40.0	61.0	0.0	0.0	38.0	0	0
10:39:17	10.6	43.0	61.0	0.0	0.0	38.0	0	0
10:39:18	10.7	41.0	62.0	0.0	0.0	38.0	0	0
10:39:19	10.7	43.0	62.0	0.0	0.0	38.0	0	0
10:39:20	10.7	43.0	62.0	0.0	0.0	38.0	0	0
10:39:21	10.8	38.0	62.0	0.0	0.0	38.0	0	0
10:39:22	10.8	45.0	63.0	0.0	0.0	38.0	0	0
10:39:23	10.7	43.0	63.0	0.0	0.0	38.0	0	0
10:39:24	10.5	32.0	63.0	0.0	0.0	38.0	0	0
10:39:25	10.4	32.0	62.0	0.0	0.0	38.0	0	0
10:39:26	10.3	32.0	62.0	0.0	0.0	38.0	0	0
10:39:27	10.3	31.0	61.0	0.0	0.0	38.0	0	0
10:39:28	10.2	39.0	61.0	0.0	0.0	38.0	0	0
10:39:29	10.3	34.0	61.0	0.0	0.0	38.0	0	0
10:39:30	10.3	41.0	60.0	0.0	0.0	38.0	0	0
10:39:31	10.4	38.0	61.0	0.0	0.0	38.0	0	0
10:39:32	10.4	40.0	61.0	0.0	0.0	38.0	0	0
10:39:33	10.5	41.0	61.0	0.0	0.0	38.0	0	0
10:39:34	10.3	43.0	62.0	0.0	0.0	38.0	0	0
10:39:35	10.4	31.0	61.0	0.0	0.0	38.0	0	0
10:39:36	10.3	38.0	61.0	0.0	0.0	38.0	0	0
10:39:37	10.3	39.0	61.0	0.0	0.0	38.0	0	0
10:39:38	10.3	37.0	61.0	0.0	0.0	38.0	0	0
10:39:39	10.3	35.0	61.0	0.0	0.0	38.0	0	0
10:39:40	10.3	40.0	61.0	0.0	0.0	38.0	0	0
10:39:41	10.2	38.0	61.0	0.0	0.0	38.0	0	0
10:39:42	10.1	34.0	61.0	0.0	0.0	38.0	0	0
10:39:43	10.3	29.0	59.0	0.0	0.0	38.0	0	0
10:39:44	10.4	46.0	61.0	0.0	0.0	38.0	0	0
10:39:45	10.3	46.0	61.0	0.0	0.0	38.0	0	0
10:39:46	10.2	36.0	61.0	0.0	0.0	38.0	0	0
10:39:47	10.1	32.0	60.0	0.0	0.0	38.0	0	0
10:39:48	10.2	31.0	60.0	0.0	0.0	38.0	0	0
10:39:49	10.5	37.0	59.0	0.0	0.0	38.0	0	0
10:39:50	10.7	47.0	60.0	0.0	0.0	38.0	0	0
10:39:51	10.7	46.0	62.0	0.0	0.0	38.0	0	0
10:39:52	10.4	47.0	63.0	0.0	0.0	38.0	0	0
10:39:53	10.3	29.0	63.0	0.0	0.0	38.0	0	0
10:39:54	10.3	25.0	62.0	0.0	0.0	38.0	0	0
10:39:55	10.0	33.0	61.0	0.0	0.0	38.0	0	0
10:39:56	10.0	26.0	60.0	0.0	0.0	38.0	0	0
10:39:57	10.0	31.0	59.0	0.0	0.0	38.0	0	0
10:39:58	10.0	33.0	59.0	0.0	0.0	38.0	0	0
10:39:59	10.2	36.0	59.0	0.0	0.0	38.0	0	0
10:40:00	10.2	45.0	59.0	0.0	0.0	38.0	0	0
10:40:01	10.2	39.0	60.0	0.0	0.0	38.0	0	0
10:40:02	10.3	36.0	60.0	0.0	0.0	38.0	0	0
10:40:03	10.4	42.0	60.0	0.0	0.0	38.0	0	0
10:40:04	10.4	43.0	61.0	0.0	0.0	38.0	0	0
10:40:05	10.4	42.0	61.0	0.0	0.0	38.0	0	0
10:40:06	10.4	31.0	61.0	0.0	0.0	38.0	0	0
10:40:07	10.3	36.0	61.0	0.0	0.0	38.0	0	0
10:40:08	10.4	45.0	61.0	0.0	0.0	38.0	0	0
10:40:09	10.4	32.0	61.0	0.0	0.0	38.0	0	0
10:40:10	10.4	44.0	61.0	0.0	0.0	38.0	0	0
10:40:11	10.5	36.0	61.0	0.0	0.0	38.0	0	0
10:40:12	10.5	38.0	61.0	0.0	0.0	38.0	0	0
10:40:13	10.6	39.0	61.0	0.0	0.0	38.0	0	0
10:40:14	10.6	40.0	61.0	0.0	0.0	38.0	0	0
10:40:15	10.4	42.0	62.0	0.0	0.0	38.0	0	0
10:40:16	10.3	38.0	62.0	0.0	0.0	38.0	0	0
10:40:17	10.1	33.0	61.0	0.0	0.0	38.0	0	0
10:40:18	10.3	31.0	61.0	0.0	0.0	38.0	0	0
10:40:19	10.2	29.0	60.0	0.0	0.0	38.0	0	0
10:40:20	10.1	44.0	60.0	0.0	0.0	38.0	0	0
10:40:21	10.2	32.0	60.0	0.0	0.0	38.0	0	0
10:40:22	10.2	36.0	59.0	0.0	0.0	38.0	0	0
10:40:23	10.5	38.0	60.0	0.0	0.0	38.0	0	0
10:40:24	10.4	44.0	60.0	0.0	0.0	38.0	0	0
10:40:25	10.6	44.0	61.0	0.0	0.0	38.0	0	0
10:40:26	10.5	37.0	61.0	0.0	0.0	38.0	0	0
10:40:27	10.5	46.0	62.0	0.0	0.0	38.0	0	0
10:40:28	10.5	38.0	62.0	0.0	0.0	38.0	0	0
10:40:29	10.2	34.0	62.0	0.0	0.0	38.0	0	0
10:40:30	10.2	37.0	61.0	0.0	0.0	38.0	0	0
10:40:31	10.2	22.0	60.0	0.0	0.0	38.0	0	0
10:40:32	10.1	41.0	60.0	0.0	0.0	38.0	0	0
10:40:33	10.0	37.0	60.0	0.0	0.0	38.0	0	0
10:40:34	10.0	32.0	59.0	0.0	0.0	38.0	0	0
10:40:35	10.0	30.0	59.0	0.0	0.0	38.0	0	0
10:40:36	10.1	39.0	59.0	0.0	0.0	38.0	0	0
10:40:37	10.1	37.0	59.0	0.0	0.0	38.0	0	0
10:40:38	10.3	37.0	59.0	0.0	0.0	38.0	0	0
10:40:39	10.4	42.0	59.0	0.0	0.0	38.0	0	0
10:40:40	10.6	50.0	60.0	0.0	0.0	38.0	0	0
10:40:41	10.4	41.0	61.0	0.0	0.0	38.0	0	0
10:40:42	10.4	48.0	62.0	0.0	0.0	38.0	0	0
10:40:43	10.3	31.0	61.0	0.0	0.0	38.0	0	0
10:40:44	10.2	38.0	61.0	0.0	0.0	38.0	0	0
10:40:45	10.5	34.0	61.0	0.0	0.0	38.0	0	0
10:40:46	10.4	30.0	60.0	0.0	0.0	38.0	0	0
10:40:47	10.3	49.0	61.0	0.0	0.0	38.0	0	0
10:40:48	10.5	36.0	61.0	0.0	0.0	38.0	0	0
10:40:49	10.6	33.0	61.0	0.0	0.0	38.0	0	0
10:40:50	10.5	50.0	61.0	0.0	0.0	38.0	0	0
10:40:51	10.4	40.0	62.0	0.0	0.0	38.0	0	0
10:40:52	10.3	34.0	62.0	0.0	0.0	38.0	0	0
10:40:53	10.3	33.0	61.0	0.0	0.0	38.0	0	0
10:40:54	10.4	31.0	61.0	0.0	0.0	38.0	0	0
10:40:55	10.5	37.0	60.0	0.0	0.0	38.0	0	0
10:40:56	10.7	48.0	61.0	0.0	0.0	38.0	0	0
10:40:57	10.8	47.0	63.0	0.0	0.0	38.0	0	0
10:40:58	11.0	46.0	63.0	0.0	0.0	38.0	0	0
10:40:59	11.1	48.0	64.0	0.0	0.0	38.0	0	0
10:41:00	11.1	46.0	65.0	0.0	0.0	38.0	0	0
10:41:01	10.9	37.0	65.0	0.0	0.0	38.0	0	0
10:41:02	10.5	38.0	65.0	0.0	0.0	38.0	0	0
10:41:03	10.2	11.0	63.0	0.0	0.0	38.0	0	0
10:41:04	9.9	19.0	61.0	0.0	0.0	38.0	0	0
10:41:05	9.7	20.0	60.0	0.0	0.0	38.0	0	0
10:41:06	9.8	18.0	59.0	0.0	0.0	38.0	0	0
10:41:07	10.2	32.0	57.0	0.0	0.0	38.0	0	0
10:41:08	10.2	52.0	58.0	0.0	0.0	38.0	0	0
10:41:09	10.5	48.0	60.0	0.0	0.0	38.0	0	0
10:41:10	10.5	55.0	60.0	0.0	0.0	38.0	0	0
10:41:11	10.5	54.0	62.0	0.0	0.0	38.0	0	0
10:41:12	10.5	39.0	62.0	0.0	0.0	38.0	0	0
10:41:13	10.6	46.0	62.0	0.0	0.0	38.0	0	0
10:41:14	10.8	40.0	62.0	0.0	0.0	38.0	0	0
10:41:15	10.7	46.0	63.0	0.0	0.0	38.0	0	0
10:41:16	10.6	45.0	63.0	0.0	0.0	38.0	0	0
10:41:17	10.4	30.0	63.0	0.0	0.0	38.0	0	0
10:41:18	10.4	30.0	62.0	0.0	0.0	38.0	0	0
10:41:19	10.1	28.0	61.0	0.0	0.0	38.0	0	0
10:41:20	10.2	26.0	60.0	0.0	0.0	38.0	0	0
10:41:21	10.2	25.0	60.0	0.0	0.0	38.0	0	0
10:41:22	10.2	41.0	59.0	0.0	0.0	38.0	0	0
10:41:23	10.2	40.0	60.0	0.0	0.0	38.0	0	0
10:41:24	10.3	39.0	60.0	0.0	0.0	38.0	0	0
10:41:25	10.3	40.0	60.0	0.0	0.0	38.0	0	0
10:41:26	10.3	44.0	60.0	0.0	0.0	38.0	0	0
10:41:27	10.4	40.0	60.0	0.0	0.0	38.0	0	0
10:41:28	10.5	41.0	60.0	0.0	0.0	38.0	0	0
10:41:29	10.5	47.0	61.0	0.0	0.0	38.0	0	0
10:41:30	10.5	44.0	61.0	0.0	0.0	38.0	0	0
10:41:31	10.8	40.0	61.0	0.0	0.0	38.0	0	0
10:41:32	10.8	43.0	61.0	0.0	0.0	38.0	0	0
10:41:33	10.8	53.0	62.0	0.0	0.0	38.0	0	0
10:41:34	10.7	41.0	63.0	0.0	0.0	38.0	0	0
10:41:35	10.6	41.0	62.0	0.0	0.0	38.0	0	0
10:41:36	10.3	42.0	63.0	0.0	0.0	38.0	0	0
10:41:37	10.4	32.0	60.0	0.0	0.0	38.0	0	0
10:41:38	10.2	33.0	61.0	0.0	0.0	38.0	0	0
10:41:39	10.1	35.0	61.0	0.0	0.0	38.0	0	0
10:41:40	10.1	31.0	60.0	0.0	0.0	38.0	0	0
10:41:41	10.6	34.0	59.0	0.0	0.0	38.0	0	0
10:41:42	10.4	44.0	59.0	0.0	0.0	38.0	0	0
10:41:43	10.3	57.0	61.0	0.0	0.0	38.0	0	0
10:41:44	10.5	35.0	61.0	0.0	0.0	38.0	0	0
10:41:45	10.4	34.0	61.0	0.0	0.0	38.0	0	0
10:41:46	10.5	49.0	61.0	0.0	0.0	38.0	0	0
10:41:47	10.4	40.0	61.0	0.0	0.0	38.0	0	0
10:41:48	10.5	31.0	57.0	0.0	0.0	38.0	0	0
10:41:49	10.4	45.0	61.0	0.0	0.0	38.0	0	0
10:41:50	10.4	45.0	62.0	0.0	0.0	38.0	0	0
10:41:51	10.5	36.0	61.0	0.0	0.0	38.0	0	0
10:41:52	10.5	44.0	62.0	0.0	0.0	38.0	0	0
10:41:53	10.4	37.0	62.0	0.0	0.0	38.0	0	0
10:41:54	10.6	35.0	61.0	0.0	0.0	38.0	0	0
10:41:55	10.6	47.0	62.0	0.0	0.0	38.0	0	0
10:41:56	10.5	45.0	63.0	0.0	0.0	38.0	0	0
10:41:57	10.3	35.0	62.0	0.0	0.0	38.0	0	0
10:41:58	10.3	29.0	62.0	0.0	0.0	38.0	0	0
10:41:59	10.2	33.0	61.0	0.0	0.0	38.0	0	0
10:42:00	10.2	35.0	60.0	0.0	0.0	38.0	0	0
10:42:01	10.3	33.0	60.0	0.0	0.0	38.0	0	0
10:42:02	10.4	48.0	60.0	0.0	0.0	38.0	0	0
10:42:03	10.4	37.0	61.0	0.0	0.0	38.0	0	0
10:42:04	10.4	38.0	61.0	0.0	0.0	38.0	0	0
10:42:05	10.5	41.0	61.0	0.0	0.0	38.0	0	0
10:42:06	10.4	43.0	61.0	0.0	0.0	38.0	0	0
10:42:07	10.4	38.0	61.0	0.0	0.0	38.0	0	0
10:42:08	10.5	37.0	61.0	0.0	0.0	38.0	0	0
10:42:09	10.4	45.0	61.0	0.0	0.0	38.0	0	0
10:42:10	10.5	37.0	61.0	0.0	0.0	38.0	0	0
10:42:11	10.5	40.0	61.0	0.0	0.0	38.0	0	0
10:42:12	10.7	40.0	62.0	0.0	0.0	38.0	0	0
10:42:13	10.7	45.0	62.0	0.0	0.0	38.0	0	0
10:42:14	10.7	43.0	63.0	0.0	0.0	38.0	0	0
10:42:15	10.7	47.0	63.0	0.0	0.0	38.0	0	0
10:42:16	10.4	43.0	63.0	0.0	0.0	38.0	0	0
10:42:17	10.1	21.0	62.0	0.0	0.0	38.0	0	0
10:42:18	10.4	36.0	61.0	0.0	0.0	38.0	0	0
10:42:19	10.3	25.0	60.0	0.0	0.0	38.0	0	0
10:42:20	10.2	46.0	60.0	0.0	0.0	38.0	0	0
10:42:21	10.3	37.0	60.0	0.0	0.0	38.0	0	0
10:42:22	10.4	31.0	60.0	0.0	0.0	38.0	0	0
10:42:23	10.4	47.0	60.0	0.0	0.0	38.0	0	0
10:42:24	10.4	38.0	61.0	0.0	0.0	38.0	0	0
10:42:25	10.4	40.0	61.0	0.0	0.0	38.0	0	0
10:42:26	10.5	40.0	61.0	0.0	0.0	38.0	0	0
10:42:27	10.4	41.0	61.0	0.0	0.0	38.0	0	0
10:42:28	10.4	45.0	61.0	0.0	0.0	38.0	0	0
10:42:29	10.5	33.0	61.0	0.0	0.0	38.0	0	0
10:42:30	10.5	41.0	61.0	0.0	0.0	38.0	0	0
10:42:31	10.3	41.0	61.0	0.0	0.0	38.0	0	0
10:42:32	10.3	40.0	61.0	0.0	0.0	38.0	0	0
10:42:33	10.3	32.0	61.0	0.0	0.0	38.0	0	0
10:42:34	10.1	40.0	60.0	0.0	0.0	38.0	0	0
10:42:35	10.3	30.0	60.0	0.0	0.0	38.0	0	0
10:42:36	10.3	40.0	59.0	0.0	0.0	38.0	0	0
10:42:37	10.4	41.0	60.0	0.0	0.0	38.0	0	0
10:42:38	10.3	38.0	60.0	0.0	0.0	38.0	0	0
10:42:39	10.3	44.0	60.0	0.0	0.0	38.0	0	0
10:42:40	10.2	36.0	60.0	0.0	0.0	38.0	0	0
10:42:41	10.4	37.0	60.0	0.0	0.0	38.0	0	0
10:42:42	10.4	33.0	60.0	0.0	0.0	38.0	0	0
10:42:43	10.4	47.0	60.0	0.0	0.0	38.0	0	0
10:42:44	10.3	39.0	61.0	0.0	0.0	38.0	0	0
10:42:45	10.3	35.0	61.0	0.0	0.0	38.0	0	0
10:42:46	10.3	38.0	61.0	0.0	0.0	38.0	0	0
10:42:47	10.3	38.0	60.0	0.0	0.0	38.0	0	0
10:42:48	10.2	38.0	60.0	0.0	0.0	38.0	0	0
10:42:49	10.2	36.0	60.0	0.0	0.0	38.0	0	0
10:42:50	10.2	36.0	60.0	0.0	0.0	38.0	0	0
10:42:51	10.3	40.0	60.0	0.0	0.0	38.0	0	0
10:42:52	10.3	34.0	60.0	0.0	0.0	38.0	0	0
10:42:53	10.3	47.0	60.0	0.0	0.0	38.0	0	0
10:42:54	10.4	38.0	60.0	0.0	0.0	38.0	0	0
10:42:55	10.5	41.0	60.0	0.0	0.0	38.0	0	0
10:42:56	10.5	40.0	61.0	0.0	0.0	38.0	0	0
10:42:57	10.6	40.0	61.0	0.0	0.0	38.0	0	0
10:42:58	10.6	46.0	61.0	0.0	0.0	38.0	0	0
10:42:59	10.5	41.0	62.0	0.0	0.0	38.0	0	0
10:43:00	10.4	41.0	62.0	0.0	0.0	38.0	0	0
10:43:01	10.4	39.0	62.0	0.0	0.0	38.0	0	0
10:43:02	10.4	39.0	61.0	0.0	0.0	38.0	0	0
10:43:03	10.1	32.0	61.0	0.0	0.0	38.0	0	0
10:43:04	10.2	32.0	60.0	0.0	0.0	38.0	0	0
10:43:05	10.2	41.0	60.0	0.0	0.0	38.0	0	0
10:43:06	10.3	39.0	60.0	0.0	0.0	38.0	0	0
10:43:07	10.4	43.0	60.0	0.0	0.0	38.0	0	0
10:43:08	10.4	47.0	61.0	0.0	0.0	38.0	0	0
10:43:09	10.4	36.0	61.0	0.0	0.0	38.0	0	0
10:43:10	10.5	40.0	61.0	0.0	0.0	38.0	0	0
10:43:11	10.5	43.0	61.0	0.0	0.0	38.0	0	0
10:43:12	10.4	39.0	62.0	0.0	0.0	38.0	0	0
10:43:13	10.2	34.0	61.0	0.0	0.0	38.0	0	0
10:43:14	10.3	30.0	59.0	0.0	0.0	38.0	0	0
10:43:15	10.3	45.0	60.0	0.0	0.0	38.0	0	0
10:43:16	10.4	38.0	61.0	0.0	0.0	38.0	0	0
10:43:17	10.4	41.0	61.0	0.0	0.0	38.0	0	0
10:43:18	10.3	39.0	61.0	0.0	0.0	38.0	0	0
10:43:19	10.3	37.0	61.0	0.0	0.0	38.0	0	0
10:43:20	10.2	34.0	60.0	0.0	0.0	38.0	0	0
10:43:21	10.1	38.0	60.0	0.0	0.0	38.0	0	0
10:43:22	10.1	31.0	60.0	0.0	0.0	38.0	0	0
10:43:23	10.1	35.0	59.0	0.0	0.0	38.0	0	0
10:43:24	10.2	43.0	60.0	0.0	0.0	38.0	0	0
10:43:25	10.4	42.0	60.0	0.0	0.0	38.0	0	0
10:43:26	10.4	47.0	61.0	0.0	0.0	38.0	0	0
10:43:27	10.4	38.0	61.0	0.0	0.0	38.0	0	0
10:43:28	10.3	40.0	61.0	0.0	0.0	38.0	0	0
10:43:29	10.3	34.0	61.0	0.0	0.0	38.0	0	0
10:43:30	10.3	36.0	61.0	0.0	0.0	38.0	0	0
10:43:31	10.3	40.0	60.0	0.0	0.0	38.0	0	0
10:43:32	10.2	38.0	61.0	0.0	0.0	38.0	0	0
10:43:33	10.3	33.0	60.0	0.0	0.0	38.0	0	0
10:43:34	10.3	42.0	60.0	0.0	0.0	38.0	0	0
10:43:35	10.3	38.0	60.0	0.0	0.0	38.0	0	0
10:43:36	10.3	38.0	60.0	0.0	0.0	38.0	0	0
10:43:37	10.2	40.0	60.0	0.0	0.0	38.0	0	0
10:43:38	10.3	36.0	60.0	0.0	0.0	38.0	0	0
10:43:39	10.4	38.0	60.0	0.0	0.0	38.0	0	0
10:43:40	10.3	45.0	61.0	0.0	0.0	38.0	0	0
10:43:41	10.3	36.0	61.0	0.0	0.0	38.0	0	0
10:43:42	10.3	37.0	61.0	0.0	0.0	38.0	0	0
10:43:43	10.4	40.0	61.0	0.0	0.0	38.0	0	0
10:43:44	10.4	42.0	61.0	0.0	0.0	38.0	0	0
10:43:45	10.1	38.0	61.0	0.0	0.0	38.0	0	0
10:43:46	10.1	28.0	60.0	0.0	0.0	38.0	0	0
10:43:47	10.1	39.0	60.0	0.0	0.0	38.0	0	0
10:43:48	10.1	32.0	59.0	0.0	0.0	38.0	0	0
10:43:49	10.0	38.0	59.0	0.0	0.0	38.0	0	0
10:43:50	10.2	35.0	59.0	0.0	0.0	38.0	0	0
10:43:51	10.3	41.0	59.0	0.0	0.0	38.0	0	0
10:43:52	10.4	48.0	60.0	0.0	0.0	38.0	0	0
10:43:53	10.5	42.0	61.0	0.0	0.0	38.0	0	0
10:43:54	10.5	44.0	61.0	0.0	0.0	38.0	0	0
10:43:55	10.5	42.0	62.0	0.0	0.0	38.0	0	0
10:43:56	10.4	38.0	62.0	0.0	0.0	38.0	0	0
10:43:57	10.5	38.0	62.0	0.0	0.0	38.0	0	0
10:43:58	10.5	42.0	62.0	0.0	0.0	38.0	0	0
10:43:59	10.2	40.0	62.0	0.0	0.0	38.0	0	0
10:44:00	10.2	23.0	61.0	0.0	0.0	38.0	0	0
10:44:01	10.2	38.0	60.0	0.0	0.0	38.0	0	0
10:44:02	10.2	40.0	60.0	0.0	0.0	38.0	0	0
10:44:03	10.2	37.0	60.0	0.0	0.0	38.0	0	0
10:44:04	10.4	35.0	60.0	0.0	0.0	38.0	0	0
10:44:05	10.5	43.0	60.0	0.0	0.0	38.0	0	0
10:44:06	10.5	42.0	61.0	0.0	0.0	38.0	0	0
10:44:07	10.6	42.0	61.0	0.0	0.0	38.0	0	0
10:44:08	10.6	42.0	62.0	0.0	0.0	38.0	0	0
10:44:09	10.6	42.0	62.0	0.0	0.0	38.0	0	0
10:44:10	10.5	38.0	62.0	0.0	0.0	38.0	0	0
10:44:11	10.4	36.0	62.0	0.0	0.0	38.0	0	0
10:44:12	10.2	34.0	61.0	0.0	0.0	38.0	0	0
10:44:13	10.2	30.0	61.0	0.0	0.0	38.0	0	0
10:44:14	10.2	28.0	60.0	0.0	0.0	38.0	0	0
10:44:15	10.2	40.0	59.0	0.0	0.0	38.0	0	0
10:44:16	10.2	34.0	60.0	0.0	0.0	38.0	0	0
10:44:17	10.2	39.0	59.0	0.0	0.0	38.0	0	0
10:44:18	10.1	38.0	60.0	0.0	0.0	38.0	0	0
10:44:19	10.1	35.0	60.0	0.0	0.0	38.0	0	0
10:44:20	10.2	35.0	59.0	0.0	0.0	38.0	0	0
10:44:21	10.1	42.0	59.0	0.0	0.0	38.0	0	0
10:44:22	10.1	36.0	59.0	0.0	0.0	38.0	0	0
10:44:23	10.2	38.0	59.0	0.0	0.0	38.0	0	0
10:44:24	10.3	41.0	59.0	0.0	0.0	38.0	0	0
10:44:25	10.5	44.0	60.0	0.0	0.0	38.0	0	0
10:44:26	10.6	45.0	60.0	0.0	0.0	38.0	0	0
10:44:27	10.6	47.0	61.0	0.0	0.0	38.0	0	0
10:44:28	10.6	44.0	62.0	0.0	0.0	38.0	0	0
10:44:29	10.7	43.0	62.0	0.0	0.0	38.0	0	0
10:44:30	10.4	40.0	63.0	0.0	0.0	38.0	0	0
10:44:31	10.1	39.0	62.0	0.0	0.0	38.0	0	0
10:44:32	10.1	25.0	61.0	0.0	0.0	38.0	0	0
10:44:33	10.0	26.0	60.0	0.0	0.0	38.0	0	0
10:44:34	9.9	37.0	59.0	0.0	0.0	38.0	0	0
10:44:35	9.9	35.0	59.0	0.0	0.0	38.0	0	0
10:44:36	9.8	33.0	58.0	0.0	0.0	38.0	0	0
10:44:37	10.1	40.0	58.0	0.0	0.0	38.0	0	0
10:44:38	10.2	39.0	58.0	0.0	0.0	38.0	0	0
10:44:39	10.3	51.0	59.0	0.0	0.0	38.0	0	0
10:44:40	10.4	44.0	60.0	0.0	0.0	38.0	0	0
10:44:41	10.5	43.0	60.0	0.0	0.0	38.0	0	0
10:44:42	10.5	51.0	61.0	0.0	0.0	38.0	0	0
10:44:43	10.5	44.0	62.0	0.0	0.0	38.0	0	0
10:44:44	10.5	42.0	62.0	0.0	0.0	38.0	0	0
10:44:45	10.4	41.0	62.0	0.0	0.0	38.0	0	0
10:44:46	10.1	39.0	62.0	0.0	0.0	38.0	0	0
10:44:47	10.0	32.0	61.0	0.0	0.0	38.0	0	0
10:44:48	10.0	31.0	60.0	0.0	0.0	38.0	0	0
10:44:49	9.8	34.0	59.0	0.0	0.0	38.0	0	0
10:44:50	9.8	34.0	58.0	0.0	0.0	38.0	0	0
10:44:51	10.2	33.0	58.0	0.0	0.0	38.0	0	0
10:44:52	10.3	39.0	57.0	0.0	0.0	38.0	0	0
10:44:53	10.4	62.0	59.0	0.0	0.0	38.0	0	0
10:44:54	10.6	37.0	60.0	0.0	0.0	38.0	0	0
10:44:55	10.4	55.0	61.0	0.0	0.0	38.0	0	0
10:44:56	10.5	41.0	62.0	0.0	0.0	38.0	0	0
10:44:57	10.3	39.0	61.0	0.0	0.0	38.0	0	0
10:44:58	9.9	44.0	62.0	0.0	0.0	38.0	0	0
10:44:59	10.0	21.0	61.0	0.0	0.0	38.0	0	0
10:45:00	10.0	25.0	58.0	0.0	0.0	38.0	0	0
10:45:01	9.8	43.0	59.0	0.0	0.0	38.0	0	0
10:45:02	10.0	37.0	59.0	0.0	0.0	38.0	0	0
10:45:03	10.0	33.0	58.0	0.0	0.0	38.0	0	0
10:45:04	9.9	45.0	58.0	0.0	0.0	38.0	0	0
10:45:05	10.1	41.0	59.0	0.0	0.0	38.0	0	0
10:45:06	10.1	42.0	58.0	0.0	0.0	38.0	0	0
10:45:07	10.4	46.0	59.0	0.0	0.0	38.0	0	0
10:45:08	10.9	45.0	60.0	0.0	0.0	38.0	0	0
10:45:09	11.0	68.0	62.0	0.0	0.0	38.0	0	0
10:45:10	11.0	56.0	64.0	0.0	0.0	38.0	0	0
10:45:11	10.6	47.0	64.0	0.0	0.0	38.0	0	0
10:45:12	10.6	32.0	64.0	0.0	0.0	38.0	0	0
10:45:13	10.4	25.0	63.0	0.0	0.0	38.0	0	0
10:45:14	10.2	31.0	59.0	0.0	0.0	38.0	0	0
10:45:15	10.4	25.0	61.0	0.0	0.0	38.0	0	0
10:45:16	10.3	33.0	60.0	0.0	0.0	38.0	0	0
10:45:17	10.5	43.0	61.0	0.0	0.0	38.0	0	0
10:45:18	10.6	39.0	61.0	0.0	0.0	38.0	0	0
10:45:19	10.5	45.0	61.0	0.0	0.0	38.0	0	0
10:45:20	10.4	38.0	62.0	0.0	0.0	38.0	0	0
10:45:21	10.2	34.0	62.0	0.0	0.0	38.0	0	0
10:45:22	10.0	32.0	61.0	0.0	0.0	38.0	0	0
10:45:23	9.9	28.0	60.0	0.0	0.0	38.0	0	0
10:45:24	9.9	26.0	59.0	0.0	0.0	38.0	0	0
10:45:25	10.1	32.0	58.0	0.0	0.0	38.0	0	0
10:45:26	10.2	39.0	58.0	0.0	0.0	38.0	0	0
10:45:27	10.1	47.0	59.0	0.0	0.0	38.0	0	0
10:45:28	10.3	39.0	59.0	0.0	0.0	38.0	0	0
10:45:29	10.2	38.0	59.0	0.0	0.0	38.0	0	0
10:45:30	10.2	42.0	60.0	0.0	0.0	38.0	0	0
10:45:31	10.1	38.0	60.0	0.0	0.0	38.0	0	0
10:45:32	10.1	40.0	60.0	0.0	0.0	38.0	0	0
10:45:33	9.9	37.0	59.0	0.0	0.0	38.0	0	0
10:45:34	10.1	31.0	58.0	0.0	0.0	38.0	0	0
10:45:35	10.2	41.0	58.0	0.0	0.0	38.0	0	0
10:45:36	10.2	46.0	59.0	0.0	0.0	38.0	0	0
10:45:37	10.2	42.0	60.0	0.0	0.0	38.0	0	0
10:45:38	10.2	40.0	60.0	0.0	0.0	38.0	0	0
10:45:39	10.1	39.0	60.0	0.0	0.0	38.0	0	0
10:45:40	10.0	36.0	60.0	0.0	0.0	38.0	0	0
10:45:41	10.0	42.0	59.0	0.0	0.0	38.0	0	0
10:45:42	9.9	34.0	59.0	0.0	0.0	38.0	0	0
10:45:43	10.0	35.0	59.0	0.0	0.0	38.0	0	0
10:45:44	10.0	41.0	59.0	0.0	0.0	38.0	0	0
10:45:45	10.0	40.0	59.0	0.0	0.0	38.0	0	0
10:45:46	10.1	38.0	59.0	0.0	0.0	38.0	0	0
10:45:47	10.1	42.0	59.0	0.0	0.0	38.0	0	0
10:45:48	10.0	43.0	60.0	0.0	0.0	38.0	0	0
10:45:49	10.0	36.0	59.0	0.0	0.0	38.0	0	0
10:45:50	10.2	38.0	59.0	0.0	0.0	38.0	0	0
10:45:51	10.1	40.0	59.0	0.0	0.0	38.0	0	0
10:45:52	10.2	40.0	60.0	0.0	0.0	38.0	0	0
10:45:53	10.3	39.0	60.0	0.0	0.0	38.0	0	0
10:45:54	10.3	42.0	60.0	0.0	0.0	38.0	0	0
10:45:55	10.2	44.0	61.0	0.0	0.0	38.0	0	0
10:45:56	10.2	38.0	60.0	0.0	0.0	38.0	0	0
