# Supplementary material for: Handcycling with concurrent lower body low-frequency electromyostimulation significantly increases acute oxygen uptake: implications for rehabilitation and prevention
Source: PeerJ. 2022 May 18;10:e13333. doi: 10.7717/peerj.13333 (PMC9123886; doi:10.7717/peerj.13333)
Supplement: Supplemental Information 1 — Raw data for each participant (load, heart rate, spirometric data) and R-Scripts for data processing (as described in the material & method section under “Data aquisition”), and EMS intensity and blood lactate concentration. [file peerj-10-13333-s001.zip › raw_data/HANDCYCLE/EMS_Pilot_24_EMS_LOAD.csv]

Time	Speed [km/h]	Power [watt]	Cadence	Heartrate	Temperature [?]	Altitude [m]	latitude	longitude
10:50:52	0.0	0.0	0.0	0.0	0.0	38.0	0	0
10:50:53	0.0	0.0	0.0	0.0	0.0	38.0	0	0
10:50:54	1.9	0.0	0.0	0.0	0.0	38.0	0	0
10:50:55	4.8	0.0	0.0	0.0	0.0	38.0	0	0
10:50:56	6.4	0.0	0.0	0.0	0.0	38.0	0	0
10:50:57	7.6	0.0	0.0	0.0	0.0	38.0	0	0
10:50:58	8.5	0.0	0.0	0.0	0.0	38.0	0	0
10:50:59	9.3	0.0	0.0	0.0	0.0	38.0	0	0
10:51:00	9.8	49.0	54.0	0.0	0.0	38.0	0	0
10:51:01	10.1	49.0	54.0	0.0	0.0	38.0	0	0
10:51:02	10.5	37.0	57.0	0.0	0.0	38.0	0	0
10:51:03	10.9	35.0	60.0	0.0	0.0	38.0	0	0
10:51:04	10.8	44.0	62.0	0.0	0.0	38.0	0	0
10:51:05	10.9	35.0	64.0	0.0	0.0	38.0	0	0
10:51:06	11.1	19.0	64.0	0.0	0.0	38.0	0	0
10:51:07	11.1	35.0	64.0	0.0	0.0	38.0	0	0
10:51:08	11.1	36.0	65.0	0.0	0.0	38.0	0	0
10:51:09	11.1	26.0	65.0	0.0	0.0	38.0	0	0
10:51:10	11.1	27.0	66.0	0.0	0.0	38.0	0	0
10:51:11	10.7	25.0	63.0	0.0	0.0	38.0	0	0
10:51:12	10.4	12.0	63.0	0.0	0.0	38.0	0	0
10:51:13	10.1	15.0	61.0	0.0	0.0	38.0	0	0
10:51:14	10.1	14.0	61.0	0.0	0.0	38.0	0	0
10:51:15	9.7	29.0	59.0	0.0	0.0	38.0	0	0
10:51:16	9.6	26.0	58.0	0.0	0.0	38.0	0	0
10:51:17	9.8	36.0	57.0	0.0	0.0	38.0	0	0
10:51:18	9.9	58.0	58.0	0.0	0.0	38.0	0	0
10:51:19	9.7	58.0	58.0	0.0	0.0	38.0	0	0
10:51:20	10.1	45.0	58.0	0.0	0.0	38.0	0	0
10:51:21	10.1	49.0	57.0	0.0	0.0	38.0	0	0
10:51:22	10.1	66.0	58.0	0.0	0.0	38.0	0	0
10:51:23	10.3	54.0	59.0	0.0	0.0	38.0	0	0
10:51:24	10.4	52.0	59.0	0.0	0.0	38.0	0	0
10:51:25	10.7	53.0	60.0	0.0	0.0	38.0	0	0
10:51:26	10.7	58.0	60.0	0.0	0.0	38.0	0	0
10:51:27	10.7	43.0	63.0	0.0	0.0	38.0	0	0
10:51:28	10.9	46.0	63.0	0.0	0.0	38.0	0	0
10:51:29	10.7	44.0	64.0	0.0	0.0	38.0	0	0
10:51:30	10.5	28.0	63.0	0.0	0.0	38.0	0	0
10:51:31	10.4	23.0	62.0	0.0	0.0	38.0	0	0
10:51:32	10.4	28.0	61.0	0.0	0.0	38.0	0	0
10:51:33	10.4	36.0	61.0	0.0	0.0	38.0	0	0
10:51:34	10.3	27.0	61.0	0.0	0.0	38.0	0	0
10:51:35	10.4	41.0	61.0	0.0	0.0	38.0	0	0
10:51:36	10.3	33.0	61.0	0.0	0.0	38.0	0	0
10:51:37	10.2	39.0	61.0	0.0	0.0	38.0	0	0
10:51:38	10.4	33.0	61.0	0.0	0.0	38.0	0	0
10:51:39	10.4	46.0	61.0	0.0	0.0	38.0	0	0
10:51:40	10.5	39.0	62.0	0.0	0.0	38.0	0	0
10:51:41	10.4	37.0	61.0	0.0	0.0	38.0	0	0
10:51:42	10.4	38.0	61.0	0.0	0.0	38.0	0	0
10:51:43	10.5	41.0	61.0	0.0	0.0	38.0	0	0
10:51:44	10.6	43.0	62.0	0.0	0.0	38.0	0	0
10:51:45	10.6	35.0	62.0	0.0	0.0	38.0	0	0
10:51:46	10.7	44.0	62.0	0.0	0.0	38.0	0	0
10:51:47	10.8	44.0	62.0	0.0	0.0	38.0	0	0
10:51:48	10.7	44.0	63.0	0.0	0.0	38.0	0	0
10:51:49	10.6	39.0	63.0	0.0	0.0	38.0	0	0
10:51:50	10.4	35.0	63.0	0.0	0.0	38.0	0	0
10:51:51	10.5	30.0	62.0	0.0	0.0	38.0	0	0
10:51:52	10.4	32.0	61.0	0.0	0.0	38.0	0	0
10:51:53	10.4	38.0	61.0	0.0	0.0	38.0	0	0
10:51:54	10.5	33.0	61.0	0.0	0.0	38.0	0	0
10:51:55	10.5	35.0	61.0	0.0	0.0	38.0	0	0
10:51:56	10.4	44.0	61.0	0.0	0.0	38.0	0	0
10:51:57	10.1	37.0	61.0	0.0	0.0	38.0	0	0
10:51:58	9.9	31.0	61.0	0.0	0.0	38.0	0	0
10:51:59	10.6	25.0	60.0	0.0	0.0	38.0	0	0
10:52:00	10.7	28.0	58.0	0.0	0.0	38.0	0	0
10:52:01	10.7	70.0	61.0	0.0	0.0	38.0	0	0
10:52:02	10.7	44.0	63.0	0.0	0.0	38.0	0	0
10:52:03	10.7	42.0	62.0	0.0	0.0	38.0	0	0
10:52:04	10.6	45.0	63.0	0.0	0.0	38.0	0	0
10:52:05	10.5	39.0	63.0	0.0	0.0	38.0	0	0
10:52:06	10.4	36.0	62.0	0.0	0.0	38.0	0	0
10:52:07	10.5	38.0	61.0	0.0	0.0	38.0	0	0
10:52:08	10.6	45.0	62.0	0.0	0.0	38.0	0	0
10:52:09	10.6	44.0	62.0	0.0	0.0	38.0	0	0
10:52:10	10.6	42.0	62.0	0.0	0.0	38.0	0	0
10:52:11	10.6	45.0	63.0	0.0	0.0	38.0	0	0
10:52:12	10.5	39.0	62.0	0.0	0.0	38.0	0	0
10:52:13	10.6	34.0	62.0	0.0	0.0	38.0	0	0
10:52:14	10.5	45.0	62.0	0.0	0.0	38.0	0	0
10:52:15	10.4	39.0	62.0	0.0	0.0	38.0	0	0
10:52:16	10.3	37.0	62.0	0.0	0.0	38.0	0	0
10:52:17	10.2	26.0	61.0	0.0	0.0	38.0	0	0
10:52:18	10.2	43.0	60.0	0.0	0.0	38.0	0	0
10:52:19	10.3	30.0	60.0	0.0	0.0	38.0	0	0
10:52:20	10.2	46.0	60.0	0.0	0.0	38.0	0	0
10:52:21	10.3	36.0	60.0	0.0	0.0	38.0	0	0
10:52:22	10.2	39.0	60.0	0.0	0.0	38.0	0	0
10:52:23	10.3	45.0	61.0	0.0	0.0	38.0	0	0
10:52:24	10.3	37.0	60.0	0.0	0.0	38.0	0	0
10:52:25	10.3	43.0	60.0	0.0	0.0	38.0	0	0
10:52:26	10.5	42.0	61.0	0.0	0.0	38.0	0	0
10:52:27	10.6	41.0	61.0	0.0	0.0	38.0	0	0
10:52:28	10.5	49.0	62.0	0.0	0.0	38.0	0	0
10:52:29	10.5	37.0	62.0	0.0	0.0	38.0	0	0
10:52:30	10.5	43.0	62.0	0.0	0.0	38.0	0	0
10:52:31	10.3	42.0	62.0	0.0	0.0	38.0	0	0
10:52:32	10.4	32.0	62.0	0.0	0.0	38.0	0	0
10:52:33	10.4	29.0	60.0	0.0	0.0	38.0	0	0
10:52:34	10.3	45.0	61.0	0.0	0.0	38.0	0	0
10:52:35	10.3	40.0	61.0	0.0	0.0	38.0	0	0
10:52:36	10.2	35.0	60.0	0.0	0.0	38.0	0	0
10:52:37	10.2	36.0	60.0	0.0	0.0	38.0	0	0
10:52:38	10.3	40.0	60.0	0.0	0.0	38.0	0	0
10:52:39	10.4	38.0	60.0	0.0	0.0	38.0	0	0
10:52:40	10.3	40.0	60.0	0.0	0.0	38.0	0	0
10:52:41	10.4	42.0	61.0	0.0	0.0	38.0	0	0
10:52:42	10.4	40.0	61.0	0.0	0.0	38.0	0	0
10:52:43	10.4	42.0	61.0	0.0	0.0	38.0	0	0
10:52:44	10.4	37.0	61.0	0.0	0.0	38.0	0	0
10:52:45	10.5	39.0	61.0	0.0	0.0	38.0	0	0
10:52:46	10.5	36.0	61.0	0.0	0.0	38.0	0	0
10:52:47	10.3	47.0	61.0	0.0	0.0	38.0	0	0
10:52:48	10.4	38.0	61.0	0.0	0.0	38.0	0	0
10:52:49	10.4	31.0	61.0	0.0	0.0	38.0	0	0
10:52:50	10.4	45.0	61.0	0.0	0.0	38.0	0	0
10:52:51	10.4	39.0	61.0	0.0	0.0	38.0	0	0
10:52:52	10.3	41.0	61.0	0.0	0.0	38.0	0	0
10:52:53	10.5	39.0	61.0	0.0	0.0	38.0	0	0
10:52:54	10.5	36.0	61.0	0.0	0.0	38.0	0	0
10:52:55	10.4	46.0	61.0	0.0	0.0	38.0	0	0
10:52:56	10.4	36.0	61.0	0.0	0.0	38.0	0	0
10:52:57	10.3	37.0	61.0	0.0	0.0	38.0	0	0
10:52:58	10.3	34.0	61.0	0.0	0.0	38.0	0	0
10:52:59	10.2	37.0	60.0	0.0	0.0	38.0	0	0
10:53:00	10.3	37.0	60.0	0.0	0.0	38.0	0	0
10:53:01	10.2	34.0	60.0	0.0	0.0	38.0	0	0
10:53:02	10.4	43.0	60.0	0.0	0.0	38.0	0	0
10:53:03	10.4	38.0	60.0	0.0	0.0	38.0	0	0
10:53:04	10.5	47.0	61.0	0.0	0.0	38.0	0	0
10:53:05	10.5	41.0	61.0	0.0	0.0	38.0	0	0
10:53:06	10.3	40.0	61.0	0.0	0.0	38.0	0	0
10:53:07	10.1	40.0	61.0	0.0	0.0	38.0	0	0
10:53:08	10.0	29.0	61.0	0.0	0.0	38.0	0	0
10:53:09	10.2	31.0	59.0	0.0	0.0	38.0	0	0
10:53:10	10.5	22.0	55.0	0.0	0.0	38.0	0	0
10:53:11	10.4	56.0	59.0	0.0	0.0	38.0	0	0
10:53:12	10.2	48.0	61.0	0.0	0.0	38.0	0	0
10:53:13	10.3	34.0	61.0	0.0	0.0	38.0	0	0
10:53:14	10.1	32.0	60.0	0.0	0.0	38.0	0	0
10:53:15	10.2	40.0	60.0	0.0	0.0	38.0	0	0
10:53:16	10.3	33.0	60.0	0.0	0.0	38.0	0	0
10:53:17	10.2	37.0	60.0	0.0	0.0	38.0	0	0
10:53:18	10.3	43.0	60.0	0.0	0.0	38.0	0	0
10:53:19	10.3	34.0	60.0	0.0	0.0	38.0	0	0
10:53:20	10.3	43.0	60.0	0.0	0.0	38.0	0	0
10:53:21	10.5	36.0	60.0	0.0	0.0	38.0	0	0
10:53:22	10.6	37.0	60.0	0.0	0.0	38.0	0	0
10:53:23	10.6	48.0	61.0	0.0	0.0	38.0	0	0
10:53:24	10.4	35.0	62.0	0.0	0.0	38.0	0	0
10:53:25	10.4	37.0	62.0	0.0	0.0	38.0	0	0
10:53:26	10.4	38.0	62.0	0.0	0.0	38.0	0	0
10:53:27	10.4	36.0	61.0	0.0	0.0	38.0	0	0
10:53:28	10.3	40.0	61.0	0.0	0.0	38.0	0	0
10:53:29	10.4	34.0	61.0	0.0	0.0	38.0	0	0
10:53:30	10.5	39.0	61.0	0.0	0.0	38.0	0	0
10:53:31	10.6	45.0	61.0	0.0	0.0	38.0	0	0
10:53:32	10.7	43.0	62.0	0.0	0.0	38.0	0	0
10:53:33	10.6	42.0	63.0	0.0	0.0	38.0	0	0
10:53:34	10.5	38.0	63.0	0.0	0.0	38.0	0	0
10:53:35	10.5	33.0	62.0	0.0	0.0	38.0	0	0
10:53:36	10.3	31.0	61.0	0.0	0.0	38.0	0	0
10:53:37	10.2	38.0	61.0	0.0	0.0	38.0	0	0
10:53:38	10.3	28.0	60.0	0.0	0.0	38.0	0	0
10:53:39	10.4	42.0	60.0	0.0	0.0	38.0	0	0
10:53:40	10.5	43.0	61.0	0.0	0.0	38.0	0	0
10:53:41	10.5	39.0	61.0	0.0	0.0	38.0	0	0
10:53:42	10.4	40.0	62.0	0.0	0.0	38.0	0	0
10:53:43	10.5	40.0	62.0	0.0	0.0	38.0	0	0
10:53:44	10.5	38.0	62.0	0.0	0.0	38.0	0	0
10:53:45	10.5	44.0	62.0	0.0	0.0	38.0	0	0
10:53:46	10.5	33.0	62.0	0.0	0.0	38.0	0	0
10:53:47	10.4	41.0	62.0	0.0	0.0	38.0	0	0
10:53:48	10.4	29.0	62.0	0.0	0.0	38.0	0	0
10:53:49	10.4	37.0	61.0	0.0	0.0	38.0	0	0
10:53:50	10.4	39.0	61.0	0.0	0.0	38.0	0	0
10:53:51	10.4	38.0	61.0	0.0	0.0	38.0	0	0
10:53:52	10.5	38.0	61.0	0.0	0.0	38.0	0	0
10:53:53	10.5	37.0	61.0	0.0	0.0	38.0	0	0
10:53:54	10.6	44.0	62.0	0.0	0.0	38.0	0	0
10:53:55	10.7	35.0	62.0	0.0	0.0	38.0	0	0
10:53:56	10.8	46.0	62.0	0.0	0.0	38.0	0	0
10:53:57	10.7	43.0	63.0	0.0	0.0	38.0	0	0
10:53:58	10.5	40.0	63.0	0.0	0.0	38.0	0	0
10:53:59	10.5	35.0	63.0	0.0	0.0	38.0	0	0
10:54:00	10.4	27.0	62.0	0.0	0.0	38.0	0	0
10:54:01	10.3	41.0	61.0	0.0	0.0	38.0	0	0
10:54:02	10.3	34.0	61.0	0.0	0.0	38.0	0	0
10:54:03	10.3	32.0	61.0	0.0	0.0	38.0	0	0
10:54:04	10.4	33.0	60.0	0.0	0.0	38.0	0	0
10:54:05	10.3	38.0	60.0	0.0	0.0	38.0	0	0
10:54:06	10.1	42.0	61.0	0.0	0.0	38.0	0	0
10:54:07	10.2	31.0	60.0	0.0	0.0	38.0	0	0
10:54:08	10.3	32.0	60.0	0.0	0.0	38.0	0	0
10:54:09	10.3	42.0	60.0	0.0	0.0	38.0	0	0
10:54:10	10.2	38.0	60.0	0.0	0.0	38.0	0	0
10:54:11	10.2	38.0	60.0	0.0	0.0	38.0	0	0
10:54:12	10.5	33.0	60.0	0.0	0.0	38.0	0	0
10:54:13	10.6	39.0	60.0	0.0	0.0	38.0	0	0
10:54:14	10.5	51.0	60.0	0.0	0.0	38.0	0	0
10:54:15	10.4	35.0	62.0	0.0	0.0	38.0	0	0
10:54:16	10.4	37.0	61.0	0.0	0.0	38.0	0	0
10:54:17	10.3	36.0	61.0	0.0	0.0	38.0	0	0
10:54:18	10.3	36.0	61.0	0.0	0.0	38.0	0	0
10:54:19	10.3	37.0	61.0	0.0	0.0	38.0	0	0
10:54:20	10.4	35.0	60.0	0.0	0.0	38.0	0	0
10:54:21	10.3	42.0	61.0	0.0	0.0	38.0	0	0
10:54:22	10.2	36.0	61.0	0.0	0.0	38.0	0	0
10:54:23	10.1	34.0	61.0	0.0	0.0	38.0	0	0
10:54:24	10.3	32.0	60.0	0.0	0.0	38.0	0	0
10:54:25	10.3	45.0	60.0	0.0	0.0	38.0	0	0
10:54:26	10.3	38.0	60.0	0.0	0.0	38.0	0	0
10:54:27	10.4	42.0	61.0	0.0	0.0	38.0	0	0
10:54:28	10.5	40.0	61.0	0.0	0.0	38.0	0	0
10:54:29	10.6	45.0	62.0	0.0	0.0	38.0	0	0
10:54:30	10.6	42.0	62.0	0.0	0.0	38.0	0	0
10:54:31	10.7	39.0	62.0	0.0	0.0	38.0	0	0
10:54:32	10.8	45.0	62.0	0.0	0.0	38.0	0	0
10:54:33	10.8	44.0	63.0	0.0	0.0	38.0	0	0
10:54:34	10.6	41.0	63.0	0.0	0.0	38.0	0	0
10:54:35	10.3	36.0	63.0	0.0	0.0	38.0	0	0
10:54:36	10.5	22.0	62.0	0.0	0.0	38.0	0	0
10:54:37	10.5	45.0	61.0	0.0	0.0	38.0	0	0
10:54:38	10.5	36.0	61.0	0.0	0.0	38.0	0	0
10:54:39	10.5	39.0	62.0	0.0	0.0	38.0	0	0
10:54:40	10.6	41.0	62.0	0.0	0.0	38.0	0	0
10:54:41	10.6	39.0	62.0	0.0	0.0	38.0	0	0
10:54:42	10.5	39.0	62.0	0.0	0.0	38.0	0	0
10:54:43	10.6	35.0	62.0	0.0	0.0	38.0	0	0
10:54:44	10.6	36.0	62.0	0.0	0.0	38.0	0	0
10:54:45	10.6	40.0	62.0	0.0	0.0	38.0	0	0
10:54:46	10.5	40.0	62.0	0.0	0.0	38.0	0	0
10:54:47	10.6	36.0	62.0	0.0	0.0	38.0	0	0
10:54:48	10.6	35.0	62.0	0.0	0.0	38.0	0	0
10:54:49	10.7	39.0	62.0	0.0	0.0	38.0	0	0
10:54:50	10.7	39.0	62.0	0.0	0.0	38.0	0	0
10:54:51	10.6	36.0	63.0	0.0	0.0	38.0	0	0
10:54:52	10.4	39.0	63.0	0.0	0.0	38.0	0	0
10:54:53	10.3	28.0	62.0	0.0	0.0	38.0	0	0
10:54:54	10.3	32.0	61.0	0.0	0.0	38.0	0	0
10:54:55	10.3	36.0	61.0	0.0	0.0	38.0	0	0
10:54:56	10.3	40.0	61.0	0.0	0.0	38.0	0	0
10:54:57	10.3	39.0	61.0	0.0	0.0	38.0	0	0
10:54:58	10.3	36.0	61.0	0.0	0.0	38.0	0	0
10:54:59	10.5	37.0	61.0	0.0	0.0	38.0	0	0
10:55:00	10.4	43.0	61.0	0.0	0.0	38.0	0	0
10:55:01	10.4	36.0	61.0	0.0	0.0	38.0	0	0
10:55:02	10.5	38.0	61.0	0.0	0.0	38.0	0	0
10:55:03	10.5	43.0	61.0	0.0	0.0	38.0	0	0
10:55:04	10.6	40.0	62.0	0.0	0.0	38.0	0	0
10:55:05	10.5	44.0	62.0	0.0	0.0	38.0	0	0
10:55:06	10.5	37.0	62.0	0.0	0.0	38.0	0	0
10:55:07	10.4	29.0	62.0	0.0	0.0	38.0	0	0
10:55:08	10.3	37.0	61.0	0.0	0.0	38.0	0	0
10:55:09	10.3	36.0	61.0	0.0	0.0	38.0	0	0
10:55:10	10.1	34.0	60.0	0.0	0.0	38.0	0	0
10:55:11	10.2	34.0	60.0	0.0	0.0	38.0	0	0
10:55:12	10.3	36.0	60.0	0.0	0.0	38.0	0	0
10:55:13	10.4	41.0	60.0	0.0	0.0	38.0	0	0
10:55:14	10.5	45.0	61.0	0.0	0.0	38.0	0	0
10:55:15	10.5	38.0	61.0	0.0	0.0	38.0	0	0
10:55:16	10.5	42.0	62.0	0.0	0.0	38.0	0	0
10:55:17	10.5	41.0	62.0	0.0	0.0	38.0	0	0
10:55:18	10.4	37.0	62.0	0.0	0.0	38.0	0	0
10:55:19	10.1	35.0	62.0	0.0	0.0	38.0	0	0
10:55:20	10.1	29.0	61.0	0.0	0.0	38.0	0	0
10:55:21	10.1	30.0	60.0	0.0	0.0	38.0	0	0
10:55:22	10.1	36.0	59.0	0.0	0.0	38.0	0	0
10:55:23	10.1	38.0	59.0	0.0	0.0	38.0	0	0
10:55:24	10.0	35.0	59.0	0.0	0.0	38.0	0	0
10:55:25	10.2	35.0	59.0	0.0	0.0	38.0	0	0
10:55:26	10.3	40.0	59.0	0.0	0.0	38.0	0	0
10:55:27	10.3	49.0	60.0	0.0	0.0	38.0	0	0
10:55:28	10.3	41.0	60.0	0.0	0.0	38.0	0	0
10:55:29	10.4	38.0	60.0	0.0	0.0	38.0	0	0
10:55:30	10.4	41.0	61.0	0.0	0.0	38.0	0	0
10:55:31	10.3	44.0	61.0	0.0	0.0	38.0	0	0
10:55:32	10.1	35.0	61.0	0.0	0.0	38.0	0	0
10:55:33	10.1	39.0	60.0	0.0	0.0	38.0	0	0
10:55:34	10.1	35.0	60.0	0.0	0.0	38.0	0	0
10:55:35	10.2	37.0	60.0	0.0	0.0	38.0	0	0
10:55:36	10.3	38.0	60.0	0.0	0.0	38.0	0	0
10:55:37	10.2	42.0	60.0	0.0	0.0	38.0	0	0
10:55:38	10.2	38.0	60.0	0.0	0.0	38.0	0	0
10:55:39	10.2	38.0	60.0	0.0	0.0	38.0	0	0
10:55:40	10.3	38.0	60.0	0.0	0.0	38.0	0	0
10:55:41	10.3	39.0	60.0	0.0	0.0	38.0	0	0
10:55:42	10.3	43.0	60.0	0.0	0.0	38.0	0	0
10:55:43	10.2	38.0	60.0	0.0	0.0	38.0	0	0
10:55:44	10.2	37.0	60.0	0.0	0.0	38.0	0	0
10:55:45	10.2	39.0	60.0	0.0	0.0	38.0	0	0
10:55:46	10.3	33.0	60.0	0.0	0.0	38.0	0	0
10:55:47	10.2	41.0	60.0	0.0	0.0	38.0	0	0
10:55:48	10.3	44.0	60.0	0.0	0.0	38.0	0	0
10:55:49	10.3	42.0	60.0	0.0	0.0	38.0	0	0
10:55:50	10.3	37.0	60.0	0.0	0.0	38.0	0	0
10:55:51	10.3	40.0	60.0	0.0	0.0	38.0	0	0
10:55:52	10.1	38.0	60.0	0.0	0.0	38.0	0	0
10:55:53	10.3	38.0	60.0	0.0	0.0	38.0	0	0
10:55:54	10.2	33.0	60.0	0.0	0.0	38.0	0	0
10:55:55	10.0	42.0	60.0	0.0	0.0	38.0	0	0
10:55:56	10.2	38.0	60.0	0.0	0.0	38.0	0	0
10:55:57	10.1	28.0	59.0	0.0	0.0	38.0	0	0
10:55:58	10.1	45.0	60.0	0.0	0.0	38.0	0	0
10:55:59	10.1	37.0	60.0	0.0	0.0	38.0	0	0
10:56:00	10.1	37.0	60.0	0.0	0.0	38.0	0	0
10:56:01	10.1	40.0	60.0	0.0	0.0	38.0	0	0
10:56:02	10.1	34.0	59.0	0.0	0.0	38.0	0	0
10:56:03	10.1	38.0	59.0	0.0	0.0	38.0	0	0
10:56:04	10.1	37.0	59.0	0.0	0.0	38.0	0	0
10:56:05	10.1	39.0	59.0	0.0	0.0	38.0	0	0
10:56:06	10.3	41.0	60.0	0.0	0.0	38.0	0	0
10:56:07	10.3	44.0	60.0	0.0	0.0	38.0	0	0
10:56:08	10.2	39.0	61.0	0.0	0.0	38.0	0	0
10:56:09	10.4	35.0	60.0	0.0	0.0	38.0	0	0
10:56:10	10.3	43.0	60.0	0.0	0.0	38.0	0	0
10:56:11	10.3	41.0	61.0	0.0	0.0	38.0	0	0
10:56:12	10.2	36.0	61.0	0.0	0.0	38.0	0	0
10:56:13	10.3	36.0	60.0	0.0	0.0	38.0	0	0
10:56:14	10.3	41.0	60.0	0.0	0.0	38.0	0	0
10:56:15	10.2	41.0	61.0	0.0	0.0	38.0	0	0
10:56:16	10.3	36.0	61.0	0.0	0.0	38.0	0	0
10:56:17	10.2	36.0	60.0	0.0	0.0	38.0	0	0
10:56:18	10.2	40.0	60.0	0.0	0.0	38.0	0	0
10:56:19	10.2	37.0	60.0	0.0	0.0	38.0	0	0
10:56:20	10.3	38.0	60.0	0.0	0.0	38.0	0	0
10:56:21	10.2	40.0	60.0	0.0	0.0	38.0	0	0
10:56:22	10.3	38.0	60.0	0.0	0.0	38.0	0	0
10:56:23	10.3	36.0	60.0	0.0	0.0	38.0	0	0
10:56:24	10.4	46.0	60.0	0.0	0.0	38.0	0	0
10:56:25	10.4	38.0	61.0	0.0	0.0	38.0	0	0
10:56:26	10.3	41.0	61.0	0.0	0.0	38.0	0	0
10:56:27	10.3	36.0	61.0	0.0	0.0	38.0	0	0
10:56:28	10.3	39.0	61.0	0.0	0.0	38.0	0	0
10:56:29	10.3	37.0	61.0	0.0	0.0	38.0	0	0
10:56:30	10.4	41.0	60.0	0.0	0.0	38.0	0	0
10:56:31	10.4	42.0	61.0	0.0	0.0	38.0	0	0
10:56:32	10.3	40.0	61.0	0.0	0.0	38.0	0	0
10:56:33	10.4	36.0	61.0	0.0	0.0	38.0	0	0
10:56:34	10.4	40.0	61.0	0.0	0.0	38.0	0	0
10:56:35	10.3	38.0	61.0	0.0	0.0	38.0	0	0
10:56:36	10.2	39.0	61.0	0.0	0.0	38.0	0	0
10:56:37	10.1	35.0	61.0	0.0	0.0	38.0	0	0
10:56:38	10.2	31.0	60.0	0.0	0.0	38.0	0	0
10:56:39	10.1	36.0	59.0	0.0	0.0	38.0	0	0
10:56:40	10.2	38.0	59.0	0.0	0.0	38.0	0	0
10:56:41	10.3	42.0	59.0	0.0	0.0	38.0	0	0
10:56:42	10.1	39.0	60.0	0.0	0.0	38.0	0	0
10:56:43	10.1	38.0	60.0	0.0	0.0	38.0	0	0
10:56:44	10.2	34.0	59.0	0.0	0.0	38.0	0	0
10:56:45	10.1	38.0	59.0	0.0	0.0	38.0	0	0
10:56:46	10.2	41.0	60.0	0.0	0.0	38.0	0	0
10:56:47	10.1	34.0	60.0	0.0	0.0	38.0	0	0
10:56:48	10.1	39.0	59.0	0.0	0.0	38.0	0	0
10:56:49	10.1	35.0	60.0	0.0	0.0	38.0	0	0
10:56:50	10.2	38.0	59.0	0.0	0.0	38.0	0	0
10:56:51	10.1	40.0	60.0	0.0	0.0	38.0	0	0
10:56:52	10.1	37.0	60.0	0.0	0.0	38.0	0	0
10:56:53	10.1	36.0	60.0	0.0	0.0	38.0	0	0
10:56:54	10.0	36.0	59.0	0.0	0.0	38.0	0	0
10:56:55	10.0	35.0	59.0	0.0	0.0	38.0	0	0
10:56:56	10.0	34.0	59.0	0.0	0.0	38.0	0	0
10:56:57	10.1	40.0	59.0	0.0	0.0	38.0	0	0
10:56:58	10.1	34.0	59.0	0.0	0.0	38.0	0	0
10:56:59	9.9	38.0	59.0	0.0	0.0	38.0	0	0
10:57:00	9.9	37.0	59.0	0.0	0.0	38.0	0	0
10:57:01	10.0	35.0	59.0	0.0	0.0	38.0	0	0
10:57:02	10.1	40.0	59.0	0.0	0.0	38.0	0	0
10:57:03	10.1	39.0	59.0	0.0	0.0	38.0	0	0
10:57:04	10.0	36.0	59.0	0.0	0.0	38.0	0	0
10:57:05	9.9	36.0	59.0	0.0	0.0	38.0	0	0
10:57:06	10.1	33.0	59.0	0.0	0.0	38.0	0	0
10:57:07	10.2	43.0	58.0	0.0	0.0	38.0	0	0
10:57:08	10.1	47.0	60.0	0.0	0.0	38.0	0	0
10:57:09	10.2	27.0	60.0	0.0	0.0	38.0	0	0
10:57:10	10.3	49.0	60.0	0.0	0.0	38.0	0	0
10:57:11	10.3	43.0	60.0	0.0	0.0	38.0	0	0
10:57:12	10.3	38.0	61.0	0.0	0.0	38.0	0	0
10:57:13	10.3	36.0	61.0	0.0	0.0	38.0	0	0
10:57:14	10.3	39.0	61.0	0.0	0.0	38.0	0	0
10:57:15	10.3	34.0	60.0	0.0	0.0	38.0	0	0
10:57:16	10.4	40.0	61.0	0.0	0.0	38.0	0	0
10:57:17	10.4	39.0	61.0	0.0	0.0	38.0	0	0
10:57:18	10.3	37.0	61.0	0.0	0.0	38.0	0	0
10:57:19	10.3	34.0	61.0	0.0	0.0	38.0	0	0
10:57:20	10.1	37.0	60.0	0.0	0.0	38.0	0	0
10:57:21	10.1	33.0	60.0	0.0	0.0	38.0	0	0
10:57:22	10.2	33.0	60.0	0.0	0.0	38.0	0	0
10:57:23	10.2	40.0	60.0	0.0	0.0	38.0	0	0
10:57:24	10.1	39.0	60.0	0.0	0.0	38.0	0	0
10:57:25	10.2	34.0	60.0	0.0	0.0	38.0	0	0
10:57:26	10.2	34.0	60.0	0.0	0.0	38.0	0	0
10:57:27	10.3	43.0	60.0	0.0	0.0	38.0	0	0
10:57:28	10.4	37.0	60.0	0.0	0.0	38.0	0	0
10:57:29	10.6	45.0	61.0	0.0	0.0	38.0	0	0
10:57:30	10.8	44.0	61.0	0.0	0.0	38.0	0	0
10:57:31	10.5	49.0	63.0	0.0	0.0	38.0	0	0
10:57:32	10.6	40.0	63.0	0.0	0.0	38.0	0	0
10:57:33	10.6	26.0	62.0	0.0	0.0	38.0	0	0
10:57:34	10.4	45.0	62.0	0.0	0.0	38.0	0	0
10:57:35	10.4	32.0	62.0	0.0	0.0	38.0	0	0
10:57:36	10.3	31.0	61.0	0.0	0.0	38.0	0	0
10:57:37	10.2	39.0	61.0	0.0	0.0	38.0	0	0
10:57:38	10.3	32.0	61.0	0.0	0.0	38.0	0	0
10:57:39	10.2	32.0	60.0	0.0	0.0	38.0	0	0
10:57:40	10.2	40.0	60.0	0.0	0.0	38.0	0	0
10:57:41	10.2	37.0	60.0	0.0	0.0	38.0	0	0
10:57:42	10.2	37.0	60.0	0.0	0.0	38.0	0	0
10:57:43	10.2	37.0	60.0	0.0	0.0	38.0	0	0
10:57:44	10.2	36.0	60.0	0.0	0.0	38.0	0	0
10:57:45	10.2	39.0	60.0	0.0	0.0	38.0	0	0
10:57:46	10.2	38.0	60.0	0.0	0.0	38.0	0	0
10:57:47	10.2	39.0	60.0	0.0	0.0	38.0	0	0
10:57:48	10.3	36.0	60.0	0.0	0.0	38.0	0	0
10:57:49	10.3	39.0	60.0	0.0	0.0	38.0	0	0
10:57:50	10.2	41.0	60.0	0.0	0.0	38.0	0	0
10:57:51	10.2	37.0	60.0	0.0	0.0	38.0	0	0
10:57:52	10.1	41.0	60.0	0.0	0.0	38.0	0	0
10:57:53	10.0	31.0	60.0	0.0	0.0	38.0	0	0
10:57:54	10.0	29.0	59.0	0.0	0.0	38.0	0	0
10:57:55	10.0	45.0	59.0	0.0	0.0	38.0	0	0
10:57:56	10.0	34.0	59.0	0.0	0.0	38.0	0	0
10:57:57	10.0	35.0	59.0	0.0	0.0	38.0	0	0
10:57:58	10.0	39.0	59.0	0.0	0.0	38.0	0	0
10:57:59	10.0	37.0	59.0	0.0	0.0	38.0	0	0
10:58:00	10.0	38.0	59.0	0.0	0.0	38.0	0	0
10:58:01	10.2	40.0	59.0	0.0	0.0	38.0	0	0
10:58:02	10.3	39.0	59.0	0.0	0.0	38.0	0	0
10:58:03	10.3	48.0	60.0	0.0	0.0	38.0	0	0
10:58:04	10.4	40.0	61.0	0.0	0.0	38.0	0	0
10:58:05	10.3	41.0	61.0	0.0	0.0	38.0	0	0
10:58:06	10.2	39.0	61.0	0.0	0.0	38.0	0	0
10:58:07	10.3	37.0	61.0	0.0	0.0	38.0	0	0
10:58:08	10.3	38.0	60.0	0.0	0.0	38.0	0	0
10:58:09	10.3	38.0	60.0	0.0	0.0	38.0	0	0
10:58:10	10.5	41.0	60.0	0.0	0.0	38.0	0	0
10:58:11	10.5	40.0	61.0	0.0	0.0	38.0	0	0
10:58:12	10.7	46.0	61.0	0.0	0.0	38.0	0	0
10:58:13	10.5	47.0	62.0	0.0	0.0	38.0	0	0
10:58:14	10.7	42.0	63.0	0.0	0.0	38.0	0	0
10:58:15	10.7	36.0	62.0	0.0	0.0	38.0	0	0
10:58:16	10.6	42.0	62.0	0.0	0.0	38.0	0	0
10:58:17	10.4	42.0	63.0	0.0	0.0	38.0	0	0
10:58:18	10.5	33.0	62.0	0.0	0.0	38.0	0	0
10:58:19	10.5	30.0	61.0	0.0	0.0	38.0	0	0
10:58:20	10.3	40.0	61.0	0.0	0.0	38.0	0	0
10:58:21	10.3	33.0	61.0	0.0	0.0	38.0	0	0
10:58:22	10.2	31.0	60.0	0.0	0.0	38.0	0	0
10:58:23	10.2	36.0	60.0	0.0	0.0	38.0	0	0
10:58:24	10.3	32.0	60.0	0.0	0.0	38.0	0	0
10:58:25	10.3	41.0	60.0	0.0	0.0	38.0	0	0
10:58:26	10.3	39.0	60.0	0.0	0.0	38.0	0	0
10:58:27	10.3	40.0	60.0	0.0	0.0	38.0	0	0
10:58:28	10.3	35.0	60.0	0.0	0.0	38.0	0	0
10:58:29	10.2	38.0	60.0	0.0	0.0	38.0	0	0
10:58:30	10.3	36.0	60.0	0.0	0.0	38.0	0	0
10:58:31	10.3	36.0	60.0	0.0	0.0	38.0	0	0
10:58:32	10.3	38.0	60.0	0.0	0.0	38.0	0	0
10:58:33	10.2	38.0	60.0	0.0	0.0	38.0	0	0
10:58:34	10.2	35.0	60.0	0.0	0.0	38.0	0	0
10:58:35	10.3	38.0	60.0	0.0	0.0	38.0	0	0
10:58:36	10.4	36.0	60.0	0.0	0.0	38.0	0	0
10:58:37	10.4	41.0	60.0	0.0	0.0	38.0	0	0
10:58:38	10.4	40.0	60.0	0.0	0.0	38.0	0	0
10:58:39	10.3	40.0	61.0	0.0	0.0	38.0	0	0
10:58:40	10.3	37.0	61.0	0.0	0.0	38.0	0	0
10:58:41	10.3	35.0	61.0	0.0	0.0	38.0	0	0
10:58:42	10.3	36.0	61.0	0.0	0.0	38.0	0	0
10:58:43	10.2	38.0	60.0	0.0	0.0	38.0	0	0
10:58:44	10.2	35.0	60.0	0.0	0.0	38.0	0	0
10:58:45	10.3	33.0	60.0	0.0	0.0	38.0	0	0
10:58:46	10.1	34.0	60.0	0.0	0.0	38.0	0	0
10:58:47	10.2	39.0	60.0	0.0	0.0	38.0	0	0
10:58:48	10.2	37.0	60.0	0.0	0.0	38.0	0	0
10:58:49	10.2	39.0	60.0	0.0	0.0	38.0	0	0
10:58:50	10.3	39.0	60.0	0.0	0.0	38.0	0	0
10:58:51	10.2	40.0	60.0	0.0	0.0	38.0	0	0
10:58:52	10.3	36.0	60.0	0.0	0.0	38.0	0	0
10:58:53	10.3	36.0	60.0	0.0	0.0	38.0	0	0
10:58:54	10.4	40.0	60.0	0.0	0.0	38.0	0	0
10:58:55	10.5	39.0	61.0	0.0	0.0	38.0	0	0
10:58:56	10.5	45.0	62.0	0.0	0.0	38.0	0	0
10:58:57	10.5	38.0	62.0	0.0	0.0	38.0	0	0
10:58:58	10.5	37.0	62.0	0.0	0.0	38.0	0	0
10:58:59	10.5	41.0	62.0	0.0	0.0	38.0	0	0
10:59:00	10.4	41.0	62.0	0.0	0.0	38.0	0	0
10:59:01	10.3	34.0	62.0	0.0	0.0	38.0	0	0
10:59:02	10.3	28.0	61.0	0.0	0.0	38.0	0	0
10:59:03	10.4	42.0	61.0	0.0	0.0	38.0	0	0
10:59:04	10.3	39.0	61.0	0.0	0.0	38.0	0	0
10:59:05	10.3	38.0	61.0	0.0	0.0	38.0	0	0
10:59:06	10.2	35.0	60.0	0.0	0.0	38.0	0	0
10:59:07	10.1	35.0	60.0	0.0	0.0	38.0	0	0
10:59:08	10.2	32.0	60.0	0.0	0.0	38.0	0	0
10:59:09	10.2	40.0	60.0	0.0	0.0	38.0	0	0
10:59:10	10.1	39.0	60.0	0.0	0.0	38.0	0	0
10:59:11	10.1	31.0	59.0	0.0	0.0	38.0	0	0
10:59:12	10.1	38.0	59.0	0.0	0.0	38.0	0	0
10:59:13	10.2	39.0	60.0	0.0	0.0	38.0	0	0
10:59:14	10.2	42.0	60.0	0.0	0.0	38.0	0	0
10:59:15	10.2	38.0	60.0	0.0	0.0	38.0	0	0
10:59:16	10.2	38.0	60.0	0.0	0.0	38.0	0	0
10:59:17	10.3	37.0	60.0	0.0	0.0	38.0	0	0
10:59:18	10.4	40.0	60.0	0.0	0.0	38.0	0	0
10:59:19	10.5	44.0	61.0	0.0	0.0	38.0	0	0
10:59:20	10.5	42.0	61.0	0.0	0.0	38.0	0	0
10:59:21	10.5	42.0	62.0	0.0	0.0	38.0	0	0
10:59:22	10.3	40.0	62.0	0.0	0.0	38.0	0	0
10:59:23	10.3	31.0	61.0	0.0	0.0	38.0	0	0
10:59:24	10.2	35.0	61.0	0.0	0.0	38.0	0	0
10:59:25	9.9	33.0	60.0	0.0	0.0	38.0	0	0
10:59:26	10.1	26.0	52.0	0.0	0.0	38.0	0	0
10:59:27	10.1	39.0	59.0	0.0	0.0	38.0	0	0
10:59:28	10.1	36.0	59.0	0.0	0.0	38.0	0	0
10:59:29	10.2	37.0	60.0	0.0	0.0	38.0	0	0
10:59:30	10.3	42.0	60.0	0.0	0.0	38.0	0	0
10:59:31	10.3	42.0	60.0	0.0	0.0	38.0	0	0
10:59:32	10.3	39.0	61.0	0.0	0.0	38.0	0	0
10:59:33	10.2	33.0	60.0	0.0	0.0	38.0	0	0
10:59:34	10.1	36.0	60.0	0.0	0.0	38.0	0	0
10:59:35	10.2	30.0	60.0	0.0	0.0	38.0	0	0
10:59:36	10.2	44.0	60.0	0.0	0.0	38.0	0	0
10:59:37	10.3	40.0	60.0	0.0	0.0	38.0	0	0
10:59:38	10.4	39.0	60.0	0.0	0.0	38.0	0	0
10:59:39	10.4	42.0	61.0	0.0	0.0	38.0	0	0
10:59:40	10.3	39.0	61.0	0.0	0.0	38.0	0	0
10:59:41	10.3	37.0	61.0	0.0	0.0	38.0	0	0
10:59:42	10.3	36.0	61.0	0.0	0.0	38.0	0	0
10:59:43	10.5	40.0	61.0	0.0	0.0	38.0	0	0
10:59:44	10.6	47.0	61.0	0.0	0.0	38.0	0	0
10:59:45	10.6	44.0	62.0	0.0	0.0	38.0	0	0
10:59:46	10.5	39.0	62.0	0.0	0.0	38.0	0	0
10:59:47	10.4	35.0	62.0	0.0	0.0	38.0	0	0
10:59:48	10.3	36.0	62.0	0.0	0.0	38.0	0	0
10:59:49	10.2	34.0	61.0	0.0	0.0	38.0	0	0
10:59:50	10.1	33.0	61.0	0.0	0.0	38.0	0	0
10:59:51	10.3	30.0	60.0	0.0	0.0	38.0	0	0
10:59:52	10.3	45.0	60.0	0.0	0.0	38.0	0	0
10:59:53	10.3	41.0	61.0	0.0	0.0	38.0	0	0
10:59:54	10.3	40.0	61.0	0.0	0.0	38.0	0	0
10:59:55	10.3	36.0	61.0	0.0	0.0	38.0	0	0
10:59:56	10.2	39.0	61.0	0.0	0.0	38.0	0	0
10:59:57	10.1	33.0	60.0	0.0	0.0	38.0	0	0
10:59:58	10.1	33.0	60.0	0.0	0.0	38.0	0	0
10:59:59	10.2	38.0	60.0	0.0	0.0	38.0	0	0
11:00:00	10.2	39.0	60.0	0.0	0.0	38.0	0	0
11:00:01	10.4	41.0	60.0	0.0	0.0	38.0	0	0
11:00:02	10.5	45.0	61.0	0.0	0.0	38.0	0	0
11:00:03	10.5	43.0	61.0	0.0	0.0	38.0	0	0
11:00:04	10.4	39.0	62.0	0.0	0.0	38.0	0	0
11:00:05	10.4	43.0	62.0	0.0	0.0	38.0	0	0
11:00:06	10.3	36.0	62.0	0.0	0.0	38.0	0	0
11:00:07	10.2	33.0	61.0	0.0	0.0	38.0	0	0
11:00:08	10.1	30.0	61.0	0.0	0.0	38.0	0	0
11:00:09	10.2	38.0	60.0	0.0	0.0	38.0	0	0
11:00:10	10.2	34.0	60.0	0.0	0.0	38.0	0	0
11:00:11	10.1	39.0	60.0	0.0	0.0	38.0	0	0
11:00:12	10.1	34.0	60.0	0.0	0.0	38.0	0	0
11:00:13	10.0	35.0	59.0	0.0	0.0	38.0	0	0
11:00:14	10.2	35.0	59.0	0.0	0.0	38.0	0	0
11:00:15	10.3	40.0	59.0	0.0	0.0	38.0	0	0
11:00:16	10.3	46.0	60.0	0.0	0.0	38.0	0	0
11:00:17	10.3	39.0	60.0	0.0	0.0	38.0	0	0
11:00:18	10.5	42.0	61.0	0.0	0.0	38.0	0	0
11:00:19	10.5	40.0	61.0	0.0	0.0	38.0	0	0
11:00:20	10.5	44.0	61.0	0.0	0.0	38.0	0	0
11:00:21	10.5	43.0	62.0	0.0	0.0	38.0	0	0
11:00:22	10.4	39.0	62.0	0.0	0.0	38.0	0	0
11:00:23	10.4	33.0	62.0	0.0	0.0	38.0	0	0
11:00:24	10.3	35.0	61.0	0.0	0.0	38.0	0	0
11:00:25	10.3	38.0	61.0	0.0	0.0	38.0	0	0
11:00:26	10.2	35.0	61.0	0.0	0.0	38.0	0	0
11:00:27	10.2	37.0	60.0	0.0	0.0	38.0	0	0
11:00:28	10.2	36.0	60.0	0.0	0.0	38.0	0	0
11:00:29	10.3	36.0	60.0	0.0	0.0	38.0	0	0
11:00:30	10.4	39.0	60.0	0.0	0.0	38.0	0	0
11:00:31	10.5	39.0	60.0	0.0	0.0	38.0	0	0
11:00:32	10.4	44.0	60.0	0.0	0.0	38.0	0	0
11:00:33	10.5	42.0	61.0	0.0	0.0	38.0	0	0
11:00:34	10.6	36.0	61.0	0.0	0.0	38.0	0	0
11:00:35	10.4	41.0	61.0	0.0	0.0	38.0	0	0
11:00:36	10.5	44.0	62.0	0.0	0.0	38.0	0	0
11:00:37	10.5	29.0	61.0	0.0	0.0	38.0	0	0
11:00:38	10.4	40.0	61.0	0.0	0.0	38.0	0	0
11:00:39	10.4	38.0	61.0	0.0	0.0	38.0	0	0
11:00:40	10.3	35.0	61.0	0.0	0.0	38.0	0	0
11:00:41	10.3	39.0	61.0	0.0	0.0	38.0	0	0
11:00:42	10.1	35.0	61.0	0.0	0.0	38.0	0	0
11:00:43	10.2	33.0	60.0	0.0	0.0	38.0	0	0
11:00:44	10.2	32.0	60.0	0.0	0.0	38.0	0	0
11:00:45	10.2	38.0	60.0	0.0	0.0	38.0	0	0
11:00:46	10.1	38.0	60.0	0.0	0.0	38.0	0	0
11:00:47	10.5	37.0	60.0	0.0	0.0	38.0	0	0
11:00:48	10.6	34.0	59.0	0.0	0.0	38.0	0	0
11:00:49	10.6	55.0	60.0	0.0	0.0	38.0	0	0
11:00:50	10.5	44.0	62.0	0.0	0.0	38.0	0	0
11:00:51	10.3	39.0	62.0	0.0	0.0	38.0	0	0
11:00:52	10.3	34.0	61.0	0.0	0.0	38.0	0	0
