# Supplementary material for: Handcycling with concurrent lower body low-frequency electromyostimulation significantly increases acute oxygen uptake: implications for rehabilitation and prevention
Source: PeerJ. 2022 May 18;10:e13333. doi: 10.7717/peerj.13333 (PMC9123886; doi:10.7717/peerj.13333)
Supplement: Supplemental Information 1 — Raw data for each participant (load, heart rate, spirometric data) and R-Scripts for data processing (as described in the material & method section under “Data aquisition”), and EMS intensity and blood lactate concentration. [file peerj-10-13333-s001.zip › raw_data/HANDCYCLE/EMS_Pilot_25_CON_LOAD.csv]

Time	Speed [km/h]	Power [watt]	Cadence	Heartrate	Temperature [?]	Altitude [m]	latitude	longitude
14:25:16	4.1	0.0	0.0	0.0	0.0	30.0	0	0
14:25:17	4.1	0.0	0.0	0.0	0.0	30.0	0	0
14:25:18	2.7	0.0	0.0	0.0	0.0	30.0	0	0
14:25:19	4.7	0.0	0.0	0.0	0.0	30.0	0	0
14:25:20	5.4	0.0	0.0	0.0	0.0	30.0	0	0
14:25:21	6.3	0.0	0.0	0.0	0.0	30.0	0	0
14:25:22	7.0	0.0	0.0	0.0	0.0	30.0	0	0
14:25:23	7.6	34.0	40.0	0.0	0.0	30.0	0	0
14:25:24	7.9	34.0	40.0	0.0	0.0	30.0	0	0
14:25:25	8.1	24.0	45.0	0.0	0.0	30.0	0	0
14:25:26	8.3	24.0	45.0	0.0	0.0	30.0	0	0
14:25:27	8.4	28.0	47.0	0.0	0.0	30.0	0	0
14:25:28	8.5	23.0	49.0	0.0	0.0	30.0	0	0
14:25:29	8.7	24.0	50.0	0.0	0.0	30.0	0	0
14:25:30	9.0	25.0	50.0	0.0	0.0	30.0	0	0
14:25:31	9.3	30.0	51.0	0.0	0.0	30.0	0	0
14:25:32	9.5	34.0	53.0	0.0	0.0	30.0	0	0
14:25:33	9.7	34.0	53.0	0.0	0.0	30.0	0	0
14:25:34	10.0	34.0	55.0	0.0	0.0	30.0	0	0
14:25:35	10.3	33.0	57.0	0.0	0.0	30.0	0	0
14:25:36	10.3	37.0	58.0	0.0	0.0	30.0	0	0
14:25:37	10.4	37.0	60.0	0.0	0.0	30.0	0	0
14:25:38	10.5	28.0	61.0	0.0	0.0	30.0	0	0
14:25:39	10.5	32.0	61.0	0.0	0.0	30.0	0	0
14:25:40	10.4	28.0	62.0	0.0	0.0	30.0	0	0
14:25:41	10.3	22.0	61.0	0.0	0.0	30.0	0	0
14:25:42	10.3	23.0	61.0	0.0	0.0	30.0	0	0
14:25:43	10.4	28.0	61.0	0.0	0.0	30.0	0	0
14:25:44	10.4	27.0	61.0	0.0	0.0	30.0	0	0
14:25:45	10.5	30.0	61.0	0.0	0.0	30.0	0	0
14:25:46	10.5	28.0	61.0	0.0	0.0	30.0	0	0
14:25:47	10.6	31.0	62.0	0.0	0.0	30.0	0	0
14:25:48	10.7	33.0	62.0	0.0	0.0	30.0	0	0
14:25:49	10.7	33.0	63.0	0.0	0.0	30.0	0	0
14:25:50	10.8	29.0	63.0	0.0	0.0	30.0	0	0
14:25:51	10.7	31.0	63.0	0.0	0.0	30.0	0	0
14:25:52	10.5	26.0	63.0	0.0	0.0	30.0	0	0
14:25:53	10.4	23.0	63.0	0.0	0.0	30.0	0	0
14:25:54	10.4	19.0	62.0	0.0	0.0	30.0	0	0
14:25:55	10.3	27.0	61.0	0.0	0.0	30.0	0	0
14:25:56	10.3	25.0	61.0	0.0	0.0	30.0	0	0
14:25:57	10.2	26.0	61.0	0.0	0.0	30.0	0	0
14:25:58	10.1	26.0	60.0	0.0	0.0	30.0	0	0
14:25:59	10.0	23.0	60.0	0.0	0.0	30.0	0	0
14:26:00	9.9	23.0	59.0	0.0	0.0	30.0	0	0
14:26:01	9.8	26.0	59.0	0.0	0.0	30.0	0	0
14:26:02	9.6	19.0	58.0	0.0	0.0	30.0	0	0
14:26:03	9.5	23.0	57.0	0.0	0.0	30.0	0	0
14:26:04	9.8	25.0	56.0	0.0	0.0	30.0	0	0
14:26:05	9.8	43.0	56.0	0.0	0.0	30.0	0	0
14:26:06	10.0	36.0	57.0	0.0	0.0	30.0	0	0
14:26:07	9.9	41.0	58.0	0.0	0.0	30.0	0	0
14:26:08	9.8	31.0	58.0	0.0	0.0	30.0	0	0
14:26:09	9.8	31.0	58.0	0.0	0.0	30.0	0	0
14:26:10	9.8	31.0	58.0	0.0	0.0	30.0	0	0
14:26:11	9.7	34.0	58.0	0.0	0.0	30.0	0	0
14:26:12	9.8	28.0	58.0	0.0	0.0	30.0	0	0
14:26:13	9.7	31.0	57.0	0.0	0.0	30.0	0	0
14:26:14	9.7	31.0	57.0	0.0	0.0	30.0	0	0
14:26:15	9.9	29.0	57.0	0.0	0.0	30.0	0	0
14:26:16	9.9	34.0	57.0	0.0	0.0	30.0	0	0
14:26:17	10.0	39.0	58.0	0.0	0.0	30.0	0	0
14:26:18	10.1	34.0	58.0	0.0	0.0	30.0	0	0
14:26:19	10.2	40.0	59.0	0.0	0.0	30.0	0	0
14:26:20	10.2	36.0	60.0	0.0	0.0	30.0	0	0
14:26:21	10.3	33.0	60.0	0.0	0.0	30.0	0	0
14:26:22	10.4	34.0	60.0	0.0	0.0	30.0	0	0
14:26:23	10.5	37.0	61.0	0.0	0.0	30.0	0	0
14:26:24	10.5	36.0	61.0	0.0	0.0	30.0	0	0
14:26:25	10.5	32.0	61.0	0.0	0.0	30.0	0	0
14:26:26	10.5	31.0	62.0	0.0	0.0	30.0	0	0
14:26:27	10.4	30.0	62.0	0.0	0.0	30.0	0	0
14:26:28	10.5	28.0	62.0	0.0	0.0	30.0	0	0
14:26:29	10.7	29.0	61.0	0.0	0.0	30.0	0	0
14:26:30	10.7	36.0	62.0	0.0	0.0	30.0	0	0
14:26:31	10.8	35.0	62.0	0.0	0.0	30.0	0	0
14:26:32	10.8	31.0	63.0	0.0	0.0	30.0	0	0
14:26:33	10.8	32.0	63.0	0.0	0.0	30.0	0	0
14:26:34	10.7	30.0	63.0	0.0	0.0	30.0	0	0
14:26:35	10.6	28.0	63.0	0.0	0.0	30.0	0	0
14:26:36	10.7	27.0	63.0	0.0	0.0	30.0	0	0
14:26:37	10.7	29.0	63.0	0.0	0.0	30.0	0	0
14:26:38	10.7	29.0	63.0	0.0	0.0	30.0	0	0
14:26:39	10.7	32.0	63.0	0.0	0.0	30.0	0	0
14:26:40	10.7	29.0	63.0	0.0	0.0	30.0	0	0
14:26:41	10.7	30.0	63.0	0.0	0.0	30.0	0	0
14:26:42	10.7	28.0	63.0	0.0	0.0	30.0	0	0
14:26:43	10.7	31.0	63.0	0.0	0.0	30.0	0	0
14:26:44	10.7	30.0	63.0	0.0	0.0	30.0	0	0
14:26:45	10.7	33.0	63.0	0.0	0.0	30.0	0	0
14:26:46	10.8	25.0	63.0	0.0	0.0	30.0	0	0
14:26:47	10.8	32.0	63.0	0.0	0.0	30.0	0	0
14:26:48	10.8	31.0	63.0	0.0	0.0	30.0	0	0
14:26:49	10.7	31.0	63.0	0.0	0.0	30.0	0	0
14:26:50	10.7	28.0	63.0	0.0	0.0	30.0	0	0
14:26:51	10.6	31.0	63.0	0.0	0.0	30.0	0	0
14:26:52	10.6	29.0	63.0	0.0	0.0	30.0	0	0
14:26:53	10.6	28.0	62.0	0.0	0.0	30.0	0	0
14:26:54	10.6	27.0	62.0	0.0	0.0	30.0	0	0
14:26:55	10.6	30.0	62.0	0.0	0.0	30.0	0	0
14:26:56	10.6	32.0	62.0	0.0	0.0	30.0	0	0
14:26:57	10.6	29.0	62.0	0.0	0.0	30.0	0	0
14:26:58	10.5	28.0	62.0	0.0	0.0	30.0	0	0
14:26:59	10.5	25.0	62.0	0.0	0.0	30.0	0	0
14:27:00	10.6	30.0	62.0	0.0	0.0	30.0	0	0
14:27:01	10.6	33.0	62.0	0.0	0.0	30.0	0	0
14:27:02	10.6	27.0	62.0	0.0	0.0	30.0	0	0
14:27:03	10.6	30.0	62.0	0.0	0.0	30.0	0	0
14:27:04	10.5	28.0	62.0	0.0	0.0	30.0	0	0
14:27:05	10.5	26.0	62.0	0.0	0.0	30.0	0	0
14:27:06	10.4	28.0	62.0	0.0	0.0	30.0	0	0
14:27:07	10.5	26.0	61.0	0.0	0.0	30.0	0	0
14:27:08	10.4	30.0	61.0	0.0	0.0	30.0	0	0
14:27:09	10.5	28.0	61.0	0.0	0.0	30.0	0	0
14:27:10	10.5	31.0	61.0	0.0	0.0	30.0	0	0
14:27:11	10.5	31.0	62.0	0.0	0.0	30.0	0	0
14:27:12	10.4	33.0	62.0	0.0	0.0	30.0	0	0
14:27:13	10.3	26.0	62.0	0.0	0.0	30.0	0	0
14:27:14	10.3	23.0	61.0	0.0	0.0	30.0	0	0
14:27:15	10.4	27.0	61.0	0.0	0.0	30.0	0	0
14:27:16	10.4	32.0	61.0	0.0	0.0	30.0	0	0
14:27:17	10.4	30.0	61.0	0.0	0.0	30.0	0	0
14:27:18	10.5	30.0	61.0	0.0	0.0	30.0	0	0
14:27:19	10.5	31.0	61.0	0.0	0.0	30.0	0	0
14:27:20	10.5	29.0	61.0	0.0	0.0	30.0	0	0
14:27:21	10.5	27.0	61.0	0.0	0.0	30.0	0	0
14:27:22	10.6	31.0	61.0	0.0	0.0	30.0	0	0
14:27:23	10.6	33.0	62.0	0.0	0.0	30.0	0	0
14:27:24	10.6	30.0	62.0	0.0	0.0	30.0	0	0
14:27:25	10.6	33.0	62.0	0.0	0.0	30.0	0	0
14:27:26	10.6	32.0	62.0	0.0	0.0	30.0	0	0
14:27:27	10.6	30.0	62.0	0.0	0.0	30.0	0	0
14:27:28	10.6	29.0	62.0	0.0	0.0	30.0	0	0
14:27:29	10.5	30.0	63.0	0.0	0.0	30.0	0	0
14:27:30	10.5	27.0	62.0	0.0	0.0	30.0	0	0
14:27:31	10.4	25.0	62.0	0.0	0.0	30.0	0	0
14:27:32	10.3	26.0	61.0	0.0	0.0	30.0	0	0
14:27:33	10.3	27.0	61.0	0.0	0.0	30.0	0	0
14:27:34	10.3	30.0	61.0	0.0	0.0	30.0	0	0
14:27:35	10.4	27.0	61.0	0.0	0.0	30.0	0	0
14:27:36	10.5	31.0	61.0	0.0	0.0	30.0	0	0
14:27:37	10.5	34.0	61.0	0.0	0.0	30.0	0	0
14:27:38	10.5	31.0	62.0	0.0	0.0	30.0	0	0
14:27:39	10.5	29.0	62.0	0.0	0.0	30.0	0	0
14:27:40	10.6	31.0	62.0	0.0	0.0	30.0	0	0
14:27:41	10.7	31.0	62.0	0.0	0.0	30.0	0	0
14:27:42	10.8	33.0	62.0	0.0	0.0	30.0	0	0
14:27:43	10.9	43.0	62.0	0.0	0.0	30.0	0	0
14:27:44	10.9	31.0	64.0	0.0	0.0	30.0	0	0
14:27:45	10.8	37.0	64.0	0.0	0.0	30.0	0	0
14:27:46	10.7	27.0	64.0	0.0	0.0	30.0	0	0
14:27:47	10.6	27.0	64.0	0.0	0.0	30.0	0	0
14:27:48	10.5	24.0	63.0	0.0	0.0	30.0	0	0
14:27:49	10.5	23.0	63.0	0.0	0.0	30.0	0	0
14:27:50	10.5	27.0	62.0	0.0	0.0	30.0	0	0
14:27:51	10.5	25.0	61.0	0.0	0.0	30.0	0	0
14:27:52	10.6	34.0	62.0	0.0	0.0	30.0	0	0
14:27:53	10.8	31.0	62.0	0.0	0.0	30.0	0	0
14:27:54	10.7	35.0	62.0	0.0	0.0	30.0	0	0
14:27:55	10.8	29.0	63.0	0.0	0.0	30.0	0	0
14:27:56	10.7	33.0	63.0	0.0	0.0	30.0	0	0
14:27:57	10.7	28.0	63.0	0.0	0.0	30.0	0	0
14:27:58	10.7	31.0	63.0	0.0	0.0	30.0	0	0
14:27:59	10.7	29.0	63.0	0.0	0.0	30.0	0	0
14:28:00	10.7	29.0	63.0	0.0	0.0	30.0	0	0
14:28:01	10.6	28.0	63.0	0.0	0.0	30.0	0	0
14:28:02	10.6	25.0	63.0	0.0	0.0	30.0	0	0
14:28:03	10.6	33.0	62.0	0.0	0.0	30.0	0	0
14:28:04	10.6	29.0	62.0	0.0	0.0	30.0	0	0
14:28:05	10.5	28.0	62.0	0.0	0.0	30.0	0	0
14:28:06	10.5	27.0	62.0	0.0	0.0	30.0	0	0
14:28:07	10.5	26.0	62.0	0.0	0.0	30.0	0	0
14:28:08	10.5	30.0	62.0	0.0	0.0	30.0	0	0
14:28:09	10.6	27.0	62.0	0.0	0.0	30.0	0	0
14:28:10	10.6	31.0	62.0	0.0	0.0	30.0	0	0
14:28:11	10.6	34.0	62.0	0.0	0.0	30.0	0	0
14:28:12	10.7	28.0	62.0	0.0	0.0	30.0	0	0
14:28:13	10.6	32.0	62.0	0.0	0.0	30.0	0	0
14:28:14	10.6	31.0	63.0	0.0	0.0	30.0	0	0
14:28:15	10.6	27.0	62.0	0.0	0.0	30.0	0	0
14:28:16	10.6	30.0	62.0	0.0	0.0	30.0	0	0
14:28:17	10.5	32.0	62.0	0.0	0.0	30.0	0	0
14:28:18	10.6	28.0	62.0	0.0	0.0	30.0	0	0
14:28:19	10.6	28.0	62.0	0.0	0.0	30.0	0	0
14:28:20	10.6	32.0	62.0	0.0	0.0	30.0	0	0
14:28:21	10.6	32.0	62.0	0.0	0.0	30.0	0	0
14:28:22	10.6	30.0	63.0	0.0	0.0	30.0	0	0
14:28:23	10.5	28.0	63.0	0.0	0.0	30.0	0	0
14:28:24	10.5	24.0	62.0	0.0	0.0	30.0	0	0
14:28:25	10.5	32.0	62.0	0.0	0.0	30.0	0	0
14:28:26	10.5	28.0	62.0	0.0	0.0	30.0	0	0
14:28:27	10.5	32.0	62.0	0.0	0.0	30.0	0	0
14:28:28	10.5	27.0	62.0	0.0	0.0	30.0	0	0
14:28:29	10.6	29.0	61.0	0.0	0.0	30.0	0	0
14:28:30	10.7	31.0	62.0	0.0	0.0	30.0	0	0
14:28:31	10.8	37.0	62.0	0.0	0.0	30.0	0	0
14:28:32	10.8	34.0	63.0	0.0	0.0	30.0	0	0
14:28:33	10.7	35.0	63.0	0.0	0.0	30.0	0	0
14:28:34	10.6	27.0	63.0	0.0	0.0	30.0	0	0
14:28:35	10.6	29.0	63.0	0.0	0.0	30.0	0	0
14:28:36	10.6	27.0	63.0	0.0	0.0	30.0	0	0
14:28:37	10.6	30.0	62.0	0.0	0.0	30.0	0	0
14:28:38	10.7	30.0	63.0	0.0	0.0	30.0	0	0
14:28:39	10.6	30.0	63.0	0.0	0.0	30.0	0	0
14:28:40	10.6	32.0	63.0	0.0	0.0	30.0	0	0
14:28:41	10.7	26.0	63.0	0.0	0.0	30.0	0	0
14:28:42	10.6	31.0	62.0	0.0	0.0	30.0	0	0
14:28:43	10.6	30.0	63.0	0.0	0.0	30.0	0	0
14:28:44	10.7	28.0	62.0	0.0	0.0	30.0	0	0
14:28:45	10.7	29.0	62.0	0.0	0.0	30.0	0	0
14:28:46	10.7	36.0	63.0	0.0	0.0	30.0	0	0
14:28:47	10.7	33.0	63.0	0.0	0.0	30.0	0	0
14:28:48	10.7	31.0	63.0	0.0	0.0	30.0	0	0
14:28:49	10.8	28.0	63.0	0.0	0.0	30.0	0	0
14:28:50	10.8	32.0	63.0	0.0	0.0	30.0	0	0
14:28:51	10.8	30.0	63.0	0.0	0.0	30.0	0	0
14:28:52	10.8	31.0	63.0	0.0	0.0	30.0	0	0
14:28:53	10.8	28.0	63.0	0.0	0.0	30.0	0	0
14:28:54	10.7	29.0	63.0	0.0	0.0	30.0	0	0
14:28:55	10.7	29.0	63.0	0.0	0.0	30.0	0	0
14:28:56	10.7	29.0	63.0	0.0	0.0	30.0	0	0
14:28:57	10.8	30.0	63.0	0.0	0.0	30.0	0	0
14:28:58	10.7	35.0	63.0	0.0	0.0	30.0	0	0
14:28:59	10.8	29.0	63.0	0.0	0.0	30.0	0	0
14:29:00	10.7	28.0	63.0	0.0	0.0	30.0	0	0
14:29:01	10.8	31.0	63.0	0.0	0.0	30.0	0	0
14:29:02	10.7	29.0	63.0	0.0	0.0	30.0	0	0
14:29:03	10.7	32.0	63.0	0.0	0.0	30.0	0	0
14:29:04	10.6	29.0	63.0	0.0	0.0	30.0	0	0
14:29:05	10.7	30.0	63.0	0.0	0.0	30.0	0	0
14:29:06	10.8	35.0	63.0	0.0	0.0	30.0	0	0
14:29:07	10.8	35.0	63.0	0.0	0.0	30.0	0	0
14:29:08	10.9	30.0	63.0	0.0	0.0	30.0	0	0
14:29:09	10.9	37.0	64.0	0.0	0.0	30.0	0	0
14:29:10	10.9	29.0	64.0	0.0	0.0	30.0	0	0
14:29:11	11.0	31.0	64.0	0.0	0.0	30.0	0	0
14:29:12	11.0	31.0	64.0	0.0	0.0	30.0	0	0
14:29:13	11.1	31.0	64.0	0.0	0.0	30.0	0	0
14:29:14	11.0	36.0	65.0	0.0	0.0	30.0	0	0
14:29:15	11.0	32.0	65.0	0.0	0.0	30.0	0	0
14:29:16	11.0	28.0	65.0	0.0	0.0	30.0	0	0
14:29:17	10.9	31.0	64.0	0.0	0.0	30.0	0	0
14:29:18	10.9	27.0	65.0	0.0	0.0	30.0	0	0
14:29:19	10.9	29.0	64.0	0.0	0.0	30.0	0	0
14:29:20	10.9	30.0	64.0	0.0	0.0	30.0	0	0
14:29:21	10.9	31.0	64.0	0.0	0.0	30.0	0	0
14:29:22	11.0	31.0	64.0	0.0	0.0	30.0	0	0
14:29:23	11.0	33.0	64.0	0.0	0.0	30.0	0	0
14:29:24	11.1	29.0	65.0	0.0	0.0	30.0	0	0
14:29:25	11.0	32.0	65.0	0.0	0.0	30.0	0	0
14:29:26	11.0	33.0	65.0	0.0	0.0	30.0	0	0
14:29:27	11.0	29.0	65.0	0.0	0.0	30.0	0	0
14:29:28	11.0	29.0	65.0	0.0	0.0	30.0	0	0
14:29:29	10.9	34.0	65.0	0.0	0.0	30.0	0	0
14:29:30	10.9	28.0	65.0	0.0	0.0	30.0	0	0
14:29:31	10.9	27.0	64.0	0.0	0.0	30.0	0	0
14:29:32	10.8	30.0	64.0	0.0	0.0	30.0	0	0
14:29:33	10.8	27.0	64.0	0.0	0.0	30.0	0	0
14:29:34	10.7	29.0	64.0	0.0	0.0	30.0	0	0
14:29:35	10.7	29.0	63.0	0.0	0.0	30.0	0	0
14:29:36	10.8	29.0	63.0	0.0	0.0	30.0	0	0
14:29:37	10.8	32.0	63.0	0.0	0.0	30.0	0	0
14:29:38	10.8	31.0	63.0	0.0	0.0	30.0	0	0
14:29:39	10.9	34.0	64.0	0.0	0.0	30.0	0	0
14:29:40	10.9	32.0	64.0	0.0	0.0	30.0	0	0
14:29:41	10.9	32.0	64.0	0.0	0.0	30.0	0	0
14:29:42	10.8	29.0	64.0	0.0	0.0	30.0	0	0
14:29:43	10.9	30.0	64.0	0.0	0.0	30.0	0	0
14:29:44	10.9	31.0	64.0	0.0	0.0	30.0	0	0
14:29:45	11.0	30.0	64.0	0.0	0.0	30.0	0	0
14:29:46	11.0	35.0	64.0	0.0	0.0	30.0	0	0
14:29:47	11.0	31.0	64.0	0.0	0.0	30.0	0	0
14:29:48	10.9	30.0	64.0	0.0	0.0	30.0	0	0
14:29:49	10.9	29.0	64.0	0.0	0.0	30.0	0	0
14:29:50	10.9	27.0	64.0	0.0	0.0	30.0	0	0
14:29:51	10.9	33.0	64.0	0.0	0.0	30.0	0	0
14:29:52	10.9	30.0	64.0	0.0	0.0	30.0	0	0
14:29:53	10.8	29.0	64.0	0.0	0.0	30.0	0	0
14:29:54	10.8	27.0	64.0	0.0	0.0	30.0	0	0
14:29:55	10.9	30.0	63.0	0.0	0.0	30.0	0	0
14:29:56	10.8	30.0	64.0	0.0	0.0	30.0	0	0
14:29:57	10.8	31.0	64.0	0.0	0.0	30.0	0	0
14:29:58	10.8	28.0	64.0	0.0	0.0	30.0	0	0
14:29:59	10.8	32.0	64.0	0.0	0.0	30.0	0	0
14:30:00	10.7	28.0	64.0	0.0	0.0	30.0	0	0
14:30:01	10.7	30.0	64.0	0.0	0.0	30.0	0	0
14:30:02	10.7	25.0	63.0	0.0	0.0	30.0	0	0
14:30:03	10.8	27.0	63.0	0.0	0.0	30.0	0	0
14:30:04	11.0	33.0	63.0	0.0	0.0	30.0	0	0
14:30:05	10.9	37.0	63.0	0.0	0.0	30.0	0	0
14:30:06	10.9	32.0	64.0	0.0	0.0	30.0	0	0
14:30:07	10.9	32.0	64.0	0.0	0.0	30.0	0	0
14:30:08	10.9	30.0	64.0	0.0	0.0	30.0	0	0
14:30:09	10.9	27.0	64.0	0.0	0.0	30.0	0	0
14:30:10	10.9	31.0	64.0	0.0	0.0	30.0	0	0
14:30:11	10.9	33.0	64.0	0.0	0.0	30.0	0	0
14:30:12	10.9	27.0	64.0	0.0	0.0	30.0	0	0
14:30:13	10.9	30.0	64.0	0.0	0.0	30.0	0	0
14:30:14	10.8	31.0	64.0	0.0	0.0	30.0	0	0
14:30:15	10.8	30.0	64.0	0.0	0.0	30.0	0	0
14:30:16	10.8	27.0	64.0	0.0	0.0	30.0	0	0
14:30:17	10.8	27.0	63.0	0.0	0.0	30.0	0	0
14:30:18	10.7	34.0	64.0	0.0	0.0	30.0	0	0
14:30:19	10.7	24.0	63.0	0.0	0.0	30.0	0	0
14:30:20	10.7	29.0	63.0	0.0	0.0	30.0	0	0
14:30:21	10.8	27.0	63.0	0.0	0.0	30.0	0	0
14:30:22	10.8	32.0	63.0	0.0	0.0	30.0	0	0
14:30:23	10.8	34.0	63.0	0.0	0.0	30.0	0	0
14:30:24	10.8	32.0	63.0	0.0	0.0	30.0	0	0
14:30:25	10.8	30.0	63.0	0.0	0.0	30.0	0	0
14:30:26	10.9	32.0	64.0	0.0	0.0	30.0	0	0
14:30:27	10.8	32.0	64.0	0.0	0.0	30.0	0	0
14:30:28	10.9	30.0	64.0	0.0	0.0	30.0	0	0
14:30:29	10.8	30.0	64.0	0.0	0.0	30.0	0	0
14:30:30	10.8	27.0	64.0	0.0	0.0	30.0	0	0
14:30:31	10.6	27.0	63.0	0.0	0.0	30.0	0	0
14:30:32	10.6	26.0	63.0	0.0	0.0	30.0	0	0
14:30:33	10.6	25.0	62.0	0.0	0.0	30.0	0	0
14:30:34	10.5	30.0	62.0	0.0	0.0	30.0	0	0
14:30:35	10.5	28.0	62.0	0.0	0.0	30.0	0	0
14:30:36	10.6	29.0	62.0	0.0	0.0	30.0	0	0
14:30:37	10.6	28.0	62.0	0.0	0.0	30.0	0	0
14:30:38	10.6	31.0	62.0	0.0	0.0	30.0	0	0
14:30:39	10.6	30.0	62.0	0.0	0.0	30.0	0	0
14:30:40	10.7	32.0	62.0	0.0	0.0	30.0	0	0
14:30:41	10.6	31.0	62.0	0.0	0.0	30.0	0	0
14:30:42	10.6	30.0	63.0	0.0	0.0	30.0	0	0
14:30:43	10.7	27.0	62.0	0.0	0.0	30.0	0	0
14:30:44	10.6	32.0	62.0	0.0	0.0	30.0	0	0
14:30:45	10.5	32.0	63.0	0.0	0.0	30.0	0	0
14:30:46	10.6	25.0	62.0	0.0	0.0	30.0	0	0
14:30:47	10.6	32.0	62.0	0.0	0.0	30.0	0	0
14:30:48	10.6	29.0	62.0	0.0	0.0	30.0	0	0
14:30:49	10.6	31.0	62.0	0.0	0.0	30.0	0	0
14:30:50	10.6	29.0	62.0	0.0	0.0	30.0	0	0
14:30:51	10.6	31.0	63.0	0.0	0.0	30.0	0	0
14:30:52	10.6	29.0	62.0	0.0	0.0	30.0	0	0
14:30:53	10.6	30.0	63.0	0.0	0.0	30.0	0	0
14:30:54	10.7	27.0	62.0	0.0	0.0	30.0	0	0
14:30:55	10.7	33.0	62.0	0.0	0.0	30.0	0	0
14:30:56	10.7	29.0	63.0	0.0	0.0	30.0	0	0
14:30:57	10.6	31.0	63.0	0.0	0.0	30.0	0	0
14:30:58	10.8	31.0	62.0	0.0	0.0	30.0	0	0
14:30:59	10.9	29.0	63.0	0.0	0.0	30.0	0	0
14:31:00	10.9	40.0	63.0	0.0	0.0	30.0	0	0
14:31:01	10.9	36.0	64.0	0.0	0.0	30.0	0	0
14:31:02	11.0	33.0	64.0	0.0	0.0	30.0	0	0
14:31:03	11.0	33.0	64.0	0.0	0.0	30.0	0	0
14:31:04	10.9	30.0	65.0	0.0	0.0	30.0	0	0
14:31:05	10.9	26.0	64.0	0.0	0.0	30.0	0	0
14:31:06	10.9	26.0	64.0	0.0	0.0	30.0	0	0
14:31:07	10.9	35.0	64.0	0.0	0.0	30.0	0	0
14:31:08	10.9	29.0	64.0	0.0	0.0	30.0	0	0
14:31:09	10.8	27.0	64.0	0.0	0.0	30.0	0	0
14:31:10	10.8	26.0	64.0	0.0	0.0	30.0	0	0
14:31:11	10.8	31.0	64.0	0.0	0.0	30.0	0	0
14:31:12	10.7	26.0	63.0	0.0	0.0	30.0	0	0
14:31:13	10.7	29.0	63.0	0.0	0.0	30.0	0	0
14:31:14	10.7	28.0	63.0	0.0	0.0	30.0	0	0
14:31:15	10.8	27.0	63.0	0.0	0.0	30.0	0	0
14:31:16	10.9	32.0	63.0	0.0	0.0	30.0	0	0
14:31:17	10.9	35.0	64.0	0.0	0.0	30.0	0	0
14:31:18	11.0	32.0	64.0	0.0	0.0	30.0	0	0
14:31:19	11.0	34.0	64.0	0.0	0.0	30.0	0	0
14:31:20	11.0	33.0	64.0	0.0	0.0	30.0	0	0
14:31:21	10.9	30.0	65.0	0.0	0.0	30.0	0	0
14:31:22	10.9	26.0	65.0	0.0	0.0	30.0	0	0
14:31:23	10.7	27.0	64.0	0.0	0.0	30.0	0	0
14:31:24	10.6	23.0	63.0	0.0	0.0	30.0	0	0
14:31:25	10.7	24.0	63.0	0.0	0.0	30.0	0	0
14:31:26	10.7	31.0	63.0	0.0	0.0	30.0	0	0
14:31:27	10.6	28.0	63.0	0.0	0.0	30.0	0	0
14:31:28	10.8	25.0	63.0	0.0	0.0	30.0	0	0
14:31:29	10.8	33.0	63.0	0.0	0.0	30.0	0	0
14:31:30	10.7	33.0	63.0	0.0	0.0	30.0	0	0
14:31:31	10.7	30.0	63.0	0.0	0.0	30.0	0	0
14:31:32	10.6	28.0	63.0	0.0	0.0	30.0	0	0
14:31:33	10.6	27.0	63.0	0.0	0.0	30.0	0	0
14:31:34	10.6	28.0	63.0	0.0	0.0	30.0	0	0
14:31:35	10.5	28.0	63.0	0.0	0.0	30.0	0	0
14:31:36	10.6	27.0	62.0	0.0	0.0	30.0	0	0
14:31:37	10.6	26.0	62.0	0.0	0.0	30.0	0	0
14:31:38	10.6	32.0	62.0	0.0	0.0	30.0	0	0
14:31:39	10.6	32.0	62.0	0.0	0.0	30.0	0	0
14:31:40	10.6	28.0	62.0	0.0	0.0	30.0	0	0
14:31:41	10.7	32.0	62.0	0.0	0.0	30.0	0	0
14:31:42	10.6	31.0	62.0	0.0	0.0	30.0	0	0
14:31:43	10.6	30.0	63.0	0.0	0.0	30.0	0	0
14:31:44	10.7	26.0	63.0	0.0	0.0	30.0	0	0
14:31:45	10.7	33.0	63.0	0.0	0.0	30.0	0	0
14:31:46	10.7	31.0	63.0	0.0	0.0	30.0	0	0
14:31:47	10.8	30.0	63.0	0.0	0.0	30.0	0	0
14:31:48	10.8	33.0	63.0	0.0	0.0	30.0	0	0
14:31:49	10.8	32.0	64.0	0.0	0.0	30.0	0	0
14:31:50	10.8	32.0	64.0	0.0	0.0	30.0	0	0
14:31:51	10.8	27.0	63.0	0.0	0.0	30.0	0	0
14:31:52	10.8	29.0	63.0	0.0	0.0	30.0	0	0
14:31:53	10.9	32.0	63.0	0.0	0.0	30.0	0	0
14:31:54	10.9	34.0	64.0	0.0	0.0	30.0	0	0
14:31:55	10.9	31.0	64.0	0.0	0.0	30.0	0	0
14:31:56	10.8	27.0	64.0	0.0	0.0	30.0	0	0
14:31:57	10.8	30.0	64.0	0.0	0.0	30.0	0	0
14:31:58	10.6	28.0	63.0	0.0	0.0	30.0	0	0
14:31:59	10.6	25.0	63.0	0.0	0.0	30.0	0	0
14:32:00	10.5	24.0	63.0	0.0	0.0	30.0	0	0
14:32:01	10.5	28.0	62.0	0.0	0.0	30.0	0	0
14:32:02	10.5	28.0	62.0	0.0	0.0	30.0	0	0
14:32:03	10.5	28.0	62.0	0.0	0.0	30.0	0	0
14:32:04	10.4	29.0	62.0	0.0	0.0	30.0	0	0
14:32:05	10.3	29.0	62.0	0.0	0.0	30.0	0	0
14:32:06	10.4	22.0	61.0	0.0	0.0	30.0	0	0
14:32:07	10.6	27.0	61.0	0.0	0.0	30.0	0	0
14:32:08	10.6	37.0	62.0	0.0	0.0	30.0	0	0
14:32:09	10.6	33.0	62.0	0.0	0.0	30.0	0	0
14:32:10	10.7	31.0	63.0	0.0	0.0	30.0	0	0
14:32:11	10.8	33.0	63.0	0.0	0.0	30.0	0	0
14:32:12	10.7	33.0	63.0	0.0	0.0	30.0	0	0
14:32:13	10.6	27.0	63.0	0.0	0.0	30.0	0	0
14:32:14	10.5	25.0	63.0	0.0	0.0	30.0	0	0
14:32:15	10.5	25.0	62.0	0.0	0.0	30.0	0	0
14:32:16	10.5	25.0	62.0	0.0	0.0	30.0	0	0
14:32:17	10.5	30.0	62.0	0.0	0.0	30.0	0	0
14:32:18	10.5	27.0	61.0	0.0	0.0	30.0	0	0
14:32:19	10.5	26.0	61.0	0.0	0.0	30.0	0	0
14:32:20	10.5	31.0	61.0	0.0	0.0	30.0	0	0
14:32:21	10.5	31.0	61.0	0.0	0.0	30.0	0	0
14:32:22	10.5	27.0	61.0	0.0	0.0	30.0	0	0
14:32:23	10.5	31.0	62.0	0.0	0.0	30.0	0	0
14:32:24	10.4	31.0	61.0	0.0	0.0	30.0	0	0
14:32:25	10.4	26.0	61.0	0.0	0.0	30.0	0	0
14:32:26	10.5	26.0	61.0	0.0	0.0	30.0	0	0
14:32:27	10.5	36.0	61.0	0.0	0.0	30.0	0	0
14:32:28	10.5	29.0	61.0	0.0	0.0	30.0	0	0
14:32:29	10.5	30.0	62.0	0.0	0.0	30.0	0	0
14:32:30	10.5	32.0	62.0	0.0	0.0	30.0	0	0
14:32:31	10.6	29.0	62.0	0.0	0.0	30.0	0	0
14:32:32	10.5	31.0	62.0	0.0	0.0	30.0	0	0
14:32:33	10.5	30.0	62.0	0.0	0.0	30.0	0	0
14:32:34	10.5	27.0	62.0	0.0	0.0	30.0	0	0
14:32:35	10.6	29.0	62.0	0.0	0.0	30.0	0	0
14:32:36	10.6	33.0	62.0	0.0	0.0	30.0	0	0
14:32:37	10.6	33.0	62.0	0.0	0.0	30.0	0	0
14:32:38	10.6	32.0	62.0	0.0	0.0	30.0	0	0
14:32:39	10.7	32.0	63.0	0.0	0.0	30.0	0	0
14:32:40	10.7	32.0	63.0	0.0	0.0	30.0	0	0
14:32:41	10.7	32.0	63.0	0.0	0.0	30.0	0	0
14:32:42	10.8	32.0	63.0	0.0	0.0	30.0	0	0
14:32:43	10.8	36.0	64.0	0.0	0.0	30.0	0	0
14:32:44	10.8	26.0	63.0	0.0	0.0	30.0	0	0
14:32:45	10.8	30.0	63.0	0.0	0.0	30.0	0	0
14:32:46	10.8	32.0	63.0	0.0	0.0	30.0	0	0
14:32:47	10.8	30.0	63.0	0.0	0.0	30.0	0	0
14:32:48	10.7	30.0	63.0	0.0	0.0	30.0	0	0
14:32:49	10.7	30.0	63.0	0.0	0.0	30.0	0	0
14:32:50	10.7	27.0	63.0	0.0	0.0	30.0	0	0
14:32:51	10.6	29.0	63.0	0.0	0.0	30.0	0	0
14:32:52	10.6	30.0	63.0	0.0	0.0	30.0	0	0
14:32:53	10.7	29.0	62.0	0.0	0.0	30.0	0	0
14:32:54	10.7	32.0	63.0	0.0	0.0	30.0	0	0
14:32:55	10.7	32.0	63.0	0.0	0.0	30.0	0	0
14:32:56	10.7	29.0	63.0	0.0	0.0	30.0	0	0
14:32:57	10.7	31.0	63.0	0.0	0.0	30.0	0	0
14:32:58	10.7	32.0	63.0	0.0	0.0	30.0	0	0
14:32:59	10.6	32.0	63.0	0.0	0.0	30.0	0	0
14:33:00	10.7	30.0	63.0	0.0	0.0	30.0	0	0
14:33:01	10.6	32.0	63.0	0.0	0.0	30.0	0	0
14:33:02	10.7	29.0	63.0	0.0	0.0	30.0	0	0
14:33:03	10.7	33.0	63.0	0.0	0.0	30.0	0	0
14:33:04	10.8	27.0	63.0	0.0	0.0	30.0	0	0
14:33:05	10.7	33.0	63.0	0.0	0.0	30.0	0	0
14:33:06	10.7	28.0	63.0	0.0	0.0	30.0	0	0
14:33:07	10.7	30.0	63.0	0.0	0.0	30.0	0	0
14:33:08	10.8	29.0	63.0	0.0	0.0	30.0	0	0
14:33:09	10.8	32.0	63.0	0.0	0.0	30.0	0	0
14:33:10	10.7	33.0	63.0	0.0	0.0	30.0	0	0
14:33:11	10.7	27.0	63.0	0.0	0.0	30.0	0	0
14:33:12	10.7	30.0	63.0	0.0	0.0	30.0	0	0
14:33:13	10.7	28.0	63.0	0.0	0.0	30.0	0	0
14:33:14	10.8	31.0	63.0	0.0	0.0	30.0	0	0
14:33:15	10.7	33.0	63.0	0.0	0.0	30.0	0	0
14:33:16	10.7	30.0	63.0	0.0	0.0	30.0	0	0
14:33:17	10.7	28.0	63.0	0.0	0.0	30.0	0	0
14:33:18	10.8	31.0	63.0	0.0	0.0	30.0	0	0
14:33:19	10.7	29.0	63.0	0.0	0.0	30.0	0	0
14:33:20	10.8	32.0	63.0	0.0	0.0	30.0	0	0
14:33:21	10.7	31.0	63.0	0.0	0.0	30.0	0	0
14:33:22	10.8	30.0	63.0	0.0	0.0	30.0	0	0
14:33:23	10.8	32.0	63.0	0.0	0.0	30.0	0	0
14:33:24	10.7	29.0	63.0	0.0	0.0	30.0	0	0
14:33:25	10.7	27.0	63.0	0.0	0.0	30.0	0	0
14:33:26	10.7	28.0	63.0	0.0	0.0	30.0	0	0
14:33:27	10.7	29.0	63.0	0.0	0.0	30.0	0	0
14:33:28	10.6	29.0	63.0	0.0	0.0	30.0	0	0
14:33:29	10.6	29.0	62.0	0.0	0.0	30.0	0	0
14:33:30	10.6	27.0	62.0	0.0	0.0	30.0	0	0
14:33:31	10.6	32.0	62.0	0.0	0.0	30.0	0	0
14:33:32	10.6	31.0	62.0	0.0	0.0	30.0	0	0
14:33:33	10.6	29.0	62.0	0.0	0.0	30.0	0	0
14:33:34	10.5	30.0	62.0	0.0	0.0	30.0	0	0
14:33:35	10.6	26.0	62.0	0.0	0.0	30.0	0	0
14:33:36	10.6	30.0	62.0	0.0	0.0	30.0	0	0
14:33:37	10.6	31.0	62.0	0.0	0.0	30.0	0	0
14:33:38	10.6	32.0	62.0	0.0	0.0	30.0	0	0
14:33:39	10.8	30.0	63.0	0.0	0.0	30.0	0	0
14:33:40	10.8	29.0	62.0	0.0	0.0	30.0	0	0
14:33:41	10.8	38.0	63.0	0.0	0.0	30.0	0	0
14:33:42	10.8	31.0	63.0	0.0	0.0	30.0	0	0
14:33:43	10.8	31.0	64.0	0.0	0.0	30.0	0	0
14:33:44	10.8	34.0	64.0	0.0	0.0	30.0	0	0
14:33:45	10.7	26.0	63.0	0.0	0.0	30.0	0	0
14:33:46	10.7	28.0	63.0	0.0	0.0	30.0	0	0
14:33:47	10.8	27.0	63.0	0.0	0.0	30.0	0	0
14:33:48	10.8	35.0	63.0	0.0	0.0	30.0	0	0
14:33:49	10.8	31.0	63.0	0.0	0.0	30.0	0	0
14:33:50	10.8	29.0	63.0	0.0	0.0	30.0	0	0
14:33:51	10.7	32.0	63.0	0.0	0.0	30.0	0	0
14:33:52	10.7	30.0	63.0	0.0	0.0	30.0	0	0
14:33:53	10.7	27.0	63.0	0.0	0.0	30.0	0	0
14:33:54	10.7	30.0	63.0	0.0	0.0	30.0	0	0
14:33:55	10.7	29.0	63.0	0.0	0.0	30.0	0	0
14:33:56	10.8	31.0	63.0	0.0	0.0	30.0	0	0
14:33:57	10.8	30.0	63.0	0.0	0.0	30.0	0	0
14:33:58	10.9	33.0	63.0	0.0	0.0	30.0	0	0
14:33:59	10.9	33.0	63.0	0.0	0.0	30.0	0	0
14:34:00	10.9	34.0	64.0	0.0	0.0	30.0	0	0
14:34:01	10.9	36.0	64.0	0.0	0.0	30.0	0	0
14:34:02	10.9	29.0	64.0	0.0	0.0	30.0	0	0
14:34:03	10.9	30.0	64.0	0.0	0.0	30.0	0	0
14:34:04	10.9	30.0	64.0	0.0	0.0	30.0	0	0
14:34:05	10.9	33.0	64.0	0.0	0.0	30.0	0	0
14:34:06	10.8	30.0	64.0	0.0	0.0	30.0	0	0
14:34:07	10.9	27.0	64.0	0.0	0.0	30.0	0	0
14:34:08	10.8	31.0	64.0	0.0	0.0	30.0	0	0
14:34:09	10.7	30.0	64.0	0.0	0.0	30.0	0	0
14:34:10	10.7	26.0	63.0	0.0	0.0	30.0	0	0
14:34:11	10.8	28.0	63.0	0.0	0.0	30.0	0	0
14:34:12	10.9	31.0	63.0	0.0	0.0	30.0	0	0
14:34:13	11.0	35.0	63.0	0.0	0.0	30.0	0	0
14:34:14	11.1	38.0	64.0	0.0	0.0	30.0	0	0
14:34:15	11.1	33.0	65.0	0.0	0.0	30.0	0	0
14:34:16	11.1	32.0	65.0	0.0	0.0	30.0	0	0
14:34:17	11.1	32.0	65.0	0.0	0.0	30.0	0	0
14:34:18	11.2	32.0	65.0	0.0	0.0	30.0	0	0
14:34:19	11.2	36.0	66.0	0.0	0.0	30.0	0	0
14:34:20	11.2	33.0	66.0	0.0	0.0	30.0	0	0
14:34:21	11.1	31.0	66.0	0.0	0.0	30.0	0	0
14:34:22	11.0	30.0	66.0	0.0	0.0	30.0	0	0
14:34:23	11.0	24.0	65.0	0.0	0.0	30.0	0	0
14:34:24	11.0	29.0	65.0	0.0	0.0	30.0	0	0
14:34:25	11.0	26.0	65.0	0.0	0.0	30.0	0	0
14:34:26	11.0	32.0	65.0	0.0	0.0	30.0	0	0
14:34:27	11.0	31.0	65.0	0.0	0.0	30.0	0	0
14:34:28	10.9	32.0	65.0	0.0	0.0	30.0	0	0
14:34:29	10.9	29.0	65.0	0.0	0.0	30.0	0	0
14:34:30	10.9	30.0	64.0	0.0	0.0	30.0	0	0
14:34:31	10.9	29.0	64.0	0.0	0.0	30.0	0	0
14:34:32	10.9	29.0	64.0	0.0	0.0	30.0	0	0
14:34:33	11.0	28.0	64.0	0.0	0.0	30.0	0	0
14:34:34	11.0	35.0	64.0	0.0	0.0	30.0	0	0
14:34:35	10.9	30.0	64.0	0.0	0.0	30.0	0	0
14:34:36	10.9	31.0	64.0	0.0	0.0	30.0	0	0
14:34:37	10.9	27.0	64.0	0.0	0.0	30.0	0	0
14:34:38	11.1	30.0	64.0	0.0	0.0	30.0	0	0
14:34:39	11.1	37.0	64.0	0.0	0.0	30.0	0	0
14:34:40	11.2	31.0	65.0	0.0	0.0	30.0	0	0
14:34:41	11.1	36.0	65.0	0.0	0.0	30.0	0	0
14:34:42	11.1	28.0	66.0	0.0	0.0	30.0	0	0
14:34:43	11.1	29.0	65.0	0.0	0.0	30.0	0	0
14:34:44	11.2	30.0	65.0	0.0	0.0	30.0	0	0
14:34:45	11.2	35.0	65.0	0.0	0.0	30.0	0	0
14:34:46	11.2	28.0	66.0	0.0	0.0	30.0	0	0
14:34:47	11.2	32.0	65.0	0.0	0.0	30.0	0	0
14:34:48	11.2	32.0	66.0	0.0	0.0	30.0	0	0
14:34:49	11.2	33.0	66.0	0.0	0.0	30.0	0	0
14:34:50	11.2	29.0	66.0	0.0	0.0	30.0	0	0
14:34:51	11.2	30.0	66.0	0.0	0.0	30.0	0	0
14:34:52	11.1	28.0	66.0	0.0	0.0	30.0	0	0
14:34:53	11.1	31.0	65.0	0.0	0.0	30.0	0	0
14:34:54	11.1	29.0	65.0	0.0	0.0	30.0	0	0
14:34:55	11.1	32.0	65.0	0.0	0.0	30.0	0	0
14:34:56	11.1	26.0	65.0	0.0	0.0	30.0	0	0
14:34:57	11.1	32.0	65.0	0.0	0.0	30.0	0	0
14:34:58	11.1	29.0	65.0	0.0	0.0	30.0	0	0
14:34:59	11.0	32.0	65.0	0.0	0.0	30.0	0	0
14:35:00	11.0	29.0	65.0	0.0	0.0	30.0	0	0
14:35:01	11.1	26.0	65.0	0.0	0.0	30.0	0	0
14:35:02	11.1	32.0	65.0	0.0	0.0	30.0	0	0
14:35:03	11.1	32.0	65.0	0.0	0.0	30.0	0	0
14:35:04	10.9	30.0	65.0	0.0	0.0	30.0	0	0
14:35:05	10.8	22.0	65.0	0.0	0.0	30.0	0	0
14:35:06	10.7	23.0	64.0	0.0	0.0	30.0	0	0
14:35:07	10.6	22.0	63.0	0.0	0.0	30.0	0	0
14:35:08	10.4	23.0	63.0	0.0	0.0	30.0	0	0
14:35:09	10.3	23.0	62.0	0.0	0.0	30.0	0	0
14:35:10	10.2	23.0	61.0	0.0	0.0	30.0	0	0
14:35:11	10.0	22.0	60.0	0.0	0.0	30.0	0	0
14:35:12	10.1	21.0	59.0	0.0	0.0	30.0	0	0
14:35:13	10.1	38.0	59.0	0.0	0.0	30.0	0	0
14:35:14	10.2	31.0	59.0	0.0	0.0	30.0	0	0
14:35:15	10.1	35.0	60.0	0.0	0.0	30.0	0	0
