# Supplementary material for: Handcycling with concurrent lower body low-frequency electromyostimulation significantly increases acute oxygen uptake: implications for rehabilitation and prevention
Source: PeerJ. 2022 May 18;10:e13333. doi: 10.7717/peerj.13333 (PMC9123886; doi:10.7717/peerj.13333)
Supplement: Supplemental Information 1 — Raw data for each participant (load, heart rate, spirometric data) and R-Scripts for data processing (as described in the material & method section under “Data aquisition”), and EMS intensity and blood lactate concentration. [file peerj-10-13333-s001.zip › raw_data/HANDCYCLE/EMS_Pilot_25_EMS_LOAD.csv]

Time	Speed [km/h]	Power [watt]	Cadence	Heartrate	Temperature [?]	Altitude [m]	latitude	longitude
14:40:17	0.0	0.0	0.0	0.0	0.0	30.0	0	0
14:40:18	0.0	0.0	0.0	0.0	0.0	30.0	0	0
14:40:19	0.0	0.0	0.0	0.0	0.0	30.0	0	0
14:40:20	0.0	0.0	0.0	0.0	0.0	30.0	0	0
14:40:21	0.0	0.0	0.0	0.0	0.0	30.0	0	0
14:40:22	0.0	0.0	0.0	0.0	0.0	30.0	0	0
14:40:23	0.0	0.0	0.0	0.0	0.0	30.0	0	0
14:40:24	0.0	0.0	0.0	0.0	0.0	30.0	0	0
14:40:25	0.0	0.0	0.0	0.0	0.0	30.0	0	0
14:40:26	1.9	0.0	0.0	0.0	0.0	30.0	0	0
14:40:27	4.5	0.0	0.0	0.0	0.0	30.0	0	0
14:40:28	6.0	0.0	0.0	0.0	0.0	30.0	0	0
14:40:29	7.6	0.0	0.0	0.0	0.0	30.0	0	0
14:40:30	8.8	0.0	0.0	0.0	0.0	30.0	0	0
14:40:31	9.7	0.0	0.0	0.0	0.0	30.0	0	0
14:40:32	10.3	55.0	56.0	0.0	0.0	30.0	0	0
14:40:33	10.8	55.0	56.0	0.0	0.0	30.0	0	0
14:40:34	11.1	42.0	60.0	0.0	0.0	30.0	0	0
14:40:35	11.2	47.0	63.0	0.0	0.0	30.0	0	0
14:40:36	11.3	29.0	66.0	0.0	0.0	30.0	0	0
14:40:37	11.4	32.0	66.0	0.0	0.0	30.0	0	0
14:40:38	11.5	32.0	67.0	0.0	0.0	30.0	0	0
14:40:39	11.6	31.0	67.0	0.0	0.0	30.0	0	0
14:40:40	11.6	33.0	68.0	0.0	0.0	30.0	0	0
14:40:41	11.6	31.0	68.0	0.0	0.0	30.0	0	0
14:40:42	11.6	29.0	68.0	0.0	0.0	30.0	0	0
14:40:43	11.7	28.0	68.0	0.0	0.0	30.0	0	0
14:40:44	11.7	35.0	68.0	0.0	0.0	30.0	0	0
14:40:45	11.8	31.0	69.0	0.0	0.0	30.0	0	0
14:40:46	11.8	33.0	69.0	0.0	0.0	30.0	0	0
14:40:47	11.8	32.0	70.0	0.0	0.0	30.0	0	0
14:40:48	11.8	25.0	69.0	0.0	0.0	30.0	0	0
14:40:49	11.8	32.0	70.0	0.0	0.0	30.0	0	0
14:40:50	11.6	27.0	69.0	0.0	0.0	30.0	0	0
14:40:51	11.5	22.0	69.0	0.0	0.0	30.0	0	0
14:40:52	11.5	25.0	68.0	0.0	0.0	30.0	0	0
14:40:53	11.3	25.0	68.0	0.0	0.0	30.0	0	0
14:40:54	11.2	20.0	67.0	0.0	0.0	30.0	0	0
14:40:55	11.1	21.0	66.0	0.0	0.0	30.0	0	0
14:40:56	11.0	24.0	66.0	0.0	0.0	30.0	0	0
14:40:57	10.9	25.0	65.0	0.0	0.0	30.0	0	0
14:40:58	10.9	24.0	65.0	0.0	0.0	30.0	0	0
14:40:59	10.9	24.0	64.0	0.0	0.0	30.0	0	0
14:41:00	10.8	29.0	64.0	0.0	0.0	30.0	0	0
14:41:01	10.8	30.0	64.0	0.0	0.0	30.0	0	0
14:41:02	10.8	28.0	64.0	0.0	0.0	30.0	0	0
14:41:03	10.8	32.0	64.0	0.0	0.0	30.0	0	0
14:41:04	10.7	28.0	64.0	0.0	0.0	30.0	0	0
14:41:05	10.7	26.0	63.0	0.0	0.0	30.0	0	0
14:41:06	10.7	29.0	63.0	0.0	0.0	30.0	0	0
14:41:07	10.7	25.0	63.0	0.0	0.0	30.0	0	0
14:41:08	10.6	29.0	63.0	0.0	0.0	30.0	0	0
14:41:09	10.6	29.0	63.0	0.0	0.0	30.0	0	0
14:41:10	10.6	27.0	62.0	0.0	0.0	30.0	0	0
14:41:11	10.6	29.0	62.0	0.0	0.0	30.0	0	0
14:41:12	10.7	28.0	62.0	0.0	0.0	30.0	0	0
14:41:13	10.6	32.0	62.0	0.0	0.0	30.0	0	0
14:41:14	10.5	29.0	63.0	0.0	0.0	30.0	0	0
14:41:15	10.4	27.0	62.0	0.0	0.0	30.0	0	0
14:41:16	10.4	27.0	62.0	0.0	0.0	30.0	0	0
14:41:17	10.4	24.0	61.0	0.0	0.0	30.0	0	0
14:41:18	10.6	29.0	61.0	0.0	0.0	30.0	0	0
14:41:19	10.7	36.0	62.0	0.0	0.0	30.0	0	0
14:41:20	10.7	34.0	62.0	0.0	0.0	30.0	0	0
14:41:21	10.8	34.0	63.0	0.0	0.0	30.0	0	0
14:41:22	10.9	31.0	63.0	0.0	0.0	30.0	0	0
14:41:23	10.8	37.0	63.0	0.0	0.0	30.0	0	0
14:41:24	10.8	31.0	64.0	0.0	0.0	30.0	0	0
14:41:25	10.8	28.0	63.0	0.0	0.0	30.0	0	0
14:41:26	10.8	32.0	63.0	0.0	0.0	30.0	0	0
14:41:27	10.8	28.0	64.0	0.0	0.0	30.0	0	0
14:41:28	10.9	34.0	64.0	0.0	0.0	30.0	0	0
14:41:29	10.9	34.0	64.0	0.0	0.0	30.0	0	0
14:41:30	10.9	31.0	64.0	0.0	0.0	30.0	0	0
14:41:31	10.9	33.0	64.0	0.0	0.0	30.0	0	0
14:41:32	10.9	33.0	64.0	0.0	0.0	30.0	0	0
14:41:33	10.9	28.0	64.0	0.0	0.0	30.0	0	0
14:41:34	10.8	30.0	64.0	0.0	0.0	30.0	0	0
14:41:35	10.8	27.0	64.0	0.0	0.0	30.0	0	0
14:41:36	10.8	27.0	64.0	0.0	0.0	30.0	0	0
14:41:37	10.8	31.0	63.0	0.0	0.0	30.0	0	0
14:41:38	10.8	29.0	63.0	0.0	0.0	30.0	0	0
14:41:39	10.8	30.0	64.0	0.0	0.0	30.0	0	0
14:41:40	10.9	30.0	63.0	0.0	0.0	30.0	0	0
14:41:41	10.9	36.0	64.0	0.0	0.0	30.0	0	0
14:41:42	10.9	30.0	64.0	0.0	0.0	30.0	0	0
14:41:43	10.9	29.0	64.0	0.0	0.0	30.0	0	0
14:41:44	10.9	31.0	64.0	0.0	0.0	30.0	0	0
14:41:45	10.9	29.0	64.0	0.0	0.0	30.0	0	0
14:41:46	10.8	29.0	64.0	0.0	0.0	30.0	0	0
14:41:47	10.9	28.0	63.0	0.0	0.0	30.0	0	0
14:41:48	10.9	31.0	63.0	0.0	0.0	30.0	0	0
14:41:49	10.9	32.0	64.0	0.0	0.0	30.0	0	0
14:41:50	11.0	31.0	64.0	0.0	0.0	30.0	0	0
14:41:51	10.9	31.0	64.0	0.0	0.0	30.0	0	0
14:41:52	10.9	33.0	64.0	0.0	0.0	30.0	0	0
14:41:53	10.8	27.0	64.0	0.0	0.0	30.0	0	0
14:41:54	10.8	29.0	64.0	0.0	0.0	30.0	0	0
14:41:55	10.8	30.0	64.0	0.0	0.0	30.0	0	0
14:41:56	10.7	28.0	64.0	0.0	0.0	30.0	0	0
14:41:57	10.7	28.0	63.0	0.0	0.0	30.0	0	0
14:41:58	10.8	29.0	63.0	0.0	0.0	30.0	0	0
14:41:59	10.9	35.0	63.0	0.0	0.0	30.0	0	0
14:42:00	11.0	35.0	63.0	0.0	0.0	30.0	0	0
14:42:01	11.0	36.0	64.0	0.0	0.0	30.0	0	0
14:42:02	10.9	31.0	65.0	0.0	0.0	30.0	0	0
14:42:03	10.8	26.0	64.0	0.0	0.0	30.0	0	0
14:42:04	10.9	27.0	64.0	0.0	0.0	30.0	0	0
14:42:05	10.9	32.0	64.0	0.0	0.0	30.0	0	0
14:42:06	11.0	34.0	64.0	0.0	0.0	30.0	0	0
14:42:07	10.9	31.0	64.0	0.0	0.0	30.0	0	0
14:42:08	10.9	33.0	64.0	0.0	0.0	30.0	0	0
14:42:09	10.8	29.0	64.0	0.0	0.0	30.0	0	0
14:42:10	10.9	27.0	64.0	0.0	0.0	30.0	0	0
14:42:11	10.9	27.0	64.0	0.0	0.0	30.0	0	0
14:42:12	10.8	34.0	64.0	0.0	0.0	30.0	0	0
14:42:13	10.7	27.0	64.0	0.0	0.0	30.0	0	0
14:42:14	10.6	25.0	63.0	0.0	0.0	30.0	0	0
14:42:15	10.7	25.0	63.0	0.0	0.0	30.0	0	0
14:42:16	10.7	33.0	63.0	0.0	0.0	30.0	0	0
14:42:17	10.6	28.0	63.0	0.0	0.0	30.0	0	0
14:42:18	10.7	27.0	63.0	0.0	0.0	30.0	0	0
14:42:19	10.6	31.0	63.0	0.0	0.0	30.0	0	0
14:42:20	10.7	28.0	62.0	0.0	0.0	30.0	0	0
14:42:21	10.7	30.0	63.0	0.0	0.0	30.0	0	0
14:42:22	10.7	31.0	63.0	0.0	0.0	30.0	0	0
14:42:23	10.7	32.0	63.0	0.0	0.0	30.0	0	0
14:42:24	10.6	27.0	63.0	0.0	0.0	30.0	0	0
14:42:25	10.6	31.0	63.0	0.0	0.0	30.0	0	0
14:42:26	10.6	29.0	63.0	0.0	0.0	30.0	0	0
14:42:27	10.6	26.0	62.0	0.0	0.0	30.0	0	0
14:42:28	10.7	32.0	62.0	0.0	0.0	30.0	0	0
14:42:29	10.8	32.0	62.0	0.0	0.0	30.0	0	0
14:42:30	10.9	34.0	63.0	0.0	0.0	30.0	0	0
14:42:31	10.8	33.0	63.0	0.0	0.0	30.0	0	0
14:42:32	10.7	34.0	64.0	0.0	0.0	30.0	0	0
14:42:33	10.6	29.0	63.0	0.0	0.0	30.0	0	0
14:42:34	10.6	26.0	63.0	0.0	0.0	30.0	0	0
14:42:35	10.6	28.0	63.0	0.0	0.0	30.0	0	0
14:42:36	10.6	31.0	63.0	0.0	0.0	30.0	0	0
14:42:37	10.6	31.0	63.0	0.0	0.0	30.0	0	0
14:42:38	10.6	28.0	63.0	0.0	0.0	30.0	0	0
14:42:39	10.6	27.0	62.0	0.0	0.0	30.0	0	0
14:42:40	10.5	29.0	62.0	0.0	0.0	30.0	0	0
14:42:41	10.4	26.0	62.0	0.0	0.0	30.0	0	0
14:42:42	10.4	24.0	61.0	0.0	0.0	30.0	0	0
14:42:43	10.4	29.0	61.0	0.0	0.0	30.0	0	0
14:42:44	10.5	29.0	61.0	0.0	0.0	30.0	0	0
14:42:45	10.6	34.0	61.0	0.0	0.0	30.0	0	0
14:42:46	10.7	36.0	62.0	0.0	0.0	30.0	0	0
14:42:47	10.7	37.0	63.0	0.0	0.0	30.0	0	0
14:42:48	10.7	29.0	63.0	0.0	0.0	30.0	0	0
14:42:49	10.7	31.0	63.0	0.0	0.0	30.0	0	0
14:42:50	10.7	29.0	63.0	0.0	0.0	30.0	0	0
14:42:51	10.7	30.0	63.0	0.0	0.0	30.0	0	0
14:42:52	10.8	30.0	63.0	0.0	0.0	30.0	0	0
14:42:53	10.8	32.0	63.0	0.0	0.0	30.0	0	0
14:42:54	10.8	32.0	63.0	0.0	0.0	30.0	0	0
14:42:55	10.8	28.0	64.0	0.0	0.0	30.0	0	0
14:42:56	10.8	29.0	63.0	0.0	0.0	30.0	0	0
14:42:57	10.7	30.0	63.0	0.0	0.0	30.0	0	0
14:42:58	10.7	28.0	63.0	0.0	0.0	30.0	0	0
14:42:59	10.8	28.0	63.0	0.0	0.0	30.0	0	0
14:43:00	10.7	33.0	63.0	0.0	0.0	30.0	0	0
14:43:01	10.7	27.0	63.0	0.0	0.0	30.0	0	0
14:43:02	10.7	30.0	63.0	0.0	0.0	30.0	0	0
14:43:03	10.8	25.0	63.0	0.0	0.0	30.0	0	0
14:43:04	10.8	33.0	63.0	0.0	0.0	30.0	0	0
14:43:05	10.7	31.0	63.0	0.0	0.0	30.0	0	0
14:43:06	10.7	30.0	63.0	0.0	0.0	30.0	0	0
14:43:07	10.7	28.0	63.0	0.0	0.0	30.0	0	0
14:43:08	10.7	29.0	63.0	0.0	0.0	30.0	0	0
14:43:09	10.6	26.0	63.0	0.0	0.0	30.0	0	0
14:43:10	10.7	30.0	63.0	0.0	0.0	30.0	0	0
14:43:11	10.8	28.0	63.0	0.0	0.0	30.0	0	0
14:43:12	10.8	35.0	63.0	0.0	0.0	30.0	0	0
14:43:13	10.7	32.0	63.0	0.0	0.0	30.0	0	0
14:43:14	10.7	28.0	63.0	0.0	0.0	30.0	0	0
14:43:15	10.8	27.0	63.0	0.0	0.0	30.0	0	0
14:43:16	10.8	29.0	63.0	0.0	0.0	30.0	0	0
14:43:17	10.8	35.0	63.0	0.0	0.0	30.0	0	0
14:43:18	10.8	29.0	63.0	0.0	0.0	30.0	0	0
14:43:19	10.7	29.0	63.0	0.0	0.0	30.0	0	0
14:43:20	10.7	28.0	63.0	0.0	0.0	30.0	0	0
14:43:21	10.7	28.0	63.0	0.0	0.0	30.0	0	0
14:43:22	10.7	27.0	63.0	0.0	0.0	30.0	0	0
14:43:23	10.7	29.0	63.0	0.0	0.0	30.0	0	0
14:43:24	10.7	29.0	63.0	0.0	0.0	30.0	0	0
14:43:25	10.7	31.0	63.0	0.0	0.0	30.0	0	0
14:43:26	10.6	28.0	63.0	0.0	0.0	30.0	0	0
14:43:27	10.6	29.0	63.0	0.0	0.0	30.0	0	0
14:43:28	10.5	26.0	62.0	0.0	0.0	30.0	0	0
14:43:29	10.6	29.0	62.0	0.0	0.0	30.0	0	0
14:43:30	10.6	25.0	62.0	0.0	0.0	30.0	0	0
14:43:31	10.5	33.0	62.0	0.0	0.0	30.0	0	0
14:43:32	10.5	28.0	62.0	0.0	0.0	30.0	0	0
14:43:33	10.5	27.0	62.0	0.0	0.0	30.0	0	0
14:43:34	10.5	29.0	62.0	0.0	0.0	30.0	0	0
14:43:35	10.4	27.0	62.0	0.0	0.0	30.0	0	0
14:43:36	10.4	27.0	61.0	0.0	0.0	30.0	0	0
14:43:37	10.4	26.0	61.0	0.0	0.0	30.0	0	0
14:43:38	10.3	29.0	61.0	0.0	0.0	30.0	0	0
14:43:39	10.3	27.0	61.0	0.0	0.0	30.0	0	0
14:43:40	10.3	28.0	61.0	0.0	0.0	30.0	0	0
14:43:41	10.3	28.0	61.0	0.0	0.0	30.0	0	0
14:43:42	10.4	31.0	60.0	0.0	0.0	30.0	0	0
14:43:43	10.5	29.0	60.0	0.0	0.0	30.0	0	0
14:43:44	10.5	32.0	61.0	0.0	0.0	30.0	0	0
14:43:45	10.5	34.0	61.0	0.0	0.0	30.0	0	0
14:43:46	10.5	31.0	61.0	0.0	0.0	30.0	0	0
14:43:47	10.5	31.0	62.0	0.0	0.0	30.0	0	0
14:43:48	10.6	26.0	61.0	0.0	0.0	30.0	0	0
14:43:49	10.6	34.0	61.0	0.0	0.0	30.0	0	0
14:43:50	10.6	31.0	62.0	0.0	0.0	30.0	0	0
14:43:51	10.6	29.0	62.0	0.0	0.0	30.0	0	0
14:43:52	10.7	33.0	63.0	0.0	0.0	30.0	0	0
14:43:53	10.7	32.0	63.0	0.0	0.0	30.0	0	0
14:43:54	10.8	31.0	63.0	0.0	0.0	30.0	0	0
14:43:55	10.8	32.0	63.0	0.0	0.0	30.0	0	0
14:43:56	10.8	35.0	63.0	0.0	0.0	30.0	0	0
14:43:57	10.8	28.0	63.0	0.0	0.0	30.0	0	0
14:43:58	10.8	32.0	63.0	0.0	0.0	30.0	0	0
14:43:59	10.8	30.0	63.0	0.0	0.0	30.0	0	0
14:44:00	10.8	30.0	63.0	0.0	0.0	30.0	0	0
14:44:01	10.8	32.0	63.0	0.0	0.0	30.0	0	0
14:44:02	10.7	34.0	63.0	0.0	0.0	30.0	0	0
14:44:03	10.8	28.0	63.0	0.0	0.0	30.0	0	0
14:44:04	10.9	29.0	63.0	0.0	0.0	30.0	0	0
14:44:05	10.9	34.0	64.0	0.0	0.0	30.0	0	0
14:44:06	10.9	34.0	64.0	0.0	0.0	30.0	0	0
14:44:07	10.8	30.0	64.0	0.0	0.0	30.0	0	0
14:44:08	10.8	30.0	64.0	0.0	0.0	30.0	0	0
14:44:09	10.7	27.0	64.0	0.0	0.0	30.0	0	0
14:44:10	10.6	27.0	63.0	0.0	0.0	30.0	0	0
14:44:11	10.6	28.0	63.0	0.0	0.0	30.0	0	0
14:44:12	10.5	27.0	63.0	0.0	0.0	30.0	0	0
14:44:13	10.5	25.0	62.0	0.0	0.0	30.0	0	0
14:44:14	10.4	30.0	62.0	0.0	0.0	30.0	0	0
14:44:15	10.3	24.0	62.0	0.0	0.0	30.0	0	0
14:44:16	10.3	25.0	61.0	0.0	0.0	30.0	0	0
14:44:17	10.3	25.0	61.0	0.0	0.0	30.0	0	0
14:44:18	10.5	30.0	60.0	0.0	0.0	30.0	0	0
14:44:19	10.6	38.0	61.0	0.0	0.0	30.0	0	0
14:44:20	10.5	34.0	62.0	0.0	0.0	30.0	0	0
14:44:21	10.6	29.0	62.0	0.0	0.0	30.0	0	0
14:44:22	10.6	30.0	62.0	0.0	0.0	30.0	0	0
14:44:23	10.5	33.0	62.0	0.0	0.0	30.0	0	0
14:44:24	10.5	26.0	62.0	0.0	0.0	30.0	0	0
14:44:25	10.5	28.0	62.0	0.0	0.0	30.0	0	0
14:44:26	10.6	30.0	62.0	0.0	0.0	30.0	0	0
14:44:27	10.5	31.0	62.0	0.0	0.0	30.0	0	0
14:44:28	10.6	33.0	62.0	0.0	0.0	30.0	0	0
14:44:29	10.6	28.0	62.0	0.0	0.0	30.0	0	0
14:44:30	10.7	34.0	62.0	0.0	0.0	30.0	0	0
14:44:31	10.7	32.0	63.0	0.0	0.0	30.0	0	0
14:44:32	10.8	33.0	63.0	0.0	0.0	30.0	0	0
14:44:33	10.7	33.0	63.0	0.0	0.0	30.0	0	0
14:44:34	10.8	29.0	63.0	0.0	0.0	30.0	0	0
14:44:35	10.7	27.0	63.0	0.0	0.0	30.0	0	0
14:44:36	10.7	35.0	63.0	0.0	0.0	30.0	0	0
14:44:37	10.8	31.0	63.0	0.0	0.0	30.0	0	0
14:44:38	10.8	36.0	63.0	0.0	0.0	30.0	0	0
14:44:39	10.7	30.0	63.0	0.0	0.0	30.0	0	0
14:44:40	10.7	25.0	63.0	0.0	0.0	30.0	0	0
14:44:41	10.8	33.0	63.0	0.0	0.0	30.0	0	0
14:44:42	10.8	31.0	63.0	0.0	0.0	30.0	0	0
14:44:43	10.7	30.0	63.0	0.0	0.0	30.0	0	0
14:44:44	10.8	30.0	63.0	0.0	0.0	30.0	0	0
14:44:45	10.8	29.0	63.0	0.0	0.0	30.0	0	0
14:44:46	10.7	33.0	63.0	0.0	0.0	30.0	0	0
14:44:47	10.7	29.0	63.0	0.0	0.0	30.0	0	0
14:44:48	10.8	32.0	63.0	0.0	0.0	30.0	0	0
14:44:49	10.8	30.0	63.0	0.0	0.0	30.0	0	0
14:44:50	10.8	33.0	63.0	0.0	0.0	30.0	0	0
14:44:51	10.8	28.0	63.0	0.0	0.0	30.0	0	0
14:44:52	10.8	30.0	63.0	0.0	0.0	30.0	0	0
14:44:53	10.8	33.0	63.0	0.0	0.0	30.0	0	0
14:44:54	10.8	31.0	63.0	0.0	0.0	30.0	0	0
14:44:55	10.9	30.0	63.0	0.0	0.0	30.0	0	0
14:44:56	10.9	38.0	64.0	0.0	0.0	30.0	0	0
14:44:57	10.9	31.0	64.0	0.0	0.0	30.0	0	0
14:44:58	10.9	30.0	64.0	0.0	0.0	30.0	0	0
14:44:59	10.9	32.0	64.0	0.0	0.0	30.0	0	0
14:45:00	10.8	28.0	64.0	0.0	0.0	30.0	0	0
14:45:01	10.8	28.0	64.0	0.0	0.0	30.0	0	0
14:45:02	10.8	28.0	63.0	0.0	0.0	30.0	0	0
14:45:03	10.7	32.0	63.0	0.0	0.0	30.0	0	0
14:45:04	10.8	28.0	63.0	0.0	0.0	30.0	0	0
14:45:05	10.8	31.0	63.0	0.0	0.0	30.0	0	0
14:45:06	10.8	32.0	63.0	0.0	0.0	30.0	0	0
14:45:07	10.9	35.0	63.0	0.0	0.0	30.0	0	0
14:45:08	11.0	27.0	63.0	0.0	0.0	30.0	0	0
14:45:09	11.0	40.0	64.0	0.0	0.0	30.0	0	0
14:45:10	11.0	37.0	65.0	0.0	0.0	30.0	0	0
14:45:11	11.0	29.0	65.0	0.0	0.0	30.0	0	0
14:45:12	11.0	32.0	65.0	0.0	0.0	30.0	0	0
14:45:13	11.1	32.0	65.0	0.0	0.0	30.0	0	0
14:45:14	11.2	33.0	65.0	0.0	0.0	30.0	0	0
14:45:15	11.2	36.0	66.0	0.0	0.0	30.0	0	0
14:45:16	11.3	32.0	66.0	0.0	0.0	30.0	0	0
14:45:17	11.3	33.0	66.0	0.0	0.0	30.0	0	0
14:45:18	11.3	34.0	66.0	0.0	0.0	30.0	0	0
14:45:19	11.5	35.0	66.0	0.0	0.0	30.0	0	0
14:45:20	11.4	33.0	67.0	0.0	0.0	30.0	0	0
14:45:21	11.3	37.0	67.0	0.0	0.0	30.0	0	0
14:45:22	11.2	28.0	67.0	0.0	0.0	30.0	0	0
14:45:23	11.2	28.0	66.0	0.0	0.0	30.0	0	0
14:45:24	11.2	27.0	66.0	0.0	0.0	30.0	0	0
14:45:25	11.1	27.0	66.0	0.0	0.0	30.0	0	0
14:45:26	11.0	29.0	65.0	0.0	0.0	30.0	0	0
14:45:27	10.9	28.0	65.0	0.0	0.0	30.0	0	0
14:45:28	10.9	26.0	65.0	0.0	0.0	30.0	0	0
14:45:29	10.9	25.0	64.0	0.0	0.0	30.0	0	0
14:45:30	10.9	27.0	64.0	0.0	0.0	30.0	0	0
14:45:31	10.8	28.0	64.0	0.0	0.0	30.0	0	0
14:45:32	10.8	28.0	64.0	0.0	0.0	30.0	0	0
14:45:33	10.8	29.0	64.0	0.0	0.0	30.0	0	0
14:45:34	10.7	30.0	63.0	0.0	0.0	30.0	0	0
14:45:35	10.8	27.0	63.0	0.0	0.0	30.0	0	0
14:45:36	10.8	34.0	63.0	0.0	0.0	30.0	0	0
14:45:37	10.7	29.0	63.0	0.0	0.0	30.0	0	0
14:45:38	10.7	27.0	63.0	0.0	0.0	30.0	0	0
14:45:39	10.6	27.0	63.0	0.0	0.0	30.0	0	0
14:45:40	10.7	29.0	63.0	0.0	0.0	30.0	0	0
14:45:41	10.7	31.0	63.0	0.0	0.0	30.0	0	0
14:45:42	10.7	29.0	63.0	0.0	0.0	30.0	0	0
14:45:43	10.7	27.0	63.0	0.0	0.0	30.0	0	0
14:45:44	10.7	31.0	63.0	0.0	0.0	30.0	0	0
14:45:45	10.7	31.0	63.0	0.0	0.0	30.0	0	0
14:45:46	10.8	29.0	63.0	0.0	0.0	30.0	0	0
14:45:47	10.7	31.0	63.0	0.0	0.0	30.0	0	0
14:45:48	10.7	30.0	63.0	0.0	0.0	30.0	0	0
14:45:49	10.7	26.0	63.0	0.0	0.0	30.0	0	0
14:45:50	10.7	29.0	63.0	0.0	0.0	30.0	0	0
14:45:51	10.6	29.0	63.0	0.0	0.0	30.0	0	0
14:45:52	10.6	29.0	63.0	0.0	0.0	30.0	0	0
14:45:53	10.6	27.0	62.0	0.0	0.0	30.0	0	0
14:45:54	10.6	32.0	62.0	0.0	0.0	30.0	0	0
14:45:55	10.6	30.0	63.0	0.0	0.0	30.0	0	0
14:45:56	10.6	29.0	63.0	0.0	0.0	30.0	0	0
14:45:57	10.6	27.0	62.0	0.0	0.0	30.0	0	0
14:45:58	10.6	30.0	62.0	0.0	0.0	30.0	0	0
14:45:59	10.6	29.0	62.0	0.0	0.0	30.0	0	0
14:46:00	10.6	29.0	63.0	0.0	0.0	30.0	0	0
14:46:01	10.6	29.0	62.0	0.0	0.0	30.0	0	0
14:46:02	10.6	30.0	62.0	0.0	0.0	30.0	0	0
14:46:03	10.6	28.0	62.0	0.0	0.0	30.0	0	0
14:46:04	10.6	32.0	62.0	0.0	0.0	30.0	0	0
14:46:05	10.6	25.0	62.0	0.0	0.0	30.0	0	0
14:46:06	10.6	30.0	62.0	0.0	0.0	30.0	0	0
14:46:07	10.6	30.0	62.0	0.0	0.0	30.0	0	0
14:46:08	10.6	28.0	62.0	0.0	0.0	30.0	0	0
14:46:09	10.6	30.0	62.0	0.0	0.0	30.0	0	0
14:46:10	10.6	30.0	62.0	0.0	0.0	30.0	0	0
14:46:11	10.6	30.0	63.0	0.0	0.0	30.0	0	0
14:46:12	10.6	28.0	62.0	0.0	0.0	30.0	0	0
14:46:13	10.6	28.0	62.0	0.0	0.0	30.0	0	0
14:46:14	10.6	29.0	62.0	0.0	0.0	30.0	0	0
14:46:15	10.6	30.0	62.0	0.0	0.0	30.0	0	0
14:46:16	10.6	26.0	62.0	0.0	0.0	30.0	0	0
14:46:17	10.6	34.0	62.0	0.0	0.0	30.0	0	0
14:46:18	10.6	29.0	62.0	0.0	0.0	30.0	0	0
14:46:19	10.6	27.0	62.0	0.0	0.0	30.0	0	0
14:46:20	10.5	32.0	62.0	0.0	0.0	30.0	0	0
14:46:21	10.5	29.0	62.0	0.0	0.0	30.0	0	0
14:46:22	10.5	26.0	62.0	0.0	0.0	30.0	0	0
14:46:23	10.6	29.0	62.0	0.0	0.0	30.0	0	0
14:46:24	10.5	32.0	62.0	0.0	0.0	30.0	0	0
14:46:25	10.5	30.0	62.0	0.0	0.0	30.0	0	0
14:46:26	10.5	28.0	62.0	0.0	0.0	30.0	0	0
14:46:27	10.5	30.0	62.0	0.0	0.0	30.0	0	0
14:46:28	10.5	31.0	62.0	0.0	0.0	30.0	0	0
14:46:29	10.6	31.0	62.0	0.0	0.0	30.0	0	0
14:46:30	10.5	30.0	62.0	0.0	0.0	30.0	0	0
14:46:31	10.5	29.0	62.0	0.0	0.0	30.0	0	0
14:46:32	10.5	29.0	62.0	0.0	0.0	30.0	0	0
14:46:33	10.5	29.0	62.0	0.0	0.0	30.0	0	0
14:46:34	10.5	27.0	62.0	0.0	0.0	30.0	0	0
14:46:35	10.6	31.0	62.0	0.0	0.0	30.0	0	0
14:46:36	10.5	33.0	62.0	0.0	0.0	30.0	0	0
14:46:37	10.5	26.0	62.0	0.0	0.0	30.0	0	0
14:46:38	10.5	26.0	62.0	0.0	0.0	30.0	0	0
14:46:39	10.5	29.0	62.0	0.0	0.0	30.0	0	0
14:46:40	10.5	28.0	61.0	0.0	0.0	30.0	0	0
14:46:41	10.5	31.0	61.0	0.0	0.0	30.0	0	0
14:46:42	10.5	29.0	61.0	0.0	0.0	30.0	0	0
14:46:43	10.5	29.0	61.0	0.0	0.0	30.0	0	0
14:46:44	10.4	31.0	62.0	0.0	0.0	30.0	0	0
14:46:45	10.4	27.0	61.0	0.0	0.0	30.0	0	0
14:46:46	10.4	27.0	61.0	0.0	0.0	30.0	0	0
14:46:47	10.4	30.0	61.0	0.0	0.0	30.0	0	0
14:46:48	10.5	32.0	61.0	0.0	0.0	30.0	0	0
14:46:49	10.4	30.0	61.0	0.0	0.0	30.0	0	0
14:46:50	10.4	30.0	61.0	0.0	0.0	30.0	0	0
14:46:51	10.4	27.0	61.0	0.0	0.0	30.0	0	0
14:46:52	10.4	28.0	61.0	0.0	0.0	30.0	0	0
14:46:53	10.4	30.0	61.0	0.0	0.0	30.0	0	0
14:46:54	10.5	30.0	61.0	0.0	0.0	30.0	0	0
14:46:55	10.5	30.0	61.0	0.0	0.0	30.0	0	0
14:46:56	10.4	32.0	62.0	0.0	0.0	30.0	0	0
14:46:57	10.4	27.0	61.0	0.0	0.0	30.0	0	0
14:46:58	10.4	29.0	61.0	0.0	0.0	30.0	0	0
14:46:59	10.4	28.0	61.0	0.0	0.0	30.0	0	0
14:47:00	10.4	29.0	61.0	0.0	0.0	30.0	0	0
14:47:01	10.4	30.0	61.0	0.0	0.0	30.0	0	0
14:47:02	10.4	30.0	61.0	0.0	0.0	30.0	0	0
14:47:03	10.4	30.0	61.0	0.0	0.0	30.0	0	0
14:47:04	10.4	30.0	61.0	0.0	0.0	30.0	0	0
14:47:05	10.4	29.0	61.0	0.0	0.0	30.0	0	0
14:47:06	10.4	29.0	61.0	0.0	0.0	30.0	0	0
14:47:07	10.4	30.0	61.0	0.0	0.0	30.0	0	0
14:47:08	10.5	32.0	61.0	0.0	0.0	30.0	0	0
14:47:09	10.5	37.0	62.0	0.0	0.0	30.0	0	0
14:47:10	10.5	30.0	62.0	0.0	0.0	30.0	0	0
14:47:11	10.6	30.0	62.0	0.0	0.0	30.0	0	0
14:47:12	10.6	32.0	62.0	0.0	0.0	30.0	0	0
14:47:13	10.7	32.0	63.0	0.0	0.0	30.0	0	0
14:47:14	10.6	29.0	63.0	0.0	0.0	30.0	0	0
14:47:15	10.8	31.0	63.0	0.0	0.0	30.0	0	0
14:47:16	10.8	33.0	62.0	0.0	0.0	30.0	0	0
14:47:17	10.9	36.0	63.0	0.0	0.0	30.0	0	0
14:47:18	10.8	35.0	64.0	0.0	0.0	30.0	0	0
14:47:19	10.8	31.0	64.0	0.0	0.0	30.0	0	0
14:47:20	10.8	28.0	64.0	0.0	0.0	30.0	0	0
14:47:21	10.7	32.0	63.0	0.0	0.0	30.0	0	0
14:47:22	10.8	31.0	64.0	0.0	0.0	30.0	0	0
14:47:23	10.7	24.0	63.0	0.0	0.0	30.0	0	0
14:47:24	10.8	31.0	63.0	0.0	0.0	30.0	0	0
14:47:25	10.8	29.0	63.0	0.0	0.0	30.0	0	0
14:47:26	10.8	36.0	63.0	0.0	0.0	30.0	0	0
14:47:27	10.9	30.0	63.0	0.0	0.0	30.0	0	0
14:47:28	10.9	34.0	64.0	0.0	0.0	30.0	0	0
14:47:29	10.9	32.0	64.0	0.0	0.0	30.0	0	0
14:47:30	10.9	32.0	64.0	0.0	0.0	30.0	0	0
14:47:31	11.0	33.0	64.0	0.0	0.0	30.0	0	0
14:47:32	11.0	33.0	64.0	0.0	0.0	30.0	0	0
14:47:33	11.0	31.0	65.0	0.0	0.0	30.0	0	0
14:47:34	11.0	30.0	65.0	0.0	0.0	30.0	0	0
14:47:35	10.9	30.0	64.0	0.0	0.0	30.0	0	0
14:47:36	11.0	30.0	64.0	0.0	0.0	30.0	0	0
14:47:37	11.0	29.0	64.0	0.0	0.0	30.0	0	0
14:47:38	11.0	37.0	64.0	0.0	0.0	30.0	0	0
14:47:39	11.0	30.0	65.0	0.0	0.0	30.0	0	0
14:47:40	11.0	32.0	65.0	0.0	0.0	30.0	0	0
14:47:41	11.0	26.0	65.0	0.0	0.0	30.0	0	0
14:47:42	10.9	31.0	64.0	0.0	0.0	30.0	0	0
14:47:43	10.9	27.0	64.0	0.0	0.0	30.0	0	0
14:47:44	10.9	29.0	64.0	0.0	0.0	30.0	0	0
14:47:45	10.9	30.0	64.0	0.0	0.0	30.0	0	0
14:47:46	10.9	36.0	64.0	0.0	0.0	30.0	0	0
14:47:47	11.0	30.0	64.0	0.0	0.0	30.0	0	0
14:47:48	11.0	30.0	64.0	0.0	0.0	30.0	0	0
14:47:49	10.9	35.0	65.0	0.0	0.0	30.0	0	0
14:47:50	11.0	29.0	65.0	0.0	0.0	30.0	0	0
14:47:51	11.0	32.0	64.0	0.0	0.0	30.0	0	0
14:47:52	11.0	29.0	64.0	0.0	0.0	30.0	0	0
14:47:53	10.9	33.0	64.0	0.0	0.0	30.0	0	0
14:47:54	10.8	29.0	64.0	0.0	0.0	30.0	0	0
14:47:55	10.9	23.0	64.0	0.0	0.0	30.0	0	0
14:47:56	10.9	32.0	64.0	0.0	0.0	30.0	0	0
14:47:57	11.0	31.0	64.0	0.0	0.0	30.0	0	0
14:47:58	11.0	39.0	65.0	0.0	0.0	30.0	0	0
14:47:59	11.0	32.0	65.0	0.0	0.0	30.0	0	0
14:48:00	11.0	29.0	65.0	0.0	0.0	30.0	0	0
14:48:01	11.0	32.0	65.0	0.0	0.0	30.0	0	0
14:48:02	10.9	28.0	65.0	0.0	0.0	30.0	0	0
14:48:03	10.9	29.0	65.0	0.0	0.0	30.0	0	0
14:48:04	10.8	29.0	64.0	0.0	0.0	30.0	0	0
14:48:05	10.8	27.0	64.0	0.0	0.0	30.0	0	0
14:48:06	10.7	29.0	64.0	0.0	0.0	30.0	0	0
14:48:07	10.8	27.0	63.0	0.0	0.0	30.0	0	0
14:48:08	10.8	27.0	63.0	0.0	0.0	30.0	0	0
14:48:09	10.7	32.0	63.0	0.0	0.0	30.0	0	0
14:48:10	10.8	29.0	63.0	0.0	0.0	30.0	0	0
14:48:11	10.8	31.0	63.0	0.0	0.0	30.0	0	0
14:48:12	10.7	30.0	64.0	0.0	0.0	30.0	0	0
14:48:13	10.7	28.0	63.0	0.0	0.0	30.0	0	0
14:48:14	10.7	29.0	63.0	0.0	0.0	30.0	0	0
14:48:15	10.8	30.0	63.0	0.0	0.0	30.0	0	0
14:48:16	10.8	31.0	63.0	0.0	0.0	30.0	0	0
14:48:17	10.9	34.0	63.0	0.0	0.0	30.0	0	0
14:48:18	11.0	35.0	64.0	0.0	0.0	30.0	0	0
14:48:19	11.0	33.0	64.0	0.0	0.0	30.0	0	0
14:48:20	11.0	31.0	64.0	0.0	0.0	30.0	0	0
14:48:21	11.1	34.0	65.0	0.0	0.0	30.0	0	0
14:48:22	11.2	33.0	65.0	0.0	0.0	30.0	0	0
14:48:23	11.2	35.0	65.0	0.0	0.0	30.0	0	0
14:48:24	11.2	33.0	66.0	0.0	0.0	30.0	0	0
14:48:25	11.2	34.0	66.0	0.0	0.0	30.0	0	0
14:48:26	11.1	30.0	66.0	0.0	0.0	30.0	0	0
14:48:27	11.0	28.0	66.0	0.0	0.0	30.0	0	0
14:48:28	11.0	24.0	65.0	0.0	0.0	30.0	0	0
14:48:29	11.1	30.0	65.0	0.0	0.0	30.0	0	0
14:48:30	11.1	29.0	65.0	0.0	0.0	30.0	0	0
14:48:31	11.1	35.0	65.0	0.0	0.0	30.0	0	0
14:48:32	11.1	29.0	65.0	0.0	0.0	30.0	0	0
14:48:33	11.1	30.0	65.0	0.0	0.0	30.0	0	0
14:48:34	11.1	32.0	65.0	0.0	0.0	30.0	0	0
14:48:35	11.1	29.0	65.0	0.0	0.0	30.0	0	0
14:48:36	11.1	32.0	65.0	0.0	0.0	30.0	0	0
14:48:37	11.0	32.0	65.0	0.0	0.0	30.0	0	0
14:48:38	11.0	28.0	65.0	0.0	0.0	30.0	0	0
14:48:39	11.0	28.0	65.0	0.0	0.0	30.0	0	0
14:48:40	11.0	30.0	65.0	0.0	0.0	30.0	0	0
14:48:41	10.9	26.0	65.0	0.0	0.0	30.0	0	0
14:48:42	10.9	29.0	64.0	0.0	0.0	30.0	0	0
14:48:43	10.9	29.0	64.0	0.0	0.0	30.0	0	0
14:48:44	10.9	27.0	64.0	0.0	0.0	30.0	0	0
14:48:45	10.8	30.0	64.0	0.0	0.0	30.0	0	0
14:48:46	10.8	28.0	64.0	0.0	0.0	30.0	0	0
14:48:47	10.8	29.0	64.0	0.0	0.0	30.0	0	0
14:48:48	10.8	27.0	64.0	0.0	0.0	30.0	0	0
14:48:49	10.9	30.0	63.0	0.0	0.0	30.0	0	0
14:48:50	10.8	32.0	64.0	0.0	0.0	30.0	0	0
14:48:51	10.8	32.0	64.0	0.0	0.0	30.0	0	0
14:48:52	10.8	28.0	64.0	0.0	0.0	30.0	0	0
14:48:53	10.8	30.0	63.0	0.0	0.0	30.0	0	0
14:48:54	10.8	31.0	63.0	0.0	0.0	30.0	0	0
14:48:55	10.9	32.0	64.0	0.0	0.0	30.0	0	0
14:48:56	10.9	32.0	64.0	0.0	0.0	30.0	0	0
14:48:57	11.0	31.0	64.0	0.0	0.0	30.0	0	0
14:48:58	10.9	31.0	64.0	0.0	0.0	30.0	0	0
14:48:59	10.9	30.0	64.0	0.0	0.0	30.0	0	0
14:49:00	10.9	29.0	64.0	0.0	0.0	30.0	0	0
14:49:01	10.9	29.0	64.0	0.0	0.0	30.0	0	0
14:49:02	10.9	34.0	64.0	0.0	0.0	30.0	0	0
14:49:03	10.9	27.0	64.0	0.0	0.0	30.0	0	0
14:49:04	10.9	31.0	64.0	0.0	0.0	30.0	0	0
14:49:05	10.9	30.0	64.0	0.0	0.0	30.0	0	0
14:49:06	10.9	30.0	64.0	0.0	0.0	30.0	0	0
14:49:07	10.9	30.0	64.0	0.0	0.0	30.0	0	0
14:49:08	11.0	33.0	64.0	0.0	0.0	30.0	0	0
14:49:09	11.0	36.0	65.0	0.0	0.0	30.0	0	0
14:49:10	11.0	30.0	65.0	0.0	0.0	30.0	0	0
14:49:11	11.0	26.0	65.0	0.0	0.0	30.0	0	0
14:49:12	11.0	30.0	65.0	0.0	0.0	30.0	0	0
14:49:13	10.9	30.0	64.0	0.0	0.0	30.0	0	0
14:49:14	10.9	29.0	65.0	0.0	0.0	30.0	0	0
14:49:15	10.9	27.0	64.0	0.0	0.0	30.0	0	0
14:49:16	10.9	28.0	64.0	0.0	0.0	30.0	0	0
14:49:17	10.9	30.0	64.0	0.0	0.0	30.0	0	0
14:49:18	10.9	32.0	64.0	0.0	0.0	30.0	0	0
14:49:19	10.9	29.0	64.0	0.0	0.0	30.0	0	0
14:49:20	10.9	30.0	64.0	0.0	0.0	30.0	0	0
14:49:21	10.9	29.0	64.0	0.0	0.0	30.0	0	0
14:49:22	10.8	26.0	64.0	0.0	0.0	30.0	0	0
14:49:23	10.7	27.0	64.0	0.0	0.0	30.0	0	0
14:49:24	10.8	25.0	63.0	0.0	0.0	30.0	0	0
14:49:25	10.8	35.0	63.0	0.0	0.0	30.0	0	0
14:49:26	10.9	31.0	63.0	0.0	0.0	30.0	0	0
14:49:27	10.9	36.0	64.0	0.0	0.0	30.0	0	0
14:49:28	11.0	31.0	64.0	0.0	0.0	30.0	0	0
14:49:29	11.0	33.0	64.0	0.0	0.0	30.0	0	0
14:49:30	11.0	28.0	64.0	0.0	0.0	30.0	0	0
14:49:31	11.0	32.0	65.0	0.0	0.0	30.0	0	0
14:49:32	11.0	30.0	65.0	0.0	0.0	30.0	0	0
14:49:33	11.0	30.0	64.0	0.0	0.0	30.0	0	0
14:49:34	10.9	31.0	65.0	0.0	0.0	30.0	0	0
14:49:35	10.8	27.0	65.0	0.0	0.0	30.0	0	0
14:49:36	10.8	26.0	64.0	0.0	0.0	30.0	0	0
14:49:37	10.7	31.0	64.0	0.0	0.0	30.0	0	0
14:49:38	10.7	24.0	63.0	0.0	0.0	30.0	0	0
14:49:39	10.7	29.0	63.0	0.0	0.0	30.0	0	0
14:49:40	10.7	31.0	63.0	0.0	0.0	30.0	0	0
14:49:41	10.8	30.0	63.0	0.0	0.0	30.0	0	0
14:49:42	10.9	31.0	63.0	0.0	0.0	30.0	0	0
14:49:43	10.9	32.0	64.0	0.0	0.0	30.0	0	0
14:49:44	10.9	34.0	64.0	0.0	0.0	30.0	0	0
14:49:45	11.0	29.0	64.0	0.0	0.0	30.0	0	0
14:49:46	11.1	32.0	64.0	0.0	0.0	30.0	0	0
14:49:47	11.1	37.0	65.0	0.0	0.0	30.0	0	0
14:49:48	11.1	34.0	65.0	0.0	0.0	30.0	0	0
14:49:49	11.1	29.0	65.0	0.0	0.0	30.0	0	0
14:49:50	11.1	31.0	65.0	0.0	0.0	30.0	0	0
14:49:51	11.0	32.0	65.0	0.0	0.0	30.0	0	0
14:49:52	11.1	30.0	65.0	0.0	0.0	30.0	0	0
14:49:53	11.1	32.0	65.0	0.0	0.0	30.0	0	0
14:49:54	11.2	31.0	65.0	0.0	0.0	30.0	0	0
14:49:55	11.2	35.0	65.0	0.0	0.0	30.0	0	0
14:49:56	11.2	33.0	66.0	0.0	0.0	30.0	0	0
14:49:57	11.1	31.0	66.0	0.0	0.0	30.0	0	0
14:49:58	11.1	29.0	66.0	0.0	0.0	30.0	0	0
14:49:59	11.1	27.0	65.0	0.0	0.0	30.0	0	0
14:50:00	11.1	30.0	65.0	0.0	0.0	30.0	0	0
14:50:01	11.1	30.0	65.0	0.0	0.0	30.0	0	0
14:50:02	11.0	30.0	65.0	0.0	0.0	30.0	0	0
14:50:03	10.9	29.0	65.0	0.0	0.0	30.0	0	0
14:50:04	10.9	26.0	65.0	0.0	0.0	30.0	0	0
14:50:05	10.9	28.0	64.0	0.0	0.0	30.0	0	0
14:50:06	10.9	30.0	64.0	0.0	0.0	30.0	0	0
14:50:07	11.0	29.0	64.0	0.0	0.0	30.0	0	0
14:50:08	11.0	31.0	64.0	0.0	0.0	30.0	0	0
14:50:09	11.0	33.0	64.0	0.0	0.0	30.0	0	0
14:50:10	11.1	31.0	65.0	0.0	0.0	30.0	0	0
14:50:11	11.1	33.0	65.0	0.0	0.0	30.0	0	0
14:50:12	11.1	33.0	65.0	0.0	0.0	30.0	0	0
14:50:13	11.1	32.0	65.0	0.0	0.0	30.0	0	0
14:50:14	11.1	30.0	65.0	0.0	0.0	30.0	0	0
14:50:15	11.1	30.0	66.0	0.0	0.0	30.0	0	0
14:50:16	11.1	34.0	65.0	0.0	0.0	30.0	0	0
