# Supplementary material for: Handcycling with concurrent lower body low-frequency electromyostimulation significantly increases acute oxygen uptake: implications for rehabilitation and prevention
Source: PeerJ. 2022 May 18;10:e13333. doi: 10.7717/peerj.13333 (PMC9123886; doi:10.7717/peerj.13333)
Supplement: Supplemental Information 1 — Raw data for each participant (load, heart rate, spirometric data) and R-Scripts for data processing (as described in the material & method section under “Data aquisition”), and EMS intensity and blood lactate concentration. [file peerj-10-13333-s001.zip › raw_data/HANDCYCLE/EMS_Pilot_26_CON_LOAD.csv]

Time	Speed [km/h]	Power [watt]	Cadence	Heartrate	Temperature [?]	Altitude [m]	latitude	longitude
08:29:10	0.0	0.0	0.0	0.0	0.0	34.0	0	0
08:29:11	0.0	0.0	0.0	0.0	0.0	34.0	0	0
08:29:12	0.0	0.0	0.0	0.0	0.0	34.0	0	0
08:29:13	0.0	0.0	0.0	0.0	0.0	34.0	0	0
08:29:14	0.0	0.0	0.0	0.0	0.0	34.0	0	0
08:29:15	0.0	0.0	0.0	0.0	0.0	34.0	0	0
08:29:16	0.0	0.0	0.0	0.0	0.0	34.0	0	0
08:29:17	0.0	0.0	0.0	0.0	0.0	34.0	0	0
08:29:18	0.0	0.0	0.0	0.0	0.0	34.0	0	0
08:29:19	0.0	0.0	0.0	0.0	0.0	34.0	0	0
08:29:20	0.0	0.0	0.0	0.0	0.0	34.0	0	0
08:29:21	0.0	0.0	0.0	0.0	0.0	34.0	0	0
08:29:22	0.0	0.0	0.0	0.0	0.0	34.0	0	0
08:29:23	2.3	0.0	0.0	0.0	0.0	34.0	0	0
08:29:24	4.6	0.0	0.0	0.0	0.0	34.0	0	0
08:29:25	5.8	0.0	0.0	0.0	0.0	34.0	0	0
08:29:26	7.0	0.0	0.0	0.0	0.0	34.0	0	0
08:29:27	7.6	0.0	0.0	0.0	0.0	34.0	0	0
08:29:28	7.9	0.0	0.0	0.0	0.0	34.0	0	0
08:29:29	8.3	29.0	46.0	0.0	0.0	34.0	0	0
08:29:30	8.4	29.0	46.0	0.0	0.0	34.0	0	0
08:29:31	8.6	26.0	48.0	0.0	0.0	34.0	0	0
08:29:32	8.8	22.0	50.0	0.0	0.0	34.0	0	0
08:29:33	9.0	28.0	51.0	0.0	0.0	34.0	0	0
08:29:34	9.2	32.0	52.0	0.0	0.0	34.0	0	0
08:29:35	9.3	32.0	52.0	0.0	0.0	34.0	0	0
08:29:36	9.4	32.0	54.0	0.0	0.0	34.0	0	0
08:29:37	9.5	28.0	54.0	0.0	0.0	34.0	0	0
08:29:38	9.6	28.0	55.0	0.0	0.0	34.0	0	0
08:29:39	9.7	28.0	55.0	0.0	0.0	34.0	0	0
08:29:40	9.7	32.0	56.0	0.0	0.0	34.0	0	0
08:29:41	9.6	28.0	57.0	0.0	0.0	34.0	0	0
08:29:42	9.7	26.0	57.0	0.0	0.0	34.0	0	0
08:29:43	10.1	28.0	57.0	0.0	0.0	34.0	0	0
08:29:44	10.3	32.0	57.0	0.0	0.0	34.0	0	0
08:29:45	10.5	47.0	59.0	0.0	0.0	34.0	0	0
08:29:46	10.5	43.0	61.0	0.0	0.0	34.0	0	0
08:29:47	10.6	33.0	61.0	0.0	0.0	34.0	0	0
08:29:48	10.7	36.0	62.0	0.0	0.0	34.0	0	0
08:29:49	10.8	37.0	62.0	0.0	0.0	34.0	0	0
08:29:50	10.8	34.0	63.0	0.0	0.0	34.0	0	0
08:29:51	10.8	35.0	63.0	0.0	0.0	34.0	0	0
08:29:52	10.9	31.0	64.0	0.0	0.0	34.0	0	0
08:29:53	10.9	36.0	63.0	0.0	0.0	34.0	0	0
08:29:54	10.9	34.0	64.0	0.0	0.0	34.0	0	0
08:29:55	10.8	31.0	64.0	0.0	0.0	34.0	0	0
08:29:56	10.7	24.0	64.0	0.0	0.0	34.0	0	0
08:29:57	10.6	28.0	63.0	0.0	0.0	34.0	0	0
08:29:58	10.7	23.0	63.0	0.0	0.0	34.0	0	0
08:29:59	10.9	37.0	63.0	0.0	0.0	34.0	0	0
08:30:00	11.1	37.0	63.0	0.0	0.0	34.0	0	0
08:30:01	11.2	50.0	65.0	0.0	0.0	34.0	0	0
08:30:02	11.2	37.0	66.0	0.0	0.0	34.0	0	0
08:30:03	11.1	36.0	66.0	0.0	0.0	34.0	0	0
08:30:04	11.0	31.0	66.0	0.0	0.0	34.0	0	0
08:30:05	10.9	29.0	65.0	0.0	0.0	34.0	0	0
08:30:06	10.8	26.0	64.0	0.0	0.0	34.0	0	0
08:30:07	10.8	26.0	64.0	0.0	0.0	34.0	0	0
08:30:08	10.8	29.0	63.0	0.0	0.0	34.0	0	0
08:30:09	10.8	35.0	63.0	0.0	0.0	34.0	0	0
08:30:10	10.7	34.0	63.0	0.0	0.0	34.0	0	0
08:30:11	10.7	32.0	63.0	0.0	0.0	34.0	0	0
08:30:12	10.7	33.0	63.0	0.0	0.0	34.0	0	0
08:30:13	10.7	37.0	63.0	0.0	0.0	34.0	0	0
08:30:14	10.8	37.0	63.0	0.0	0.0	34.0	0	0
08:30:15	10.9	38.0	63.0	0.0	0.0	34.0	0	0
08:30:16	10.8	35.0	64.0	0.0	0.0	34.0	0	0
08:30:17	10.9	36.0	63.0	0.0	0.0	34.0	0	0
08:30:18	10.9	35.0	64.0	0.0	0.0	34.0	0	0
08:30:19	10.9	35.0	64.0	0.0	0.0	34.0	0	0
08:30:20	11.0	36.0	64.0	0.0	0.0	34.0	0	0
08:30:21	11.0	36.0	64.0	0.0	0.0	34.0	0	0
08:30:22	11.1	40.0	64.0	0.0	0.0	34.0	0	0
08:30:23	11.1	38.0	65.0	0.0	0.0	34.0	0	0
08:30:24	11.0	37.0	65.0	0.0	0.0	34.0	0	0
08:30:25	10.9	35.0	65.0	0.0	0.0	34.0	0	0
08:30:26	10.8	29.0	64.0	0.0	0.0	34.0	0	0
08:30:27	10.7	33.0	64.0	0.0	0.0	34.0	0	0
08:30:28	10.8	30.0	63.0	0.0	0.0	34.0	0	0
08:30:29	10.8	35.0	64.0	0.0	0.0	34.0	0	0
08:30:30	10.7	37.0	64.0	0.0	0.0	34.0	0	0
08:30:31	10.6	27.0	63.0	0.0	0.0	34.0	0	0
08:30:32	10.6	31.0	63.0	0.0	0.0	34.0	0	0
08:30:33	10.6	33.0	62.0	0.0	0.0	34.0	0	0
08:30:34	10.6	32.0	62.0	0.0	0.0	34.0	0	0
08:30:35	10.6	33.0	62.0	0.0	0.0	34.0	0	0
08:30:36	10.6	34.0	62.0	0.0	0.0	34.0	0	0
08:30:37	10.5	36.0	62.0	0.0	0.0	34.0	0	0
08:30:38	10.5	31.0	62.0	0.0	0.0	34.0	0	0
08:30:39	10.5	32.0	62.0	0.0	0.0	34.0	0	0
08:30:40	10.3	33.0	62.0	0.0	0.0	34.0	0	0
08:30:41	10.2	31.0	61.0	0.0	0.0	34.0	0	0
08:30:42	10.2	27.0	61.0	0.0	0.0	34.0	0	0
08:30:43	10.2	27.0	60.0	0.0	0.0	34.0	0	0
08:30:44	10.1	32.0	60.0	0.0	0.0	34.0	0	0
08:30:45	10.0	29.0	60.0	0.0	0.0	34.0	0	0
08:30:46	10.0	31.0	59.0	0.0	0.0	34.0	0	0
08:30:47	10.1	33.0	59.0	0.0	0.0	34.0	0	0
08:30:48	10.0	36.0	59.0	0.0	0.0	34.0	0	0
08:30:49	10.0	34.0	59.0	0.0	0.0	34.0	0	0
08:30:50	10.1	35.0	59.0	0.0	0.0	34.0	0	0
08:30:51	10.4	34.0	59.0	0.0	0.0	34.0	0	0
08:30:52	10.5	46.0	59.0	0.0	0.0	34.0	0	0
08:30:53	10.5	44.0	61.0	0.0	0.0	34.0	0	0
08:30:54	10.5	40.0	62.0	0.0	0.0	34.0	0	0
08:30:55	10.5	37.0	62.0	0.0	0.0	34.0	0	0
08:30:56	10.5	33.0	62.0	0.0	0.0	34.0	0	0
08:30:57	10.5	35.0	62.0	0.0	0.0	34.0	0	0
08:30:58	10.4	34.0	62.0	0.0	0.0	34.0	0	0
08:30:59	10.4	31.0	61.0	0.0	0.0	34.0	0	0
08:31:00	10.4	35.0	61.0	0.0	0.0	34.0	0	0
08:31:01	10.5	31.0	61.0	0.0	0.0	34.0	0	0
08:31:02	10.6	36.0	61.0	0.0	0.0	34.0	0	0
08:31:03	10.7	41.0	61.0	0.0	0.0	34.0	0	0
08:31:04	10.6	39.0	62.0	0.0	0.0	34.0	0	0
08:31:05	10.6	36.0	63.0	0.0	0.0	34.0	0	0
08:31:06	10.7	32.0	62.0	0.0	0.0	34.0	0	0
08:31:07	10.6	36.0	63.0	0.0	0.0	34.0	0	0
08:31:08	10.5	35.0	62.0	0.0	0.0	34.0	0	0
08:31:09	10.5	30.0	62.0	0.0	0.0	34.0	0	0
08:31:10	10.4	32.0	62.0	0.0	0.0	34.0	0	0
08:31:11	10.4	31.0	61.0	0.0	0.0	34.0	0	0
08:31:12	10.5	36.0	61.0	0.0	0.0	34.0	0	0
08:31:13	10.5	35.0	62.0	0.0	0.0	34.0	0	0
08:31:14	10.4	34.0	61.0	0.0	0.0	34.0	0	0
08:31:15	10.3	31.0	61.0	0.0	0.0	34.0	0	0
08:31:16	10.3	31.0	61.0	0.0	0.0	34.0	0	0
08:31:17	10.3	32.0	61.0	0.0	0.0	34.0	0	0
08:31:18	10.3	32.0	61.0	0.0	0.0	34.0	0	0
08:31:19	10.2	35.0	61.0	0.0	0.0	34.0	0	0
08:31:20	10.1	28.0	61.0	0.0	0.0	34.0	0	0
08:31:21	10.0	28.0	60.0	0.0	0.0	34.0	0	0
08:31:22	9.9	27.0	59.0	0.0	0.0	34.0	0	0
08:31:23	9.9	29.0	59.0	0.0	0.0	34.0	0	0
08:31:24	10.1	31.0	58.0	0.0	0.0	34.0	0	0
08:31:25	10.3	41.0	59.0	0.0	0.0	34.0	0	0
08:31:26	10.4	42.0	60.0	0.0	0.0	34.0	0	0
08:31:27	10.4	39.0	61.0	0.0	0.0	34.0	0	0
08:31:28	10.5	37.0	61.0	0.0	0.0	34.0	0	0
08:31:29	10.5	36.0	62.0	0.0	0.0	34.0	0	0
08:31:30	10.6	33.0	62.0	0.0	0.0	34.0	0	0
08:31:31	10.7	37.0	62.0	0.0	0.0	34.0	0	0
08:31:32	10.8	38.0	62.0	0.0	0.0	34.0	0	0
08:31:33	10.8	41.0	63.0	0.0	0.0	34.0	0	0
08:31:34	10.8	37.0	64.0	0.0	0.0	34.0	0	0
08:31:35	10.7	37.0	64.0	0.0	0.0	34.0	0	0
08:31:36	10.7	31.0	64.0	0.0	0.0	34.0	0	0
08:31:37	10.7	31.0	63.0	0.0	0.0	34.0	0	0
08:31:38	10.7	32.0	63.0	0.0	0.0	34.0	0	0
08:31:39	10.7	33.0	63.0	0.0	0.0	34.0	0	0
08:31:40	10.6	32.0	63.0	0.0	0.0	34.0	0	0
08:31:41	10.6	33.0	63.0	0.0	0.0	34.0	0	0
08:31:42	10.4	30.0	62.0	0.0	0.0	34.0	0	0
08:31:43	10.3	30.0	62.0	0.0	0.0	34.0	0	0
08:31:44	10.3	21.0	61.0	0.0	0.0	34.0	0	0
08:31:45	10.2	31.0	60.0	0.0	0.0	34.0	0	0
08:31:46	10.2	32.0	60.0	0.0	0.0	34.0	0	0
08:31:47	10.2	29.0	60.0	0.0	0.0	34.0	0	0
08:31:48	10.3	32.0	60.0	0.0	0.0	34.0	0	0
08:31:49	10.5	32.0	60.0	0.0	0.0	34.0	0	0
08:31:50	10.6	39.0	60.0	0.0	0.0	34.0	0	0
08:31:51	10.5	41.0	61.0	0.0	0.0	34.0	0	0
08:31:52	10.5	36.0	62.0	0.0	0.0	34.0	0	0
08:31:53	10.5	33.0	62.0	0.0	0.0	34.0	0	0
08:31:54	10.5	33.0	62.0	0.0	0.0	34.0	0	0
08:31:55	10.5	33.0	62.0	0.0	0.0	34.0	0	0
08:31:56	10.4	35.0	62.0	0.0	0.0	34.0	0	0
08:31:57	10.4	32.0	62.0	0.0	0.0	34.0	0	0
08:31:58	10.2	29.0	61.0	0.0	0.0	34.0	0	0
08:31:59	10.2	29.0	61.0	0.0	0.0	34.0	0	0
08:32:00	10.1	27.0	61.0	0.0	0.0	34.0	0	0
08:32:01	10.1	32.0	60.0	0.0	0.0	34.0	0	0
08:32:02	10.1	28.0	60.0	0.0	0.0	34.0	0	0
08:32:03	10.2	30.0	60.0	0.0	0.0	34.0	0	0
08:32:04	10.1	33.0	59.0	0.0	0.0	34.0	0	0
08:32:05	10.1	34.0	60.0	0.0	0.0	34.0	0	0
08:32:06	10.2	35.0	60.0	0.0	0.0	34.0	0	0
08:32:07	10.3	31.0	60.0	0.0	0.0	34.0	0	0
08:32:08	10.3	35.0	60.0	0.0	0.0	34.0	0	0
08:32:09	10.3	41.0	61.0	0.0	0.0	34.0	0	0
08:32:10	10.3	31.0	61.0	0.0	0.0	34.0	0	0
08:32:11	10.4	36.0	61.0	0.0	0.0	34.0	0	0
08:32:12	10.4	39.0	61.0	0.0	0.0	34.0	0	0
08:32:13	10.3	34.0	61.0	0.0	0.0	34.0	0	0
08:32:14	10.4	32.0	61.0	0.0	0.0	34.0	0	0
08:32:15	10.3	35.0	61.0	0.0	0.0	34.0	0	0
08:32:16	10.2	28.0	61.0	0.0	0.0	34.0	0	0
08:32:17	10.1	28.0	60.0	0.0	0.0	34.0	0	0
08:32:18	10.0	28.0	60.0	0.0	0.0	34.0	0	0
08:32:19	10.0	30.0	60.0	0.0	0.0	34.0	0	0
08:32:20	10.0	31.0	59.0	0.0	0.0	34.0	0	0
08:32:21	10.1	30.0	59.0	0.0	0.0	34.0	0	0
08:32:22	10.3	42.0	59.0	0.0	0.0	34.0	0	0
08:32:23	10.3	40.0	60.0	0.0	0.0	34.0	0	0
08:32:24	10.3	35.0	61.0	0.0	0.0	34.0	0	0
08:32:25	10.3	32.0	61.0	0.0	0.0	34.0	0	0
08:32:26	10.3	35.0	60.0	0.0	0.0	34.0	0	0
08:32:27	10.3	36.0	61.0	0.0	0.0	34.0	0	0
08:32:28	10.3	33.0	61.0	0.0	0.0	34.0	0	0
08:32:29	10.4	35.0	61.0	0.0	0.0	34.0	0	0
08:32:30	10.4	37.0	61.0	0.0	0.0	34.0	0	0
08:32:31	10.5	37.0	61.0	0.0	0.0	34.0	0	0
08:32:32	10.5	35.0	62.0	0.0	0.0	34.0	0	0
08:32:33	10.6	38.0	62.0	0.0	0.0	34.0	0	0
08:32:34	10.6	37.0	62.0	0.0	0.0	34.0	0	0
08:32:35	10.7	36.0	62.0	0.0	0.0	34.0	0	0
08:32:36	10.7	38.0	62.0	0.0	0.0	34.0	0	0
08:32:37	10.8	40.0	63.0	0.0	0.0	34.0	0	0
08:32:38	10.7	31.0	63.0	0.0	0.0	34.0	0	0
08:32:39	10.7	37.0	63.0	0.0	0.0	34.0	0	0
08:32:40	10.6	32.0	63.0	0.0	0.0	34.0	0	0
08:32:41	10.5	32.0	62.0	0.0	0.0	34.0	0	0
08:32:42	10.4	30.0	62.0	0.0	0.0	34.0	0	0
08:32:43	10.4	30.0	61.0	0.0	0.0	34.0	0	0
08:32:44	10.3	33.0	61.0	0.0	0.0	34.0	0	0
08:32:45	10.3	32.0	61.0	0.0	0.0	34.0	0	0
08:32:46	10.4	34.0	61.0	0.0	0.0	34.0	0	0
08:32:47	10.3	36.0	61.0	0.0	0.0	34.0	0	0
08:32:48	10.3	35.0	61.0	0.0	0.0	34.0	0	0
08:32:49	10.3	28.0	61.0	0.0	0.0	34.0	0	0
08:32:50	10.3	35.0	61.0	0.0	0.0	34.0	0	0
08:32:51	10.3	33.0	61.0	0.0	0.0	34.0	0	0
08:32:52	10.2	32.0	61.0	0.0	0.0	34.0	0	0
08:32:53	10.1	32.0	61.0	0.0	0.0	34.0	0	0
08:32:54	10.0	28.0	60.0	0.0	0.0	34.0	0	0
08:32:55	10.0	27.0	59.0	0.0	0.0	34.0	0	0
08:32:56	10.1	29.0	59.0	0.0	0.0	34.0	0	0
08:32:57	10.2	36.0	59.0	0.0	0.0	34.0	0	0
08:32:58	10.3	37.0	59.0	0.0	0.0	34.0	0	0
08:32:59	10.3	38.0	60.0	0.0	0.0	34.0	0	0
08:33:00	10.3	38.0	60.0	0.0	0.0	34.0	0	0
08:33:01	10.4	35.0	61.0	0.0	0.0	34.0	0	0
08:33:02	10.5	34.0	61.0	0.0	0.0	34.0	0	0
08:33:03	10.5	39.0	61.0	0.0	0.0	34.0	0	0
08:33:04	10.4	34.0	61.0	0.0	0.0	34.0	0	0
08:33:05	10.4	35.0	61.0	0.0	0.0	34.0	0	0
08:33:06	10.4	33.0	61.0	0.0	0.0	34.0	0	0
08:33:07	10.4	34.0	61.0	0.0	0.0	34.0	0	0
08:33:08	10.4	36.0	61.0	0.0	0.0	34.0	0	0
08:33:09	10.4	31.0	61.0	0.0	0.0	34.0	0	0
08:33:10	10.3	34.0	61.0	0.0	0.0	34.0	0	0
08:33:11	10.3	34.0	61.0	0.0	0.0	34.0	0	0
08:33:12	10.4	31.0	61.0	0.0	0.0	34.0	0	0
08:33:13	10.4	37.0	61.0	0.0	0.0	34.0	0	0
08:33:14	10.5	37.0	61.0	0.0	0.0	34.0	0	0
08:33:15	10.6	35.0	61.0	0.0	0.0	34.0	0	0
08:33:16	10.6	40.0	61.0	0.0	0.0	34.0	0	0
08:33:17	10.5	36.0	62.0	0.0	0.0	34.0	0	0
08:33:18	10.5	33.0	62.0	0.0	0.0	34.0	0	0
08:33:19	10.4	34.0	62.0	0.0	0.0	34.0	0	0
08:33:20	10.5	31.0	62.0	0.0	0.0	34.0	0	0
08:33:21	10.5	33.0	61.0	0.0	0.0	34.0	0	0
08:33:22	10.6	38.0	62.0	0.0	0.0	34.0	0	0
08:33:23	10.7	41.0	62.0	0.0	0.0	34.0	0	0
08:33:24	10.8	38.0	63.0	0.0	0.0	34.0	0	0
08:33:25	10.7	35.0	63.0	0.0	0.0	34.0	0	0
08:33:26	10.7	35.0	63.0	0.0	0.0	34.0	0	0
08:33:27	10.6	32.0	63.0	0.0	0.0	34.0	0	0
08:33:28	10.5	31.0	62.0	0.0	0.0	34.0	0	0
08:33:29	10.3	29.0	62.0	0.0	0.0	34.0	0	0
08:33:30	10.4	29.0	61.0	0.0	0.0	34.0	0	0
08:33:31	10.5	36.0	61.0	0.0	0.0	34.0	0	0
08:33:32	10.5	34.0	61.0	0.0	0.0	34.0	0	0
08:33:33	10.5	36.0	61.0	0.0	0.0	34.0	0	0
08:33:34	10.5	37.0	62.0	0.0	0.0	34.0	0	0
08:33:35	10.5	35.0	62.0	0.0	0.0	34.0	0	0
08:33:36	10.3	32.0	62.0	0.0	0.0	34.0	0	0
08:33:37	10.3	32.0	62.0	0.0	0.0	34.0	0	0
08:33:38	10.3	28.0	61.0	0.0	0.0	34.0	0	0
08:33:39	10.2	32.0	61.0	0.0	0.0	34.0	0	0
08:33:40	10.2	33.0	60.0	0.0	0.0	34.0	0	0
08:33:41	10.3	31.0	60.0	0.0	0.0	34.0	0	0
08:33:42	10.4	34.0	60.0	0.0	0.0	34.0	0	0
08:33:43	10.5	37.0	60.0	0.0	0.0	34.0	0	0
08:33:44	10.5	40.0	61.0	0.0	0.0	34.0	0	0
08:33:45	10.4	35.0	61.0	0.0	0.0	34.0	0	0
08:33:46	10.3	35.0	62.0	0.0	0.0	34.0	0	0
08:33:47	10.3	31.0	61.0	0.0	0.0	34.0	0	0
08:33:48	10.2	27.0	61.0	0.0	0.0	34.0	0	0
08:33:49	10.1	32.0	60.0	0.0	0.0	34.0	0	0
08:33:50	10.3	31.0	60.0	0.0	0.0	34.0	0	0
08:33:51	10.3	32.0	60.0	0.0	0.0	34.0	0	0
08:33:52	10.3	38.0	60.0	0.0	0.0	34.0	0	0
08:33:53	10.4	34.0	61.0	0.0	0.0	34.0	0	0
08:33:54	10.3	35.0	61.0	0.0	0.0	34.0	0	0
08:33:55	10.4	35.0	61.0	0.0	0.0	34.0	0	0
08:33:56	10.4	34.0	61.0	0.0	0.0	34.0	0	0
08:33:57	10.4	35.0	61.0	0.0	0.0	34.0	0	0
08:33:58	10.5	34.0	61.0	0.0	0.0	34.0	0	0
08:33:59	10.5	36.0	61.0	0.0	0.0	34.0	0	0
08:34:00	10.6	35.0	61.0	0.0	0.0	34.0	0	0
08:34:01	10.5	36.0	61.0	0.0	0.0	34.0	0	0
08:34:02	10.4	38.0	62.0	0.0	0.0	34.0	0	0
08:34:03	10.2	34.0	62.0	0.0	0.0	34.0	0	0
08:34:04	10.1	30.0	62.0	0.0	0.0	34.0	0	0
08:34:05	10.0	21.0	61.0	0.0	0.0	34.0	0	0
08:34:06	10.1	30.0	60.0	0.0	0.0	34.0	0	0
08:34:07	10.1	29.0	59.0	0.0	0.0	34.0	0	0
08:34:08	10.1	35.0	59.0	0.0	0.0	34.0	0	0
08:34:09	10.1	35.0	59.0	0.0	0.0	34.0	0	0
08:34:10	9.9	33.0	59.0	0.0	0.0	34.0	0	0
08:34:11	10.0	28.0	59.0	0.0	0.0	34.0	0	0
08:34:12	10.2	29.0	59.0	0.0	0.0	34.0	0	0
08:34:13	10.3	39.0	59.0	0.0	0.0	34.0	0	0
08:34:14	10.2	39.0	60.0	0.0	0.0	34.0	0	0
08:34:15	10.3	35.0	60.0	0.0	0.0	34.0	0	0
08:34:16	10.3	33.0	60.0	0.0	0.0	34.0	0	0
08:34:17	10.4	41.0	61.0	0.0	0.0	34.0	0	0
08:34:18	10.4	32.0	61.0	0.0	0.0	34.0	0	0
08:34:19	10.5	39.0	61.0	0.0	0.0	34.0	0	0
08:34:20	10.6	34.0	61.0	0.0	0.0	34.0	0	0
08:34:21	10.7	40.0	62.0	0.0	0.0	34.0	0	0
08:34:22	10.8	45.0	63.0	0.0	0.0	34.0	0	0
08:34:23	10.8	40.0	64.0	0.0	0.0	34.0	0	0
08:34:24	10.7	35.0	64.0	0.0	0.0	34.0	0	0
08:34:25	10.7	32.0	64.0	0.0	0.0	34.0	0	0
08:34:26	10.7	31.0	63.0	0.0	0.0	34.0	0	0
08:34:27	10.7	35.0	63.0	0.0	0.0	34.0	0	0
08:34:28	10.7	36.0	63.0	0.0	0.0	34.0	0	0
08:34:29	10.7	32.0	63.0	0.0	0.0	34.0	0	0
08:34:30	10.6	35.0	63.0	0.0	0.0	34.0	0	0
08:34:31	10.6	33.0	63.0	0.0	0.0	34.0	0	0
08:34:32	10.6	33.0	62.0	0.0	0.0	34.0	0	0
08:34:33	10.7	33.0	62.0	0.0	0.0	34.0	0	0
08:34:34	10.6	36.0	62.0	0.0	0.0	34.0	0	0
08:34:35	10.5	34.0	63.0	0.0	0.0	34.0	0	0
08:34:36	10.5	29.0	62.0	0.0	0.0	34.0	0	0
08:34:37	10.4	32.0	62.0	0.0	0.0	34.0	0	0
08:34:38	10.5	31.0	62.0	0.0	0.0	34.0	0	0
08:34:39	10.6	37.0	61.0	0.0	0.0	34.0	0	0
08:34:40	10.6	36.0	62.0	0.0	0.0	34.0	0	0
08:34:41	10.6	35.0	62.0	0.0	0.0	34.0	0	0
08:34:42	10.6	37.0	62.0	0.0	0.0	34.0	0	0
08:34:43	10.7	36.0	63.0	0.0	0.0	34.0	0	0
08:34:44	10.8	35.0	63.0	0.0	0.0	34.0	0	0
08:34:45	10.8	37.0	63.0	0.0	0.0	34.0	0	0
08:34:46	10.7	34.0	63.0	0.0	0.0	34.0	0	0
08:34:47	10.6	32.0	63.0	0.0	0.0	34.0	0	0
08:34:48	10.5	28.0	63.0	0.0	0.0	34.0	0	0
08:34:49	10.4	29.0	62.0	0.0	0.0	34.0	0	0
08:34:50	10.4	29.0	61.0	0.0	0.0	34.0	0	0
08:34:51	10.4	35.0	61.0	0.0	0.0	34.0	0	0
08:34:52	10.4	32.0	61.0	0.0	0.0	34.0	0	0
08:34:53	10.3	34.0	61.0	0.0	0.0	34.0	0	0
08:34:54	10.3	31.0	61.0	0.0	0.0	34.0	0	0
08:34:55	10.4	31.0	61.0	0.0	0.0	34.0	0	0
08:34:56	10.4	35.0	61.0	0.0	0.0	34.0	0	0
08:34:57	10.5	36.0	61.0	0.0	0.0	34.0	0	0
08:34:58	10.6	39.0	62.0	0.0	0.0	34.0	0	0
08:34:59	10.4	41.0	62.0	0.0	0.0	34.0	0	0
08:35:00	10.5	29.0	62.0	0.0	0.0	34.0	0	0
08:35:01	10.5	29.0	61.0	0.0	0.0	34.0	0	0
08:35:02	10.5	34.0	61.0	0.0	0.0	34.0	0	0
08:35:03	10.5	34.0	61.0	0.0	0.0	34.0	0	0
08:35:04	10.5	35.0	61.0	0.0	0.0	34.0	0	0
08:35:05	10.4	36.0	61.0	0.0	0.0	34.0	0	0
08:35:06	10.4	30.0	61.0	0.0	0.0	34.0	0	0
08:35:07	10.5	34.0	61.0	0.0	0.0	34.0	0	0
08:35:08	10.4	36.0	61.0	0.0	0.0	34.0	0	0
08:35:09	10.4	34.0	61.0	0.0	0.0	34.0	0	0
08:35:10	10.4	29.0	61.0	0.0	0.0	34.0	0	0
08:35:11	10.6	36.0	61.0	0.0	0.0	34.0	0	0
08:35:12	10.8	39.0	61.0	0.0	0.0	34.0	0	0
08:35:13	10.9	41.0	62.0	0.0	0.0	34.0	0	0
08:35:14	10.8	45.0	63.0	0.0	0.0	34.0	0	0
08:35:15	10.7	37.0	64.0	0.0	0.0	34.0	0	0
08:35:16	10.6	28.0	63.0	0.0	0.0	34.0	0	0
08:35:17	10.6	29.0	63.0	0.0	0.0	34.0	0	0
08:35:18	10.6	29.0	62.0	0.0	0.0	34.0	0	0
08:35:19	10.5	33.0	62.0	0.0	0.0	34.0	0	0
08:35:20	10.5	32.0	62.0	0.0	0.0	34.0	0	0
08:35:21	10.5	33.0	62.0	0.0	0.0	34.0	0	0
08:35:22	10.4	31.0	62.0	0.0	0.0	34.0	0	0
08:35:23	10.4	31.0	62.0	0.0	0.0	34.0	0	0
08:35:24	10.4	31.0	61.0	0.0	0.0	34.0	0	0
08:35:25	10.3	32.0	61.0	0.0	0.0	34.0	0	0
08:35:26	10.4	31.0	61.0	0.0	0.0	34.0	0	0
08:35:27	10.3	35.0	61.0	0.0	0.0	34.0	0	0
08:35:28	10.3	29.0	61.0	0.0	0.0	34.0	0	0
08:35:29	10.3	32.0	61.0	0.0	0.0	34.0	0	0
08:35:30	10.2	31.0	60.0	0.0	0.0	34.0	0	0
08:35:31	10.1	29.0	60.0	0.0	0.0	34.0	0	0
08:35:32	10.0	28.0	60.0	0.0	0.0	34.0	0	0
08:35:33	10.0	29.0	59.0	0.0	0.0	34.0	0	0
08:35:34	10.3	31.0	59.0	0.0	0.0	34.0	0	0
08:35:35	10.4	41.0	60.0	0.0	0.0	34.0	0	0
08:35:36	10.4	43.0	61.0	0.0	0.0	34.0	0	0
08:35:37	10.4	35.0	61.0	0.0	0.0	34.0	0	0
08:35:38	10.4	31.0	61.0	0.0	0.0	34.0	0	0
08:35:39	10.4	29.0	61.0	0.0	0.0	34.0	0	0
08:35:40	10.3	34.0	61.0	0.0	0.0	34.0	0	0
08:35:41	10.3	30.0	61.0	0.0	0.0	34.0	0	0
08:35:42	10.3	30.0	60.0	0.0	0.0	34.0	0	0
08:35:43	10.3	31.0	60.0	0.0	0.0	34.0	0	0
08:35:44	10.2	32.0	60.0	0.0	0.0	34.0	0	0
08:35:45	10.1	32.0	60.0	0.0	0.0	34.0	0	0
08:35:46	10.1	27.0	60.0	0.0	0.0	34.0	0	0
08:35:47	10.1	31.0	59.0	0.0	0.0	34.0	0	0
08:35:48	10.2	30.0	59.0	0.0	0.0	34.0	0	0
08:35:49	10.3	33.0	59.0	0.0	0.0	34.0	0	0
08:35:50	10.4	37.0	60.0	0.0	0.0	34.0	0	0
08:35:51	10.4	38.0	60.0	0.0	0.0	34.0	0	0
08:35:52	10.5	36.0	61.0	0.0	0.0	34.0	0	0
08:35:53	10.5	37.0	61.0	0.0	0.0	34.0	0	0
08:35:54	10.5	36.0	62.0	0.0	0.0	34.0	0	0
08:35:55	10.5	33.0	62.0	0.0	0.0	34.0	0	0
08:35:56	10.4	30.0	62.0	0.0	0.0	34.0	0	0
08:35:57	10.4	31.0	61.0	0.0	0.0	34.0	0	0
08:35:58	10.3	30.0	61.0	0.0	0.0	34.0	0	0
08:35:59	10.3	32.0	61.0	0.0	0.0	34.0	0	0
08:36:00	10.3	30.0	61.0	0.0	0.0	34.0	0	0
08:36:01	10.3	32.0	60.0	0.0	0.0	34.0	0	0
08:36:02	10.3	33.0	60.0	0.0	0.0	34.0	0	0
08:36:03	10.3	35.0	61.0	0.0	0.0	34.0	0	0
08:36:04	10.2	32.0	60.0	0.0	0.0	34.0	0	0
08:36:05	10.1	30.0	60.0	0.0	0.0	34.0	0	0
08:36:06	10.0	28.0	60.0	0.0	0.0	34.0	0	0
08:36:07	10.0	28.0	59.0	0.0	0.0	34.0	0	0
08:36:08	10.3	30.0	59.0	0.0	0.0	34.0	0	0
08:36:09	10.5	39.0	59.0	0.0	0.0	34.0	0	0
08:36:10	10.5	45.0	61.0	0.0	0.0	34.0	0	0
08:36:11	10.6	40.0	61.0	0.0	0.0	34.0	0	0
08:36:12	10.6	39.0	62.0	0.0	0.0	34.0	0	0
08:36:13	10.7	37.0	63.0	0.0	0.0	34.0	0	0
08:36:14	10.6	34.0	63.0	0.0	0.0	34.0	0	0
08:36:15	10.5	34.0	63.0	0.0	0.0	34.0	0	0
08:36:16	10.4	31.0	62.0	0.0	0.0	34.0	0	0
08:36:17	10.4	28.0	62.0	0.0	0.0	34.0	0	0
08:36:18	10.4	33.0	61.0	0.0	0.0	34.0	0	0
08:36:19	10.3	33.0	61.0	0.0	0.0	34.0	0	0
08:36:20	10.2	31.0	61.0	0.0	0.0	34.0	0	0
08:36:21	10.2	28.0	61.0	0.0	0.0	34.0	0	0
08:36:22	10.3	30.0	60.0	0.0	0.0	34.0	0	0
08:36:23	10.4	33.0	60.0	0.0	0.0	34.0	0	0
08:36:24	10.5	38.0	60.0	0.0	0.0	34.0	0	0
08:36:25	10.5	38.0	61.0	0.0	0.0	34.0	0	0
08:36:26	10.4	37.0	62.0	0.0	0.0	34.0	0	0
08:36:27	10.3	35.0	62.0	0.0	0.0	34.0	0	0
08:36:28	10.2	29.0	61.0	0.0	0.0	34.0	0	0
08:36:29	10.1	29.0	61.0	0.0	0.0	34.0	0	0
08:36:30	10.0	26.0	60.0	0.0	0.0	34.0	0	0
08:36:31	10.1	28.0	60.0	0.0	0.0	34.0	0	0
08:36:32	10.0	27.0	59.0	0.0	0.0	34.0	0	0
08:36:33	10.0	37.0	59.0	0.0	0.0	34.0	0	0
08:36:34	10.1	32.0	59.0	0.0	0.0	34.0	0	0
08:36:35	10.2	31.0	59.0	0.0	0.0	34.0	0	0
08:36:36	10.2	41.0	59.0	0.0	0.0	34.0	0	0
08:36:37	10.1	32.0	60.0	0.0	0.0	34.0	0	0
08:36:38	10.1	34.0	60.0	0.0	0.0	34.0	0	0
08:36:39	10.0	33.0	60.0	0.0	0.0	34.0	0	0
08:36:40	10.0	28.0	59.0	0.0	0.0	34.0	0	0
08:36:41	10.0	32.0	59.0	0.0	0.0	34.0	0	0
08:36:42	10.0	34.0	59.0	0.0	0.0	34.0	0	0
08:36:43	10.0	33.0	59.0	0.0	0.0	34.0	0	0
08:36:44	10.1	36.0	59.0	0.0	0.0	34.0	0	0
08:36:45	10.1	35.0	59.0	0.0	0.0	34.0	0	0
08:36:46	10.0	38.0	60.0	0.0	0.0	34.0	0	0
08:36:47	10.1	30.0	59.0	0.0	0.0	34.0	0	0
08:36:48	10.2	32.0	59.0	0.0	0.0	34.0	0	0
08:36:49	10.4	44.0	60.0	0.0	0.0	34.0	0	0
08:36:50	10.4	40.0	60.0	0.0	0.0	34.0	0	0
08:36:51	10.5	37.0	61.0	0.0	0.0	34.0	0	0
08:36:52	10.5	39.0	61.0	0.0	0.0	34.0	0	0
08:36:53	10.4	40.0	62.0	0.0	0.0	34.0	0	0
08:36:54	10.3	35.0	62.0	0.0	0.0	34.0	0	0
08:36:55	10.2	28.0	61.0	0.0	0.0	34.0	0	0
08:36:56	10.0	28.0	61.0	0.0	0.0	34.0	0	0
08:36:57	10.1	26.0	60.0	0.0	0.0	34.0	0	0
08:36:58	10.1	27.0	59.0	0.0	0.0	34.0	0	0
08:36:59	10.1	35.0	59.0	0.0	0.0	34.0	0	0
08:37:00	10.0	35.0	59.0	0.0	0.0	34.0	0	0
08:37:01	10.1	36.0	59.0	0.0	0.0	34.0	0	0
08:37:02	10.2	33.0	59.0	0.0	0.0	34.0	0	0
08:37:03	10.4	41.0	59.0	0.0	0.0	34.0	0	0
08:37:04	10.4	40.0	60.0	0.0	0.0	34.0	0	0
08:37:05	10.3	41.0	61.0	0.0	0.0	34.0	0	0
08:37:06	10.3	37.0	61.0	0.0	0.0	34.0	0	0
08:37:07	10.3	37.0	61.0	0.0	0.0	34.0	0	0
08:37:08	10.6	30.0	61.0	0.0	0.0	34.0	0	0
08:37:09	10.6	44.0	61.0	0.0	0.0	34.0	0	0
08:37:10	10.6	42.0	62.0	0.0	0.0	34.0	0	0
08:37:11	10.6	37.0	62.0	0.0	0.0	34.0	0	0
08:37:12	10.5	37.0	62.0	0.0	0.0	34.0	0	0
08:37:13	10.3	34.0	62.0	0.0	0.0	34.0	0	0
08:37:14	10.2	27.0	62.0	0.0	0.0	34.0	0	0
08:37:15	10.1	25.0	61.0	0.0	0.0	34.0	0	0
08:37:16	10.2	27.0	60.0	0.0	0.0	34.0	0	0
08:37:17	10.1	33.0	59.0	0.0	0.0	34.0	0	0
08:37:18	10.1	35.0	60.0	0.0	0.0	34.0	0	0
08:37:19	10.1	33.0	60.0	0.0	0.0	34.0	0	0
08:37:20	10.0	33.0	59.0	0.0	0.0	34.0	0	0
08:37:21	10.1	33.0	59.0	0.0	0.0	34.0	0	0
08:37:22	10.0	33.0	59.0	0.0	0.0	34.0	0	0
08:37:23	9.8	34.0	59.0	0.0	0.0	34.0	0	0
08:37:24	9.9	29.0	59.0	0.0	0.0	34.0	0	0
08:37:25	9.8	29.0	58.0	0.0	0.0	34.0	0	0
08:37:26	10.1	39.0	58.0	0.0	0.0	34.0	0	0
08:37:27	10.5	37.0	58.0	0.0	0.0	34.0	0	0
08:37:28	10.6	50.0	60.0	0.0	0.0	34.0	0	0
08:37:29	10.5	44.0	61.0	0.0	0.0	34.0	0	0
08:37:30	10.3	40.0	62.0	0.0	0.0	34.0	0	0
08:37:31	10.3	28.0	62.0	0.0	0.0	34.0	0	0
08:37:32	10.4	31.0	61.0	0.0	0.0	34.0	0	0
08:37:33	10.4	34.0	61.0	0.0	0.0	34.0	0	0
08:37:34	10.3	37.0	61.0	0.0	0.0	34.0	0	0
08:37:35	10.1	32.0	61.0	0.0	0.0	34.0	0	0
08:37:36	10.1	26.0	60.0	0.0	0.0	34.0	0	0
08:37:37	10.2	28.0	59.0	0.0	0.0	34.0	0	0
08:37:38	10.3	35.0	59.0	0.0	0.0	34.0	0	0
08:37:39	10.3	38.0	60.0	0.0	0.0	34.0	0	0
08:37:40	10.3	36.0	60.0	0.0	0.0	34.0	0	0
08:37:41	10.4	31.0	60.0	0.0	0.0	34.0	0	0
08:37:42	10.5	38.0	60.0	0.0	0.0	34.0	0	0
08:37:43	10.6	39.0	61.0	0.0	0.0	34.0	0	0
08:37:44	10.5	40.0	62.0	0.0	0.0	34.0	0	0
08:37:45	10.5	37.0	62.0	0.0	0.0	34.0	0	0
08:37:46	10.3	32.0	62.0	0.0	0.0	34.0	0	0
08:37:47	10.3	32.0	62.0	0.0	0.0	34.0	0	0
08:37:48	10.3	28.0	61.0	0.0	0.0	34.0	0	0
08:37:49	10.4	31.0	60.0	0.0	0.0	34.0	0	0
08:37:50	10.4	36.0	60.0	0.0	0.0	34.0	0	0
08:37:51	10.5	39.0	61.0	0.0	0.0	34.0	0	0
08:37:52	10.5	37.0	62.0	0.0	0.0	34.0	0	0
08:37:53	10.4	33.0	62.0	0.0	0.0	34.0	0	0
08:37:54	10.4	31.0	62.0	0.0	0.0	34.0	0	0
08:37:55	10.4	31.0	61.0	0.0	0.0	34.0	0	0
08:37:56	10.5	35.0	61.0	0.0	0.0	34.0	0	0
08:37:57	10.6	41.0	62.0	0.0	0.0	34.0	0	0
08:37:58	10.6	40.0	62.0	0.0	0.0	34.0	0	0
08:37:59	10.5	30.0	62.0	0.0	0.0	34.0	0	0
08:38:00	10.5	33.0	62.0	0.0	0.0	34.0	0	0
08:38:01	10.6	34.0	62.0	0.0	0.0	34.0	0	0
08:38:02	10.5	34.0	62.0	0.0	0.0	34.0	0	0
08:38:03	10.5	34.0	62.0	0.0	0.0	34.0	0	0
08:38:04	10.5	31.0	62.0	0.0	0.0	34.0	0	0
08:38:05	10.6	35.0	61.0	0.0	0.0	34.0	0	0
08:38:06	10.6	37.0	62.0	0.0	0.0	34.0	0	0
08:38:07	10.6	37.0	62.0	0.0	0.0	34.0	0	0
08:38:08	10.6	34.0	62.0	0.0	0.0	34.0	0	0
08:38:09	10.5	32.0	62.0	0.0	0.0	34.0	0	0
08:38:10	10.5	29.0	62.0	0.0	0.0	34.0	0	0
08:38:11	10.5	32.0	61.0	0.0	0.0	34.0	0	0
08:38:12	10.6	38.0	62.0	0.0	0.0	34.0	0	0
08:38:13	10.6	37.0	62.0	0.0	0.0	34.0	0	0
08:38:14	10.7	38.0	62.0	0.0	0.0	34.0	0	0
08:38:15	10.6	38.0	63.0	0.0	0.0	34.0	0	0
08:38:16	10.6	34.0	63.0	0.0	0.0	34.0	0	0
08:38:17	10.6	33.0	63.0	0.0	0.0	34.0	0	0
08:38:18	10.6	33.0	62.0	0.0	0.0	34.0	0	0
08:38:19	10.7	33.0	62.0	0.0	0.0	34.0	0	0
08:38:20	10.8	34.0	63.0	0.0	0.0	34.0	0	0
08:38:21	10.7	37.0	63.0	0.0	0.0	34.0	0	0
08:38:22	10.7	34.0	63.0	0.0	0.0	34.0	0	0
08:38:23	10.6	32.0	63.0	0.0	0.0	34.0	0	0
08:38:24	10.6	31.0	62.0	0.0	0.0	34.0	0	0
08:38:25	10.6	33.0	62.0	0.0	0.0	34.0	0	0
08:38:26	10.6	32.0	62.0	0.0	0.0	34.0	0	0
08:38:27	10.6	35.0	62.0	0.0	0.0	34.0	0	0
08:38:28	10.8	34.0	62.0	0.0	0.0	34.0	0	0
08:38:29	10.9	40.0	63.0	0.0	0.0	34.0	0	0
08:38:30	10.9	40.0	63.0	0.0	0.0	34.0	0	0
08:38:31	10.9	39.0	64.0	0.0	0.0	34.0	0	0
08:38:32	10.8	32.0	64.0	0.0	0.0	34.0	0	0
08:38:33	10.7	33.0	64.0	0.0	0.0	34.0	0	0
08:38:34	10.6	31.0	63.0	0.0	0.0	34.0	0	0
08:38:35	10.6	27.0	63.0	0.0	0.0	34.0	0	0
08:38:36	10.7	31.0	62.0	0.0	0.0	34.0	0	0
08:38:37	10.7	36.0	62.0	0.0	0.0	34.0	0	0
08:38:38	10.6	37.0	63.0	0.0	0.0	34.0	0	0
08:38:39	10.6	31.0	63.0	0.0	0.0	34.0	0	0
08:38:40	10.6	31.0	62.0	0.0	0.0	34.0	0	0
08:38:41	10.6	32.0	62.0	0.0	0.0	34.0	0	0
08:38:42	10.6	33.0	62.0	0.0	0.0	34.0	0	0
08:38:43	10.6	35.0	62.0	0.0	0.0	34.0	0	0
08:38:44	10.7	37.0	62.0	0.0	0.0	34.0	0	0
08:38:45	10.7	38.0	63.0	0.0	0.0	34.0	0	0
08:38:46	10.7	33.0	63.0	0.0	0.0	34.0	0	0
08:38:47	10.7	33.0	63.0	0.0	0.0	34.0	0	0
08:38:48	10.7	32.0	63.0	0.0	0.0	34.0	0	0
08:38:49	10.7	33.0	63.0	0.0	0.0	34.0	0	0
08:38:50	10.7	34.0	63.0	0.0	0.0	34.0	0	0
08:38:51	10.8	31.0	63.0	0.0	0.0	34.0	0	0
08:38:52	10.8	37.0	63.0	0.0	0.0	34.0	0	0
08:38:53	10.7	35.0	63.0	0.0	0.0	34.0	0	0
08:38:54	10.6	33.0	63.0	0.0	0.0	34.0	0	0
08:38:55	10.5	29.0	62.0	0.0	0.0	34.0	0	0
08:38:56	10.5	30.0	62.0	0.0	0.0	34.0	0	0
08:38:57	10.5	32.0	62.0	0.0	0.0	34.0	0	0
08:38:58	10.5	31.0	62.0	0.0	0.0	34.0	0	0
08:38:59	10.6	35.0	61.0	0.0	0.0	34.0	0	0
08:39:00	10.6	37.0	62.0	0.0	0.0	34.0	0	0
08:39:01	10.8	37.0	62.0	0.0	0.0	34.0	0	0
08:39:02	10.8	36.0	63.0	0.0	0.0	34.0	0	0
08:39:03	10.8	39.0	63.0	0.0	0.0	34.0	0	0
08:39:04	10.6	35.0	63.0	0.0	0.0	34.0	0	0
08:39:05	10.5	32.0	63.0	0.0	0.0	34.0	0	0
08:39:06	10.5	28.0	63.0	0.0	0.0	34.0	0	0
08:39:07	10.5	24.0	62.0	0.0	0.0	34.0	0	0
08:39:08	10.5	34.0	61.0	0.0	0.0	34.0	0	0
08:39:09	10.4	35.0	62.0	0.0	0.0	34.0	0	0
