# Supplementary material for: Handcycling with concurrent lower body low-frequency electromyostimulation significantly increases acute oxygen uptake: implications for rehabilitation and prevention
Source: PeerJ. 2022 May 18;10:e13333. doi: 10.7717/peerj.13333 (PMC9123886; doi:10.7717/peerj.13333)
Supplement: Supplemental Information 1 — Raw data for each participant (load, heart rate, spirometric data) and R-Scripts for data processing (as described in the material & method section under “Data aquisition”), and EMS intensity and blood lactate concentration. [file peerj-10-13333-s001.zip › raw_data/HANDCYCLE/EMS_Pilot_26_EMS_LOAD.csv]

Time	Speed [km/h]	Power [watt]	Cadence	Heartrate	Temperature [?]	Altitude [m]	latitude	longitude
08:14:10	0.0	0.0	0.0	0.0	0.0	34.0	0	0
08:14:11	0.0	0.0	0.0	0.0	0.0	34.0	0	0
08:14:12	0.0	0.0	0.0	0.0	0.0	34.0	0	0
08:14:13	0.0	0.0	0.0	0.0	0.0	34.0	0	0
08:14:14	0.0	0.0	0.0	0.0	0.0	34.0	0	0
08:14:15	0.0	0.0	0.0	0.0	0.0	34.0	0	0
08:14:16	0.0	0.0	0.0	0.0	0.0	34.0	0	0
08:14:17	0.0	0.0	0.0	0.0	0.0	34.0	0	0
08:14:18	0.0	0.0	0.0	0.0	0.0	34.0	0	0
08:14:19	0.0	0.0	0.0	0.0	0.0	34.0	0	0
08:14:20	1.6	0.0	0.0	0.0	0.0	34.0	0	0
08:14:21	2.1	0.0	0.0	0.0	0.0	34.0	0	0
08:14:22	2.6	0.0	0.0	0.0	0.0	34.0	0	0
08:14:23	2.8	0.0	0.0	0.0	0.0	34.0	0	0
08:14:24	3.0	0.0	0.0	0.0	0.0	34.0	0	0
08:14:25	3.6	0.0	0.0	0.0	0.0	34.0	0	0
08:14:26	4.3	0.0	0.0	0.0	0.0	34.0	0	0
08:14:27	5.1	0.0	0.0	0.0	0.0	34.0	0	0
08:14:28	5.6	0.0	0.0	0.0	0.0	34.0	0	0
08:14:29	5.7	0.0	0.0	0.0	0.0	34.0	0	0
08:14:30	5.6	11.0	33.0	0.0	0.0	34.0	0	0
08:14:31	6.2	11.0	33.0	0.0	0.0	34.0	0	0
08:14:32	7.4	11.0	33.0	0.0	0.0	34.0	0	0
08:14:33	8.3	25.0	35.0	0.0	0.0	34.0	0	0
08:14:34	8.6	46.0	44.0	0.0	0.0	34.0	0	0
08:14:35	8.7	46.0	44.0	0.0	0.0	34.0	0	0
08:14:36	8.6	45.0	49.0	0.0	0.0	34.0	0	0
08:14:37	8.4	37.0	51.0	0.0	0.0	34.0	0	0
08:14:38	8.8	31.0	51.0	0.0	0.0	34.0	0	0
08:14:39	8.7	37.0	50.0	0.0	0.0	34.0	0	0
08:14:40	9.0	38.0	51.0	0.0	0.0	34.0	0	0
08:14:41	9.1	42.0	52.0	0.0	0.0	34.0	0	0
08:14:42	9.7	42.0	52.0	0.0	0.0	34.0	0	0
08:14:43	10.1	44.0	53.0	0.0	0.0	34.0	0	0
08:14:44	10.2	62.0	56.0	0.0	0.0	34.0	0	0
08:14:45	10.8	54.0	59.0	0.0	0.0	34.0	0	0
08:14:46	11.2	70.0	62.0	0.0	0.0	34.0	0	0
08:14:47	11.2	57.0	65.0	0.0	0.0	34.0	0	0
08:14:48	11.7	33.0	66.0	0.0	0.0	34.0	0	0
08:14:49	11.8	50.0	67.0	0.0	0.0	34.0	0	0
08:14:50	11.7	36.0	69.0	0.0	0.0	34.0	0	0
08:14:51	11.5	36.0	69.0	0.0	0.0	34.0	0	0
08:14:52	11.2	30.0	69.0	0.0	0.0	34.0	0	0
08:14:53	11.0	16.0	67.0	0.0	0.0	34.0	0	0
08:14:54	11.0	18.0	65.0	0.0	0.0	34.0	0	0
08:14:55	11.0	33.0	64.0	0.0	0.0	34.0	0	0
08:14:56	11.1	37.0	64.0	0.0	0.0	34.0	0	0
08:14:57	11.4	41.0	65.0	0.0	0.0	34.0	0	0
08:14:58	11.4	51.0	66.0	0.0	0.0	34.0	0	0
08:14:59	11.4	46.0	67.0	0.0	0.0	34.0	0	0
08:15:00	11.3	38.0	67.0	0.0	0.0	34.0	0	0
08:15:01	11.6	34.0	66.0	0.0	0.0	34.0	0	0
08:15:02	11.7	39.0	67.0	0.0	0.0	34.0	0	0
08:15:03	11.7	44.0	68.0	0.0	0.0	34.0	0	0
08:15:04	11.6	39.0	69.0	0.0	0.0	34.0	0	0
08:15:05	11.6	32.0	68.0	0.0	0.0	34.0	0	0
08:15:06	11.5	32.0	68.0	0.0	0.0	34.0	0	0
08:15:07	11.5	33.0	68.0	0.0	0.0	34.0	0	0
08:15:08	11.6	34.0	68.0	0.0	0.0	34.0	0	0
08:15:09	11.6	37.0	68.0	0.0	0.0	34.0	0	0
08:15:10	11.6	36.0	67.0	0.0	0.0	34.0	0	0
08:15:11	11.4	32.0	67.0	0.0	0.0	34.0	0	0
08:15:12	11.3	31.0	68.0	0.0	0.0	34.0	0	0
08:15:13	11.3	31.0	66.0	0.0	0.0	34.0	0	0
08:15:14	11.2	29.0	67.0	0.0	0.0	34.0	0	0
08:15:15	11.2	31.0	66.0	0.0	0.0	34.0	0	0
08:15:16	11.1	27.0	66.0	0.0	0.0	34.0	0	0
08:15:17	11.1	37.0	65.0	0.0	0.0	34.0	0	0
08:15:18	11.2	33.0	66.0	0.0	0.0	34.0	0	0
08:15:19	11.3	33.0	65.0	0.0	0.0	34.0	0	0
08:15:20	11.3	39.0	66.0	0.0	0.0	34.0	0	0
08:15:21	11.3	39.0	66.0	0.0	0.0	34.0	0	0
08:15:22	11.3	36.0	67.0	0.0	0.0	34.0	0	0
08:15:23	11.2	33.0	67.0	0.0	0.0	34.0	0	0
08:15:24	11.2	30.0	66.0	0.0	0.0	34.0	0	0
08:15:25	11.2	31.0	66.0	0.0	0.0	34.0	0	0
08:15:26	11.3	35.0	66.0	0.0	0.0	34.0	0	0
08:15:27	11.2	35.0	66.0	0.0	0.0	34.0	0	0
08:15:28	11.3	37.0	66.0	0.0	0.0	34.0	0	0
08:15:29	11.3	32.0	66.0	0.0	0.0	34.0	0	0
08:15:30	11.3	35.0	66.0	0.0	0.0	34.0	0	0
08:15:31	11.3	36.0	66.0	0.0	0.0	34.0	0	0
08:15:32	11.2	32.0	66.0	0.0	0.0	34.0	0	0
08:15:33	11.2	35.0	66.0	0.0	0.0	34.0	0	0
08:15:34	11.2	34.0	66.0	0.0	0.0	34.0	0	0
08:15:35	11.1	31.0	66.0	0.0	0.0	34.0	0	0
08:15:36	11.0	32.0	66.0	0.0	0.0	34.0	0	0
08:15:37	11.0	31.0	65.0	0.0	0.0	34.0	0	0
08:15:38	11.0	31.0	65.0	0.0	0.0	34.0	0	0
08:15:39	11.0	30.0	65.0	0.0	0.0	34.0	0	0
08:15:40	11.0	37.0	65.0	0.0	0.0	34.0	0	0
08:15:41	11.0	29.0	65.0	0.0	0.0	34.0	0	0
08:15:42	11.0	33.0	64.0	0.0	0.0	34.0	0	0
08:15:43	11.1	36.0	65.0	0.0	0.0	34.0	0	0
08:15:44	11.3	38.0	65.0	0.0	0.0	34.0	0	0
08:15:45	11.4	44.0	66.0	0.0	0.0	34.0	0	0
08:15:46	11.4	41.0	67.0	0.0	0.0	34.0	0	0
08:15:47	11.5	38.0	67.0	0.0	0.0	34.0	0	0
08:15:48	11.4	38.0	67.0	0.0	0.0	34.0	0	0
08:15:49	11.3	31.0	67.0	0.0	0.0	34.0	0	0
08:15:50	11.2	29.0	67.0	0.0	0.0	34.0	0	0
08:15:51	11.1	28.0	66.0	0.0	0.0	34.0	0	0
08:15:52	10.9	28.0	65.0	0.0	0.0	34.0	0	0
08:15:53	10.8	22.0	65.0	0.0	0.0	34.0	0	0
08:15:54	10.7	28.0	64.0	0.0	0.0	34.0	0	0
08:15:55	10.7	24.0	63.0	0.0	0.0	34.0	0	0
08:15:56	10.6	32.0	63.0	0.0	0.0	34.0	0	0
08:15:57	10.8	27.0	63.0	0.0	0.0	34.0	0	0
08:15:58	10.9	40.0	62.0	0.0	0.0	34.0	0	0
08:15:59	11.1	41.0	63.0	0.0	0.0	34.0	0	0
08:16:00	11.1	42.0	64.0	0.0	0.0	34.0	0	0
08:16:01	11.1	38.0	65.0	0.0	0.0	34.0	0	0
08:16:02	11.0	36.0	65.0	0.0	0.0	34.0	0	0
08:16:03	10.9	32.0	65.0	0.0	0.0	34.0	0	0
08:16:04	10.9	27.0	64.0	0.0	0.0	34.0	0	0
08:16:05	10.8	33.0	64.0	0.0	0.0	34.0	0	0
08:16:06	10.6	29.0	64.0	0.0	0.0	34.0	0	0
08:16:07	10.6	28.0	63.0	0.0	0.0	34.0	0	0
08:16:08	10.4	25.0	63.0	0.0	0.0	34.0	0	0
08:16:09	10.2	29.0	62.0	0.0	0.0	34.0	0	0
08:16:10	10.3	23.0	61.0	0.0	0.0	34.0	0	0
08:16:11	10.2	26.0	60.0	0.0	0.0	34.0	0	0
08:16:12	10.2	36.0	60.0	0.0	0.0	34.0	0	0
08:16:13	10.1	28.0	60.0	0.0	0.0	34.0	0	0
08:16:14	10.0	30.0	60.0	0.0	0.0	34.0	0	0
08:16:15	10.2	30.0	59.0	0.0	0.0	34.0	0	0
08:16:16	10.4	33.0	59.0	0.0	0.0	34.0	0	0
08:16:17	10.7	44.0	60.0	0.0	0.0	34.0	0	0
08:16:18	10.8	52.0	62.0	0.0	0.0	34.0	0	0
08:16:19	10.9	41.0	63.0	0.0	0.0	34.0	0	0
08:16:20	10.9	42.0	64.0	0.0	0.0	34.0	0	0
08:16:21	10.8	38.0	64.0	0.0	0.0	34.0	0	0
08:16:22	10.8	28.0	64.0	0.0	0.0	34.0	0	0
08:16:23	10.6	31.0	63.0	0.0	0.0	34.0	0	0
08:16:24	10.6	28.0	63.0	0.0	0.0	34.0	0	0
08:16:25	10.6	27.0	62.0	0.0	0.0	34.0	0	0
08:16:26	10.8	37.0	63.0	0.0	0.0	34.0	0	0
08:16:27	10.8	37.0	63.0	0.0	0.0	34.0	0	0
08:16:28	10.7	33.0	63.0	0.0	0.0	34.0	0	0
08:16:29	10.6	30.0	63.0	0.0	0.0	34.0	0	0
08:16:30	10.6	31.0	63.0	0.0	0.0	34.0	0	0
08:16:31	10.6	28.0	63.0	0.0	0.0	34.0	0	0
08:16:32	10.7	31.0	62.0	0.0	0.0	34.0	0	0
08:16:33	10.8	35.0	62.0	0.0	0.0	34.0	0	0
08:16:34	10.8	35.0	63.0	0.0	0.0	34.0	0	0
08:16:35	10.8	41.0	63.0	0.0	0.0	34.0	0	0
08:16:36	10.7	34.0	63.0	0.0	0.0	34.0	0	0
08:16:37	10.5	30.0	63.0	0.0	0.0	34.0	0	0
08:16:38	10.4	28.0	63.0	0.0	0.0	34.0	0	0
08:16:39	10.3	25.0	62.0	0.0	0.0	34.0	0	0
08:16:40	10.1	25.0	61.0	0.0	0.0	34.0	0	0
08:16:41	10.0	26.0	60.0	0.0	0.0	34.0	0	0
08:16:42	9.8	24.0	60.0	0.0	0.0	34.0	0	0
08:16:43	10.0	25.0	59.0	0.0	0.0	34.0	0	0
08:16:44	10.4	30.0	58.0	0.0	0.0	34.0	0	0
08:16:45	10.7	39.0	58.0	0.0	0.0	34.0	0	0
08:16:46	10.9	56.0	60.0	0.0	0.0	34.0	0	0
08:16:47	10.9	54.0	64.0	0.0	0.0	34.0	0	0
08:16:48	11.0	34.0	64.0	0.0	0.0	34.0	0	0
08:16:49	11.1	42.0	64.0	0.0	0.0	34.0	0	0
08:16:50	11.2	38.0	65.0	0.0	0.0	34.0	0	0
08:16:51	11.3	39.0	65.0	0.0	0.0	34.0	0	0
08:16:52	11.2	36.0	66.0	0.0	0.0	34.0	0	0
08:16:53	11.1	28.0	66.0	0.0	0.0	34.0	0	0
08:16:54	11.0	28.0	66.0	0.0	0.0	34.0	0	0
08:16:55	10.8	28.0	64.0	0.0	0.0	34.0	0	0
08:16:56	10.6	24.0	65.0	0.0	0.0	34.0	0	0
08:16:57	10.6	22.0	63.0	0.0	0.0	34.0	0	0
08:16:58	10.4	22.0	63.0	0.0	0.0	34.0	0	0
08:16:59	10.4	27.0	62.0	0.0	0.0	34.0	0	0
08:17:00	10.2	25.0	61.0	0.0	0.0	34.0	0	0
08:17:01	10.1	29.0	61.0	0.0	0.0	34.0	0	0
08:17:02	10.1	28.0	60.0	0.0	0.0	34.0	0	0
08:17:03	10.0	30.0	59.0	0.0	0.0	34.0	0	0
08:17:04	10.1	28.0	59.0	0.0	0.0	34.0	0	0
08:17:05	10.2	33.0	59.0	0.0	0.0	34.0	0	0
08:17:06	10.4	39.0	59.0	0.0	0.0	34.0	0	0
08:17:07	10.6	44.0	60.0	0.0	0.0	34.0	0	0
08:17:08	10.6	42.0	61.0	0.0	0.0	34.0	0	0
08:17:09	10.7	45.0	62.0	0.0	0.0	34.0	0	0
08:17:10	10.6	34.0	62.0	0.0	0.0	34.0	0	0
08:17:11	10.7	38.0	62.0	0.0	0.0	34.0	0	0
08:17:12	10.8	42.0	63.0	0.0	0.0	34.0	0	0
08:17:13	10.7	39.0	63.0	0.0	0.0	34.0	0	0
08:17:14	10.6	27.0	63.0	0.0	0.0	34.0	0	0
08:17:15	10.6	30.0	63.0	0.0	0.0	34.0	0	0
08:17:16	10.6	33.0	62.0	0.0	0.0	34.0	0	0
08:17:17	10.5	34.0	62.0	0.0	0.0	34.0	0	0
08:17:18	10.4	31.0	62.0	0.0	0.0	34.0	0	0
08:17:19	10.4	26.0	61.0	0.0	0.0	34.0	0	0
08:17:20	10.5	31.0	61.0	0.0	0.0	34.0	0	0
08:17:21	10.6	39.0	61.0	0.0	0.0	34.0	0	0
08:17:22	10.6	36.0	62.0	0.0	0.0	34.0	0	0
08:17:23	10.7	37.0	62.0	0.0	0.0	34.0	0	0
08:17:24	10.8	36.0	63.0	0.0	0.0	34.0	0	0
08:17:25	10.8	36.0	63.0	0.0	0.0	34.0	0	0
08:17:26	10.9	37.0	63.0	0.0	0.0	34.0	0	0
08:17:27	11.0	41.0	64.0	0.0	0.0	34.0	0	0
08:17:28	10.9	39.0	64.0	0.0	0.0	34.0	0	0
08:17:29	10.8	31.0	64.0	0.0	0.0	34.0	0	0
08:17:30	10.7	31.0	64.0	0.0	0.0	34.0	0	0
08:17:31	10.7	28.0	63.0	0.0	0.0	34.0	0	0
08:17:32	10.8	32.0	63.0	0.0	0.0	34.0	0	0
08:17:33	10.8	34.0	63.0	0.0	0.0	34.0	0	0
08:17:34	10.9	37.0	63.0	0.0	0.0	34.0	0	0
08:17:35	10.8	39.0	64.0	0.0	0.0	34.0	0	0
08:17:36	10.7	31.0	64.0	0.0	0.0	34.0	0	0
08:17:37	10.6	28.0	63.0	0.0	0.0	34.0	0	0
08:17:38	10.6	31.0	63.0	0.0	0.0	34.0	0	0
08:17:39	10.5	31.0	63.0	0.0	0.0	34.0	0	0
08:17:40	10.4	27.0	62.0	0.0	0.0	34.0	0	0
08:17:41	10.4	29.0	61.0	0.0	0.0	34.0	0	0
08:17:42	10.3	33.0	61.0	0.0	0.0	34.0	0	0
08:17:43	10.2	29.0	61.0	0.0	0.0	34.0	0	0
08:17:44	10.3	29.0	60.0	0.0	0.0	34.0	0	0
08:17:45	10.3	35.0	60.0	0.0	0.0	34.0	0	0
08:17:46	10.3	34.0	60.0	0.0	0.0	34.0	0	0
08:17:47	10.3	32.0	61.0	0.0	0.0	34.0	0	0
08:17:48	10.5	35.0	61.0	0.0	0.0	34.0	0	0
08:17:49	10.6	40.0	61.0	0.0	0.0	34.0	0	0
08:17:50	10.6	40.0	62.0	0.0	0.0	34.0	0	0
08:17:51	10.6	36.0	62.0	0.0	0.0	34.0	0	0
08:17:52	10.6	36.0	63.0	0.0	0.0	34.0	0	0
08:17:53	10.6	32.0	63.0	0.0	0.0	34.0	0	0
08:17:54	10.6	37.0	63.0	0.0	0.0	34.0	0	0
08:17:55	10.6	32.0	63.0	0.0	0.0	34.0	0	0
08:17:56	10.5	31.0	62.0	0.0	0.0	34.0	0	0
08:17:57	10.4	32.0	62.0	0.0	0.0	34.0	0	0
08:17:58	10.4	27.0	62.0	0.0	0.0	34.0	0	0
08:17:59	10.3	32.0	61.0	0.0	0.0	34.0	0	0
08:18:00	10.3	28.0	61.0	0.0	0.0	34.0	0	0
08:18:01	10.3	32.0	61.0	0.0	0.0	34.0	0	0
08:18:02	10.3	32.0	60.0	0.0	0.0	34.0	0	0
08:18:03	10.2	33.0	61.0	0.0	0.0	34.0	0	0
08:18:04	10.2	26.0	60.0	0.0	0.0	34.0	0	0
08:18:05	10.2	33.0	60.0	0.0	0.0	34.0	0	0
08:18:06	10.3	33.0	60.0	0.0	0.0	34.0	0	0
08:18:07	10.4	34.0	60.0	0.0	0.0	34.0	0	0
08:18:08	10.4	34.0	60.0	0.0	0.0	34.0	0	0
08:18:09	10.5	38.0	61.0	0.0	0.0	34.0	0	0
08:18:10	10.6	37.0	61.0	0.0	0.0	34.0	0	0
08:18:11	10.6	37.0	61.0	0.0	0.0	34.0	0	0
08:18:12	10.5	36.0	62.0	0.0	0.0	34.0	0	0
08:18:13	10.5	37.0	62.0	0.0	0.0	34.0	0	0
08:18:14	10.5	28.0	62.0	0.0	0.0	34.0	0	0
08:18:15	10.5	33.0	62.0	0.0	0.0	34.0	0	0
08:18:16	10.5	31.0	62.0	0.0	0.0	34.0	0	0
08:18:17	10.4	31.0	61.0	0.0	0.0	34.0	0	0
08:18:18	10.3	32.0	61.0	0.0	0.0	34.0	0	0
08:18:19	10.3	32.0	61.0	0.0	0.0	34.0	0	0
08:18:20	10.3	33.0	61.0	0.0	0.0	34.0	0	0
08:18:21	10.3	30.0	61.0	0.0	0.0	34.0	0	0
08:18:22	10.3	35.0	61.0	0.0	0.0	34.0	0	0
08:18:23	10.4	33.0	61.0	0.0	0.0	34.0	0	0
08:18:24	10.4	35.0	61.0	0.0	0.0	34.0	0	0
08:18:25	10.3	36.0	61.0	0.0	0.0	34.0	0	0
08:18:26	10.3	30.0	61.0	0.0	0.0	34.0	0	0
08:18:27	10.1	29.0	61.0	0.0	0.0	34.0	0	0
08:18:28	10.1	25.0	60.0	0.0	0.0	34.0	0	0
08:18:29	10.2	31.0	60.0	0.0	0.0	34.0	0	0
08:18:30	10.3	35.0	60.0	0.0	0.0	34.0	0	0
08:18:31	10.4	41.0	60.0	0.0	0.0	34.0	0	0
08:18:32	10.5	34.0	61.0	0.0	0.0	34.0	0	0
08:18:33	10.5	38.0	61.0	0.0	0.0	34.0	0	0
08:18:34	10.5	35.0	61.0	0.0	0.0	34.0	0	0
08:18:35	10.6	36.0	61.0	0.0	0.0	34.0	0	0
08:18:36	10.7	37.0	62.0	0.0	0.0	34.0	0	0
08:18:37	10.6	39.0	63.0	0.0	0.0	34.0	0	0
08:18:38	10.6	32.0	63.0	0.0	0.0	34.0	0	0
08:18:39	10.6	35.0	62.0	0.0	0.0	34.0	0	0
08:18:40	10.7	32.0	62.0	0.0	0.0	34.0	0	0
08:18:41	10.5	37.0	62.0	0.0	0.0	34.0	0	0
08:18:42	10.4	33.0	63.0	0.0	0.0	34.0	0	0
08:18:43	10.4	27.0	62.0	0.0	0.0	34.0	0	0
08:18:44	10.5	33.0	61.0	0.0	0.0	34.0	0	0
08:18:45	10.5	36.0	61.0	0.0	0.0	34.0	0	0
08:18:46	10.5	34.0	62.0	0.0	0.0	34.0	0	0
08:18:47	10.5	34.0	61.0	0.0	0.0	34.0	0	0
08:18:48	10.5	33.0	61.0	0.0	0.0	34.0	0	0
08:18:49	10.5	35.0	62.0	0.0	0.0	34.0	0	0
08:18:50	10.6	37.0	62.0	0.0	0.0	34.0	0	0
08:18:51	10.5	33.0	62.0	0.0	0.0	34.0	0	0
08:18:52	10.5	35.0	62.0	0.0	0.0	34.0	0	0
08:18:53	10.5	32.0	62.0	0.0	0.0	34.0	0	0
08:18:54	10.5	34.0	62.0	0.0	0.0	34.0	0	0
08:18:55	10.5	34.0	62.0	0.0	0.0	34.0	0	0
08:18:56	10.5	31.0	61.0	0.0	0.0	34.0	0	0
08:18:57	10.5	35.0	61.0	0.0	0.0	34.0	0	0
08:18:58	10.5	36.0	62.0	0.0	0.0	34.0	0	0
08:18:59	10.5	33.0	62.0	0.0	0.0	34.0	0	0
08:19:00	10.5	35.0	62.0	0.0	0.0	34.0	0	0
08:19:01	10.5	33.0	62.0	0.0	0.0	34.0	0	0
08:19:02	10.6	33.0	62.0	0.0	0.0	34.0	0	0
08:19:03	10.5	37.0	62.0	0.0	0.0	34.0	0	0
08:19:04	10.5	33.0	62.0	0.0	0.0	34.0	0	0
08:19:05	10.5	33.0	62.0	0.0	0.0	34.0	0	0
08:19:06	10.5	33.0	62.0	0.0	0.0	34.0	0	0
08:19:07	10.4	33.0	62.0	0.0	0.0	34.0	0	0
08:19:08	10.4	31.0	62.0	0.0	0.0	34.0	0	0
08:19:09	10.4	31.0	61.0	0.0	0.0	34.0	0	0
08:19:10	10.4	31.0	61.0	0.0	0.0	34.0	0	0
08:19:11	10.4	37.0	61.0	0.0	0.0	34.0	0	0
08:19:12	10.5	35.0	61.0	0.0	0.0	34.0	0	0
08:19:13	10.4	34.0	61.0	0.0	0.0	34.0	0	0
08:19:14	10.4	31.0	61.0	0.0	0.0	34.0	0	0
08:19:15	10.4	31.0	61.0	0.0	0.0	34.0	0	0
08:19:16	10.5	36.0	61.0	0.0	0.0	34.0	0	0
08:19:17	10.6	36.0	61.0	0.0	0.0	34.0	0	0
08:19:18	10.6	40.0	62.0	0.0	0.0	34.0	0	0
08:19:19	10.6	31.0	62.0	0.0	0.0	34.0	0	0
08:19:20	10.7	39.0	62.0	0.0	0.0	34.0	0	0
08:19:21	10.6	38.0	63.0	0.0	0.0	34.0	0	0
08:19:22	10.7	35.0	63.0	0.0	0.0	34.0	0	0
08:19:23	10.9	33.0	63.0	0.0	0.0	34.0	0	0
08:19:24	10.9	44.0	63.0	0.0	0.0	34.0	0	0
08:19:25	10.8	39.0	64.0	0.0	0.0	34.0	0	0
08:19:26	10.8	34.0	64.0	0.0	0.0	34.0	0	0
08:19:27	10.8	30.0	64.0	0.0	0.0	34.0	0	0
08:19:28	10.7	33.0	63.0	0.0	0.0	34.0	0	0
08:19:29	10.7	34.0	63.0	0.0	0.0	34.0	0	0
08:19:30	10.8	35.0	63.0	0.0	0.0	34.0	0	0
08:19:31	10.9	37.0	63.0	0.0	0.0	34.0	0	0
08:19:32	10.9	41.0	64.0	0.0	0.0	34.0	0	0
08:19:33	10.8	35.0	64.0	0.0	0.0	34.0	0	0
08:19:34	10.6	31.0	64.0	0.0	0.0	34.0	0	0
08:19:35	10.6	29.0	63.0	0.0	0.0	34.0	0	0
08:19:36	10.6	29.0	62.0	0.0	0.0	34.0	0	0
08:19:37	10.6	33.0	62.0	0.0	0.0	34.0	0	0
08:19:38	10.8	37.0	62.0	0.0	0.0	34.0	0	0
08:19:39	10.9	38.0	63.0	0.0	0.0	34.0	0	0
08:19:40	10.9	41.0	63.0	0.0	0.0	34.0	0	0
08:19:41	10.9	40.0	64.0	0.0	0.0	34.0	0	0
08:19:42	10.9	33.0	64.0	0.0	0.0	34.0	0	0
08:19:43	10.9	35.0	64.0	0.0	0.0	34.0	0	0
08:19:44	11.0	33.0	64.0	0.0	0.0	34.0	0	0
08:19:45	11.0	37.0	64.0	0.0	0.0	34.0	0	0
08:19:46	11.0	39.0	64.0	0.0	0.0	34.0	0	0
08:19:47	10.9	36.0	65.0	0.0	0.0	34.0	0	0
08:19:48	10.9	32.0	65.0	0.0	0.0	34.0	0	0
08:19:49	10.9	36.0	64.0	0.0	0.0	34.0	0	0
08:19:50	10.9	32.0	64.0	0.0	0.0	34.0	0	0
08:19:51	10.9	37.0	64.0	0.0	0.0	34.0	0	0
08:19:52	11.0	35.0	64.0	0.0	0.0	34.0	0	0
08:19:53	11.0	39.0	65.0	0.0	0.0	34.0	0	0
08:19:54	11.1	38.0	65.0	0.0	0.0	34.0	0	0
08:19:55	11.0	37.0	65.0	0.0	0.0	34.0	0	0
08:19:56	11.0	32.0	65.0	0.0	0.0	34.0	0	0
08:19:57	10.9	32.0	65.0	0.0	0.0	34.0	0	0
08:19:58	10.7	32.0	64.0	0.0	0.0	34.0	0	0
08:19:59	10.7	27.0	64.0	0.0	0.0	34.0	0	0
08:20:00	10.6	28.0	63.0	0.0	0.0	34.0	0	0
08:20:01	10.6	31.0	63.0	0.0	0.0	34.0	0	0
08:20:02	10.6	31.0	62.0	0.0	0.0	34.0	0	0
08:20:03	10.5	33.0	62.0	0.0	0.0	34.0	0	0
08:20:04	10.5	30.0	62.0	0.0	0.0	34.0	0	0
08:20:05	10.6	35.0	62.0	0.0	0.0	34.0	0	0
08:20:06	10.8	39.0	62.0	0.0	0.0	34.0	0	0
08:20:07	10.8	40.0	63.0	0.0	0.0	34.0	0	0
08:20:08	10.8	35.0	63.0	0.0	0.0	34.0	0	0
08:20:09	10.9	38.0	63.0	0.0	0.0	34.0	0	0
08:20:10	10.8	35.0	64.0	0.0	0.0	34.0	0	0
08:20:11	10.7	31.0	64.0	0.0	0.0	34.0	0	0
08:20:12	10.7	28.0	63.0	0.0	0.0	34.0	0	0
08:20:13	10.7	34.0	63.0	0.0	0.0	34.0	0	0
08:20:14	10.7	33.0	63.0	0.0	0.0	34.0	0	0
08:20:15	10.6	33.0	63.0	0.0	0.0	34.0	0	0
08:20:16	10.6	30.0	63.0	0.0	0.0	34.0	0	0
08:20:17	10.6	32.0	62.0	0.0	0.0	34.0	0	0
08:20:18	10.7	33.0	62.0	0.0	0.0	34.0	0	0
08:20:19	10.7	36.0	62.0	0.0	0.0	34.0	0	0
08:20:20	10.7	36.0	63.0	0.0	0.0	34.0	0	0
08:20:21	10.7	31.0	63.0	0.0	0.0	34.0	0	0
08:20:22	10.6	35.0	63.0	0.0	0.0	34.0	0	0
08:20:23	10.7	35.0	63.0	0.0	0.0	34.0	0	0
08:20:24	10.7	36.0	63.0	0.0	0.0	34.0	0	0
08:20:25	10.6	34.0	63.0	0.0	0.0	34.0	0	0
08:20:26	10.5	33.0	63.0	0.0	0.0	34.0	0	0
08:20:27	10.5	27.0	62.0	0.0	0.0	34.0	0	0
08:20:28	10.3	30.0	62.0	0.0	0.0	34.0	0	0
08:20:29	10.3	25.0	61.0	0.0	0.0	34.0	0	0
08:20:30	10.2	32.0	61.0	0.0	0.0	34.0	0	0
08:20:31	10.3	28.0	60.0	0.0	0.0	34.0	0	0
08:20:32	10.3	35.0	60.0	0.0	0.0	34.0	0	0
08:20:33	10.3	34.0	61.0	0.0	0.0	34.0	0	0
08:20:34	10.4	35.0	60.0	0.0	0.0	34.0	0	0
08:20:35	10.5	38.0	61.0	0.0	0.0	34.0	0	0
08:20:36	10.5	35.0	61.0	0.0	0.0	34.0	0	0
08:20:37	10.7	36.0	62.0	0.0	0.0	34.0	0	0
08:20:38	10.7	42.0	62.0	0.0	0.0	34.0	0	0
08:20:39	10.7	40.0	63.0	0.0	0.0	34.0	0	0
08:20:40	10.6	33.0	63.0	0.0	0.0	34.0	0	0
08:20:41	10.6	35.0	63.0	0.0	0.0	34.0	0	0
08:20:42	10.5	29.0	62.0	0.0	0.0	34.0	0	0
08:20:43	10.4	30.0	62.0	0.0	0.0	34.0	0	0
08:20:44	10.4	26.0	62.0	0.0	0.0	34.0	0	0
08:20:45	10.6	34.0	61.0	0.0	0.0	34.0	0	0
08:20:46	10.7	43.0	62.0	0.0	0.0	34.0	0	0
08:20:47	10.7	38.0	63.0	0.0	0.0	34.0	0	0
08:20:48	10.6	36.0	63.0	0.0	0.0	34.0	0	0
08:20:49	10.6	32.0	63.0	0.0	0.0	34.0	0	0
08:20:50	10.5	30.0	62.0	0.0	0.0	34.0	0	0
08:20:51	10.3	36.0	62.0	0.0	0.0	34.0	0	0
08:20:52	10.3	26.0	62.0	0.0	0.0	34.0	0	0
08:20:53	10.2	26.0	61.0	0.0	0.0	34.0	0	0
08:20:54	10.2	30.0	60.0	0.0	0.0	34.0	0	0
08:20:55	10.3	31.0	60.0	0.0	0.0	34.0	0	0
08:20:56	10.2	35.0	60.0	0.0	0.0	34.0	0	0
08:20:57	10.3	37.0	60.0	0.0	0.0	34.0	0	0
08:20:58	10.4	31.0	60.0	0.0	0.0	34.0	0	0
08:20:59	10.5	40.0	60.0	0.0	0.0	34.0	0	0
08:21:00	10.4	42.0	61.0	0.0	0.0	34.0	0	0
08:21:01	10.3	37.0	62.0	0.0	0.0	34.0	0	0
08:21:02	10.2	29.0	61.0	0.0	0.0	34.0	0	0
08:21:03	10.2	33.0	61.0	0.0	0.0	34.0	0	0
08:21:04	10.2	29.0	60.0	0.0	0.0	34.0	0	0
08:21:05	10.1	36.0	60.0	0.0	0.0	34.0	0	0
08:21:06	10.1	32.0	60.0	0.0	0.0	34.0	0	0
08:21:07	9.9	29.0	59.0	0.0	0.0	34.0	0	0
08:21:08	9.9	30.0	59.0	0.0	0.0	34.0	0	0
08:21:09	10.0	28.0	58.0	0.0	0.0	34.0	0	0
08:21:10	10.1	37.0	58.0	0.0	0.0	34.0	0	0
08:21:11	10.3	31.0	59.0	0.0	0.0	34.0	0	0
08:21:12	10.4	43.0	59.0	0.0	0.0	34.0	0	0
08:21:13	10.3	45.0	60.0	0.0	0.0	34.0	0	0
08:21:14	10.4	38.0	61.0	0.0	0.0	34.0	0	0
08:21:15	10.3	32.0	61.0	0.0	0.0	34.0	0	0
08:21:16	10.3	36.0	61.0	0.0	0.0	34.0	0	0
08:21:17	10.3	30.0	61.0	0.0	0.0	34.0	0	0
08:21:18	10.3	31.0	60.0	0.0	0.0	34.0	0	0
08:21:19	10.3	36.0	60.0	0.0	0.0	34.0	0	0
08:21:20	10.3	33.0	61.0	0.0	0.0	34.0	0	0
08:21:21	10.2	33.0	61.0	0.0	0.0	34.0	0	0
08:21:22	10.3	30.0	61.0	0.0	0.0	34.0	0	0
08:21:23	10.4	31.0	60.0	0.0	0.0	34.0	0	0
08:21:24	10.4	40.0	60.0	0.0	0.0	34.0	0	0
08:21:25	10.4	37.0	61.0	0.0	0.0	34.0	0	0
08:21:26	10.4	32.0	61.0	0.0	0.0	34.0	0	0
08:21:27	10.5	35.0	61.0	0.0	0.0	34.0	0	0
08:21:28	10.5	36.0	61.0	0.0	0.0	34.0	0	0
08:21:29	10.3	34.0	61.0	0.0	0.0	34.0	0	0
08:21:30	10.2	35.0	62.0	0.0	0.0	34.0	0	0
08:21:31	10.2	26.0	61.0	0.0	0.0	34.0	0	0
08:21:32	10.1	30.0	60.0	0.0	0.0	34.0	0	0
08:21:33	10.0	31.0	60.0	0.0	0.0	34.0	0	0
08:21:34	10.0	28.0	60.0	0.0	0.0	34.0	0	0
08:21:35	10.0	30.0	59.0	0.0	0.0	34.0	0	0
08:21:36	9.9	29.0	59.0	0.0	0.0	34.0	0	0
08:21:37	9.9	32.0	59.0	0.0	0.0	34.0	0	0
08:21:38	9.9	31.0	58.0	0.0	0.0	34.0	0	0
08:21:39	9.9	30.0	58.0	0.0	0.0	34.0	0	0
08:21:40	10.0	34.0	58.0	0.0	0.0	34.0	0	0
08:21:41	10.1	35.0	58.0	0.0	0.0	34.0	0	0
08:21:42	10.1	36.0	59.0	0.0	0.0	34.0	0	0
08:21:43	10.3	36.0	59.0	0.0	0.0	34.0	0	0
08:21:44	10.3	34.0	59.0	0.0	0.0	34.0	0	0
08:21:45	10.4	46.0	60.0	0.0	0.0	34.0	0	0
08:21:46	10.4	35.0	61.0	0.0	0.0	34.0	0	0
08:21:47	10.3	35.0	61.0	0.0	0.0	34.0	0	0
08:21:48	10.2	35.0	61.0	0.0	0.0	34.0	0	0
08:21:49	10.2	30.0	61.0	0.0	0.0	34.0	0	0
08:21:50	10.2	31.0	60.0	0.0	0.0	34.0	0	0
08:21:51	10.3	34.0	60.0	0.0	0.0	34.0	0	0
08:21:52	10.2	36.0	60.0	0.0	0.0	34.0	0	0
08:21:53	10.1	36.0	60.0	0.0	0.0	34.0	0	0
08:21:54	10.2	32.0	60.0	0.0	0.0	34.0	0	0
08:21:55	10.1	24.0	60.0	0.0	0.0	34.0	0	0
08:21:56	10.0	40.0	59.0	0.0	0.0	34.0	0	0
08:21:57	10.1	29.0	60.0	0.0	0.0	34.0	0	0
08:21:58	10.1	32.0	59.0	0.0	0.0	34.0	0	0
08:21:59	10.1	34.0	59.0	0.0	0.0	34.0	0	0
08:22:00	10.1	34.0	59.0	0.0	0.0	34.0	0	0
08:22:01	10.0	32.0	59.0	0.0	0.0	34.0	0	0
08:22:02	10.0	31.0	59.0	0.0	0.0	34.0	0	0
08:22:03	9.9	32.0	59.0	0.0	0.0	34.0	0	0
08:22:04	9.8	31.0	59.0	0.0	0.0	34.0	0	0
08:22:05	9.9	29.0	58.0	0.0	0.0	34.0	0	0
08:22:06	10.0	35.0	58.0	0.0	0.0	34.0	0	0
08:22:07	10.0	36.0	58.0	0.0	0.0	34.0	0	0
08:22:08	9.9	35.0	59.0	0.0	0.0	34.0	0	0
08:22:09	10.0	32.0	59.0	0.0	0.0	34.0	0	0
08:22:10	9.9	34.0	58.0	0.0	0.0	34.0	0	0
08:22:11	9.7	30.0	59.0	0.0	0.0	34.0	0	0
08:22:12	9.6	27.0	58.0	0.0	0.0	34.0	0	0
08:22:13	9.6	23.0	57.0	0.0	0.0	34.0	0	0
08:22:14	9.7	28.0	56.0	0.0	0.0	34.0	0	0
08:22:15	9.8	36.0	56.0	0.0	0.0	34.0	0	0
08:22:16	10.1	45.0	57.0	0.0	0.0	34.0	0	0
08:22:17	10.5	44.0	58.0	0.0	0.0	34.0	0	0
08:22:18	10.4	58.0	60.0	0.0	0.0	34.0	0	0
08:22:19	10.3	31.0	62.0	0.0	0.0	34.0	0	0
08:22:20	10.2	31.0	61.0	0.0	0.0	34.0	0	0
08:22:21	10.3	30.0	61.0	0.0	0.0	34.0	0	0
08:22:22	10.3	37.0	60.0	0.0	0.0	34.0	0	0
08:22:23	10.2	33.0	61.0	0.0	0.0	34.0	0	0
08:22:24	10.2	32.0	60.0	0.0	0.0	34.0	0	0
08:22:25	10.2	32.0	60.0	0.0	0.0	34.0	0	0
08:22:26	10.2	34.0	60.0	0.0	0.0	34.0	0	0
08:22:27	10.3	33.0	60.0	0.0	0.0	34.0	0	0
08:22:28	10.2	37.0	60.0	0.0	0.0	34.0	0	0
08:22:29	10.1	34.0	60.0	0.0	0.0	34.0	0	0
08:22:30	10.0	28.0	60.0	0.0	0.0	34.0	0	0
08:22:31	10.0	29.0	59.0	0.0	0.0	34.0	0	0
08:22:32	9.9	30.0	59.0	0.0	0.0	34.0	0	0
08:22:33	9.8	29.0	58.0	0.0	0.0	34.0	0	0
08:22:34	9.6	28.0	58.0	0.0	0.0	34.0	0	0
08:22:35	9.7	27.0	58.0	0.0	0.0	34.0	0	0
08:22:36	9.7	27.0	58.0	0.0	0.0	34.0	0	0
08:22:37	9.7	33.0	57.0	0.0	0.0	34.0	0	0
08:22:38	9.8	31.0	57.0	0.0	0.0	34.0	0	0
08:22:39	10.0	34.0	57.0	0.0	0.0	34.0	0	0
08:22:40	10.0	38.0	57.0	0.0	0.0	34.0	0	0
08:22:41	10.0	40.0	58.0	0.0	0.0	34.0	0	0
08:22:42	10.0	34.0	59.0	0.0	0.0	34.0	0	0
08:22:43	9.9	32.0	59.0	0.0	0.0	34.0	0	0
08:22:44	9.8	34.0	59.0	0.0	0.0	34.0	0	0
08:22:45	9.8	31.0	58.0	0.0	0.0	34.0	0	0
08:22:46	9.7	30.0	58.0	0.0	0.0	34.0	0	0
08:22:47	9.7	33.0	58.0	0.0	0.0	34.0	0	0
08:22:48	9.8	31.0	58.0	0.0	0.0	34.0	0	0
08:22:49	9.9	34.0	57.0	0.0	0.0	34.0	0	0
08:22:50	9.9	34.0	58.0	0.0	0.0	34.0	0	0
08:22:51	10.0	37.0	58.0	0.0	0.0	34.0	0	0
08:22:52	10.1	34.0	58.0	0.0	0.0	34.0	0	0
08:22:53	10.3	42.0	59.0	0.0	0.0	34.0	0	0
08:22:54	10.2	37.0	60.0	0.0	0.0	34.0	0	0
08:22:55	10.3	38.0	60.0	0.0	0.0	34.0	0	0
08:22:56	10.5	34.0	60.0	0.0	0.0	34.0	0	0
08:22:57	10.5	44.0	61.0	0.0	0.0	34.0	0	0
08:22:58	10.4	37.0	61.0	0.0	0.0	34.0	0	0
08:22:59	10.4	35.0	61.0	0.0	0.0	34.0	0	0
08:23:00	10.4	34.0	61.0	0.0	0.0	34.0	0	0
08:23:01	10.3	36.0	61.0	0.0	0.0	34.0	0	0
08:23:02	10.3	32.0	61.0	0.0	0.0	34.0	0	0
08:23:03	10.2	32.0	60.0	0.0	0.0	34.0	0	0
08:23:04	10.1	31.0	60.0	0.0	0.0	34.0	0	0
08:23:05	10.3	30.0	60.0	0.0	0.0	34.0	0	0
08:23:06	10.4	41.0	60.0	0.0	0.0	34.0	0	0
08:23:07	10.4	42.0	61.0	0.0	0.0	34.0	0	0
08:23:08	10.5	35.0	61.0	0.0	0.0	34.0	0	0
08:23:09	10.5	36.0	61.0	0.0	0.0	34.0	0	0
08:23:10	10.5	36.0	62.0	0.0	0.0	34.0	0	0
08:23:11	10.6	38.0	62.0	0.0	0.0	34.0	0	0
08:23:12	10.6	35.0	62.0	0.0	0.0	34.0	0	0
08:23:13	10.7	35.0	62.0	0.0	0.0	34.0	0	0
08:23:14	10.7	37.0	62.0	0.0	0.0	34.0	0	0
08:23:15	10.7	38.0	63.0	0.0	0.0	34.0	0	0
08:23:16	10.6	37.0	63.0	0.0	0.0	34.0	0	0
08:23:17	10.7	32.0	63.0	0.0	0.0	34.0	0	0
08:23:18	10.8	33.0	63.0	0.0	0.0	34.0	0	0
08:23:19	10.7	39.0	63.0	0.0	0.0	34.0	0	0
08:23:20	10.7	32.0	63.0	0.0	0.0	34.0	0	0
08:23:21	10.6	34.0	63.0	0.0	0.0	34.0	0	0
08:23:22	10.6	27.0	63.0	0.0	0.0	34.0	0	0
08:23:23	10.6	33.0	62.0	0.0	0.0	34.0	0	0
08:23:24	10.7	33.0	62.0	0.0	0.0	34.0	0	0
08:23:25	10.7	39.0	62.0	0.0	0.0	34.0	0	0
08:23:26	10.6	35.0	63.0	0.0	0.0	34.0	0	0
08:23:27	10.4	31.0	63.0	0.0	0.0	34.0	0	0
08:23:28	10.3	24.0	62.0	0.0	0.0	34.0	0	0
08:23:29	10.3	30.0	61.0	0.0	0.0	34.0	0	0
08:23:30	10.3	32.0	61.0	0.0	0.0	34.0	0	0
08:23:31	10.3	35.0	61.0	0.0	0.0	34.0	0	0
08:23:32	10.3	33.0	61.0	0.0	0.0	34.0	0	0
08:23:33	10.3	28.0	61.0	0.0	0.0	34.0	0	0
08:23:34	10.3	35.0	60.0	0.0	0.0	34.0	0	0
08:23:35	10.3	33.0	61.0	0.0	0.0	34.0	0	0
08:23:36	10.3	31.0	60.0	0.0	0.0	34.0	0	0
08:23:37	10.3	33.0	60.0	0.0	0.0	34.0	0	0
08:23:38	10.2	34.0	61.0	0.0	0.0	34.0	0	0
08:23:39	10.2	32.0	61.0	0.0	0.0	34.0	0	0
08:23:40	10.2	27.0	60.0	0.0	0.0	34.0	0	0
08:23:41	10.2	34.0	60.0	0.0	0.0	34.0	0	0
08:23:42	10.1	30.0	60.0	0.0	0.0	34.0	0	0
08:23:43	10.3	33.0	60.0	0.0	0.0	34.0	0	0
08:23:44	10.4	34.0	60.0	0.0	0.0	34.0	0	0
08:23:45	10.4	40.0	60.0	0.0	0.0	34.0	0	0
08:23:46	10.2	37.0	61.0	0.0	0.0	34.0	0	0
08:23:47	10.1	27.0	61.0	0.0	0.0	34.0	0	0
08:23:48	10.2	27.0	60.0	0.0	0.0	34.0	0	0
08:23:49	10.1	31.0	59.0	0.0	0.0	34.0	0	0
08:23:50	10.1	32.0	60.0	0.0	0.0	34.0	0	0
08:23:51	10.1	32.0	59.0	0.0	0.0	34.0	0	0
08:23:52	10.1	36.0	59.0	0.0	0.0	34.0	0	0
08:23:53	10.2	36.0	60.0	0.0	0.0	34.0	0	0
08:23:54	10.3	34.0	60.0	0.0	0.0	34.0	0	0
08:23:55	10.3	35.0	60.0	0.0	0.0	34.0	0	0
08:23:56	10.1	39.0	60.0	0.0	0.0	34.0	0	0
08:23:57	10.1	31.0	60.0	0.0	0.0	34.0	0	0
08:23:58	10.2	31.0	59.0	0.0	0.0	34.0	0	0
08:23:59	10.4	36.0	60.0	0.0	0.0	34.0	0	0
08:24:00	10.4	38.0	60.0	0.0	0.0	34.0	0	0
08:24:01	10.3	41.0	61.0	0.0	0.0	34.0	0	0
08:24:02	10.1	32.0	61.0	0.0	0.0	34.0	0	0
08:24:03	10.0	29.0	60.0	0.0	0.0	34.0	0	0
08:24:04	10.0	26.0	59.0	0.0	0.0	34.0	0	0
08:24:05	10.0	30.0	59.0	0.0	0.0	34.0	0	0
08:24:06	10.1	36.0	59.0	0.0	0.0	34.0	0	0
08:24:07	10.4	32.0	59.0	0.0	0.0	34.0	0	0
08:24:08	10.5	46.0	60.0	0.0	0.0	34.0	0	0
08:24:09	10.5	42.0	61.0	0.0	0.0	34.0	0	0
