# Supplementary material for: Handcycling with concurrent lower body low-frequency electromyostimulation significantly increases acute oxygen uptake: implications for rehabilitation and prevention
Source: PeerJ. 2022 May 18;10:e13333. doi: 10.7717/peerj.13333 (PMC9123886; doi:10.7717/peerj.13333)
Supplement: Supplemental Information 1 — Raw data for each participant (load, heart rate, spirometric data) and R-Scripts for data processing (as described in the material & method section under “Data aquisition”), and EMS intensity and blood lactate concentration. [file peerj-10-13333-s001.zip › raw_data/HANDCYCLE/mean_values/handcycle_load.xlsx]

## Sheet: Sheet1
subjects	CON_Power	CON_Cadence	EMS_Power	EMS_Cadence
EMS_Pilot_01	52.1111	60.3722	52.2611	61.4722
EMS_Pilot_02	44.75	60.1556	43.8167	61.9278
EMS_Pilot_03	46.0333	62.8389	47.5056	61.6
EMS_Pilot_04	37.6444	63.2389	38.1056	62.2111
EMS_Pilot_05	34.3056	59.4222	34.9278	60.3556
EMS_Pilot_06	37.7778	62.3333	37.6778	61.3944
EMS_Pilot_07	37.5833	60.5944	36.7333	60.5
EMS_Pilot_08	35.8333	61.6611	35.8222	59.9833
EMS_Pilot_09	41.9611	60.6889	41.7611	60.4556
EMS_Pilot_10	34.0778	59.4667	35.1611	57.9
EMS_Pilot_11	59.1722	61.4444	58.0944	60.3056
EMS_Pilot_12	32.7444	60.5722	33.0833	60.6556
EMS_Pilot_13	35.0389	60.1111	34.2722	59.4611
EMS_Pilot_14	31.6278	59.3778	34.05	60.4056
EMS_Pilot_15	35.8722	60.6556	36.4722	60.2944
EMS_Pilot_16	36.8222	59.7167	37.5889	61.2722
EMS_Pilot_17	39.9333	59.2111	40.5833	59
EMS_Pilot_18	31.4722	59.5333	31.5389	60.0389
EMS_Pilot_19	35.4	61.0444	35.1944	60.8889
EMS_Pilot_20	30.9333	60.6111	29.8944	61.2722
EMS_Pilot_21	40.2	60.3778	40.5111	60.2222
EMS_Pilot_22	34.2333	60.15	35.3278	60.4833
EMS_Pilot_23	27.0722	63.7611	27.6667	63.1833
EMS_Pilot_24	38.8222	60.25	37.9389	60.4778
EMS_Pilot_25	30.1	63.2889	30.4889	64.2667
EMS_Pilot_26	34.0944	61.2389	33.7444	59.9222
