# Supplementary material for: Handcycling with concurrent lower body low-frequency electromyostimulation significantly increases acute oxygen uptake: implications for rehabilitation and prevention
Source: PeerJ. 2022 May 18;10:e13333. doi: 10.7717/peerj.13333 (PMC9123886; doi:10.7717/peerj.13333)
Supplement: Supplemental Information 1 — Raw data for each participant (load, heart rate, spirometric data) and R-Scripts for data processing (as described in the material & method section under “Data aquisition”), and EMS intensity and blood lactate concentration. [file peerj-10-13333-s001.zip › raw_data/HR/EMS_Pilot_01_HR.CSV]

Name	Sport	Date	Start time	Duration	Total distance (km)	Average heart rate (bpm)	Average speed (km/h)	Max speed (km/h)	Average pace (min/km)	Max pace (min/km)	Calories	Fat percentage of calories(%)	Average cadence (rpm)	Average stride length (cm)	Running index	Training load	Ascent (m)	Descent (m)	Average power (W)	Max power (W)	Notes	Height (cm)	Weight (kg)	HR max	HR sit	VO2max
Steffen H	TREADMILL_RUNNING	24-03-2021	09:45:42	01:00:41		81	0.0		00:00		220	60										190.0	115.0	200		46
Sample rate	Time	HR (bpm)	Speed (km/h)	Pace (min/km)	Cadence	Altitude (m)	Stride length (m)	Distances (m)	Temperatures (C)	Power (W)
1	00:00:00	68
	00:00:01	68
	00:00:02	67
	00:00:03	65
	00:00:04	64
	00:00:05	64
	00:00:06	65
	00:00:07	65
	00:00:08	63
	00:00:09	61
	00:00:10	60
	00:00:11	60
	00:00:12	60
	00:00:13	59
	00:00:14	59
	00:00:15	59
	00:00:16	59
	00:00:17	59
	00:00:18	59
	00:00:19	59
	00:00:20	59
	00:00:21	58
	00:00:22	58
	00:00:23	58
	00:00:24	58
	00:00:25	57
	00:00:26	57
	00:00:27	58
	00:00:28	60
	00:00:29	61
	00:00:30	60
	00:00:31	59
	00:00:32	60
	00:00:33	59
	00:00:34	58
	00:00:35	57
	00:00:36	58
	00:00:37	59
	00:00:38	60
	00:00:39	60
	00:00:40	59
	00:00:41	60
	00:00:42	61
	00:00:43	61
	00:00:44	61
	00:00:45	60
	00:00:46	61
	00:00:47	61
	00:00:48	60
	00:00:49	59
	00:00:50	60
	00:00:51	59
	00:00:52	59
	00:00:53	59
	00:00:54	59
	00:00:55	60
	00:00:56	59
	00:00:57	59
	00:00:58	59
	00:00:59	60
	00:01:00	59
	00:01:01	58
	00:01:02	59
	00:01:03	59
	00:01:04	59
	00:01:05	58
	00:01:06	57
	00:01:07	58
	00:01:08	59
	00:01:09	59
	00:01:10	59
	00:01:11	59
	00:01:12	60
	00:01:13	59
	00:01:14	59
	00:01:15	59
	00:01:16	60
	00:01:17	59
	00:01:18	58
	00:01:19	58
	00:01:20	59
	00:01:21	58
	00:01:22	58
	00:01:23	59
	00:01:24	59
	00:01:25	58
	00:01:26	58
	00:01:27	59
	00:01:28	58
	00:01:29	58
	00:01:30	58
	00:01:31	58
	00:01:32	58
	00:01:33	58
	00:01:34	58
	00:01:35	58
	00:01:36	58
	00:01:37	58
	00:01:38	57
	00:01:39	59
	00:01:40	59
	00:01:41	59
	00:01:42	59
	00:01:43	59
	00:01:44	58
	00:01:45	59
	00:01:46	59
	00:01:47	59
	00:01:48	58
	00:01:49	58
	00:01:50	58
	00:01:51	58
	00:01:52	58
	00:01:53	58
	00:01:54	59
	00:01:55	59
	00:01:56	59
	00:01:57	59
	00:01:58	59
	00:01:59	59
	00:02:00	58
	00:02:01	57
	00:02:02	57
	00:02:03	57
	00:02:04	56
	00:02:05	56
	00:02:06	57
	00:02:07	57
	00:02:08	56
	00:02:09	56
	00:02:10	58
	00:02:11	58
	00:02:12	59
	00:02:13	59
	00:02:14	60
	00:02:15	60
	00:02:16	60
	00:02:17	60
	00:02:18	60
	00:02:19	59
	00:02:20	59
	00:02:21	60
	00:02:22	60
	00:02:23	60
	00:02:24	60
	00:02:25	60
	00:02:26	59
	00:02:27	59
	00:02:28	59
	00:02:29	59
	00:02:30	58
	00:02:31	58
	00:02:32	58
	00:02:33	58
	00:02:34	59
	00:02:35	61
	00:02:36	61
	00:02:37	62
	00:02:38	61
	00:02:39	62
	00:02:40	62
	00:02:41	62
	00:02:42	62
	00:02:43	61
	00:02:44	61
	00:02:45	61
	00:02:46	62
	00:02:47	62
	00:02:48	61
	00:02:49	61
	00:02:50	62
	00:02:51	63
	00:02:52	62
	00:02:53	62
	00:02:54	62
	00:02:55	62
	00:02:56	62
	00:02:57	62
	00:02:58	61
	00:02:59	61
	00:03:00	63
	00:03:01	64
	00:03:02	63
	00:03:03	62
	00:03:04	62
	00:03:05	62
	00:03:06	63
	00:03:07	65
	00:03:08	66
	00:03:09	64
	00:03:10	63
	00:03:11	62
	00:03:12	63
	00:03:13	64
	00:03:14	64
	00:03:15	66
	00:03:16	68
	00:03:17	69
	00:03:18	70
	00:03:19	70
	00:03:20	70
	00:03:21	70
	00:03:22	69
	00:03:23	68
	00:03:24	68
	00:03:25	67
	00:03:26	66
	00:03:27	65
	00:03:28	65
	00:03:29	64
	00:03:30	64
	00:03:31	63
	00:03:32	63
	00:03:33	63
	00:03:34	62
	00:03:35	61
	00:03:36	60
	00:03:37	59
	00:03:38	60
	00:03:39	61
	00:03:40	60
	00:03:41	60
	00:03:42	59
	00:03:43	59
	00:03:44	59
	00:03:45	58
	00:03:46	58
	00:03:47	59
	00:03:48	59
	00:03:49	60
	00:03:50	59
	00:03:51	58
	00:03:52	58
	00:03:53	59
	00:03:54	58
	00:03:55	58
	00:03:56	58
	00:03:57	59
	00:03:58	59
	00:03:59	59
	00:04:00	58
	00:04:01	59
	00:04:02	59
	00:04:03	60
	00:04:04	60
	00:04:05	60
	00:04:06	60
	00:04:07	61
	00:04:08	62
	00:04:09	62
	00:04:10	64
	00:04:11	65
	00:04:12	64
	00:04:13	64
	00:04:14	63
	00:04:15	63
	00:04:16	63
	00:04:17	63
	00:04:18	62
	00:04:19	62
	00:04:20	63
	00:04:21	63
	00:04:22	62
	00:04:23	62
	00:04:24	62
	00:04:25	62
	00:04:26	61
	00:04:27	60
	00:04:28	60
	00:04:29	60
	00:04:30	61
	00:04:31	60
	00:04:32	60
	00:04:33	60
	00:04:34	60
	00:04:35	60
	00:04:36	59
	00:04:37	59
	00:04:38	59
	00:04:39	59
	00:04:40	59
	00:04:41	59
	00:04:42	59
	00:04:43	60
	00:04:44	60
	00:04:45	60
	00:04:46	59
	00:04:47	59
	00:04:48	59
	00:04:49	60
	00:04:50	60
	00:04:51	61
	00:04:52	61
	00:04:53	61
	00:04:54	63
	00:04:55	64
	00:04:56	65
	00:04:57	66
	00:04:58	67
	00:04:59	68
	00:05:00	69
	00:05:01	68
	00:05:02	67
	00:05:03	66
	00:05:04	66
	00:05:05	66
	00:05:06	65
	00:05:07	65
	00:05:08	65
	00:05:09	65
	00:05:10	65
	00:05:11	64
	00:05:12	64
	00:05:13	63
	00:05:14	62
	00:05:15	61
	00:05:16	60
	00:05:17	60
	00:05:18	60
	00:05:19	59
	00:05:20	59
	00:05:21	58
	00:05:22	58
	00:05:23	59
	00:05:24	60
	00:05:25	60
	00:05:26	60
	00:05:27	59
	00:05:28	58
	00:05:29	58
	00:05:30	59
	00:05:31	60
	00:05:32	61
	00:05:33	61
	00:05:34	62
	00:05:35	64
	00:05:36	65
	00:05:37	68
	00:05:38	68
	00:05:39	68
	00:05:40	68
	00:05:41	67
	00:05:42	66
	00:05:43	66
	00:05:44	66
	00:05:45	66
	00:05:46	66
	00:05:47	66
	00:05:48	67
	00:05:49	68
	00:05:50	68
	00:05:51	66
	00:05:52	66
	00:05:53	66
	00:05:54	65
	00:05:55	64
	00:05:56	63
	00:05:57	63
	00:05:58	62
	00:05:59	61
	00:06:00	61
	00:06:01	61
	00:06:02	60
	00:06:03	60
	00:06:04	60
	00:06:05	60
	00:06:06	60
	00:06:07	60
	00:06:08	59
	00:06:09	59
	00:06:10	58
	00:06:11	58
	00:06:12	58
	00:06:13	58
	00:06:14	58
	00:06:15	58
	00:06:16	57
	00:06:17	57
	00:06:18	57
	00:06:19	56
	00:06:20	56
	00:06:21	56
	00:06:22	57
	00:06:23	57
	00:06:24	58
	00:06:25	58
	00:06:26	58
	00:06:27	58
	00:06:28	57
	00:06:29	57
	00:06:30	57
	00:06:31	57
	00:06:32	57
	00:06:33	57
	00:06:34	57
	00:06:35	58
	00:06:36	58
	00:06:37	58
	00:06:38	58
	00:06:39	57
	00:06:40	57
	00:06:41	57
	00:06:42	58
	00:06:43	58
	00:06:44	58
	00:06:45	58
	00:06:46	58
	00:06:47	57
	00:06:48	57
	00:06:49	56
	00:06:50	57
	00:06:51	57
	00:06:52	57
	00:06:53	56
	00:06:54	57
	00:06:55	57
	00:06:56	57
	00:06:57	56
	00:06:58	57
	00:06:59	57
	00:07:00	57
	00:07:01	57
	00:07:02	56
	00:07:03	56
	00:07:04	56
	00:07:05	55
	00:07:06	56
	00:07:07	57
	00:07:08	59
	00:07:09	59
	00:07:10	57
	00:07:11	57
	00:07:12	57
	00:07:13	56
	00:07:14	56
	00:07:15	56
	00:07:16	56
	00:07:17	55
	00:07:18	56
	00:07:19	56
	00:07:20	56
	00:07:21	55
	00:07:22	56
	00:07:23	56
	00:07:24	57
	00:07:25	57
	00:07:26	58
	00:07:27	59
	00:07:28	60
	00:07:29	59
	00:07:30	59
	00:07:31	59
	00:07:32	59
	00:07:33	59
	00:07:34	59
	00:07:35	59
	00:07:36	60
	00:07:37	61
	00:07:38	62
	00:07:39	62
	00:07:40	63
	00:07:41	64
	00:07:42	65
	00:07:43	68
	00:07:44	69
	00:07:45	68
	00:07:46	69
	00:07:47	69
	00:07:48	70
	00:07:49	70
	00:07:50	68
	00:07:51	67
	00:07:52	66
	00:07:53	66
	00:07:54	65
	00:07:55	65
	00:07:56	64
	00:07:57	64
	00:07:58	64
	00:07:59	66
	00:08:00	67
	00:08:01	68
	00:08:02	67
	00:08:03	67
	00:08:04	67
	00:08:05	67
	00:08:06	67
	00:08:07	66
	00:08:08	66
	00:08:09	65
	00:08:10	65
	00:08:11	63
	00:08:12	63
	00:08:13	62
	00:08:14	61
	00:08:15	60
	00:08:16	60
	00:08:17	61
	00:08:18	60
	00:08:19	60
	00:08:20	58
	00:08:21	57
	00:08:22	56
	00:08:23	55
	00:08:24	55
	00:08:25	55
	00:08:26	55
	00:08:27	55
	00:08:28	55
	00:08:29	55
	00:08:30	55
	00:08:31	55
	00:08:32	55
	00:08:33	55
	00:08:34	56
	00:08:35	56
	00:08:36	56
	00:08:37	57
	00:08:38	57
	00:08:39	57
	00:08:40	56
	00:08:41	57
	00:08:42	59
	00:08:43	60
	00:08:44	60
	00:08:45	61
	00:08:46	63
	00:08:47	67
	00:08:48	69
	00:08:49	70
	00:08:50	69
	00:08:51	69
	00:08:52	68
	00:08:53	68
	00:08:54	67
	00:08:55	66
	00:08:56	66
	00:08:57	66
	00:08:58	67
	00:08:59	67
	00:09:00	66
	00:09:01	64
	00:09:02	63
	00:09:03	62
	00:09:04	61
	00:09:05	61
	00:09:06	61
	00:09:07	60
	00:09:08	59
	00:09:09	60
	00:09:10	59
	00:09:11	58
	00:09:12	58
	00:09:13	58
	00:09:14	58
	00:09:15	58
	00:09:16	57
	00:09:17	57
	00:09:18	56
	00:09:19	56
	00:09:20	56
	00:09:21	56
	00:09:22	56
	00:09:23	56
	00:09:24	55
	00:09:25	56
	00:09:26	57
	00:09:27	58
	00:09:28	61
	00:09:29	61
	00:09:30	62
	00:09:31	63
	00:09:32	65
	00:09:33	68
	00:09:34	68
	00:09:35	67
	00:09:36	67
	00:09:37	67
	00:09:38	66
	00:09:39	66
	00:09:40	66
	00:09:41	65
	00:09:42	64
	00:09:43	63
	00:09:44	63
	00:09:45	62
	00:09:46	62
	00:09:47	61
	00:09:48	61
	00:09:49	60
	00:09:50	59
	00:09:51	58
	00:09:52	57
	00:09:53	57
	00:09:54	57
	00:09:55	56
	00:09:56	55
	00:09:57	56
	00:09:58	56
	00:09:59	56
	00:10:00	56
	00:10:01	57
	00:10:02	57
	00:10:03	59
	00:10:04	60
	00:10:05	60
	00:10:06	62
	00:10:07	63
	00:10:08	65
	00:10:09	66
	00:10:10	66
	00:10:11	66
	00:10:12	66
	00:10:13	66
	00:10:14	65
	00:10:15	65
	00:10:16	65
	00:10:17	65
	00:10:18	64
	00:10:19	64
	00:10:20	64
	00:10:21	64
	00:10:22	64
	00:10:23	64
	00:10:24	65
	00:10:25	66
	00:10:26	67
	00:10:27	70
	00:10:28	71
	00:10:29	71
	00:10:30	72
	00:10:31	72
	00:10:32	72
	00:10:33	71
	00:10:34	69
	00:10:35	68
	00:10:36	67
	00:10:37	66
	00:10:38	65
	00:10:39	64
	00:10:40	63
	00:10:41	63
	00:10:42	63
	00:10:43	63
	00:10:44	61
	00:10:45	60
	00:10:46	59
	00:10:47	59
	00:10:48	58
	00:10:49	58
	00:10:50	58
	00:10:51	59
	00:10:52	61
	00:10:53	62
	00:10:54	64
	00:10:55	65
	00:10:56	66
	00:10:57	67
	00:10:58	67
	00:10:59	65
	00:11:00	64
	00:11:01	64
	00:11:02	64
	00:11:03	63
	00:11:04	63
	00:11:05	63
	00:11:06	63
	00:11:07	62
	00:11:08	62
	00:11:09	62
	00:11:10	62
	00:11:11	62
	00:11:12	62
	00:11:13	63
	00:11:14	64
	00:11:15	64
	00:11:16	66
	00:11:17	71
	00:11:18	73
	00:11:19	73
	00:11:20	72
	00:11:21	71
	00:11:22	71
	00:11:23	72
	00:11:24	72
	00:11:25	71
	00:11:26	70
	00:11:27	70
	00:11:28	71
	00:11:29	72
	00:11:30	72
	00:11:31	70
	00:11:32	70
	00:11:33	69
	00:11:34	69
	00:11:35	69
	00:11:36	69
	00:11:37	69
	00:11:38	70
	00:11:39	68
	00:11:40	68
	00:11:41	67
	00:11:42	67
	00:11:43	67
	00:11:44	66
	00:11:45	65
	00:11:46	65
	00:11:47	64
	00:11:48	63
	00:11:49	62
	00:11:50	62
	00:11:51	62
	00:11:52	62
	00:11:53	62
	00:11:54	62
	00:11:55	61
	00:11:56	61
	00:11:57	61
	00:11:58	61
	00:11:59	61
	00:12:00	61
	00:12:01	61
	00:12:02	61
	00:12:03	64
	00:12:04	67
	00:12:05	67
	00:12:06	67
	00:12:07	66
	00:12:08	66
	00:12:09	67
	00:12:10	67
	00:12:11	67
	00:12:12	66
	00:12:13	66
	00:12:14	67
	00:12:15	66
	00:12:16	66
	00:12:17	66
	00:12:18	65
	00:12:19	64
	00:12:20	63
	00:12:21	63
	00:12:22	62
	00:12:23	61
	00:12:24	61
	00:12:25	61
	00:12:26	60
	00:12:27	60
	00:12:28	60
	00:12:29	60
	00:12:30	60
	00:12:31	61
	00:12:32	61
	00:12:33	61
	00:12:34	61
	00:12:35	61
	00:12:36	62
	00:12:37	64
	00:12:38	65
	00:12:39	65
	00:12:40	66
	00:12:41	67
	00:12:42	68
	00:12:43	69
	00:12:44	70
	00:12:45	70
	00:12:46	69
	00:12:47	68
	00:12:48	66
	00:12:49	65
	00:12:50	65
	00:12:51	66
	00:12:52	66
	00:12:53	66
	00:12:54	66
	00:12:55	65
	00:12:56	64
	00:12:57	64
	00:12:58	64
	00:12:59	63
	00:13:00	62
	00:13:01	61
	00:13:02	61
	00:13:03	61
	00:13:04	61
	00:13:05	61
	00:13:06	61
	00:13:07	61
	00:13:08	60
	00:13:09	61
	00:13:10	60
	00:13:11	60
	00:13:12	60
	00:13:13	60
	00:13:14	60
	00:13:15	60
	00:13:16	60
	00:13:17	61
	00:13:18	62
	00:13:19	63
	00:13:20	63
	00:13:21	63
	00:13:22	64
	00:13:23	64
	00:13:24	65
	00:13:25	67
	00:13:26	68
	00:13:27	71
	00:13:28	73
	00:13:29	75
	00:13:30	78
	00:13:31	79
	00:13:32	80
	00:13:33	81
	00:13:34	82
	00:13:35	81
	00:13:36	80
	00:13:37	79
	00:13:38	79
	00:13:39	79
	00:13:40	78
	00:13:41	77
	00:13:42	75
	00:13:43	73
	00:13:44	73
	00:13:45	74
	00:13:46	74
	00:13:47	74
	00:13:48	74
	00:13:49	72
	00:13:50	70
	00:13:51	69
	00:13:52	67
	00:13:53	66
	00:13:54	67
	00:13:55	66
	00:13:56	65
	00:13:57	70
	00:13:58	70
	00:13:59	70
	00:14:00	77
	00:14:01	77
	00:14:02	77
	00:14:03	77
	00:14:04	77
	00:14:05	76
	00:14:06	76
	00:14:07	76
	00:14:08	74
	00:14:09	73
	00:14:10	71
	00:14:11	70
	00:14:12	69
	00:14:13	67
	00:14:14	66
	00:14:15	64
	00:14:16	64
	00:14:17	64
	00:14:18	71
	00:14:19	71
	00:14:20	70
	00:14:21	70
	00:14:22	76
	00:14:23	76
	00:14:24	76
	00:14:25	76
	00:14:26	76
	00:14:27	74
	00:14:28	73
	00:14:29	73
	00:14:30	72
	00:14:31	70
	00:14:32	68
	00:14:33	66
	00:14:34	66
	00:14:35	65
	00:14:36	64
	00:14:37	64
	00:14:38	65
	00:14:39	66
	00:14:40	66
	00:14:41	67
	00:14:42	68
	00:14:43	67
	00:14:44	66
	00:14:45	66
	00:14:46	65
	00:14:47	65
	00:14:48	64
	00:14:49	64
	00:14:50	63
	00:14:51	62
	00:14:52	61
	00:14:53	60
	00:14:54	59
	00:14:55	58
	00:14:56	57
	00:14:57	57
	00:14:58	58
	00:14:59	58
	00:15:00	58
	00:15:01	55
	00:15:02	54
	00:15:03	54
	00:15:04	56
	00:15:05	56
	00:15:06	55
	00:15:07	56
	00:15:08	56
	00:15:09	56
	00:15:10	56
	00:15:11	56
	00:15:12	56
	00:15:13	56
	00:15:14	55
	00:15:15	55
	00:15:16	55
	00:15:17	55
	00:15:18	54
	00:15:19	54
	00:15:20	55
	00:15:21	55
	00:15:22	55
	00:15:23	54
	00:15:24	54
	00:15:25	54
	00:15:26	54
	00:15:27	54
	00:15:28	54
	00:15:29	54
	00:15:30	55
	00:15:31	56
	00:15:32	55
	00:15:33	55
	00:15:34	55
	00:15:35	56
	00:15:36	56
	00:15:37	57
	00:15:38	58
	00:15:39	58
	00:15:40	59
	00:15:41	59
	00:15:42	58
	00:15:43	58
	00:15:44	58
	00:15:45	58
	00:15:46	58
	00:15:47	58
	00:15:48	57
	00:15:49	58
	00:15:50	59
	00:15:51	60
	00:15:52	60
	00:15:53	60
	00:15:54	60
	00:15:55	60
	00:15:56	60
	00:15:57	61
	00:15:58	62
	00:15:59	64
	00:16:00	66
	00:16:01	71
	00:16:02	72
	00:16:03	72
	00:16:04	74
	00:16:05	74
	00:16:06	74
	00:16:07	74
	00:16:08	74
	00:16:09	73
	00:16:10	72
	00:16:11	71
	00:16:12	71
	00:16:13	70
	00:16:14	69
	00:16:15	67
	00:16:16	65
	00:16:17	65
	00:16:18	71
	00:16:19	79
	00:16:20	79
	00:16:21	86
	00:16:22	86
	00:16:23	86
	00:16:24	81
	00:16:25	79
	00:16:26	77
	00:16:27	75
	00:16:28	73
	00:16:29	71
	00:16:30	70
	00:16:31	70
	00:16:32	68
	00:16:33	67
	00:16:34	66
	00:16:35	65
	00:16:36	65
	00:16:37	64
	00:16:38	64
	00:16:39	70
	00:16:40	70
	00:16:41	70
	00:16:42	70
	00:16:43	70
	00:16:44	70
	00:16:45	70
	00:16:46	70
	00:16:47	70
	00:16:48	70
	00:16:49	70
	00:16:50	70
	00:16:51	70
	00:16:52	70
	00:16:53	70
	00:16:54	70
	00:16:55	108
	00:16:56	108
	00:16:57	94
	00:16:58	85
	00:16:59	81
	00:17:00	81
	00:17:01	78
	00:17:02	75
	00:17:03	72
	00:17:04	71
	00:17:05	69
	00:17:06	69
	00:17:07	68
	00:17:08	68
	00:17:09	65
	00:17:10	64
	00:17:11	63
	00:17:12	62
	00:17:13	61
	00:17:14	61
	00:17:15	60
	00:17:16	60
	00:17:17	61
	00:17:18	61
	00:17:19	60
	00:17:20	61
	00:17:21	61
	00:17:22	62
	00:17:23	64
	00:17:24	64
	00:17:25	64
	00:17:26	64
	00:17:27	63
	00:17:28	62
	00:17:29	62
	00:17:30	62
	00:17:31	62
	00:17:32	63
	00:17:33	64
	00:17:34	65
	00:17:35	67
	00:17:36	70
	00:17:37	70
	00:17:38	70
	00:17:39	69
	00:17:40	68
	00:17:41	67
	00:17:42	66
	00:17:43	64
	00:17:44	64
	00:17:45	62
	00:17:46	61
	00:17:47	60
	00:17:48	60
	00:17:49	59
	00:17:50	58
	00:17:51	58
	00:17:52	58
	00:17:53	57
	00:17:54	58
	00:17:55	57
	00:17:56	57
	00:17:57	57
	00:17:58	57
	00:17:59	59
	00:18:00	60
	00:18:01	60
	00:18:02	66
	00:18:03	66
	00:18:04	66
	00:18:05	66
	00:18:06	68
	00:18:07	69
	00:18:08	72
	00:18:09	73
	00:18:10	74
	00:18:11	76
	00:18:12	77
	00:18:13	77
	00:18:14	78
	00:18:15	78
	00:18:16	78
	00:18:17	78
	00:18:18	79
	00:18:19	79
	00:18:20	80
	00:18:21	80
	00:18:22	80
	00:18:23	79
	00:18:24	79
	00:18:25	79
	00:18:26	79
	00:18:27	80
	00:18:28	79
	00:18:29	80
	00:18:30	80
	00:18:31	80
	00:18:32	81
	00:18:33	81
	00:18:34	81
	00:18:35	81
	00:18:36	80
	00:18:37	81
	00:18:38	81
	00:18:39	80
	00:18:40	79
	00:18:41	78
	00:18:42	78
	00:18:43	78
	00:18:44	79
	00:18:45	80
	00:18:46	80
	00:18:47	80
	00:18:48	80
	00:18:49	84
	00:18:50	85
	00:18:51	86
	00:18:52	86
	00:18:53	86
	00:18:54	86
	00:18:55	88
	00:18:56	88
	00:18:57	87
	00:18:58	87
	00:18:59	87
	00:19:00	86
	00:19:01	85
	00:19:02	85
	00:19:03	85
	00:19:04	86
	00:19:05	86
	00:19:06	86
	00:19:07	87
	00:19:08	87
	00:19:09	87
	00:19:10	87
	00:19:11	86
	00:19:12	86
	00:19:13	85
	00:19:14	85
	00:19:15	85
	00:19:16	85
	00:19:17	85
	00:19:18	86
	00:19:19	86
	00:19:20	86
	00:19:21	85
	00:19:22	85
	00:19:23	85
	00:19:24	84
	00:19:25	83
	00:19:26	82
	00:19:27	82
	00:19:28	82
	00:19:29	82
	00:19:30	81
	00:19:31	80
	00:19:32	80
	00:19:33	80
	00:19:34	80
	00:19:35	79
	00:19:36	79
	00:19:37	80
	00:19:38	80
	00:19:39	80
	00:19:40	81
	00:19:41	81
	00:19:42	81
	00:19:43	81
	00:19:44	81
	00:19:45	82
	00:19:46	82
	00:19:47	82
	00:19:48	82
	00:19:49	82
	00:19:50	80
	00:19:51	79
	00:19:52	80
	00:19:53	81
	00:19:54	81
	00:19:55	83
	00:19:56	84
	00:19:57	85
	00:19:58	86
	00:19:59	87
	00:20:00	87
	00:20:01	87
	00:20:02	86
	00:20:03	86
	00:20:04	85
	00:20:05	84
	00:20:06	84
	00:20:07	83
	00:20:08	83
	00:20:09	83
	00:20:10	83
	00:20:11	83
	00:20:12	83
	00:20:13	83
	00:20:14	84
	00:20:15	85
	00:20:16	85
	00:20:17	85
	00:20:18	85
	00:20:19	84
	00:20:20	84
	00:20:21	85
	00:20:22	86
	00:20:23	86
	00:20:24	86
	00:20:25	87
	00:20:26	87
	00:20:27	87
	00:20:28	88
	00:20:29	89
	00:20:30	88
	00:20:31	87
	00:20:32	87
	00:20:33	87
	00:20:34	88
	00:20:35	88
	00:20:36	87
	00:20:37	87
	00:20:38	86
	00:20:39	86
	00:20:40	86
	00:20:41	87
	00:20:42	87
	00:20:43	88
	00:20:44	88
	00:20:45	88
	00:20:46	88
	00:20:47	88
	00:20:48	86
	00:20:49	85
	00:20:50	85
	00:20:51	85
	00:20:52	85
	00:20:53	86
	00:20:54	86
	00:20:55	86
	00:20:56	87
	00:20:57	86
	00:20:58	85
	00:20:59	85
	00:21:00	85
	00:21:01	84
	00:21:02	84
	00:21:03	85
	00:21:04	85
	00:21:05	86
	00:21:06	86
	00:21:07	87
	00:21:08	88
	00:21:09	88
	00:21:10	88
	00:21:11	88
	00:21:12	88
	00:21:13	87
	00:21:14	88
	00:21:15	87
	00:21:16	86
	00:21:17	86
	00:21:18	85
	00:21:19	85
	00:21:20	84
	00:21:21	84
	00:21:22	84
	00:21:23	84
	00:21:24	83
	00:21:25	83
	00:21:26	83
	00:21:27	83
	00:21:28	84
	00:21:29	85
	00:21:30	84
	00:21:31	83
	00:21:32	84
	00:21:33	83
	00:21:34	83
	00:21:35	84
	00:21:36	85
	00:21:37	85
	00:21:38	84
	00:21:39	84
	00:21:40	84
	00:21:41	84
	00:21:42	83
	00:21:43	84
	00:21:44	84
	00:21:45	84
	00:21:46	85
	00:21:47	84
	00:21:48	82
	00:21:49	81
	00:21:50	81
	00:21:51	81
	00:21:52	81
	00:21:53	81
	00:21:54	80
	00:21:55	79
	00:21:56	80
	00:21:57	81
	00:21:58	82
	00:21:59	83
	00:22:00	84
	00:22:01	83
	00:22:02	83
	00:22:03	81
	00:22:04	81
	00:22:05	81
	00:22:06	82
	00:22:07	83
	00:22:08	84
	00:22:09	84
	00:22:10	85
	00:22:11	85
	00:22:12	85
	00:22:13	84
	00:22:14	83
	00:22:15	83
	00:22:16	82
	00:22:17	82
	00:22:18	81
	00:22:19	81
	00:22:20	81
	00:22:21	81
	00:22:22	81
	00:22:23	81
	00:22:24	81
	00:22:25	81
	00:22:26	82
	00:22:27	82
	00:22:28	81
	00:22:29	81
	00:22:30	81
	00:22:31	82
	00:22:32	84
	00:22:33	85
	00:22:34	86
	00:22:35	86
	00:22:36	86
	00:22:37	86
	00:22:38	85
	00:22:39	84
	00:22:40	84
	00:22:41	84
	00:22:42	84
	00:22:43	85
	00:22:44	85
	00:22:45	85
	00:22:46	85
	00:22:47	86
	00:22:48	86
	00:22:49	87
	00:22:50	87
	00:22:51	88
	00:22:52	88
	00:22:53	88
	00:22:54	88
	00:22:55	89
	00:22:56	89
	00:22:57	90
	00:22:58	90
	00:22:59	91
	00:23:00	91
	00:23:01	91
	00:23:02	91
	00:23:03	90
	00:23:04	90
	00:23:05	91
	00:23:06	91
	00:23:07	93
	00:23:08	92
	00:23:09	91
	00:23:10	90
	00:23:11	89
	00:23:12	89
	00:23:13	89
	00:23:14	89
	00:23:15	89
	00:23:16	89
	00:23:17	90
	00:23:18	90
	00:23:19	90
	00:23:20	90
	00:23:21	89
	00:23:22	88
	00:23:23	87
	00:23:24	86
	00:23:25	86
	00:23:26	86
	00:23:27	86
	00:23:28	86
	00:23:29	87
	00:23:30	87
	00:23:31	86
	00:23:32	86
	00:23:33	86
	00:23:34	86
	00:23:35	86
	00:23:36	86
	00:23:37	86
	00:23:38	85
	00:23:39	86
	00:23:40	86
	00:23:41	85
	00:23:42	85
	00:23:43	85
	00:23:44	85
	00:23:45	85
	00:23:46	85
	00:23:47	85
	00:23:48	84
	00:23:49	84
	00:23:50	84
	00:23:51	85
	00:23:52	85
	00:23:53	85
	00:23:54	86
	00:23:55	86
	00:23:56	86
	00:23:57	86
	00:23:58	86
	00:23:59	86
	00:24:00	85
	00:24:01	86
	00:24:02	85
	00:24:03	86
	00:24:04	86
	00:24:05	86
	00:24:06	86
	00:24:07	85
	00:24:08	85
	00:24:09	85
	00:24:10	86
	00:24:11	86
	00:24:12	87
	00:24:13	87
	00:24:14	87
	00:24:15	88
	00:24:16	87
	00:24:17	88
	00:24:18	88
	00:24:19	88
	00:24:20	88
	00:24:21	88
	00:24:22	88
	00:24:23	88
	00:24:24	88
	00:24:25	88
	00:24:26	88
	00:24:27	89
	00:24:28	90
	00:24:29	92
	00:24:30	92
	00:24:31	92
	00:24:32	91
	00:24:33	90
	00:24:34	90
	00:24:35	91
	00:24:36	90
	00:24:37	91
	00:24:38	91
	00:24:39	90
	00:24:40	90
	00:24:41	89
	00:24:42	90
	00:24:43	90
	00:24:44	90
	00:24:45	90
	00:24:46	90
	00:24:47	90
	00:24:48	89
	00:24:49	89
	00:24:50	89
	00:24:51	89
	00:24:52	89
	00:24:53	88
	00:24:54	88
	00:24:55	88
	00:24:56	89
	00:24:57	90
	00:24:58	89
	00:24:59	89
	00:25:00	89
	00:25:01	89
	00:25:02	88
	00:25:03	88
	00:25:04	89
	00:25:05	89
	00:25:06	90
	00:25:07	90
	00:25:08	90
	00:25:09	91
	00:25:10	91
	00:25:11	91
	00:25:12	91
	00:25:13	91
	00:25:14	91
	00:25:15	92
	00:25:16	92
	00:25:17	92
	00:25:18	92
	00:25:19	91
	00:25:20	91
	00:25:21	90
	00:25:22	89
	00:25:23	89
	00:25:24	90
	00:25:25	89
	00:25:26	90
	00:25:27	89
	00:25:28	89
	00:25:29	90
	00:25:30	89
	00:25:31	89
	00:25:32	87
	00:25:33	87
	00:25:34	86
	00:25:35	85
	00:25:36	85
	00:25:37	87
	00:25:38	87
	00:25:39	87
	00:25:40	87
	00:25:41	89
	00:25:42	89
	00:25:43	87
	00:25:44	86
	00:25:45	87
	00:25:46	87
	00:25:47	86
	00:25:48	86
	00:25:49	87
	00:25:50	88
	00:25:51	88
	00:25:52	87
	00:25:53	88
	00:25:54	89
	00:25:55	88
	00:25:56	87
	00:25:57	86
	00:25:58	85
	00:25:59	83
	00:26:00	82
	00:26:01	83
	00:26:02	84
	00:26:03	84
	00:26:04	84
	00:26:05	86
	00:26:06	87
	00:26:07	86
	00:26:08	86
	00:26:09	88
	00:26:10	89
	00:26:11	89
	00:26:12	89
	00:26:13	89
	00:26:14	90
	00:26:15	90
	00:26:16	89
	00:26:17	89
	00:26:18	89
	00:26:19	90
	00:26:20	90
	00:26:21	90
	00:26:22	91
	00:26:23	91
	00:26:24	90
	00:26:25	90
	00:26:26	90
	00:26:27	88
	00:26:28	88
	00:26:29	88
	00:26:30	89
	00:26:31	89
	00:26:32	88
	00:26:33	89
	00:26:34	89
	00:26:35	89
	00:26:36	89
	00:26:37	89
	00:26:38	89
	00:26:39	88
	00:26:40	87
	00:26:41	87
	00:26:42	88
	00:26:43	88
	00:26:44	88
	00:26:45	88
	00:26:46	89
	00:26:47	89
	00:26:48	88
	00:26:49	88
	00:26:50	88
	00:26:51	87
	00:26:52	87
	00:26:53	87
	00:26:54	88
	00:26:55	88
	00:26:56	87
	00:26:57	88
	00:26:58	89
	00:26:59	89
	00:27:00	88
	00:27:01	88
	00:27:02	88
	00:27:03	89
	00:27:04	88
	00:27:05	89
	00:27:06	89
	00:27:07	89
	00:27:08	88
	00:27:09	89
	00:27:10	89
	00:27:11	90
	00:27:12	89
	00:27:13	90
	00:27:14	91
	00:27:15	90
	00:27:16	90
	00:27:17	89
	00:27:18	90
	00:27:19	90
	00:27:20	88
	00:27:21	87
	00:27:22	87
	00:27:23	88
	00:27:24	87
	00:27:25	87
	00:27:26	87
	00:27:27	88
	00:27:28	87
	00:27:29	87
	00:27:30	87
	00:27:31	89
	00:27:32	88
	00:27:33	87
	00:27:34	87
	00:27:35	88
	00:27:36	88
	00:27:37	88
	00:27:38	88
	00:27:39	89
	00:27:40	88
	00:27:41	87
	00:27:42	87
	00:27:43	88
	00:27:44	88
	00:27:45	87
	00:27:46	88
	00:27:47	89
	00:27:48	88
	00:27:49	87
	00:27:50	88
	00:27:51	88
	00:27:52	88
	00:27:53	87
	00:27:54	87
	00:27:55	88
	00:27:56	88
	00:27:57	89
	00:27:58	91
	00:27:59	91
	00:28:00	91
	00:28:01	90
	00:28:02	89
	00:28:03	88
	00:28:04	86
	00:28:05	84
	00:28:06	82
	00:28:07	81
	00:28:08	80
	00:28:09	79
	00:28:10	79
	00:28:11	79
	00:28:12	79
	00:28:13	79
	00:28:14	81
	00:28:15	80
	00:28:16	78
	00:28:17	78
	00:28:18	77
	00:28:19	75
	00:28:20	75
	00:28:21	76
	00:28:22	78
	00:28:23	78
	00:28:24	78
	00:28:25	78
	00:28:26	76
	00:28:27	76
	00:28:28	75
	00:28:29	74
	00:28:30	74
	00:28:31	74
	00:28:32	75
	00:28:33	76
	00:28:34	77
	00:28:35	76
	00:28:36	77
	00:28:37	77
	00:28:38	75
	00:28:39	75
	00:28:40	74
	00:28:41	74
	00:28:42	73
	00:28:43	71
	00:28:44	70
	00:28:45	70
	00:28:46	69
	00:28:47	69
	00:28:48	69
	00:28:49	69
	00:28:50	71
	00:28:51	71
	00:28:52	71
	00:28:53	70
	00:28:54	70
	00:28:55	69
	00:28:56	69
	00:28:57	68
	00:28:58	67
	00:28:59	69
	00:29:00	68
	00:29:01	69
	00:29:02	69
	00:29:03	69
	00:29:04	69
	00:29:05	69
	00:29:06	68
	00:29:07	67
	00:29:08	67
	00:29:09	67
	00:29:10	67
	00:29:11	67
	00:29:12	68
	00:29:13	69
	00:29:14	69
	00:29:15	67
	00:29:16	66
	00:29:17	65
	00:29:18	65
	00:29:19	65
	00:29:20	65
	00:29:21	64
	00:29:22	65
	00:29:23	65
	00:29:24	65
	00:29:25	66
	00:29:26	66
	00:29:27	66
	00:29:28	66
	00:29:29	66
	00:29:30	66
	00:29:31	65
	00:29:32	65
	00:29:33	64
	00:29:34	64
	00:29:35	65
	00:29:36	66
	00:29:37	67
	00:29:38	67
	00:29:39	67
	00:29:40	67
	00:29:41	68
	00:29:42	67
	00:29:43	66
	00:29:44	65
	00:29:45	65
	00:29:46	65
	00:29:47	65
	00:29:48	65
	00:29:49	66
	00:29:50	66
	00:29:51	66
	00:29:52	66
	00:29:53	67
	00:29:54	68
	00:29:55	69
	00:29:56	69
	00:29:57	69
	00:29:58	70
	00:29:59	72
	00:30:00	74
	00:30:01	73
	00:30:02	73
	00:30:03	73
	00:30:04	72
	00:30:05	71
	00:30:06	69
	00:30:07	69
	00:30:08	69
	00:30:09	68
	00:30:10	68
	00:30:11	68
	00:30:12	68
	00:30:13	67
	00:30:14	67
	00:30:15	67
	00:30:16	66
	00:30:17	66
	00:30:18	65
	00:30:19	66
	00:30:20	67
	00:30:21	67
	00:30:22	66
	00:30:23	67
	00:30:24	67
	00:30:25	68
	00:30:26	69
	00:30:27	70
	00:30:28	71
	00:30:29	69
	00:30:30	69
	00:30:31	68
	00:30:32	67
	00:30:33	67
	00:30:34	67
	00:30:35	67
	00:30:36	68
	00:30:37	68
	00:30:38	69
	00:30:39	68
	00:30:40	68
	00:30:41	67
	00:30:42	69
	00:30:43	70
	00:30:44	70
	00:30:45	69
	00:30:46	69
	00:30:47	69
	00:30:48	68
	00:30:49	68
	00:30:50	67
	00:30:51	67
	00:30:52	68
	00:30:53	67
	00:30:54	65
	00:30:55	64
	00:30:56	63
	00:30:57	63
	00:30:58	61
	00:30:59	61
	00:31:00	61
	00:31:01	60
	00:31:02	61
	00:31:03	61
	00:31:04	62
	00:31:05	62
	00:31:06	62
	00:31:07	62
	00:31:08	61
	00:31:09	62
	00:31:10	62
	00:31:11	62
	00:31:12	61
	00:31:13	62
	00:31:14	63
	00:31:15	64
	00:31:16	64
	00:31:17	63
	00:31:18	64
	00:31:19	67
	00:31:20	67
	00:31:21	70
	00:31:22	71
	00:31:23	70
	00:31:24	70
	00:31:25	69
	00:31:26	69
	00:31:27	69
	00:31:28	68
	00:31:29	67
	00:31:30	67
	00:31:31	65
	00:31:32	64
	00:31:33	64
	00:31:34	64
	00:31:35	62
	00:31:36	63
	00:31:37	62
	00:31:38	61
	00:31:39	61
	00:31:40	60
	00:31:41	59
	00:31:42	60
	00:31:43	60
	00:31:44	61
	00:31:45	61
	00:31:46	62
	00:31:47	62
	00:31:48	61
	00:31:49	61
	00:31:50	61
	00:31:51	60
	00:31:52	59
	00:31:53	60
	00:31:54	61
	00:31:55	61
	00:31:56	62
	00:31:57	62
	00:31:58	62
	00:31:59	62
	00:32:00	62
	00:32:01	63
	00:32:02	64
	00:32:03	65
	00:32:04	65
	00:32:05	65
	00:32:06	66
	00:32:07	67
	00:32:08	68
	00:32:09	68
	00:32:10	67
	00:32:11	66
	00:32:12	67
	00:32:13	68
	00:32:14	67
	00:32:15	66
	00:32:16	66
	00:32:17	65
	00:32:18	64
	00:32:19	64
	00:32:20	63
	00:32:21	63
	00:32:22	62
	00:32:23	63
	00:32:24	64
	00:32:25	64
	00:32:26	63
	00:32:27	64
	00:32:28	65
	00:32:29	65
	00:32:30	65
	00:32:31	66
	00:32:32	66
	00:32:33	65
	00:32:34	65
	00:32:35	65
	00:32:36	65
	00:32:37	65
	00:32:38	66
	00:32:39	69
	00:32:40	70
	00:32:41	72
	00:32:42	73
	00:32:43	71
	00:32:44	72
	00:32:45	72
	00:32:46	71
	00:32:47	70
	00:32:48	70
	00:32:49	68
	00:32:50	67
	00:32:51	67
	00:32:52	66
	00:32:53	66
	00:32:54	66
	00:32:55	66
	00:32:56	67
	00:32:57	67
	00:32:58	65
	00:32:59	65
	00:33:00	64
	00:33:01	64
	00:33:02	64
	00:33:03	65
	00:33:04	66
	00:33:05	67
	00:33:06	68
	00:33:07	69
	00:33:08	69
	00:33:09	71
	00:33:10	71
	00:33:11	72
	00:33:12	73
	00:33:13	74
	00:33:14	75
	00:33:15	75
	00:33:16	76
[truncated: 1,646 more rows]
