# Supplementary material for: Handcycling with concurrent lower body low-frequency electromyostimulation significantly increases acute oxygen uptake: implications for rehabilitation and prevention
Source: PeerJ. 2022 May 18;10:e13333. doi: 10.7717/peerj.13333 (PMC9123886; doi:10.7717/peerj.13333)
Supplement: Supplemental Information 1 — Raw data for each participant (load, heart rate, spirometric data) and R-Scripts for data processing (as described in the material & method section under “Data aquisition”), and EMS intensity and blood lactate concentration. [file peerj-10-13333-s001.zip › raw_data/HR/EMS_Pilot_03_HR.CSV]

Name	Sport	Date	Start time	Duration	Total distance (km)	Average heart rate (bpm)	Average speed (km/h)	Max speed (km/h)	Average pace (min/km)	Max pace (min/km)	Calories	Fat percentage of calories(%)	Average cadence (rpm)	Average stride length (cm)	Running index	Training load	Ascent (m)	Descent (m)	Average power (W)	Max power (W)	Notes	Height (cm)	Weight (kg)	HR max	HR sit	VO2max
Steffen H	INDOOR_CYCLING	02-12-2020	16:27:43	00:59:18		94					447	56				22						190.0	115.0	200	55	49
Sample rate	Time	HR (bpm)	Speed (km/h)	Pace (min/km)	Cadence	Altitude (m)	Stride length (m)	Distances (m)	Temperatures (C)	Power (W)
1	00:00:00	79
	00:00:01	79
	00:00:02	79
	00:00:03	79
	00:00:04	79
	00:00:05	80
	00:00:06	80
	00:00:07	80
	00:00:08	80
	00:00:09	80
	00:00:10	80
	00:00:11	80
	00:00:12	80
	00:00:13	80
	00:00:14	80
	00:00:15	80
	00:00:16	80
	00:00:17	79
	00:00:18	80
	00:00:19	80
	00:00:20	78
	00:00:21	78
	00:00:22	78
	00:00:23	78
	00:00:24	78
	00:00:25	78
	00:00:26	78
	00:00:27	77
	00:00:28	77
	00:00:29	77
	00:00:30	78
	00:00:31	79
	00:00:32	80
	00:00:33	80
	00:00:34	79
	00:00:35	79
	00:00:36	78
	00:00:37	78
	00:00:38	78
	00:00:39	79
	00:00:40	79
	00:00:41	79
	00:00:42	79
	00:00:43	80
	00:00:44	80
	00:00:45	80
	00:00:46	80
	00:00:47	80
	00:00:48	80
	00:00:49	80
	00:00:50	80
	00:00:51	79
	00:00:52	80
	00:00:53	80
	00:00:54	82
	00:00:55	82
	00:00:56	83
	00:00:57	82
	00:00:58	82
	00:00:59	81
	00:01:00	80
	00:01:01	79
	00:01:02	78
	00:01:03	78
	00:01:04	79
	00:01:05	79
	00:01:06	78
	00:01:07	78
	00:01:08	77
	00:01:09	76
	00:01:10	76
	00:01:11	75
	00:01:12	75
	00:01:13	75
	00:01:14	75
	00:01:15	75
	00:01:16	75
	00:01:17	75
	00:01:18	74
	00:01:19	74
	00:01:20	74
	00:01:21	73
	00:01:22	73
	00:01:23	74
	00:01:24	74
	00:01:25	74
	00:01:26	76
	00:01:27	75
	00:01:28	75
	00:01:29	75
	00:01:30	74
	00:01:31	74
	00:01:32	74
	00:01:33	74
	00:01:34	75
	00:01:35	75
	00:01:36	75
	00:01:37	75
	00:01:38	74
	00:01:39	74
	00:01:40	74
	00:01:41	75
	00:01:42	76
	00:01:43	77
	00:01:44	77
	00:01:45	76
	00:01:46	75
	00:01:47	75
	00:01:48	75
	00:01:49	75
	00:01:50	76
	00:01:51	77
	00:01:52	77
	00:01:53	76
	00:01:54	76
	00:01:55	76
	00:01:56	76
	00:01:57	77
	00:01:58	77
	00:01:59	78
	00:02:00	77
	00:02:01	77
	00:02:02	77
	00:02:03	76
	00:02:04	76
	00:02:05	76
	00:02:06	76
	00:02:07	77
	00:02:08	77
	00:02:09	77
	00:02:10	78
	00:02:11	77
	00:02:12	78
	00:02:13	78
	00:02:14	78
	00:02:15	78
	00:02:16	78
	00:02:17	78
	00:02:18	79
	00:02:19	79
	00:02:20	79
	00:02:21	79
	00:02:22	79
	00:02:23	79
	00:02:24	79
	00:02:25	78
	00:02:26	78
	00:02:27	79
	00:02:28	78
	00:02:29	78
	00:02:30	78
	00:02:31	78
	00:02:32	77
	00:02:33	77
	00:02:34	78
	00:02:35	78
	00:02:36	78
	00:02:37	79
	00:02:38	79
	00:02:39	79
	00:02:40	78
	00:02:41	78
	00:02:42	78
	00:02:43	78
	00:02:44	79
	00:02:45	80
	00:02:46	80
	00:02:47	79
	00:02:48	78
	00:02:49	77
	00:02:50	77
	00:02:51	77
	00:02:52	78
	00:02:53	80
	00:02:54	81
	00:02:55	80
	00:02:56	79
	00:02:57	77
	00:02:58	77
	00:02:59	77
	00:03:00	77
	00:03:01	77
	00:03:02	77
	00:03:03	76
	00:03:04	76
	00:03:05	76
	00:03:06	76
	00:03:07	77
	00:03:08	78
	00:03:09	78
	00:03:10	79
	00:03:11	80
	00:03:12	80
	00:03:13	82
	00:03:14	83
	00:03:15	85
	00:03:16	86
	00:03:17	87
	00:03:18	88
	00:03:19	88
	00:03:20	88
	00:03:21	87
	00:03:22	87
	00:03:23	87
	00:03:24	87
	00:03:25	87
	00:03:26	87
	00:03:27	87
	00:03:28	86
	00:03:29	85
	00:03:30	84
	00:03:31	83
	00:03:32	82
	00:03:33	82
	00:03:34	83
	00:03:35	83
	00:03:36	83
	00:03:37	81
	00:03:38	81
	00:03:39	80
	00:03:40	79
	00:03:41	79
	00:03:42	79
	00:03:43	79
	00:03:44	79
	00:03:45	79
	00:03:46	79
	00:03:47	78
	00:03:48	78
	00:03:49	77
	00:03:50	77
	00:03:51	77
	00:03:52	78
	00:03:53	78
	00:03:54	78
	00:03:55	78
	00:03:56	78
	00:03:57	78
	00:03:58	77
	00:03:59	77
	00:04:00	77
	00:04:01	77
	00:04:02	77
	00:04:03	78
	00:04:04	78
	00:04:05	77
	00:04:06	77
	00:04:07	77
	00:04:08	77
	00:04:09	78
	00:04:10	78
	00:04:11	79
	00:04:12	79
	00:04:13	78
	00:04:14	78
	00:04:15	79
	00:04:16	78
	00:04:17	78
	00:04:18	78
	00:04:19	78
	00:04:20	77
	00:04:21	77
	00:04:22	77
	00:04:23	77
	00:04:24	77
	00:04:25	77
	00:04:26	77
	00:04:27	77
	00:04:28	76
	00:04:29	75
	00:04:30	76
	00:04:31	76
	00:04:32	76
	00:04:33	76
	00:04:34	77
	00:04:35	77
	00:04:36	77
	00:04:37	77
	00:04:38	77
	00:04:39	76
	00:04:40	76
	00:04:41	76
	00:04:42	76
	00:04:43	75
	00:04:44	75
	00:04:45	75
	00:04:46	75
	00:04:47	75
	00:04:48	75
	00:04:49	76
	00:04:50	75
	00:04:51	75
	00:04:52	75
	00:04:53	76
	00:04:54	76
	00:04:55	75
	00:04:56	75
	00:04:57	75
	00:04:58	75
	00:04:59	74
	00:05:00	74
	00:05:01	74
	00:05:02	74
	00:05:03	74
	00:05:04	74
	00:05:05	74
	00:05:06	74
	00:05:07	74
	00:05:08	74
	00:05:09	74
	00:05:10	73
	00:05:11	73
	00:05:12	74
	00:05:13	73
	00:05:14	75
	00:05:15	76
	00:05:16	77
	00:05:17	77
	00:05:18	77
	00:05:19	78
	00:05:20	78
	00:05:21	77
	00:05:22	77
	00:05:23	77
	00:05:24	77
	00:05:25	78
	00:05:26	78
	00:05:27	79
	00:05:28	80
	00:05:29	80
	00:05:30	80
	00:05:31	80
	00:05:32	79
	00:05:33	77
	00:05:34	76
	00:05:35	76
	00:05:36	77
	00:05:37	78
	00:05:38	78
	00:05:39	78
	00:05:40	77
	00:05:41	77
	00:05:42	77
	00:05:43	77
	00:05:44	80
	00:05:45	81
	00:05:46	83
	00:05:47	82
	00:05:48	82
	00:05:49	81
	00:05:50	82
	00:05:51	82
	00:05:52	82
	00:05:53	82
	00:05:54	82
	00:05:55	82
	00:05:56	82
	00:05:57	82
	00:05:58	82
	00:05:59	82
	00:06:00	81
	00:06:01	81
	00:06:02	81
	00:06:03	81
	00:06:04	81
	00:06:05	81
	00:06:06	81
	00:06:07	81
	00:06:08	82
	00:06:09	82
	00:06:10	83
	00:06:11	82
	00:06:12	82
	00:06:13	82
	00:06:14	82
	00:06:15	82
	00:06:16	82
	00:06:17	82
	00:06:18	81
	00:06:19	81
	00:06:20	81
	00:06:21	80
	00:06:22	80
	00:06:23	80
	00:06:24	80
	00:06:25	80
	00:06:26	79
	00:06:27	78
	00:06:28	78
	00:06:29	79
	00:06:30	80
	00:06:31	81
	00:06:32	80
	00:06:33	78
	00:06:34	78
	00:06:35	78
	00:06:36	77
	00:06:37	77
	00:06:38	77
	00:06:39	77
	00:06:40	77
	00:06:41	77
	00:06:42	78
	00:06:43	78
	00:06:44	77
	00:06:45	77
	00:06:46	77
	00:06:47	77
	00:06:48	77
	00:06:49	77
	00:06:50	76
	00:06:51	75
	00:06:52	75
	00:06:53	75
	00:06:54	75
	00:06:55	75
	00:06:56	75
	00:06:57	75
	00:06:58	74
	00:06:59	74
	00:07:00	74
	00:07:01	75
	00:07:02	75
	00:07:03	76
	00:07:04	75
	00:07:05	75
	00:07:06	75
	00:07:07	75
	00:07:08	75
	00:07:09	76
	00:07:10	76
	00:07:11	75
	00:07:12	75
	00:07:13	75
	00:07:14	76
	00:07:15	76
	00:07:16	76
	00:07:17	77
	00:07:18	77
	00:07:19	76
	00:07:20	77
	00:07:21	77
	00:07:22	76
	00:07:23	75
	00:07:24	75
	00:07:25	75
	00:07:26	75
	00:07:27	75
	00:07:28	75
	00:07:29	76
	00:07:30	76
	00:07:31	76
	00:07:32	76
	00:07:33	76
	00:07:34	76
	00:07:35	77
	00:07:36	77
	00:07:37	77
	00:07:38	76
	00:07:39	76
	00:07:40	76
	00:07:41	77
	00:07:42	78
	00:07:43	78
	00:07:44	77
	00:07:45	76
	00:07:46	76
	00:07:47	75
	00:07:48	76
	00:07:49	76
	00:07:50	76
	00:07:51	77
	00:07:52	77
	00:07:53	76
	00:07:54	76
	00:07:55	76
	00:07:56	75
	00:07:57	76
	00:07:58	76
	00:07:59	76
	00:08:00	75
	00:08:01	75
	00:08:02	76
	00:08:03	76
	00:08:04	75
	00:08:05	76
	00:08:06	75
	00:08:07	76
	00:08:08	77
	00:08:09	77
	00:08:10	77
	00:08:11	78
	00:08:12	78
	00:08:13	80
	00:08:14	80
	00:08:15	81
	00:08:16	82
	00:08:17	83
	00:08:18	84
	00:08:19	84
	00:08:20	84
	00:08:21	83
	00:08:22	82
	00:08:23	83
	00:08:24	84
	00:08:25	84
	00:08:26	84
	00:08:27	83
	00:08:28	83
	00:08:29	81
	00:08:30	81
	00:08:31	81
	00:08:32	81
	00:08:33	81
	00:08:34	81
	00:08:35	80
	00:08:36	80
	00:08:37	80
	00:08:38	80
	00:08:39	79
	00:08:40	79
	00:08:41	80
	00:08:42	80
	00:08:43	79
	00:08:44	79
	00:08:45	79
	00:08:46	78
	00:08:47	78
	00:08:48	78
	00:08:49	78
	00:08:50	78
	00:08:51	78
	00:08:52	77
	00:08:53	77
	00:08:54	77
	00:08:55	78
	00:08:56	78
	00:08:57	78
	00:08:58	79
	00:08:59	79
	00:09:00	78
	00:09:01	78
	00:09:02	78
	00:09:03	78
	00:09:04	79
	00:09:05	79
	00:09:06	78
	00:09:07	78
	00:09:08	78
	00:09:09	77
	00:09:10	77
	00:09:11	76
	00:09:12	76
	00:09:13	76
	00:09:14	75
	00:09:15	75
	00:09:16	75
	00:09:17	74
	00:09:18	74
	00:09:19	74
	00:09:20	74
	00:09:21	73
	00:09:22	73
	00:09:23	72
	00:09:24	72
	00:09:25	72
	00:09:26	72
	00:09:27	72
	00:09:28	72
	00:09:29	72
	00:09:30	72
	00:09:31	72
	00:09:32	72
	00:09:33	73
	00:09:34	73
	00:09:35	74
	00:09:36	75
	00:09:37	75
	00:09:38	75
	00:09:39	75
	00:09:40	75
	00:09:41	76
	00:09:42	76
	00:09:43	77
	00:09:44	78
	00:09:45	79
	00:09:46	78
	00:09:47	78
	00:09:48	78
	00:09:49	77
	00:09:50	77
	00:09:51	78
	00:09:52	78
	00:09:53	79
	00:09:54	80
	00:09:55	80
	00:09:56	78
	00:09:57	77
	00:09:58	77
	00:09:59	76
	00:10:00	75
	00:10:01	76
	00:10:02	76
	00:10:03	78
	00:10:04	78
	00:10:05	78
	00:10:06	78
	00:10:07	77
	00:10:08	77
	00:10:09	77
	00:10:10	77
	00:10:11	78
	00:10:12	78
	00:10:13	79
	00:10:14	79
	00:10:15	79
	00:10:16	78
	00:10:17	78
	00:10:18	78
	00:10:19	77
	00:10:20	78
	00:10:21	78
	00:10:22	78
	00:10:23	79
	00:10:24	79
	00:10:25	79
	00:10:26	78
	00:10:27	77
	00:10:28	77
	00:10:29	77
	00:10:30	78
	00:10:31	78
	00:10:32	78
	00:10:33	78
	00:10:34	78
	00:10:35	79
	00:10:36	79
	00:10:37	77
	00:10:38	77
	00:10:39	78
	00:10:40	80
	00:10:41	82
	00:10:42	85
	00:10:43	85
	00:10:44	85
	00:10:45	84
	00:10:46	83
	00:10:47	82
	00:10:48	81
	00:10:49	81
	00:10:50	81
	00:10:51	81
	00:10:52	81
	00:10:53	81
	00:10:54	80
	00:10:55	80
	00:10:56	80
	00:10:57	79
	00:10:58	78
	00:10:59	79
	00:11:00	79
	00:11:01	79
	00:11:02	79
	00:11:03	78
	00:11:04	77
	00:11:05	76
	00:11:06	75
	00:11:07	76
	00:11:08	76
	00:11:09	77
	00:11:10	77
	00:11:11	78
	00:11:12	78
	00:11:13	77
	00:11:14	76
	00:11:15	76
	00:11:16	77
	00:11:17	77
	00:11:18	77
	00:11:19	77
	00:11:20	77
	00:11:21	77
	00:11:22	78
	00:11:23	78
	00:11:24	78
	00:11:25	78
	00:11:26	77
	00:11:27	76
	00:11:28	77
	00:11:29	78
	00:11:30	80
	00:11:31	81
	00:11:32	83
	00:11:33	82
	00:11:34	82
	00:11:35	82
	00:11:36	80
	00:11:37	80
	00:11:38	80
	00:11:39	81
	00:11:40	80
	00:11:41	80
	00:11:42	79
	00:11:43	79
	00:11:44	78
	00:11:45	78
	00:11:46	77
	00:11:47	75
	00:11:48	75
	00:11:49	75
	00:11:50	74
	00:11:51	74
	00:11:52	74
	00:11:53	74
	00:11:54	74
	00:11:55	73
	00:11:56	74
	00:11:57	74
	00:11:58	74
	00:11:59	74
	00:12:00	75
	00:12:01	74
	00:12:02	74
	00:12:03	74
	00:12:04	74
	00:12:05	74
	00:12:06	74
	00:12:07	74
	00:12:08	75
	00:12:09	74
	00:12:10	74
	00:12:11	74
	00:12:12	76
	00:12:13	76
	00:12:14	75
	00:12:15	75
	00:12:16	75
	00:12:17	75
	00:12:18	75
	00:12:19	75
	00:12:20	75
	00:12:21	76
	00:12:22	77
	00:12:23	77
	00:12:24	77
	00:12:25	77
	00:12:26	77
	00:12:27	76
	00:12:28	76
	00:12:29	77
	00:12:30	78
	00:12:31	79
	00:12:32	79
	00:12:33	79
	00:12:34	78
	00:12:35	77
	00:12:36	76
	00:12:37	77
	00:12:38	78
	00:12:39	77
	00:12:40	77
	00:12:41	77
	00:12:42	77
	00:12:43	76
	00:12:44	76
	00:12:45	76
	00:12:46	76
	00:12:47	76
	00:12:48	76
	00:12:49	78
	00:12:50	79
	00:12:51	79
	00:12:52	78
	00:12:53	76
	00:12:54	76
	00:12:55	76
	00:12:56	75
	00:12:57	75
	00:12:58	76
	00:12:59	76
	00:13:00	76
	00:13:01	77
	00:13:02	76
	00:13:03	76
	00:13:04	76
	00:13:05	75
	00:13:06	75
	00:13:07	75
	00:13:08	76
	00:13:09	76
	00:13:10	76
	00:13:11	75
	00:13:12	75
	00:13:13	75
	00:13:14	76
	00:13:15	76
	00:13:16	78
	00:13:17	78
	00:13:18	78
	00:13:19	76
	00:13:20	75
	00:13:21	74
	00:13:22	74
	00:13:23	74
	00:13:24	75
	00:13:25	75
	00:13:26	76
	00:13:27	75
	00:13:28	74
	00:13:29	74
	00:13:30	73
	00:13:31	73
	00:13:32	74
	00:13:33	75
	00:13:34	75
	00:13:35	76
	00:13:36	77
	00:13:37	77
	00:13:38	76
	00:13:39	75
	00:13:40	74
	00:13:41	73
	00:13:42	72
	00:13:43	72
	00:13:44	73
	00:13:45	74
	00:13:46	75
	00:13:47	75
	00:13:48	76
	00:13:49	76
	00:13:50	76
	00:13:51	75
	00:13:52	75
	00:13:53	76
	00:13:54	75
	00:13:55	76
	00:13:56	76
	00:13:57	76
	00:13:58	76
	00:13:59	76
	00:14:00	78
	00:14:01	78
	00:14:02	78
	00:14:03	77
	00:14:04	77
	00:14:05	78
	00:14:06	78
	00:14:07	78
	00:14:08	78
	00:14:09	78
	00:14:10	79
	00:14:11	79
	00:14:12	80
	00:14:13	81
	00:14:14	82
	00:14:15	82
	00:14:16	82
	00:14:17	82
	00:14:18	82
	00:14:19	82
	00:14:20	84
	00:14:21	84
	00:14:22	86
	00:14:23	86
	00:14:24	88
	00:14:25	89
	00:14:26	90
	00:14:27	92
	00:14:28	93
	00:14:29	93
	00:14:30	93
	00:14:31	93
	00:14:32	92
	00:14:33	91
	00:14:34	91
	00:14:35	91
	00:14:36	92
	00:14:37	92
	00:14:38	92
	00:14:39	93
	00:14:40	94
	00:14:41	93
	00:14:42	93
	00:14:43	93
	00:14:44	90
	00:14:45	88
	00:14:46	85
	00:14:47	84
	00:14:48	83
	00:14:49	82
	00:14:50	81
	00:14:51	81
	00:14:52	81
	00:14:53	80
	00:14:54	79
	00:14:55	78
	00:14:56	77
	00:14:57	76
	00:14:58	75
	00:14:59	76
	00:15:00	76
	00:15:01	76
	00:15:02	77
	00:15:03	77
	00:15:04	77
	00:15:05	77
	00:15:06	76
	00:15:07	75
	00:15:08	76
	00:15:09	76
	00:15:10	75
	00:15:11	76
	00:15:12	76
	00:15:13	76
	00:15:14	76
	00:15:15	75
	00:15:16	75
	00:15:17	75
	00:15:18	76
	00:15:19	76
	00:15:20	76
	00:15:21	75
	00:15:22	73
	00:15:23	73
	00:15:24	73
	00:15:25	74
	00:15:26	75
	00:15:27	75
	00:15:28	76
	00:15:29	75
	00:15:30	75
	00:15:31	74
	00:15:32	73
	00:15:33	73
	00:15:34	73
	00:15:35	73
	00:15:36	72
	00:15:37	72
	00:15:38	72
	00:15:39	71
	00:15:40	71
	00:15:41	71
	00:15:42	71
	00:15:43	71
	00:15:44	71
	00:15:45	71
	00:15:46	72
	00:15:47	71
	00:15:48	70
	00:15:49	70
	00:15:50	70
	00:15:51	71
	00:15:52	71
	00:15:53	72
	00:15:54	72
	00:15:55	73
	00:15:56	73
	00:15:57	74
	00:15:58	74
	00:15:59	75
	00:16:00	77
	00:16:01	78
	00:16:02	79
	00:16:03	79
	00:16:04	78
	00:16:05	79
	00:16:06	80
	00:16:07	80
	00:16:08	80
	00:16:09	80
	00:16:10	81
	00:16:11	81
	00:16:12	81
	00:16:13	81
	00:16:14	79
	00:16:15	78
	00:16:16	78
	00:16:17	78
	00:16:18	77
	00:16:19	77
	00:16:20	76
	00:16:21	76
	00:16:22	75
	00:16:23	75
	00:16:24	75
	00:16:25	75
	00:16:26	75
	00:16:27	75
	00:16:28	74
	00:16:29	74
	00:16:30	74
	00:16:31	74
	00:16:32	74
	00:16:33	74
	00:16:34	75
	00:16:35	74
	00:16:36	74
	00:16:37	75
	00:16:38	75
	00:16:39	76
	00:16:40	77
	00:16:41	79
	00:16:42	79
	00:16:43	79
	00:16:44	79
	00:16:45	78
	00:16:46	78
	00:16:47	78
	00:16:48	79
	00:16:49	79
	00:16:50	80
	00:16:51	79
	00:16:52	80
	00:16:53	80
	00:16:54	79
	00:16:55	80
	00:16:56	80
	00:16:57	79
	00:16:58	79
	00:16:59	80
	00:17:00	81
	00:17:01	82
	00:17:02	82
	00:17:03	83
	00:17:04	83
	00:17:05	83
	00:17:06	84
	00:17:07	85
	00:17:08	85
	00:17:09	84
	00:17:10	84
	00:17:11	83
	00:17:12	83
	00:17:13	84
	00:17:14	84
	00:17:15	85
	00:17:16	85
	00:17:17	85
	00:17:18	85
	00:17:19	85
	00:17:20	85
	00:17:21	85
	00:17:22	86
	00:17:23	86
	00:17:24	86
	00:17:25	87
	00:17:26	86
	00:17:27	86
	00:17:28	86
	00:17:29	87
	00:17:30	89
	00:17:31	90
	00:17:32	91
	00:17:33	92
	00:17:34	92
	00:17:35	92
	00:17:36	92
	00:17:37	92
	00:17:38	92
	00:17:39	92
	00:17:40	92
	00:17:41	92
	00:17:42	91
	00:17:43	91
	00:17:44	90
	00:17:45	90
	00:17:46	90
	00:17:47	89
	00:17:48	89
	00:17:49	89
	00:17:50	88
	00:17:51	87
	00:17:52	86
	00:17:53	86
	00:17:54	87
	00:17:55	87
	00:17:56	88
	00:17:57	89
	00:17:58	89
	00:17:59	89
	00:18:00	89
	00:18:01	89
	00:18:02	89
	00:18:03	89
	00:18:04	90
	00:18:05	90
	00:18:06	91
	00:18:07	91
	00:18:08	91
	00:18:09	91
	00:18:10	91
	00:18:11	90
	00:18:12	90
	00:18:13	90
	00:18:14	90
	00:18:15	90
	00:18:16	91
	00:18:17	91
	00:18:18	92
	00:18:19	92
	00:18:20	92
	00:18:21	91
	00:18:22	91
	00:18:23	91
	00:18:24	91
	00:18:25	91
	00:18:26	91
	00:18:27	90
	00:18:28	90
	00:18:29	91
	00:18:30	91
	00:18:31	92
	00:18:32	92
	00:18:33	91
	00:18:34	90
	00:18:35	89
	00:18:36	88
	00:18:37	88
	00:18:38	89
	00:18:39	89
	00:18:40	90
	00:18:41	89
	00:18:42	89
	00:18:43	89
	00:18:44	89
	00:18:45	89
	00:18:46	89
	00:18:47	89
	00:18:48	89
	00:18:49	89
	00:18:50	89
	00:18:51	89
	00:18:52	89
	00:18:53	90
	00:18:54	90
	00:18:55	91
	00:18:56	91
	00:18:57	90
	00:18:58	90
	00:18:59	90
	00:19:00	89
	00:19:01	89
	00:19:02	90
	00:19:03	91
	00:19:04	91
	00:19:05	91
	00:19:06	90
	00:19:07	90
	00:19:08	91
	00:19:09	91
	00:19:10	92
	00:19:11	92
	00:19:12	92
	00:19:13	92
	00:19:14	91
	00:19:15	90
	00:19:16	90
	00:19:17	92
	00:19:18	92
	00:19:19	92
	00:19:20	93
	00:19:21	93
	00:19:22	93
	00:19:23	94
	00:19:24	94
	00:19:25	94
	00:19:26	95
	00:19:27	94
	00:19:28	93
	00:19:29	93
	00:19:30	92
	00:19:31	93
	00:19:32	93
	00:19:33	93
	00:19:34	94
	00:19:35	94
	00:19:36	93
	00:19:37	93
	00:19:38	93
	00:19:39	92
	00:19:40	92
	00:19:41	92
	00:19:42	92
	00:19:43	92
	00:19:44	92
	00:19:45	92
	00:19:46	93
	00:19:47	93
	00:19:48	93
	00:19:49	93
	00:19:50	93
	00:19:51	93
	00:19:52	93
	00:19:53	93
	00:19:54	93
	00:19:55	93
	00:19:56	93
	00:19:57	93
	00:19:58	94
	00:19:59	93
	00:20:00	93
	00:20:01	94
	00:20:02	95
	00:20:03	95
	00:20:04	95
	00:20:05	95
	00:20:06	95
	00:20:07	94
	00:20:08	93
	00:20:09	92
	00:20:10	91
	00:20:11	90
	00:20:12	90
	00:20:13	91
	00:20:14	92
	00:20:15	93
	00:20:16	94
	00:20:17	94
	00:20:18	93
	00:20:19	93
	00:20:20	93
	00:20:21	93
	00:20:22	93
	00:20:23	93
	00:20:24	92
	00:20:25	92
	00:20:26	92
	00:20:27	93
	00:20:28	93
	00:20:29	93
	00:20:30	93
	00:20:31	93
	00:20:32	92
	00:20:33	92
	00:20:34	92
	00:20:35	92
	00:20:36	93
	00:20:37	93
	00:20:38	94
	00:20:39	94
	00:20:40	95
	00:20:41	95
	00:20:42	95
	00:20:43	95
	00:20:44	94
	00:20:45	94
	00:20:46	94
	00:20:47	94
	00:20:48	94
	00:20:49	94
	00:20:50	94
	00:20:51	94
	00:20:52	94
	00:20:53	95
	00:20:54	95
	00:20:55	95
	00:20:56	95
	00:20:57	95
	00:20:58	95
	00:20:59	95
	00:21:00	94
	00:21:01	94
	00:21:02	94
	00:21:03	94
	00:21:04	94
	00:21:05	94
	00:21:06	94
	00:21:07	93
	00:21:08	93
	00:21:09	93
	00:21:10	93
	00:21:11	93
	00:21:12	93
	00:21:13	93
	00:21:14	93
	00:21:15	93
	00:21:16	93
	00:21:17	93
	00:21:18	93
	00:21:19	93
	00:21:20	94
	00:21:21	94
	00:21:22	93
	00:21:23	93
	00:21:24	92
	00:21:25	92
	00:21:26	93
	00:21:27	93
	00:21:28	93
	00:21:29	93
	00:21:30	93
	00:21:31	92
	00:21:32	92
	00:21:33	92
	00:21:34	92
	00:21:35	92
	00:21:36	92
	00:21:37	93
	00:21:38	93
	00:21:39	93
	00:21:40	93
	00:21:41	93
	00:21:42	94
	00:21:43	93
	00:21:44	94
	00:21:45	94
	00:21:46	95
	00:21:47	96
	00:21:48	95
	00:21:49	96
	00:21:50	95
	00:21:51	95
	00:21:52	95
	00:21:53	95
	00:21:54	94
	00:21:55	94
	00:21:56	93
	00:21:57	93
	00:21:58	93
	00:21:59	95
	00:22:00	95
	00:22:01	96
	00:22:02	96
	00:22:03	96
	00:22:04	96
	00:22:05	96
	00:22:06	96
	00:22:07	95
	00:22:08	95
	00:22:09	95
	00:22:10	94
	00:22:11	94
	00:22:12	94
	00:22:13	94
	00:22:14	94
	00:22:15	93
	00:22:16	94
	00:22:17	94
	00:22:18	95
	00:22:19	95
	00:22:20	95
	00:22:21	95
	00:22:22	95
	00:22:23	95
	00:22:24	94
	00:22:25	94
	00:22:26	93
	00:22:27	93
	00:22:28	93
	00:22:29	93
	00:22:30	93
	00:22:31	94
	00:22:32	94
	00:22:33	92
	00:22:34	92
	00:22:35	91
	00:22:36	92
	00:22:37	93
	00:22:38	94
	00:22:39	94
	00:22:40	93
	00:22:41	93
	00:22:42	93
	00:22:43	93
	00:22:44	94
	00:22:45	94
	00:22:46	94
	00:22:47	94
	00:22:48	94
	00:22:49	93
	00:22:50	93
	00:22:51	93
	00:22:52	93
	00:22:53	93
	00:22:54	93
	00:22:55	93
	00:22:56	92
	00:22:57	92
	00:22:58	92
	00:22:59	92
	00:23:00	92
	00:23:01	93
	00:23:02	93
	00:23:03	94
	00:23:04	94
	00:23:05	94
	00:23:06	94
	00:23:07	94
	00:23:08	94
	00:23:09	93
	00:23:10	93
	00:23:11	94
	00:23:12	95
	00:23:13	96
	00:23:14	96
	00:23:15	97
	00:23:16	97
	00:23:17	98
	00:23:18	97
	00:23:19	97
	00:23:20	97
	00:23:21	98
	00:23:22	97
	00:23:23	98
	00:23:24	98
	00:23:25	98
	00:23:26	98
	00:23:27	98
	00:23:28	97
	00:23:29	97
	00:23:30	96
	00:23:31	96
	00:23:32	96
	00:23:33	96
	00:23:34	97
	00:23:35	97
	00:23:36	97
	00:23:37	97
	00:23:38	96
	00:23:39	96
	00:23:40	97
	00:23:41	97
	00:23:42	97
	00:23:43	97
	00:23:44	97
	00:23:45	96
	00:23:46	97
	00:23:47	97
	00:23:48	97
	00:23:49	96
	00:23:50	96
	00:23:51	96
	00:23:52	96
	00:23:53	96
	00:23:54	97
	00:23:55	96
	00:23:56	96
	00:23:57	95
	00:23:58	95
	00:23:59	95
	00:24:00	95
	00:24:01	95
	00:24:02	96
	00:24:03	96
	00:24:04	95
	00:24:05	95
	00:24:06	95
	00:24:07	94
	00:24:08	94
	00:24:09	94
	00:24:10	94
	00:24:11	94
	00:24:12	94
	00:24:13	94
	00:24:14	94
	00:24:15	94
	00:24:16	93
	00:24:17	94
	00:24:18	93
	00:24:19	93
	00:24:20	94
	00:24:21	93
	00:24:22	93
	00:24:23	93
	00:24:24	93
	00:24:25	93
	00:24:26	93
	00:24:27	93
	00:24:28	93
	00:24:29	93
	00:24:30	93
	00:24:31	92
	00:24:32	92
	00:24:33	92
	00:24:34	92
	00:24:35	92
	00:24:36	93
	00:24:37	93
	00:24:38	93
	00:24:39	93
	00:24:40	93
	00:24:41	94
	00:24:42	94
	00:24:43	94
	00:24:44	94
	00:24:45	94
	00:24:46	93
	00:24:47	93
	00:24:48	93
	00:24:49	93
	00:24:50	93
	00:24:51	93
	00:24:52	93
	00:24:53	93
	00:24:54	93
	00:24:55	93
	00:24:56	93
	00:24:57	93
	00:24:58	93
	00:24:59	93
	00:25:00	93
	00:25:01	94
	00:25:02	94
	00:25:03	95
	00:25:04	95
	00:25:05	94
	00:25:06	94
	00:25:07	94
	00:25:08	94
	00:25:09	94
	00:25:10	94
	00:25:11	94
	00:25:12	94
	00:25:13	95
	00:25:14	95
	00:25:15	95
	00:25:16	95
	00:25:17	95
	00:25:18	95
	00:25:19	95
	00:25:20	95
	00:25:21	95
	00:25:22	94
	00:25:23	94
	00:25:24	93
	00:25:25	92
	00:25:26	91
	00:25:27	91
	00:25:28	91
	00:25:29	91
	00:25:30	91
	00:25:31	91
	00:25:32	91
	00:25:33	91
	00:25:34	91
	00:25:35	91
	00:25:36	91
	00:25:37	91
	00:25:38	91
	00:25:39	92
	00:25:40	92
	00:25:41	92
	00:25:42	92
	00:25:43	92
	00:25:44	92
	00:25:45	93
	00:25:46	93
	00:25:47	93
	00:25:48	93
	00:25:49	93
	00:25:50	93
	00:25:51	93
	00:25:52	94
	00:25:53	94
	00:25:54	94
	00:25:55	94
	00:25:56	93
	00:25:57	93
	00:25:58	92
	00:25:59	92
	00:26:00	92
	00:26:01	93
	00:26:02	93
	00:26:03	93
	00:26:04	94
	00:26:05	94
	00:26:06	95
	00:26:07	95
	00:26:08	96
	00:26:09	96
	00:26:10	97
	00:26:11	97
	00:26:12	98
	00:26:13	98
	00:26:14	99
	00:26:15	100
	00:26:16	100
	00:26:17	101
	00:26:18	102
	00:26:19	103
	00:26:20	104
	00:26:21	104
	00:26:22	104
	00:26:23	104
	00:26:24	103
	00:26:25	103
	00:26:26	103
	00:26:27	103
	00:26:28	102
	00:26:29	100
	00:26:30	100
	00:26:31	99
	00:26:32	99
	00:26:33	99
	00:26:34	97
	00:26:35	96
	00:26:36	95
	00:26:37	95
	00:26:38	95
	00:26:39	95
	00:26:40	95
	00:26:41	95
	00:26:42	94
	00:26:43	94
	00:26:44	93
	00:26:45	93
	00:26:46	93
	00:26:47	93
	00:26:48	93
	00:26:49	93
	00:26:50	93
	00:26:51	93
	00:26:52	93
	00:26:53	93
	00:26:54	93
	00:26:55	93
	00:26:56	93
	00:26:57	93
	00:26:58	93
	00:26:59	94
	00:27:00	94
	00:27:01	94
	00:27:02	95
	00:27:03	95
	00:27:04	95
	00:27:05	94
	00:27:06	94
	00:27:07	94
	00:27:08	94
	00:27:09	93
	00:27:10	93
	00:27:11	93
	00:27:12	94
	00:27:13	94
	00:27:14	95
	00:27:15	96
	00:27:16	96
	00:27:17	95
	00:27:18	95
	00:27:19	94
	00:27:20	94
	00:27:21	94
	00:27:22	94
	00:27:23	95
	00:27:24	96
	00:27:25	96
	00:27:26	96
	00:27:27	96
	00:27:28	95
	00:27:29	95
	00:27:30	95
	00:27:31	95
	00:27:32	95
	00:27:33	95
	00:27:34	95
	00:27:35	95
	00:27:36	94
	00:27:37	94
	00:27:38	94
	00:27:39	94
	00:27:40	94
	00:27:41	94
	00:27:42	94
	00:27:43	95
	00:27:44	94
	00:27:45	94
	00:27:46	94
	00:27:47	94
	00:27:48	93
	00:27:49	93
	00:27:50	93
	00:27:51	93
	00:27:52	94
	00:27:53	94
	00:27:54	94
	00:27:55	94
	00:27:56	94
	00:27:57	94
	00:27:58	94
	00:27:59	94
	00:28:00	94
	00:28:01	93
	00:28:02	93
	00:28:03	92
	00:28:04	92
	00:28:05	93
	00:28:06	93
	00:28:07	92
	00:28:08	91
	00:28:09	91
	00:28:10	90
	00:28:11	89
	00:28:12	90
	00:28:13	90
	00:28:14	91
	00:28:15	92
	00:28:16	92
	00:28:17	91
	00:28:18	91
	00:28:19	91
	00:28:20	90
	00:28:21	88
	00:28:22	87
	00:28:23	87
	00:28:24	85
	00:28:25	84
	00:28:26	84
	00:28:27	83
	00:28:28	83
	00:28:29	83
	00:28:30	82
	00:28:31	82
	00:28:32	82
	00:28:33	84
	00:28:34	84
	00:28:35	84
	00:28:36	84
	00:28:37	84
	00:28:38	83
	00:28:39	83
	00:28:40	82
	00:28:41	82
	00:28:42	82
	00:28:43	81
	00:28:44	79
	00:28:45	79
	00:28:46	79
	00:28:47	79
	00:28:48	79
	00:28:49	78
	00:28:50	78
	00:28:51	77
	00:28:52	77
	00:28:53	78
	00:28:54	78
	00:28:55	77
	00:28:56	77
	00:28:57	78
	00:28:58	78
	00:28:59	78
	00:29:00	78
	00:29:01	79
	00:29:02	79
	00:29:03	79
	00:29:04	79
	00:29:05	79
	00:29:06	79
	00:29:07	79
	00:29:08	79
	00:29:09	79
	00:29:10	79
	00:29:11	79
	00:29:12	79
	00:29:13	79
	00:29:14	80
	00:29:15	79
	00:29:16	79
	00:29:17	79
	00:29:18	78
	00:29:19	78
	00:29:20	78
	00:29:21	78
	00:29:22	78
	00:29:23	77
	00:29:24	77
	00:29:25	77
	00:29:26	77
	00:29:27	77
	00:29:28	76
	00:29:29	76
	00:29:30	76
	00:29:31	77
	00:29:32	78
	00:29:33	80
	00:29:34	82
	00:29:35	82
	00:29:36	82
	00:29:37	82
	00:29:38	82
	00:29:39	82
	00:29:40	81
	00:29:41	81
	00:29:42	80
	00:29:43	79
	00:29:44	78
	00:29:45	78
	00:29:46	77
	00:29:47	77
	00:29:48	77
	00:29:49	77
	00:29:50	78
	00:29:51	78
	00:29:52	77
	00:29:53	76
	00:29:54	75
	00:29:55	74
	00:29:56	75
	00:29:57	76
	00:29:58	77
	00:29:59	77
	00:30:00	77
	00:30:01	77
	00:30:02	76
	00:30:03	76
	00:30:04	75
	00:30:05	76
	00:30:06	75
	00:30:07	74
	00:30:08	74
	00:30:09	74
	00:30:10	75
	00:30:11	75
	00:30:12	75
	00:30:13	75
	00:30:14	74
	00:30:15	73
	00:30:16	73
	00:30:17	73
	00:30:18	74
	00:30:19	75
	00:30:20	76
	00:30:21	76
	00:30:22	77
	00:30:23	76
	00:30:24	75
	00:30:25	76
	00:30:26	76
	00:30:27	77
	00:30:28	78
	00:30:29	78
	00:30:30	77
	00:30:31	76
	00:30:32	76
	00:30:33	75
	00:30:34	75
	00:30:35	75
	00:30:36	74
	00:30:37	73
	00:30:38	73
	00:30:39	72
	00:30:40	72
	00:30:41	70
	00:30:42	70
	00:30:43	70
	00:30:44	69
	00:30:45	69
	00:30:46	69
	00:30:47	70
	00:30:48	70
	00:30:49	69
	00:30:50	69
	00:30:51	69
	00:30:52	69
	00:30:53	69
	00:30:54	71
	00:30:55	72
	00:30:56	72
	00:30:57	71
	00:30:58	70
	00:30:59	70
	00:31:00	70
	00:31:01	70
	00:31:02	70
	00:31:03	72
	00:31:04	72
	00:31:05	73
	00:31:06	73
	00:31:07	73
	00:31:08	73
	00:31:09	73
	00:31:10	72
	00:31:11	71
	00:31:12	71
	00:31:13	71
	00:31:14	71
	00:31:15	71
	00:31:16	71
	00:31:17	71
	00:31:18	73
	00:31:19	73
	00:31:20	73
	00:31:21	73
	00:31:22	72
	00:31:23	72
	00:31:24	72
	00:31:25	72
	00:31:26	73
	00:31:27	73
	00:31:28	73
	00:31:29	73
	00:31:30	73
	00:31:31	73
	00:31:32	73
	00:31:33	73
	00:31:34	74
	00:31:35	73
	00:31:36	73
	00:31:37	73
	00:31:38	72
	00:31:39	72
	00:31:40	72
	00:31:41	72
	00:31:42	71
	00:31:43	71
	00:31:44	72
	00:31:45	72
	00:31:46	72
	00:31:47	72
	00:31:48	72
	00:31:49	72
	00:31:50	72
	00:31:51	72
	00:31:52	71
	00:31:53	72
	00:31:54	72
	00:31:55	72
	00:31:56	72
	00:31:57	71
	00:31:58	71
	00:31:59	72
	00:32:00	72
	00:32:01	72
	00:32:02	72
	00:32:03	71
	00:32:04	70
	00:32:05	70
	00:32:06	70
	00:32:07	71
	00:32:08	71
	00:32:09	71
	00:32:10	71
	00:32:11	72
	00:32:12	72
	00:32:13	71
	00:32:14	71
	00:32:15	71
	00:32:16	71
	00:32:17	72
	00:32:18	72
	00:32:19	72
	00:32:20	72
	00:32:21	72
	00:32:22	72
	00:32:23	72
	00:32:24	72
	00:32:25	72
	00:32:26	72
	00:32:27	72
	00:32:28	72
	00:32:29	72
	00:32:30	72
	00:32:31	72
	00:32:32	72
	00:32:33	71
	00:32:34	72
	00:32:35	72
	00:32:36	73
	00:32:37	74
	00:32:38	73
	00:32:39	73
	00:32:40	72
	00:32:41	71
	00:32:42	71
	00:32:43	71
	00:32:44	70
	00:32:45	71
	00:32:46	71
	00:32:47	71
	00:32:48	72
	00:32:49	73
	00:32:50	73
	00:32:51	72
	00:32:52	72
	00:32:53	72
	00:32:54	73
	00:32:55	75
	00:32:56	75
	00:32:57	77
	00:32:58	81
	00:32:59	82
	00:33:00	83
	00:33:01	83
	00:33:02	84
	00:33:03	84
	00:33:04	86
	00:33:05	86
	00:33:06	88
	00:33:07	88
	00:33:08	89
	00:33:09	90
	00:33:10	92
	00:33:11	93
	00:33:12	93
	00:33:13	94
	00:33:14	96
	00:33:15	97
	00:33:16	98
[truncated: 1,562 more rows]
