# Supplementary material for: Handcycling with concurrent lower body low-frequency electromyostimulation significantly increases acute oxygen uptake: implications for rehabilitation and prevention
Source: PeerJ. 2022 May 18;10:e13333. doi: 10.7717/peerj.13333 (PMC9123886; doi:10.7717/peerj.13333)
Supplement: Supplemental Information 1 — Raw data for each participant (load, heart rate, spirometric data) and R-Scripts for data processing (as described in the material & method section under “Data aquisition”), and EMS intensity and blood lactate concentration. [file peerj-10-13333-s001.zip › raw_data/HR/EMS_Pilot_04_HR.CSV]

Name	Sport	Date	Start time	Duration	Total distance (km)	Average heart rate (bpm)	Average speed (km/h)	Max speed (km/h)	Average pace (min/km)	Max pace (min/km)	Calories	Fat percentage of calories(%)	Average cadence (rpm)	Average stride length (cm)	Running index	Training load	Ascent (m)	Descent (m)	Average power (W)	Max power (W)	Notes	Height (cm)	Weight (kg)	HR max	HR sit	VO2max
Steffen H	INDOOR_CYCLING	03-12-2020	09:44:00	01:09:09		88					416	62				14						190.0	115.0	200	55	49
Sample rate	Time	HR (bpm)	Speed (km/h)	Pace (min/km)	Cadence	Altitude (m)	Stride length (m)	Distances (m)	Temperatures (C)	Power (W)
1	00:00:00	73
	00:00:01	73
	00:00:02	73
	00:00:03	79
	00:00:04	83
	00:00:05	85
	00:00:06	88
	00:00:07	91
	00:00:08	92
	00:00:09	92
	00:00:10	92
	00:00:11	90
	00:00:12	88
	00:00:13	86
	00:00:14	85
	00:00:15	82
	00:00:16	80
	00:00:17	79
	00:00:18	79
	00:00:19	78
	00:00:20	77
	00:00:21	77
	00:00:22	78
	00:00:23	81
	00:00:24	82
	00:00:25	84
	00:00:26	84
	00:00:27	86
	00:00:28	86
	00:00:29	86
	00:00:30	85
	00:00:31	85
	00:00:32	82
	00:00:33	81
	00:00:34	79
	00:00:35	78
	00:00:36	77
	00:00:37	76
	00:00:38	75
	00:00:39	74
	00:00:40	74
	00:00:41	74
	00:00:42	75
	00:00:43	77
	00:00:44	77
	00:00:45	77
	00:00:46	77
	00:00:47	76
	00:00:48	74
	00:00:49	74
	00:00:50	72
	00:00:51	72
	00:00:52	72
	00:00:53	72
	00:00:54	72
	00:00:55	73
	00:00:56	73
	00:00:57	72
	00:00:58	73
	00:00:59	76
	00:01:00	77
	00:01:01	77
	00:01:02	76
	00:01:03	75
	00:01:04	75
	00:01:05	77
	00:01:06	78
	00:01:07	79
	00:01:08	79
	00:01:09	76
	00:01:10	77
	00:01:11	78
	00:01:12	79
	00:01:13	78
	00:01:14	77
	00:01:15	75
	00:01:16	75
	00:01:17	76
	00:01:18	76
	00:01:19	76
	00:01:20	75
	00:01:21	74
	00:01:22	74
	00:01:23	74
	00:01:24	74
	00:01:25	75
	00:01:26	75
	00:01:27	75
	00:01:28	76
	00:01:29	76
	00:01:30	75
	00:01:31	74
	00:01:32	74
	00:01:33	74
	00:01:34	75
	00:01:35	74
	00:01:36	74
	00:01:37	74
	00:01:38	75
	00:01:39	74
	00:01:40	73
	00:01:41	72
	00:01:42	72
	00:01:43	72
	00:01:44	73
	00:01:45	74
	00:01:46	75
	00:01:47	76
	00:01:48	75
	00:01:49	75
	00:01:50	75
	00:01:51	74
	00:01:52	74
	00:01:53	74
	00:01:54	75
	00:01:55	75
	00:01:56	75
	00:01:57	74
	00:01:58	72
	00:01:59	72
	00:02:00	74
	00:02:01	74
	00:02:02	73
	00:02:03	72
	00:02:04	71
	00:02:05	71
	00:02:06	71
	00:02:07	72
	00:02:08	72
	00:02:09	71
	00:02:10	72
	00:02:11	74
	00:02:12	74
	00:02:13	74
	00:02:14	74
	00:02:15	76
	00:02:16	77
	00:02:17	77
	00:02:18	77
	00:02:19	77
	00:02:20	77
	00:02:21	79
	00:02:22	80
	00:02:23	81
	00:02:24	81
	00:02:25	81
	00:02:26	79
	00:02:27	78
	00:02:28	78
	00:02:29	78
	00:02:30	80
	00:02:31	81
	00:02:32	84
	00:02:33	86
	00:02:34	89
	00:02:35	90
	00:02:36	90
	00:02:37	90
	00:02:38	87
	00:02:39	85
	00:02:40	83
	00:02:41	81
	00:02:42	80
	00:02:43	79
	00:02:44	78
	00:02:45	77
	00:02:46	76
	00:02:47	75
	00:02:48	75
	00:02:49	76
	00:02:50	75
	00:02:51	74
	00:02:52	72
	00:02:53	71
	00:02:54	71
	00:02:55	71
	00:02:56	71
	00:02:57	71
	00:02:58	72
	00:02:59	73
	00:03:00	74
	00:03:01	73
	00:03:02	72
	00:03:03	72
	00:03:04	72
	00:03:05	72
	00:03:06	73
	00:03:07	74
	00:03:08	75
	00:03:09	75
	00:03:10	78
	00:03:11	78
	00:03:12	81
	00:03:13	82
	00:03:14	83
	00:03:15	85
	00:03:16	87
	00:03:17	88
	00:03:18	89
	00:03:19	89
	00:03:20	87
	00:03:21	86
	00:03:22	84
	00:03:23	82
	00:03:24	80
	00:03:25	78
	00:03:26	78
	00:03:27	77
	00:03:28	75
	00:03:29	73
	00:03:30	73
	00:03:31	73
	00:03:32	72
	00:03:33	72
	00:03:34	70
	00:03:35	70
	00:03:36	71
	00:03:37	71
	00:03:38	71
	00:03:39	69
	00:03:40	68
	00:03:41	67
	00:03:42	69
	00:03:43	69
	00:03:44	70
	00:03:45	70
	00:03:46	69
	00:03:47	68
	00:03:48	69
	00:03:49	70
	00:03:50	71
	00:03:51	71
	00:03:52	72
	00:03:53	73
	00:03:54	76
	00:03:55	77
	00:03:56	76
	00:03:57	75
	00:03:58	75
	00:03:59	76
	00:04:00	77
	00:04:01	79
	00:04:02	79
	00:04:03	79
	00:04:04	80
	00:04:05	80
	00:04:06	80
	00:04:07	80
	00:04:08	80
	00:04:09	81
	00:04:10	82
	00:04:11	81
	00:04:12	80
	00:04:13	80
	00:04:14	77
	00:04:15	78
	00:04:16	78
	00:04:17	79
	00:04:18	81
	00:04:19	81
	00:04:20	81
	00:04:21	81
	00:04:22	78
	00:04:23	77
	00:04:24	76
	00:04:25	75
	00:04:26	75
	00:04:27	74
	00:04:28	73
	00:04:29	73
	00:04:30	73
	00:04:31	77
	00:04:32	77
	00:04:33	77
	00:04:34	77
	00:04:35	75
	00:04:36	75
	00:04:37	76
	00:04:38	76
	00:04:39	76
	00:04:40	75
	00:04:41	74
	00:04:42	73
	00:04:43	74
	00:04:44	74
	00:04:45	74
	00:04:46	73
	00:04:47	73
	00:04:48	73
	00:04:49	73
	00:04:50	75
	00:04:51	75
	00:04:52	75
	00:04:53	75
	00:04:54	75
	00:04:55	76
	00:04:56	77
	00:04:57	77
	00:04:58	75
	00:04:59	74
	00:05:00	74
	00:05:01	74
	00:05:02	74
	00:05:03	75
	00:05:04	75
	00:05:05	75
	00:05:06	74
	00:05:07	75
	00:05:08	74
	00:05:09	74
	00:05:10	74
	00:05:11	74
	00:05:12	74
	00:05:13	78
	00:05:14	79
	00:05:15	79
	00:05:16	78
	00:05:17	78
	00:05:18	79
	00:05:19	82
	00:05:20	83
	00:05:21	83
	00:05:22	83
	00:05:23	82
	00:05:24	81
	00:05:25	79
	00:05:26	78
	00:05:27	78
	00:05:28	79
	00:05:29	79
	00:05:30	78
	00:05:31	77
	00:05:32	76
	00:05:33	76
	00:05:34	76
	00:05:35	76
	00:05:36	76
	00:05:37	75
	00:05:38	75
	00:05:39	75
	00:05:40	76
	00:05:41	76
	00:05:42	75
	00:05:43	74
	00:05:44	73
	00:05:45	74
	00:05:46	74
	00:05:47	75
	00:05:48	76
	00:05:49	77
	00:05:50	77
	00:05:51	77
	00:05:52	76
	00:05:53	76
	00:05:54	77
	00:05:55	77
	00:05:56	77
	00:05:57	77
	00:05:58	78
	00:05:59	79
	00:06:00	79
	00:06:01	78
	00:06:02	78
	00:06:03	78
	00:06:04	77
	00:06:05	77
	00:06:06	77
	00:06:07	77
	00:06:08	77
	00:06:09	78
	00:06:10	79
	00:06:11	81
	00:06:12	80
	00:06:13	80
	00:06:14	80
	00:06:15	78
	00:06:16	77
	00:06:17	77
	00:06:18	78
	00:06:19	77
	00:06:20	76
	00:06:21	75
	00:06:22	75
	00:06:23	75
	00:06:24	76
	00:06:25	75
	00:06:26	74
	00:06:27	73
	00:06:28	74
	00:06:29	74
	00:06:30	74
	00:06:31	81
	00:06:32	82
	00:06:33	82
	00:06:34	82
	00:06:35	81
	00:06:36	80
	00:06:37	79
	00:06:38	78
	00:06:39	78
	00:06:40	78
	00:06:41	79
	00:06:42	78
	00:06:43	76
	00:06:44	75
	00:06:45	75
	00:06:46	75
	00:06:47	74
	00:06:48	73
	00:06:49	73
	00:06:50	74
	00:06:51	74
	00:06:52	72
	00:06:53	72
	00:06:54	72
	00:06:55	73
	00:06:56	73
	00:06:57	73
	00:06:58	73
	00:06:59	74
	00:07:00	76
	00:07:01	77
	00:07:02	76
	00:07:03	76
	00:07:04	75
	00:07:05	76
	00:07:06	76
	00:07:07	76
	00:07:08	74
	00:07:09	74
	00:07:10	75
	00:07:11	76
	00:07:12	76
	00:07:13	76
	00:07:14	75
	00:07:15	74
	00:07:16	74
	00:07:17	74
	00:07:18	73
	00:07:19	73
	00:07:20	73
	00:07:21	74
	00:07:22	73
	00:07:23	72
	00:07:24	70
	00:07:25	70
	00:07:26	70
	00:07:27	71
	00:07:28	71
	00:07:29	70
	00:07:30	70
	00:07:31	70
	00:07:32	71
	00:07:33	71
	00:07:34	71
	00:07:35	70
	00:07:36	70
	00:07:37	72
	00:07:38	74
	00:07:39	74
	00:07:40	73
	00:07:41	73
	00:07:42	73
	00:07:43	75
	00:07:44	76
	00:07:45	77
	00:07:46	79
	00:07:47	80
	00:07:48	81
	00:07:49	81
	00:07:50	80
	00:07:51	79
	00:07:52	78
	00:07:53	78
	00:07:54	78
	00:07:55	79
	00:07:56	79
	00:07:57	78
	00:07:58	76
	00:07:59	76
	00:08:00	76
	00:08:01	76
	00:08:02	77
	00:08:03	77
	00:08:04	78
	00:08:05	81
	00:08:06	85
	00:08:07	86
	00:08:08	86
	00:08:09	86
	00:08:10	86
	00:08:11	84
	00:08:12	82
	00:08:13	80
	00:08:14	79
	00:08:15	78
	00:08:16	77
	00:08:17	76
	00:08:18	77
	00:08:19	77
	00:08:20	77
	00:08:21	75
	00:08:22	73
	00:08:23	73
	00:08:24	73
	00:08:25	73
	00:08:26	73
	00:08:27	73
	00:08:28	74
	00:08:29	76
	00:08:30	77
	00:08:31	78
	00:08:32	78
	00:08:33	79
	00:08:34	80
	00:08:35	80
	00:08:36	80
	00:08:37	80
	00:08:38	81
	00:08:39	82
	00:08:40	83
	00:08:41	83
	00:08:42	81
	00:08:43	81
	00:08:44	80
	00:08:45	80
	00:08:46	80
	00:08:47	79
	00:08:48	79
	00:08:49	79
	00:08:50	81
	00:08:51	82
	00:08:52	81
	00:08:53	81
	00:08:54	79
	00:08:55	78
	00:08:56	78
	00:08:57	78
	00:08:58	78
	00:08:59	79
	00:09:00	80
	00:09:01	80
	00:09:02	79
	00:09:03	79
	00:09:04	79
	00:09:05	80
	00:09:06	81
	00:09:07	81
	00:09:08	80
	00:09:09	79
	00:09:10	80
	00:09:11	80
	00:09:12	80
	00:09:13	78
	00:09:14	77
	00:09:15	77
	00:09:16	78
	00:09:17	79
	00:09:18	79
	00:09:19	78
	00:09:20	77
	00:09:21	76
	00:09:22	76
	00:09:23	76
	00:09:24	76
	00:09:25	76
	00:09:26	77
	00:09:27	79
	00:09:28	79
	00:09:29	79
	00:09:30	78
	00:09:31	78
	00:09:32	78
	00:09:33	78
	00:09:34	77
	00:09:35	75
	00:09:36	74
	00:09:37	75
	00:09:38	75
	00:09:39	75
	00:09:40	75
	00:09:41	75
	00:09:42	75
	00:09:43	77
	00:09:44	79
	00:09:45	80
	00:09:46	79
	00:09:47	78
	00:09:48	79
	00:09:49	79
	00:09:50	79
	00:09:51	78
	00:09:52	78
	00:09:53	79
	00:09:54	80
	00:09:55	79
	00:09:56	78
	00:09:57	77
	00:09:58	76
	00:09:59	77
	00:10:00	76
	00:10:01	75
	00:10:02	74
	00:10:03	75
	00:10:04	76
	00:10:05	76
	00:10:06	76
	00:10:07	77
	00:10:08	77
	00:10:09	78
	00:10:10	80
	00:10:11	81
	00:10:12	81
	00:10:13	81
	00:10:14	80
	00:10:15	78
	00:10:16	77
	00:10:17	76
	00:10:18	75
	00:10:19	75
	00:10:20	75
	00:10:21	76
	00:10:22	76
	00:10:23	76
	00:10:24	75
	00:10:25	73
	00:10:26	72
	00:10:27	71
	00:10:28	71
	00:10:29	71
	00:10:30	71
	00:10:31	71
	00:10:32	69
	00:10:33	69
	00:10:34	70
	00:10:35	70
	00:10:36	70
	00:10:37	70
	00:10:38	69
	00:10:39	69
	00:10:40	70
	00:10:41	71
	00:10:42	72
	00:10:43	72
	00:10:44	72
	00:10:45	72
	00:10:46	72
	00:10:47	73
	00:10:48	73
	00:10:49	72
	00:10:50	72
	00:10:51	72
	00:10:52	73
	00:10:53	74
	00:10:54	74
	00:10:55	74
	00:10:56	73
	00:10:57	73
	00:10:58	74
	00:10:59	75
	00:11:00	76
	00:11:01	75
	00:11:02	73
	00:11:03	72
	00:11:04	71
	00:11:05	71
	00:11:06	71
	00:11:07	73
	00:11:08	73
	00:11:09	73
	00:11:10	74
	00:11:11	75
	00:11:12	76
	00:11:13	77
	00:11:14	78
	00:11:15	81
	00:11:16	82
	00:11:17	84
	00:11:18	84
	00:11:19	84
	00:11:20	83
	00:11:21	82
	00:11:22	83
	00:11:23	84
	00:11:24	85
	00:11:25	84
	00:11:26	84
	00:11:27	83
	00:11:28	83
	00:11:29	83
	00:11:30	83
	00:11:31	82
	00:11:32	82
	00:11:33	82
	00:11:34	82
	00:11:35	86
	00:11:36	87
	00:11:37	86
	00:11:38	86
	00:11:39	86
	00:11:40	86
	00:11:41	87
	00:11:42	89
	00:11:43	92
	00:11:44	93
	00:11:45	93
	00:11:46	93
	00:11:47	93
	00:11:48	92
	00:11:49	91
	00:11:50	90
	00:11:51	90
	00:11:52	87
	00:11:53	86
	00:11:54	86
	00:11:55	84
	00:11:56	83
	00:11:57	82
	00:11:58	82
	00:11:59	82
	00:12:00	82
	00:12:01	81
	00:12:02	79
	00:12:03	79
	00:12:04	79
	00:12:05	79
	00:12:06	78
	00:12:07	77
	00:12:08	77
	00:12:09	77
	00:12:10	78
	00:12:11	77
	00:12:12	76
	00:12:13	75
	00:12:14	75
	00:12:15	75
	00:12:16	75
	00:12:17	74
	00:12:18	75
	00:12:19	76
	00:12:20	77
	00:12:21	77
	00:12:22	76
	00:12:23	75
	00:12:24	74
	00:12:25	75
	00:12:26	76
	00:12:27	76
	00:12:28	75
	00:12:29	75
	00:12:30	75
	00:12:31	76
	00:12:32	76
	00:12:33	76
	00:12:34	76
	00:12:35	75
	00:12:36	76
	00:12:37	76
	00:12:38	75
	00:12:39	74
	00:12:40	74
	00:12:41	75
	00:12:42	75
	00:12:43	75
	00:12:44	75
	00:12:45	75
	00:12:46	75
	00:12:47	75
	00:12:48	75
	00:12:49	75
	00:12:50	75
	00:12:51	75
	00:12:52	76
	00:12:53	77
	00:12:54	76
	00:12:55	74
	00:12:56	74
	00:12:57	74
	00:12:58	75
	00:12:59	75
	00:13:00	74
	00:13:01	74
	00:13:02	75
	00:13:03	75
	00:13:04	75
	00:13:05	75
	00:13:06	76
	00:13:07	76
	00:13:08	78
	00:13:09	80
	00:13:10	82
	00:13:11	82
	00:13:12	82
	00:13:13	82
	00:13:14	81
	00:13:15	81
	00:13:16	80
	00:13:17	80
	00:13:18	79
	00:13:19	78
	00:13:20	77
	00:13:21	76
	00:13:22	74
	00:13:23	72
	00:13:24	72
	00:13:25	73
	00:13:26	74
	00:13:27	74
	00:13:28	76
	00:13:29	77
	00:13:30	76
	00:13:31	76
	00:13:32	75
	00:13:33	75
	00:13:34	75
	00:13:35	75
	00:13:36	75
	00:13:37	75
	00:13:38	76
	00:13:39	79
	00:13:40	80
	00:13:41	79
	00:13:42	79
	00:13:43	79
	00:13:44	79
	00:13:45	75
	00:13:46	74
	00:13:47	73
	00:13:48	72
	00:13:49	71
	00:13:50	71
	00:13:51	70
	00:13:52	69
	00:13:53	69
	00:13:54	70
	00:13:55	69
	00:13:56	69
	00:13:57	68
	00:13:58	67
	00:13:59	67
	00:14:00	68
	00:14:01	69
	00:14:02	69
	00:14:03	70
	00:14:04	69
	00:14:05	70
	00:14:06	70
	00:14:07	72
	00:14:08	73
	00:14:09	73
	00:14:10	74
	00:14:11	75
	00:14:12	76
	00:14:13	78
	00:14:14	80
	00:14:15	83
	00:14:16	83
	00:14:17	83
	00:14:18	82
	00:14:19	82
	00:14:20	82
	00:14:21	83
	00:14:22	85
	00:14:23	85
	00:14:24	84
	00:14:25	84
	00:14:26	81
	00:14:27	80
	00:14:28	80
	00:14:29	79
	00:14:30	77
	00:14:31	78
	00:14:32	78
	00:14:33	79
	00:14:34	78
	00:14:35	77
	00:14:36	76
	00:14:37	75
	00:14:38	74
	00:14:39	75
	00:14:40	76
	00:14:41	78
	00:14:42	79
	00:14:43	80
	00:14:44	82
	00:14:45	82
	00:14:46	83
	00:14:47	84
	00:14:48	86
	00:14:49	87
	00:14:50	87
	00:14:51	87
	00:14:52	87
	00:14:53	86
	00:14:54	86
	00:14:55	85
	00:14:56	85
	00:14:57	86
	00:14:58	86
	00:14:59	86
	00:15:00	85
	00:15:01	84
	00:15:02	83
	00:15:03	82
	00:15:04	80
	00:15:05	80
	00:15:06	80
	00:15:07	81
	00:15:08	80
	00:15:09	79
	00:15:10	78
	00:15:11	78
	00:15:12	78
	00:15:13	79
	00:15:14	81
	00:15:15	82
	00:15:16	83
	00:15:17	83
	00:15:18	83
	00:15:19	82
	00:15:20	82
	00:15:21	81
	00:15:22	80
	00:15:23	78
	00:15:24	77
	00:15:25	77
	00:15:26	76
	00:15:27	76
	00:15:28	75
	00:15:29	75
	00:15:30	75
	00:15:31	76
	00:15:32	76
	00:15:33	76
	00:15:34	76
	00:15:35	76
	00:15:36	75
	00:15:37	74
	00:15:38	73
	00:15:39	73
	00:15:40	73
	00:15:41	72
	00:15:42	71
	00:15:43	72
	00:15:44	72
	00:15:45	72
	00:15:46	72
	00:15:47	71
	00:15:48	72
	00:15:49	72
	00:15:50	72
	00:15:51	73
	00:15:52	75
	00:15:53	76
	00:15:54	78
	00:15:55	77
	00:15:56	77
	00:15:57	76
	00:15:58	76
	00:15:59	77
	00:16:00	79
	00:16:01	79
	00:16:02	79
	00:16:03	78
	00:16:04	76
	00:16:05	75
	00:16:06	74
	00:16:07	74
	00:16:08	74
	00:16:09	74
	00:16:10	74
	00:16:11	74
	00:16:12	74
	00:16:13	74
	00:16:14	74
	00:16:15	74
	00:16:16	74
	00:16:17	74
	00:16:18	74
	00:16:19	73
	00:16:20	74
	00:16:21	74
	00:16:22	73
	00:16:23	73
	00:16:24	74
	00:16:25	75
	00:16:26	75
	00:16:27	74
	00:16:28	74
	00:16:29	75
	00:16:30	75
	00:16:31	79
	00:16:32	83
	00:16:33	84
	00:16:34	85
	00:16:35	84
	00:16:36	84
	00:16:37	85
	00:16:38	86
	00:16:39	86
	00:16:40	87
	00:16:41	87
	00:16:42	87
	00:16:43	87
	00:16:44	84
	00:16:45	82
	00:16:46	80
	00:16:47	78
	00:16:48	77
	00:16:49	76
	00:16:50	75
	00:16:51	74
	00:16:52	74
	00:16:53	74
	00:16:54	76
	00:16:55	77
	00:16:56	78
	00:16:57	79
	00:16:58	79
	00:16:59	80
	00:17:00	80
	00:17:01	80
	00:17:02	82
	00:17:03	82
	00:17:04	81
	00:17:05	81
	00:17:06	81
	00:17:07	79
	00:17:08	79
	00:17:09	79
	00:17:10	78
	00:17:11	77
	00:17:12	76
	00:17:13	76
	00:17:14	75
	00:17:15	75
	00:17:16	76
	00:17:17	76
	00:17:18	78
	00:17:19	79
	00:17:20	82
	00:17:21	81
	00:17:22	81
	00:17:23	81
	00:17:24	80
	00:17:25	79
	00:17:26	78
	00:17:27	78
	00:17:28	80
	00:17:29	81
	00:17:30	83
	00:17:31	83
	00:17:32	84
	00:17:33	85
	00:17:34	85
	00:17:35	84
	00:17:36	84
	00:17:37	85
	00:17:38	86
	00:17:39	86
	00:17:40	85
	00:17:41	85
	00:17:42	85
	00:17:43	85
	00:17:44	85
	00:17:45	85
	00:17:46	85
	00:17:47	86
	00:17:48	86
	00:17:49	84
	00:17:50	84
	00:17:51	83
	00:17:52	82
	00:17:53	83
	00:17:54	84
	00:17:55	86
	00:17:56	87
	00:17:57	87
	00:17:58	87
	00:17:59	87
	00:18:00	85
	00:18:01	83
	00:18:02	82
	00:18:03	82
	00:18:04	83
	00:18:05	83
	00:18:06	84
	00:18:07	84
	00:18:08	84
	00:18:09	85
	00:18:10	87
	00:18:11	87
	00:18:12	87
	00:18:13	87
	00:18:14	86
	00:18:15	85
	00:18:16	85
	00:18:17	85
	00:18:18	87
	00:18:19	88
	00:18:20	87
	00:18:21	87
	00:18:22	87
	00:18:23	85
	00:18:24	84
	00:18:25	84
	00:18:26	82
	00:18:27	82
	00:18:28	82
	00:18:29	82
	00:18:30	84
	00:18:31	86
	00:18:32	86
	00:18:33	86
	00:18:34	86
	00:18:35	84
	00:18:36	84
	00:18:37	84
	00:18:38	85
	00:18:39	86
	00:18:40	84
	00:18:41	83
	00:18:42	82
	00:18:43	81
	00:18:44	81
	00:18:45	80
	00:18:46	80
	00:18:47	81
	00:18:48	82
	00:18:49	82
	00:18:50	82
	00:18:51	80
	00:18:52	80
	00:18:53	79
	00:18:54	79
	00:18:55	78
	00:18:56	78
	00:18:57	79
	00:18:58	80
	00:18:59	79
	00:19:00	79
	00:19:01	79
	00:19:02	79
	00:19:03	79
	00:19:04	78
	00:19:05	77
	00:19:06	77
	00:19:07	77
	00:19:08	78
	00:19:09	79
	00:19:10	80
	00:19:11	79
	00:19:12	80
	00:19:13	81
	00:19:14	81
	00:19:15	80
	00:19:16	80
	00:19:17	80
	00:19:18	79
	00:19:19	78
	00:19:20	78
	00:19:21	78
	00:19:22	78
	00:19:23	79
	00:19:24	80
	00:19:25	79
	00:19:26	77
	00:19:27	77
	00:19:28	77
	00:19:29	78
	00:19:30	79
	00:19:31	80
	00:19:32	79
	00:19:33	77
	00:19:34	76
	00:19:35	75
	00:19:36	74
	00:19:37	75
	00:19:38	75
	00:19:39	76
	00:19:40	78
	00:19:41	78
	00:19:42	78
	00:19:43	77
	00:19:44	77
	00:19:45	77
	00:19:46	79
	00:19:47	81
	00:19:48	83
	00:19:49	83
	00:19:50	83
	00:19:51	83
	00:19:52	82
	00:19:53	83
	00:19:54	84
	00:19:55	84
	00:19:56	83
	00:19:57	81
	00:19:58	80
	00:19:59	80
	00:20:00	81
	00:20:01	81
	00:20:02	82
	00:20:03	83
	00:20:04	82
	00:20:05	80
	00:20:06	79
	00:20:07	80
	00:20:08	81
	00:20:09	82
	00:20:10	84
	00:20:11	84
	00:20:12	84
	00:20:13	83
	00:20:14	82
	00:20:15	82
	00:20:16	83
	00:20:17	84
	00:20:18	86
	00:20:19	86
	00:20:20	85
	00:20:21	85
	00:20:22	84
	00:20:23	84
	00:20:24	84
	00:20:25	85
	00:20:26	86
	00:20:27	86
	00:20:28	85
	00:20:29	84
	00:20:30	84
	00:20:31	84
	00:20:32	85
	00:20:33	87
	00:20:34	88
	00:20:35	87
	00:20:36	87
	00:20:37	87
	00:20:38	83
	00:20:39	82
	00:20:40	82
	00:20:41	82
	00:20:42	83
	00:20:43	83
	00:20:44	83
	00:20:45	83
	00:20:46	84
	00:20:47	87
	00:20:48	88
	00:20:49	89
	00:20:50	89
	00:20:51	89
	00:20:52	87
	00:20:53	86
	00:20:54	86
	00:20:55	87
	00:20:56	88
	00:20:57	87
	00:20:58	87
	00:20:59	87
	00:21:00	85
	00:21:01	84
	00:21:02	84
	00:21:03	85
	00:21:04	86
	00:21:05	85
	00:21:06	83
	00:21:07	81
	00:21:08	81
	00:21:09	82
	00:21:10	82
	00:21:11	85
	00:21:12	86
	00:21:13	86
	00:21:14	86
	00:21:15	86
	00:21:16	87
	00:21:17	89
	00:21:18	89
	00:21:19	90
	00:21:20	90
	00:21:21	90
	00:21:22	90
	00:21:23	91
	00:21:24	91
	00:21:25	92
	00:21:26	94
	00:21:27	95
	00:21:28	97
	00:21:29	99
	00:21:30	99
	00:21:31	99
	00:21:32	98
	00:21:33	97
	00:21:34	96
	00:21:35	93
	00:21:36	91
	00:21:37	89
	00:21:38	85
	00:21:39	85
	00:21:40	85
	00:21:41	85
	00:21:42	86
	00:21:43	86
	00:21:44	86
	00:21:45	86
	00:21:46	84
	00:21:47	83
	00:21:48	82
	00:21:49	80
	00:21:50	77
	00:21:51	76
	00:21:52	76
	00:21:53	76
	00:21:54	75
	00:21:55	74
	00:21:56	72
	00:21:57	73
	00:21:58	73
	00:21:59	72
	00:22:00	72
	00:22:01	71
	00:22:02	71
	00:22:03	72
	00:22:04	72
	00:22:05	71
	00:22:06	71
	00:22:07	71
	00:22:08	72
	00:22:09	72
	00:22:10	72
	00:22:11	71
	00:22:12	71
	00:22:13	72
	00:22:14	73
	00:22:15	73
	00:22:16	72
	00:22:17	71
	00:22:18	72
	00:22:19	73
	00:22:20	77
	00:22:21	79
	00:22:22	82
	00:22:23	83
	00:22:24	83
	00:22:25	83
	00:22:26	84
	00:22:27	85
	00:22:28	85
	00:22:29	85
	00:22:30	85
	00:22:31	85
	00:22:32	85
	00:22:33	85
	00:22:34	83
	00:22:35	82
	00:22:36	81
	00:22:37	80
	00:22:38	79
	00:22:39	78
	00:22:40	78
	00:22:41	76
	00:22:42	75
	00:22:43	74
	00:22:44	75
	00:22:45	76
	00:22:46	76
	00:22:47	76
	00:22:48	75
	00:22:49	74
	00:22:50	75
	00:22:51	75
	00:22:52	75
	00:22:53	75
	00:22:54	75
	00:22:55	76
	00:22:56	77
	00:22:57	78
	00:22:58	77
	00:22:59	77
	00:23:00	77
	00:23:01	75
	00:23:02	75
	00:23:03	75
	00:23:04	75
	00:23:05	76
	00:23:06	77
	00:23:07	79
	00:23:08	80
	00:23:09	80
	00:23:10	80
	00:23:11	79
	00:23:12	78
	00:23:13	78
	00:23:14	78
	00:23:15	79
	00:23:16	78
	00:23:17	78
	00:23:18	76
	00:23:19	75
	00:23:20	74
	00:23:21	74
	00:23:22	73
	00:23:23	74
	00:23:24	74
	00:23:25	74
	00:23:26	72
	00:23:27	72
	00:23:28	72
	00:23:29	72
	00:23:30	73
	00:23:31	75
	00:23:32	77
	00:23:33	78
	00:23:34	78
	00:23:35	81
	00:23:36	82
	00:23:37	82
	00:23:38	82
	00:23:39	82
	00:23:40	80
	00:23:41	80
	00:23:42	81
	00:23:43	81
	00:23:44	81
	00:23:45	79
	00:23:46	79
	00:23:47	79
	00:23:48	79
	00:23:49	79
	00:23:50	79
	00:23:51	78
	00:23:52	77
	00:23:53	76
	00:23:54	77
	00:23:55	79
	00:23:56	79
	00:23:57	78
	00:23:58	78
	00:23:59	78
	00:24:00	79
	00:24:01	81
	00:24:02	82
	00:24:03	83
	00:24:04	83
	00:24:05	82
	00:24:06	81
	00:24:07	82
	00:24:08	83
	00:24:09	84
	00:24:10	85
	00:24:11	83
	00:24:12	83
	00:24:13	82
	00:24:14	80
	00:24:15	80
	00:24:16	80
	00:24:17	81
	00:24:18	82
	00:24:19	81
	00:24:20	79
	00:24:21	78
	00:24:22	77
	00:24:23	77
	00:24:24	78
	00:24:25	78
	00:24:26	80
	00:24:27	80
	00:24:28	79
	00:24:29	78
	00:24:30	77
	00:24:31	78
	00:24:32	78
	00:24:33	80
	00:24:34	81
	00:24:35	81
	00:24:36	81
	00:24:37	79
	00:24:38	81
	00:24:39	81
	00:24:40	84
	00:24:41	85
	00:24:42	85
	00:24:43	85
	00:24:44	83
	00:24:45	83
	00:24:46	83
	00:24:47	84
	00:24:48	84
	00:24:49	84
	00:24:50	84
	00:24:51	82
	00:24:52	81
	00:24:53	81
	00:24:54	82
	00:24:55	82
	00:24:56	81
	00:24:57	80
	00:24:58	80
	00:24:59	81
	00:25:00	82
	00:25:01	82
	00:25:02	80
	00:25:03	79
	00:25:04	78
	00:25:05	78
	00:25:06	78
	00:25:07	78
	00:25:08	78
	00:25:09	78
	00:25:10	78
	00:25:11	79
	00:25:12	81
	00:25:13	81
	00:25:14	81
	00:25:15	81
	00:25:16	81
	00:25:17	78
	00:25:18	77
	00:25:19	76
	00:25:20	76
	00:25:21	76
	00:25:22	76
	00:25:23	78
	00:25:24	78
	00:25:25	78
	00:25:26	77
	00:25:27	77
	00:25:28	77
	00:25:29	78
	00:25:30	78
	00:25:31	79
	00:25:32	80
	00:25:33	82
	00:25:34	82
	00:25:35	81
	00:25:36	81
	00:25:37	80
	00:25:38	81
	00:25:39	81
	00:25:40	82
	00:25:41	82
	00:25:42	82
	00:25:43	82
	00:25:44	83
	00:25:45	84
	00:25:46	84
	00:25:47	84
	00:25:48	82
	00:25:49	81
	00:25:50	80
	00:25:51	80
	00:25:52	81
	00:25:53	81
	00:25:54	80
	00:25:55	79
	00:25:56	78
	00:25:57	77
	00:25:58	77
	00:25:59	78
	00:26:00	79
	00:26:01	80
	00:26:02	80
	00:26:03	79
	00:26:04	79
	00:26:05	80
	00:26:06	81
	00:26:07	82
	00:26:08	81
	00:26:09	80
	00:26:10	80
	00:26:11	81
	00:26:12	83
	00:26:13	84
	00:26:14	85
	00:26:15	85
	00:26:16	84
	00:26:17	83
	00:26:18	82
	00:26:19	82
	00:26:20	83
	00:26:21	85
	00:26:22	85
	00:26:23	85
	00:26:24	85
	00:26:25	85
	00:26:26	83
	00:26:27	82
	00:26:28	82
	00:26:29	83
	00:26:30	82
	00:26:31	82
	00:26:32	80
	00:26:33	79
	00:26:34	80
	00:26:35	81
	00:26:36	83
	00:26:37	84
	00:26:38	84
	00:26:39	84
	00:26:40	82
	00:26:41	81
	00:26:42	81
	00:26:43	81
	00:26:44	85
	00:26:45	86
	00:26:46	85
	00:26:47	85
	00:26:48	84
	00:26:49	84
	00:26:50	84
	00:26:51	86
	00:26:52	86
	00:26:53	86
	00:26:54	83
	00:26:55	81
	00:26:56	80
	00:26:57	80
	00:26:58	81
	00:26:59	81
	00:27:00	81
	00:27:01	79
	00:27:02	78
	00:27:03	77
	00:27:04	78
	00:27:05	78
	00:27:06	78
	00:27:07	78
	00:27:08	78
	00:27:09	78
	00:27:10	78
	00:27:11	78
	00:27:12	78
	00:27:13	77
	00:27:14	76
	00:27:15	76
	00:27:16	77
	00:27:17	78
	00:27:18	79
	00:27:19	78
	00:27:20	77
	00:27:21	77
	00:27:22	76
	00:27:23	77
	00:27:24	78
	00:27:25	78
	00:27:26	77
	00:27:27	76
	00:27:28	75
	00:27:29	74
	00:27:30	74
	00:27:31	76
	00:27:32	77
	00:27:33	79
	00:27:34	78
	00:27:35	77
	00:27:36	76
	00:27:37	76
	00:27:38	78
	00:27:39	79
	00:27:40	81
	00:27:41	83
	00:27:42	83
	00:27:43	83
	00:27:44	82
	00:27:45	81
	00:27:46	82
	00:27:47	83
	00:27:48	84
	00:27:49	84
	00:27:50	83
	00:27:51	83
	00:27:52	83
	00:27:53	82
	00:27:54	80
	00:27:55	80
	00:27:56	80
	00:27:57	82
	00:27:58	83
	00:27:59	83
	00:28:00	83
	00:28:01	83
	00:28:02	83
	00:28:03	80
	00:28:04	79
	00:28:05	79
	00:28:06	79
	00:28:07	80
	00:28:08	81
	00:28:09	84
	00:28:10	84
	00:28:11	84
	00:28:12	84
	00:28:13	82
	00:28:14	82
	00:28:15	81
	00:28:16	81
	00:28:17	80
	00:28:18	80
	00:28:19	80
	00:28:20	81
	00:28:21	83
	00:28:22	82
	00:28:23	82
	00:28:24	81
	00:28:25	79
	00:28:26	79
	00:28:27	79
	00:28:28	80
	00:28:29	82
	00:28:30	84
	00:28:31	85
	00:28:32	85
	00:28:33	85
	00:28:34	85
	00:28:35	85
	00:28:36	83
	00:28:37	82
	00:28:38	81
	00:28:39	80
	00:28:40	79
	00:28:41	79
	00:28:42	78
	00:28:43	78
	00:28:44	78
	00:28:45	78
	00:28:46	77
	00:28:47	77
	00:28:48	76
	00:28:49	77
	00:28:50	77
	00:28:51	77
	00:28:52	77
	00:28:53	78
	00:28:54	79
	00:28:55	82
	00:28:56	83
	00:28:57	84
	00:28:58	84
	00:28:59	83
	00:29:00	83
	00:29:01	84
	00:29:02	85
	00:29:03	86
	00:29:04	88
	00:29:05	90
	00:29:06	91
	00:29:07	93
	00:29:08	95
	00:29:09	96
	00:29:10	97
	00:29:11	97
	00:29:12	97
	00:29:13	97
	00:29:14	94
	00:29:15	90
	00:29:16	88
	00:29:17	85
	00:29:18	82
	00:29:19	81
	00:29:20	80
	00:29:21	78
	00:29:22	77
	00:29:23	75
	00:29:24	74
	00:29:25	73
	00:29:26	73
	00:29:27	72
	00:29:28	72
	00:29:29	73
	00:29:30	74
	00:29:31	74
	00:29:32	74
	00:29:33	73
	00:29:34	73
	00:29:35	74
	00:29:36	74
	00:29:37	75
	00:29:38	75
	00:29:39	77
	00:29:40	79
	00:29:41	79
	00:29:42	79
	00:29:43	79
	00:29:44	79
	00:29:45	79
	00:29:46	79
	00:29:47	79
	00:29:48	80
	00:29:49	80
	00:29:50	81
	00:29:51	79
	00:29:52	77
	00:29:53	77
	00:29:54	76
	00:29:55	75
	00:29:56	76
	00:29:57	76
	00:29:58	76
	00:29:59	79
	00:30:00	82
	00:30:01	83
	00:30:02	84
	00:30:03	84
	00:30:04	85
	00:30:05	86
	00:30:06	88
	00:30:07	89
	00:30:08	88
	00:30:09	88
	00:30:10	86
	00:30:11	85
	00:30:12	84
	00:30:13	84
	00:30:14	83
	00:30:15	80
	00:30:16	78
	00:30:17	77
	00:30:18	76
	00:30:19	76
	00:30:20	75
	00:30:21	74
	00:30:22	73
	00:30:23	73
	00:30:24	73
	00:30:25	73
	00:30:26	73
	00:30:27	72
	00:30:28	71
	00:30:29	71
	00:30:30	72
	00:30:31	72
	00:30:32	72
	00:30:33	70
	00:30:34	69
	00:30:35	69
	00:30:36	68
	00:30:37	68
	00:30:38	68
	00:30:39	73
	00:30:40	74
	00:30:41	74
	00:30:42	74
	00:30:43	73
	00:30:44	73
	00:30:45	73
	00:30:46	74
	00:30:47	74
	00:30:48	73
	00:30:49	72
	00:30:50	72
	00:30:51	72
	00:30:52	72
	00:30:53	71
	00:30:54	70
	00:30:55	69
	00:30:56	70
	00:30:57	71
	00:30:58	72
	00:30:59	74
	00:31:00	74
	00:31:01	79
	00:31:02	81
	00:31:03	81
	00:31:04	81
	00:31:05	81
	00:31:06	79
	00:31:07	77
	00:31:08	75
	00:31:09	74
	00:31:10	73
	00:31:11	73
	00:31:12	72
	00:31:13	72
	00:31:14	73
	00:31:15	73
	00:31:16	73
	00:31:17	73
	00:31:18	72
	00:31:19	72
	00:31:20	71
	00:31:21	71
	00:31:22	72
	00:31:23	72
	00:31:24	72
	00:31:25	73
	00:31:26	74
	00:31:27	74
	00:31:28	74
	00:31:29	73
	00:31:30	72
	00:31:31	72
	00:31:32	72
	00:31:33	72
	00:31:34	73
	00:31:35	73
	00:31:36	75
	00:31:37	75
	00:31:38	75
	00:31:39	74
	00:31:40	73
	00:31:41	73
	00:31:42	74
	00:31:43	74
	00:31:44	77
	00:31:45	77
	00:31:46	79
	00:31:47	81
	00:31:48	81
	00:31:49	81
	00:31:50	81
	00:31:51	80
	00:31:52	79
	00:31:53	78
	00:31:54	78
	00:31:55	78
	00:31:56	78
	00:31:57	78
	00:31:58	78
	00:31:59	77
	00:32:00	76
	00:32:01	76
	00:32:02	74
	00:32:03	74
	00:32:04	74
	00:32:05	74
	00:32:06	75
	00:32:07	76
	00:32:08	76
	00:32:09	77
	00:32:10	78
	00:32:11	79
	00:32:12	82
	00:32:13	83
	00:32:14	84
	00:32:15	84
	00:32:16	84
	00:32:17	82
	00:32:18	82
	00:32:19	83
	00:32:20	84
	00:32:21	86
	00:32:22	87
	00:32:23	89
	00:32:24	89
	00:32:25	90
	00:32:26	90
	00:32:27	88
	00:32:28	88
	00:32:29	87
	00:32:30	87
	00:32:31	87
	00:32:32	86
	00:32:33	86
	00:32:34	87
	00:32:35	86
	00:32:36	86
	00:32:37	86
	00:32:38	86
	00:32:39	83
	00:32:40	82
	00:32:41	82
	00:32:42	81
	00:32:43	81
	00:32:44	81
	00:32:45	81
	00:32:46	82
	00:32:47	82
	00:32:48	81
	00:32:49	79
	00:32:50	79
	00:32:51	80
	00:32:52	81
	00:32:53	82
	00:32:54	83
	00:32:55	84
	00:32:56	84
	00:32:57	84
	00:32:58	84
	00:32:59	85
	00:33:00	86
	00:33:01	87
	00:33:02	88
	00:33:03	89
	00:33:04	91
	00:33:05	93
	00:33:06	95
	00:33:07	97
	00:33:08	99
	00:33:09	100
	00:33:10	98
	00:33:11	97
	00:33:12	97
	00:33:13	97
	00:33:14	98
	00:33:15	99
	00:33:16	99
[truncated: 2,150 more rows]
