# Supplementary material for: Handcycling with concurrent lower body low-frequency electromyostimulation significantly increases acute oxygen uptake: implications for rehabilitation and prevention
Source: PeerJ. 2022 May 18;10:e13333. doi: 10.7717/peerj.13333 (PMC9123886; doi:10.7717/peerj.13333)
Supplement: Supplemental Information 1 — Raw data for each participant (load, heart rate, spirometric data) and R-Scripts for data processing (as described in the material & method section under “Data aquisition”), and EMS intensity and blood lactate concentration. [file peerj-10-13333-s001.zip › raw_data/HR/EMS_Pilot_05_HR.CSV]

Name	Sport	Date	Start time	Duration	Total distance (km)	Average heart rate (bpm)	Average speed (km/h)	Max speed (km/h)	Average pace (min/km)	Max pace (min/km)	Calories	Fat percentage of calories(%)	Average cadence (rpm)	Average stride length (cm)	Running index	Training load	Ascent (m)	Descent (m)	Average power (W)	Max power (W)	Notes	Height (cm)	Weight (kg)	HR max	HR sit	VO2max
Steffen H	INDOOR_CYCLING	03-12-2020	11:54:24	00:59:08		82					322	65				9						190.0	115.0	200	55	49
Sample rate	Time	HR (bpm)	Speed (km/h)	Pace (min/km)	Cadence	Altitude (m)	Stride length (m)	Distances (m)	Temperatures (C)	Power (W)
1	00:00:00	70
	00:00:01	70
	00:00:02	70
	00:00:03	71
	00:00:04	71
	00:00:05	71
	00:00:06	70
	00:00:07	70
	00:00:08	71
	00:00:09	71
	00:00:10	72
	00:00:11	75
	00:00:12	76
	00:00:13	77
	00:00:14	78
	00:00:15	78
	00:00:16	77
	00:00:17	75
	00:00:18	75
	00:00:19	76
	00:00:20	76
	00:00:21	76
	00:00:22	77
	00:00:23	77
	00:00:24	77
	00:00:25	75
	00:00:26	74
	00:00:27	74
	00:00:28	74
	00:00:29	74
	00:00:30	74
	00:00:31	73
	00:00:32	74
	00:00:33	73
	00:00:34	73
	00:00:35	72
	00:00:36	72
	00:00:37	72
	00:00:38	71
	00:00:39	71
	00:00:40	70
	00:00:41	72
	00:00:42	72
	00:00:43	71
	00:00:44	70
	00:00:45	69
	00:00:46	70
	00:00:47	70
	00:00:48	70
	00:00:49	69
	00:00:50	69
	00:00:51	70
	00:00:52	71
	00:00:53	70
	00:00:54	70
	00:00:55	70
	00:00:56	70
	00:00:57	69
	00:00:58	69
	00:00:59	70
	00:01:00	70
	00:01:01	70
	00:01:02	69
	00:01:03	69
	00:01:04	69
	00:01:05	69
	00:01:06	68
	00:01:07	68
	00:01:08	69
	00:01:09	68
	00:01:10	68
	00:01:11	67
	00:01:12	68
	00:01:13	68
	00:01:14	67
	00:01:15	67
	00:01:16	67
	00:01:17	67
	00:01:18	67
	00:01:19	66
	00:01:20	67
	00:01:21	67
	00:01:22	67
	00:01:23	67
	00:01:24	67
	00:01:25	67
	00:01:26	67
	00:01:27	67
	00:01:28	67
	00:01:29	68
	00:01:30	68
	00:01:31	69
	00:01:32	68
	00:01:33	68
	00:01:34	68
	00:01:35	69
	00:01:36	69
	00:01:37	69
	00:01:38	69
	00:01:39	69
	00:01:40	70
	00:01:41	71
	00:01:42	72
	00:01:43	73
	00:01:44	71
	00:01:45	71
	00:01:46	71
	00:01:47	70
	00:01:48	69
	00:01:49	69
	00:01:50	69
	00:01:51	70
	00:01:52	70
	00:01:53	69
	00:01:54	68
	00:01:55	68
	00:01:56	68
	00:01:57	68
	00:01:58	68
	00:01:59	68
	00:02:00	68
	00:02:01	69
	00:02:02	70
	00:02:03	70
	00:02:04	71
	00:02:05	73
	00:02:06	72
	00:02:07	72
	00:02:08	73
	00:02:09	73
	00:02:10	72
	00:02:11	71
	00:02:12	71
	00:02:13	71
	00:02:14	71
	00:02:15	71
	00:02:16	71
	00:02:17	69
	00:02:18	69
	00:02:19	69
	00:02:20	69
	00:02:21	69
	00:02:22	68
	00:02:23	67
	00:02:24	67
	00:02:25	68
	00:02:26	67
	00:02:27	67
	00:02:28	67
	00:02:29	67
	00:02:30	68
	00:02:31	67
	00:02:32	67
	00:02:33	66
	00:02:34	67
	00:02:35	68
	00:02:36	69
	00:02:37	68
	00:02:38	68
	00:02:39	67
	00:02:40	68
	00:02:41	69
	00:02:42	69
	00:02:43	68
	00:02:44	68
	00:02:45	68
	00:02:46	68
	00:02:47	67
	00:02:48	67
	00:02:49	66
	00:02:50	68
	00:02:51	68
	00:02:52	69
	00:02:53	68
	00:02:54	68
	00:02:55	68
	00:02:56	68
	00:02:57	68
	00:02:58	67
	00:02:59	67
	00:03:00	69
	00:03:01	69
	00:03:02	69
	00:03:03	69
	00:03:04	68
	00:03:05	68
	00:03:06	68
	00:03:07	68
	00:03:08	68
	00:03:09	69
	00:03:10	69
	00:03:11	70
	00:03:12	71
	00:03:13	72
	00:03:14	72
	00:03:15	71
	00:03:16	71
	00:03:17	71
	00:03:18	71
	00:03:19	70
	00:03:20	70
	00:03:21	71
	00:03:22	71
	00:03:23	71
	00:03:24	71
	00:03:25	70
	00:03:26	70
	00:03:27	72
	00:03:28	72
	00:03:29	71
	00:03:30	70
	00:03:31	69
	00:03:32	68
	00:03:33	68
	00:03:34	67
	00:03:35	67
	00:03:36	66
	00:03:37	67
	00:03:38	68
	00:03:39	68
	00:03:40	68
	00:03:41	68
	00:03:42	68
	00:03:43	69
	00:03:44	67
	00:03:45	67
	00:03:46	67
	00:03:47	67
	00:03:48	68
	00:03:49	68
	00:03:50	67
	00:03:51	67
	00:03:52	67
	00:03:53	67
	00:03:54	66
	00:03:55	66
	00:03:56	66
	00:03:57	67
	00:03:58	67
	00:03:59	67
	00:04:00	67
	00:04:01	66
	00:04:02	67
	00:04:03	67
	00:04:04	66
	00:04:05	66
	00:04:06	66
	00:04:07	66
	00:04:08	66
	00:04:09	66
	00:04:10	67
	00:04:11	67
	00:04:12	67
	00:04:13	66
	00:04:14	66
	00:04:15	66
	00:04:16	66
	00:04:17	66
	00:04:18	67
	00:04:19	67
	00:04:20	67
	00:04:21	67
	00:04:22	67
	00:04:23	67
	00:04:24	67
	00:04:25	66
	00:04:26	66
	00:04:27	66
	00:04:28	66
	00:04:29	66
	00:04:30	66
	00:04:31	66
	00:04:32	68
	00:04:33	68
	00:04:34	70
	00:04:35	70
	00:04:36	71
	00:04:37	72
	00:04:38	73
	00:04:39	74
	00:04:40	72
	00:04:41	72
	00:04:42	70
	00:04:43	70
	00:04:44	71
	00:04:45	71
	00:04:46	71
	00:04:47	71
	00:04:48	70
	00:04:49	70
	00:04:50	68
	00:04:51	68
	00:04:52	67
	00:04:53	67
	00:04:54	67
	00:04:55	67
	00:04:56	68
	00:04:57	68
	00:04:58	68
	00:04:59	68
	00:05:00	67
	00:05:01	67
	00:05:02	67
	00:05:03	67
	00:05:04	67
	00:05:05	66
	00:05:06	66
	00:05:07	66
	00:05:08	67
	00:05:09	68
	00:05:10	68
	00:05:11	68
	00:05:12	68
	00:05:13	68
	00:05:14	67
	00:05:15	67
	00:05:16	67
	00:05:17	67
	00:05:18	66
	00:05:19	66
	00:05:20	67
	00:05:21	67
	00:05:22	67
	00:05:23	67
	00:05:24	67
	00:05:25	67
	00:05:26	67
	00:05:27	68
	00:05:28	69
	00:05:29	70
	00:05:30	70
	00:05:31	71
	00:05:32	71
	00:05:33	70
	00:05:34	70
	00:05:35	69
	00:05:36	69
	00:05:37	69
	00:05:38	70
	00:05:39	71
	00:05:40	70
	00:05:41	70
	00:05:42	69
	00:05:43	70
	00:05:44	70
	00:05:45	69
	00:05:46	68
	00:05:47	68
	00:05:48	69
	00:05:49	69
	00:05:50	69
	00:05:51	69
	00:05:52	68
	00:05:53	69
	00:05:54	69
	00:05:55	69
	00:05:56	69
	00:05:57	69
	00:05:58	68
	00:05:59	67
	00:06:00	68
	00:06:01	69
	00:06:02	68
	00:06:03	68
	00:06:04	67
	00:06:05	67
	00:06:06	67
	00:06:07	67
	00:06:08	66
	00:06:09	65
	00:06:10	66
	00:06:11	66
	00:06:12	66
	00:06:13	66
	00:06:14	66
	00:06:15	66
	00:06:16	67
	00:06:17	67
	00:06:18	67
	00:06:19	67
	00:06:20	66
	00:06:21	65
	00:06:22	66
	00:06:23	67
	00:06:24	67
	00:06:25	66
	00:06:26	65
	00:06:27	65
	00:06:28	65
	00:06:29	65
	00:06:30	67
	00:06:31	69
	00:06:32	69
	00:06:33	68
	00:06:34	68
	00:06:35	67
	00:06:36	66
	00:06:37	65
	00:06:38	64
	00:06:39	64
	00:06:40	65
	00:06:41	65
	00:06:42	67
	00:06:43	67
	00:06:44	67
	00:06:45	67
	00:06:46	67
	00:06:47	67
	00:06:48	69
	00:06:49	71
	00:06:50	73
	00:06:51	75
	00:06:52	76
	00:06:53	77
	00:06:54	77
	00:06:55	77
	00:06:56	76
	00:06:57	75
	00:06:58	75
	00:06:59	75
	00:07:00	74
	00:07:01	74
	00:07:02	74
	00:07:03	74
	00:07:04	74
	00:07:05	74
	00:07:06	73
	00:07:07	73
	00:07:08	73
	00:07:09	72
	00:07:10	71
	00:07:11	72
	00:07:12	72
	00:07:13	73
	00:07:14	73
	00:07:15	74
	00:07:16	74
	00:07:17	74
	00:07:18	73
	00:07:19	73
	00:07:20	73
	00:07:21	74
	00:07:22	74
	00:07:23	75
	00:07:24	75
	00:07:25	75
	00:07:26	76
	00:07:27	75
	00:07:28	74
	00:07:29	74
	00:07:30	74
	00:07:31	74
	00:07:32	73
	00:07:33	73
	00:07:34	73
	00:07:35	73
	00:07:36	73
	00:07:37	74
	00:07:38	73
	00:07:39	73
	00:07:40	72
	00:07:41	71
	00:07:42	71
	00:07:43	71
	00:07:44	71
	00:07:45	70
	00:07:46	70
	00:07:47	70
	00:07:48	70
	00:07:49	69
	00:07:50	69
	00:07:51	69
	00:07:52	68
	00:07:53	68
	00:07:54	68
	00:07:55	68
	00:07:56	68
	00:07:57	68
	00:07:58	67
	00:07:59	67
	00:08:00	68
	00:08:01	68
	00:08:02	67
	00:08:03	67
	00:08:04	68
	00:08:05	68
	00:08:06	68
	00:08:07	70
	00:08:08	71
	00:08:09	72
	00:08:10	73
	00:08:11	74
	00:08:12	74
	00:08:13	74
	00:08:14	76
	00:08:15	77
	00:08:16	78
	00:08:17	77
	00:08:18	77
	00:08:19	76
	00:08:20	78
	00:08:21	79
	00:08:22	80
	00:08:23	78
	00:08:24	78
	00:08:25	77
	00:08:26	76
	00:08:27	75
	00:08:28	74
	00:08:29	74
	00:08:30	74
	00:08:31	73
	00:08:32	73
	00:08:33	73
	00:08:34	73
	00:08:35	72
	00:08:36	71
	00:08:37	71
	00:08:38	71
	00:08:39	71
	00:08:40	71
	00:08:41	71
	00:08:42	71
	00:08:43	71
	00:08:44	70
	00:08:45	70
	00:08:46	70
	00:08:47	70
	00:08:48	69
	00:08:49	69
	00:08:50	69
	00:08:51	69
	00:08:52	69
	00:08:53	69
	00:08:54	69
	00:08:55	70
	00:08:56	70
	00:08:57	70
	00:08:58	70
	00:08:59	69
	00:09:00	69
	00:09:01	69
	00:09:02	68
	00:09:03	68
	00:09:04	67
	00:09:05	68
	00:09:06	68
	00:09:07	67
	00:09:08	67
	00:09:09	67
	00:09:10	67
	00:09:11	67
	00:09:12	66
	00:09:13	66
	00:09:14	67
	00:09:15	67
	00:09:16	68
	00:09:17	68
	00:09:18	67
	00:09:19	67
	00:09:20	67
	00:09:21	67
	00:09:22	66
	00:09:23	66
	00:09:24	66
	00:09:25	67
	00:09:26	70
	00:09:27	70
	00:09:28	70
	00:09:29	71
	00:09:30	71
	00:09:31	71
	00:09:32	70
	00:09:33	70
	00:09:34	70
	00:09:35	70
	00:09:36	70
	00:09:37	69
	00:09:38	68
	00:09:39	68
	00:09:40	67
	00:09:41	67
	00:09:42	66
	00:09:43	66
	00:09:44	67
	00:09:45	67
	00:09:46	67
	00:09:47	67
	00:09:48	67
	00:09:49	66
	00:09:50	66
	00:09:51	65
	00:09:52	65
	00:09:53	65
	00:09:54	66
	00:09:55	66
	00:09:56	66
	00:09:57	67
	00:09:58	67
	00:09:59	66
	00:10:00	66
	00:10:01	66
	00:10:02	66
	00:10:03	65
	00:10:04	65
	00:10:05	65
	00:10:06	65
	00:10:07	65
	00:10:08	65
	00:10:09	65
	00:10:10	65
	00:10:11	65
	00:10:12	65
	00:10:13	65
	00:10:14	64
	00:10:15	64
	00:10:16	64
	00:10:17	64
	00:10:18	65
	00:10:19	66
	00:10:20	66
	00:10:21	66
	00:10:22	66
	00:10:23	66
	00:10:24	66
	00:10:25	66
	00:10:26	66
	00:10:27	67
	00:10:28	67
	00:10:29	67
	00:10:30	67
	00:10:31	67
	00:10:32	67
	00:10:33	67
	00:10:34	66
	00:10:35	67
	00:10:36	67
	00:10:37	67
	00:10:38	67
	00:10:39	68
	00:10:40	68
	00:10:41	68
	00:10:42	67
	00:10:43	67
	00:10:44	67
	00:10:45	67
	00:10:46	66
	00:10:47	66
	00:10:48	66
	00:10:49	68
	00:10:50	69
	00:10:51	69
	00:10:52	69
	00:10:53	69
	00:10:54	69
	00:10:55	68
	00:10:56	67
	00:10:57	67
	00:10:58	67
	00:10:59	66
	00:11:00	66
	00:11:01	67
	00:11:02	67
	00:11:03	69
	00:11:04	70
	00:11:05	69
	00:11:06	68
	00:11:07	68
	00:11:08	68
	00:11:09	69
	00:11:10	70
	00:11:11	72
	00:11:12	76
	00:11:13	76
	00:11:14	76
	00:11:15	76
	00:11:16	75
	00:11:17	75
	00:11:18	76
	00:11:19	77
	00:11:20	77
	00:11:21	77
	00:11:22	77
	00:11:23	75
	00:11:24	73
	00:11:25	72
	00:11:26	72
	00:11:27	71
	00:11:28	71
	00:11:29	70
	00:11:30	70
	00:11:31	70
	00:11:32	70
	00:11:33	69
	00:11:34	69
	00:11:35	69
	00:11:36	69
	00:11:37	69
	00:11:38	68
	00:11:39	69
	00:11:40	68
	00:11:41	68
	00:11:42	69
	00:11:43	70
	00:11:44	70
	00:11:45	70
	00:11:46	70
	00:11:47	71
	00:11:48	71
	00:11:49	71
	00:11:50	72
	00:11:51	72
	00:11:52	71
	00:11:53	71
	00:11:54	71
	00:11:55	72
	00:11:56	72
	00:11:57	72
	00:11:58	72
	00:11:59	72
	00:12:00	71
	00:12:01	71
	00:12:02	71
	00:12:03	71
	00:12:04	71
	00:12:05	71
	00:12:06	70
	00:12:07	70
	00:12:08	70
	00:12:09	69
	00:12:10	69
	00:12:11	69
	00:12:12	70
	00:12:13	70
	00:12:14	69
	00:12:15	69
	00:12:16	69
	00:12:17	69
	00:12:18	68
	00:12:19	68
	00:12:20	68
	00:12:21	68
	00:12:22	68
	00:12:23	69
	00:12:24	69
	00:12:25	72
	00:12:26	72
	00:12:27	73
	00:12:28	74
	00:12:29	75
	00:12:30	74
	00:12:31	75
	00:12:32	75
	00:12:33	75
	00:12:34	75
	00:12:35	76
	00:12:36	76
	00:12:37	76
	00:12:38	76
	00:12:39	76
	00:12:40	76
	00:12:41	74
	00:12:42	74
	00:12:43	74
	00:12:44	74
	00:12:45	74
	00:12:46	73
	00:12:47	72
	00:12:48	71
	00:12:49	70
	00:12:50	68
	00:12:51	68
	00:12:52	68
	00:12:53	68
	00:12:54	68
	00:12:55	67
	00:12:56	67
	00:12:57	67
	00:12:58	67
	00:12:59	66
	00:13:00	66
	00:13:01	66
	00:13:02	66
	00:13:03	66
	00:13:04	66
	00:13:05	67
	00:13:06	68
	00:13:07	69
	00:13:08	70
	00:13:09	71
	00:13:10	71
	00:13:11	72
	00:13:12	73
	00:13:13	73
	00:13:14	74
	00:13:15	74
	00:13:16	74
	00:13:17	76
	00:13:18	76
	00:13:19	80
	00:13:20	81
	00:13:21	81
	00:13:22	80
	00:13:23	80
	00:13:24	78
	00:13:25	77
	00:13:26	75
	00:13:27	75
	00:13:28	75
	00:13:29	74
	00:13:30	74
	00:13:31	73
	00:13:32	74
	00:13:33	75
	00:13:34	75
	00:13:35	75
	00:13:36	75
	00:13:37	74
	00:13:38	73
	00:13:39	72
	00:13:40	72
	00:13:41	74
	00:13:42	74
	00:13:43	76
	00:13:44	78
	00:13:45	78
	00:13:46	82
	00:13:47	82
	00:13:48	84
	00:13:49	87
	00:13:50	89
	00:13:51	92
	00:13:52	93
	00:13:53	93
	00:13:54	93
	00:13:55	93
	00:13:56	89
	00:13:57	88
	00:13:58	87
	00:13:59	88
	00:14:00	87
	00:14:01	86
	00:14:02	82
	00:14:03	80
	00:14:04	78
	00:14:05	77
	00:14:06	76
	00:14:07	75
	00:14:08	74
	00:14:09	74
	00:14:10	73
	00:14:11	72
	00:14:12	71
	00:14:13	71
	00:14:14	70
	00:14:15	69
	00:14:16	68
	00:14:17	68
	00:14:18	68
	00:14:19	68
	00:14:20	68
	00:14:21	68
	00:14:22	68
	00:14:23	67
	00:14:24	67
	00:14:25	68
	00:14:26	69
	00:14:27	70
	00:14:28	70
	00:14:29	71
	00:14:30	72
	00:14:31	71
	00:14:32	70
	00:14:33	70
	00:14:34	70
	00:14:35	70
	00:14:36	70
	00:14:37	71
	00:14:38	71
	00:14:39	71
	00:14:40	70
	00:14:41	69
	00:14:42	69
	00:14:43	69
	00:14:44	68
	00:14:45	68
	00:14:46	67
	00:14:47	67
	00:14:48	66
	00:14:49	66
	00:14:50	66
	00:14:51	66
	00:14:52	66
	00:14:53	65
	00:14:54	65
	00:14:55	65
	00:14:56	65
	00:14:57	65
	00:14:58	64
	00:14:59	65
	00:15:00	65
	00:15:01	66
	00:15:02	66
	00:15:03	67
	00:15:04	67
	00:15:05	67
	00:15:06	66
	00:15:07	67
	00:15:08	67
	00:15:09	67
	00:15:10	66
	00:15:11	67
	00:15:12	68
	00:15:13	68
	00:15:14	68
	00:15:15	69
	00:15:16	68
	00:15:17	68
	00:15:18	68
	00:15:19	68
	00:15:20	68
	00:15:21	68
	00:15:22	67
	00:15:23	68
	00:15:24	68
	00:15:25	67
	00:15:26	67
	00:15:27	68
	00:15:28	67
	00:15:29	67
	00:15:30	67
	00:15:31	66
	00:15:32	66
	00:15:33	66
	00:15:34	66
	00:15:35	67
	00:15:36	67
	00:15:37	66
	00:15:38	66
	00:15:39	67
	00:15:40	67
	00:15:41	67
	00:15:42	67
	00:15:43	68
	00:15:44	68
	00:15:45	68
	00:15:46	67
	00:15:47	67
	00:15:48	69
	00:15:49	70
	00:15:50	71
	00:15:51	70
	00:15:52	70
	00:15:53	70
	00:15:54	69
	00:15:55	68
	00:15:56	68
	00:15:57	69
	00:15:58	68
	00:15:59	68
	00:16:00	68
	00:16:01	68
	00:16:02	68
	00:16:03	70
	00:16:04	69
	00:16:05	68
	00:16:06	67
	00:16:07	67
	00:16:08	67
	00:16:09	66
	00:16:10	66
	00:16:11	65
	00:16:12	65
	00:16:13	67
	00:16:14	67
	00:16:15	68
	00:16:16	68
	00:16:17	68
	00:16:18	68
	00:16:19	69
	00:16:20	68
	00:16:21	68
	00:16:22	68
	00:16:23	70
	00:16:24	70
	00:16:25	70
	00:16:26	75
	00:16:27	77
	00:16:28	77
	00:16:29	77
	00:16:30	77
	00:16:31	78
	00:16:32	80
	00:16:33	82
	00:16:34	82
	00:16:35	84
	00:16:36	85
	00:16:37	85
	00:16:38	85
	00:16:39	85
	00:16:40	84
	00:16:41	84
	00:16:42	84
	00:16:43	85
	00:16:44	85
	00:16:45	85
	00:16:46	85
	00:16:47	84
	00:16:48	81
	00:16:49	79
	00:16:50	78
	00:16:51	77
	00:16:52	77
	00:16:53	76
	00:16:54	76
	00:16:55	77
	00:16:56	77
	00:16:57	77
	00:16:58	77
	00:16:59	77
	00:17:00	77
	00:17:01	77
	00:17:02	77
	00:17:03	77
	00:17:04	76
	00:17:05	74
	00:17:06	74
	00:17:07	74
	00:17:08	73
	00:17:09	73
	00:17:10	73
	00:17:11	73
	00:17:12	72
	00:17:13	72
	00:17:14	73
	00:17:15	73
	00:17:16	73
	00:17:17	74
	00:17:18	74
	00:17:19	74
	00:17:20	73
	00:17:21	74
	00:17:22	74
	00:17:23	74
	00:17:24	74
	00:17:25	75
	00:17:26	75
	00:17:27	75
	00:17:28	75
	00:17:29	76
	00:17:30	77
	00:17:31	77
	00:17:32	77
	00:17:33	77
	00:17:34	78
	00:17:35	78
	00:17:36	79
	00:17:37	79
	00:17:38	80
	00:17:39	79
	00:17:40	78
	00:17:41	78
	00:17:42	78
	00:17:43	77
	00:17:44	77
	00:17:45	77
	00:17:46	77
	00:17:47	77
	00:17:48	77
	00:17:49	77
	00:17:50	77
	00:17:51	77
	00:17:52	77
	00:17:53	79
	00:17:54	79
	00:17:55	79
	00:17:56	78
	00:17:57	78
	00:17:58	77
	00:17:59	77
	00:18:00	75
	00:18:01	75
	00:18:02	75
	00:18:03	75
	00:18:04	74
	00:18:05	75
	00:18:06	74
	00:18:07	73
	00:18:08	73
	00:18:09	73
	00:18:10	73
	00:18:11	73
	00:18:12	73
	00:18:13	72
	00:18:14	72
	00:18:15	71
	00:18:16	71
	00:18:17	71
	00:18:18	72
	00:18:19	72
	00:18:20	72
	00:18:21	72
	00:18:22	72
	00:18:23	73
	00:18:24	73
	00:18:25	73
	00:18:26	73
	00:18:27	73
	00:18:28	73
	00:18:29	72
	00:18:30	72
	00:18:31	73
	00:18:32	72
	00:18:33	73
	00:18:34	73
	00:18:35	74
	00:18:36	74
	00:18:37	74
	00:18:38	73
	00:18:39	72
	00:18:40	71
	00:18:41	71
	00:18:42	71
	00:18:43	72
	00:18:44	72
	00:18:45	74
	00:18:46	73
	00:18:47	73
	00:18:48	73
	00:18:49	72
	00:18:50	71
	00:18:51	71
	00:18:52	71
	00:18:53	71
	00:18:54	71
	00:18:55	70
	00:18:56	70
	00:18:57	70
	00:18:58	70
	00:18:59	69
	00:19:00	70
	00:19:01	70
	00:19:02	70
	00:19:03	70
	00:19:04	70
	00:19:05	70
	00:19:06	69
	00:19:07	69
	00:19:08	69
	00:19:09	69
	00:19:10	68
	00:19:11	68
	00:19:12	68
	00:19:13	68
	00:19:14	67
	00:19:15	67
	00:19:16	67
	00:19:17	67
	00:19:18	67
	00:19:19	66
	00:19:20	68
	00:19:21	68
	00:19:22	68
	00:19:23	68
	00:19:24	68
	00:19:25	68
	00:19:26	68
	00:19:27	68
	00:19:28	69
	00:19:29	69
	00:19:30	69
	00:19:31	69
	00:19:32	70
	00:19:33	71
	00:19:34	71
	00:19:35	71
	00:19:36	71
	00:19:37	71
	00:19:38	71
	00:19:39	72
	00:19:40	72
	00:19:41	72
	00:19:42	73
	00:19:43	72
	00:19:44	72
	00:19:45	72
	00:19:46	72
	00:19:47	72
	00:19:48	72
	00:19:49	72
	00:19:50	72
	00:19:51	72
	00:19:52	72
	00:19:53	72
	00:19:54	72
	00:19:55	72
	00:19:56	72
	00:19:57	72
	00:19:58	73
	00:19:59	72
	00:20:00	71
	00:20:01	71
	00:20:02	70
	00:20:03	70
	00:20:04	70
	00:20:05	71
	00:20:06	72
	00:20:07	72
	00:20:08	72
	00:20:09	72
	00:20:10	72
	00:20:11	71
	00:20:12	70
	00:20:13	70
	00:20:14	71
	00:20:15	71
	00:20:16	70
	00:20:17	71
	00:20:18	71
	00:20:19	72
	00:20:20	72
	00:20:21	71
	00:20:22	71
	00:20:23	72
	00:20:24	73
	00:20:25	74
	00:20:26	75
	00:20:27	76
	00:20:28	76
	00:20:29	75
	00:20:30	75
	00:20:31	75
	00:20:32	74
	00:20:33	74
	00:20:34	74
	00:20:35	74
	00:20:36	74
	00:20:37	73
	00:20:38	74
	00:20:39	74
	00:20:40	73
	00:20:41	73
	00:20:42	73
	00:20:43	72
	00:20:44	72
	00:20:45	71
	00:20:46	73
	00:20:47	73
	00:20:48	72
	00:20:49	72
	00:20:50	73
	00:20:51	72
	00:20:52	72
	00:20:53	71
	00:20:54	72
	00:20:55	71
	00:20:56	70
	00:20:57	70
	00:20:58	71
	00:20:59	70
	00:21:00	70
	00:21:01	71
	00:21:02	71
	00:21:03	71
	00:21:04	70
	00:21:05	70
	00:21:06	70
	00:21:07	70
	00:21:08	69
	00:21:09	70
	00:21:10	70
	00:21:11	70
	00:21:12	70
	00:21:13	71
	00:21:14	72
	00:21:15	72
	00:21:16	71
	00:21:17	71
	00:21:18	71
	00:21:19	72
	00:21:20	72
	00:21:21	72
	00:21:22	73
	00:21:23	74
	00:21:24	74
	00:21:25	73
	00:21:26	73
	00:21:27	73
	00:21:28	73
	00:21:29	72
	00:21:30	73
	00:21:31	73
	00:21:32	74
	00:21:33	74
	00:21:34	74
	00:21:35	74
	00:21:36	76
	00:21:37	76
	00:21:38	77
	00:21:39	77
	00:21:40	77
	00:21:41	76
	00:21:42	76
	00:21:43	75
	00:21:44	74
	00:21:45	74
	00:21:46	74
	00:21:47	75
	00:21:48	75
	00:21:49	74
	00:21:50	72
	00:21:51	72
	00:21:52	72
	00:21:53	71
	00:21:54	70
	00:21:55	71
	00:21:56	70
	00:21:57	70
	00:21:58	71
	00:21:59	72
	00:22:00	74
	00:22:01	74
	00:22:02	73
	00:22:03	71
	00:22:04	70
	00:22:05	69
	00:22:06	69
	00:22:07	69
	00:22:08	71
	00:22:09	71
	00:22:10	71
	00:22:11	72
	00:22:12	72
	00:22:13	72
	00:22:14	72
	00:22:15	70
	00:22:16	70
	00:22:17	71
	00:22:18	71
	00:22:19	71
	00:22:20	71
	00:22:21	72
	00:22:22	72
	00:22:23	71
	00:22:24	70
	00:22:25	70
	00:22:26	70
	00:22:27	69
	00:22:28	69
	00:22:29	70
	00:22:30	71
	00:22:31	72
	00:22:32	71
	00:22:33	71
	00:22:34	71
	00:22:35	70
	00:22:36	70
	00:22:37	69
	00:22:38	70
	00:22:39	70
	00:22:40	70
	00:22:41	71
	00:22:42	71
	00:22:43	71
	00:22:44	70
	00:22:45	70
	00:22:46	70
	00:22:47	70
	00:22:48	70
	00:22:49	71
	00:22:50	71
	00:22:51	70
	00:22:52	70
	00:22:53	71
	00:22:54	71
	00:22:55	71
	00:22:56	71
	00:22:57	71
	00:22:58	71
	00:22:59	71
	00:23:00	72
	00:23:01	72
	00:23:02	72
	00:23:03	73
	00:23:04	74
	00:23:05	74
	00:23:06	74
	00:23:07	75
	00:23:08	75
	00:23:09	75
	00:23:10	75
	00:23:11	79
	00:23:12	83
	00:23:13	84
	00:23:14	84
	00:23:15	84
	00:23:16	83
	00:23:17	81
	00:23:18	79
	00:23:19	78
	00:23:20	77
	00:23:21	76
	00:23:22	76
	00:23:23	76
	00:23:24	77
	00:23:25	76
	00:23:26	75
	00:23:27	74
	00:23:28	73
	00:23:29	73
	00:23:30	73
	00:23:31	73
	00:23:32	73
	00:23:33	73
	00:23:34	75
	00:23:35	75
	00:23:36	74
	00:23:37	73
	00:23:38	73
	00:23:39	73
	00:23:40	71
	00:23:41	71
	00:23:42	72
	00:23:43	72
	00:23:44	71
	00:23:45	71
	00:23:46	73
	00:23:47	72
	00:23:48	71
	00:23:49	71
	00:23:50	70
	00:23:51	69
	00:23:52	69
	00:23:53	68
	00:23:54	68
	00:23:55	68
	00:23:56	69
	00:23:57	70
	00:23:58	70
	00:23:59	69
	00:24:00	70
	00:24:01	71
	00:24:02	71
	00:24:03	71
	00:24:04	72
	00:24:05	72
	00:24:06	72
	00:24:07	73
	00:24:08	72
	00:24:09	71
	00:24:10	70
	00:24:11	69
	00:24:12	69
	00:24:13	69
	00:24:14	69
	00:24:15	69
	00:24:16	68
	00:24:17	69
	00:24:18	70
	00:24:19	69
	00:24:20	69
	00:24:21	69
	00:24:22	69
	00:24:23	69
	00:24:24	68
	00:24:25	68
	00:24:26	69
	00:24:27	69
	00:24:28	68
	00:24:29	68
	00:24:30	68
	00:24:31	69
	00:24:32	70
	00:24:33	70
	00:24:34	70
	00:24:35	69
	00:24:36	69
	00:24:37	68
	00:24:38	70
	00:24:39	70
	00:24:40	71
	00:24:41	70
	00:24:42	70
	00:24:43	70
	00:24:44	69
	00:24:45	69
	00:24:46	67
	00:24:47	67
	00:24:48	67
	00:24:49	67
	00:24:50	67
	00:24:51	67
	00:24:52	67
	00:24:53	67
	00:24:54	67
	00:24:55	67
	00:24:56	67
	00:24:57	66
	00:24:58	66
	00:24:59	67
	00:25:00	68
	00:25:01	69
	00:25:02	69
	00:25:03	69
	00:25:04	69
	00:25:05	70
	00:25:06	70
	00:25:07	69
	00:25:08	71
	00:25:09	72
	00:25:10	75
	00:25:11	76
	00:25:12	76
	00:25:13	78
	00:25:14	79
	00:25:15	79
	00:25:16	79
	00:25:17	79
	00:25:18	80
	00:25:19	80
	00:25:20	79
	00:25:21	79
	00:25:22	79
	00:25:23	79
	00:25:24	78
	00:25:25	79
	00:25:26	79
	00:25:27	78
	00:25:28	78
	00:25:29	78
	00:25:30	77
	00:25:31	77
	00:25:32	79
	00:25:33	79
	00:25:34	79
	00:25:35	80
	00:25:36	81
	00:25:37	81
	00:25:38	79
	00:25:39	78
	00:25:40	78
	00:25:41	79
	00:25:42	78
	00:25:43	78
	00:25:44	78
	00:25:45	80
	00:25:46	81
	00:25:47	80
	00:25:48	80
	00:25:49	81
	00:25:50	81
	00:25:51	80
	00:25:52	79
	00:25:53	80
	00:25:54	80
	00:25:55	80
	00:25:56	79
	00:25:57	79
	00:25:58	80
	00:25:59	78
	00:26:00	78
	00:26:01	77
	00:26:02	77
	00:26:03	76
	00:26:04	76
	00:26:05	77
	00:26:06	76
	00:26:07	75
	00:26:08	74
	00:26:09	74
	00:26:10	75
	00:26:11	75
	00:26:12	75
	00:26:13	75
	00:26:14	73
	00:26:15	73
	00:26:16	73
	00:26:17	78
	00:26:18	78
	00:26:19	80
	00:26:20	80
	00:26:21	80
	00:26:22	79
	00:26:23	79
	00:26:24	77
	00:26:25	77
	00:26:26	77
	00:26:27	78
	00:26:28	78
	00:26:29	77
	00:26:30	76
	00:26:31	77
	00:26:32	76
	00:26:33	75
	00:26:34	74
	00:26:35	74
	00:26:36	74
	00:26:37	74
	00:26:38	74
	00:26:39	74
	00:26:40	74
	00:26:41	75
	00:26:42	74
	00:26:43	74
	00:26:44	73
	00:26:45	73
	00:26:46	72
	00:26:47	71
	00:26:48	71
	00:26:49	72
	00:26:50	72
	00:26:51	71
	00:26:52	71
	00:26:53	72
	00:26:54	71
	00:26:55	71
	00:26:56	70
	00:26:57	71
	00:26:58	71
	00:26:59	70
	00:27:00	70
	00:27:01	71
	00:27:02	71
	00:27:03	71
	00:27:04	71
	00:27:05	72
	00:27:06	72
	00:27:07	71
	00:27:08	71
	00:27:09	72
	00:27:10	72
	00:27:11	73
	00:27:12	73
	00:27:13	73
	00:27:14	73
	00:27:15	72
	00:27:16	71
	00:27:17	70
	00:27:18	70
	00:27:19	69
	00:27:20	70
	00:27:21	70
	00:27:22	70
	00:27:23	71
	00:27:24	71
	00:27:25	71
	00:27:26	71
	00:27:27	71
	00:27:28	71
	00:27:29	71
	00:27:30	71
	00:27:31	72
	00:27:32	73
	00:27:33	73
	00:27:34	72
	00:27:35	71
	00:27:36	72
	00:27:37	72
	00:27:38	71
	00:27:39	71
	00:27:40	70
	00:27:41	70
	00:27:42	69
	00:27:43	70
	00:27:44	71
	00:27:45	72
	00:27:46	70
	00:27:47	70
	00:27:48	70
	00:27:49	70
	00:27:50	69
	00:27:51	69
	00:27:52	71
	00:27:53	71
	00:27:54	71
	00:27:55	73
	00:27:56	73
	00:27:57	73
	00:27:58	72
	00:27:59	72
	00:28:00	73
	00:28:01	72
	00:28:02	72
	00:28:03	73
	00:28:04	73
	00:28:05	73
	00:28:06	74
	00:28:07	75
	00:28:08	74
	00:28:09	73
	00:28:10	72
	00:28:11	71
	00:28:12	71
	00:28:13	72
	00:28:14	72
	00:28:15	74
	00:28:16	74
	00:28:17	74
	00:28:18	73
	00:28:19	72
	00:28:20	70
	00:28:21	69
	00:28:22	68
	00:28:23	68
	00:28:24	68
	00:28:25	68
	00:28:26	67
	00:28:27	67
	00:28:28	67
	00:28:29	66
	00:28:30	66
	00:28:31	67
	00:28:32	66
	00:28:33	65
	00:28:34	64
	00:28:35	64
	00:28:36	65
	00:28:37	65
	00:28:38	65
	00:28:39	64
	00:28:40	65
	00:28:41	65
	00:28:42	64
	00:28:43	64
	00:28:44	64
	00:28:45	64
	00:28:46	64
	00:28:47	64
	00:28:48	64
	00:28:49	64
	00:28:50	63
	00:28:51	63
	00:28:52	64
	00:28:53	64
	00:28:54	63
	00:28:55	63
	00:28:56	64
	00:28:57	65
	00:28:58	67
	00:28:59	68
	00:29:00	68
	00:29:01	70
	00:29:02	70
	00:29:03	70
	00:29:04	70
	00:29:05	71
	00:29:06	72
	00:29:07	72
	00:29:08	72
	00:29:09	72
	00:29:10	71
	00:29:11	71
	00:29:12	70
	00:29:13	69
	00:29:14	69
	00:29:15	70
	00:29:16	70
	00:29:17	70
	00:29:18	71
	00:29:19	70
	00:29:20	70
	00:29:21	68
	00:29:22	68
	00:29:23	67
	00:29:24	67
	00:29:25	67
	00:29:26	67
	00:29:27	67
	00:29:28	66
	00:29:29	65
	00:29:30	66
	00:29:31	65
	00:29:32	65
	00:29:33	66
	00:29:34	66
	00:29:35	66
	00:29:36	66
	00:29:37	66
	00:29:38	66
	00:29:39	65
	00:29:40	65
	00:29:41	65
	00:29:42	65
	00:29:43	65
	00:29:44	65
	00:29:45	65
	00:29:46	65
	00:29:47	65
	00:29:48	65
	00:29:49	65
	00:29:50	65
	00:29:51	65
	00:29:52	65
	00:29:53	66
	00:29:54	66
	00:29:55	66
	00:29:56	66
	00:29:57	67
	00:29:58	68
	00:29:59	68
	00:30:00	67
	00:30:01	67
	00:30:02	67
	00:30:03	66
	00:30:04	66
	00:30:05	66
	00:30:06	66
	00:30:07	65
	00:30:08	65
	00:30:09	66
	00:30:10	67
	00:30:11	67
	00:30:12	66
	00:30:13	65
	00:30:14	64
	00:30:15	65
	00:30:16	65
	00:30:17	65
	00:30:18	65
	00:30:19	65
	00:30:20	65
	00:30:21	65
	00:30:22	64
	00:30:23	64
	00:30:24	64
	00:30:25	65
	00:30:26	65
	00:30:27	65
	00:30:28	65
	00:30:29	64
	00:30:30	64
	00:30:31	63
	00:30:32	63
	00:30:33	64
	00:30:34	64
	00:30:35	64
	00:30:36	64
	00:30:37	65
	00:30:38	64
	00:30:39	64
	00:30:40	63
	00:30:41	63
	00:30:42	64
	00:30:43	64
	00:30:44	64
	00:30:45	64
	00:30:46	65
	00:30:47	65
	00:30:48	66
	00:30:49	68
	00:30:50	71
	00:30:51	73
	00:30:52	75
	00:30:53	76
	00:30:54	76
	00:30:55	76
	00:30:56	78
	00:30:57	77
	00:30:58	78
	00:30:59	81
	00:31:00	82
	00:31:01	85
	00:31:02	86
	00:31:03	88
	00:31:04	89
	00:31:05	91
	00:31:06	91
	00:31:07	91
	00:31:08	91
	00:31:09	89
	00:31:10	87
	00:31:11	84
	00:31:12	84
	00:31:13	84
	00:31:14	83
	00:31:15	80
	00:31:16	79
	00:31:17	77
	00:31:18	75
	00:31:19	74
	00:31:20	74
	00:31:21	73
	00:31:22	72
	00:31:23	72
	00:31:24	72
	00:31:25	72
	00:31:26	71
	00:31:27	71
	00:31:28	71
	00:31:29	70
	00:31:30	70
	00:31:31	70
	00:31:32	70
	00:31:33	69
	00:31:34	69
	00:31:35	69
	00:31:36	69
	00:31:37	70
	00:31:38	70
	00:31:39	69
	00:31:40	68
	00:31:41	68
	00:31:42	67
	00:31:43	67
	00:31:44	67
	00:31:45	68
	00:31:46	69
	00:31:47	69
	00:31:48	68
	00:31:49	68
	00:31:50	68
	00:31:51	68
	00:31:52	67
	00:31:53	67
	00:31:54	67
	00:31:55	67
	00:31:56	67
	00:31:57	66
	00:31:58	66
	00:31:59	67
	00:32:00	66
	00:32:01	66
	00:32:02	65
	00:32:03	65
	00:32:04	66
	00:32:05	66
	00:32:06	65
	00:32:07	65
	00:32:08	65
	00:32:09	66
	00:32:10	66
	00:32:11	66
	00:32:12	66
	00:32:13	66
	00:32:14	66
	00:32:15	66
	00:32:16	66
	00:32:17	66
	00:32:18	66
	00:32:19	67
	00:32:20	67
	00:32:21	66
	00:32:22	66
	00:32:23	66
	00:32:24	66
	00:32:25	66
	00:32:26	66
	00:32:27	64
	00:32:28	64
	00:32:29	65
	00:32:30	66
	00:32:31	66
	00:32:32	66
	00:32:33	66
	00:32:34	67
	00:32:35	67
	00:32:36	67
	00:32:37	67
	00:32:38	67
	00:32:39	68
	00:32:40	71
	00:32:41	71
	00:32:42	71
	00:32:43	71
	00:32:44	72
	00:32:45	72
	00:32:46	72
	00:32:47	73
	00:32:48	73
	00:32:49	73
	00:32:50	72
	00:32:51	72
	00:32:52	72
	00:32:53	72
	00:32:54	71
	00:32:55	72
	00:32:56	71
	00:32:57	71
	00:32:58	71
	00:32:59	71
	00:33:00	72
	00:33:01	72
	00:33:02	74
	00:33:03	76
	00:33:04	76
	00:33:05	78
	00:33:06	79
	00:33:07	79
	00:33:08	81
	00:33:09	84
	00:33:10	85
	00:33:11	87
	00:33:12	88
	00:33:13	90
	00:33:14	91
	00:33:15	93
	00:33:16	95
[truncated: 1,552 more rows]
