# Supplementary material for: Handcycling with concurrent lower body low-frequency electromyostimulation significantly increases acute oxygen uptake: implications for rehabilitation and prevention
Source: PeerJ. 2022 May 18;10:e13333. doi: 10.7717/peerj.13333 (PMC9123886; doi:10.7717/peerj.13333)
Supplement: Supplemental Information 1 — Raw data for each participant (load, heart rate, spirometric data) and R-Scripts for data processing (as described in the material & method section under “Data aquisition”), and EMS intensity and blood lactate concentration. [file peerj-10-13333-s001.zip › raw_data/HR/EMS_Pilot_06_HR.CSV]

Name	Sport	Date	Start time	Duration	Total distance (km)	Average heart rate (bpm)	Average speed (km/h)	Max speed (km/h)	Average pace (min/km)	Max pace (min/km)	Calories	Fat percentage of calories(%)	Average cadence (rpm)	Average stride length (cm)	Running index	Training load	Ascent (m)	Descent (m)	Average power (W)	Max power (W)	Notes	Height (cm)	Weight (kg)	HR max	HR sit	VO2max
Steffen H	TREADMILL_RUNNING	24-03-2021	11:28:49	01:00:25		88	0.0		00:00		265	59										190.0	115.0	200		46
Sample rate	Time	HR (bpm)	Speed (km/h)	Pace (min/km)	Cadence	Altitude (m)	Stride length (m)	Distances (m)	Temperatures (C)	Power (W)
1	00:00:00	72
	00:00:01	73
	00:00:02	72
	00:00:03	71
	00:00:04	70
	00:00:05	69
	00:00:06	69
	00:00:07	69
	00:00:08	68
	00:00:09	68
	00:00:10	68
	00:00:11	68
	00:00:12	67
	00:00:13	66
	00:00:14	66
	00:00:15	67
	00:00:16	67
	00:00:17	66
	00:00:18	66
	00:00:19	65
	00:00:20	66
	00:00:21	66
	00:00:22	66
	00:00:23	66
	00:00:24	67
	00:00:25	66
	00:00:26	66
	00:00:27	66
	00:00:28	66
	00:00:29	67
	00:00:30	66
	00:00:31	66
	00:00:32	67
	00:00:33	68
	00:00:34	68
	00:00:35	68
	00:00:36	68
	00:00:37	69
	00:00:38	69
	00:00:39	69
	00:00:40	68
	00:00:41	69
	00:00:42	69
	00:00:43	69
	00:00:44	68
	00:00:45	69
	00:00:46	69
	00:00:47	69
	00:00:48	68
	00:00:49	67
	00:00:50	67
	00:00:51	67
	00:00:52	67
	00:00:53	67
	00:00:54	67
	00:00:55	67
	00:00:56	68
	00:00:57	69
	00:00:58	69
	00:00:59	69
	00:01:00	68
	00:01:01	69
	00:01:02	69
	00:01:03	69
	00:01:04	69
	00:01:05	69
	00:01:06	69
	00:01:07	69
	00:01:08	69
	00:01:09	69
	00:01:10	68
	00:01:11	68
	00:01:12	69
	00:01:13	70
	00:01:14	70
	00:01:15	70
	00:01:16	69
	00:01:17	69
	00:01:18	70
	00:01:19	71
	00:01:20	70
	00:01:21	70
	00:01:22	71
	00:01:23	72
	00:01:24	72
	00:01:25	71
	00:01:26	71
	00:01:27	71
	00:01:28	71
	00:01:29	71
	00:01:30	71
	00:01:31	71
	00:01:32	72
	00:01:33	73
	00:01:34	73
	00:01:35	74
	00:01:36	74
	00:01:37	76
	00:01:38	75
	00:01:39	74
	00:01:40	74
	00:01:41	73
	00:01:42	72
	00:01:43	71
	00:01:44	71
	00:01:45	72
	00:01:46	72
	00:01:47	72
	00:01:48	73
	00:01:49	73
	00:01:50	72
	00:01:51	72
	00:01:52	71
	00:01:53	71
	00:01:54	70
	00:01:55	69
	00:01:56	70
	00:01:57	70
	00:01:58	70
	00:01:59	69
	00:02:00	68
	00:02:01	68
	00:02:02	69
	00:02:03	69
	00:02:04	68
	00:02:05	68
	00:02:06	69
	00:02:07	70
	00:02:08	70
	00:02:09	69
	00:02:10	69
	00:02:11	70
	00:02:12	70
	00:02:13	71
	00:02:14	71
	00:02:15	70
	00:02:16	70
	00:02:17	70
	00:02:18	71
	00:02:19	71
	00:02:20	70
	00:02:21	71
	00:02:22	72
	00:02:23	74
	00:02:24	75
	00:02:25	74
	00:02:26	76
	00:02:27	77
	00:02:28	77
	00:02:29	77
	00:02:30	75
	00:02:31	75
	00:02:32	76
	00:02:33	75
	00:02:34	75
	00:02:35	75
	00:02:36	75
	00:02:37	75
	00:02:38	73
	00:02:39	73
	00:02:40	72
	00:02:41	72
	00:02:42	71
	00:02:43	71
	00:02:44	71
	00:02:45	71
	00:02:46	70
	00:02:47	70
	00:02:48	70
	00:02:49	69
	00:02:50	69
	00:02:51	69
	00:02:52	69
	00:02:53	69
	00:02:54	69
	00:02:55	68
	00:02:56	68
	00:02:57	68
	00:02:58	68
	00:02:59	67
	00:03:00	69
	00:03:01	70
	00:03:02	71
	00:03:03	71
	00:03:04	70
	00:03:05	71
	00:03:06	72
	00:03:07	73
	00:03:08	74
	00:03:09	73
	00:03:10	73
	00:03:11	73
	00:03:12	74
	00:03:13	73
	00:03:14	72
	00:03:15	70
	00:03:16	70
	00:03:17	70
	00:03:18	70
	00:03:19	70
	00:03:20	69
	00:03:21	70
	00:03:22	70
	00:03:23	70
	00:03:24	69
	00:03:25	68
	00:03:26	68
	00:03:27	68
	00:03:28	69
	00:03:29	69
	00:03:30	70
	00:03:31	70
	00:03:32	72
	00:03:33	72
	00:03:34	72
	00:03:35	72
	00:03:36	72
	00:03:37	73
	00:03:38	73
	00:03:39	72
	00:03:40	73
	00:03:41	73
	00:03:42	73
	00:03:43	72
	00:03:44	71
	00:03:45	71
	00:03:46	70
	00:03:47	69
	00:03:48	69
	00:03:49	69
	00:03:50	68
	00:03:51	68
	00:03:52	67
	00:03:53	67
	00:03:54	66
	00:03:55	66
	00:03:56	67
	00:03:57	67
	00:03:58	67
	00:03:59	67
	00:04:00	67
	00:04:01	67
	00:04:02	67
	00:04:03	67
	00:04:04	67
	00:04:05	67
	00:04:06	66
	00:04:07	66
	00:04:08	66
	00:04:09	66
	00:04:10	66
	00:04:11	65
	00:04:12	65
	00:04:13	65
	00:04:14	64
	00:04:15	64
	00:04:16	64
	00:04:17	65
	00:04:18	65
	00:04:19	65
	00:04:20	66
	00:04:21	68
	00:04:22	68
	00:04:23	68
	00:04:24	68
	00:04:25	68
	00:04:26	67
	00:04:27	66
	00:04:28	66
	00:04:29	67
	00:04:30	68
	00:04:31	69
	00:04:32	69
	00:04:33	70
	00:04:34	72
	00:04:35	72
	00:04:36	71
	00:04:37	71
	00:04:38	71
	00:04:39	71
	00:04:40	70
	00:04:41	70
	00:04:42	70
	00:04:43	69
	00:04:44	69
	00:04:45	68
	00:04:46	69
	00:04:47	69
	00:04:48	69
	00:04:49	69
	00:04:50	69
	00:04:51	70
	00:04:52	70
	00:04:53	69
	00:04:54	69
	00:04:55	70
	00:04:56	70
	00:04:57	69
	00:04:58	69
	00:04:59	70
	00:05:00	70
	00:05:01	71
	00:05:02	71
	00:05:03	71
	00:05:04	70
	00:05:05	70
	00:05:06	70
	00:05:07	70
	00:05:08	70
	00:05:09	71
	00:05:10	71
	00:05:11	71
	00:05:12	71
	00:05:13	71
	00:05:14	71
	00:05:15	71
	00:05:16	70
	00:05:17	70
	00:05:18	69
	00:05:19	68
	00:05:20	68
	00:05:21	68
	00:05:22	68
	00:05:23	67
	00:05:24	67
	00:05:25	67
	00:05:26	66
	00:05:27	66
	00:05:28	67
	00:05:29	67
	00:05:30	66
	00:05:31	67
	00:05:32	68
	00:05:33	69
	00:05:34	69
	00:05:35	70
	00:05:36	71
	00:05:37	71
	00:05:38	70
	00:05:39	70
	00:05:40	71
	00:05:41	71
	00:05:42	70
	00:05:43	70
	00:05:44	70
	00:05:45	69
	00:05:46	68
	00:05:47	69
	00:05:48	68
	00:05:49	68
	00:05:50	68
	00:05:51	69
	00:05:52	70
	00:05:53	70
	00:05:54	71
	00:05:55	71
	00:05:56	71
	00:05:57	70
	00:05:58	70
	00:05:59	71
	00:06:00	71
	00:06:01	71
	00:06:02	72
	00:06:03	72
	00:06:04	73
	00:06:05	72
	00:06:06	72
	00:06:07	72
	00:06:08	72
	00:06:09	73
	00:06:10	75
	00:06:11	76
	00:06:12	79
	00:06:13	80
	00:06:14	83
	00:06:15	84
	00:06:16	86
	00:06:17	87
	00:06:18	86
	00:06:19	86
	00:06:20	84
	00:06:21	83
	00:06:22	82
	00:06:23	81
	00:06:24	79
	00:06:25	77
	00:06:26	77
	00:06:27	76
	00:06:28	75
	00:06:29	74
	00:06:30	74
	00:06:31	74
	00:06:32	73
	00:06:33	72
	00:06:34	72
	00:06:35	71
	00:06:36	71
	00:06:37	70
	00:06:38	70
	00:06:39	69
	00:06:40	69
	00:06:41	68
	00:06:42	68
	00:06:43	66
	00:06:44	65
	00:06:45	65
	00:06:46	66
	00:06:47	66
	00:06:48	66
	00:06:49	66
	00:06:50	66
	00:06:51	67
	00:06:52	70
	00:06:53	70
	00:06:54	71
	00:06:55	71
	00:06:56	72
	00:06:57	72
	00:06:58	73
	00:06:59	73
	00:07:00	74
	00:07:01	74
	00:07:02	73
	00:07:03	73
	00:07:04	71
	00:07:05	70
	00:07:06	69
	00:07:07	69
	00:07:08	69
	00:07:09	69
	00:07:10	69
	00:07:11	69
	00:07:12	70
	00:07:13	69
	00:07:14	69
	00:07:15	69
	00:07:16	68
	00:07:17	68
	00:07:18	67
	00:07:19	68
	00:07:20	67
	00:07:21	67
	00:07:22	66
	00:07:23	66
	00:07:24	66
	00:07:25	65
	00:07:26	64
	00:07:27	65
	00:07:28	65
	00:07:29	65
	00:07:30	65
	00:07:31	66
	00:07:32	66
	00:07:33	66
	00:07:34	66
	00:07:35	66
	00:07:36	66
	00:07:37	67
	00:07:38	68
	00:07:39	68
	00:07:40	68
	00:07:41	68
	00:07:42	68
	00:07:43	67
	00:07:44	66
	00:07:45	66
	00:07:46	67
	00:07:47	68
	00:07:48	69
	00:07:49	71
	00:07:50	72
	00:07:51	73
	00:07:52	74
	00:07:53	74
	00:07:54	75
	00:07:55	75
	00:07:56	74
	00:07:57	72
	00:07:58	71
	00:07:59	70
	00:08:00	70
	00:08:01	70
	00:08:02	71
	00:08:03	71
	00:08:04	72
	00:08:05	73
	00:08:06	73
	00:08:07	73
	00:08:08	72
	00:08:09	71
	00:08:10	70
	00:08:11	69
	00:08:12	68
	00:08:13	67
	00:08:14	67
	00:08:15	67
	00:08:16	68
	00:08:17	68
	00:08:18	67
	00:08:19	67
	00:08:20	67
	00:08:21	67
	00:08:22	67
	00:08:23	67
	00:08:24	67
	00:08:25	67
	00:08:26	67
	00:08:27	67
	00:08:28	67
	00:08:29	67
	00:08:30	68
	00:08:31	68
	00:08:32	68
	00:08:33	69
	00:08:34	68
	00:08:35	68
	00:08:36	68
	00:08:37	68
	00:08:38	68
	00:08:39	68
	00:08:40	68
	00:08:41	67
	00:08:42	67
	00:08:43	67
	00:08:44	67
	00:08:45	67
	00:08:46	67
	00:08:47	67
	00:08:48	67
	00:08:49	67
	00:08:50	66
	00:08:51	66
	00:08:52	65
	00:08:53	65
	00:08:54	64
	00:08:55	65
	00:08:56	65
	00:08:57	65
	00:08:58	64
	00:08:59	64
	00:09:00	64
	00:09:01	64
	00:09:02	64
	00:09:03	64
	00:09:04	65
	00:09:05	67
	00:09:06	68
	00:09:07	68
	00:09:08	67
	00:09:09	67
	00:09:10	66
	00:09:11	66
	00:09:12	67
	00:09:13	67
	00:09:14	68
	00:09:15	69
	00:09:16	69
	00:09:17	71
	00:09:18	72
	00:09:19	72
	00:09:20	73
	00:09:21	74
	00:09:22	75
	00:09:23	75
	00:09:24	76
	00:09:25	77
	00:09:26	78
	00:09:27	80
	00:09:28	81
	00:09:29	83
	00:09:30	83
	00:09:31	83
	00:09:32	83
	00:09:33	83
	00:09:34	83
	00:09:35	83
	00:09:36	81
	00:09:37	79
	00:09:38	77
	00:09:39	76
	00:09:40	73
	00:09:41	72
	00:09:42	72
	00:09:43	72
	00:09:44	70
	00:09:45	69
	00:09:46	68
	00:09:47	68
	00:09:48	68
	00:09:49	67
	00:09:50	66
	00:09:51	66
	00:09:52	67
	00:09:53	67
	00:09:54	67
	00:09:55	67
	00:09:56	68
	00:09:57	68
	00:09:58	69
	00:09:59	68
	00:10:00	68
	00:10:01	68
	00:10:02	68
	00:10:03	69
	00:10:04	70
	00:10:05	69
	00:10:06	68
	00:10:07	68
	00:10:08	68
	00:10:09	68
	00:10:10	69
	00:10:11	69
	00:10:12	68
	00:10:13	67
	00:10:14	67
	00:10:15	67
	00:10:16	68
	00:10:17	69
	00:10:18	70
	00:10:19	70
	00:10:20	69
	00:10:21	68
	00:10:22	66
	00:10:23	67
	00:10:24	67
	00:10:25	68
	00:10:26	68
	00:10:27	67
	00:10:28	67
	00:10:29	66
	00:10:30	66
	00:10:31	67
	00:10:32	66
	00:10:33	66
	00:10:34	66
	00:10:35	66
	00:10:36	67
	00:10:37	68
	00:10:38	67
	00:10:39	66
	00:10:40	65
	00:10:41	65
	00:10:42	65
	00:10:43	64
	00:10:44	63
	00:10:45	63
	00:10:46	64
	00:10:47	65
	00:10:48	65
	00:10:49	66
	00:10:50	67
	00:10:51	69
	00:10:52	69
	00:10:53	69
	00:10:54	70
	00:10:55	71
	00:10:56	71
	00:10:57	71
	00:10:58	70
	00:10:59	69
	00:11:00	69
	00:11:01	70
	00:11:02	71
	00:11:03	71
	00:11:04	72
	00:11:05	73
	00:11:06	72
	00:11:07	72
	00:11:08	72
	00:11:09	72
	00:11:10	72
	00:11:11	71
	00:11:12	71
	00:11:13	72
	00:11:14	73
	00:11:15	76
	00:11:16	77
	00:11:17	80
	00:11:18	80
	00:11:19	83
	00:11:20	84
	00:11:21	84
	00:11:22	82
	00:11:23	81
	00:11:24	81
	00:11:25	80
	00:11:26	78
	00:11:27	76
	00:11:28	76
	00:11:29	75
	00:11:30	74
	00:11:31	74
	00:11:32	74
	00:11:33	76
	00:11:34	75
	00:11:35	74
	00:11:36	72
	00:11:37	72
	00:11:38	72
	00:11:39	71
	00:11:40	71
	00:11:41	71
	00:11:42	71
	00:11:43	71
	00:11:44	69
	00:11:45	68
	00:11:46	67
	00:11:47	67
	00:11:48	67
	00:11:49	67
	00:11:50	66
	00:11:51	65
	00:11:52	64
	00:11:53	63
	00:11:54	63
	00:11:55	63
	00:11:56	64
	00:11:57	63
	00:11:58	63
	00:11:59	62
	00:12:00	62
	00:12:01	63
	00:12:02	63
	00:12:03	63
	00:12:04	62
	00:12:05	62
	00:12:06	63
	00:12:07	64
	00:12:08	65
	00:12:09	64
	00:12:10	63
	00:12:11	64
	00:12:12	64
	00:12:13	66
	00:12:14	66
	00:12:15	66
	00:12:16	66
	00:12:17	65
	00:12:18	65
	00:12:19	66
	00:12:20	67
	00:12:21	68
	00:12:22	68
	00:12:23	68
	00:12:24	68
	00:12:25	70
	00:12:26	71
	00:12:27	72
	00:12:28	71
	00:12:29	70
	00:12:30	68
	00:12:31	69
	00:12:32	69
	00:12:33	70
	00:12:34	70
	00:12:35	71
	00:12:36	71
	00:12:37	71
	00:12:38	70
	00:12:39	69
	00:12:40	69
	00:12:41	69
	00:12:42	69
	00:12:43	68
	00:12:44	68
	00:12:45	69
	00:12:46	68
	00:12:47	68
	00:12:48	67
	00:12:49	67
	00:12:50	68
	00:12:51	67
	00:12:52	66
	00:12:53	67
	00:12:54	67
	00:12:55	67
	00:12:56	67
	00:12:57	67
	00:12:58	68
	00:12:59	67
	00:13:00	67
	00:13:01	68
	00:13:02	69
	00:13:03	69
	00:13:04	70
	00:13:05	71
	00:13:06	72
	00:13:07	73
	00:13:08	74
	00:13:09	74
	00:13:10	75
	00:13:11	75
	00:13:12	75
	00:13:13	76
	00:13:14	77
	00:13:15	77
	00:13:16	77
	00:13:17	78
	00:13:18	79
	00:13:19	80
	00:13:20	80
	00:13:21	80
	00:13:22	81
	00:13:23	82
	00:13:24	83
	00:13:25	85
	00:13:26	86
	00:13:27	86
	00:13:28	86
	00:13:29	84
	00:13:30	83
	00:13:31	81
	00:13:32	80
	00:13:33	79
	00:13:34	78
	00:13:35	77
	00:13:36	77
	00:13:37	76
	00:13:38	74
	00:13:39	73
	00:13:40	73
	00:13:41	72
	00:13:42	70
	00:13:43	69
	00:13:44	70
	00:13:45	70
	00:13:46	71
	00:13:47	74
	00:13:48	74
	00:13:49	78
	00:13:50	78
	00:13:51	78
	00:13:52	78
	00:13:53	77
	00:13:54	75
	00:13:55	72
	00:13:56	72
	00:13:57	72
	00:13:58	72
	00:13:59	72
	00:14:00	72
	00:14:01	71
	00:14:02	72
	00:14:03	73
	00:14:04	73
	00:14:05	74
	00:14:06	75
	00:14:07	76
	00:14:08	77
	00:14:09	78
	00:14:10	79
	00:14:11	79
	00:14:12	82
	00:14:13	83
	00:14:14	86
	00:14:15	86
	00:14:16	88
	00:14:17	88
	00:14:18	87
	00:14:19	87
	00:14:20	87
	00:14:21	86
	00:14:22	85
	00:14:23	84
	00:14:24	83
	00:14:25	82
	00:14:26	81
	00:14:27	81
	00:14:28	80
	00:14:29	79
	00:14:30	77
	00:14:31	78
	00:14:32	78
	00:14:33	78
	00:14:34	77
	00:14:35	75
	00:14:36	74
	00:14:37	72
	00:14:38	70
	00:14:39	70
	00:14:40	70
	00:14:41	70
	00:14:42	72
	00:14:43	73
	00:14:44	74
	00:14:45	73
	00:14:46	72
	00:14:47	72
	00:14:48	73
	00:14:49	73
	00:14:50	73
	00:14:51	73
	00:14:52	73
	00:14:53	73
	00:14:54	74
	00:14:55	75
	00:14:56	76
	00:14:57	78
	00:14:58	77
	00:14:59	75
	00:15:00	74
	00:15:01	74
	00:15:02	74
	00:15:03	73
	00:15:04	73
	00:15:05	73
	00:15:06	75
	00:15:07	77
	00:15:08	80
	00:15:09	81
	00:15:10	82
	00:15:11	82
	00:15:12	81
	00:15:13	80
	00:15:14	80
	00:15:15	81
	00:15:16	82
	00:15:17	83
	00:15:18	85
	00:15:19	86
	00:15:20	89
	00:15:21	90
	00:15:22	93
	00:15:23	96
	00:15:24	98
	00:15:25	101
	00:15:26	101
	00:15:27	100
	00:15:28	100
	00:15:29	100
	00:15:30	100
	00:15:31	100
	00:15:32	100
	00:15:33	100
	00:15:34	100
	00:15:35	95
	00:15:36	89
	00:15:37	87
	00:15:38	84
	00:15:39	82
	00:15:40	81
	00:15:41	80
	00:15:42	78
	00:15:43	76
	00:15:44	74
	00:15:45	72
	00:15:46	71
	00:15:47	71
	00:15:48	71
	00:15:49	71
	00:15:50	70
	00:15:51	71
	00:15:52	71
	00:15:53	71
	00:15:54	71
	00:15:55	71
	00:15:56	73
	00:15:57	73
	00:15:58	73
	00:15:59	73
	00:16:00	72
	00:16:01	72
	00:16:02	72
	00:16:03	71
	00:16:04	71
	00:16:05	71
	00:16:06	71
	00:16:07	71
	00:16:08	70
	00:16:09	70
	00:16:10	71
	00:16:11	73
	00:16:12	73
	00:16:13	77
	00:16:14	78
	00:16:15	79
	00:16:16	79
	00:16:17	79
	00:16:18	78
	00:16:19	77
	00:16:20	77
	00:16:21	78
	00:16:22	79
	00:16:23	82
	00:16:24	82
	00:16:25	82
	00:16:26	82
	00:16:27	82
	00:16:28	82
	00:16:29	82
	00:16:30	82
	00:16:31	83
	00:16:32	83
	00:16:33	83
	00:16:34	83
	00:16:35	82
	00:16:36	80
	00:16:37	79
	00:16:38	76
	00:16:39	75
	00:16:40	74
	00:16:41	73
	00:16:42	73
	00:16:43	72
	00:16:44	71
	00:16:45	72
	00:16:46	73
	00:16:47	73
	00:16:48	73
	00:16:49	72
	00:16:50	71
	00:16:51	70
	00:16:52	69
	00:16:53	70
	00:16:54	71
	00:16:55	72
	00:16:56	73
	00:16:57	73
	00:16:58	73
	00:16:59	75
	00:17:00	77
	00:17:01	77
	00:17:02	76
	00:17:03	75
	00:17:04	74
	00:17:05	74
	00:17:06	74
	00:17:07	74
	00:17:08	73
	00:17:09	72
	00:17:10	71
	00:17:11	71
	00:17:12	70
	00:17:13	70
	00:17:14	70
	00:17:15	69
	00:17:16	69
	00:17:17	70
	00:17:18	71
	00:17:19	71
	00:17:20	71
	00:17:21	71
	00:17:22	71
	00:17:23	70
	00:17:24	70
	00:17:25	70
	00:17:26	70
	00:17:27	71
	00:17:28	71
	00:17:29	71
	00:17:30	71
	00:17:31	71
	00:17:32	71
	00:17:33	70
	00:17:34	70
	00:17:35	69
	00:17:36	69
	00:17:37	69
	00:17:38	70
	00:17:39	71
	00:17:40	71
	00:17:41	71
	00:17:42	71
	00:17:43	70
	00:17:44	70
	00:17:45	71
	00:17:46	72
	00:17:47	73
	00:17:48	75
	00:17:49	76
	00:17:50	79
	00:17:51	80
	00:17:52	82
	00:17:53	81
	00:17:54	81
	00:17:55	81
	00:17:56	80
	00:17:57	78
	00:17:58	78
	00:17:59	76
	00:18:00	77
	00:18:01	78
	00:18:02	79
	00:18:03	82
	00:18:04	82
	00:18:05	80
	00:18:06	78
	00:18:07	77
	00:18:08	76
	00:18:09	75
	00:18:10	75
	00:18:11	76
	00:18:12	78
	00:18:13	79
	00:18:14	81
	00:18:15	82
	00:18:16	85
	00:18:17	88
	00:18:18	89
	00:18:19	92
	00:18:20	94
	00:18:21	95
	00:18:22	97
	00:18:23	97
	00:18:24	97
	00:18:25	95
	00:18:26	95
	00:18:27	95
	00:18:28	95
	00:18:29	94
	00:18:30	93
	00:18:31	92
	00:18:32	92
	00:18:33	92
	00:18:34	92
	00:18:35	92
	00:18:36	92
	00:18:37	91
	00:18:38	90
	00:18:39	90
	00:18:40	90
	00:18:41	89
	00:18:42	90
	00:18:43	89
	00:18:44	89
	00:18:45	88
	00:18:46	88
	00:18:47	89
	00:18:48	89
	00:18:49	91
	00:18:50	92
	00:18:51	92
	00:18:52	92
	00:18:53	91
	00:18:54	91
	00:18:55	90
	00:18:56	90
	00:18:57	92
	00:18:58	92
	00:18:59	92
	00:19:00	93
	00:19:01	93
	00:19:02	94
	00:19:03	94
	00:19:04	95
	00:19:05	95
	00:19:06	96
	00:19:07	96
	00:19:08	96
	00:19:09	94
	00:19:10	93
	00:19:11	92
	00:19:12	92
	00:19:13	93
	00:19:14	94
	00:19:15	94
	00:19:16	94
	00:19:17	93
	00:19:18	94
	00:19:19	95
	00:19:20	95
	00:19:21	97
	00:19:22	98
	00:19:23	98
	00:19:24	98
	00:19:25	98
	00:19:26	98
	00:19:27	98
	00:19:28	100
	00:19:29	101
	00:19:30	102
	00:19:31	102
	00:19:32	103
	00:19:33	104
	00:19:34	103
	00:19:35	101
	00:19:36	101
	00:19:37	101
	00:19:38	102
	00:19:39	102
	00:19:40	103
	00:19:41	104
	00:19:42	105
	00:19:43	105
	00:19:44	106
	00:19:45	106
	00:19:46	105
	00:19:47	103
	00:19:48	101
	00:19:49	100
	00:19:50	101
	00:19:51	102
	00:19:52	102
	00:19:53	102
	00:19:54	102
	00:19:55	103
	00:19:56	103
	00:19:57	103
	00:19:58	103
	00:19:59	104
	00:20:00	105
	00:20:01	105
	00:20:02	106
	00:20:03	107
	00:20:04	108
	00:20:05	108
	00:20:06	107
	00:20:07	106
	00:20:08	104
	00:20:09	104
	00:20:10	104
	00:20:11	103
	00:20:12	104
	00:20:13	105
	00:20:14	106
	00:20:15	106
	00:20:16	107
	00:20:17	108
	00:20:18	108
	00:20:19	109
	00:20:20	108
	00:20:21	108
	00:20:22	107
	00:20:23	107
	00:20:24	107
	00:20:25	107
	00:20:26	107
	00:20:27	107
	00:20:28	108
	00:20:29	110
	00:20:30	111
	00:20:31	112
	00:20:32	111
	00:20:33	111
	00:20:34	111
	00:20:35	107
	00:20:36	106
	00:20:37	106
	00:20:38	105
	00:20:39	105
	00:20:40	106
	00:20:41	107
	00:20:42	107
	00:20:43	108
	00:20:44	107
	00:20:45	107
	00:20:46	107
	00:20:47	106
	00:20:48	105
	00:20:49	105
	00:20:50	104
	00:20:51	104
	00:20:52	104
	00:20:53	103
	00:20:54	102
	00:20:55	102
	00:20:56	101
	00:20:57	100
	00:20:58	100
	00:20:59	101
	00:21:00	102
	00:21:01	104
	00:21:02	103
	00:21:03	102
	00:21:04	100
	00:21:05	99
	00:21:06	98
	00:21:07	98
	00:21:08	98
	00:21:09	99
	00:21:10	100
	00:21:11	101
	00:21:12	102
	00:21:13	103
	00:21:14	103
	00:21:15	102
	00:21:16	101
	00:21:17	102
	00:21:18	102
	00:21:19	104
	00:21:20	105
	00:21:21	104
	00:21:22	104
	00:21:23	104
	00:21:24	101
	00:21:25	100
	00:21:26	101
	00:21:27	101
	00:21:28	101
	00:21:29	101
	00:21:30	101
	00:21:31	101
	00:21:32	101
	00:21:33	102
	00:21:34	103
	00:21:35	104
	00:21:36	106
	00:21:37	107
	00:21:38	107
	00:21:39	106
	00:21:40	103
	00:21:41	102
	00:21:42	100
	00:21:43	101
	00:21:44	101
	00:21:45	101
	00:21:46	101
	00:21:47	102
	00:21:48	102
	00:21:49	102
	00:21:50	102
	00:21:51	103
	00:21:52	102
	00:21:53	101
	00:21:54	101
	00:21:55	102
	00:21:56	104
	00:21:57	106
	00:21:58	106
	00:21:59	105
	00:22:00	105
	00:22:01	105
	00:22:02	105
	00:22:03	102
	00:22:04	102
	00:22:05	102
	00:22:06	102
	00:22:07	101
	00:22:08	100
	00:22:09	100
	00:22:10	101
	00:22:11	101
	00:22:12	101
	00:22:13	100
	00:22:14	100
	00:22:15	97
	00:22:16	95
	00:22:17	95
	00:22:18	92
	00:22:19	91
	00:22:20	91
	00:22:21	91
	00:22:22	89
	00:22:23	89
	00:22:24	89
	00:22:25	90
	00:22:26	91
	00:22:27	92
	00:22:28	92
	00:22:29	92
	00:22:30	92
	00:22:31	94
	00:22:32	94
	00:22:33	95
	00:22:34	95
	00:22:35	95
	00:22:36	95
	00:22:37	95
	00:22:38	96
	00:22:39	96
	00:22:40	96
	00:22:41	94
	00:22:42	94
	00:22:43	94
	00:22:44	94
	00:22:45	94
	00:22:46	94
	00:22:47	94
	00:22:48	94
	00:22:49	94
	00:22:50	95
	00:22:51	96
	00:22:52	96
	00:22:53	96
	00:22:54	96
	00:22:55	96
	00:22:56	96
	00:22:57	96
	00:22:58	98
	00:22:59	99
	00:23:00	99
	00:23:01	100
	00:23:02	100
	00:23:03	100
	00:23:04	99
	00:23:05	98
	00:23:06	97
	00:23:07	96
	00:23:08	95
	00:23:09	96
	00:23:10	97
	00:23:11	98
	00:23:12	98
	00:23:13	98
	00:23:14	97
	00:23:15	97
	00:23:16	97
	00:23:17	96
	00:23:18	96
	00:23:19	95
	00:23:20	95
	00:23:21	95
	00:23:22	95
	00:23:23	94
	00:23:24	94
	00:23:25	92
	00:23:26	92
	00:23:27	92
	00:23:28	92
	00:23:29	93
	00:23:30	94
	00:23:31	95
	00:23:32	95
	00:23:33	96
	00:23:34	96
	00:23:35	96
	00:23:36	96
	00:23:37	97
	00:23:38	97
	00:23:39	97
	00:23:40	97
	00:23:41	96
	00:23:42	95
	00:23:43	94
	00:23:44	93
	00:23:45	93
	00:23:46	93
	00:23:47	94
	00:23:48	94
	00:23:49	95
	00:23:50	95
	00:23:51	94
	00:23:52	94
	00:23:53	93
	00:23:54	93
	00:23:55	93
	00:23:56	94
	00:23:57	95
	00:23:58	96
	00:23:59	96
	00:24:00	96
	00:24:01	96
	00:24:02	96
	00:24:03	97
	00:24:04	98
	00:24:05	98
	00:24:06	98
	00:24:07	97
	00:24:08	99
	00:24:09	100
	00:24:10	102
	00:24:11	103
	00:24:12	103
	00:24:13	103
	00:24:14	100
	00:24:15	97
	00:24:16	95
	00:24:17	95
	00:24:18	96
	00:24:19	97
	00:24:20	96
	00:24:21	96
	00:24:22	96
	00:24:23	96
	00:24:24	96
	00:24:25	97
	00:24:26	97
	00:24:27	97
	00:24:28	97
	00:24:29	97
	00:24:30	98
	00:24:31	99
	00:24:32	99
	00:24:33	99
	00:24:34	98
	00:24:35	98
	00:24:36	95
	00:24:37	94
	00:24:38	92
	00:24:39	91
	00:24:40	93
	00:24:41	94
	00:24:42	95
	00:24:43	97
	00:24:44	97
	00:24:45	96
	00:24:46	95
	00:24:47	93
	00:24:48	92
	00:24:49	91
	00:24:50	90
	00:24:51	90
	00:24:52	90
	00:24:53	91
	00:24:54	91
	00:24:55	91
	00:24:56	90
	00:24:57	88
	00:24:58	87
	00:24:59	87
	00:25:00	86
	00:25:01	87
	00:25:02	87
	00:25:03	86
	00:25:04	86
	00:25:05	84
	00:25:06	84
	00:25:07	84
	00:25:08	84
	00:25:09	84
	00:25:10	85
	00:25:11	85
	00:25:12	85
	00:25:13	84
	00:25:14	83
	00:25:15	82
	00:25:16	82
	00:25:17	81
	00:25:18	82
	00:25:19	82
	00:25:20	82
	00:25:21	83
	00:25:22	83
	00:25:23	84
	00:25:24	83
	00:25:25	83
	00:25:26	82
	00:25:27	82
	00:25:28	83
	00:25:29	83
	00:25:30	84
	00:25:31	84
	00:25:32	85
	00:25:33	85
	00:25:34	85
	00:25:35	84
	00:25:36	84
	00:25:37	84
	00:25:38	84
	00:25:39	84
	00:25:40	85
	00:25:41	85
	00:25:42	86
	00:25:43	86
	00:25:44	85
	00:25:45	85
	00:25:46	84
	00:25:47	84
	00:25:48	85
	00:25:49	85
	00:25:50	86
	00:25:51	87
	00:25:52	89
	00:25:53	91
	00:25:54	91
	00:25:55	90
	00:25:56	90
	00:25:57	88
	00:25:58	86
	00:25:59	84
	00:26:00	83
	00:26:01	83
	00:26:02	83
	00:26:03	84
	00:26:04	84
	00:26:05	85
	00:26:06	86
	00:26:07	86
	00:26:08	86
	00:26:09	85
	00:26:10	84
	00:26:11	84
	00:26:12	85
	00:26:13	85
	00:26:14	86
	00:26:15	87
	00:26:16	88
	00:26:17	89
	00:26:18	89
	00:26:19	89
	00:26:20	87
	00:26:21	87
	00:26:22	86
	00:26:23	86
	00:26:24	86
	00:26:25	86
	00:26:26	86
	00:26:27	87
	00:26:28	87
	00:26:29	87
	00:26:30	86
	00:26:31	86
	00:26:32	85
	00:26:33	84
	00:26:34	84
	00:26:35	83
	00:26:36	84
	00:26:37	84
	00:26:38	84
	00:26:39	84
	00:26:40	84
	00:26:41	84
	00:26:42	83
	00:26:43	82
	00:26:44	81
	00:26:45	80
	00:26:46	80
	00:26:47	81
	00:26:48	82
	00:26:49	83
	00:26:50	83
	00:26:51	84
	00:26:52	85
	00:26:53	84
	00:26:54	84
	00:26:55	83
	00:26:56	84
	00:26:57	85
	00:26:58	87
	00:26:59	87
	00:27:00	86
	00:27:01	86
	00:27:02	86
	00:27:03	86
	00:27:04	86
	00:27:05	86
	00:27:06	85
	00:27:07	86
	00:27:08	86
	00:27:09	87
	00:27:10	86
	00:27:11	86
	00:27:12	86
	00:27:13	86
	00:27:14	86
	00:27:15	87
	00:27:16	87
	00:27:17	88
	00:27:18	89
	00:27:19	90
	00:27:20	91
	00:27:21	91
	00:27:22	91
	00:27:23	91
	00:27:24	91
	00:27:25	91
	00:27:26	91
	00:27:27	91
	00:27:28	91
	00:27:29	90
	00:27:30	90
	00:27:31	90
	00:27:32	90
	00:27:33	89
	00:27:34	88
	00:27:35	88
	00:27:36	87
	00:27:37	86
	00:27:38	86
	00:27:39	86
	00:27:40	87
	00:27:41	88
	00:27:42	89
	00:27:43	90
	00:27:44	91
	00:27:45	91
	00:27:46	91
	00:27:47	92
	00:27:48	93
	00:27:49	94
	00:27:50	94
	00:27:51	95
	00:27:52	95
	00:27:53	95
	00:27:54	94
	00:27:55	93
	00:27:56	92
	00:27:57	90
	00:27:58	90
	00:27:59	90
	00:28:00	91
	00:28:01	92
	00:28:02	92
	00:28:03	92
	00:28:04	92
	00:28:05	91
	00:28:06	90
	00:28:07	89
	00:28:08	88
	00:28:09	88
	00:28:10	87
	00:28:11	87
	00:28:12	85
	00:28:13	85
	00:28:14	83
	00:28:15	82
	00:28:16	82
	00:28:17	82
	00:28:18	82
	00:28:19	82
	00:28:20	83
	00:28:21	84
	00:28:22	84
	00:28:23	84
	00:28:24	82
	00:28:25	82
	00:28:26	82
	00:28:27	83
	00:28:28	85
	00:28:29	86
	00:28:30	86
	00:28:31	86
	00:28:32	86
	00:28:33	85
	00:28:34	82
	00:28:35	81
	00:28:36	80
	00:28:37	80
	00:28:38	80
	00:28:39	83
	00:28:40	84
	00:28:41	85
	00:28:42	85
	00:28:43	85
	00:28:44	85
	00:28:45	84
	00:28:46	83
	00:28:47	83
	00:28:48	85
	00:28:49	86
	00:28:50	87
	00:28:51	88
	00:28:52	87
	00:28:53	87
	00:28:54	86
	00:28:55	85
	00:28:56	83
	00:28:57	82
	00:28:58	82
	00:28:59	82
	00:29:00	83
	00:29:01	84
	00:29:02	85
	00:29:03	85
	00:29:04	85
	00:29:05	83
	00:29:06	80
	00:29:07	78
	00:29:08	76
	00:29:09	75
	00:29:10	74
	00:29:11	74
	00:29:12	72
	00:29:13	72
	00:29:14	70
	00:29:15	70
	00:29:16	69
	00:29:17	68
	00:29:18	67
	00:29:19	66
	00:29:20	66
	00:29:21	67
	00:29:22	68
	00:29:23	67
	00:29:24	66
	00:29:25	66
	00:29:26	66
	00:29:27	66
	00:29:28	66
	00:29:29	67
	00:29:30	68
	00:29:31	70
	00:29:32	69
	00:29:33	69
	00:29:34	68
	00:29:35	69
	00:29:36	69
	00:29:37	69
	00:29:38	70
	00:29:39	71
	00:29:40	73
	00:29:41	75
	00:29:42	78
	00:29:43	78
	00:29:44	77
	00:29:45	77
	00:29:46	78
	00:29:47	79
	00:29:48	79
	00:29:49	78
	00:29:50	78
	00:29:51	78
	00:29:52	78
	00:29:53	77
	00:29:54	74
	00:29:55	73
	00:29:56	72
	00:29:57	71
	00:29:58	71
	00:29:59	71
	00:30:00	72
	00:30:01	74
	00:30:02	76
	00:30:03	76
	00:30:04	76
	00:30:05	76
	00:30:06	76
	00:30:07	76
	00:30:08	76
	00:30:09	76
	00:30:10	76
	00:30:11	76
	00:30:12	75
	00:30:13	75
	00:30:14	74
	00:30:15	74
	00:30:16	73
	00:30:17	72
	00:30:18	71
	00:30:19	71
	00:30:20	71
	00:30:21	72
	00:30:22	73
	00:30:23	73
	00:30:24	73
	00:30:25	73
	00:30:26	73
	00:30:27	72
	00:30:28	73
	00:30:29	72
	00:30:30	72
	00:30:31	72
	00:30:32	71
	00:30:33	71
	00:30:34	71
	00:30:35	71
	00:30:36	72
	00:30:37	73
	00:30:38	72
	00:30:39	72
	00:30:40	72
	00:30:41	72
	00:30:42	72
	00:30:43	72
	00:30:44	72
	00:30:45	73
	00:30:46	73
	00:30:47	73
	00:30:48	73
	00:30:49	73
	00:30:50	72
	00:30:51	72
	00:30:52	71
	00:30:53	71
	00:30:54	70
	00:30:55	70
	00:30:56	71
	00:30:57	71
	00:30:58	72
	00:30:59	76
	00:31:00	78
	00:31:01	80
	00:31:02	81
	00:31:03	82
	00:31:04	82
	00:31:05	81
	00:31:06	80
	00:31:07	80
	00:31:08	80
	00:31:09	80
	00:31:10	80
	00:31:11	79
	00:31:12	79
	00:31:13	77
	00:31:14	77
	00:31:15	77
	00:31:16	76
	00:31:17	76
	00:31:18	74
	00:31:19	72
	00:31:20	72
	00:31:21	71
	00:31:22	71
	00:31:23	71
	00:31:24	71
	00:31:25	71
	00:31:26	70
	00:31:27	69
	00:31:28	69
	00:31:29	69
	00:31:30	70
	00:31:31	70
	00:31:32	71
	00:31:33	72
	00:31:34	72
	00:31:35	71
	00:31:36	70
	00:31:37	70
	00:31:38	70
	00:31:39	70
	00:31:40	70
	00:31:41	69
	00:31:42	69
	00:31:43	70
	00:31:44	71
	00:31:45	73
	00:31:46	74
	00:31:47	73
	00:31:48	71
	00:31:49	70
	00:31:50	69
	00:31:51	69
	00:31:52	69
	00:31:53	69
	00:31:54	69
	00:31:55	69
	00:31:56	69
	00:31:57	68
	00:31:58	68
	00:31:59	67
	00:32:00	67
	00:32:01	67
	00:32:02	66
	00:32:03	65
	00:32:04	65
	00:32:05	65
	00:32:06	66
	00:32:07	66
	00:32:08	67
	00:32:09	67
	00:32:10	68
	00:32:11	67
	00:32:12	68
	00:32:13	68
	00:32:14	67
	00:32:15	67
	00:32:16	68
	00:32:17	68
	00:32:18	69
	00:32:19	70
	00:32:20	70
	00:32:21	70
	00:32:22	70
	00:32:23	69
	00:32:24	69
	00:32:25	69
	00:32:26	70
	00:32:27	72
	00:32:28	73
	00:32:29	76
	00:32:30	77
	00:32:31	78
	00:32:32	78
	00:32:33	78
	00:32:34	78
	00:32:35	77
	00:32:36	77
	00:32:37	76
	00:32:38	77
	00:32:39	78
	00:32:40	79
	00:32:41	82
	00:32:42	83
	00:32:43	85
	00:32:44	85
	00:32:45	85
	00:32:46	85
	00:32:47	83
	00:32:48	82
	00:32:49	81
	00:32:50	80
	00:32:51	79
	00:32:52	79
	00:32:53	79
	00:32:54	80
	00:32:55	80
	00:32:56	80
	00:32:57	80
	00:32:58	80
	00:32:59	80
	00:33:00	80
	00:33:01	80
	00:33:02	79
	00:33:03	80
	00:33:04	80
	00:33:05	81
	00:33:06	82
	00:33:07	84
	00:33:08	85
	00:33:09	86
	00:33:10	87
	00:33:11	88
	00:33:12	89
	00:33:13	90
	00:33:14	90
	00:33:15	92
	00:33:16	93
[truncated: 1,630 more rows]
