# Supplementary material for: Handcycling with concurrent lower body low-frequency electromyostimulation significantly increases acute oxygen uptake: implications for rehabilitation and prevention
Source: PeerJ. 2022 May 18;10:e13333. doi: 10.7717/peerj.13333 (PMC9123886; doi:10.7717/peerj.13333)
Supplement: Supplemental Information 1 — Raw data for each participant (load, heart rate, spirometric data) and R-Scripts for data processing (as described in the material & method section under “Data aquisition”), and EMS intensity and blood lactate concentration. [file peerj-10-13333-s001.zip › raw_data/HR/EMS_Pilot_07_HR.CSV]

Name	Sport	Date	Start time	Duration	Total distance (km)	Average heart rate (bpm)	Average speed (km/h)	Max speed (km/h)	Average pace (min/km)	Max pace (min/km)	Calories	Fat percentage of calories(%)	Average cadence (rpm)	Average stride length (cm)	Running index	Training load	Ascent (m)	Descent (m)	Average power (W)	Max power (W)	Notes	Height (cm)	Weight (kg)	HR max	HR sit	VO2max
Ludwig R.	INDOOR_CYCLING	13-04-2021	12:07:15	01:00:48	0.00	90					256	48										182.0	73.0
Sample rate	Time	HR (bpm)	Speed (km/h)	Pace (min/km)	Cadence	Altitude (m)	Stride length (m)	Distances (m)	Temperatures (C)	Power (W)
1	00:00:00	65
	00:00:01	65
	00:00:02	64
	00:00:03	65
	00:00:04	64
	00:00:05	64
	00:00:06	64
	00:00:07	65
	00:00:08	65
	00:00:09	64
	00:00:10	65
	00:00:11	65
	00:00:12	64
	00:00:13	63
	00:00:14	63
	00:00:15	63
	00:00:16	62
	00:00:17	63
	00:00:18	62
	00:00:19	61
	00:00:20	61
	00:00:21	61
	00:00:22	60
	00:00:23	59
	00:00:24	60
	00:00:25	61
	00:00:26	60
	00:00:27	60
	00:00:28	61
	00:00:29	61
	00:00:30	60
	00:00:31	60
	00:00:32	60
	00:00:33	60
	00:00:34	60
	00:00:35	61
	00:00:36	61
	00:00:37	61
	00:00:38	62
	00:00:39	62
	00:00:40	64
	00:00:41	64
	00:00:42	63
	00:00:43	63
	00:00:44	64
	00:00:45	64
	00:00:46	63
	00:00:47	64
	00:00:48	64
	00:00:49	64
	00:00:50	64
	00:00:51	64
	00:00:52	64
	00:00:53	63
	00:00:54	63
	00:00:55	63
	00:00:56	63
	00:00:57	62
	00:00:58	61
	00:00:59	62
	00:01:00	62
	00:01:01	61
	00:01:02	62
	00:01:03	62
	00:01:04	61
	00:01:05	62
	00:01:06	61
	00:01:07	62
	00:01:08	62
	00:01:09	62
	00:01:10	62
	00:01:11	62
	00:01:12	62
	00:01:13	63
	00:01:14	63
	00:01:15	62
	00:01:16	63
	00:01:17	62
	00:01:18	61
	00:01:19	62
	00:01:20	61
	00:01:21	59
	00:01:22	60
	00:01:23	59
	00:01:24	59
	00:01:25	58
	00:01:26	59
	00:01:27	59
	00:01:28	59
	00:01:29	59
	00:01:30	58
	00:01:31	60
	00:01:32	60
	00:01:33	60
	00:01:34	59
	00:01:35	58
	00:01:36	60
	00:01:37	61
	00:01:38	61
	00:01:39	61
	00:01:40	62
	00:01:41	64
	00:01:42	63
	00:01:43	62
	00:01:44	62
	00:01:45	63
	00:01:46	63
	00:01:47	63
	00:01:48	63
	00:01:49	64
	00:01:50	64
	00:01:51	63
	00:01:52	64
	00:01:53	63
	00:01:54	62
	00:01:55	63
	00:01:56	63
	00:01:57	63
	00:01:58	64
	00:01:59	63
	00:02:00	62
	00:02:01	63
	00:02:02	63
	00:02:03	61
	00:02:04	61
	00:02:05	61
	00:02:06	61
	00:02:07	61
	00:02:08	60
	00:02:09	61
	00:02:10	61
	00:02:11	59
	00:02:12	60
	00:02:13	60
	00:02:14	60
	00:02:15	59
	00:02:16	60
	00:02:17	60
	00:02:18	59
	00:02:19	59
	00:02:20	60
	00:02:21	59
	00:02:22	59
	00:02:23	59
	00:02:24	59
	00:02:25	58
	00:02:26	57
	00:02:27	57
	00:02:28	58
	00:02:29	58
	00:02:30	57
	00:02:31	59
	00:02:32	59
	00:02:33	58
	00:02:34	59
	00:02:35	59
	00:02:36	59
	00:02:37	59
	00:02:38	60
	00:02:39	60
	00:02:40	59
	00:02:41	60
	00:02:42	61
	00:02:43	60
	00:02:44	60
	00:02:45	61
	00:02:46	62
	00:02:47	62
	00:02:48	62
	00:02:49	63
	00:02:50	63
	00:02:51	63
	00:02:52	64
	00:02:53	64
	00:02:54	63
	00:02:55	65
	00:02:56	65
	00:02:57	64
	00:02:58	64
	00:02:59	65
	00:03:00	64
	00:03:01	63
	00:03:02	64
	00:03:03	64
	00:03:04	63
	00:03:05	63
	00:03:06	63
	00:03:07	62
	00:03:08	61
	00:03:09	62
	00:03:10	62
	00:03:11	61
	00:03:12	61
	00:03:13	62
	00:03:14	63
	00:03:15	62
	00:03:16	61
	00:03:17	62
	00:03:18	63
	00:03:19	62
	00:03:20	61
	00:03:21	62
	00:03:22	61
	00:03:23	60
	00:03:24	61
	00:03:25	61
	00:03:26	61
	00:03:27	62
	00:03:28	62
	00:03:29	63
	00:03:30	64
	00:03:31	65
	00:03:32	67
	00:03:33	68
	00:03:34	68
	00:03:35	69
	00:03:36	72
	00:03:37	72
	00:03:38	72
	00:03:39	72
	00:03:40	73
	00:03:41	74
	00:03:42	74
	00:03:43	74
	00:03:44	72
	00:03:45	71
	00:03:46	70
	00:03:47	69
	00:03:48	68
	00:03:49	66
	00:03:50	65
	00:03:51	66
	00:03:52	66
	00:03:53	64
	00:03:54	65
	00:03:55	65
	00:03:56	63
	00:03:57	62
	00:03:58	62
	00:03:59	63
	00:04:00	62
	00:04:01	62
	00:04:02	60
	00:04:03	60
	00:04:04	61
	00:04:05	61
	00:04:06	60
	00:04:07	60
	00:04:08	60
	00:04:09	59
	00:04:10	59
	00:04:11	59
	00:04:12	60
	00:04:13	59
	00:04:14	59
	00:04:15	60
	00:04:16	60
	00:04:17	59
	00:04:18	58
	00:04:19	58
	00:04:20	58
	00:04:21	58
	00:04:22	58
	00:04:23	58
	00:04:24	58
	00:04:25	59
	00:04:26	59
	00:04:27	58
	00:04:28	57
	00:04:29	58
	00:04:30	58
	00:04:31	58
	00:04:32	57
	00:04:33	57
	00:04:34	59
	00:04:35	58
	00:04:36	57
	00:04:37	58
	00:04:38	59
	00:04:39	58
	00:04:40	58
	00:04:41	60
	00:04:42	60
	00:04:43	60
	00:04:44	59
	00:04:45	60
	00:04:46	61
	00:04:47	59
	00:04:48	59
	00:04:49	60
	00:04:50	59
	00:04:51	59
	00:04:52	59
	00:04:53	59
	00:04:54	60
	00:04:55	60
	00:04:56	59
	00:04:57	59
	00:04:58	60
	00:04:59	60
	00:05:00	60
	00:05:01	60
	00:05:02	60
	00:05:03	61
	00:05:04	61
	00:05:05	59
	00:05:06	59
	00:05:07	60
	00:05:08	61
	00:05:09	61
	00:05:10	61
	00:05:11	62
	00:05:12	62
	00:05:13	61
	00:05:14	61
	00:05:15	62
	00:05:16	62
	00:05:17	61
	00:05:18	62
	00:05:19	62
	00:05:20	61
	00:05:21	63
	00:05:22	62
	00:05:23	62
	00:05:24	62
	00:05:25	63
	00:05:26	63
	00:05:27	63
	00:05:28	63
	00:05:29	64
	00:05:30	64
	00:05:31	64
	00:05:32	65
	00:05:33	65
	00:05:34	65
	00:05:35	66
	00:05:36	67
	00:05:37	67
	00:05:38	66
	00:05:39	66
	00:05:40	66
	00:05:41	66
	00:05:42	68
	00:05:43	68
	00:05:44	67
	00:05:45	68
	00:05:46	68
	00:05:47	67
	00:05:48	66
	00:05:49	66
	00:05:50	67
	00:05:51	66
	00:05:52	66
	00:05:53	67
	00:05:54	68
	00:05:55	67
	00:05:56	66
	00:05:57	66
	00:05:58	66
	00:05:59	65
	00:06:00	64
	00:06:01	64
	00:06:02	65
	00:06:03	64
	00:06:04	63
	00:06:05	62
	00:06:06	63
	00:06:07	64
	00:06:08	63
	00:06:09	62
	00:06:10	62
	00:06:11	63
	00:06:12	63
	00:06:13	62
	00:06:14	61
	00:06:15	62
	00:06:16	63
	00:06:17	62
	00:06:18	62
	00:06:19	63
	00:06:20	63
	00:06:21	62
	00:06:22	62
	00:06:23	62
	00:06:24	62
	00:06:25	64
	00:06:26	63
	00:06:27	63
	00:06:28	63
	00:06:29	63
	00:06:30	63
	00:06:31	63
	00:06:32	62
	00:06:33	62
	00:06:34	62
	00:06:35	62
	00:06:36	62
	00:06:37	64
	00:06:38	63
	00:06:39	62
	00:06:40	61
	00:06:41	62
	00:06:42	62
	00:06:43	61
	00:06:44	61
	00:06:45	62
	00:06:46	62
	00:06:47	61
	00:06:48	61
	00:06:49	61
	00:06:50	63
	00:06:51	62
	00:06:52	61
	00:06:53	61
	00:06:54	62
	00:06:55	62
	00:06:56	61
	00:06:57	61
	00:06:58	62
	00:06:59	62
	00:07:00	62
	00:07:01	62
	00:07:02	62
	00:07:03	62
	00:07:04	61
	00:07:05	60
	00:07:06	60
	00:07:07	61
	00:07:08	62
	00:07:09	62
	00:07:10	61
	00:07:11	62
	00:07:12	61
	00:07:13	60
	00:07:14	60
	00:07:15	61
	00:07:16	61
	00:07:17	61
	00:07:18	62
	00:07:19	62
	00:07:20	62
	00:07:21	62
	00:07:22	61
	00:07:23	63
	00:07:24	62
	00:07:25	62
	00:07:26	62
	00:07:27	62
	00:07:28	62
	00:07:29	62
	00:07:30	62
	00:07:31	63
	00:07:32	63
	00:07:33	62
	00:07:34	62
	00:07:35	62
	00:07:36	62
	00:07:37	61
	00:07:38	61
	00:07:39	62
	00:07:40	62
	00:07:41	61
	00:07:42	62
	00:07:43	63
	00:07:44	62
	00:07:45	61
	00:07:46	60
	00:07:47	61
	00:07:48	62
	00:07:49	61
	00:07:50	61
	00:07:51	62
	00:07:52	62
	00:07:53	61
	00:07:54	60
	00:07:55	61
	00:07:56	61
	00:07:57	60
	00:07:58	60
	00:07:59	61
	00:08:00	61
	00:08:01	61
	00:08:02	62
	00:08:03	61
	00:08:04	61
	00:08:05	62
	00:08:06	62
	00:08:07	63
	00:08:08	64
	00:08:09	65
	00:08:10	65
	00:08:11	65
	00:08:12	67
	00:08:13	69
	00:08:14	69
	00:08:15	70
	00:08:16	73
	00:08:17	74
	00:08:18	74
	00:08:19	75
	00:08:20	76
	00:08:21	77
	00:08:22	79
	00:08:23	79
	00:08:24	78
	00:08:25	78
	00:08:26	76
	00:08:27	76
	00:08:28	73
	00:08:29	73
	00:08:30	71
	00:08:31	69
	00:08:32	69
	00:08:33	68
	00:08:34	67
	00:08:35	66
	00:08:36	67
	00:08:37	65
	00:08:38	64
	00:08:39	63
	00:08:40	64
	00:08:41	62
	00:08:42	61
	00:08:43	61
	00:08:44	62
	00:08:45	62
	00:08:46	62
	00:08:47	62
	00:08:48	62
	00:08:49	62
	00:08:50	62
	00:08:51	63
	00:08:52	62
	00:08:53	62
	00:08:54	61
	00:08:55	62
	00:08:56	61
	00:08:57	61
	00:08:58	60
	00:08:59	61
	00:09:00	61
	00:09:01	62
	00:09:02	62
	00:09:03	61
	00:09:04	61
	00:09:05	62
	00:09:06	60
	00:09:07	59
	00:09:08	60
	00:09:09	59
	00:09:10	59
	00:09:11	58
	00:09:12	59
	00:09:13	59
	00:09:14	59
	00:09:15	59
	00:09:16	59
	00:09:17	59
	00:09:18	59
	00:09:19	60
	00:09:20	60
	00:09:21	59
	00:09:22	58
	00:09:23	59
	00:09:24	59
	00:09:25	58
	00:09:26	58
	00:09:27	59
	00:09:28	59
	00:09:29	59
	00:09:30	60
	00:09:31	60
	00:09:32	59
	00:09:33	59
	00:09:34	60
	00:09:35	60
	00:09:36	60
	00:09:37	60
	00:09:38	61
	00:09:39	60
	00:09:40	59
	00:09:41	61
	00:09:42	60
	00:09:43	59
	00:09:44	59
	00:09:45	60
	00:09:46	60
	00:09:47	59
	00:09:48	58
	00:09:49	59
	00:09:50	59
	00:09:51	59
	00:09:52	58
	00:09:53	57
	00:09:54	58
	00:09:55	59
	00:09:56	58
	00:09:57	57
	00:09:58	58
	00:09:59	59
	00:10:00	59
	00:10:01	59
	00:10:02	59
	00:10:03	60
	00:10:04	61
	00:10:05	61
	00:10:06	61
	00:10:07	61
	00:10:08	63
	00:10:09	63
	00:10:10	62
	00:10:11	62
	00:10:12	63
	00:10:13	64
	00:10:14	63
	00:10:15	63
	00:10:16	64
	00:10:17	65
	00:10:18	65
	00:10:19	64
	00:10:20	64
	00:10:21	64
	00:10:22	65
	00:10:23	64
	00:10:24	63
	00:10:25	63
	00:10:26	63
	00:10:27	63
	00:10:28	62
	00:10:29	61
	00:10:30	62
	00:10:31	62
	00:10:32	61
	00:10:33	61
	00:10:34	62
	00:10:35	61
	00:10:36	61
	00:10:37	61
	00:10:38	62
	00:10:39	61
	00:10:40	61
	00:10:41	61
	00:10:42	61
	00:10:43	61
	00:10:44	61
	00:10:45	61
	00:10:46	60
	00:10:47	60
	00:10:48	60
	00:10:49	61
	00:10:50	60
	00:10:51	59
	00:10:52	60
	00:10:53	61
	00:10:54	60
	00:10:55	60
	00:10:56	60
	00:10:57	60
	00:10:58	59
	00:10:59	59
	00:11:00	60
	00:11:01	59
	00:11:02	58
	00:11:03	58
	00:11:04	59
	00:11:05	59
	00:11:06	59
	00:11:07	59
	00:11:08	60
	00:11:09	60
	00:11:10	60
	00:11:11	61
	00:11:12	61
	00:11:13	63
	00:11:14	64
	00:11:15	64
	00:11:16	64
	00:11:17	64
	00:11:18	65
	00:11:19	65
	00:11:20	64
	00:11:21	64
	00:11:22	65
	00:11:23	65
	00:11:24	65
	00:11:25	65
	00:11:26	66
	00:11:27	66
	00:11:28	65
	00:11:29	64
	00:11:30	64
	00:11:31	65
	00:11:32	65
	00:11:33	64
	00:11:34	63
	00:11:35	64
	00:11:36	64
	00:11:37	64
	00:11:38	63
	00:11:39	63
	00:11:40	62
	00:11:41	61
	00:11:42	62
	00:11:43	62
	00:11:44	61
	00:11:45	61
	00:11:46	61
	00:11:47	61
	00:11:48	60
	00:11:49	60
	00:11:50	61
	00:11:51	60
	00:11:52	60
	00:11:53	60
	00:11:54	61
	00:11:55	61
	00:11:56	61
	00:11:57	62
	00:11:58	62
	00:11:59	62
	00:12:00	61
	00:12:01	62
	00:12:02	62
	00:12:03	63
	00:12:04	64
	00:12:05	64
	00:12:06	64
	00:12:07	65
	00:12:08	66
	00:12:09	66
	00:12:10	67
	00:12:11	68
	00:12:12	67
	00:12:13	67
	00:12:14	68
	00:12:15	68
	00:12:16	67
	00:12:17	66
	00:12:18	66
	00:12:19	66
	00:12:20	66
	00:12:21	66
	00:12:22	66
	00:12:23	65
	00:12:24	65
	00:12:25	66
	00:12:26	65
	00:12:27	64
	00:12:28	64
	00:12:29	64
	00:12:30	63
	00:12:31	63
	00:12:32	64
	00:12:33	64
	00:12:34	64
	00:12:35	64
	00:12:36	65
	00:12:37	65
	00:12:38	66
	00:12:39	68
	00:12:40	71
	00:12:41	72
	00:12:42	74
	00:12:43	74
	00:12:44	74
	00:12:45	74
	00:12:46	73
	00:12:47	73
	00:12:48	74
	00:12:49	74
	00:12:50	73
	00:12:51	73
	00:12:52	73
	00:12:53	71
	00:12:54	70
	00:12:55	70
	00:12:56	69
	00:12:57	68
	00:12:58	68
	00:12:59	68
	00:13:00	67
	00:13:01	67
	00:13:02	66
	00:13:03	65
	00:13:04	65
	00:13:05	64
	00:13:06	64
	00:13:07	65
	00:13:08	66
	00:13:09	66
	00:13:10	67
	00:13:11	67
	00:13:12	68
	00:13:13	68
	00:13:14	68
	00:13:15	68
	00:13:16	69
	00:13:17	69
	00:13:18	69
	00:13:19	71
	00:13:20	71
	00:13:21	71
	00:13:22	71
	00:13:23	70
	00:13:24	71
	00:13:25	70
	00:13:26	70
	00:13:27	70
	00:13:28	69
	00:13:29	69
	00:13:30	71
	00:13:31	72
	00:13:32	72
	00:13:33	73
	00:13:34	73
	00:13:35	74
	00:13:36	76
	00:13:37	78
	00:13:38	79
	00:13:39	79
	00:13:40	78
	00:13:41	78
	00:13:42	77
	00:13:43	77
	00:13:44	76
	00:13:45	75
	00:13:46	76
	00:13:47	76
	00:13:48	78
	00:13:49	78
	00:13:50	79
	00:13:51	77
	00:13:52	76
	00:13:53	74
	00:13:54	73
	00:13:55	73
	00:13:56	72
	00:13:57	71
	00:13:58	71
	00:13:59	71
	00:14:00	70
	00:14:01	70
	00:14:02	70
	00:14:03	69
	00:14:04	69
	00:14:05	68
	00:14:06	68
	00:14:07	68
	00:14:08	68
	00:14:09	68
	00:14:10	67
	00:14:11	68
	00:14:12	68
	00:14:13	69
	00:14:14	70
	00:14:15	70
	00:14:16	70
	00:14:17	70
	00:14:18	69
	00:14:19	68
	00:14:20	67
	00:14:21	67
	00:14:22	66
	00:14:23	66
	00:14:24	66
	00:14:25	65
	00:14:26	65
	00:14:27	64
	00:14:28	64
	00:14:29	64
	00:14:30	63
	00:14:31	63
	00:14:32	63
	00:14:33	63
	00:14:34	62
	00:14:35	62
	00:14:36	61
	00:14:37	61
	00:14:38	60
	00:14:39	60
	00:14:40	60
	00:14:41	60
	00:14:42	60
	00:14:43	61
	00:14:44	60
	00:14:45	60
	00:14:46	61
	00:14:47	60
	00:14:48	60
	00:14:49	60
	00:14:50	60
	00:14:51	60
	00:14:52	60
	00:14:53	61
	00:14:54	62
	00:14:55	62
	00:14:56	62
	00:14:57	62
	00:14:58	61
	00:14:59	61
	00:15:00	61
	00:15:01	60
	00:15:02	60
	00:15:03	60
	00:15:04	61
	00:15:05	61
	00:15:06	62
	00:15:07	62
	00:15:08	62
	00:15:09	63
	00:15:10	63
	00:15:11	63
	00:15:12	63
	00:15:13	63
	00:15:14	63
	00:15:15	62
	00:15:16	62
	00:15:17	62
	00:15:18	62
	00:15:19	62
	00:15:20	62
	00:15:21	62
	00:15:22	62
	00:15:23	63
	00:15:24	62
	00:15:25	62
	00:15:26	62
	00:15:27	62
	00:15:28	63
	00:15:29	64
	00:15:30	64
	00:15:31	65
	00:15:32	64
	00:15:33	64
	00:15:34	64
	00:15:35	64
	00:15:36	64
	00:15:37	65
	00:15:38	65
	00:15:39	65
	00:15:40	66
	00:15:41	66
	00:15:42	65
	00:15:43	66
	00:15:44	65
	00:15:45	65
	00:15:46	66
	00:15:47	65
	00:15:48	65
	00:15:49	65
	00:15:50	65
	00:15:51	65
	00:15:52	66
	00:15:53	66
	00:15:54	66
	00:15:55	67
	00:15:56	67
	00:15:57	66
	00:15:58	66
	00:15:59	66
	00:16:00	65
	00:16:01	65
	00:16:02	64
	00:16:03	64
	00:16:04	64
	00:16:05	65
	00:16:06	64
	00:16:07	64
	00:16:08	65
	00:16:09	64
	00:16:10	64
	00:16:11	64
	00:16:12	64
	00:16:13	64
	00:16:14	65
	00:16:15	65
	00:16:16	65
	00:16:17	64
	00:16:18	65
	00:16:19	65
	00:16:20	64
	00:16:21	64
	00:16:22	64
	00:16:23	63
	00:16:24	64
	00:16:25	64
	00:16:26	66
	00:16:27	67
	00:16:28	68
	00:16:29	68
	00:16:30	68
	00:16:31	71
	00:16:32	72
	00:16:33	73
	00:16:34	76
	00:16:35	77
	00:16:36	79
	00:16:37	80
	00:16:38	81
	00:16:39	82
	00:16:40	82
	00:16:41	83
	00:16:42	84
	00:16:43	85
	00:16:44	86
	00:16:45	88
	00:16:46	89
	00:16:47	90
	00:16:48	91
	00:16:49	91
	00:16:50	92
	00:16:51	93
	00:16:52	94
	00:16:53	96
	00:16:54	98
	00:16:55	99
	00:16:56	100
	00:16:57	101
	00:16:58	102
	00:16:59	101
	00:17:00	101
	00:17:01	101
	00:17:02	97
	00:17:03	94
	00:17:04	90
	00:17:05	87
	00:17:06	84
	00:17:07	82
	00:17:08	81
	00:17:09	80
	00:17:10	77
	00:17:11	75
	00:17:12	73
	00:17:13	72
	00:17:14	72
	00:17:15	71
	00:17:16	70
	00:17:17	69
	00:17:18	69
	00:17:19	69
	00:17:20	69
	00:17:21	69
	00:17:22	68
	00:17:23	67
	00:17:24	66
	00:17:25	66
	00:17:26	65
	00:17:27	64
	00:17:28	64
	00:17:29	64
	00:17:30	64
	00:17:31	65
	00:17:32	65
	00:17:33	65
	00:17:34	66
	00:17:35	66
	00:17:36	66
	00:17:37	66
	00:17:38	65
	00:17:39	64
	00:17:40	63
	00:17:41	63
	00:17:42	64
	00:17:43	64
	00:17:44	64
	00:17:45	66
	00:17:46	67
	00:17:47	68
	00:17:48	68
	00:17:49	68
	00:17:50	68
	00:17:51	67
	00:17:52	67
	00:17:53	68
	00:17:54	68
	00:17:55	68
	00:17:56	68
	00:17:57	72
	00:17:58	73
	00:17:59	73
	00:18:00	77
	00:18:01	79
	00:18:02	80
	00:18:03	81
	00:18:04	82
	00:18:05	83
	00:18:06	84
	00:18:07	85
	00:18:08	86
	00:18:09	86
	00:18:10	87
	00:18:11	88
	00:18:12	89
	00:18:13	91
	00:18:14	93
	00:18:15	95
	00:18:16	96
	00:18:17	98
	00:18:18	99
	00:18:19	100
	00:18:20	100
	00:18:21	100
	00:18:22	100
	00:18:23	100
	00:18:24	99
	00:18:25	98
	00:18:26	97
	00:18:27	97
	00:18:28	96
	00:18:29	96
	00:18:30	96
	00:18:31	95
	00:18:32	95
	00:18:33	95
	00:18:34	95
	00:18:35	95
	00:18:36	96
	00:18:37	97
	00:18:38	98
	00:18:39	99
	00:18:40	99
	00:18:41	98
	00:18:42	98
	00:18:43	98
	00:18:44	98
	00:18:45	97
	00:18:46	97
	00:18:47	95
	00:18:48	95
	00:18:49	96
	00:18:50	95
	00:18:51	95
	00:18:52	95
	00:18:53	94
	00:18:54	94
	00:18:55	93
	00:18:56	92
	00:18:57	92
	00:18:58	91
	00:18:59	91
	00:19:00	91
	00:19:01	91
	00:19:02	92
	00:19:03	92
	00:19:04	94
	00:19:05	93
	00:19:06	93
	00:19:07	92
	00:19:08	91
	00:19:09	92
	00:19:10	92
	00:19:11	92
	00:19:12	92
	00:19:13	91
	00:19:14	91
	00:19:15	92
	00:19:16	92
	00:19:17	92
	00:19:18	92
	00:19:19	92
	00:19:20	91
	00:19:21	91
	00:19:22	90
	00:19:23	91
	00:19:24	91
	00:19:25	92
	00:19:26	93
	00:19:27	93
	00:19:28	94
	00:19:29	94
	00:19:30	93
	00:19:31	93
	00:19:32	92
	00:19:33	92
	00:19:34	92
	00:19:35	92
	00:19:36	92
	00:19:37	93
	00:19:38	94
	00:19:39	94
	00:19:40	97
	00:19:41	97
	00:19:42	97
	00:19:43	96
	00:19:44	96
	00:19:45	96
	00:19:46	95
	00:19:47	95
	00:19:48	95
	00:19:49	95
	00:19:50	95
	00:19:51	94
	00:19:52	94
	00:19:53	95
	00:19:54	95
	00:19:55	96
	00:19:56	97
	00:19:57	98
	00:19:58	98
	00:19:59	98
	00:20:00	98
	00:20:01	98
	00:20:02	98
	00:20:03	99
	00:20:04	99
	00:20:05	98
	00:20:06	97
	00:20:07	97
	00:20:08	97
	00:20:09	97
	00:20:10	98
	00:20:11	98
	00:20:12	97
	00:20:13	96
	00:20:14	94
	00:20:15	93
	00:20:16	92
	00:20:17	92
	00:20:18	93
	00:20:19	94
	00:20:20	95
	00:20:21	96
	00:20:22	97
	00:20:23	96
	00:20:24	96
	00:20:25	96
	00:20:26	95
	00:20:27	95
	00:20:28	96
	00:20:29	96
	00:20:30	97
	00:20:31	98
	00:20:32	98
	00:20:33	98
	00:20:34	97
	00:20:35	97
	00:20:36	96
	00:20:37	96
	00:20:38	96
	00:20:39	96
	00:20:40	96
	00:20:41	96
	00:20:42	97
	00:20:43	98
	00:20:44	98
	00:20:45	97
	00:20:46	96
	00:20:47	95
	00:20:48	94
	00:20:49	93
	00:20:50	93
	00:20:51	93
	00:20:52	93
	00:20:53	92
	00:20:54	93
	00:20:55	93
	00:20:56	94
	00:20:57	95
	00:20:58	96
	00:20:59	97
	00:21:00	97
	00:21:01	96
	00:21:02	95
	00:21:03	95
	00:21:04	94
	00:21:05	94
	00:21:06	95
	00:21:07	96
	00:21:08	96
	00:21:09	95
	00:21:10	95
	00:21:11	95
	00:21:12	95
	00:21:13	94
	00:21:14	95
	00:21:15	95
	00:21:16	95
	00:21:17	96
	00:21:18	96
	00:21:19	96
	00:21:20	95
	00:21:21	95
	00:21:22	95
	00:21:23	95
	00:21:24	95
	00:21:25	95
	00:21:26	95
	00:21:27	95
	00:21:28	95
	00:21:29	95
	00:21:30	95
	00:21:31	94
	00:21:32	93
	00:21:33	94
	00:21:34	94
	00:21:35	96
	00:21:36	96
	00:21:37	96
	00:21:38	96
	00:21:39	95
	00:21:40	95
	00:21:41	95
	00:21:42	94
	00:21:43	94
	00:21:44	95
	00:21:45	95
	00:21:46	96
	00:21:47	96
	00:21:48	97
	00:21:49	97
	00:21:50	97
	00:21:51	96
	00:21:52	97
	00:21:53	96
	00:21:54	95
	00:21:55	95
	00:21:56	95
	00:21:57	95
	00:21:58	94
	00:21:59	94
	00:22:00	94
	00:22:01	94
	00:22:02	95
	00:22:03	95
	00:22:04	94
	00:22:05	94
	00:22:06	94
	00:22:07	94
	00:22:08	93
	00:22:09	93
	00:22:10	93
	00:22:11	93
	00:22:12	94
	00:22:13	94
	00:22:14	95
	00:22:15	95
	00:22:16	96
	00:22:17	96
	00:22:18	96
	00:22:19	96
	00:22:20	96
	00:22:21	97
	00:22:22	97
	00:22:23	96
	00:22:24	96
	00:22:25	96
	00:22:26	95
	00:22:27	95
	00:22:28	95
	00:22:29	95
	00:22:30	95
	00:22:31	95
	00:22:32	94
	00:22:33	94
	00:22:34	93
	00:22:35	93
	00:22:36	93
	00:22:37	92
	00:22:38	91
	00:22:39	90
	00:22:40	90
	00:22:41	91
	00:22:42	91
	00:22:43	93
	00:22:44	94
	00:22:45	94
	00:22:46	93
	00:22:47	93
	00:22:48	93
	00:22:49	93
	00:22:50	92
	00:22:51	92
	00:22:52	93
	00:22:53	93
	00:22:54	94
	00:22:55	95
	00:22:56	95
	00:22:57	94
	00:22:58	93
	00:22:59	93
	00:23:00	93
	00:23:01	93
	00:23:02	94
	00:23:03	94
	00:23:04	94
	00:23:05	95
	00:23:06	95
	00:23:07	95
	00:23:08	96
	00:23:09	97
	00:23:10	97
	00:23:11	97
	00:23:12	97
	00:23:13	97
	00:23:14	96
	00:23:15	97
	00:23:16	96
	00:23:17	96
	00:23:18	96
	00:23:19	96
	00:23:20	95
	00:23:21	95
	00:23:22	95
	00:23:23	94
	00:23:24	94
	00:23:25	94
	00:23:26	93
	00:23:27	93
	00:23:28	93
	00:23:29	92
	00:23:30	92
	00:23:31	92
	00:23:32	92
	00:23:33	91
	00:23:34	91
	00:23:35	90
	00:23:36	89
	00:23:37	89
	00:23:38	90
	00:23:39	90
	00:23:40	91
	00:23:41	91
	00:23:42	91
	00:23:43	91
	00:23:44	91
	00:23:45	91
	00:23:46	90
	00:23:47	90
	00:23:48	90
	00:23:49	90
	00:23:50	90
	00:23:51	90
	00:23:52	89
	00:23:53	89
	00:23:54	90
	00:23:55	90
	00:23:56	90
	00:23:57	90
	00:23:58	90
	00:23:59	90
	00:24:00	90
	00:24:01	91
	00:24:02	92
	00:24:03	93
	00:24:04	93
	00:24:05	94
	00:24:06	94
	00:24:07	95
	00:24:08	95
	00:24:09	95
	00:24:10	95
	00:24:11	94
	00:24:12	93
	00:24:13	93
	00:24:14	93
	00:24:15	93
	00:24:16	93
	00:24:17	93
	00:24:18	91
	00:24:19	90
	00:24:20	91
	00:24:21	91
	00:24:22	92
	00:24:23	93
	00:24:24	93
	00:24:25	93
	00:24:26	93
	00:24:27	92
	00:24:28	92
	00:24:29	93
	00:24:30	92
	00:24:31	93
	00:24:32	92
	00:24:33	92
	00:24:34	91
	00:24:35	91
	00:24:36	90
	00:24:37	91
	00:24:38	91
	00:24:39	91
	00:24:40	93
	00:24:41	92
	00:24:42	92
	00:24:43	91
	00:24:44	90
	00:24:45	90
	00:24:46	90
	00:24:47	89
	00:24:48	89
	00:24:49	90
	00:24:50	92
	00:24:51	92
	00:24:52	93
	00:24:53	93
	00:24:54	93
	00:24:55	93
	00:24:56	92
	00:24:57	92
	00:24:58	92
	00:24:59	92
	00:25:00	90
	00:25:01	90
	00:25:02	90
	00:25:03	90
	00:25:04	91
	00:25:05	91
	00:25:06	90
	00:25:07	89
	00:25:08	88
	00:25:09	88
	00:25:10	89
	00:25:11	89
	00:25:12	90
	00:25:13	91
	00:25:14	91
	00:25:15	91
	00:25:16	90
	00:25:17	90
	00:25:18	90
	00:25:19	90
	00:25:20	90
	00:25:21	90
	00:25:22	90
	00:25:23	90
	00:25:24	91
	00:25:25	91
	00:25:26	91
	00:25:27	91
	00:25:28	91
	00:25:29	92
	00:25:30	92
	00:25:31	93
	00:25:32	94
	00:25:33	94
	00:25:34	95
	00:25:35	94
	00:25:36	94
	00:25:37	94
	00:25:38	94
	00:25:39	94
	00:25:40	94
	00:25:41	95
	00:25:42	95
	00:25:43	95
	00:25:44	94
	00:25:45	93
	00:25:46	93
	00:25:47	93
	00:25:48	93
	00:25:49	94
	00:25:50	95
	00:25:51	95
	00:25:52	96
	00:25:53	96
	00:25:54	96
	00:25:55	96
	00:25:56	95
	00:25:57	95
	00:25:58	95
	00:25:59	95
	00:26:00	94
	00:26:01	93
	00:26:02	92
	00:26:03	90
	00:26:04	90
	00:26:05	89
	00:26:06	90
	00:26:07	90
	00:26:08	91
	00:26:09	91
	00:26:10	91
	00:26:11	92
	00:26:12	91
	00:26:13	90
	00:26:14	91
	00:26:15	91
	00:26:16	92
	00:26:17	92
	00:26:18	92
	00:26:19	92
	00:26:20	91
	00:26:21	89
	00:26:22	89
	00:26:23	89
	00:26:24	90
	00:26:25	90
	00:26:26	90
	00:26:27	90
	00:26:28	90
	00:26:29	88
	00:26:30	88
	00:26:31	87
	00:26:32	87
	00:26:33	88
	00:26:34	88
	00:26:35	89
	00:26:36	89
	00:26:37	90
	00:26:38	89
	00:26:39	89
	00:26:40	89
	00:26:41	89
	00:26:42	90
	00:26:43	91
	00:26:44	91
	00:26:45	91
	00:26:46	91
	00:26:47	90
	00:26:48	90
	00:26:49	90
	00:26:50	90
	00:26:51	90
	00:26:52	91
	00:26:53	91
	00:26:54	91
	00:26:55	92
	00:26:56	92
	00:26:57	92
	00:26:58	91
	00:26:59	90
	00:27:00	90
	00:27:01	90
	00:27:02	91
	00:27:03	91
	00:27:04	92
	00:27:05	93
	00:27:06	93
	00:27:07	93
	00:27:08	94
	00:27:09	94
	00:27:10	95
	00:27:11	96
	00:27:12	95
	00:27:13	94
	00:27:14	93
	00:27:15	92
	00:27:16	92
	00:27:17	93
	00:27:18	93
	00:27:19	93
	00:27:20	93
	00:27:21	92
	00:27:22	92
	00:27:23	91
	00:27:24	91
	00:27:25	91
	00:27:26	91
	00:27:27	91
	00:27:28	90
	00:27:29	90
	00:27:30	89
	00:27:31	89
	00:27:32	89
	00:27:33	89
	00:27:34	88
	00:27:35	89
	00:27:36	89
	00:27:37	90
	00:27:38	90
	00:27:39	90
	00:27:40	90
	00:27:41	90
	00:27:42	89
	00:27:43	89
	00:27:44	89
	00:27:45	90
	00:27:46	90
	00:27:47	90
	00:27:48	91
	00:27:49	92
	00:27:50	92
	00:27:51	92
	00:27:52	92
	00:27:53	91
	00:27:54	91
	00:27:55	91
	00:27:56	91
	00:27:57	92
	00:27:58	93
	00:27:59	93
	00:28:00	93
	00:28:01	93
	00:28:02	93
	00:28:03	91
	00:28:04	91
	00:28:05	88
	00:28:06	88
	00:28:07	86
	00:28:08	85
	00:28:09	84
	00:28:10	82
	00:28:11	81
	00:28:12	80
	00:28:13	79
	00:28:14	78
	00:28:15	77
	00:28:16	76
	00:28:17	76
	00:28:18	77
	00:28:19	78
	00:28:20	79
	00:28:21	81
	00:28:22	82
	00:28:23	81
	00:28:24	80
	00:28:25	79
	00:28:26	78
	00:28:27	78
	00:28:28	77
	00:28:29	77
	00:28:30	76
	00:28:31	75
	00:28:32	74
	00:28:33	73
	00:28:34	73
	00:28:35	72
	00:28:36	72
	00:28:37	71
	00:28:38	70
	00:28:39	69
	00:28:40	69
	00:28:41	68
	00:28:42	68
	00:28:43	68
	00:28:44	69
	00:28:45	69
	00:28:46	70
	00:28:47	72
	00:28:48	74
	00:28:49	76
	00:28:50	79
	00:28:51	82
	00:28:52	85
	00:28:53	87
	00:28:54	90
	00:28:55	93
	00:28:56	93
	00:28:57	94
	00:28:58	95
	00:28:59	95
	00:29:00	95
	00:29:01	93
	00:29:02	92
	00:29:03	89
	00:29:04	88
	00:29:05	87
	00:29:06	86
	00:29:07	86
	00:29:08	85
	00:29:09	85
	00:29:10	84
	00:29:11	83
	00:29:12	82
	00:29:13	81
	00:29:14	81
	00:29:15	79
	00:29:16	77
	00:29:17	76
	00:29:18	75
	00:29:19	74
	00:29:20	73
	00:29:21	73
	00:29:22	73
	00:29:23	73
	00:29:24	73
	00:29:25	73
	00:29:26	74
	00:29:27	74
	00:29:28	74
	00:29:29	74
	00:29:30	75
	00:29:31	76
	00:29:32	77
	00:29:33	79
	00:29:34	83
	00:29:35	84
	00:29:36	88
	00:29:37	91
	00:29:38	92
	00:29:39	95
	00:29:40	101
	00:29:41	103
	00:29:42	102
	00:29:43	102
	00:29:44	102
	00:29:45	102
	00:29:46	102
	00:29:47	96
	00:29:48	95
	00:29:49	92
	00:29:50	90
	00:29:51	88
	00:29:52	87
	00:29:53	85
	00:29:54	81
	00:29:55	79
	00:29:56	78
	00:29:57	78
	00:29:58	77
	00:29:59	77
	00:30:00	77
	00:30:01	77
	00:30:02	77
	00:30:03	74
	00:30:04	74
	00:30:05	73
	00:30:06	73
	00:30:07	72
	00:30:08	71
	00:30:09	71
	00:30:10	70
	00:30:11	70
	00:30:12	70
	00:30:13	71
	00:30:14	71
	00:30:15	72
	00:30:16	72
	00:30:17	72
	00:30:18	73
	00:30:19	75
	00:30:20	76
	00:30:21	77
	00:30:22	76
	00:30:23	75
	00:30:24	75
	00:30:25	74
	00:30:26	73
	00:30:27	71
	00:30:28	71
	00:30:29	69
	00:30:30	67
	00:30:31	67
	00:30:32	67
	00:30:33	67
	00:30:34	67
	00:30:35	67
	00:30:36	68
	00:30:37	69
	00:30:38	68
	00:30:39	68
	00:30:40	67
	00:30:41	67
	00:30:42	66
	00:30:43	65
	00:30:44	64
	00:30:45	64
	00:30:46	64
	00:30:47	63
	00:30:48	62
	00:30:49	62
	00:30:50	61
	00:30:51	62
	00:30:52	63
	00:30:53	64
	00:30:54	64
	00:30:55	65
	00:30:56	65
	00:30:57	66
	00:30:58	66
	00:30:59	66
	00:31:00	67
	00:31:01	67
	00:31:02	67
	00:31:03	67
	00:31:04	67
	00:31:05	67
	00:31:06	67
	00:31:07	65
	00:31:08	65
	00:31:09	63
	00:31:10	62
	00:31:11	61
	00:31:12	61
	00:31:13	61
	00:31:14	60
	00:31:15	60
	00:31:16	60
	00:31:17	60
	00:31:18	60
	00:31:19	60
	00:31:20	60
	00:31:21	61
	00:31:22	62
	00:31:23	62
	00:31:24	64
	00:31:25	64
	00:31:26	66
	00:31:27	67
	00:31:28	68
	00:31:29	70
	00:31:30	71
	00:31:31	72
	00:31:32	73
	00:31:33	73
	00:31:34	73
	00:31:35	73
	00:31:36	74
	00:31:37	75
	00:31:38	75
	00:31:39	76
	00:31:40	77
	00:31:41	78
	00:31:42	78
	00:31:43	77
	00:31:44	77
	00:31:45	75
	00:31:46	73
	00:31:47	71
	00:31:48	70
	00:31:49	70
	00:31:50	69
	00:31:51	69
	00:31:52	68
	00:31:53	67
	00:31:54	66
	00:31:55	65
	00:31:56	64
	00:31:57	63
	00:31:58	63
	00:31:59	62
	00:32:00	62
	00:32:01	62
	00:32:02	62
	00:32:03	62
	00:32:04	62
	00:32:05	62
	00:32:06	62
	00:32:07	61
	00:32:08	61
	00:32:09	61
	00:32:10	63
	00:32:11	63
	00:32:12	63
	00:32:13	63
	00:32:14	63
	00:32:15	63
	00:32:16	63
	00:32:17	63
	00:32:18	63
	00:32:19	62
	00:32:20	63
	00:32:21	63
	00:32:22	62
	00:32:23	62
	00:32:24	62
	00:32:25	61
	00:32:26	61
	00:32:27	61
	00:32:28	62
	00:32:29	62
	00:32:30	63
	00:32:31	64
	00:32:32	64
	00:32:33	66
	00:32:34	66
	00:32:35	68
	00:32:36	68
	00:32:37	67
	00:32:38	67
	00:32:39	68
	00:32:40	69
	00:32:41	70
	00:32:42	72
	00:32:43	72
	00:32:44	72
	00:32:45	71
	00:32:46	70
	00:32:47	69
	00:32:48	68
	00:32:49	68
	00:32:50	67
	00:32:51	67
	00:32:52	67
	00:32:53	67
	00:32:54	67
	00:32:55	67
	00:32:56	67
	00:32:57	68
	00:32:58	69
	00:32:59	70
	00:33:00	70
	00:33:01	73
	00:33:02	73
	00:33:03	73
	00:33:04	79
	00:33:05	79
	00:33:06	82
	00:33:07	87
	00:33:08	92
	00:33:09	96
	00:33:10	98
	00:33:11	101
	00:33:12	104
	00:33:13	107
	00:33:14	109
	00:33:15	112
	00:33:16	113
[truncated: 1,651 more rows]
