# Supplementary material for: Handcycling with concurrent lower body low-frequency electromyostimulation significantly increases acute oxygen uptake: implications for rehabilitation and prevention
Source: PeerJ. 2022 May 18;10:e13333. doi: 10.7717/peerj.13333 (PMC9123886; doi:10.7717/peerj.13333)
Supplement: Supplemental Information 1 — Raw data for each participant (load, heart rate, spirometric data) and R-Scripts for data processing (as described in the material & method section under “Data aquisition”), and EMS intensity and blood lactate concentration. [file peerj-10-13333-s001.zip › raw_data/HR/EMS_Pilot_09_HR.CSV]

Name	Sport	Date	Start time	Duration	Total distance (km)	Average heart rate (bpm)	Average speed (km/h)	Max speed (km/h)	Average pace (min/km)	Max pace (min/km)	Calories	Fat percentage of calories(%)	Average cadence (rpm)	Average stride length (cm)	Running index	Training load	Ascent (m)	Descent (m)	Average power (W)	Max power (W)	Notes	Height (cm)	Weight (kg)	HR max	HR sit	VO2max
Ludwig R.	INDOOR_CYCLING	14-04-2021	10:37:54	00:58:42	0.00	87					200	57										182.0	73.0
Sample rate	Time	HR (bpm)	Speed (km/h)	Pace (min/km)	Cadence	Altitude (m)	Stride length (m)	Distances (m)	Temperatures (C)	Power (W)
1	00:00:00	71
	00:00:01	71
	00:00:02	71
	00:00:03	71
	00:00:04	71
	00:00:05	70
	00:00:06	70
	00:00:07	71
	00:00:08	73
	00:00:09	73
	00:00:10	73
	00:00:11	73
	00:00:12	74
	00:00:13	74
	00:00:14	75
	00:00:15	75
	00:00:16	75
	00:00:17	76
	00:00:18	76
	00:00:19	77
	00:00:20	77
	00:00:21	77
	00:00:22	76
	00:00:23	75
	00:00:24	75
	00:00:25	75
	00:00:26	75
	00:00:27	76
	00:00:28	76
	00:00:29	77
	00:00:30	78
	00:00:31	79
	00:00:32	79
	00:00:33	78
	00:00:34	77
	00:00:35	77
	00:00:36	77
	00:00:37	77
	00:00:38	76
	00:00:39	76
	00:00:40	75
	00:00:41	74
	00:00:42	73
	00:00:43	73
	00:00:44	73
	00:00:45	73
	00:00:46	73
	00:00:47	73
	00:00:48	73
	00:00:49	73
	00:00:50	73
	00:00:51	72
	00:00:52	72
	00:00:53	72
	00:00:54	72
	00:00:55	72
	00:00:56	72
	00:00:57	72
	00:00:58	72
	00:00:59	72
	00:01:00	73
	00:01:01	73
	00:01:02	74
	00:01:03	74
	00:01:04	74
	00:01:05	75
	00:01:06	75
	00:01:07	75
	00:01:08	75
	00:01:09	75
	00:01:10	75
	00:01:11	75
	00:01:12	77
	00:01:13	77
	00:01:14	78
	00:01:15	78
	00:01:16	79
	00:01:17	79
	00:01:18	79
	00:01:19	80
	00:01:20	82
	00:01:21	83
	00:01:22	83
	00:01:23	83
	00:01:24	83
	00:01:25	83
	00:01:26	84
	00:01:27	84
	00:01:28	85
	00:01:29	85
	00:01:30	85
	00:01:31	86
	00:01:32	85
	00:01:33	85
	00:01:34	85
	00:01:35	83
	00:01:36	82
	00:01:37	81
	00:01:38	80
	00:01:39	79
	00:01:40	79
	00:01:41	78
	00:01:42	78
	00:01:43	76
	00:01:44	76
	00:01:45	77
	00:01:46	78
	00:01:47	77
	00:01:48	76
	00:01:49	76
	00:01:50	75
	00:01:51	74
	00:01:52	73
	00:01:53	73
	00:01:54	73
	00:01:55	72
	00:01:56	72
	00:01:57	72
	00:01:58	71
	00:01:59	71
	00:02:00	70
	00:02:01	70
	00:02:02	70
	00:02:03	69
	00:02:04	69
	00:02:05	68
	00:02:06	67
	00:02:07	67
	00:02:08	67
	00:02:09	67
	00:02:10	68
	00:02:11	68
	00:02:12	68
	00:02:13	68
	00:02:14	67
	00:02:15	67
	00:02:16	67
	00:02:17	68
	00:02:18	68
	00:02:19	67
	00:02:20	67
	00:02:21	66
	00:02:22	66
	00:02:23	66
	00:02:24	65
	00:02:25	66
	00:02:26	66
	00:02:27	66
	00:02:28	66
	00:02:29	66
	00:02:30	67
	00:02:31	68
	00:02:32	68
	00:02:33	69
	00:02:34	70
	00:02:35	71
	00:02:36	72
	00:02:37	73
	00:02:38	74
	00:02:39	75
	00:02:40	76
	00:02:41	77
	00:02:42	77
	00:02:43	76
	00:02:44	75
	00:02:45	74
	00:02:46	74
	00:02:47	74
	00:02:48	74
	00:02:49	74
	00:02:50	74
	00:02:51	73
	00:02:52	73
	00:02:53	72
	00:02:54	71
	00:02:55	71
	00:02:56	70
	00:02:57	70
	00:02:58	70
	00:02:59	70
	00:03:00	70
	00:03:01	70
	00:03:02	70
	00:03:03	70
	00:03:04	69
	00:03:05	69
	00:03:06	69
	00:03:07	70
	00:03:08	71
	00:03:09	72
	00:03:10	75
	00:03:11	75
	00:03:12	73
	00:03:13	73
	00:03:14	73
	00:03:15	73
	00:03:16	73
	00:03:17	73
	00:03:18	73
	00:03:19	73
	00:03:20	73
	00:03:21	73
	00:03:22	73
	00:03:23	72
	00:03:24	72
	00:03:25	72
	00:03:26	73
	00:03:27	73
	00:03:28	72
	00:03:29	70
	00:03:30	69
	00:03:31	69
	00:03:32	69
	00:03:33	69
	00:03:34	68
	00:03:35	68
	00:03:36	69
	00:03:37	69
	00:03:38	70
	00:03:39	69
	00:03:40	69
	00:03:41	69
	00:03:42	70
	00:03:43	70
	00:03:44	69
	00:03:45	71
	00:03:46	72
	00:03:47	72
	00:03:48	72
	00:03:49	71
	00:03:50	71
	00:03:51	70
	00:03:52	70
	00:03:53	70
	00:03:54	71
	00:03:55	71
	00:03:56	71
	00:03:57	71
	00:03:58	71
	00:03:59	71
	00:04:00	71
	00:04:01	70
	00:04:02	70
	00:04:03	70
	00:04:04	70
	00:04:05	70
	00:04:06	71
	00:04:07	71
	00:04:08	71
	00:04:09	72
	00:04:10	72
	00:04:11	73
	00:04:12	74
	00:04:13	77
	00:04:14	79
	00:04:15	78
	00:04:16	79
	00:04:17	79
	00:04:18	79
	00:04:19	78
	00:04:20	77
	00:04:21	77
	00:04:22	77
	00:04:23	77
	00:04:24	76
	00:04:25	75
	00:04:26	74
	00:04:27	74
	00:04:28	73
	00:04:29	73
	00:04:30	72
	00:04:31	72
	00:04:32	72
	00:04:33	71
	00:04:34	71
	00:04:35	70
	00:04:36	70
	00:04:37	70
	00:04:38	69
	00:04:39	69
	00:04:40	70
	00:04:41	70
	00:04:42	70
	00:04:43	69
	00:04:44	70
	00:04:45	70
	00:04:46	70
	00:04:47	70
	00:04:48	70
	00:04:49	70
	00:04:50	71
	00:04:51	71
	00:04:52	70
	00:04:53	70
	00:04:54	70
	00:04:55	70
	00:04:56	70
	00:04:57	70
	00:04:58	70
	00:04:59	70
	00:05:00	70
	00:05:01	70
	00:05:02	71
	00:05:03	72
	00:05:04	72
	00:05:05	72
	00:05:06	73
	00:05:07	73
	00:05:08	73
	00:05:09	73
	00:05:10	73
	00:05:11	73
	00:05:12	74
	00:05:13	74
	00:05:14	74
	00:05:15	75
	00:05:16	75
	00:05:17	76
	00:05:18	76
	00:05:19	76
	00:05:20	76
	00:05:21	76
	00:05:22	75
	00:05:23	75
	00:05:24	76
	00:05:25	77
	00:05:26	76
	00:05:27	75
	00:05:28	74
	00:05:29	73
	00:05:30	73
	00:05:31	74
	00:05:32	74
	00:05:33	74
	00:05:34	75
	00:05:35	75
	00:05:36	74
	00:05:37	74
	00:05:38	75
	00:05:39	75
	00:05:40	74
	00:05:41	74
	00:05:42	73
	00:05:43	73
	00:05:44	73
	00:05:45	73
	00:05:46	73
	00:05:47	73
	00:05:48	73
	00:05:49	72
	00:05:50	72
	00:05:51	73
	00:05:52	74
	00:05:53	74
	00:05:54	74
	00:05:55	74
	00:05:56	74
	00:05:57	74
	00:05:58	74
	00:05:59	74
	00:06:00	75
	00:06:01	75
	00:06:02	75
	00:06:03	76
	00:06:04	77
	00:06:05	79
	00:06:06	79
	00:06:07	79
	00:06:08	78
	00:06:09	77
	00:06:10	76
	00:06:11	76
	00:06:12	76
	00:06:13	77
	00:06:14	77
	00:06:15	78
	00:06:16	78
	00:06:17	78
	00:06:18	78
	00:06:19	77
	00:06:20	77
	00:06:21	77
	00:06:22	76
	00:06:23	77
	00:06:24	77
	00:06:25	77
	00:06:26	77
	00:06:27	76
	00:06:28	76
	00:06:29	75
	00:06:30	75
	00:06:31	75
	00:06:32	75
	00:06:33	75
	00:06:34	75
	00:06:35	74
	00:06:36	74
	00:06:37	74
	00:06:38	73
	00:06:39	73
	00:06:40	74
	00:06:41	74
	00:06:42	74
	00:06:43	74
	00:06:44	74
	00:06:45	74
	00:06:46	73
	00:06:47	73
	00:06:48	73
	00:06:49	73
	00:06:50	73
	00:06:51	73
	00:06:52	73
	00:06:53	73
	00:06:54	74
	00:06:55	74
	00:06:56	74
	00:06:57	75
	00:06:58	75
	00:06:59	75
	00:07:00	75
	00:07:01	74
	00:07:02	74
	00:07:03	74
	00:07:04	74
	00:07:05	74
	00:07:06	74
	00:07:07	74
	00:07:08	74
	00:07:09	75
	00:07:10	74
	00:07:11	73
	00:07:12	73
	00:07:13	73
	00:07:14	73
	00:07:15	72
	00:07:16	72
	00:07:17	72
	00:07:18	73
	00:07:19	73
	00:07:20	72
	00:07:21	72
	00:07:22	72
	00:07:23	72
	00:07:24	72
	00:07:25	72
	00:07:26	72
	00:07:27	72
	00:07:28	73
	00:07:29	72
	00:07:30	72
	00:07:31	72
	00:07:32	72
	00:07:33	71
	00:07:34	72
	00:07:35	72
	00:07:36	72
	00:07:37	72
	00:07:38	72
	00:07:39	73
	00:07:40	74
	00:07:41	75
	00:07:42	75
	00:07:43	75
	00:07:44	74
	00:07:45	74
	00:07:46	74
	00:07:47	74
	00:07:48	73
	00:07:49	73
	00:07:50	72
	00:07:51	72
	00:07:52	71
	00:07:53	72
	00:07:54	72
	00:07:55	72
	00:07:56	72
	00:07:57	72
	00:07:58	71
	00:07:59	71
	00:08:00	70
	00:08:01	71
	00:08:02	71
	00:08:03	71
	00:08:04	73
	00:08:05	74
	00:08:06	75
	00:08:07	74
	00:08:08	75
	00:08:09	76
	00:08:10	77
	00:08:11	79
	00:08:12	80
	00:08:13	80
	00:08:14	79
	00:08:15	78
	00:08:16	78
	00:08:17	78
	00:08:18	78
	00:08:19	78
	00:08:20	77
	00:08:21	77
	00:08:22	77
	00:08:23	77
	00:08:24	77
	00:08:25	76
	00:08:26	76
	00:08:27	77
	00:08:28	77
	00:08:29	77
	00:08:30	77
	00:08:31	76
	00:08:32	75
	00:08:33	74
	00:08:34	74
	00:08:35	74
	00:08:36	73
	00:08:37	73
	00:08:38	73
	00:08:39	73
	00:08:40	73
	00:08:41	73
	00:08:42	73
	00:08:43	72
	00:08:44	71
	00:08:45	71
	00:08:46	71
	00:08:47	71
	00:08:48	71
	00:08:49	71
	00:08:50	71
	00:08:51	71
	00:08:52	71
	00:08:53	71
	00:08:54	70
	00:08:55	70
	00:08:56	71
	00:08:57	71
	00:08:58	72
	00:08:59	71
	00:09:00	70
	00:09:01	70
	00:09:02	70
	00:09:03	70
	00:09:04	70
	00:09:05	70
	00:09:06	70
	00:09:07	70
	00:09:08	71
	00:09:09	71
	00:09:10	72
	00:09:11	71
	00:09:12	71
	00:09:13	72
	00:09:14	72
	00:09:15	72
	00:09:16	71
	00:09:17	71
	00:09:18	72
	00:09:19	72
	00:09:20	72
	00:09:21	70
	00:09:22	70
	00:09:23	70
	00:09:24	71
	00:09:25	71
	00:09:26	71
	00:09:27	71
	00:09:28	71
	00:09:29	71
	00:09:30	71
	00:09:31	72
	00:09:32	72
	00:09:33	73
	00:09:34	74
	00:09:35	73
	00:09:36	73
	00:09:37	73
	00:09:38	72
	00:09:39	72
	00:09:40	72
	00:09:41	73
	00:09:42	73
	00:09:43	73
	00:09:44	73
	00:09:45	73
	00:09:46	73
	00:09:47	73
	00:09:48	73
	00:09:49	73
	00:09:50	72
	00:09:51	72
	00:09:52	72
	00:09:53	71
	00:09:54	72
	00:09:55	72
	00:09:56	72
	00:09:57	72
	00:09:58	72
	00:09:59	72
	00:10:00	72
	00:10:01	73
	00:10:02	73
	00:10:03	73
	00:10:04	74
	00:10:05	74
	00:10:06	74
	00:10:07	74
	00:10:08	74
	00:10:09	74
	00:10:10	74
	00:10:11	73
	00:10:12	73
	00:10:13	73
	00:10:14	72
	00:10:15	72
	00:10:16	73
	00:10:17	73
	00:10:18	72
	00:10:19	72
	00:10:20	72
	00:10:21	71
	00:10:22	71
	00:10:23	71
	00:10:24	71
	00:10:25	70
	00:10:26	70
	00:10:27	70
	00:10:28	70
	00:10:29	70
	00:10:30	72
	00:10:31	74
	00:10:32	76
	00:10:33	76
	00:10:34	77
	00:10:35	78
	00:10:36	78
	00:10:37	77
	00:10:38	77
	00:10:39	78
	00:10:40	78
	00:10:41	79
	00:10:42	80
	00:10:43	80
	00:10:44	80
	00:10:45	78
	00:10:46	76
	00:10:47	75
	00:10:48	74
	00:10:49	73
	00:10:50	73
	00:10:51	74
	00:10:52	74
	00:10:53	75
	00:10:54	75
	00:10:55	75
	00:10:56	75
	00:10:57	75
	00:10:58	75
	00:10:59	76
	00:11:00	77
	00:11:01	77
	00:11:02	76
	00:11:03	76
	00:11:04	76
	00:11:05	75
	00:11:06	75
	00:11:07	75
	00:11:08	74
	00:11:09	75
	00:11:10	75
	00:11:11	75
	00:11:12	74
	00:11:13	74
	00:11:14	74
	00:11:15	74
	00:11:16	74
	00:11:17	74
	00:11:18	74
	00:11:19	74
	00:11:20	74
	00:11:21	74
	00:11:22	74
	00:11:23	74
	00:11:24	73
	00:11:25	73
	00:11:26	72
	00:11:27	72
	00:11:28	72
	00:11:29	72
	00:11:30	72
	00:11:31	71
	00:11:32	71
	00:11:33	70
	00:11:34	70
	00:11:35	70
	00:11:36	70
	00:11:37	70
	00:11:38	70
	00:11:39	70
	00:11:40	69
	00:11:41	70
	00:11:42	70
	00:11:43	69
	00:11:44	69
	00:11:45	69
	00:11:46	69
	00:11:47	70
	00:11:48	70
	00:11:49	71
	00:11:50	72
	00:11:51	72
	00:11:52	72
	00:11:53	72
	00:11:54	72
	00:11:55	71
	00:11:56	71
	00:11:57	71
	00:11:58	71
	00:11:59	71
	00:12:00	72
	00:12:01	72
	00:12:02	72
	00:12:03	73
	00:12:04	73
	00:12:05	72
	00:12:06	72
	00:12:07	71
	00:12:08	71
	00:12:09	71
	00:12:10	72
	00:12:11	72
	00:12:12	73
	00:12:13	72
	00:12:14	72
	00:12:15	72
	00:12:16	71
	00:12:17	71
	00:12:18	72
	00:12:19	72
	00:12:20	72
	00:12:21	73
	00:12:22	73
	00:12:23	72
	00:12:24	72
	00:12:25	72
	00:12:26	72
	00:12:27	72
	00:12:28	72
	00:12:29	73
	00:12:30	73
	00:12:31	73
	00:12:32	73
	00:12:33	73
	00:12:34	74
	00:12:35	74
	00:12:36	74
	00:12:37	74
	00:12:38	74
	00:12:39	74
	00:12:40	73
	00:12:41	73
	00:12:42	73
	00:12:43	73
	00:12:44	73
	00:12:45	73
	00:12:46	73
	00:12:47	74
	00:12:48	74
	00:12:49	74
	00:12:50	73
	00:12:51	73
	00:12:52	72
	00:12:53	71
	00:12:54	71
	00:12:55	70
	00:12:56	71
	00:12:57	72
	00:12:58	72
	00:12:59	71
	00:13:00	72
	00:13:01	71
	00:13:02	71
	00:13:03	72
	00:13:04	73
	00:13:05	74
	00:13:06	75
	00:13:07	76
	00:13:08	75
	00:13:09	75
	00:13:10	74
	00:13:11	74
	00:13:12	74
	00:13:13	73
	00:13:14	73
	00:13:15	73
	00:13:16	73
	00:13:17	73
	00:13:18	72
	00:13:19	73
	00:13:20	74
	00:13:21	75
	00:13:22	76
	00:13:23	78
	00:13:24	79
	00:13:25	78
	00:13:26	79
	00:13:27	78
	00:13:28	78
	00:13:29	77
	00:13:30	76
	00:13:31	76
	00:13:32	75
	00:13:33	74
	00:13:34	74
	00:13:35	74
	00:13:36	74
	00:13:37	74
	00:13:38	74
	00:13:39	73
	00:13:40	72
	00:13:41	71
	00:13:42	71
	00:13:43	71
	00:13:44	71
	00:13:45	70
	00:13:46	70
	00:13:47	70
	00:13:48	70
	00:13:49	70
	00:13:50	69
	00:13:51	70
	00:13:52	70
	00:13:53	71
	00:13:54	72
	00:13:55	73
	00:13:56	74
	00:13:57	75
	00:13:58	76
	00:13:59	77
	00:14:00	78
	00:14:01	78
	00:14:02	80
	00:14:03	81
	00:14:04	84
	00:14:05	85
	00:14:06	85
	00:14:07	84
	00:14:08	83
	00:14:09	82
	00:14:10	80
	00:14:11	78
	00:14:12	78
	00:14:13	78
	00:14:14	80
	00:14:15	80
	00:14:16	80
	00:14:17	79
	00:14:18	79
	00:14:19	79
	00:14:20	79
	00:14:21	79
	00:14:22	80
	00:14:23	83
	00:14:24	84
	00:14:25	84
	00:14:26	84
	00:14:27	83
	00:14:28	84
	00:14:29	83
	00:14:30	83
	00:14:31	82
	00:14:32	82
	00:14:33	82
	00:14:34	83
	00:14:35	84
	00:14:36	86
	00:14:37	89
	00:14:38	90
	00:14:39	91
	00:14:40	91
	00:14:41	90
	00:14:42	90
	00:14:43	90
	00:14:44	90
	00:14:45	84
	00:14:46	81
	00:14:47	80
	00:14:48	80
	00:14:49	80
	00:14:50	80
	00:14:51	83
	00:14:52	83
	00:14:53	83
	00:14:54	81
	00:14:55	81
	00:14:56	81
	00:14:57	80
	00:14:58	77
	00:14:59	77
	00:15:00	77
	00:15:01	76
	00:15:02	76
	00:15:03	76
	00:15:04	75
	00:15:05	74
	00:15:06	75
	00:15:07	76
	00:15:08	75
	00:15:09	75
	00:15:10	75
	00:15:11	74
	00:15:12	72
	00:15:13	72
	00:15:14	73
	00:15:15	73
	00:15:16	73
	00:15:17	73
	00:15:18	78
	00:15:19	79
	00:15:20	79
	00:15:21	79
	00:15:22	78
	00:15:23	77
	00:15:24	75
	00:15:25	73
	00:15:26	73
	00:15:27	72
	00:15:28	71
	00:15:29	70
	00:15:30	70
	00:15:31	72
	00:15:32	72
	00:15:33	73
	00:15:34	73
	00:15:35	72
	00:15:36	72
	00:15:37	72
	00:15:38	70
	00:15:39	70
	00:15:40	70
	00:15:41	70
	00:15:42	73
	00:15:43	73
	00:15:44	73
	00:15:45	73
	00:15:46	73
	00:15:47	72
	00:15:48	71
	00:15:49	70
	00:15:50	70
	00:15:51	70
	00:15:52	70
	00:15:53	70
	00:15:54	71
	00:15:55	71
	00:15:56	72
	00:15:57	72
	00:15:58	73
	00:15:59	74
	00:16:00	75
	00:16:01	76
	00:16:02	77
	00:16:03	76
	00:16:04	75
	00:16:05	74
	00:16:06	74
	00:16:07	74
	00:16:08	74
	00:16:09	74
	00:16:10	74
	00:16:11	74
	00:16:12	75
	00:16:13	75
	00:16:14	73
	00:16:15	72
	00:16:16	72
	00:16:17	73
	00:16:18	74
	00:16:19	74
	00:16:20	78
	00:16:21	78
	00:16:22	78
	00:16:23	78
	00:16:24	77
	00:16:25	75
	00:16:26	73
	00:16:27	72
	00:16:28	73
	00:16:29	73
	00:16:30	74
	00:16:31	74
	00:16:32	76
	00:16:33	78
	00:16:34	79
	00:16:35	79
	00:16:36	79
	00:16:37	76
	00:16:38	74
	00:16:39	72
	00:16:40	71
	00:16:41	70
	00:16:42	70
	00:16:43	70
	00:16:44	70
	00:16:45	70
	00:16:46	69
	00:16:47	68
	00:16:48	68
	00:16:49	69
	00:16:50	69
	00:16:51	70
	00:16:52	73
	00:16:53	74
	00:16:54	75
	00:16:55	74
	00:16:56	73
	00:16:57	74
	00:16:58	74
	00:16:59	76
	00:17:00	77
	00:17:01	75
	00:17:02	74
	00:17:03	73
	00:17:04	72
	00:17:05	72
	00:17:06	72
	00:17:07	73
	00:17:08	75
	00:17:09	75
	00:17:10	76
	00:17:11	76
	00:17:12	76
	00:17:13	77
	00:17:14	77
	00:17:15	76
	00:17:16	75
	00:17:17	75
	00:17:18	76
	00:17:19	77
	00:17:20	79
	00:17:21	80
	00:17:22	80
	00:17:23	80
	00:17:24	80
	00:17:25	80
	00:17:26	79
	00:17:27	79
	00:17:28	79
	00:17:29	79
	00:17:30	79
	00:17:31	80
	00:17:32	82
	00:17:33	83
	00:17:34	84
	00:17:35	85
	00:17:36	85
	00:17:37	83
	00:17:38	83
	00:17:39	82
	00:17:40	81
	00:17:41	80
	00:17:42	80
	00:17:43	79
	00:17:44	78
	00:17:45	78
	00:17:46	77
	00:17:47	77
	00:17:48	77
	00:17:49	77
	00:17:50	77
	00:17:51	76
	00:17:52	75
	00:17:53	74
	00:17:54	74
	00:17:55	73
	00:17:56	73
	00:17:57	73
	00:17:58	73
	00:17:59	74
	00:18:00	74
	00:18:01	74
	00:18:02	74
	00:18:03	74
	00:18:04	73
	00:18:05	73
	00:18:06	74
	00:18:07	74
	00:18:08	74
	00:18:09	74
	00:18:10	75
	00:18:11	76
	00:18:12	77
	00:18:13	77
	00:18:14	77
	00:18:15	77
	00:18:16	77
	00:18:17	77
	00:18:18	78
	00:18:19	79
	00:18:20	80
	00:18:21	80
	00:18:22	80
	00:18:23	81
	00:18:24	82
	00:18:25	83
	00:18:26	83
	00:18:27	84
	00:18:28	85
	00:18:29	86
	00:18:30	87
	00:18:31	87
	00:18:32	87
	00:18:33	87
	00:18:34	87
	00:18:35	86
	00:18:36	86
	00:18:37	85
	00:18:38	84
	00:18:39	83
	00:18:40	83
	00:18:41	82
	00:18:42	82
	00:18:43	82
	00:18:44	81
	00:18:45	81
	00:18:46	81
	00:18:47	80
	00:18:48	80
	00:18:49	79
	00:18:50	79
	00:18:51	79
	00:18:52	79
	00:18:53	79
	00:18:54	80
	00:18:55	79
	00:18:56	79
	00:18:57	80
	00:18:58	80
	00:18:59	81
	00:19:00	81
	00:19:01	81
	00:19:02	81
	00:19:03	81
	00:19:04	81
	00:19:05	81
	00:19:06	81
	00:19:07	80
	00:19:08	79
	00:19:09	79
	00:19:10	79
	00:19:11	79
	00:19:12	78
	00:19:13	78
	00:19:14	77
	00:19:15	77
	00:19:16	76
	00:19:17	76
	00:19:18	76
	00:19:19	77
	00:19:20	77
	00:19:21	78
	00:19:22	78
	00:19:23	79
	00:19:24	79
	00:19:25	80
	00:19:26	80
	00:19:27	81
	00:19:28	82
	00:19:29	82
	00:19:30	83
	00:19:31	84
	00:19:32	84
	00:19:33	84
	00:19:34	84
	00:19:35	83
	00:19:36	83
	00:19:37	84
	00:19:38	85
	00:19:39	85
	00:19:40	85
	00:19:41	85
	00:19:42	84
	00:19:43	84
	00:19:44	85
	00:19:45	85
	00:19:46	85
	00:19:47	85
	00:19:48	85
	00:19:49	84
	00:19:50	84
	00:19:51	83
	00:19:52	83
	00:19:53	83
	00:19:54	82
	00:19:55	81
	00:19:56	80
	00:19:57	80
	00:19:58	80
	00:19:59	80
	00:20:00	81
	00:20:01	81
	00:20:02	81
	00:20:03	81
	00:20:04	80
	00:20:05	81
	00:20:06	81
	00:20:07	82
	00:20:08	81
	00:20:09	81
	00:20:10	80
	00:20:11	80
	00:20:12	80
	00:20:13	80
	00:20:14	81
	00:20:15	81
	00:20:16	82
	00:20:17	82
	00:20:18	82
	00:20:19	82
	00:20:20	82
	00:20:21	83
	00:20:22	83
	00:20:23	84
	00:20:24	84
	00:20:25	85
	00:20:26	85
	00:20:27	85
	00:20:28	85
	00:20:29	85
	00:20:30	86
	00:20:31	86
	00:20:32	87
	00:20:33	87
	00:20:34	88
	00:20:35	88
	00:20:36	89
	00:20:37	90
	00:20:38	90
	00:20:39	90
	00:20:40	89
	00:20:41	89
	00:20:42	89
	00:20:43	89
	00:20:44	89
	00:20:45	89
	00:20:46	89
	00:20:47	89
	00:20:48	88
	00:20:49	88
	00:20:50	87
	00:20:51	87
	00:20:52	87
	00:20:53	86
	00:20:54	86
	00:20:55	85
	00:20:56	85
	00:20:57	85
	00:20:58	85
	00:20:59	85
	00:21:00	86
	00:21:01	85
	00:21:02	86
	00:21:03	86
	00:21:04	85
	00:21:05	85
	00:21:06	85
	00:21:07	85
	00:21:08	85
	00:21:09	85
	00:21:10	85
	00:21:11	85
	00:21:12	85
	00:21:13	85
	00:21:14	85
	00:21:15	84
	00:21:16	85
	00:21:17	84
	00:21:18	84
	00:21:19	84
	00:21:20	84
	00:21:21	84
	00:21:22	84
	00:21:23	84
	00:21:24	84
	00:21:25	85
	00:21:26	85
	00:21:27	85
	00:21:28	84
	00:21:29	84
	00:21:30	84
	00:21:31	84
	00:21:32	84
	00:21:33	84
	00:21:34	84
	00:21:35	84
	00:21:36	83
	00:21:37	83
	00:21:38	82
	00:21:39	82
	00:21:40	82
	00:21:41	81
	00:21:42	82
	00:21:43	82
	00:21:44	82
	00:21:45	82
	00:21:46	84
	00:21:47	84
	00:21:48	85
	00:21:49	85
	00:21:50	85
	00:21:51	85
	00:21:52	85
	00:21:53	85
	00:21:54	85
	00:21:55	85
	00:21:56	84
	00:21:57	84
	00:21:58	84
	00:21:59	83
	00:22:00	83
	00:22:01	83
	00:22:02	83
	00:22:03	84
	00:22:04	84
	00:22:05	86
	00:22:06	86
	00:22:07	86
	00:22:08	86
	00:22:09	86
	00:22:10	86
	00:22:11	86
	00:22:12	86
	00:22:13	86
	00:22:14	86
	00:22:15	86
	00:22:16	85
	00:22:17	84
	00:22:18	83
	00:22:19	83
	00:22:20	82
	00:22:21	82
	00:22:22	83
	00:22:23	83
	00:22:24	83
	00:22:25	83
	00:22:26	82
	00:22:27	82
	00:22:28	82
	00:22:29	83
	00:22:30	83
	00:22:31	83
	00:22:32	83
	00:22:33	83
	00:22:34	83
	00:22:35	83
	00:22:36	83
	00:22:37	83
	00:22:38	83
	00:22:39	83
	00:22:40	84
	00:22:41	84
	00:22:42	84
	00:22:43	84
	00:22:44	84
	00:22:45	84
	00:22:46	83
	00:22:47	84
	00:22:48	84
	00:22:49	84
	00:22:50	84
	00:22:51	85
	00:22:52	85
	00:22:53	85
	00:22:54	85
	00:22:55	85
	00:22:56	84
	00:22:57	84
	00:22:58	85
	00:22:59	84
	00:23:00	84
	00:23:01	84
	00:23:02	84
	00:23:03	84
	00:23:04	84
	00:23:05	85
	00:23:06	85
	00:23:07	85
	00:23:08	86
	00:23:09	87
	00:23:10	87
	00:23:11	87
	00:23:12	88
	00:23:13	88
	00:23:14	88
	00:23:15	88
	00:23:16	88
	00:23:17	88
	00:23:18	88
	00:23:19	88
	00:23:20	87
	00:23:21	87
	00:23:22	87
	00:23:23	87
	00:23:24	86
	00:23:25	85
	00:23:26	85
	00:23:27	84
	00:23:28	84
	00:23:29	84
	00:23:30	84
	00:23:31	84
	00:23:32	84
	00:23:33	83
	00:23:34	83
	00:23:35	82
	00:23:36	81
	00:23:37	81
	00:23:38	81
	00:23:39	82
	00:23:40	82
	00:23:41	82
	00:23:42	83
	00:23:43	84
	00:23:44	84
	00:23:45	83
	00:23:46	83
	00:23:47	83
	00:23:48	83
	00:23:49	83
	00:23:50	83
	00:23:51	83
	00:23:52	83
	00:23:53	83
	00:23:54	83
	00:23:55	82
	00:23:56	82
	00:23:57	81
	00:23:58	81
	00:23:59	81
	00:24:00	82
	00:24:01	82
	00:24:02	82
	00:24:03	82
	00:24:04	82
	00:24:05	82
	00:24:06	82
	00:24:07	82
	00:24:08	81
	00:24:09	81
	00:24:10	81
	00:24:11	82
	00:24:12	81
	00:24:13	81
	00:24:14	82
	00:24:15	82
	00:24:16	84
	00:24:17	84
	00:24:18	84
	00:24:19	84
	00:24:20	85
	00:24:21	84
	00:24:22	84
	00:24:23	84
	00:24:24	84
	00:24:25	83
	00:24:26	83
	00:24:27	83
	00:24:28	83
	00:24:29	83
	00:24:30	83
	00:24:31	84
	00:24:32	84
	00:24:33	84
	00:24:34	84
	00:24:35	84
	00:24:36	84
	00:24:37	84
	00:24:38	84
	00:24:39	84
	00:24:40	84
	00:24:41	84
	00:24:42	84
	00:24:43	84
	00:24:44	84
	00:24:45	84
	00:24:46	85
	00:24:47	85
	00:24:48	85
	00:24:49	84
	00:24:50	84
	00:24:51	84
	00:24:52	84
	00:24:53	84
	00:24:54	84
	00:24:55	84
	00:24:56	85
	00:24:57	85
	00:24:58	86
	00:24:59	86
	00:25:00	86
	00:25:01	87
	00:25:02	89
	00:25:03	89
	00:25:04	90
	00:25:05	90
	00:25:06	89
	00:25:07	88
	00:25:08	88
	00:25:09	86
	00:25:10	85
	00:25:11	83
	00:25:12	82
	00:25:13	82
	00:25:14	83
	00:25:15	83
	00:25:16	85
	00:25:17	85
	00:25:18	85
	00:25:19	85
	00:25:20	85
	00:25:21	84
	00:25:22	84
	00:25:23	84
	00:25:24	84
	00:25:25	84
	00:25:26	85
	00:25:27	85
	00:25:28	84
	00:25:29	83
	00:25:30	83
	00:25:31	82
	00:25:32	81
	00:25:33	81
	00:25:34	80
	00:25:35	80
	00:25:36	80
	00:25:37	80
	00:25:38	81
	00:25:39	81
	00:25:40	81
	00:25:41	81
	00:25:42	81
	00:25:43	82
	00:25:44	82
	00:25:45	82
	00:25:46	82
	00:25:47	81
	00:25:48	82
	00:25:49	81
	00:25:50	81
	00:25:51	81
	00:25:52	82
	00:25:53	82
	00:25:54	83
	00:25:55	83
	00:25:56	83
	00:25:57	83
	00:25:58	83
	00:25:59	82
	00:26:00	82
	00:26:01	82
	00:26:02	83
	00:26:03	83
	00:26:04	83
	00:26:05	83
	00:26:06	83
	00:26:07	83
	00:26:08	82
	00:26:09	82
	00:26:10	81
	00:26:11	81
	00:26:12	80
	00:26:13	80
	00:26:14	80
	00:26:15	80
	00:26:16	81
	00:26:17	81
	00:26:18	81
	00:26:19	82
	00:26:20	83
	00:26:21	84
	00:26:22	84
	00:26:23	84
	00:26:24	83
	00:26:25	83
	00:26:26	83
	00:26:27	83
	00:26:28	83
	00:26:29	83
	00:26:30	83
	00:26:31	83
	00:26:32	83
	00:26:33	82
	00:26:34	83
	00:26:35	82
	00:26:36	82
	00:26:37	83
	00:26:38	83
	00:26:39	83
	00:26:40	83
	00:26:41	83
	00:26:42	83
	00:26:43	83
	00:26:44	83
	00:26:45	83
	00:26:46	83
	00:26:47	83
	00:26:48	83
	00:26:49	84
	00:26:50	84
	00:26:51	84
	00:26:52	84
	00:26:53	84
	00:26:54	83
	00:26:55	83
	00:26:56	83
	00:26:57	84
	00:26:58	84
	00:26:59	84
	00:27:00	84
	00:27:01	83
	00:27:02	83
	00:27:03	83
	00:27:04	83
	00:27:05	83
	00:27:06	83
	00:27:07	83
	00:27:08	82
	00:27:09	82
	00:27:10	82
	00:27:11	82
	00:27:12	81
	00:27:13	81
	00:27:14	81
	00:27:15	81
	00:27:16	81
	00:27:17	81
	00:27:18	81
	00:27:19	81
	00:27:20	81
	00:27:21	81
	00:27:22	81
	00:27:23	81
	00:27:24	81
	00:27:25	82
	00:27:26	82
	00:27:27	82
	00:27:28	81
	00:27:29	81
	00:27:30	81
	00:27:31	80
	00:27:32	80
	00:27:33	80
	00:27:34	80
	00:27:35	80
	00:27:36	81
	00:27:37	81
	00:27:38	80
	00:27:39	80
	00:27:40	80
	00:27:41	79
	00:27:42	79
	00:27:43	79
	00:27:44	80
	00:27:45	80
	00:27:46	80
	00:27:47	80
	00:27:48	80
	00:27:49	79
	00:27:50	80
	00:27:51	79
	00:27:52	79
	00:27:53	79
	00:27:54	80
	00:27:55	79
	00:27:56	78
	00:27:57	78
	00:27:58	78
	00:27:59	79
	00:28:00	80
	00:28:01	81
	00:28:02	81
	00:28:03	82
	00:28:04	82
	00:28:05	83
	00:28:06	83
	00:28:07	84
	00:28:08	84
	00:28:09	85
	00:28:10	85
	00:28:11	84
	00:28:12	83
	00:28:13	82
	00:28:14	82
	00:28:15	81
	00:28:16	81
	00:28:17	81
	00:28:18	80
	00:28:19	79
	00:28:20	77
	00:28:21	76
	00:28:22	76
	00:28:23	76
	00:28:24	76
	00:28:25	76
	00:28:26	76
	00:28:27	76
	00:28:28	77
	00:28:29	77
	00:28:30	76
	00:28:31	75
	00:28:32	74
	00:28:33	74
	00:28:34	74
	00:28:35	73
	00:28:36	73
	00:28:37	73
	00:28:38	72
	00:28:39	72
	00:28:40	72
	00:28:41	71
	00:28:42	72
	00:28:43	72
	00:28:44	72
	00:28:45	72
	00:28:46	72
	00:28:47	73
	00:28:48	74
	00:28:49	75
	00:28:50	75
	00:28:51	75
	00:28:52	78
	00:28:53	79
	00:28:54	81
	00:28:55	81
	00:28:56	81
	00:28:57	82
	00:28:58	82
	00:28:59	82
	00:29:00	83
	00:29:01	85
	00:29:02	85
	00:29:03	87
	00:29:04	87
	00:29:05	87
	00:29:06	86
	00:29:07	84
	00:29:08	83
	00:29:09	81
	00:29:10	79
	00:29:11	79
	00:29:12	80
	00:29:13	81
	00:29:14	81
	00:29:15	82
	00:29:16	83
	00:29:17	84
	00:29:18	85
	00:29:19	86
	00:29:20	84
	00:29:21	84
	00:29:22	84
	00:29:23	82
	00:29:24	82
	00:29:25	81
	00:29:26	80
	00:29:27	78
	00:29:28	77
	00:29:29	76
	00:29:30	76
	00:29:31	78
	00:29:32	78
	00:29:33	78
	00:29:34	78
	00:29:35	78
	00:29:36	79
	00:29:37	77
	00:29:38	77
	00:29:39	78
	00:29:40	78
	00:29:41	77
	00:29:42	74
	00:29:43	73
	00:29:44	73
	00:29:45	72
	00:29:46	72
	00:29:47	72
	00:29:48	72
	00:29:49	70
	00:29:50	70
	00:29:51	70
	00:29:52	70
	00:29:53	71
	00:29:54	71
	00:29:55	70
	00:29:56	70
	00:29:57	70
	00:29:58	69
	00:29:59	70
	00:30:00	70
	00:30:01	71
	00:30:02	72
	00:30:03	72
	00:30:04	73
	00:30:05	73
	00:30:06	73
	00:30:07	73
	00:30:08	73
	00:30:09	73
	00:30:10	72
	00:30:11	72
	00:30:12	72
	00:30:13	72
	00:30:14	72
	00:30:15	71
	00:30:16	71
	00:30:17	70
	00:30:18	70
	00:30:19	70
	00:30:20	70
	00:30:21	69
	00:30:22	70
	00:30:23	70
	00:30:24	70
	00:30:25	70
	00:30:26	69
	00:30:27	69
	00:30:28	69
	00:30:29	68
	00:30:30	67
	00:30:31	67
	00:30:32	68
	00:30:33	69
	00:30:34	69
	00:30:35	69
	00:30:36	70
	00:30:37	71
	00:30:38	72
	00:30:39	73
	00:30:40	74
	00:30:41	75
	00:30:42	77
	00:30:43	78
	00:30:44	80
	00:30:45	81
	00:30:46	81
	00:30:47	79
	00:30:48	79
	00:30:49	79
	00:30:50	77
	00:30:51	76
	00:30:52	75
	00:30:53	74
	00:30:54	73
	00:30:55	74
	00:30:56	74
	00:30:57	74
	00:30:58	72
	00:30:59	70
	00:31:00	70
	00:31:01	68
	00:31:02	68
	00:31:03	68
	00:31:04	68
	00:31:05	68
	00:31:06	68
	00:31:07	68
	00:31:08	68
	00:31:09	68
	00:31:10	66
	00:31:11	66
	00:31:12	65
	00:31:13	66
	00:31:14	66
	00:31:15	65
	00:31:16	66
	00:31:17	65
	00:31:18	65
	00:31:19	64
	00:31:20	65
	00:31:21	66
	00:31:22	66
	00:31:23	65
	00:31:24	65
	00:31:25	65
	00:31:26	65
	00:31:27	66
	00:31:28	66
	00:31:29	66
	00:31:30	65
	00:31:31	66
	00:31:32	66
	00:31:33	66
	00:31:34	67
	00:31:35	67
	00:31:36	67
	00:31:37	67
	00:31:38	67
	00:31:39	67
	00:31:40	68
	00:31:41	69
	00:31:42	70
	00:31:43	72
	00:31:44	72
	00:31:45	72
	00:31:46	72
	00:31:47	71
	00:31:48	72
	00:31:49	73
	00:31:50	74
	00:31:51	74
	00:31:52	73
	00:31:53	72
	00:31:54	72
	00:31:55	72
	00:31:56	72
	00:31:57	72
	00:31:58	72
	00:31:59	73
	00:32:00	72
	00:32:01	73
	00:32:02	73
	00:32:03	72
	00:32:04	72
	00:32:05	72
	00:32:06	72
	00:32:07	72
	00:32:08	73
	00:32:09	73
	00:32:10	73
	00:32:11	73
	00:32:12	72
	00:32:13	71
	00:32:14	71
	00:32:15	70
	00:32:16	69
	00:32:17	70
	00:32:18	70
	00:32:19	71
	00:32:20	72
	00:32:21	72
	00:32:22	72
	00:32:23	71
	00:32:24	70
	00:32:25	70
	00:32:26	70
	00:32:27	70
	00:32:28	70
	00:32:29	70
	00:32:30	69
	00:32:31	69
	00:32:32	69
	00:32:33	69
	00:32:34	69
	00:32:35	69
	00:32:36	69
	00:32:37	69
	00:32:38	69
	00:32:39	69
	00:32:40	70
	00:32:41	70
	00:32:42	69
	00:32:43	69
	00:32:44	69
	00:32:45	69
	00:32:46	69
	00:32:47	70
	00:32:48	70
	00:32:49	70
	00:32:50	70
	00:32:51	70
	00:32:52	70
	00:32:53	70
	00:32:54	70
	00:32:55	70
	00:32:56	70
	00:32:57	70
	00:32:58	70
	00:32:59	70
	00:33:00	71
	00:33:01	72
	00:33:02	73
	00:33:03	75
	00:33:04	76
	00:33:05	77
	00:33:06	80
	00:33:07	81
	00:33:08	84
	00:33:09	86
	00:33:10	87
	00:33:11	90
	00:33:12	91
	00:33:13	93
	00:33:14	95
	00:33:15	95
	00:33:16	95
[truncated: 1,525 more rows]
