# Supplementary material for: Handcycling with concurrent lower body low-frequency electromyostimulation significantly increases acute oxygen uptake: implications for rehabilitation and prevention
Source: PeerJ. 2022 May 18;10:e13333. doi: 10.7717/peerj.13333 (PMC9123886; doi:10.7717/peerj.13333)
Supplement: Supplemental Information 1 — Raw data for each participant (load, heart rate, spirometric data) and R-Scripts for data processing (as described in the material & method section under “Data aquisition”), and EMS intensity and blood lactate concentration. [file peerj-10-13333-s001.zip › raw_data/HR/EMS_Pilot_11_HR.CSV]

Name	Sport	Date	Start time	Duration	Total distance (km)	Average heart rate (bpm)	Average speed (km/h)	Max speed (km/h)	Average pace (min/km)	Max pace (min/km)	Calories	Fat percentage of calories(%)	Average cadence (rpm)	Average stride length (cm)	Running index	Training load	Ascent (m)	Descent (m)	Average power (W)	Max power (W)	Notes	Height (cm)	Weight (kg)	HR max	HR sit	VO2max
Ludwig R.	RUNNING	16-04-2021	15:13:43	01:00:41	0.39	86	0.4	10.5	155:58	05:43	210	58										182.0	74.0			57
Sample rate	Time	HR (bpm)	Speed (km/h)	Pace (min/km)	Cadence	Altitude (m)	Stride length (m)	Distances (m)	Temperatures (C)	Power (W)
1	00:00:00	76
	00:00:01	76
	00:00:02	75
	00:00:03	74
	00:00:04	74
	00:00:05	75
	00:00:06	77
	00:00:07	79
	00:00:08	80
	00:00:09	81
	00:00:10	83
	00:00:11	83
	00:00:12	83
	00:00:13	83
	00:00:14	82
	00:00:15	81
	00:00:16	81
	00:00:17	80
	00:00:18	79
	00:00:19	79
	00:00:20	78
	00:00:21	78
	00:00:22	77
	00:00:23	78
	00:00:24	78
	00:00:25	77
	00:00:26	76
	00:00:27	75
	00:00:28	75
	00:00:29	75
	00:00:30	75
	00:00:31	75
	00:00:32	75
	00:00:33	75
	00:00:34	76
	00:00:35	76
	00:00:36	76
	00:00:37	76
	00:00:38	75	0.0	00:00				0.00
	00:00:39	75	0.0	00:00				0.00
	00:00:40	75	0.0	00:00				0.00
	00:00:41	76	0.0	00:00				0.00
	00:00:42	76	0.0	00:00				0.00
	00:00:43	75	0.0	00:00				0.00
	00:00:44	75	0.0	00:00				0.00
	00:00:45	75	0.0	00:00				0.00
	00:00:46	76	0.0	00:00				0.00
	00:00:47	76	0.0	00:00				0.00
	00:00:48	77	0.0	00:00				0.00
	00:00:49	79	0.0	00:00				0.00
	00:00:50	79	0.0	00:00				0.00
	00:00:51	78	0.0	00:00				0.00
	00:00:52	77	0.0	00:00				0.00
	00:00:53	75	0.0	00:00				0.00
	00:00:54	74	0.0	00:00				0.00
	00:00:55	74	0.0	00:00				0.00
	00:00:56	74	0.0	00:00				0.00
	00:00:57	75	0.0	00:00				0.00
	00:00:58	75	0.0	00:00				0.00
	00:00:59	74	0.0	00:00				0.00
	00:01:00	74	0.3	203:52				2.52
	00:01:01	73	0.3	203:52				2.52
	00:01:02	73	0.3	203:52				2.52
	00:01:03	73	0.3	203:52				2.52
	00:01:04	71	0.3	203:52				2.52
	00:01:05	71	0.3	203:52				2.52
	00:01:06	71	0.3	203:52				2.52
	00:01:07	71	0.5	120:10				3.62
	00:01:08	71	0.5	120:10				3.62
	00:01:09	70	0.5	120:10				3.62
	00:01:10	70	0.5	120:10				3.62
	00:01:11	70	0.5	120:10				3.62
	00:01:12	69	0.5	120:10				3.62
	00:01:13	70	0.5	120:10				3.62
	00:01:14	70	0.2	292:41				3.62
	00:01:15	71	0.2	292:41				3.62
	00:01:16	71	0.2	292:41				3.62
	00:01:17	71	0.2	292:41				3.62
	00:01:18	70	0.2	292:41				3.62
	00:01:19	70	0.2	292:41				3.62
	00:01:20	70	0.0	00:00				3.62
	00:01:21	71	0.1	580:50				5.10
	00:01:22	71	0.1	580:50				5.10
	00:01:23	72	0.1	580:50				5.10
	00:01:24	73	0.1	580:50				5.10
	00:01:25	73	0.1	580:50				5.10
	00:01:26	73	0.1	580:50				5.10
	00:01:27	72	0.1	580:50				5.10
	00:01:28	71	0.1	580:50				5.10
	00:01:29	71	0.1	580:50				5.10
	00:01:30	71	0.1	580:50				5.10
	00:01:31	72	0.1	580:50				5.10
	00:01:32	72	0.1	580:50				5.10
	00:01:33	72	0.1	580:50				5.10
	00:01:34	72	0.1	580:50				5.10
	00:01:35	71	0.0	00:00				5.10
	00:01:36	71	0.0	00:00				5.10
	00:01:37	71	0.0	00:00				5.10
	00:01:38	70	0.0	00:00				5.10
	00:01:39	70	0.0	00:00				5.10
	00:01:40	70	0.0	00:00				5.10
	00:01:41	71	0.0	00:00				5.10
	00:01:42	72	0.0	00:00				5.10
	00:01:43	73	0.0	00:00				5.10
	00:01:44	73	0.0	00:00				5.10
	00:01:45	72	0.0	00:00				5.10
	00:01:46	72	0.0	00:00				5.10
	00:01:47	71	0.0	00:00				5.10
	00:01:48	71	0.0	00:00				5.10
	00:01:49	70	0.0	00:00				5.10
	00:01:50	70	0.0	00:00				5.10
	00:01:51	71	0.0	00:00				5.10
	00:01:52	70	0.0	00:00				5.10
	00:01:53	70	0.0	00:00				5.10
	00:01:54	71	0.0	00:00				5.10
	00:01:55	71	0.0	00:00				5.10
	00:01:56	72	0.0	00:00				5.10
	00:01:57	72	0.0	00:00				5.10
	00:01:58	71	0.0	00:00				5.10
	00:01:59	72	0.2	276:15				6.65
	00:02:00	72	0.2	276:15				6.65
	00:02:01	73	0.2	276:15				6.65
	00:02:02	74	0.2	276:15				6.65
	00:02:03	73	0.2	276:15				6.65
	00:02:04	73	0.2	276:15				6.65
	00:02:05	73	0.2	276:15				6.65
	00:02:06	73	0.2	276:15				6.65
	00:02:07	73	0.2	276:15				6.65
	00:02:08	72	0.2	276:15				6.65
	00:02:09	72	0.2	276:15				6.65
	00:02:10	73	0.2	276:15				6.65
	00:02:11	73	0.0	00:00				6.65
	00:02:12	73	0.0	00:00				6.65
	00:02:13	72	0.0	00:00				6.65
	00:02:14	72	0.0	00:00				6.65
	00:02:15	72	0.0	00:00				6.65
	00:02:16	72	0.0	00:00				6.65
	00:02:17	72	0.0	00:00				6.65
	00:02:18	72	0.0	00:00				6.65
	00:02:19	72	0.0	00:00				6.65
	00:02:20	72	0.0	00:00				6.65
	00:02:21	72	0.0	00:00				6.65
	00:02:22	72	0.0	00:00				6.65
	00:02:23	72	0.0	00:00				6.65
	00:02:24	72	0.0	00:00				6.65
	00:02:25	72	0.0	00:00				6.65
	00:02:26	73	0.0	00:00				6.65
	00:02:27	73	0.0	00:00				6.65
	00:02:28	73	0.0	00:00				6.65
	00:02:29	74	0.0	00:00				6.65
	00:02:30	74	0.0	00:00				6.65
	00:02:31	74	0.0	00:00				6.65
	00:02:32	75	0.0	00:00				6.65
	00:02:33	75	0.0	00:00				6.65
	00:02:34	77	0.0	00:00				6.65
	00:02:35	78	0.0	00:00				6.65
	00:02:36	80	0.0	00:00				6.65
	00:02:37	80	0.0	00:00				6.65
	00:02:38	81	0.0	00:00				6.65
	00:02:39	81	0.0	00:00				6.65
	00:02:40	81	0.0	00:00				6.65
	00:02:41	81	0.0	00:00				6.65
	00:02:42	81	0.0	00:00				6.65
	00:02:43	80	0.0	00:00				6.65
	00:02:44	79	0.0	00:00				6.65
	00:02:45	78	0.0	00:00				6.65
	00:02:46	78	0.0	00:00				6.65
	00:02:47	78	0.0	00:00				6.65
	00:02:48	78	0.0	00:00				6.65
	00:02:49	77	0.0	00:00				6.65
	00:02:50	77	0.0	00:00				6.65
	00:02:51	76	0.0	00:00				6.65
	00:02:52	76	0.0	00:00				6.65
	00:02:53	75	0.0	00:00				6.65
	00:02:54	75	0.0	00:00				6.65
	00:02:55	75	0.0	00:00				6.65
	00:02:56	74	0.0	00:00				6.65
	00:02:57	73	0.0	00:00				6.65
	00:02:58	72	0.0	00:00				6.65
	00:02:59	72	0.0	00:00				6.65
	00:03:00	72	0.0	00:00				6.65
	00:03:01	73	0.0	00:00				6.65
	00:03:02	74	0.0	00:00				6.65
	00:03:03	74	0.0	00:00				6.65
	00:03:04	74	0.0	00:00				6.65
	00:03:05	72	0.0	00:00				6.65
	00:03:06	72	0.0	00:00				6.65
	00:03:07	71	0.0	00:00				6.65
	00:03:08	71	0.0	00:00				6.65
	00:03:09	71	0.0	00:00				6.65
	00:03:10	72	0.0	00:00				6.65
	00:03:11	73	0.0	00:00				6.65
	00:03:12	73	0.0	00:00				6.65
	00:03:13	74	0.0	00:00				6.65
	00:03:14	73	0.0	00:00				6.65
	00:03:15	72	0.0	00:00				6.65
	00:03:16	71	0.0	00:00				6.65
	00:03:17	70	0.0	00:00				6.65
	00:03:18	71	0.0	00:00				6.65
	00:03:19	71	0.0	00:00				6.65
	00:03:20	72	0.0	00:00				6.65
	00:03:21	72	0.0	00:00				6.65
	00:03:22	73	0.0	00:00				6.65
	00:03:23	74	0.0	00:00				6.65
	00:03:24	75	0.0	00:00				6.65
	00:03:25	75	0.0	00:00				6.65
	00:03:26	74	0.0	00:00				6.65
	00:03:27	73	0.0	00:00				6.65
	00:03:28	72	0.0	00:00				6.65
	00:03:29	72	0.0	00:00				6.65
	00:03:30	72	0.0	00:00				6.65
	00:03:31	73	0.0	00:00				6.65
	00:03:32	74	0.0	00:00				6.65
	00:03:33	74	0.0	00:00				6.65
	00:03:34	73	0.0	00:00				6.65
	00:03:35	73	0.0	00:00				6.65
	00:03:36	72	0.0	00:00				6.65
	00:03:37	72	0.0	00:00				6.65
	00:03:38	72	0.0	00:00				6.65
	00:03:39	72	0.0	00:00				6.65
	00:03:40	72	0.0	00:00				6.65
	00:03:41	72	0.0	00:00				6.65
	00:03:42	73	0.0	00:00				6.65
	00:03:43	73	0.0	00:00				6.65
	00:03:44	74	0.0	00:00				6.65
	00:03:45	74	0.0	00:00				6.65
	00:03:46	73	0.0	00:00				6.65
	00:03:47	73	0.0	00:00				6.65
	00:03:48	73	0.0	00:00				6.65
	00:03:49	73	0.0	00:00				6.65
	00:03:50	74	0.0	00:00				6.65
	00:03:51	74	0.0	00:00				6.65
	00:03:52	74	0.0	00:00				6.65
	00:03:53	74	0.0	00:00				6.65
	00:03:54	74	0.0	00:00				6.65
	00:03:55	75	0.0	00:00				6.65
	00:03:56	75	0.0	00:00				6.65
	00:03:57	76	0.0	00:00				6.65
	00:03:58	76	0.0	00:00				6.65
	00:03:59	76	0.0	00:00				6.65
	00:04:00	75	0.0	00:00				6.65
	00:04:01	74	0.0	00:00				6.65
	00:04:02	74	0.0	00:00				6.65
	00:04:03	73	0.0	00:00				6.65
	00:04:04	74	0.0	00:00				6.65
	00:04:05	75	0.0	00:00				6.65
	00:04:06	75	0.0	00:00				6.65
	00:04:07	75	0.0	00:00				6.65
	00:04:08	79	0.0	00:00				6.65
	00:04:09	81	0.0	00:00				6.65
	00:04:10	81	0.0	00:00				6.65
	00:04:11	81	0.0	00:00				9.42
	00:04:12	79	0.0	00:00				9.42
	00:04:13	77	0.0	00:00				9.42
	00:04:14	77	0.0	00:00				9.42
	00:04:15	77	0.0	00:00				9.42
	00:04:16	77	0.0	00:00				9.42
	00:04:17	79	0.0	00:00				9.42
	00:04:18	79	0.4	170:42				11.79
	00:04:19	79	0.4	170:42				11.79
	00:04:20	79	0.4	170:42				11.79
	00:04:21	78	0.4	170:42				11.79
	00:04:22	76	0.4	170:42				11.79
	00:04:23	75	0.4	170:42				11.79
	00:04:24	74	0.4	170:42				11.79
	00:04:25	74	0.4	170:42				11.79
	00:04:26	75	0.6	105:56				13.05
	00:04:27	75	0.6	105:56				13.05
	00:04:28	75	0.6	105:56				13.05
	00:04:29	75	0.6	105:56				13.05
	00:04:30	74	0.6	105:56				13.05
	00:04:31	74	0.6	105:56				13.05
	00:04:32	76	0.2	264:12				13.05
	00:04:33	76	0.3	171:32				14.41
	00:04:34	77	0.3	171:32				14.41
	00:04:35	77	0.3	171:32				14.41
	00:04:36	76	0.3	171:32				14.41
	00:04:37	75	0.3	171:32				14.41
	00:04:38	75	0.3	171:32				14.41
	00:04:39	74	0.3	171:32				14.41
	00:04:40	74	0.3	171:32				14.41
	00:04:41	74	0.1	489:00				14.41
	00:04:42	74	0.1	489:00				14.41
	00:04:43	74	0.1	489:00				14.41
	00:04:44	76	0.1	489:00				14.41
	00:04:45	76	0.1	489:00				14.41
	00:04:46	76	0.1	489:00				14.41
	00:04:47	75	0.0	00:00				14.41
	00:04:48	74	0.0	00:00				14.41
	00:04:49	74	0.0	00:00				14.41
	00:04:50	73	0.0	00:00				14.41
	00:04:51	72	0.0	00:00				14.41
	00:04:52	71	0.0	00:00				14.41
	00:04:53	72	0.0	00:00				14.41
	00:04:54	73	0.0	00:00				14.41
	00:04:55	74	0.0	00:00				14.41
	00:04:56	74	0.0	00:00				14.41
	00:04:57	73	0.0	00:00				14.41
	00:04:58	72	0.0	00:00				14.41
	00:04:59	72	0.0	00:00				14.41
	00:05:00	71	0.0	00:00				14.41
	00:05:01	72	0.0	00:00				14.41
	00:05:02	73	0.0	00:00				14.41
	00:05:03	73	0.0	00:00				14.41
	00:05:04	73	0.6	92:54				17.32
	00:05:05	74	0.6	92:54				18.92
	00:05:06	74	0.6	92:54				18.92
	00:05:07	73	0.6	92:54				18.92
	00:05:08	73	0.6	92:54				18.92
	00:05:09	72	0.6	92:54				18.92
	00:05:10	73	0.6	92:54				18.92
	00:05:11	73	1.0	62:41				20.34
	00:05:12	74	1.0	62:41				20.34
	00:05:13	74	1.0	62:41				20.34
	00:05:14	74	1.0	62:41				20.34
	00:05:15	74	1.0	62:41				20.34
	00:05:16	74	1.0	62:41				20.34
	00:05:17	75	0.3	192:52				20.34
	00:05:18	77	0.3	192:52				20.34
	00:05:19	77	0.5	113:07				22.52
	00:05:20	77	0.5	113:07				22.52
	00:05:21	77	0.5	113:07				22.52
	00:05:22	77	0.5	113:07				22.52
	00:05:23	78	0.5	113:07				22.52
	00:05:24	78	0.5	113:07				22.52
	00:05:25	78	0.5	113:07				22.52
	00:05:26	78	0.4	137:20				24.57
	00:05:27	78	0.4	137:20				24.57
	00:05:28	78	0.4	137:20				24.57
	00:05:29	78	0.4	137:20				24.57
	00:05:30	78	0.4	137:20				24.57
	00:05:31	77	0.4	137:20				24.57
	00:05:32	76	0.2	275:44				24.57
	00:05:33	75	0.2	275:44				24.57
	00:05:34	75	0.2	275:44				24.57
	00:05:35	74	0.2	275:44				24.57
	00:05:36	74	0.2	275:44				24.57
	00:05:37	75	0.2	275:44				24.57
	00:05:38	75	0.0	00:00				24.57
	00:05:39	75	0.0	00:00				24.57
	00:05:40	75	0.0	00:00				24.57
	00:05:41	75	0.2	344:38				26.48
	00:05:42	74	0.2	344:38				26.48
	00:05:43	73	0.2	344:38				26.48
	00:05:44	73	0.2	344:38				26.48
	00:05:45	73	0.2	344:38				26.48
	00:05:46	73	0.2	344:38				26.48
	00:05:47	73	0.2	344:38				26.48
	00:05:48	72	0.4	160:26				28.33
	00:05:49	72	0.4	160:26				28.33
	00:05:50	71	0.4	160:26				28.33
	00:05:51	71	0.4	160:26				28.33
	00:05:52	72	0.4	160:26				28.33
	00:05:53	72	0.4	160:26				28.33
	00:05:54	72	0.4	160:26				28.33
	00:05:55	72	0.4	160:26				28.33
	00:05:56	73	0.2	300:09				28.33
	00:05:57	73	0.2	300:09				28.33
	00:05:58	74	0.2	300:09				28.33
	00:05:59	75	0.2	300:09				28.33
	00:06:00	77	0.2	300:09				28.33
	00:06:01	79	0.2	300:09				28.33
	00:06:02	79	0.2	255:13				30.07
	00:06:03	79	0.2	255:13				30.07
	00:06:04	79	0.2	255:13				30.07
	00:06:05	79	0.2	255:13				30.07
	00:06:06	79	0.2	255:13				30.07
	00:06:07	81	0.2	255:13				30.07
	00:06:08	82	0.2	255:13				30.07
	00:06:09	83	0.2	255:13				30.07
	00:06:10	83	0.4	137:39				32.01
	00:06:11	83	0.4	137:39				32.01
	00:06:12	83	0.4	137:39				32.01
	00:06:13	83	0.4	137:39				32.01
	00:06:14	83	0.4	137:39				32.01
	00:06:15	83	0.4	137:39				32.01
	00:06:16	83	0.4	137:39				32.01
	00:06:17	83	0.2	298:48				32.01
	00:06:18	83	0.2	298:48				32.01
	00:06:19	80	0.2	298:48				32.01
	00:06:20	79	0.2	298:48				32.01
	00:06:21	77	0.2	298:48				32.01
	00:06:22	76	0.2	298:48				32.01
	00:06:23	76	0.0	00:00				32.01
	00:06:24	76	0.2	322:14				33.50
	00:06:25	75	0.2	322:14				33.50
	00:06:26	75	0.2	322:14				33.50
	00:06:27	75	0.2	322:14				33.50
	00:06:28	75	0.2	322:14				33.50
	00:06:29	75	0.2	322:14				33.50
	00:06:30	74	0.2	322:14				33.50
	00:06:31	73	0.4	159:32				34.63
	00:06:32	72	0.4	159:32				34.63
	00:06:33	72	0.4	159:32				34.63
	00:06:34	72	0.4	159:32				34.63
	00:06:35	72	0.4	159:32				34.63
	00:06:36	72	0.4	159:32				34.63
	00:06:37	72	0.4	159:32				34.63
	00:06:38	72	0.3	176:19				35.70
	00:06:39	72	0.3	176:19				35.70
	00:06:40	72	0.3	176:19				35.70
	00:06:41	72	0.3	176:19				35.70
	00:06:42	71	0.3	176:19				35.70
	00:06:43	71	0.3	176:19				35.70
	00:06:44	71	0.2	398:40				35.70
	00:06:45	72	0.5	127:23				38.30
	00:06:46	72	0.5	127:23				38.30
	00:06:47	72	0.5	127:23				38.30
	00:06:48	71	0.5	127:23				38.30
	00:06:49	70	0.5	127:23				38.30
	00:06:50	70	0.5	127:23				38.30
	00:06:51	70	0.5	127:23				38.30
	00:06:52	70	0.5	127:23				38.30
	00:06:53	70	0.3	187:12				38.30
	00:06:54	70	0.3	187:12				38.30
	00:06:55	70	0.3	187:12				38.30
	00:06:56	71	0.3	187:12				38.30
	00:06:57	71	0.3	187:12				38.30
	00:06:58	71	0.3	187:12				38.30
	00:06:59	71	0.0	00:00				38.30
	00:07:00	70	0.0	00:00				38.30
	00:07:01	70	0.0	00:00				38.30
	00:07:02	70	0.1	00:00				39.46
	00:07:03	70	0.1	00:00				39.46
	00:07:04	70	0.1	00:00				39.46
	00:07:05	69	0.1	00:00				39.46
	00:07:06	70	0.1	00:00				39.46
	00:07:07	70	0.1	00:00				39.46
	00:07:08	70	0.1	00:00				39.46
	00:07:09	70	0.1	00:00				39.46
	00:07:10	69	0.1	00:00				39.46
	00:07:11	68	0.1	00:00				39.46
	00:07:12	68	0.1	00:00				39.46
	00:07:13	69	0.1	00:00				39.46
	00:07:14	70	0.0	00:00				39.46
	00:07:15	71	0.0	00:00				39.46
	00:07:16	71	0.0	00:00				39.46
	00:07:17	71	0.0	00:00				39.46
	00:07:18	71	0.0	00:00				39.46
	00:07:19	70	0.0	00:00				39.46
	00:07:20	69	0.0	00:00				39.46
	00:07:21	68	0.0	00:00				39.46
	00:07:22	69	0.0	00:00				39.46
	00:07:23	69	0.0	00:00				39.46
	00:07:24	70	0.0	00:00				39.46
	00:07:25	71	0.0	00:00				39.46
	00:07:26	70	0.0	00:00				39.46
	00:07:27	70	0.0	00:00				39.46
	00:07:28	70	0.0	00:00				39.46
	00:07:29	70	0.0	00:00				39.46
	00:07:30	69	0.0	00:00				39.46
	00:07:31	69	0.0	00:00				39.46
	00:07:32	70	0.0	00:00				39.46
	00:07:33	70	0.0	00:00				39.46
	00:07:34	71	0.0	00:00				39.46
	00:07:35	72	0.0	00:00				39.46
	00:07:36	73	0.0	00:00				39.46
	00:07:37	73	0.0	00:00				39.46
	00:07:38	74	0.0	00:00				39.46
	00:07:39	74	0.0	00:00				39.46
	00:07:40	74	0.0	00:00				39.46
	00:07:41	74	0.0	00:00				39.46
	00:07:42	73	0.0	00:00				39.46
	00:07:43	73	0.0	00:00				39.46
	00:07:44	74	0.0	00:00				39.46
	00:07:45	75	0.0	00:00				39.46
	00:07:46	78	0.0	00:00				39.46
	00:07:47	78	0.0	00:00				39.46
	00:07:48	79	0.0	00:00				39.46
	00:07:49	80	0.0	00:00				39.46
	00:07:50	80	0.0	00:00				39.46
	00:07:51	83	0.0	00:00				39.46
	00:07:52	84	0.0	00:00				39.46
	00:07:53	84	0.0	00:00				39.46
	00:07:54	84	0.0	00:00				39.46
	00:07:55	82	0.0	00:00				39.46
	00:07:56	81	0.0	00:00				39.46
	00:07:57	81	0.0	00:00				39.46
	00:07:58	81	0.0	00:00				39.46
	00:07:59	81	0.0	00:00				39.46
	00:08:00	78	0.0	00:00				39.46
	00:08:01	76	0.0	00:00				39.46
	00:08:02	74	0.0	00:00				39.46
	00:08:03	72	0.0	00:00				39.46
	00:08:04	71	0.0	00:00				39.46
	00:08:05	71	0.0	00:00				39.46
	00:08:06	71	0.0	00:00				39.46
	00:08:07	71	0.0	00:00				39.46
	00:08:08	71	0.0	00:00				39.46
	00:08:09	72	0.0	00:00				39.46
	00:08:10	72	0.0	00:00				39.46
	00:08:11	71	0.0	00:00				39.46
	00:08:12	70	0.0	00:00				39.46
	00:08:13	70	0.0	00:00				39.46
	00:08:14	71	0.0	00:00				39.46
	00:08:15	72	0.0	00:00				39.46
	00:08:16	73	0.0	00:00				39.46
	00:08:17	73	0.0	00:00				39.46
	00:08:18	73	0.0	00:00				39.46
	00:08:19	71	0.0	00:00				39.46
	00:08:20	69	0.0	00:00				39.46
	00:08:21	69	0.0	00:00				39.46
	00:08:22	70	0.0	00:00				39.46
	00:08:23	70	0.0	00:00				39.46
	00:08:24	71	0.0	00:00				39.46
	00:08:25	72	0.0	00:00				39.46
	00:08:26	72	0.0	00:00				39.46
	00:08:27	72	0.0	00:00				39.46
	00:08:28	72	0.0	00:00				39.46
	00:08:29	71	0.0	00:00				39.46
	00:08:30	71	0.0	00:00				39.46
	00:08:31	72	0.0	00:00				39.46
	00:08:32	73	0.0	00:00				39.46
	00:08:33	73	0.0	00:00				39.46
	00:08:34	73	0.0	00:00				39.46
	00:08:35	72	0.0	00:00				39.46
	00:08:36	72	0.0	00:00				39.46
	00:08:37	72	0.0	00:00				39.46
	00:08:38	72	0.0	00:00				39.46
	00:08:39	72	0.0	00:00				39.46
	00:08:40	72	0.0	00:00				39.46
	00:08:41	73	0.0	00:00				39.46
	00:08:42	73	0.0	00:00				39.46
	00:08:43	72	0.0	00:00				39.46
	00:08:44	71	0.0	00:00				39.46
	00:08:45	70	0.0	00:00				39.46
	00:08:46	71	0.0	00:00				39.46
	00:08:47	71	0.0	00:00				39.46
	00:08:48	71	0.0	00:00				39.46
	00:08:49	73	0.0	00:00				39.46
	00:08:50	74	0.0	00:00				39.46
	00:08:51	74	0.0	00:00				39.46
	00:08:52	73	0.0	00:00				39.46
	00:08:53	72	0.0	00:00				39.46
	00:08:54	71	0.0	00:00				39.46
	00:08:55	71	0.0	00:00				39.46
	00:08:56	71	0.0	00:00				39.46
	00:08:57	71	0.0	00:00				39.46
	00:08:58	72	0.0	00:00				39.46
	00:08:59	73	0.0	00:00				39.46
	00:09:00	72	0.0	00:00				39.46
	00:09:01	72	0.0	00:00				39.46
	00:09:02	71	0.0	00:00				39.46
	00:09:03	71	0.0	00:00				39.46
	00:09:04	71	0.0	00:00				39.46
	00:09:05	70	7.7	07:48				42.38
	00:09:06	71	7.7	07:48				43.17
	00:09:07	71	7.7	07:48				43.17
	00:09:08	71	7.7	07:48				43.17
	00:09:09	72	7.7	07:48				43.17
	00:09:10	72	7.7	07:48				43.17
	00:09:11	72	7.7	07:48				43.17
	00:09:12	71	7.7	07:48				43.17
	00:09:13	71	7.7	07:48				43.17
	00:09:14	71	10.5	05:43				46.08
	00:09:15	72	10.5	05:43				49.00
	00:09:16	73	10.5	05:43				51.91
	00:09:17	73	10.5	05:43				54.82
	00:09:18	72	10.5	05:43				56.43
	00:09:19	71	10.5	05:43				56.43
	00:09:20	70	2.8	21:28				56.43
	00:09:21	69	2.9	20:43				59.34
	00:09:22	69	2.9	20:43				61.75
	00:09:23	69	2.9	20:43				61.75
	00:09:24	69	2.9	20:43				61.75
	00:09:25	70	2.9	20:43				61.75
	00:09:26	71	2.9	20:43				61.75
	00:09:27	70	2.9	20:43				61.75
	00:09:28	69	0.3	204:01				63.20
	00:09:29	69	0.3	204:01				63.20
	00:09:30	69	0.3	204:01				63.20
	00:09:31	69	0.3	204:01				63.20
	00:09:32	71	0.3	204:01				63.20
	00:09:33	72	0.3	204:01				63.20
	00:09:34	73	0.3	204:01				63.20
	00:09:35	73	0.3	204:01				63.20
	00:09:36	72	0.3	204:01				63.20
	00:09:37	71	0.3	204:01				63.20
	00:09:38	71	0.2	308:10				63.20
	00:09:39	71	0.2	308:10				63.20
	00:09:40	71	0.2	308:10				63.20
	00:09:41	73	0.0	00:00				63.20
	00:09:42	73	0.0	00:00				63.20
	00:09:43	74	0.8	77:02				66.12
	00:09:44	74	0.8	77:02				69.03
	00:09:45	74	0.8	77:02				69.03
	00:09:46	74	0.8	77:02				69.03
	00:09:47	74	0.8	77:02				69.03
	00:09:48	74	0.8	77:02				69.03
	00:09:49	77	0.8	77:02				69.03
	00:09:50	78	0.9	66:21				70.88
	00:09:51	79	0.9	66:21				70.88
	00:09:52	77	0.9	66:21				70.88
	00:09:53	77	0.9	66:21				70.88
	00:09:54	76	0.9	66:21				70.88
	00:09:55	75	0.9	66:21				70.88
	00:09:56	75	0.1	478:05				70.88
	00:09:57	74	0.5	116:43				73.79
	00:09:58	73	0.5	116:43				73.92
	00:09:59	74	0.5	116:43				73.92
	00:10:00	74	0.5	116:43				73.92
	00:10:01	74	0.5	116:43				73.92
	00:10:02	76	0.5	116:43				73.92
	00:10:03	76	0.5	116:43				73.92
	00:10:04	76	0.5	116:43				73.92
	00:10:05	76	0.4	154:24				73.92
	00:10:06	75	0.4	154:24				73.92
	00:10:07	73	0.4	154:24				73.92
	00:10:08	73	0.4	154:24				73.92
	00:10:09	73	0.4	154:24				73.92
	00:10:10	74	0.4	154:24				73.92
	00:10:11	75	0.0	00:00				73.92
	00:10:12	74	0.0	00:00				73.92
	00:10:13	74	0.0	00:00				73.92
	00:10:14	73	0.0	00:00				73.92
	00:10:15	72	0.0	00:00				73.92
	00:10:16	72	0.0	00:00				73.92
	00:10:17	72	0.0	00:00				73.92
	00:10:18	71	0.0	00:00				73.92
	00:10:19	70	0.9	66:03				76.83
	00:10:20	69	0.9	66:03				79.75
	00:10:21	69	0.9	66:03				82.66
	00:10:22	69	0.9	66:03				83.69
	00:10:23	70	0.9	66:03				83.69
	00:10:24	70	0.9	66:03				83.69
	00:10:25	69	0.9	66:03				83.69
	00:10:26	69	1.8	34:03				86.60
	00:10:27	68	1.8	34:03				89.51
	00:10:28	68	1.8	34:03				92.27
	00:10:29	68	1.8	34:03				92.27
	00:10:30	69	1.8	34:03				92.27
	00:10:31	70	1.8	34:03				92.27
	00:10:32	69	0.9	70:16				92.27
	00:10:33	68	0.9	70:16				92.27
	00:10:34	68	1.0	58:00				95.02
	00:10:35	68	1.0	58:00				95.02
	00:10:36	68	1.0	58:00				95.02
	00:10:37	67	1.0	58:00				95.02
	00:10:38	68	1.0	58:00				95.02
	00:10:39	69	1.0	58:00				95.02
	00:10:40	70	1.0	58:00				95.02
	00:10:41	70	0.2	332:14				95.02
	00:10:42	70	0.2	332:14				95.02
	00:10:43	70	0.2	332:14				95.02
	00:10:44	70	0.2	332:14				95.02
	00:10:45	70	0.2	332:14				95.02
	00:10:46	70	0.2	332:14				95.02
	00:10:47	71	0.0	00:00				95.02
	00:10:48	71	0.3	235:57				97.74
	00:10:49	73	0.3	235:57				97.74
	00:10:50	73	0.3	235:57				97.74
	00:10:51	74	0.3	235:57				97.74
	00:10:52	75	0.3	235:57				97.74
	00:10:53	74	0.3	235:57				97.74
	00:10:54	74	0.3	235:57				97.74
	00:10:55	74	0.3	235:57				97.74
	00:10:56	74	0.3	235:57				97.74
	00:10:57	75	0.3	235:57				97.74
	00:10:58	75	0.3	235:57				97.74
	00:10:59	74	0.3	235:57				97.74
	00:11:00	74	0.3	235:57				97.74
	00:11:01	73	0.3	235:57				97.74
	00:11:02	72	0.0	00:00				97.74
	00:11:03	72	0.1	509:46				99.21
	00:11:04	72	0.1	509:46				99.21
	00:11:05	73	0.1	509:46				99.21
	00:11:06	74	0.1	509:46				99.21
	00:11:07	74	0.1	509:46				99.21
	00:11:08	74	0.1	509:46				99.21
	00:11:09	75	0.1	509:46				99.21
	00:11:10	75	0.3	218:01				100.23
	00:11:11	74	0.3	218:01				100.23
	00:11:12	74	0.3	218:01				100.23
	00:11:13	73	0.3	218:01				100.23
	00:11:14	72	0.3	218:01				100.23
	00:11:15	72	0.3	218:01				100.23
	00:11:16	72	0.3	218:01				100.23
	00:11:17	73	0.6	97:37				103.15
	00:11:18	74	0.6	97:37				103.51
	00:11:19	73	0.6	97:37				103.51
	00:11:20	72	0.6	97:37				103.51
	00:11:21	71	0.6	97:37				103.51
	00:11:22	71	0.6	97:37				103.51
	00:11:23	72	0.5	131:16				103.51
	00:11:24	73	0.5	131:16				103.51
	00:11:25	73	0.5	131:16				103.51
	00:11:26	73	0.3	215:22				106.43
	00:11:27	74	0.3	215:22				106.76
	00:11:28	76	0.3	215:22				106.76
	00:11:29	76	0.3	215:22				106.76
	00:11:30	77	0.3	215:22				106.76
	00:11:31	76	0.3	215:22				106.76
	00:11:32	74	0.3	215:22				106.76
	00:11:33	73	0.3	215:22				106.76
	00:11:34	72	0.3	215:22				106.76
	00:11:35	72	0.3	215:22				106.76
	00:11:36	72	0.3	215:22				106.76
	00:11:37	73	0.3	215:22				106.76
	00:11:38	75	0.0	00:00				106.76
	00:11:39	75	0.0	00:00				106.76
	00:11:40	73	0.0	00:00				106.76
	00:11:41	73	0.0	00:00				106.76
	00:11:42	71	0.0	00:00				106.76
	00:11:43	70	0.0	00:00				106.76
	00:11:44	70	0.0	00:00				106.76
	00:11:45	70	0.0	00:00				106.76
	00:11:46	71	0.0	00:00				106.76
	00:11:47	71	0.0	00:00				106.76
	00:11:48	71	0.0	00:00				106.76
	00:11:49	71	0.0	00:00				106.76
	00:11:50	72	0.0	00:00				106.76
	00:11:51	72	0.0	00:00				106.76
	00:11:52	73	0.0	00:00				106.76
	00:11:53	74	0.0	00:00				106.76
	00:11:54	74	0.0	00:00				106.76
	00:11:55	73	0.3	204:59				109.25
	00:11:56	73	0.3	204:59				109.25
	00:11:57	73	0.3	204:59				109.25
	00:11:58	73	0.3	204:59				109.25
	00:11:59	74	0.3	204:59				109.25
	00:12:00	76	0.3	204:59				109.25
	00:12:01	76	0.3	204:59				109.25
	00:12:02	77	0.3	204:59				109.25
	00:12:03	77	0.3	204:59				109.25
	00:12:04	77	0.3	204:59				109.25
	00:12:05	77	0.3	204:59				109.25
	00:12:06	77	0.3	204:59				109.25
	00:12:07	77	0.3	204:59				109.25
	00:12:08	78	0.0	00:00				109.25
	00:12:09	78	0.0	00:00				109.25
	00:12:10	76	0.2	269:33				110.38
	00:12:11	75	0.2	269:33				110.38
	00:12:12	74	0.2	269:33				110.38
	00:12:13	74	0.2	269:33				110.38
	00:12:14	74	0.2	269:33				110.38
	00:12:15	74	0.2	269:33				110.38
	00:12:16	74	0.2	269:33				110.38
	00:12:17	75	0.2	269:33				110.38
	00:12:18	75	0.2	269:33				110.38
	00:12:19	73	0.2	269:33				110.38
	00:12:20	72	0.2	269:33				110.38
	00:12:21	71	0.2	269:33				110.38
	00:12:22	71	0.2	269:33				110.38
	00:12:23	71	0.0	00:00				110.38
	00:12:24	72	0.0	00:00				110.38
	00:12:25	73	0.0	00:00				110.38
	00:12:26	73	0.0	00:00				110.38
	00:12:27	72	0.0	00:00				110.38
	00:12:28	72	0.0	00:00				110.38
	00:12:29	72	0.0	00:00				110.38
	00:12:30	71	0.0	00:00				110.38
	00:12:31	70	0.0	00:00				110.38
	00:12:32	70	0.4	140:27				113.29
	00:12:33	71	0.4	140:27				114.02
	00:12:34	71	0.4	140:27				114.02
	00:12:35	72	0.4	140:27				114.02
	00:12:36	72	0.4	140:27				114.02
	00:12:37	71	0.4	140:27				114.02
	00:12:38	70	0.4	140:27				114.02
	00:12:39	69	0.5	113:09				115.56
	00:12:40	68	0.5	113:09				115.56
	00:12:41	68	0.5	113:09				115.56
	00:12:42	68	0.5	113:09				115.56
	00:12:43	69	0.5	113:09				115.56
	00:12:44	70	0.1	582:31				115.56
	00:12:45	69	0.1	582:31				115.56
	00:12:46	69	0.3	197:30				116.96
	00:12:47	68	0.3	197:30				116.96
	00:12:48	67	0.3	197:30				116.96
	00:12:49	67	0.3	197:30				116.96
	00:12:50	69	0.3	197:30				116.96
	00:12:51	69	0.3	197:30				116.96
	00:12:52	70	0.3	197:30				116.96
	00:12:53	70	0.2	298:57				116.96
	00:12:54	70	0.2	298:57				116.96
	00:12:55	70	0.2	298:57				116.96
	00:12:56	70	0.2	298:57				116.96
	00:12:57	70	0.2	298:57				116.96
	00:12:58	71	0.2	298:57				116.96
	00:12:59	71	0.0	00:00				116.96
	00:13:00	71	0.2	281:41				118.98
	00:13:01	71	0.2	281:41				118.98
	00:13:02	71	0.2	281:41				118.98
	00:13:03	71	0.2	281:41				118.98
	00:13:04	72	0.2	281:41				118.98
	00:13:05	72	0.2	281:41				118.98
	00:13:06	74	0.2	281:41				118.98
	00:13:07	74	0.2	281:41				118.98
	00:13:08	75	0.2	281:41				118.98
	00:13:09	76	0.2	281:41				118.98
	00:13:10	76	0.2	281:41				118.98
	00:13:11	77	0.2	281:41				118.98
	00:13:12	80	0.2	281:41				118.98
	00:13:13	81	0.2	281:41				118.98
	00:13:14	81	0.0	00:00				118.98
	00:13:15	81	0.3	227:16				121.90
	00:13:16	81	0.3	227:16				122.70
	00:13:17	81	0.3	227:16				122.70
	00:13:18	80	0.3	227:16				122.70
	00:13:19	79	0.3	227:16				122.70
	00:13:20	77	0.3	227:16				122.70
	00:13:21	76	0.3	227:16				122.70
	00:13:22	75	0.3	227:16				122.70
	00:13:23	74	0.3	227:16				122.70
	00:13:24	74	0.3	227:16				122.70
	00:13:25	74	0.3	227:16				122.70
	00:13:26	75	0.0	00:00				122.70
	00:13:27	75	0.0	00:00				122.70
	00:13:28	74	0.0	00:00				122.70
	00:13:29	72	0.2	376:25				123.84
	00:13:30	72	0.2	376:25				123.84
	00:13:31	72	0.2	376:25				123.84
	00:13:32	74	0.2	376:25				123.84
	00:13:33	74	0.2	376:25				123.84
	00:13:34	74	0.2	376:25				123.84
	00:13:35	75	0.2	376:25				123.84
	00:13:36	75	0.2	376:25				123.84
	00:13:37	75	0.2	376:25				123.84
	00:13:38	75	0.2	376:25				123.84
	00:13:39	77	0.2	376:25				123.84
	00:13:40	77	0.2	376:25				123.84
	00:13:41	79	0.0	00:00				123.84
	00:13:42	79	0.0	00:00				123.84
	00:13:43	80	0.0	00:00				123.84
	00:13:44	79	0.0	00:00				123.84
	00:13:45	79	0.1	530:02				125.30
	00:13:46	78	0.1	530:02				125.30
	00:13:47	78	0.1	530:02				125.30
	00:13:48	78	0.1	530:02				125.30
	00:13:49	78	0.1	530:02				125.30
	00:13:50	78	0.1	530:02				125.30
	00:13:51	78	0.1	530:02				125.30
	00:13:52	77	0.1	530:02				125.30
	00:13:53	76	0.1	530:02				125.30
	00:13:54	76	0.1	530:02				125.30
	00:13:55	75	0.1	530:02				125.30
	00:13:56	75	0.1	530:02				125.30
	00:13:57	76	0.1	530:02				125.30
	00:13:58	76	0.1	530:02				125.30
	00:13:59	78	0.0	00:00				125.30
	00:14:00	78	0.0	00:00				125.30
	00:14:01	78	0.0	00:00				125.30
	00:14:02	78	0.0	00:00				125.30
	00:14:03	77	0.0	00:00				125.30
	00:14:04	74	0.0	00:00				125.30
	00:14:05	72	0.0	00:00				125.30
	00:14:06	72	0.0	00:00				125.30
	00:14:07	72	0.0	00:00				125.30
	00:14:08	72	0.0	00:00				125.30
	00:14:09	74	0.0	00:00				125.30
	00:14:10	76	0.0	00:00				125.30
	00:14:11	76	0.0	00:00				125.30
	00:14:12	76	0.0	00:00				125.30
	00:14:13	75	0.0	00:00				125.30
	00:14:14	72	0.0	00:00				125.30
	00:14:15	72	0.0	00:00				125.30
	00:14:16	72	0.0	00:00				125.30
	00:14:17	73	0.0	00:00				125.30
	00:14:18	74	0.0	00:00				125.30
	00:14:19	75	0.0	00:00				125.30
	00:14:20	76	0.0	00:00				125.30
	00:14:21	78	0.0	00:00				125.30
	00:14:22	77	0.0	00:00				125.30
	00:14:23	76	0.0	00:00				125.30
	00:14:24	74	0.0	00:00				125.30
	00:14:25	74	0.0	00:00				125.30
	00:14:26	74	0.0	00:00				125.30
	00:14:27	74	0.0	00:00				125.30
	00:14:28	74	0.0	00:00				125.30
	00:14:29	78	0.0	00:00				125.30
	00:14:30	82	0.0	00:00				125.30
	00:14:31	82	0.0	00:00				125.30
	00:14:32	82	0.0	00:00				125.30
	00:14:33	82	0.0	00:00				125.30
	00:14:34	80	0.0	00:00				125.30
	00:14:35	79	0.0	00:00				125.30
	00:14:36	79	0.0	00:00				125.30
	00:14:37	80	0.0	00:00				125.30
	00:14:38	79	0.0	00:00				125.30
	00:14:39	79	0.0	00:00				125.30
	00:14:40	77	0.0	00:00				125.30
	00:14:41	76	0.0	00:00				125.30
	00:14:42	76	0.0	00:00				125.30
	00:14:43	77	0.0	00:00				125.30
	00:14:44	77	0.0	00:00				125.30
	00:14:45	78	0.0	00:00				125.30
	00:14:46	80	0.0	00:00				125.30
	00:14:47	79	0.0	00:00				125.30
	00:14:48	78	0.0	00:00				125.30
	00:14:49	77	0.0	00:00				125.30
	00:14:50	76	0.0	00:00				125.30
	00:14:51	75	0.0	00:00				125.30
	00:14:52	75	0.0	00:00				125.30
	00:14:53	75	0.0	00:00				125.30
	00:14:54	76	0.0	00:00				125.30
	00:14:55	76	0.0	00:00				125.30
	00:14:56	75	0.0	00:00				125.30
	00:14:57	75	0.0	00:00				125.30
	00:14:58	74	0.0	00:00				125.30
	00:14:59	73	0.0	00:00				125.30
	00:15:00	72	0.0	00:00				125.30
	00:15:01	72	0.0	00:00				125.30
	00:15:02	72	0.0	00:00				125.30
	00:15:03	72	0.0	00:00				125.30
	00:15:04	73	0.0	00:00				125.30
	00:15:05	72	0.0	00:00				125.30
	00:15:06	72	0.0	00:00				125.30
	00:15:07	72	0.0	00:00				125.30
	00:15:08	72	0.0	00:00				125.30
	00:15:09	72	0.0	00:00				125.30
	00:15:10	71	0.0	00:00				125.30
	00:15:11	70	0.0	00:00				125.30
	00:15:12	71	0.0	00:00				125.30
	00:15:13	71	0.0	00:00				125.30
	00:15:14	72	0.0	00:00				125.30
	00:15:15	73	0.0	00:00				125.30
	00:15:16	74	0.0	00:00				125.30
	00:15:17	73	0.0	00:00				125.30
	00:15:18	73	0.0	00:00				125.30
	00:15:19	70	0.0	00:00				125.30
	00:15:20	70	0.0	00:00				125.30
	00:15:21	70	0.0	00:00				125.30
	00:15:22	71	0.0	00:00				125.30
	00:15:23	71	0.0	00:00				125.30
	00:15:24	72	0.0	00:00				125.30
	00:15:25	72	0.0	00:00				125.30
	00:15:26	71	0.0	00:00				125.30
	00:15:27	71	0.0	00:00				125.30
	00:15:28	70	0.0	00:00				125.30
	00:15:29	70	0.0	00:00				125.30
	00:15:30	70	0.0	00:00				125.30
	00:15:31	70	0.0	00:00				125.30
	00:15:32	70	0.0	00:00				125.30
	00:15:33	69	0.0	00:00				125.30
	00:15:34	69	0.0	00:00				125.30
	00:15:35	69	0.0	00:00				125.30
	00:15:36	69	0.0	00:00				125.30
	00:15:37	69	0.0	00:00				125.30
	00:15:38	70	0.0	00:00				125.30
	00:15:39	70	0.0	00:00				125.30
	00:15:40	70	0.0	00:00				125.30
	00:15:41	70	0.0	00:00				125.30
	00:15:42	71	0.0	00:00				125.30
	00:15:43	71	0.0	00:00				125.30
	00:15:44	74	0.0	00:00				125.30
	00:15:45	75	0.0	00:00				125.30
	00:15:46	74	0.0	00:00				125.30
	00:15:47	74	0.0	00:00				125.30
	00:15:48	73	0.0	00:00				125.30
	00:15:49	71	0.0	00:00				125.30
	00:15:50	71	0.0	00:00				125.30
	00:15:51	71	4.3	13:50				128.22
	00:15:52	72	4.3	13:50				130.31
	00:15:53	72	4.3	13:50				130.31
	00:15:54	73	4.3	13:50				130.31
	00:15:55	71	4.3	13:50				130.31
	00:15:56	70	4.3	13:50				130.31
	00:15:57	68	4.3	13:50				130.31
	00:15:58	67	6.2	09:39				133.22
	00:15:59	66	6.2	09:39				136.13
	00:16:00	66	6.2	09:39				137.78
	00:16:01	67	6.2	09:39				137.78
	00:16:02	68	6.2	09:39				137.78
	00:16:03	69	6.2	09:39				137.78
	00:16:04	71	6.2	09:39				137.78
	00:16:05	72	6.2	09:39				137.78
	00:16:06	72	6.2	09:39				137.78
	00:16:07	72	6.2	09:39				137.78
	00:16:08	71	1.9	31:57				137.78
	00:16:09	70	1.9	31:57				137.78
	00:16:10	69	1.9	31:57				137.78
	00:16:11	69	0.0	00:00				137.78
	00:16:12	69	0.0	00:00				137.78
	00:16:13	70	0.3	236:52				140.69
	00:16:14	72	0.3	236:52				140.99
	00:16:15	72	0.3	236:52				140.99
	00:16:16	75	0.3	236:52				140.99
	00:16:17	75	0.3	236:52				140.99
	00:16:18	74	0.3	236:52				140.99
	00:16:19	73	0.3	236:52				140.99
	00:16:20	73	0.3	236:52				140.99
	00:16:21	73	0.3	236:52				140.99
	00:16:22	73	0.3	236:52				140.99
	00:16:23	73	0.3	236:52				140.99
	00:16:24	73	0.3	236:52				140.99
	00:16:25	74	0.3	236:52				140.99
	00:16:26	76	0.0	00:00				140.99
	00:16:27	76	0.0	00:00				140.99
	00:16:28	75	0.0	00:00				140.99
	00:16:29	75	0.0	00:00				140.99
	00:16:30	74	0.0	00:00				140.99
	00:16:31	72	0.0	00:00				140.99
	00:16:32	71	0.0	00:00				140.99
	00:16:33	71	0.0	00:00				140.99
	00:16:34	71	0.0	00:00				140.99
	00:16:35	72	0.0	00:00				140.99
	00:16:36	73	0.0	00:00				140.99
	00:16:37	73	0.0	00:00				140.99
	00:16:38	73	0.0	00:00				140.99
	00:16:39	73	0.0	00:00				140.99
	00:16:40	74	0.0	00:00				140.99
	00:16:41	74	0.0	00:00				140.99
	00:16:42	75	0.0	00:00				142.06
	00:16:43	76	0.0	00:00				142.06
	00:16:44	78	0.0	00:00				142.06
	00:16:45	81	0.0	00:00				142.06
	00:16:46	81	0.0	00:00				142.06
	00:16:47	80	0.0	00:00				142.06
	00:16:48	79	0.0	00:00				142.06
	00:16:49	78	0.3	198:48				144.13
	00:16:50	77	0.3	198:48				144.13
	00:16:51	76	0.3	198:48				144.13
	00:16:52	76	0.3	198:48				144.13
	00:16:53	77	0.3	198:48				144.13
	00:16:54	78	0.3	198:48				144.13
	00:16:55	80	0.3	198:48				144.13
	00:16:56	79	0.3	198:48				144.13
	00:16:57	78	0.3	198:48				144.13
	00:16:58	76	0.3	198:48				144.13
	00:16:59	74	0.3	235:23				144.13
	00:17:00	74	0.3	235:23				144.13
	00:17:01	75	0.3	235:23				144.13
	00:17:02	74	0.0	00:00				144.13
	00:17:03	74	0.0	00:00				144.13
	00:17:04	74	0.0	00:00				144.13
	00:17:05	74	0.0	00:00				144.13
	00:17:06	74	0.0	00:00				144.13
	00:17:07	74	0.0	00:00				144.13
	00:17:08	74	0.0	00:00				144.13
	00:17:09	75	0.0	00:00				144.13
	00:17:10	75	0.0	00:00				144.13
	00:17:11	75	0.0	00:00				144.13
	00:17:12	75	0.0	00:00				144.13
	00:17:13	75	0.0	00:00				144.13
	00:17:14	75	0.0	00:00				144.13
	00:17:15	74	0.0	00:00				144.13
	00:17:16	74	0.0	00:00				144.13
	00:17:17	74	0.0	00:00				144.13
	00:17:18	73	0.0	00:00				144.13
	00:17:19	74	0.2	284:38				145.70
	00:17:20	74	0.2	284:38				145.70
	00:17:21	75	0.2	284:38				145.70
	00:17:22	75	0.2	284:38				145.70
	00:17:23	74	0.2	284:38				145.70
	00:17:24	72	0.2	284:38				145.70
	00:17:25	71	0.2	284:38				145.70
	00:17:26	71	0.2	284:38				145.70
	00:17:27	71	0.2	284:38				145.70
	00:17:28	71	0.2	284:38				145.70
	00:17:29	71	0.2	284:38				145.70
	00:17:30	72	0.2	284:38				145.70
	00:17:31	72	0.2	284:38				145.70
	00:17:32	72	0.0	00:00				145.70
	00:17:33	71	0.0	00:00				145.70
	00:17:34	70	0.0	00:00				145.70
	00:17:35	69	0.0	00:00				145.70
	00:17:36	69	0.0	00:00				145.70
	00:17:37	69	0.0	00:00				145.70
	00:17:38	70	0.0	00:00				145.70
	00:17:39	71	0.0	00:00				145.70
	00:17:40	71	0.0	00:00				145.70
	00:17:41	72	0.0	00:00				145.70
	00:17:42	71	0.0	00:00				145.70
	00:17:43	70	0.0	00:00				145.70
	00:17:44	69	0.0	00:00				145.70
	00:17:45	68	0.0	00:00				145.70
	00:17:46	68	0.0	00:00				145.70
	00:17:47	67	0.0	00:00				145.70
	00:17:48	67	0.0	00:00				145.70
	00:17:49	68	0.0	00:00				145.70
	00:17:50	68	0.0	00:00				145.70
	00:17:51	68	0.0	00:00				145.70
	00:17:52	68	0.0	00:00				145.70
	00:17:53	68	0.0	00:00				145.70
	00:17:54	68	0.0	00:00				145.70
	00:17:55	68	0.0	00:00				145.70
	00:17:56	68	0.0	00:00				145.70
	00:17:57	68	0.0	00:00				145.70
	00:17:58	68	0.0	00:00				145.70
	00:17:59	68	0.0	00:00				145.70
	00:18:00	69	0.0	00:00				145.70
	00:18:01	70	0.0	00:00				145.70
	00:18:02	70	0.0	00:00				145.70
	00:18:03	72	0.0	00:00				145.70
	00:18:04	73	0.0	00:00				145.70
	00:18:05	74	0.0	00:00				145.70
	00:18:06	74	0.0	00:00				145.70
	00:18:07	72	0.0	00:00				145.70
	00:18:08	72	0.0	00:00				145.70
	00:18:09	72	0.0	00:00				145.70
	00:18:10	72	0.0	00:00				145.70
	00:18:11	72	0.0	00:00				145.70
	00:18:12	74	0.0	00:00				145.70
	00:18:13	75	0.0	00:00				145.70
	00:18:14	78	0.0	00:00				145.70
	00:18:15	78	0.0	00:00				145.70
	00:18:16	78	0.0	00:00				145.70
	00:18:17	79	0.0	00:00				145.70
	00:18:18	80	0.0	00:00				145.70
	00:18:19	81	0.9	69:12				148.62
	00:18:20	79	0.9	69:12				151.53
	00:18:21	79	0.9	69:12				151.98
	00:18:22	78	0.9	69:12				151.98
	00:18:23	78	0.9	69:12				151.98
	00:18:24	79	0.9	69:12				151.98
	00:18:25	79	0.9	69:12				151.98
	00:18:26	82	1.2	50:55				154.89
	00:18:27	83	1.2	50:55				155.73
	00:18:28	84	1.2	50:55				155.73
	00:18:29	84	1.2	50:55				155.73
	00:18:30	84	1.2	50:55				155.73
	00:18:31	83	1.2	50:55				155.73
	00:18:32	83	0.3	192:41				155.73
	00:18:33	83	0.6	95:15				157.65
	00:18:34	84	0.6	95:15				157.65
	00:18:35	85	0.6	95:15				157.65
	00:18:36	84	0.6	95:15				157.65
	00:18:37	84	0.6	95:15				157.65
	00:18:38	85	0.6	95:15				157.65
	00:18:39	86	0.6	95:15				157.65
	00:18:40	86	0.6	95:15				157.65
	00:18:41	87	0.3	188:23				157.65
	00:18:42	87	0.3	188:23				157.65
	00:18:43	87	0.3	188:23				157.65
	00:18:44	87	0.3	188:23				157.65
	00:18:45	86	0.3	188:23				157.65
	00:18:46	84	0.3	188:23				157.65
	00:18:47	82	0.0	00:00				157.65
	00:18:48	81	0.2	322:04				159.38
	00:18:49	81	0.2	322:04				159.38
	00:18:50	80	0.2	322:04				159.38
	00:18:51	80	0.2	322:04				159.38
	00:18:52	80	0.2	322:04				159.38
	00:18:53	81	0.2	322:04				159.38
	00:18:54	81	0.2	322:04				159.38
	00:18:55	82	0.3	180:27				160.82
	00:18:56	80	0.3	180:27				160.82
	00:18:57	80	0.3	180:27				160.82
	00:18:58	78	0.3	180:27				160.82
	00:18:59	77	0.3	180:27				160.82
	00:19:00	76	0.3	180:27				160.82
	00:19:01	76	0.3	180:27				160.82
	00:19:02	77	0.3	180:27				160.82
	00:19:03	77	0.3	180:27				160.82
	00:19:04	80	0.3	180:27				160.82
	00:19:05	79	0.1	410:24				160.82
	00:19:06	78	0.1	410:24				160.82
	00:19:07	77	0.1	410:24				160.82
	00:19:08	76	0.0	00:00				160.82
	00:19:09	77	0.0	00:00				160.82
	00:19:10	78	0.0	00:00				160.82
	00:19:11	78	0.0	00:00				160.82
	00:19:12	78	0.0	00:00				160.82
	00:19:13	78	0.0	00:00				160.82
	00:19:14	79	0.0	00:00				160.82
	00:19:15	80	0.0	00:00				160.82
	00:19:16	82	0.0	00:00				160.82
	00:19:17	83	0.0	00:00				160.82
	00:19:18	84	0.0	00:00				160.82
	00:19:19	84	0.0	00:00				160.82
	00:19:20	84	0.0	00:00				160.82
	00:19:21	82	0.0	00:00				160.82
	00:19:22	81	0.0	00:00				160.82
	00:19:23	81	0.0	00:00				160.82
	00:19:24	81	0.1	00:00				161.91
	00:19:25	82	0.1	00:00				161.91
	00:19:26	83	0.1	00:00				161.91
	00:19:27	85	0.1	00:00				161.91
	00:19:28	85	0.1	00:00				161.91
	00:19:29	85	0.1	00:00				161.91
	00:19:30	83	0.1	00:00				161.91
	00:19:31	82	0.1	00:00				161.91
	00:19:32	83	0.1	00:00				161.91
	00:19:33	84	0.1	00:00				161.91
	00:19:34	84	0.1	00:00				161.91
	00:19:35	83	0.1	00:00				161.91
	00:19:36	82	0.1	00:00				161.91
	00:19:37	82	0.1	00:00				161.91
	00:19:38	82	0.0	00:00				161.91
	00:19:39	82	0.0	00:00				161.91
	00:19:40	82	0.0	00:00				161.91
	00:19:41	82	0.0	00:00				161.91
	00:19:42	84	0.0	00:00				161.91
	00:19:43	86	0.0	00:00				161.91
	00:19:44	85	0.0	00:00				161.91
	00:19:45	85	0.0	00:00				161.91
	00:19:46	84	0.0	00:00				161.91
	00:19:47	83	0.0	00:00				161.91
	00:19:48	83	0.0	00:00				161.91
	00:19:49	82	0.0	00:00				161.91
	00:19:50	83	0.0	00:00				161.91
	00:19:51	83	0.0	00:00				161.91
	00:19:52	83	0.0	00:00				161.91
	00:19:53	82	0.0	00:00				161.91
	00:19:54	82	0.0	00:00				161.91
	00:19:55	80	0.0	00:00				161.91
	00:19:56	80	0.0	00:00				161.91
	00:19:57	81	0.0	00:00				161.91
	00:19:58	81	0.0	00:00				161.91
	00:19:59	82	0.0	00:00				161.91
	00:20:00	83	0.0	00:00				161.91
	00:20:01	83	0.0	00:00				161.91
	00:20:02	84	0.0	00:00				161.91
	00:20:03	85	0.0	00:00				161.91
	00:20:04	84	0.0	00:00				161.91
	00:20:05	83	0.0	00:00				161.91
	00:20:06	82	0.0	00:00				161.91
	00:20:07	81	0.0	00:00				161.91
	00:20:08	81	0.6	99:34				162.83
	00:20:09	82	0.6	99:34				162.83
	00:20:10	83	0.6	99:34				162.83
	00:20:11	84	0.6	99:34				162.83
	00:20:12	84	0.6	99:34				162.83
	00:20:13	86	0.6	99:34				162.83
	00:20:14	87	0.6	99:34				162.83
	00:20:15	85	0.6	99:34				162.83
	00:20:16	83	0.6	99:34				162.83
	00:20:17	82	0.2	244:36				164.23
	00:20:18	80	0.2	244:36				164.23
	00:20:19	80	0.2	244:36				164.23
	00:20:20	80	0.2	244:36				164.23
	00:20:21	81	0.2	244:36				164.23
	00:20:22	81	0.2	244:36				164.23
	00:20:23	80	0.2	244:36				164.23
	00:20:24	80	0.6	100:52				167.15
	00:20:25	78	0.6	100:52				167.32
	00:20:26	77	0.6	100:52				167.32
	00:20:27	77	0.6	100:52				167.32
	00:20:28	78	0.6	100:52				167.32
	00:20:29	78	0.6	100:52				167.32
	00:20:30	77	0.6	100:52				167.32
	00:20:31	77	0.6	100:52				167.32
	00:20:32	77	0.5	130:28				168.70
	00:20:33	77	0.5	130:28				168.70
	00:20:34	77	0.5	130:28				168.70
	00:20:35	77	0.5	130:28				168.70
	00:20:36	77	0.5	130:28				168.70
	00:20:37	77	0.5	130:28				168.70
	00:20:38	78	0.1	542:59				168.70
	00:20:39	80	0.1	542:59				168.70
	00:20:40	81	0.1	542:59				168.70
	00:20:41	84	0.1	542:59				168.70
	00:20:42	84	0.1	542:59				168.70
	00:20:43	84	0.1	542:59				168.70
	00:20:44	84	0.0	00:00				168.70
	00:20:45	83	0.0	00:00				168.70
	00:20:46	81	0.0	00:00				168.70
	00:20:47	81	0.0	00:00				168.70
	00:20:48	80	0.0	00:00				168.70
	00:20:49	81	0.0	00:00				168.70
	00:20:50	82	0.0	00:00				168.70
	00:20:51	82	0.0	00:00				168.70
	00:20:52	83	0.0	00:00				168.70
	00:20:53	83	0.0	00:00				168.70
	00:20:54	82	0.0	00:00				168.70
	00:20:55	81	0.0	00:00				168.70
	00:20:56	80	0.0	00:00				168.70
	00:20:57	79	0.0	00:00				168.70
	00:20:58	79	0.0	00:00				168.70
	00:20:59	79	0.0	00:00				168.70
	00:21:00	81	0.0	00:00				168.70
	00:21:01	82	0.5	114:20				171.62
	00:21:02	83	0.5	114:20				172.42
	00:21:03	81	0.5	114:20				172.42
	00:21:04	81	0.5	114:20				172.42
	00:21:05	80	0.5	114:20				172.42
	00:21:06	79	0.5	114:20				172.42
	00:21:07	79	0.5	114:20				172.42
	00:21:08	79	0.6	101:04				173.75
	00:21:09	80	0.6	101:04				173.75
	00:21:10	80	0.6	101:04				173.75
	00:21:11	79	0.6	101:04				173.75
	00:21:12	79	0.6	101:04				173.75
	00:21:13	78	0.6	101:04				173.75
	00:21:14	78	0.1	00:00				173.75
	00:21:15	78	0.1	00:00				173.75
	00:21:16	78	0.3	178:18				175.78
	00:21:17	78	0.3	178:18				175.78
	00:21:18	78	0.3	178:18				175.78
	00:21:19	78	0.3	178:18				175.78
	00:21:20	78	0.3	178:18				175.78
	00:21:21	78	0.3	178:18				175.78
	00:21:22	78	0.3	178:18				175.78
	00:21:23	79	0.5	127:01				176.92
	00:21:24	79	0.5	127:01				176.92
	00:21:25	79	0.5	127:01				176.92
	00:21:26	80	0.5	127:01				176.92
	00:21:27	80	0.5	127:01				176.92
	00:21:28	81	0.5	127:01				176.92
	00:21:29	81	0.2	292:50				176.92
	00:21:30	81	0.2	292:50				176.92
	00:21:31	81	0.2	292:50				176.92
	00:21:32	82	0.2	292:50				176.92
	00:21:33	83	0.2	292:50				176.92
	00:21:34	84	0.2	292:50				176.92
	00:21:35	83	0.0	00:00				176.92
	00:21:36	81	0.0	00:00				176.92
	00:21:37	79	0.2	295:25				178.73
	00:21:38	79	0.2	295:25				178.73
	00:21:39	79	0.2	295:25				178.73
	00:21:40	79	0.2	295:25				178.73
	00:21:41	81	0.2	295:25				178.73
	00:21:42	84	0.2	295:25				178.73
	00:21:43	84	0.2	295:25				178.73
	00:21:44	84	0.2	295:25				178.73
	00:21:45	84	0.3	189:27				179.90
	00:21:46	84	0.3	189:27				179.90
	00:21:47	83	0.3	189:27				179.90
	00:21:48	82	0.3	189:27				179.90
	00:21:49	81	0.3	189:27				179.90
	00:21:50	81	0.1	528:10				179.90
	00:21:51	81	0.1	528:10				179.90
	00:21:52	80	0.3	182:16				181.46
	00:21:53	80	0.3	182:16				181.46
	00:21:54	80	0.3	182:16				181.46
	00:21:55	80	0.3	182:16				181.46
	00:21:56	79	0.3	182:16				181.46
	00:21:57	79	0.3	182:16				181.46
	00:21:58	80	0.3	182:16				181.46
	00:21:59	80	0.2	278:18				181.46
	00:22:00	80	0.2	278:18				181.46
	00:22:01	80	0.2	278:18				181.46
	00:22:02	80	0.2	278:18				181.46
	00:22:03	80	0.2	278:18				181.46
	00:22:04	80	0.2	278:18				181.46
	00:22:05	78	0.0	00:00				181.46
	00:22:06	78	0.2	258:31				182.57
	00:22:07	78	0.2	258:31				182.57
	00:22:08	79	0.2	258:31				182.57
	00:22:09	78	0.2	258:31				182.57
	00:22:10	78	0.2	258:31				182.57
	00:22:11	78	0.2	258:31				182.57
	00:22:12	77	0.2	258:31				182.57
	00:22:13	76	0.2	258:31				182.57
	00:22:14	75	0.2	258:31				182.57
	00:22:15	76	0.2	258:31				182.57
	00:22:16	76	0.2	258:31				182.57
	00:22:17	77	0.2	258:31				182.57
	00:22:18	77	0.2	258:31				182.57
	00:22:19	77	0.2	258:31				182.57
	00:22:20	77	0.0	00:00				182.57
	00:22:21	77	0.0	00:00				182.57
	00:22:22	78	0.0	00:00				182.57
	00:22:23	78	0.0	00:00				182.57
	00:22:24	78	0.0	00:00				182.57
	00:22:25	78	0.0	00:00				182.57
	00:22:26	79	0.0	00:00				182.57
	00:22:27	79	0.0	00:00				182.57
	00:22:28	80	0.0	00:00				182.57
	00:22:29	81	0.0	00:00				182.57
	00:22:30	82	0.0	00:00				182.57
	00:22:31	82	0.0	00:00				182.57
	00:22:32	82	0.0	00:00				182.57
	00:22:33	81	0.0	00:00				182.57
	00:22:34	81	0.0	00:00				182.57
	00:22:35	81	0.0	00:00				182.57
	00:22:36	81	0.0	00:00				182.57
	00:22:37	81	0.0	00:00				182.57
	00:22:38	81	0.0	00:00				182.57
	00:22:39	81	0.0	00:00				182.57
	00:22:40	82	0.0	00:00				182.57
	00:22:41	83	0.0	00:00				182.57
	00:22:42	84	0.0	00:00				182.57
	00:22:43	83	0.0	00:00				182.57
	00:22:44	82	0.0	00:00				182.57
	00:22:45	81	0.1	476:11				183.40
	00:22:46	80	0.1	476:11				183.40
	00:22:47	80	0.1	476:11				183.40
	00:22:48	81	0.1	476:11				183.40
	00:22:49	82	0.1	476:11				183.40
	00:22:50	82	0.1	476:11				183.40
	00:22:51	82	0.1	476:11				183.40
	00:22:52	81	0.5	110:33				186.32
	00:22:53	80	0.5	110:33				186.92
	00:22:54	78	0.5	110:33				186.92
	00:22:55	78	0.5	110:33				186.92
	00:22:56	77	0.5	110:33				186.92
	00:22:57	77	0.5	110:33				186.92
	00:22:58	78	0.5	110:33				186.92
	00:22:59	79	0.4	143:59				186.92
	00:23:00	79	0.4	143:59				186.92
	00:23:01	80	0.4	143:59				186.92
	00:23:02	80	0.4	143:59				186.92
	00:23:03	80	0.4	143:59				186.92
	00:23:04	79	0.4	143:59				186.92
	00:23:05	78	0.0	00:00				186.92
	00:23:06	77	0.0	00:00				186.92
	00:23:07	76	0.0	00:00				186.92
	00:23:08	76	0.0	00:00				186.92
	00:23:09	76	0.0	00:00				186.92
	00:23:10	76	0.0	00:00				186.92
	00:23:11	77	0.0	00:00				186.92
	00:23:12	79	0.0	00:00				186.92
	00:23:13	79	0.0	00:00				186.92
	00:23:14	78	0.0	00:00				186.92
	00:23:15	77	0.0	00:00				186.92
	00:23:16	76	0.0	00:00				186.92
	00:23:17	76	0.0	00:00				186.92
	00:23:18	76	0.0	00:00				186.92
	00:23:19	76	0.0	00:00				186.92
	00:23:20	77	0.0	00:00				186.92
	00:23:21	77	0.0	00:00				186.92
	00:23:22	79	0.0	00:00				186.92
	00:23:23	79	0.0	00:00				186.92
	00:23:24	80	0.0	00:00				186.92
	00:23:25	79	0.0	00:00				186.92
	00:23:26	78	0.0	00:00				186.92
	00:23:27	78	0.0	00:00				186.92
	00:23:28	78	0.0	00:00				186.92
	00:23:29	78	0.0	00:00				186.92
	00:23:30	77	0.0	00:00				186.92
	00:23:31	77	0.0	00:00				186.92
	00:23:32	78	0.0	00:00				186.92
	00:23:33	79	0.0	00:00				186.92
	00:23:34	79	0.0	00:00				186.92
	00:23:35	79	0.0	00:00				186.92
	00:23:36	77	0.0	00:00				186.92
	00:23:37	77	0.0	00:00				186.92
	00:23:38	79	0.0	00:00				186.92
	00:23:39	79	0.0	00:00				186.92
	00:23:40	82	0.0	00:00				186.92
	00:23:41	83	0.0	00:00				186.92
	00:23:42	83	0.0	00:00				186.92
	00:23:43	83	0.0	00:00				186.92
	00:23:44	83	0.0	00:00				186.92
	00:23:45	83	0.0	00:00				186.92
	00:23:46	81	0.0	00:00				186.92
	00:23:47	80	0.0	00:00				186.92
	00:23:48	80	0.0	00:00				186.92
	00:23:49	80	0.0	00:00				186.92
	00:23:50	81	0.0	00:00				186.92
	00:23:51	81	0.0	00:00				186.92
	00:23:52	82	0.0	00:00				186.92
	00:23:53	82	0.0	00:00				186.92
	00:23:54	83	0.0	00:00				186.92
	00:23:55	81	0.0	00:00				186.92
	00:23:56	81	0.0	00:00				186.92
	00:23:57	80	0.0	00:00				186.92
	00:23:58	80	0.0	00:00				186.92
	00:23:59	81	0.0	00:00				186.92
	00:24:00	82	0.0	00:00				186.92
	00:24:01	84	0.0	00:00				186.92
	00:24:02	84	0.0	00:00				186.92
	00:24:03	84	0.0	00:00				186.92
	00:24:04	83	0.0	00:00				186.92
	00:24:05	82	0.8	75:58				189.83
	00:24:06	81	0.8	75:58				191.33
	00:24:07	80	0.8	75:58				191.33
	00:24:08	80	0.8	75:58				191.33
	00:24:09	81	0.8	75:58				191.33
	00:24:10	80	0.8	75:58				191.33
	00:24:11	80	0.8	75:58				191.33
	00:24:12	79	1.3	46:58				194.24
	00:24:13	78	1.3	46:58				196.62
	00:24:14	78	1.3	46:58				196.62
	00:24:15	78	1.3	46:58				196.62
	00:24:16	77	1.3	46:58				196.62
	00:24:17	77	1.3	46:58				196.62
	00:24:18	78	1.3	46:58				196.62
	00:24:19	78	1.3	46:58				196.62
	00:24:20	80	0.5	123:00				196.62
	00:24:21	80	0.5	123:00				196.62
	00:24:22	79	0.5	123:00				196.62
	00:24:23	78	0.5	123:00				196.62
	00:24:24	78	0.5	123:00				196.62
	00:24:25	76	0.5	123:00				196.62
	00:24:26	76	0.0	00:00				196.62
	00:24:27	77	0.0	00:00				196.62
	00:24:28	78	0.0	00:00				196.62
	00:24:29	79	0.0	00:00				196.62
	00:24:30	81	0.0	00:00				196.62
	00:24:31	81	0.0	00:00				196.62
	00:24:32	81	0.0	00:00				196.62
	00:24:33	80	0.0	00:00				196.62
	00:24:34	79	0.0	00:00				196.62
	00:24:35	79	0.0	00:00				196.62
	00:24:36	80	0.0	00:00				196.62
	00:24:37	79	0.0	00:00				196.62
	00:24:38	79	0.0	00:00				196.62
	00:24:39	79	0.0	00:00				196.62
	00:24:40	79	0.0	00:00				196.62
	00:24:41	79	0.0	00:00				196.62
	00:24:42	80	0.0	00:00				196.62
	00:24:43	80	0.0	00:00				196.62
	00:24:44	78	0.0	00:00				196.62
	00:24:45	78	0.0	00:00				196.62
	00:24:46	77	0.0	00:00				196.62
	00:24:47	77	0.0	00:00				196.62
	00:24:48	78	0.0	00:00				196.62
	00:24:49	79	0.0	00:00				196.62
	00:24:50	80	0.0	00:00				196.62
	00:24:51	80	0.0	00:00				196.62
	00:24:52	80	0.0	00:00				196.62
	00:24:53	80	0.0	00:00				196.62
	00:24:54	78	0.0	00:00				196.62
	00:24:55	78	0.0	00:00				196.62
	00:24:56	77	0.0	00:00				196.62
	00:24:57	76	0.0	00:00				196.62
	00:24:58	75	0.0	00:00				196.62
	00:24:59	75	0.0	00:00				196.62
	00:25:00	76	0.0	00:00				196.62
	00:25:01	77	0.0	00:00				196.62
	00:25:02	79	0.0	00:00				196.62
	00:25:03	81	0.0	00:00				196.62
	00:25:04	82	0.0	00:00				196.62
	00:25:05	81	0.2	293:24				199.53
	00:25:06	81	0.2	293:24				199.93
	00:25:07	79	0.2	293:24				199.93
	00:25:08	78	0.2	293:24				199.93
	00:25:09	78	0.2	293:24				199.93
	00:25:10	77	0.2	293:24				199.93
	00:25:11	77	0.2	293:24				199.93
	00:25:12	78	0.4	145:48				201.87
	00:25:13	78	0.4	145:48				201.87
	00:25:14	78	0.4	145:48				201.87
	00:25:15	78	0.4	145:48				201.87
	00:25:16	78	0.4	145:48				201.87
	00:25:17	76	0.4	145:48				201.87
	00:25:18	75	0.4	145:48				201.87
	00:25:19	75	0.4	145:48				201.87
	00:25:20	75	0.2	290:00				201.87
	00:25:21	75	0.2	290:00				201.87
	00:25:22	76	0.2	290:00				201.87
	00:25:23	76	0.2	290:00				201.87
	00:25:24	77	0.2	290:00				201.87
	00:25:25	78	0.2	290:00				201.87
	00:25:26	77	0.0	00:00				201.87
	00:25:27	76	0.0	00:00				201.87
	00:25:28	76	0.0	00:00				201.87
	00:25:29	76	0.0	00:00				201.87
	00:25:30	75	0.0	00:00				201.87
	00:25:31	75	0.0	00:00				201.87
	00:25:32	76	0.0	00:00				201.87
	00:25:33	77	0.0	00:00				201.87
	00:25:34	78	0.0	00:00				201.87
	00:25:35	79	0.0	00:00				201.87
	00:25:36	79	0.0	00:00				201.87
	00:25:37	81	0.0	00:00				201.87
	00:25:38	80	0.0	00:00				201.87
	00:25:39	80	0.0	00:00				201.87
	00:25:40	78	0.0	00:00				201.87
	00:25:41	77	0.0	00:00				201.87
	00:25:42	76	0.3	233:33				203.42
	00:25:43	77	0.3	233:33				203.42
	00:25:44	78	0.3	233:33				203.42
	00:25:45	79	0.3	233:33				203.42
	00:25:46	80	0.3	233:33				203.42
	00:25:47	80	0.3	233:33				203.42
	00:25:48	80	0.3	233:33				203.42
	00:25:49	80	0.3	233:33				203.42
	00:25:50	78	0.3	233:33				203.42
	00:25:51	78	0.3	233:33				203.42
	00:25:52	78	0.3	233:33				203.42
	00:25:53	78	0.0	00:00				203.42
	00:25:54	79	0.0	00:00				203.42
	00:25:55	79	0.0	00:00				203.42
	00:25:56	80	0.0	00:00				203.42
	00:25:57	79	0.1	00:00				204.54
	00:25:58	79	0.1	00:00				204.54
	00:25:59	78	0.1	00:00				204.54
	00:26:00	78	0.1	00:00				204.54
	00:26:01	78	0.1	00:00				204.54
	00:26:02	78	0.1	00:00				204.54
	00:26:03	79	0.1	00:00				204.54
	00:26:04	79	0.1	00:00				204.54
	00:26:05	78	0.1	00:00				204.54
	00:26:06	78	0.1	00:00				204.54
	00:26:07	75	0.1	00:00				204.54
	00:26:08	74	0.0	00:00				204.54
	00:26:09	74	0.0	00:00				204.54
	00:26:10	75	0.0	00:00				204.54
	00:26:11	76	0.3	226:10				207.15
	00:26:12	77	0.3	226:10				207.15
	00:26:13	77	0.3	226:10				207.15
	00:26:14	75	0.3	226:10				207.15
	00:26:15	74	0.3	226:10				207.15
	00:26:16	73	0.3	226:10				207.15
	00:26:17	72	0.3	226:10				207.15
	00:26:18	72	0.3	226:10				207.15
	00:26:19	72	0.4	141:17				208.74
	00:26:20	72	0.4	141:17				208.74
	00:26:21	73	0.4	141:17				208.74
	00:26:22	74	0.4	141:17				208.74
	00:26:23	75	0.4	141:17				208.74
	00:26:24	76	0.4	141:17				208.74
	00:26:25	76	0.4	141:17				208.74
	00:26:26	76	1.0	63:06				211.66
	00:26:27	75	1.0	63:06				214.57
	00:26:28	74	1.0	63:06				214.69
	00:26:29	75	1.0	63:06				214.69
	00:26:30	75	1.0	63:06				214.69
	00:26:31	75	1.0	63:06				214.69
	00:26:32	76	0.8	75:48				214.69
	00:26:33	77	0.8	75:48				214.69
	00:26:34	79	1.1	52:51				217.60
	00:26:35	79	1.1	52:51				218.90
	00:26:36	78	1.1	52:51				218.90
	00:26:37	78	1.1	52:51				218.90
	00:26:38	78	1.1	52:51				218.90
	00:26:39	78	1.1	52:51				218.90
	00:26:40	79	1.1	52:51				218.90
	00:26:41	81	0.3	174:37				218.90
	00:26:42	81	0.3	174:37				218.90
	00:26:43	81	0.3	174:37				218.90
	00:26:44	81	0.3	174:37				218.90
	00:26:45	83	0.3	174:37				218.90
	00:26:46	84	0.3	174:37				218.90
	00:26:47	85	0.0	00:00				218.90
	00:26:48	84	0.0	00:00				218.90
	00:26:49	83	0.0	00:00				218.90
	00:26:50	82	0.0	00:00				218.90
	00:26:51	81	0.0	00:00				218.90
	00:26:52	81	0.0	00:00				218.90
	00:26:53	81	0.0	00:00				218.90
	00:26:54	81	0.0	00:00				218.90
	00:26:55	81	0.0	00:00				218.90
	00:26:56	82	0.0	00:00				218.90
	00:26:57	83	0.0	00:00				218.90
	00:26:58	83	0.0	00:00				218.90
	00:26:59	83	0.0	00:00				218.90
	00:27:00	80	0.0	00:00				218.90
	00:27:01	78	0.0	00:00				218.90
	00:27:02	77	0.0	00:00				218.90
	00:27:03	78	0.0	00:00				218.90
	00:27:04	78	0.0	00:00				218.90
	00:27:05	80	0.0	00:00				218.90
	00:27:06	82	0.0	00:00				218.90
	00:27:07	83	0.0	00:00				218.90
	00:27:08	83	0.0	00:00				218.90
	00:27:09	81	0.0	00:00				218.90
	00:27:10	81	0.0	00:00				218.90
	00:27:11	80	0.0	00:00				218.90
	00:27:12	79	0.0	00:00				218.90
	00:27:13	78	0.0	00:00				218.90
	00:27:14	78	0.0	00:00				218.90
	00:27:15	78	0.0	00:00				218.90
	00:27:16	80	0.0	00:00				218.90
	00:27:17	82	0.0	00:00				218.90
	00:27:18	83	0.0	00:00				218.90
	00:27:19	82	0.0	00:00				218.90
	00:27:20	81	0.0	00:00				218.90
	00:27:21	80	0.0	00:00				218.90
	00:27:22	80	0.0	00:00				218.90
	00:27:23	80	0.0	00:00				218.90
	00:27:24	81	0.0	00:00				218.90
	00:27:25	82	0.0	00:00				218.90
	00:27:26	84	0.0	00:00				218.90
	00:27:27	84	0.0	00:00				218.90
	00:27:28	84	0.0	00:00				218.90
	00:27:29	85	0.0	00:00				218.90
	00:27:30	85	0.0	00:00				218.90
	00:27:31	85	0.0	00:00				218.90
	00:27:32	85	0.0	00:00				218.90
	00:27:33	85	0.0	00:00				218.90
	00:27:34	83	0.0	00:00				218.90
	00:27:35	83	0.0	00:00				218.90
	00:27:36	84	0.0	00:00				218.90
	00:27:37	85	0.0	00:00				218.90
	00:27:38	85	0.0	00:00				218.90
	00:27:39	86	0.0	00:00				218.90
	00:27:40	86	0.0	00:00				218.90
	00:27:41	84	0.0	00:00				218.90
	00:27:42	84	0.2	344:50				221.55
	00:27:43	83	0.2	344:50				221.55
	00:27:44	82	0.2	344:50				221.55
	00:27:45	82	0.2	344:50				221.55
	00:27:46	81	0.2	344:50				221.55
	00:27:47	81	0.2	344:50				221.55
	00:27:48	81	0.2	344:50				221.55
	00:27:49	81	0.2	344:50				221.55
	00:27:50	82	0.8	73:38				224.46
	00:27:51	82	0.8	73:38				226.98
	00:27:52	83	0.8	73:38				226.98
	00:27:53	83	0.8	73:38				226.98
	00:27:54	82	0.8	73:38				226.98
	00:27:55	81	0.8	73:38				226.98
	00:27:56	81	0.6	93:38				226.98
	00:27:57	80	1.0	60:11				229.89
	00:27:58	80	1.0	60:11				230.88
	00:27:59	80	1.0	60:11				230.88
	00:28:00	80	1.0	60:11				230.88
	00:28:01	81	1.0	60:11				230.88
	00:28:02	81	1.0	60:11				230.88
	00:28:03	80	1.0	60:11				230.88
	00:28:04	79	1.0	60:11				230.88
	00:28:05	79	0.4	168:27				230.88
	00:28:06	78	0.4	168:27				230.88
	00:28:07	77	0.4	168:27				230.88
	00:28:08	77	0.4	168:27				230.88
	00:28:09	77	0.4	168:27				230.88
	00:28:10	76	0.4	168:27				230.88
	00:28:11	75	0.0	00:00				230.88
	00:28:12	75	0.1	478:28				232.04
	00:28:13	75	0.1	478:28				232.04
	00:28:14	75	0.1	478:28				232.04
	00:28:15	75	0.1	478:28				232.04
	00:28:16	75	0.1	478:28				232.04
	00:28:17	75	0.1	478:28				232.04
	00:28:18	74	0.1	478:28				232.04
	00:28:19	73	0.1	478:28				232.04
	00:28:20	72	0.2	248:58				233.08
	00:28:21	72	0.2	248:58				233.08
	00:28:22	72	0.2	248:58				233.08
	00:28:23	72	0.2	248:58				233.08
	00:28:24	72	0.2	248:58				233.08
	00:28:25	73	0.2	248:58				233.08
	00:28:26	73	0.1	519:02				233.08
	00:28:27	73	0.3	223:38				234.14
	00:28:28	73	0.3	223:38				234.14
	00:28:29	72	0.3	223:38				234.14
	00:28:30	72	0.3	223:38				234.14
	00:28:31	72	0.3	223:38				234.14
	00:28:32	72	0.3	223:38				234.14
	00:28:33	72	0.3	223:38				234.14
	00:28:34	73	0.3	223:38				234.14
	00:28:35	73	0.2	392:56				234.14
	00:28:36	74	0.2	392:56				234.14
	00:28:37	74	0.2	392:56				234.14
	00:28:38	73	0.2	392:56				234.14
	00:28:39	73	0.2	392:56				234.14
	00:28:40	73	0.2	392:56				234.14
	00:28:41	75	0.0	00:00				234.14
	00:28:42	76	0.5	115:15				237.05
	00:28:43	76	0.5	115:15				238.36
	00:28:44	77	0.5	115:15				238.36
	00:28:45	78	0.5	115:15				238.36
	00:28:46	79	0.5	115:15				238.36
	00:28:47	79	0.5	115:15				238.36
	00:28:48	81	0.5	115:15				238.36
	00:28:49	81	0.5	115:15				238.36
	00:28:50	81	0.5	115:15				238.36
	00:28:51	81	0.5	115:15				238.36
	00:28:52	81	0.5	115:15				238.36
	00:28:53	80	0.5	115:15				238.36
	00:28:54	80	0.5	115:15				238.36
	00:28:55	79	0.5	115:15				238.36
	00:28:56	78	0.0	00:00				238.36
	00:28:57	78	0.0	00:00				238.36
	00:28:58	79	0.0	00:00				238.36
	00:28:59	80	0.1	410:24				240.11
	00:29:00	80	0.1	410:24				240.11
	00:29:01	80	0.1	410:24				240.11
	00:29:02	80	0.1	410:24				240.11
	00:29:03	79	0.1	410:24				240.11
	00:29:04	79	0.1	410:24				240.11
	00:29:05	79	0.1	410:24				240.11
	00:29:06	80	0.5	122:09				242.96
	00:29:07	81	0.5	122:09				242.96
	00:29:08	81	0.5	122:09				242.96
	00:29:09	80	0.5	122:09				242.96
	00:29:10	80	0.5	122:09				242.96
	00:29:11	79	0.3	173:55				242.96
	00:29:12	78	0.3	173:55				242.96
	00:29:13	78	0.8	75:15				245.88
	00:29:14	79	0.8	75:15				245.92
	00:29:15	79	0.8	75:15				245.92
	00:29:16	80	0.8	75:15				245.92
	00:29:17	79	0.8	75:15				245.92
	00:29:18	78	0.8	75:15				245.92
	00:29:19	76	0.8	75:15				245.92
	00:29:20	75	0.5	132:39				245.92
	00:29:21	73	0.5	132:39				245.92
	00:29:22	73	0.5	132:39				245.92
	00:29:23	72	0.5	132:39				245.92
	00:29:24	72	0.5	132:39				245.92
	00:29:25	72	0.5	132:39				245.92
	00:29:26	73	0.0	00:00				245.92
	00:29:27	73	0.0	00:00				245.92
	00:29:28	73	0.0	00:00				245.92
	00:29:29	73	0.0	00:00				245.92
	00:29:30	73	0.0	00:00				245.92
	00:29:31	72	0.0	00:00				245.92
	00:29:32	71	0.0	00:00				245.92
	00:29:33	72	0.0	00:00				245.92
	00:29:34	72	0.0	00:00				245.92
	00:29:35	73	0.0	00:00				245.92
	00:29:36	76	0.0	00:00				245.92
	00:29:37	76	0.0	00:00				245.92
	00:29:38	76	0.0	00:00				245.92
	00:29:39	76	0.0	00:00				245.92
	00:29:40	76	0.0	00:00				245.92
	00:29:41	76	0.0	00:00				245.92
	00:29:42	76	0.0	00:00				245.92
	00:29:43	75	0.0	00:00				245.92
	00:29:44	75	0.0	00:00				245.92
	00:29:45	75	0.0	00:00				245.92
	00:29:46	76	0.0	00:00				245.92
	00:29:47	77	0.0	00:00				245.92
	00:29:48	77	0.0	00:00				245.92
	00:29:49	78	0.0	00:00				245.92
	00:29:50	79	0.3	193:44				248.50
	00:29:51	79	0.3	193:44				248.50
	00:29:52	80	0.3	193:44				248.50
	00:29:53	80	0.3	193:44				248.50
	00:29:54	80	0.3	193:44				248.50
	00:29:55	79	0.3	193:44				248.50
	00:29:56	80	0.3	193:44				248.50
	00:29:57	80	0.5	117:33				250.57
	00:29:58	81	0.5	117:33				250.57
	00:29:59	83	0.5	117:33				250.57
	00:30:00	83	0.5	117:33				250.57
	00:30:01	82	0.5	117:33				250.57
	00:30:02	82	0.5	117:33				250.57
	00:30:03	80	0.5	117:33				250.57
	00:30:04	77	0.5	117:33				250.57
	00:30:05	75	0.4	149:35				252.50
	00:30:06	73	0.4	149:35				252.50
	00:30:07	72	0.4	149:35				252.50
	00:30:08	72	0.4	149:35				252.50
	00:30:09	71	0.4	149:35				252.50
	00:30:10	72	0.4	149:35				252.50
	00:30:11	73	0.2	299:24				252.50
	00:30:12	74	0.5	120:49				255.23
	00:30:13	74	0.5	120:49				255.23
	00:30:14	73	0.5	120:49				255.23
	00:30:15	73	0.5	120:49				255.23
	00:30:16	71	0.5	120:49				255.23
	00:30:17	70	0.5	120:49				255.23
	00:30:18	70	0.5	120:49				255.23
	00:30:19	70	0.5	120:49				255.23
	00:30:20	70	0.5	117:50				256.45
	00:30:21	71	0.5	117:50				256.45
	00:30:22	73	0.5	117:50				256.45
	00:30:23	73	0.5	117:50				256.45
	00:30:24	72	0.5	117:50				256.45
	00:30:25	72	0.5	117:50				256.45
	00:30:26	72	0.2	281:49				256.45
	00:30:27	72	0.8	77:57				259.37
	00:30:28	71	0.8	77:57				260.65
	00:30:29	71	0.8	77:57				260.65
	00:30:30	71	0.8	77:57				260.65
	00:30:31	71	0.8	77:57				260.65
	00:30:32	71	0.8	77:57				260.65
	00:30:33	72	0.8	77:57				260.65
	00:30:34	73	0.9	69:57				263.56
	00:30:35	74	0.9	69:57				263.90
	00:30:36	75	0.9	69:57				263.90
	00:30:37	74	0.9	69:57				263.90
	00:30:38	72	0.9	69:57				263.90
	00:30:39	72	0.9	69:57				263.90
	00:30:40	71	0.9	69:57				263.90
	00:30:41	72	0.9	69:57				263.90
	00:30:42	73	0.5	113:43				265.35
	00:30:43	74	0.5	113:43				265.35
	00:30:44	74	0.5	113:43				265.35
	00:30:45	77	0.5	113:43				265.35
	00:30:46	78	0.5	113:43				265.35
	00:30:47	79	0.5	113:43				265.35
	00:30:48	78	0.5	113:43				265.35
	00:30:49	76	0.5	113:43				265.35
	00:30:50	75	0.2	264:33				265.35
	00:30:51	74	0.2	264:33				265.35
	00:30:52	74	0.2	264:33				265.35
	00:30:53	75	0.2	264:33				265.35
	00:30:54	75	0.2	264:33				265.35
	00:30:55	75	0.2	264:33				265.35
	00:30:56	75	0.0	00:00				265.35
	00:30:57	74	0.0	00:00				265.35
	00:30:58	72	0.0	00:00				265.35
	00:30:59	72	0.0	00:00				265.35
	00:31:00	71	0.0	00:00				265.35
	00:31:01	70	0.0	00:00				265.35
	00:31:02	70	0.0	00:00				265.35
	00:31:03	70	0.0	00:00				265.35
	00:31:04	70	0.0	00:00				265.35
	00:31:05	73	0.0	00:00				265.35
	00:31:06	74	0.0	00:00				265.35
	00:31:07	77	0.3	214:13				268.26
	00:31:08	77	0.3	214:13				268.64
	00:31:09	77	0.3	214:13				268.64
	00:31:10	76	0.3	214:13				268.64
	00:31:11	74	0.3	214:13				268.64
	00:31:12	73	0.3	214:13				268.64
	00:31:13	73	0.3	214:13				268.64
	00:31:14	72	0.3	214:13				268.64
	00:31:15	73	0.3	214:13				268.64
	00:31:16	74	0.3	214:13				268.64
	00:31:17	74	0.3	214:13				268.64
	00:31:18	75	0.3	214:13				268.64
	00:31:19	75	0.3	214:13				268.64
	00:31:20	76	0.0	00:00				268.64
	00:31:21	76	0.0	00:00				268.64
	00:31:22	76	0.3	183:39				271.24
	00:31:23	77	0.3	183:39				271.24
	00:31:24	77	0.3	183:39				271.24
	00:31:25	78	0.3	183:39				271.24
	00:31:26	80	0.3	183:39				271.24
	00:31:27	84	0.3	183:39				271.24
	00:31:28	86	0.3	183:39				271.24
	00:31:29	89	0.6	106:33				272.81
	00:31:30	89	0.6	106:33				272.81
	00:31:31	89	0.6	106:33				272.81
	00:31:32	88	0.6	106:33				272.81
	00:31:33	87	0.6	106:33				272.81
	00:31:34	86	0.6	106:33				272.81
	00:31:35	84	0.2	253:48				272.81
	00:31:36	83	0.2	253:48				272.81
	00:31:37	83	0.2	253:48				272.81
	00:31:38	83	0.2	253:48				272.81
	00:31:39	82	0.2	253:48				272.81
	00:31:40	81	0.2	253:48				272.81
	00:31:41	80	0.0	00:00				272.81
	00:31:42	78	0.0	00:00				272.81
	00:31:43	78	0.0	00:00				272.81
	00:31:44	78	0.2	258:51				275.72
	00:31:45	79	0.2	258:51				277.39
	00:31:46	79	0.2	258:51				277.39
	00:31:47	79	0.2	258:51				277.39
	00:31:48	78	0.2	258:51				277.39
	00:31:49	77	0.2	258:51				277.39
	00:31:50	75	0.2	258:51				277.39
	00:31:51	73	0.2	258:51				277.39
	00:31:52	73	0.2	258:51				277.39
	00:31:53	73	0.2	258:51				277.39
	00:31:54	72	0.2	258:51				277.39
	00:31:55	73	0.2	258:51				277.39
	00:31:56	74	0.0	00:00				277.39
	00:31:57	74	0.0	00:00				277.39
	00:31:58	75	0.0	00:00				277.39
	00:31:59	75	0.0	00:00				277.39
	00:32:00	74	0.0	00:00				277.39
	00:32:01	74	0.0	00:00				277.39
	00:32:02	73	0.0	00:00				277.39
	00:32:03	72	0.0	00:00				277.39
	00:32:04	71	0.0	00:00				277.39
	00:32:05	71	0.0	00:00				277.39
	00:32:06	72	0.6	103:10				280.31
	00:32:07	72	0.6	103:10				282.07
	00:32:08	72	0.6	103:10				282.07
	00:32:09	74	0.6	103:10				282.07
	00:32:10	74	0.6	103:10				282.07
	00:32:11	74	0.6	103:10				282.07
	00:32:12	74	0.6	103:10				282.07
	00:32:13	74	0.6	103:10				282.07
	00:32:14	73	0.7	86:26				283.11
	00:32:15	74	0.7	86:26				283.11
	00:32:16	74	0.7	86:26				283.11
	00:32:17	76	0.7	86:26				283.11
	00:32:18	77	0.7	86:26				283.11
	00:32:19	81	0.7	86:26				283.11
	00:32:20	83	0.1	532:52				283.11
	00:32:21	85	0.1	532:52				283.11
	00:32:22	84	0.1	532:52				283.11
	00:32:23	84	0.1	532:52				283.11
	00:32:24	84	0.1	532:52				283.11
	00:32:25	82	0.1	532:52				283.11
	00:32:26	80	0.0	00:00				283.11
	00:32:27	77	0.0	00:00				283.11
	00:32:28	76	0.0	00:00				283.11
	00:32:29	76	0.1	00:00				284.17
	00:32:30	76	0.1	00:00				284.17
	00:32:31	76	0.1	00:00				284.17
	00:32:32	76	0.1	00:00				284.17
	00:32:33	77	0.1	00:00				284.17
	00:32:34	76	0.1	00:00				284.17
	00:32:35	76	0.1	00:00				284.17
	00:32:36	74	0.4	146:57				286.63
	00:32:37	74	0.4	146:57				286.63
	00:32:38	74	0.4	146:57				286.63
	00:32:39	74	0.4	146:57				286.63
	00:32:40	75	0.4	146:57				286.63
	00:32:41	74	0.4	146:57				286.63
	00:32:42	74	0.4	146:57				286.63
	00:32:43	74	0.4	146:57				286.63
	00:32:44	73	0.9	67:58				289.54
	00:32:45	71	0.9	67:58				291.51
	00:32:46	71	0.9	67:58				291.51
	00:32:47	71	0.9	67:58				291.51
	00:32:48	71	0.9	67:58				291.51
	00:32:49	71	0.9	67:58				291.51
	00:32:50	72	0.6	107:50				291.51
	00:32:51	72	0.6	107:50				291.51
	00:32:52	71	0.6	107:50				291.51
	00:32:53	71	0.6	107:50				291.51
	00:32:54	71	0.6	107:50				291.51
	00:32:55	71	0.6	107:50				291.51
	00:32:56	72	0.0	00:00				291.51
	00:32:57	72	0.0	00:00				291.51
	00:32:58	73	0.0	00:00				291.51
	00:32:59	75	0.6	100:04				294.43
	00:33:00	76	0.6	100:04				296.21
	00:33:01	76	0.6	100:04				296.21
	00:33:02	76	0.6	100:04				296.21
	00:33:03	76	0.6	100:04				296.21
	00:33:04	77	0.6	100:04				296.21
	00:33:05	78	0.6	100:04				296.21
	00:33:06	80	1.0	61:09				299.13
	00:33:07	83	1.0	61:09				299.27
	00:33:08	83	1.0	61:09				299.27
	00:33:09	85	1.0	61:09				299.27
	00:33:10	85	1.0	61:09				299.27
	00:33:11	88	1.0	61:09				299.27
	00:33:12	90	1.0	61:09				299.27
	00:33:13	91	1.0	61:09				299.27
	00:33:14	93	0.4	157:11				299.27
	00:33:15	92	0.4	157:11				299.27
	00:33:16	91	0.4	157:11				299.27
[truncated: 1,644 more rows]
