# Supplementary material for: Handcycling with concurrent lower body low-frequency electromyostimulation significantly increases acute oxygen uptake: implications for rehabilitation and prevention
Source: PeerJ. 2022 May 18;10:e13333. doi: 10.7717/peerj.13333 (PMC9123886; doi:10.7717/peerj.13333)
Supplement: Supplemental Information 1 — Raw data for each participant (load, heart rate, spirometric data) and R-Scripts for data processing (as described in the material & method section under “Data aquisition”), and EMS intensity and blood lactate concentration. [file peerj-10-13333-s001.zip › raw_data/HR/EMS_Pilot_12_HR.CSV]

Name	Sport	Date	Start time	Duration	Total distance (km)	Average heart rate (bpm)	Average speed (km/h)	Max speed (km/h)	Average pace (min/km)	Max pace (min/km)	Calories	Fat percentage of calories(%)	Average cadence (rpm)	Average stride length (cm)	Running index	Training load	Ascent (m)	Descent (m)	Average power (W)	Max power (W)	Notes	Height (cm)	Weight (kg)	HR max	HR sit	VO2max
Ludwig R.	INDOOR_CYCLING	20-04-2021	10:41:14	01:02:04	0.00	92					252	51										182.0	74.0			57
Sample rate	Time	HR (bpm)	Speed (km/h)	Pace (min/km)	Cadence	Altitude (m)	Stride length (m)	Distances (m)	Temperatures (C)	Power (W)
1	00:00:00	91
	00:00:01	91
	00:00:02	91
	00:00:03	90
	00:00:04	90
	00:00:05	89
	00:00:06	86
	00:00:07	84
	00:00:08	83
	00:00:09	83
	00:00:10	82
	00:00:11	82
	00:00:12	81
	00:00:13	80
	00:00:14	80
	00:00:15	80
	00:00:16	80
	00:00:17	80
	00:00:18	83
	00:00:19	83
	00:00:20	83
	00:00:21	81
	00:00:22	79
	00:00:23	79
	00:00:24	77
	00:00:25	77
	00:00:26	77
	00:00:27	77
	00:00:28	77
	00:00:29	75
	00:00:30	74
	00:00:31	72
	00:00:32	71
	00:00:33	71
	00:00:34	71
	00:00:35	72
	00:00:36	73
	00:00:37	73
	00:00:38	73
	00:00:39	72
	00:00:40	73
	00:00:41	74
	00:00:42	77
	00:00:43	76
	00:00:44	76
	00:00:45	75
	00:00:46	75
	00:00:47	75
	00:00:48	75
	00:00:49	74
	00:00:50	72
	00:00:51	72
	00:00:52	73
	00:00:53	75
	00:00:54	74
	00:00:55	73
	00:00:56	74
	00:00:57	74
	00:00:58	74
	00:00:59	76
	00:01:00	78
	00:01:01	77
	00:01:02	77
	00:01:03	76
	00:01:04	77
	00:01:05	79
	00:01:06	79
	00:01:07	77
	00:01:08	76
	00:01:09	76
	00:01:10	77
	00:01:11	77
	00:01:12	78
	00:01:13	78
	00:01:14	78
	00:01:15	78
	00:01:16	77
	00:01:17	78
	00:01:18	78
	00:01:19	78
	00:01:20	76
	00:01:21	76
	00:01:22	74
	00:01:23	74
	00:01:24	76
	00:01:25	75
	00:01:26	75
	00:01:27	75
	00:01:28	74
	00:01:29	73
	00:01:30	73
	00:01:31	72
	00:01:32	71
	00:01:33	71
	00:01:34	71
	00:01:35	72
	00:01:36	71
	00:01:37	70
	00:01:38	69
	00:01:39	69
	00:01:40	70
	00:01:41	70
	00:01:42	73
	00:01:43	73
	00:01:44	72
	00:01:45	72
	00:01:46	71
	00:01:47	71
	00:01:48	71
	00:01:49	72
	00:01:50	72
	00:01:51	71
	00:01:52	70
	00:01:53	71
	00:01:54	73
	00:01:55	73
	00:01:56	73
	00:01:57	73
	00:01:58	76
	00:01:59	77
	00:02:00	77
	00:02:01	77
	00:02:02	77
	00:02:03	74
	00:02:04	74
	00:02:05	74
	00:02:06	76
	00:02:07	75
	00:02:08	74
	00:02:09	72
	00:02:10	71
	00:02:11	71
	00:02:12	71
	00:02:13	71
	00:02:14	72
	00:02:15	72
	00:02:16	72
	00:02:17	71
	00:02:18	71
	00:02:19	71
	00:02:20	71
	00:02:21	73
	00:02:22	75
	00:02:23	75
	00:02:24	74
	00:02:25	74
	00:02:26	74
	00:02:27	74
	00:02:28	77
	00:02:29	79
	00:02:30	79
	00:02:31	79
	00:02:32	79
	00:02:33	78
	00:02:34	77
	00:02:35	77
	00:02:36	77
	00:02:37	79
	00:02:38	79
	00:02:39	79
	00:02:40	79
	00:02:41	78
	00:02:42	79
	00:02:43	79
	00:02:44	80
	00:02:45	80
	00:02:46	80
	00:02:47	80
	00:02:48	77
	00:02:49	77
	00:02:50	77
	00:02:51	79
	00:02:52	80
	00:02:53	80
	00:02:54	80
	00:02:55	80
	00:02:56	78
	00:02:57	79
	00:02:58	79
	00:02:59	79
	00:03:00	79
	00:03:01	79
	00:03:02	79
	00:03:03	80
	00:03:04	81
	00:03:05	82
	00:03:06	83
	00:03:07	85
	00:03:08	85
	00:03:09	85
	00:03:10	85
	00:03:11	84
	00:03:12	84
	00:03:13	83
	00:03:14	83
	00:03:15	80
	00:03:16	79
	00:03:17	78
	00:03:18	78
	00:03:19	77
	00:03:20	76
	00:03:21	74
	00:03:22	74
	00:03:23	75
	00:03:24	75
	00:03:25	77
	00:03:26	77
	00:03:27	77
	00:03:28	77
	00:03:29	76
	00:03:30	75
	00:03:31	75
	00:03:32	75
	00:03:33	76
	00:03:34	76
	00:03:35	76
	00:03:36	76
	00:03:37	75
	00:03:38	75
	00:03:39	76
	00:03:40	76
	00:03:41	73
	00:03:42	73
	00:03:43	71
	00:03:44	72
	00:03:45	72
	00:03:46	73
	00:03:47	74
	00:03:48	72
	00:03:49	71
	00:03:50	71
	00:03:51	72
	00:03:52	72
	00:03:53	73
	00:03:54	73
	00:03:55	73
	00:03:56	73
	00:03:57	72
	00:03:58	72
	00:03:59	72
	00:04:00	72
	00:04:01	73
	00:04:02	73
	00:04:03	73
	00:04:04	73
	00:04:05	72
	00:04:06	72
	00:04:07	72
	00:04:08	73
	00:04:09	71
	00:04:10	71
	00:04:11	72
	00:04:12	74
	00:04:13	75
	00:04:14	75
	00:04:15	73
	00:04:16	72
	00:04:17	71
	00:04:18	71
	00:04:19	71
	00:04:20	71
	00:04:21	72
	00:04:22	71
	00:04:23	69
	00:04:24	69
	00:04:25	71
	00:04:26	72
	00:04:27	73
	00:04:28	72
	00:04:29	71
	00:04:30	71
	00:04:31	74
	00:04:32	75
	00:04:33	75
	00:04:34	75
	00:04:35	74
	00:04:36	76
	00:04:37	77
	00:04:38	79
	00:04:39	79
	00:04:40	78
	00:04:41	78
	00:04:42	78
	00:04:43	77
	00:04:44	77
	00:04:45	78
	00:04:46	77
	00:04:47	76
	00:04:48	76
	00:04:49	77
	00:04:50	78
	00:04:51	78
	00:04:52	77
	00:04:53	76
	00:04:54	77
	00:04:55	78
	00:04:56	79
	00:04:57	77
	00:04:58	77
	00:04:59	77
	00:05:00	78
	00:05:01	77
	00:05:02	76
	00:05:03	74
	00:05:04	73
	00:05:05	74
	00:05:06	74
	00:05:07	75
	00:05:08	73
	00:05:09	73
	00:05:10	73
	00:05:11	74
	00:05:12	76
	00:05:13	76
	00:05:14	75
	00:05:15	73
	00:05:16	74
	00:05:17	78
	00:05:18	78
	00:05:19	78
	00:05:20	78
	00:05:21	78
	00:05:22	77
	00:05:23	78
	00:05:24	78
	00:05:25	77
	00:05:26	75
	00:05:27	74
	00:05:28	73
	00:05:29	74
	00:05:30	74
	00:05:31	75
	00:05:32	75
	00:05:33	75
	00:05:34	73
	00:05:35	75
	00:05:36	75
	00:05:37	76
	00:05:38	76
	00:05:39	76
	00:05:40	76
	00:05:41	75
	00:05:42	75
	00:05:43	75
	00:05:44	77
	00:05:45	77
	00:05:46	77
	00:05:47	77
	00:05:48	75
	00:05:49	75
	00:05:50	75
	00:05:51	75
	00:05:52	76
	00:05:53	76
	00:05:54	76
	00:05:55	76
	00:05:56	76
	00:05:57	77
	00:05:58	77
	00:05:59	78
	00:06:00	76
	00:06:01	75
	00:06:02	74
	00:06:03	75
	00:06:04	75
	00:06:05	77
	00:06:06	79
	00:06:07	79
	00:06:08	79
	00:06:09	79
	00:06:10	81
	00:06:11	81
	00:06:12	81
	00:06:13	80
	00:06:14	78
	00:06:15	79
	00:06:16	79
	00:06:17	77
	00:06:18	76
	00:06:19	75
	00:06:20	76
	00:06:21	78
	00:06:22	77
	00:06:23	75
	00:06:24	73
	00:06:25	74
	00:06:26	77
	00:06:27	78
	00:06:28	78
	00:06:29	78
	00:06:30	78
	00:06:31	79
	00:06:32	79
	00:06:33	81
	00:06:34	83
	00:06:35	83
	00:06:36	83
	00:06:37	83
	00:06:38	81
	00:06:39	81
	00:06:40	81
	00:06:41	83
	00:06:42	81
	00:06:43	81
	00:06:44	81
	00:06:45	80
	00:06:46	80
	00:06:47	81
	00:06:48	81
	00:06:49	79
	00:06:50	79
	00:06:51	79
	00:06:52	79
	00:06:53	79
	00:06:54	80
	00:06:55	79
	00:06:56	75
	00:06:57	75
	00:06:58	76
	00:06:59	76
	00:07:00	77
	00:07:01	77
	00:07:02	77
	00:07:03	77
	00:07:04	76
	00:07:05	77
	00:07:06	78
	00:07:07	78
	00:07:08	78
	00:07:09	76
	00:07:10	76
	00:07:11	77
	00:07:12	78
	00:07:13	77
	00:07:14	76
	00:07:15	75
	00:07:16	78
	00:07:17	78
	00:07:18	81
	00:07:19	80
	00:07:20	80
	00:07:21	80
	00:07:22	78
	00:07:23	79
	00:07:24	79
	00:07:25	81
	00:07:26	80
	00:07:27	80
	00:07:28	78
	00:07:29	77
	00:07:30	77
	00:07:31	77
	00:07:32	77
	00:07:33	78
	00:07:34	78
	00:07:35	77
	00:07:36	77
	00:07:37	79
	00:07:38	79
	00:07:39	77
	00:07:40	76
	00:07:41	76
	00:07:42	78
	00:07:43	79
	00:07:44	80
	00:07:45	77
	00:07:46	77
	00:07:47	78
	00:07:48	80
	00:07:49	80
	00:07:50	79
	00:07:51	77
	00:07:52	76
	00:07:53	75
	00:07:54	75
	00:07:55	76
	00:07:56	77
	00:07:57	78
	00:07:58	81
	00:07:59	81
	00:08:00	80
	00:08:01	78
	00:08:02	79
	00:08:03	80
	00:08:04	81
	00:08:05	81
	00:08:06	82
	00:08:07	83
	00:08:08	85
	00:08:09	86
	00:08:10	86
	00:08:11	86
	00:08:12	86
	00:08:13	86
	00:08:14	87
	00:08:15	86
	00:08:16	86
	00:08:17	86
	00:08:18	84
	00:08:19	85
	00:08:20	84
	00:08:21	84
	00:08:22	84
	00:08:23	82
	00:08:24	81
	00:08:25	81
	00:08:26	81
	00:08:27	80
	00:08:28	77
	00:08:29	78
	00:08:30	79
	00:08:31	78
	00:08:32	77
	00:08:33	77
	00:08:34	79
	00:08:35	79
	00:08:36	76
	00:08:37	74
	00:08:38	73
	00:08:39	74
	00:08:40	76
	00:08:41	76
	00:08:42	74
	00:08:43	72
	00:08:44	72
	00:08:45	73
	00:08:46	74
	00:08:47	72
	00:08:48	72
	00:08:49	70
	00:08:50	69
	00:08:51	69
	00:08:52	69
	00:08:53	70
	00:08:54	70
	00:08:55	70
	00:08:56	69
	00:08:57	69
	00:08:58	70
	00:08:59	72
	00:09:00	71
	00:09:01	70
	00:09:02	69
	00:09:03	70
	00:09:04	71
	00:09:05	72
	00:09:06	72
	00:09:07	70
	00:09:08	70
	00:09:09	72
	00:09:10	74
	00:09:11	74
	00:09:12	74
	00:09:13	73
	00:09:14	74
	00:09:15	75
	00:09:16	75
	00:09:17	74
	00:09:18	74
	00:09:19	76
	00:09:20	78
	00:09:21	77
	00:09:22	76
	00:09:23	75
	00:09:24	77
	00:09:25	79
	00:09:26	78
	00:09:27	78
	00:09:28	78
	00:09:29	76
	00:09:30	77
	00:09:31	78
	00:09:32	78
	00:09:33	75
	00:09:34	75
	00:09:35	74
	00:09:36	75
	00:09:37	76
	00:09:38	76
	00:09:39	74
	00:09:40	72
	00:09:41	73
	00:09:42	76
	00:09:43	75
	00:09:44	75
	00:09:45	73
	00:09:46	74
	00:09:47	74
	00:09:48	75
	00:09:49	75
	00:09:50	73
	00:09:51	71
	00:09:52	71
	00:09:53	73
	00:09:54	73
	00:09:55	75
	00:09:56	73
	00:09:57	73
	00:09:58	72
	00:09:59	72
	00:10:00	72
	00:10:01	73
	00:10:02	73
	00:10:03	71
	00:10:04	70
	00:10:05	71
	00:10:06	73
	00:10:07	74
	00:10:08	73
	00:10:09	73
	00:10:10	71
	00:10:11	71
	00:10:12	73
	00:10:13	74
	00:10:14	73
	00:10:15	71
	00:10:16	69
	00:10:17	69
	00:10:18	69
	00:10:19	69
	00:10:20	71
	00:10:21	71
	00:10:22	71
	00:10:23	72
	00:10:24	73
	00:10:25	72
	00:10:26	70
	00:10:27	71
	00:10:28	71
	00:10:29	74
	00:10:30	77
	00:10:31	77
	00:10:32	77
	00:10:33	77
	00:10:34	76
	00:10:35	78
	00:10:36	79
	00:10:37	79
	00:10:38	77
	00:10:39	77
	00:10:40	75
	00:10:41	76
	00:10:42	76
	00:10:43	76
	00:10:44	74
	00:10:45	72
	00:10:46	72
	00:10:47	73
	00:10:48	73
	00:10:49	73
	00:10:50	72
	00:10:51	71
	00:10:52	70
	00:10:53	71
	00:10:54	74
	00:10:55	75
	00:10:56	74
	00:10:57	72
	00:10:58	74
	00:10:59	75
	00:11:00	75
	00:11:01	74
	00:11:02	72
	00:11:03	72
	00:11:04	74
	00:11:05	75
	00:11:06	74
	00:11:07	72
	00:11:08	71
	00:11:09	73
	00:11:10	75
	00:11:11	76
	00:11:12	76
	00:11:13	76
	00:11:14	76
	00:11:15	76
	00:11:16	75
	00:11:17	76
	00:11:18	77
	00:11:19	78
	00:11:20	80
	00:11:21	80
	00:11:22	79
	00:11:23	79
	00:11:24	79
	00:11:25	80
	00:11:26	80
	00:11:27	80
	00:11:28	78
	00:11:29	77
	00:11:30	77
	00:11:31	78
	00:11:32	76
	00:11:33	74
	00:11:34	74
	00:11:35	75
	00:11:36	75
	00:11:37	77
	00:11:38	76
	00:11:39	76
	00:11:40	76
	00:11:41	77
	00:11:42	78
	00:11:43	77
	00:11:44	77
	00:11:45	78
	00:11:46	77
	00:11:47	76
	00:11:48	76
	00:11:49	77
	00:11:50	78
	00:11:51	78
	00:11:52	77
	00:11:53	79
	00:11:54	81
	00:11:55	83
	00:11:56	81
	00:11:57	79
	00:11:58	79
	00:11:59	81
	00:12:00	81
	00:12:01	80
	00:12:02	78
	00:12:03	77
	00:12:04	78
	00:12:05	80
	00:12:06	80
	00:12:07	79
	00:12:08	78
	00:12:09	79
	00:12:10	80
	00:12:11	80
	00:12:12	78
	00:12:13	78
	00:12:14	76
	00:12:15	77
	00:12:16	77
	00:12:17	79
	00:12:18	78
	00:12:19	78
	00:12:20	78
	00:12:21	77
	00:12:22	78
	00:12:23	78
	00:12:24	78
	00:12:25	76
	00:12:26	76
	00:12:27	76
	00:12:28	76
	00:12:29	75
	00:12:30	73
	00:12:31	75
	00:12:32	75
	00:12:33	75
	00:12:34	73
	00:12:35	71
	00:12:36	71
	00:12:37	74
	00:12:38	74
	00:12:39	73
	00:12:40	73
	00:12:41	74
	00:12:42	74
	00:12:43	72
	00:12:44	71
	00:12:45	72
	00:12:46	74
	00:12:47	74
	00:12:48	73
	00:12:49	72
	00:12:50	72
	00:12:51	74
	00:12:52	73
	00:12:53	72
	00:12:54	72
	00:12:55	72
	00:12:56	74
	00:12:57	72
	00:12:58	70
	00:12:59	71
	00:13:00	72
	00:13:01	74
	00:13:02	75
	00:13:03	74
	00:13:04	73
	00:13:05	74
	00:13:06	74
	00:13:07	73
	00:13:08	72
	00:13:09	73
	00:13:10	75
	00:13:11	76
	00:13:12	75
	00:13:13	75
	00:13:14	76
	00:13:15	76
	00:13:16	76
	00:13:17	78
	00:13:18	80
	00:13:19	82
	00:13:20	83
	00:13:21	84
	00:13:22	85
	00:13:23	84
	00:13:24	84
	00:13:25	83
	00:13:26	82
	00:13:27	81
	00:13:28	82
	00:13:29	82
	00:13:30	82
	00:13:31	82
	00:13:32	83
	00:13:33	83
	00:13:34	83
	00:13:35	82
	00:13:36	80
	00:13:37	79
	00:13:38	78
	00:13:39	77
	00:13:40	78
	00:13:41	79
	00:13:42	79
	00:13:43	79
	00:13:44	81
	00:13:45	82
	00:13:46	81
	00:13:47	80
	00:13:48	80
	00:13:49	82
	00:13:50	85
	00:13:51	87
	00:13:52	91
	00:13:53	92
	00:13:54	92
	00:13:55	92
	00:13:56	91
	00:13:57	90
	00:13:58	89
	00:13:59	88
	00:14:00	87
	00:14:01	85
	00:14:02	83
	00:14:03	84
	00:14:04	85
	00:14:05	87
	00:14:06	87
	00:14:07	87
	00:14:08	85
	00:14:09	85
	00:14:10	85
	00:14:11	85
	00:14:12	86
	00:14:13	87
	00:14:14	88
	00:14:15	88
	00:14:16	88
	00:14:17	88
	00:14:18	86
	00:14:19	85
	00:14:20	83
	00:14:21	82
	00:14:22	82
	00:14:23	81
	00:14:24	80
	00:14:25	78
	00:14:26	77
	00:14:27	78
	00:14:28	79
	00:14:29	78
	00:14:30	76
	00:14:31	74
	00:14:32	74
	00:14:33	75
	00:14:34	74
	00:14:35	73
	00:14:36	73
	00:14:37	74
	00:14:38	75
	00:14:39	77
	00:14:40	77
	00:14:41	77
	00:14:42	77
	00:14:43	77
	00:14:44	77
	00:14:45	79
	00:14:46	80
	00:14:47	80
	00:14:48	80
	00:14:49	79
	00:14:50	79
	00:14:51	79
	00:14:52	82
	00:14:53	83
	00:14:54	85
	00:14:55	85
	00:14:56	85
	00:14:57	83
	00:14:58	83
	00:14:59	84
	00:15:00	84
	00:15:01	87
	00:15:02	91
	00:15:03	92
	00:15:04	91
	00:15:05	91
	00:15:06	90
	00:15:07	90
	00:15:08	91
	00:15:09	89
	00:15:10	88
	00:15:11	90
	00:15:12	92
	00:15:13	92
	00:15:14	96
	00:15:15	99
	00:15:16	101
	00:15:17	101
	00:15:18	101
	00:15:19	101
	00:15:20	99
	00:15:21	98
	00:15:22	97
	00:15:23	95
	00:15:24	93
	00:15:25	92
	00:15:26	92
	00:15:27	94
	00:15:28	92
	00:15:29	92
	00:15:30	92
	00:15:31	92
	00:15:32	89
	00:15:33	85
	00:15:34	85
	00:15:35	85
	00:15:36	84
	00:15:37	83
	00:15:38	83
	00:15:39	84
	00:15:40	84
	00:15:41	84
	00:15:42	84
	00:15:43	86
	00:15:44	86
	00:15:45	89
	00:15:46	89
	00:15:47	89
	00:15:48	89
	00:15:49	87
	00:15:50	85
	00:15:51	85
	00:15:52	85
	00:15:53	84
	00:15:54	84
	00:15:55	83
	00:15:56	85
	00:15:57	86
	00:15:58	87
	00:15:59	87
	00:16:00	87
	00:16:01	86
	00:16:02	88
	00:16:03	88
	00:16:04	89
	00:16:05	89
	00:16:06	89
	00:16:07	87
	00:16:08	87
	00:16:09	87
	00:16:10	88
	00:16:11	87
	00:16:12	87
	00:16:13	88
	00:16:14	89
	00:16:15	91
	00:16:16	94
	00:16:17	94
	00:16:18	94
	00:16:19	94
	00:16:20	93
	00:16:21	93
	00:16:22	94
	00:16:23	95
	00:16:24	95
	00:16:25	97
	00:16:26	99
	00:16:27	99
	00:16:28	98
	00:16:29	97
	00:16:30	97
	00:16:31	98
	00:16:32	99
	00:16:33	100
	00:16:34	100
	00:16:35	100
	00:16:36	97
	00:16:37	95
	00:16:38	90
	00:16:39	87
	00:16:40	84
	00:16:41	83
	00:16:42	83
	00:16:43	83
	00:16:44	81
	00:16:45	79
	00:16:46	79
	00:16:47	79
	00:16:48	77
	00:16:49	76
	00:16:50	75
	00:16:51	76
	00:16:52	76
	00:16:53	76
	00:16:54	77
	00:16:55	78
	00:16:56	80
	00:16:57	80
	00:16:58	82
	00:16:59	82
	00:17:00	81
	00:17:01	83
	00:17:02	85
	00:17:03	86
	00:17:04	86
	00:17:05	86
	00:17:06	86
	00:17:07	85
	00:17:08	85
	00:17:09	85
	00:17:10	83
	00:17:11	82
	00:17:12	82
	00:17:13	83
	00:17:14	82
	00:17:15	81
	00:17:16	80
	00:17:17	82
	00:17:18	83
	00:17:19	84
	00:17:20	83
	00:17:21	83
	00:17:22	83
	00:17:23	84
	00:17:24	84
	00:17:25	82
	00:17:26	82
	00:17:27	84
	00:17:28	85
	00:17:29	86
	00:17:30	87
	00:17:31	88
	00:17:32	88
	00:17:33	88
	00:17:34	87
	00:17:35	86
	00:17:36	85
	00:17:37	87
	00:17:38	87
	00:17:39	86
	00:17:40	85
	00:17:41	85
	00:17:42	83
	00:17:43	82
	00:17:44	82
	00:17:45	82
	00:17:46	83
	00:17:47	85
	00:17:48	86
	00:17:49	87
	00:17:50	86
	00:17:51	86
	00:17:52	84
	00:17:53	82
	00:17:54	80
	00:17:55	80
	00:17:56	80
	00:17:57	78
	00:17:58	76
	00:17:59	76
	00:18:00	74
	00:18:01	72
	00:18:02	72
	00:18:03	71
	00:18:04	70
	00:18:05	71
	00:18:06	70
	00:18:07	70
	00:18:08	69
	00:18:09	68
	00:18:10	68
	00:18:11	68
	00:18:12	69
	00:18:13	69
	00:18:14	70
	00:18:15	71
	00:18:16	70
	00:18:17	71
	00:18:18	71
	00:18:19	72
	00:18:20	72
	00:18:21	74
	00:18:22	75
	00:18:23	77
	00:18:24	77
	00:18:25	77
	00:18:26	76
	00:18:27	75
	00:18:28	77
	00:18:29	77
	00:18:30	78
	00:18:31	77
	00:18:32	77
	00:18:33	78
	00:18:34	78
	00:18:35	78
	00:18:36	77
	00:18:37	78
	00:18:38	78
	00:18:39	79
	00:18:40	80
	00:18:41	79
	00:18:42	81
	00:18:43	82
	00:18:44	83
	00:18:45	81
	00:18:46	81
	00:18:47	83
	00:18:48	83
	00:18:49	83
	00:18:50	82
	00:18:51	82
	00:18:52	83
	00:18:53	83
	00:18:54	83
	00:18:55	84
	00:18:56	83
	00:18:57	82
	00:18:58	80
	00:18:59	80
	00:19:00	80
	00:19:01	80
	00:19:02	80
	00:19:03	79
	00:19:04	78
	00:19:05	79
	00:19:06	79
	00:19:07	78
	00:19:08	77
	00:19:09	77
	00:19:10	78
	00:19:11	77
	00:19:12	78
	00:19:13	79
	00:19:14	80
	00:19:15	78
	00:19:16	77
	00:19:17	78
	00:19:18	80
	00:19:19	80
	00:19:20	80
	00:19:21	80
	00:19:22	79
	00:19:23	79
	00:19:24	80
	00:19:25	80
	00:19:26	80
	00:19:27	79
	00:19:28	80
	00:19:29	82
	00:19:30	84
	00:19:31	84
	00:19:32	84
	00:19:33	84
	00:19:34	83
	00:19:35	84
	00:19:36	84
	00:19:37	85
	00:19:38	85
	00:19:39	85
	00:19:40	84
	00:19:41	84
	00:19:42	84
	00:19:43	83
	00:19:44	80
	00:19:45	80
	00:19:46	82
	00:19:47	83
	00:19:48	83
	00:19:49	82
	00:19:50	79
	00:19:51	80
	00:19:52	82
	00:19:53	82
	00:19:54	81
	00:19:55	80
	00:19:56	80
	00:19:57	79
	00:19:58	79
	00:19:59	80
	00:20:00	80
	00:20:01	80
	00:20:02	80
	00:20:03	80
	00:20:04	80
	00:20:05	81
	00:20:06	82
	00:20:07	81
	00:20:08	79
	00:20:09	80
	00:20:10	82
	00:20:11	83
	00:20:12	83
	00:20:13	83
	00:20:14	83
	00:20:15	83
	00:20:16	82
	00:20:17	82
	00:20:18	84
	00:20:19	84
	00:20:20	84
	00:20:21	81
	00:20:22	80
	00:20:23	80
	00:20:24	82
	00:20:25	83
	00:20:26	83
	00:20:27	83
	00:20:28	81
	00:20:29	82
	00:20:30	82
	00:20:31	82
	00:20:32	81
	00:20:33	80
	00:20:34	81
	00:20:35	82
	00:20:36	83
	00:20:37	84
	00:20:38	86
	00:20:39	89
	00:20:40	89
	00:20:41	89
	00:20:42	89
	00:20:43	86
	00:20:44	85
	00:20:45	85
	00:20:46	86
	00:20:47	85
	00:20:48	84
	00:20:49	84
	00:20:50	83
	00:20:51	82
	00:20:52	83
	00:20:53	84
	00:20:54	86
	00:20:55	86
	00:20:56	86
	00:20:57	86
	00:20:58	86
	00:20:59	85
	00:21:00	83
	00:21:01	82
	00:21:02	83
	00:21:03	85
	00:21:04	85
	00:21:05	83
	00:21:06	83
	00:21:07	83
	00:21:08	82
	00:21:09	82
	00:21:10	83
	00:21:11	82
	00:21:12	82
	00:21:13	83
	00:21:14	84
	00:21:15	83
	00:21:16	83
	00:21:17	84
	00:21:18	83
	00:21:19	82
	00:21:20	83
	00:21:21	82
	00:21:22	84
	00:21:23	86
	00:21:24	87
	00:21:25	87
	00:21:26	87
	00:21:27	86
	00:21:28	86
	00:21:29	86
	00:21:30	86
	00:21:31	86
	00:21:32	85
	00:21:33	84
	00:21:34	85
	00:21:35	86
	00:21:36	86
	00:21:37	86
	00:21:38	87
	00:21:39	87
	00:21:40	86
	00:21:41	86
	00:21:42	86
	00:21:43	88
	00:21:44	88
	00:21:45	87
	00:21:46	87
	00:21:47	89
	00:21:48	90
	00:21:49	91
	00:21:50	92
	00:21:51	93
	00:21:52	94
	00:21:53	95
	00:21:54	95
	00:21:55	95
	00:21:56	94
	00:21:57	95
	00:21:58	96
	00:21:59	94
	00:22:00	94
	00:22:01	93
	00:22:02	94
	00:22:03	95
	00:22:04	95
	00:22:05	95
	00:22:06	95
	00:22:07	94
	00:22:08	94
	00:22:09	92
	00:22:10	93
	00:22:11	93
	00:22:12	95
	00:22:13	94
	00:22:14	94
	00:22:15	94
	00:22:16	93
	00:22:17	93
	00:22:18	93
	00:22:19	93
	00:22:20	92
	00:22:21	91
	00:22:22	92
	00:22:23	91
	00:22:24	91
	00:22:25	89
	00:22:26	88
	00:22:27	88
	00:22:28	89
	00:22:29	90
	00:22:30	89
	00:22:31	89
	00:22:32	89
	00:22:33	89
	00:22:34	91
	00:22:35	90
	00:22:36	90
	00:22:37	89
	00:22:38	89
	00:22:39	87
	00:22:40	85
	00:22:41	83
	00:22:42	83
	00:22:43	83
	00:22:44	84
	00:22:45	82
	00:22:46	82
	00:22:47	83
	00:22:48	83
	00:22:49	83
	00:22:50	84
	00:22:51	86
	00:22:52	87
	00:22:53	87
	00:22:54	88
	00:22:55	89
	00:22:56	91
	00:22:57	92
	00:22:58	93
	00:22:59	93
	00:23:00	93
	00:23:01	94
	00:23:02	94
	00:23:03	92
	00:23:04	92
	00:23:05	93
	00:23:06	93
	00:23:07	92
	00:23:08	92
	00:23:09	90
	00:23:10	89
	00:23:11	90
	00:23:12	88
	00:23:13	86
	00:23:14	85
	00:23:15	84
	00:23:16	84
	00:23:17	82
	00:23:18	81
	00:23:19	81
	00:23:20	83
	00:23:21	83
	00:23:22	81
	00:23:23	80
	00:23:24	81
	00:23:25	80
	00:23:26	78
	00:23:27	76
	00:23:28	76
	00:23:29	76
	00:23:30	76
	00:23:31	78
	00:23:32	77
	00:23:33	75
	00:23:34	75
	00:23:35	75
	00:23:36	74
	00:23:37	75
	00:23:38	75
	00:23:39	77
	00:23:40	76
	00:23:41	75
	00:23:42	74
	00:23:43	74
	00:23:44	75
	00:23:45	75
	00:23:46	74
	00:23:47	73
	00:23:48	75
	00:23:49	76
	00:23:50	75
	00:23:51	73
	00:23:52	73
	00:23:53	75
	00:23:54	76
	00:23:55	77
	00:23:56	77
	00:23:57	78
	00:23:58	78
	00:23:59	77
	00:24:00	79
	00:24:01	80
	00:24:02	81
	00:24:03	83
	00:24:04	84
	00:24:05	84
	00:24:06	83
	00:24:07	82
	00:24:08	81
	00:24:09	81
	00:24:10	82
	00:24:11	83
	00:24:12	83
	00:24:13	84
	00:24:14	84
	00:24:15	85
	00:24:16	85
	00:24:17	85
	00:24:18	86
	00:24:19	87
	00:24:20	86
	00:24:21	84
	00:24:22	82
	00:24:23	83
	00:24:24	84
	00:24:25	83
	00:24:26	82
	00:24:27	83
	00:24:28	83
	00:24:29	83
	00:24:30	81
	00:24:31	81
	00:24:32	82
	00:24:33	83
	00:24:34	82
	00:24:35	81
	00:24:36	83
	00:24:37	83
	00:24:38	83
	00:24:39	80
	00:24:40	81
	00:24:41	82
	00:24:42	82
	00:24:43	81
	00:24:44	81
	00:24:45	82
	00:24:46	82
	00:24:47	81
	00:24:48	81
	00:24:49	81
	00:24:50	82
	00:24:51	82
	00:24:52	83
	00:24:53	82
	00:24:54	83
	00:24:55	83
	00:24:56	83
	00:24:57	84
	00:24:58	86
	00:24:59	87
	00:25:00	88
	00:25:01	88
	00:25:02	88
	00:25:03	89
	00:25:04	88
	00:25:05	87
	00:25:06	87
	00:25:07	87
	00:25:08	85
	00:25:09	86
	00:25:10	85
	00:25:11	84
	00:25:12	84
	00:25:13	83
	00:25:14	82
	00:25:15	81
	00:25:16	81
	00:25:17	81
	00:25:18	82
	00:25:19	81
	00:25:20	80
	00:25:21	80
	00:25:22	79
	00:25:23	79
	00:25:24	78
	00:25:25	77
	00:25:26	77
	00:25:27	78
	00:25:28	78
	00:25:29	79
	00:25:30	79
	00:25:31	78
	00:25:32	77
	00:25:33	77
	00:25:34	78
	00:25:35	79
	00:25:36	79
	00:25:37	80
	00:25:38	80
	00:25:39	79
	00:25:40	80
	00:25:41	80
	00:25:42	80
	00:25:43	80
	00:25:44	80
	00:25:45	80
	00:25:46	80
	00:25:47	79
	00:25:48	78
	00:25:49	78
	00:25:50	77
	00:25:51	77
	00:25:52	77
	00:25:53	78
	00:25:54	78
	00:25:55	79
	00:25:56	78
	00:25:57	76
	00:25:58	76
	00:25:59	76
	00:26:00	76
	00:26:01	78
	00:26:02	78
	00:26:03	79
	00:26:04	79
	00:26:05	77
	00:26:06	77
	00:26:07	78
	00:26:08	78
	00:26:09	79
	00:26:10	81
	00:26:11	82
	00:26:12	82
	00:26:13	82
	00:26:14	81
	00:26:15	81
	00:26:16	80
	00:26:17	81
	00:26:18	82
	00:26:19	82
	00:26:20	81
	00:26:21	82
	00:26:22	82
	00:26:23	81
	00:26:24	82
	00:26:25	82
	00:26:26	83
	00:26:27	84
	00:26:28	87
	00:26:29	88
	00:26:30	87
	00:26:31	88
	00:26:32	87
	00:26:33	86
	00:26:34	85
	00:26:35	85
	00:26:36	85
	00:26:37	85
	00:26:38	86
	00:26:39	87
	00:26:40	85
	00:26:41	85
	00:26:42	86
	00:26:43	85
	00:26:44	83
	00:26:45	84
	00:26:46	84
	00:26:47	84
	00:26:48	85
	00:26:49	85
	00:26:50	85
	00:26:51	85
	00:26:52	84
	00:26:53	84
	00:26:54	85
	00:26:55	85
	00:26:56	85
	00:26:57	87
	00:26:58	87
	00:26:59	87
	00:27:00	87
	00:27:01	87
	00:27:02	88
	00:27:03	89
	00:27:04	89
	00:27:05	90
	00:27:06	90
	00:27:07	90
	00:27:08	88
	00:27:09	89
	00:27:10	89
	00:27:11	89
	00:27:12	90
	00:27:13	88
	00:27:14	88
	00:27:15	88
	00:27:16	87
	00:27:17	88
	00:27:18	88
	00:27:19	87
	00:27:20	88
	00:27:21	89
	00:27:22	91
	00:27:23	91
	00:27:24	90
	00:27:25	90
	00:27:26	90
	00:27:27	89
	00:27:28	89
	00:27:29	89
	00:27:30	91
	00:27:31	90
	00:27:32	91
	00:27:33	91
	00:27:34	90
	00:27:35	90
	00:27:36	90
	00:27:37	90
	00:27:38	90
	00:27:39	91
	00:27:40	92
	00:27:41	93
	00:27:42	93
	00:27:43	93
	00:27:44	93
	00:27:45	94
	00:27:46	94
	00:27:47	95
	00:27:48	97
	00:27:49	98
	00:27:50	98
	00:27:51	99
	00:27:52	100
	00:27:53	100
	00:27:54	101
	00:27:55	102
	00:27:56	103
	00:27:57	104
	00:27:58	103
	00:27:59	101
	00:28:00	101
	00:28:01	101
	00:28:02	101
	00:28:03	101
	00:28:04	100
	00:28:05	99
	00:28:06	99
	00:28:07	98
	00:28:08	95
	00:28:09	93
	00:28:10	92
	00:28:11	92
	00:28:12	90
	00:28:13	89
	00:28:14	88
	00:28:15	86
	00:28:16	85
	00:28:17	84
	00:28:18	84
	00:28:19	82
	00:28:20	81
	00:28:21	81
	00:28:22	80
	00:28:23	80
	00:28:24	80
	00:28:25	80
	00:28:26	80
	00:28:27	80
	00:28:28	80
	00:28:29	80
	00:28:30	80
	00:28:31	79
	00:28:32	79
	00:28:33	79
	00:28:34	78
	00:28:35	78
	00:28:36	76
	00:28:37	77
	00:28:38	77
	00:28:39	76
	00:28:40	77
	00:28:41	76
	00:28:42	76
	00:28:43	78
	00:28:44	78
	00:28:45	80
	00:28:46	79
	00:28:47	78
	00:28:48	78
	00:28:49	80
	00:28:50	79
	00:28:51	79
	00:28:52	80
	00:28:53	80
	00:28:54	81
	00:28:55	82
	00:28:56	82
	00:28:57	83
	00:28:58	85
	00:28:59	86
	00:29:00	87
	00:29:01	90
	00:29:02	92
	00:29:03	94
	00:29:04	95
	00:29:05	97
	00:29:06	97
	00:29:07	96
	00:29:08	96
	00:29:09	94
	00:29:10	93
	00:29:11	92
	00:29:12	92
	00:29:13	90
	00:29:14	90
	00:29:15	87
	00:29:16	85
	00:29:17	84
	00:29:18	85
	00:29:19	85
	00:29:20	85
	00:29:21	85
	00:29:22	85
	00:29:23	85
	00:29:24	81
	00:29:25	80
	00:29:26	80
	00:29:27	80
	00:29:28	80
	00:29:29	79
	00:29:30	78
	00:29:31	77
	00:29:32	77
	00:29:33	76
	00:29:34	76
	00:29:35	77
	00:29:36	77
	00:29:37	78
	00:29:38	76
	00:29:39	75
	00:29:40	76
	00:29:41	79
	00:29:42	80
	00:29:43	83
	00:29:44	83
	00:29:45	83
	00:29:46	83
	00:29:47	81
	00:29:48	81
	00:29:49	82
	00:29:50	82
	00:29:51	80
	00:29:52	80
	00:29:53	79
	00:29:54	78
	00:29:55	76
	00:29:56	75
	00:29:57	76
	00:29:58	76
	00:29:59	78
	00:30:00	80
	00:30:01	80
	00:30:02	80
	00:30:03	78
	00:30:04	78
	00:30:05	78
	00:30:06	78
	00:30:07	79
	00:30:08	80
	00:30:09	79
	00:30:10	80
	00:30:11	80
	00:30:12	82
	00:30:13	83
	00:30:14	83
	00:30:15	83
	00:30:16	82
	00:30:17	83
	00:30:18	84
	00:30:19	85
	00:30:20	85
	00:30:21	84
	00:30:22	83
	00:30:23	81
	00:30:24	80
	00:30:25	79
	00:30:26	79
	00:30:27	79
	00:30:28	81
	00:30:29	80
	00:30:30	80
	00:30:31	79
	00:30:32	80
	00:30:33	80
	00:30:34	81
	00:30:35	83
	00:30:36	86
	00:30:37	87
	00:30:38	89
	00:30:39	90
	00:30:40	92
	00:30:41	92
	00:30:42	92
	00:30:43	93
	00:30:44	94
	00:30:45	93
	00:30:46	93
	00:30:47	94
	00:30:48	93
	00:30:49	92
	00:30:50	91
	00:30:51	89
	00:30:52	89
	00:30:53	89
	00:30:54	89
	00:30:55	89
	00:30:56	90
	00:30:57	91
	00:30:58	91
	00:30:59	91
	00:31:00	91
	00:31:01	90
	00:31:02	90
	00:31:03	89
	00:31:04	89
	00:31:05	88
	00:31:06	88
	00:31:07	88
	00:31:08	90
	00:31:09	90
	00:31:10	90
	00:31:11	90
	00:31:12	88
	00:31:13	88
	00:31:14	87
	00:31:15	85
	00:31:16	85
	00:31:17	84
	00:31:18	82
	00:31:19	81
	00:31:20	80
	00:31:21	82
	00:31:22	83
	00:31:23	83
	00:31:24	81
	00:31:25	80
	00:31:26	76
	00:31:27	76
	00:31:28	76
	00:31:29	74
	00:31:30	73
	00:31:31	74
	00:31:32	74
	00:31:33	75
	00:31:34	76
	00:31:35	77
	00:31:36	76
	00:31:37	75
	00:31:38	76
	00:31:39	76
	00:31:40	76
	00:31:41	76
	00:31:42	77
	00:31:43	78
	00:31:44	78
	00:31:45	78
	00:31:46	78
	00:31:47	78
	00:31:48	78
	00:31:49	78
	00:31:50	78
	00:31:51	77
	00:31:52	76
	00:31:53	74
	00:31:54	73
	00:31:55	72
	00:31:56	71
	00:31:57	71
	00:31:58	71
	00:31:59	74
	00:32:00	74
	00:32:01	73
	00:32:02	71
	00:32:03	72
	00:32:04	73
	00:32:05	74
	00:32:06	75
	00:32:07	76
	00:32:08	74
	00:32:09	72
	00:32:10	72
	00:32:11	73
	00:32:12	74
	00:32:13	74
	00:32:14	75
	00:32:15	76
	00:32:16	76
	00:32:17	76
	00:32:18	75
	00:32:19	75
	00:32:20	74
	00:32:21	74
	00:32:22	75
	00:32:23	74
	00:32:24	75
	00:32:25	74
	00:32:26	73
	00:32:27	74
	00:32:28	73
	00:32:29	72
	00:32:30	72
	00:32:31	73
	00:32:32	73
	00:32:33	77
	00:32:34	77
	00:32:35	77
	00:32:36	78
	00:32:37	78
	00:32:38	78
	00:32:39	79
	00:32:40	81
	00:32:41	82
	00:32:42	82
	00:32:43	83
	00:32:44	83
	00:32:45	82
	00:32:46	83
	00:32:47	84
	00:32:48	84
	00:32:49	83
	00:32:50	82
	00:32:51	81
	00:32:52	80
	00:32:53	79
	00:32:54	79
	00:32:55	80
	00:32:56	80
	00:32:57	79
	00:32:58	79
	00:32:59	77
	00:33:00	76
	00:33:01	76
	00:33:02	75
	00:33:03	76
	00:33:04	77
	00:33:05	77
	00:33:06	79
	00:33:07	79
	00:33:08	78
	00:33:09	78
	00:33:10	78
	00:33:11	78
	00:33:12	80
	00:33:13	80
	00:33:14	82
	00:33:15	87
	00:33:16	89
[truncated: 1,727 more rows]
