# Supplementary material for: Handcycling with concurrent lower body low-frequency electromyostimulation significantly increases acute oxygen uptake: implications for rehabilitation and prevention
Source: PeerJ. 2022 May 18;10:e13333. doi: 10.7717/peerj.13333 (PMC9123886; doi:10.7717/peerj.13333)
Supplement: Supplemental Information 1 — Raw data for each participant (load, heart rate, spirometric data) and R-Scripts for data processing (as described in the material & method section under “Data aquisition”), and EMS intensity and blood lactate concentration. [file peerj-10-13333-s001.zip › raw_data/HR/EMS_Pilot_13_HR.CSV]

Name	Sport	Date	Start time	Duration	Total distance (km)	Average heart rate (bpm)	Average speed (km/h)	Max speed (km/h)	Average pace (min/km)	Max pace (min/km)	Calories	Fat percentage of calories(%)	Average cadence (rpm)	Average stride length (cm)	Running index	Training load	Ascent (m)	Descent (m)	Average power (W)	Max power (W)	Notes	Height (cm)	Weight (kg)	HR max	HR sit	VO2max
Ludwig R.	INDOOR_CYCLING	21-04-2021	08:42:51	01:03:43	0.00	93					275	47										182.0	74.0			57
Sample rate	Time	HR (bpm)	Speed (km/h)	Pace (min/km)	Cadence	Altitude (m)	Stride length (m)	Distances (m)	Temperatures (C)	Power (W)
1	00:00:00	94
	00:00:01	94
	00:00:02	94
	00:00:03	90
	00:00:04	85
	00:00:05	83
	00:00:06	83
	00:00:07	83
	00:00:08	83
	00:00:09	83
	00:00:10	83
	00:00:11	83
	00:00:12	83
	00:00:13	83
	00:00:14	83
	00:00:15	65
	00:00:16	65
	00:00:17	63
	00:00:18	66
	00:00:19	66
	00:00:20	66
	00:00:21	66
	00:00:22	66
	00:00:23	66
	00:00:24	65
	00:00:25	63
	00:00:26	64
	00:00:27	64
	00:00:28	64
	00:00:29	66
	00:00:30	67
	00:00:31	69
	00:00:32	72
	00:00:33	72
	00:00:34	72
	00:00:35	74
	00:00:36	80
	00:00:37	80
	00:00:38	82
	00:00:39	84
	00:00:40	86
	00:00:41	89
	00:00:42	96
	00:00:43	96
	00:00:44	99
	00:00:45	99
	00:00:46	99
	00:00:47	102
	00:00:48	104
	00:00:49	104
	00:00:50	104
	00:00:51	97
	00:00:52	93
	00:00:53	88
	00:00:54	88
	00:00:55	92
	00:00:56	96
	00:00:57	96
	00:00:58	96
	00:00:59	96
	00:01:00	96
	00:01:01	96
	00:01:02	91
	00:01:03	91
	00:01:04	97
	00:01:05	103
	00:01:06	106
	00:01:07	106
	00:01:08	108
	00:01:09	108
	00:01:10	108
	00:01:11	108
	00:01:12	108
	00:01:13	108
	00:01:14	108
	00:01:15	101
	00:01:16	101
	00:01:17	101
	00:01:18	100
	00:01:19	106
	00:01:20	106
	00:01:21	106
	00:01:22	106
	00:01:23	106
	00:01:24	106
	00:01:25	104
	00:01:26	104
	00:01:27	104
	00:01:28	104
	00:01:29	104
	00:01:30	104
	00:01:31	99
	00:01:32	94
	00:01:33	89
	00:01:34	85
	00:01:35	85
	00:01:36	85
	00:01:37	85
	00:01:38	84
	00:01:39	88
	00:01:40	91
	00:01:41	91
	00:01:42	98
	00:01:43	98
	00:01:44	98
	00:01:45	103
	00:01:46	103
	00:01:47	103
	00:01:48	107
	00:01:49	107
	00:01:50	107
	00:01:51	108
	00:01:52	108
	00:01:53	108
	00:01:54	110
	00:01:55	110
	00:01:56	110
	00:01:57	110
	00:01:58	110
	00:01:59	106
	00:02:00	106
	00:02:01	106
	00:02:02	99
	00:02:03	94
	00:02:04	94
	00:02:05	94
	00:02:06	94
	00:02:07	94
	00:02:08	94
	00:02:09	94
	00:02:10	94
	00:02:11	88
	00:02:12	88
	00:02:13	88
	00:02:14	88
	00:02:15	98
	00:02:16	98
	00:02:17	98
	00:02:18	98
	00:02:19	98
	00:02:20	98
	00:02:21	98
	00:02:22	98
	00:02:23	98
	00:02:24	98
	00:02:25	98
	00:02:26	98
	00:02:27	98
	00:02:28	101
	00:02:29	101
	00:02:30	101
	00:02:31	108
	00:02:32	108
	00:02:33	108
	00:02:34	111
	00:02:35	111
	00:02:36	111
	00:02:37	111
	00:02:38	111
	00:02:39	112
	00:02:40	113
	00:02:41	113
	00:02:42	113
	00:02:43	113
	00:02:44	108
	00:02:45	102
	00:02:46	102
	00:02:47	102
	00:02:48	102
	00:02:49	93
	00:02:50	92
	00:02:51	92
	00:02:52	84
	00:02:53	85
	00:02:54	87
	00:02:55	87
	00:02:56	87
	00:02:57	87
	00:02:58	87
	00:02:59	87
	00:03:00	79
	00:03:01	77
	00:03:02	77
	00:03:03	82
	00:03:04	91
	00:03:05	94
	00:03:06	94
	00:03:07	94
	00:03:08	94
	00:03:09	94
	00:03:10	94
	00:03:11	94
	00:03:12	94
	00:03:13	94
	00:03:14	94
	00:03:15	94
	00:03:16	94
	00:03:17	94
	00:03:18	94
	00:03:19	106
	00:03:20	106
	00:03:21	106
	00:03:22	106
	00:03:23	106
	00:03:24	106
	00:03:25	106
	00:03:26	106
	00:03:27	106
	00:03:28	119
	00:03:29	119
	00:03:30	119
	00:03:31	119
	00:03:32	119
	00:03:33	108
	00:03:34	108
	00:03:35	108
	00:03:36	108
	00:03:37	108
	00:03:38	108
	00:03:39	94
	00:03:40	91
	00:03:41	91
	00:03:42	91
	00:03:43	87
	00:03:44	88
	00:03:45	88
	00:03:46	88
	00:03:47	88
	00:03:48	88
	00:03:49	88
	00:03:50	88
	00:03:51	88
	00:03:52	88
	00:03:53	69
	00:03:54	65
	00:03:55	65
	00:03:56	63
	00:03:57	62
	00:03:58	63
	00:03:59	63
	00:04:00	62
	00:04:01	62
	00:04:02	69
	00:04:03	79
	00:04:04	90
	00:04:05	90
	00:04:06	92
	00:04:07	92
	00:04:08	92
	00:04:09	95
	00:04:10	100
	00:04:11	102
	00:04:12	106
	00:04:13	108
	00:04:14	108
	00:04:15	108
	00:04:16	108
	00:04:17	107
	00:04:18	111
	00:04:19	112
	00:04:20	113
	00:04:21	112
	00:04:22	112
	00:04:23	112
	00:04:24	113
	00:04:25	113
	00:04:26	113
	00:04:27	113
	00:04:28	105
	00:04:29	100
	00:04:30	100
	00:04:31	100
	00:04:32	100
	00:04:33	95
	00:04:34	90
	00:04:35	89
	00:04:36	88
	00:04:37	88
	00:04:38	88
	00:04:39	88
	00:04:40	88
	00:04:41	88
	00:04:42	90
	00:04:43	90
	00:04:44	90
	00:04:45	90
	00:04:46	90
	00:04:47	90
	00:04:48	85
	00:04:49	85
	00:04:50	81
	00:04:51	78
	00:04:52	83
	00:04:53	92
	00:04:54	92
	00:04:55	92
	00:04:56	92
	00:04:57	92
	00:04:58	92
	00:04:59	92
	00:05:00	92
	00:05:01	92
	00:05:02	92
	00:05:03	140
	00:05:04	140
	00:05:05	140
	00:05:06	140
	00:05:07	140
	00:05:08	118
	00:05:09	100
	00:05:10	95
	00:05:11	95
	00:05:12	95
	00:05:13	95
	00:05:14	95
	00:05:15	95
	00:05:16	93
	00:05:17	93
	00:05:18	90
	00:05:19	90
	00:05:20	90
	00:05:21	90
	00:05:22	90
	00:05:23	90
	00:05:24	86
	00:05:25	82
	00:05:26	82
	00:05:27	79
	00:05:28	84
	00:05:29	84
	00:05:30	84
	00:05:31	84
	00:05:32	88
	00:05:33	88
	00:05:34	88
	00:05:35	92
	00:05:36	95
	00:05:37	95
	00:05:38	92
	00:05:39	92
	00:05:40	96
	00:05:41	96
	00:05:42	96
	00:05:43	99
	00:05:44	99
	00:05:45	99
	00:05:46	107
	00:05:47	107
	00:05:48	103
	00:05:49	107
	00:05:50	104
	00:05:51	103
	00:05:52	105
	00:05:53	107
	00:05:54	107
	00:05:55	107
	00:05:56	107
	00:05:57	107
	00:05:58	107
	00:05:59	100
	00:06:00	100
	00:06:01	100
	00:06:02	94
	00:06:03	90
	00:06:04	88
	00:06:05	86
	00:06:06	83
	00:06:07	80
	00:06:08	79
	00:06:09	79
	00:06:10	79
	00:06:11	77
	00:06:12	73
	00:06:13	70
	00:06:14	69
	00:06:15	69
	00:06:16	71
	00:06:17	71
	00:06:18	71
	00:06:19	75
	00:06:20	75
	00:06:21	75
	00:06:22	75
	00:06:23	81
	00:06:24	81
	00:06:25	81
	00:06:26	80
	00:06:27	80
	00:06:28	80
	00:06:29	77
	00:06:30	82
	00:06:31	82
	00:06:32	87
	00:06:33	87
	00:06:34	87
	00:06:35	87
	00:06:36	87
	00:06:37	91
	00:06:38	91
	00:06:39	91
	00:06:40	92
	00:06:41	92
	00:06:42	92
	00:06:43	92
	00:06:44	88
	00:06:45	85
	00:06:46	85
	00:06:47	85
	00:06:48	85
	00:06:49	85
	00:06:50	86
	00:06:51	88
	00:06:52	85
	00:06:53	85
	00:06:54	85
	00:06:55	87
	00:06:56	87
	00:06:57	90
	00:06:58	90
	00:06:59	93
	00:07:00	93
	00:07:01	93
	00:07:02	93
	00:07:03	90
	00:07:04	90
	00:07:05	90
	00:07:06	97
	00:07:07	97
	00:07:08	97
	00:07:09	102
	00:07:10	106
	00:07:11	107
	00:07:12	110
	00:07:13	111
	00:07:14	112
	00:07:15	112
	00:07:16	112
	00:07:17	112
	00:07:18	112
	00:07:19	109
	00:07:20	109
	00:07:21	109
	00:07:22	109
	00:07:23	110
	00:07:24	110
	00:07:25	110
	00:07:26	110
	00:07:27	110
	00:07:28	110
	00:07:29	99
	00:07:30	99
	00:07:31	94
	00:07:32	89
	00:07:33	83
	00:07:34	83
	00:07:35	81
	00:07:36	81
	00:07:37	81
	00:07:38	81
	00:07:39	81
	00:07:40	80
	00:07:41	80
	00:07:42	78
	00:07:43	76
	00:07:44	79
	00:07:45	79
	00:07:46	84
	00:07:47	84
	00:07:48	84
	00:07:49	88
	00:07:50	88
	00:07:51	88
	00:07:52	88
	00:07:53	88
	00:07:54	88
	00:07:55	85
	00:07:56	85
	00:07:57	80
	00:07:58	79
	00:07:59	76
	00:08:00	76
	00:08:01	74
	00:08:02	74
	00:08:03	77
	00:08:04	76
	00:08:05	78
	00:08:06	78
	00:08:07	78
	00:08:08	78
	00:08:09	75
	00:08:10	72
	00:08:11	72
	00:08:12	74
	00:08:13	74
	00:08:14	76
	00:08:15	87
	00:08:16	87
	00:08:17	87
	00:08:18	96
	00:08:19	98
	00:08:20	103
	00:08:21	103
	00:08:22	104
	00:08:23	108
	00:08:24	108
	00:08:25	111
	00:08:26	111
	00:08:27	111
	00:08:28	111
	00:08:29	107
	00:08:30	107
	00:08:31	107
	00:08:32	107
	00:08:33	100
	00:08:34	95
	00:08:35	95
	00:08:36	90
	00:08:37	90
	00:08:38	91
	00:08:39	91
	00:08:40	91
	00:08:41	89
	00:08:42	86
	00:08:43	82
	00:08:44	82
	00:08:45	79
	00:08:46	79
	00:08:47	79
	00:08:48	82
	00:08:49	82
	00:08:50	82
	00:08:51	80
	00:08:52	80
	00:08:53	80
	00:08:54	78
	00:08:55	74
	00:08:56	74
	00:08:57	74
	00:08:58	72
	00:08:59	72
	00:09:00	72
	00:09:01	70
	00:09:02	70
	00:09:03	70
	00:09:04	70
	00:09:05	81
	00:09:06	86
	00:09:07	86
	00:09:08	91
	00:09:09	91
	00:09:10	91
	00:09:11	91
	00:09:12	88
	00:09:13	84
	00:09:14	82
	00:09:15	87
	00:09:16	83
	00:09:17	88
	00:09:18	88
	00:09:19	87
	00:09:20	85
	00:09:21	84
	00:09:22	83
	00:09:23	80
	00:09:24	79
	00:09:25	79
	00:09:26	78
	00:09:27	78
	00:09:28	83
	00:09:29	83
	00:09:30	83
	00:09:31	83
	00:09:32	83
	00:09:33	82
	00:09:34	82
	00:09:35	79
	00:09:36	76
	00:09:37	76
	00:09:38	81
	00:09:39	81
	00:09:40	85
	00:09:41	85
	00:09:42	85
	00:09:43	85
	00:09:44	86
	00:09:45	86
	00:09:46	86
	00:09:47	86
	00:09:48	86
	00:09:49	86
	00:09:50	86
	00:09:51	81
	00:09:52	78
	00:09:53	78
	00:09:54	74
	00:09:55	74
	00:09:56	74
	00:09:57	75
	00:09:58	80
	00:09:59	80
	00:10:00	80
	00:10:01	80
	00:10:02	80
	00:10:03	80
	00:10:04	80
	00:10:05	80
	00:10:06	74
	00:10:07	86
	00:10:08	86
	00:10:09	86
	00:10:10	86
	00:10:11	86
	00:10:12	86
	00:10:13	86
	00:10:14	83
	00:10:15	80
	00:10:16	80
	00:10:17	79
	00:10:18	76
	00:10:19	74
	00:10:20	72
	00:10:21	70
	00:10:22	68
	00:10:23	67
	00:10:24	66
	00:10:25	65
	00:10:26	65
	00:10:27	64
	00:10:28	63
	00:10:29	63
	00:10:30	62
	00:10:31	62
	00:10:32	61
	00:10:33	61
	00:10:34	61
	00:10:35	61
	00:10:36	59
	00:10:37	58
	00:10:38	57
	00:10:39	65
	00:10:40	68
	00:10:41	66
	00:10:42	66
	00:10:43	65
	00:10:44	65
	00:10:45	65
	00:10:46	65
	00:10:47	65
	00:10:48	65
	00:10:49	65
	00:10:50	65
	00:10:51	65
	00:10:52	65
	00:10:53	65
	00:10:54	65
	00:10:55	51
	00:10:56	52
	00:10:57	55
	00:10:58	55
	00:10:59	57
	00:11:00	57
	00:11:01	57
	00:11:02	57
	00:11:03	60
	00:11:04	72
	00:11:05	72
	00:11:06	72
	00:11:07	77
	00:11:08	77
	00:11:09	77
	00:11:10	77
	00:11:11	77
	00:11:12	77
	00:11:13	77
	00:11:14	77
	00:11:15	77
	00:11:16	77
	00:11:17	77
	00:11:18	77
	00:11:19	77
	00:11:20	77
	00:11:21	77
	00:11:22	77
	00:11:23	77
	00:11:24	81
	00:11:25	71
	00:11:26	66
	00:11:27	64
	00:11:28	64
	00:11:29	63
	00:11:30	62
	00:11:31	61
	00:11:32	61
	00:11:33	61
	00:11:34	61
	00:11:35	63
	00:11:36	63
	00:11:37	63
	00:11:38	63
	00:11:39	63
	00:11:40	63
	00:11:41	63
	00:11:42	63
	00:11:43	63
	00:11:44	63
	00:11:45	63
	00:11:46	126
	00:11:47	114
	00:11:48	109
	00:11:49	103
	00:11:50	103
	00:11:51	103
	00:11:52	101
	00:11:53	102
	00:11:54	101
	00:11:55	101
	00:11:56	103
	00:11:57	103
	00:11:58	103
	00:11:59	103
	00:12:00	99
	00:12:01	97
	00:12:02	97
	00:12:03	94
	00:12:04	94
	00:12:05	94
	00:12:06	94
	00:12:07	89
	00:12:08	89
	00:12:09	89
	00:12:10	84
	00:12:11	84
	00:12:12	84
	00:12:13	85
	00:12:14	87
	00:12:15	87
	00:12:16	87
	00:12:17	87
	00:12:18	87
	00:12:19	86
	00:12:20	82
	00:12:21	82
	00:12:22	82
	00:12:23	78
	00:12:24	75
	00:12:25	72
	00:12:26	72
	00:12:27	72
	00:12:28	72
	00:12:29	87
	00:12:30	87
	00:12:31	87
	00:12:32	87
	00:12:33	87
	00:12:34	94
	00:12:35	94
	00:12:36	89
	00:12:37	85
	00:12:38	85
	00:12:39	82
	00:12:40	79
	00:12:41	78
	00:12:42	75
	00:12:43	75
	00:12:44	76
	00:12:45	77
	00:12:46	77
	00:12:47	77
	00:12:48	77
	00:12:49	77
	00:12:50	77
	00:12:51	78
	00:12:52	75
	00:12:53	75
	00:12:54	73
	00:12:55	73
	00:12:56	71
	00:12:57	71
	00:12:58	71
	00:12:59	70
	00:13:00	72
	00:13:01	76
	00:13:02	76
	00:13:03	80
	00:13:04	82
	00:13:05	82
	00:13:06	83
	00:13:07	91
	00:13:08	95
	00:13:09	95
	00:13:10	98
	00:13:11	98
	00:13:12	98
	00:13:13	98
	00:13:14	98
	00:13:15	98
	00:13:16	93
	00:13:17	89
	00:13:18	85
	00:13:19	81
	00:13:20	81
	00:13:21	81
	00:13:22	77
	00:13:23	74
	00:13:24	74
	00:13:25	74
	00:13:26	72
	00:13:27	72
	00:13:28	72
	00:13:29	72
	00:13:30	76
	00:13:31	79
	00:13:32	85
	00:13:33	85
	00:13:34	85
	00:13:35	85
	00:13:36	85
	00:13:37	82
	00:13:38	82
	00:13:39	82
	00:13:40	87
	00:13:41	91
	00:13:42	91
	00:13:43	91
	00:13:44	94
	00:13:45	94
	00:13:46	94
	00:13:47	90
	00:13:48	86
	00:13:49	83
	00:13:50	80
	00:13:51	78
	00:13:52	78
	00:13:53	78
	00:13:54	77
	00:13:55	76
	00:13:56	73
	00:13:57	71
	00:13:58	71
	00:13:59	71
	00:14:00	71
	00:14:01	71
	00:14:02	71
	00:14:03	71
	00:14:04	70
	00:14:05	70
	00:14:06	70
	00:14:07	76
	00:14:08	76
	00:14:09	80
	00:14:10	80
	00:14:11	81
	00:14:12	82
	00:14:13	84
	00:14:14	91
	00:14:15	96
	00:14:16	96
	00:14:17	96
	00:14:18	96
	00:14:19	94
	00:14:20	94
	00:14:21	94
	00:14:22	94
	00:14:23	100
	00:14:24	104
	00:14:25	104
	00:14:26	104
	00:14:27	104
	00:14:28	100
	00:14:29	96
	00:14:30	91
	00:14:31	87
	00:14:32	87
	00:14:33	84
	00:14:34	81
	00:14:35	80
	00:14:36	80
	00:14:37	78
	00:14:38	76
	00:14:39	76
	00:14:40	76
	00:14:41	78
	00:14:42	81
	00:14:43	81
	00:14:44	83
	00:14:45	83
	00:14:46	87
	00:14:47	92
	00:14:48	97
	00:14:49	101
	00:14:50	103
	00:14:51	103
	00:14:52	107
	00:14:53	110
	00:14:54	113
	00:14:55	115
	00:14:56	115
	00:14:57	115
	00:14:58	116
	00:14:59	110
	00:15:00	109
	00:15:01	107
	00:15:02	107
	00:15:03	113
	00:15:04	113
	00:15:05	113
	00:15:06	109
	00:15:07	107
	00:15:08	102
	00:15:09	94
	00:15:10	90
	00:15:11	90
	00:15:12	86
	00:15:13	86
	00:15:14	80
	00:15:15	80
	00:15:16	78
	00:15:17	78
	00:15:18	78
	00:15:19	78
	00:15:20	78
	00:15:21	78
	00:15:22	78
	00:15:23	78
	00:15:24	78
	00:15:25	78
	00:15:26	76
	00:15:27	76
	00:15:28	76
	00:15:29	72
	00:15:30	69
	00:15:31	68
	00:15:32	69
	00:15:33	68
	00:15:34	67
	00:15:35	67
	00:15:36	79
	00:15:37	79
	00:15:38	79
	00:15:39	88
	00:15:40	88
	00:15:41	88
	00:15:42	95
	00:15:43	95
	00:15:44	95
	00:15:45	95
	00:15:46	95
	00:15:47	95
	00:15:48	90
	00:15:49	86
	00:15:50	86
	00:15:51	83
	00:15:52	83
	00:15:53	80
	00:15:54	77
	00:15:55	77
	00:15:56	74
	00:15:57	70
	00:15:58	70
	00:15:59	72
	00:16:00	72
	00:16:01	72
	00:16:02	72
	00:16:03	71
	00:16:04	71
	00:16:05	69
	00:16:06	69
	00:16:07	68
	00:16:08	67
	00:16:09	67
	00:16:10	66
	00:16:11	65
	00:16:12	64
	00:16:13	64
	00:16:14	64
	00:16:15	64
	00:16:16	66
	00:16:17	67
	00:16:18	67
	00:16:19	67
	00:16:20	66
	00:16:21	64
	00:16:22	64
	00:16:23	63
	00:16:24	63
	00:16:25	63
	00:16:26	62
	00:16:27	62
	00:16:28	62
	00:16:29	62
	00:16:30	62
	00:16:31	62
	00:16:32	65
	00:16:33	64
	00:16:34	64
	00:16:35	64
	00:16:36	65
	00:16:37	65
	00:16:38	64
	00:16:39	68
	00:16:40	68
	00:16:41	68
	00:16:42	67
	00:16:43	73
	00:16:44	73
	00:16:45	73
	00:16:46	73
	00:16:47	73
	00:16:48	72
	00:16:49	71
	00:16:50	72
	00:16:51	72
	00:16:52	72
	00:16:53	72
	00:16:54	70
	00:16:55	69
	00:16:56	69
	00:16:57	68
	00:16:58	66
	00:16:59	66
	00:17:00	66
	00:17:01	66
	00:17:02	68
	00:17:03	68
	00:17:04	68
	00:17:05	68
	00:17:06	66
	00:17:07	65
	00:17:08	63
	00:17:09	62
	00:17:10	62
	00:17:11	62
	00:17:12	62
	00:17:13	62
	00:17:14	76
	00:17:15	81
	00:17:16	81
	00:17:17	81
	00:17:18	81
	00:17:19	81
	00:17:20	81
	00:17:21	81
	00:17:22	81
	00:17:23	81
	00:17:24	81
	00:17:25	81
	00:17:26	83
	00:17:27	83
	00:17:28	80
	00:17:29	79
	00:17:30	78
	00:17:31	78
	00:17:32	78
	00:17:33	77
	00:17:34	77
	00:17:35	77
	00:17:36	77
	00:17:37	75
	00:17:38	73
	00:17:39	73
	00:17:40	73
	00:17:41	73
	00:17:42	73
	00:17:43	73
	00:17:44	73
	00:17:45	73
	00:17:46	73
	00:17:47	73
	00:17:48	73
	00:17:49	78
	00:17:50	78
	00:17:51	73
	00:17:52	73
	00:17:53	80
	00:17:54	80
	00:17:55	80
	00:17:56	80
	00:17:57	77
	00:17:58	77
	00:17:59	76
	00:18:00	75
	00:18:01	77
	00:18:02	77
	00:18:03	77
	00:18:04	74
	00:18:05	74
	00:18:06	79
	00:18:07	88
	00:18:08	91
	00:18:09	91
	00:18:10	91
	00:18:11	91
	00:18:12	91
	00:18:13	89
	00:18:14	89
	00:18:15	85
	00:18:16	83
	00:18:17	80
	00:18:18	79
	00:18:19	76
	00:18:20	76
	00:18:21	76
	00:18:22	75
	00:18:23	74
	00:18:24	73
	00:18:25	74
	00:18:26	75
	00:18:27	74
	00:18:28	74
	00:18:29	75
	00:18:30	75
	00:18:31	75
	00:18:32	75
	00:18:33	77
	00:18:34	78
	00:18:35	78
	00:18:36	77
	00:18:37	76
	00:18:38	76
	00:18:39	76
	00:18:40	76
	00:18:41	75
	00:18:42	77
	00:18:43	75
	00:18:44	74
	00:18:45	74
	00:18:46	74
	00:18:47	74
	00:18:48	74
	00:18:49	74
	00:18:50	74
	00:18:51	74
	00:18:52	74
	00:18:53	74
	00:18:54	74
	00:18:55	74
	00:18:56	76
	00:18:57	76
	00:18:58	76
	00:18:59	76
	00:19:00	76
	00:19:01	76
	00:19:02	76
	00:19:03	76
	00:19:04	76
	00:19:05	76
	00:19:06	76
	00:19:07	76
	00:19:08	91
	00:19:09	90
	00:19:10	90
	00:19:11	90
	00:19:12	90
	00:19:13	88
	00:19:14	86
	00:19:15	86
	00:19:16	86
	00:19:17	85
	00:19:18	83
	00:19:19	82
	00:19:20	82
	00:19:21	82
	00:19:22	82
	00:19:23	86
	00:19:24	86
	00:19:25	91
	00:19:26	91
	00:19:27	90
	00:19:28	90
	00:19:29	92
	00:19:30	92
	00:19:31	93
	00:19:32	96
	00:19:33	96
	00:19:34	96
	00:19:35	98
	00:19:36	100
	00:19:37	100
	00:19:38	100
	00:19:39	98
	00:19:40	98
	00:19:41	95
	00:19:42	95
	00:19:43	94
	00:19:44	93
	00:19:45	92
	00:19:46	90
	00:19:47	90
	00:19:48	91
	00:19:49	91
	00:19:50	91
	00:19:51	93
	00:19:52	93
	00:19:53	93
	00:19:54	93
	00:19:55	91
	00:19:56	90
	00:19:57	90
	00:19:58	88
	00:19:59	87
	00:20:00	87
	00:20:01	87
	00:20:02	92
	00:20:03	92
	00:20:04	92
	00:20:05	89
	00:20:06	88
	00:20:07	88
	00:20:08	87
	00:20:09	87
	00:20:10	86
	00:20:11	85
	00:20:12	85
	00:20:13	86
	00:20:14	87
	00:20:15	86
	00:20:16	85
	00:20:17	85
	00:20:18	84
	00:20:19	84
	00:20:20	86
	00:20:21	90
	00:20:22	90
	00:20:23	97
	00:20:24	100
	00:20:25	100
	00:20:26	100
	00:20:27	100
	00:20:28	97
	00:20:29	97
	00:20:30	94
	00:20:31	94
	00:20:32	93
	00:20:33	92
	00:20:34	91
	00:20:35	91
	00:20:36	89
	00:20:37	89
	00:20:38	88
	00:20:39	88
	00:20:40	88
	00:20:41	88
	00:20:42	88
	00:20:43	88
	00:20:44	89
	00:20:45	89
	00:20:46	87
	00:20:47	87
	00:20:48	86
	00:20:49	85
	00:20:50	86
	00:20:51	85
	00:20:52	85
	00:20:53	95
	00:20:54	95
	00:20:55	94
	00:20:56	92
	00:20:57	92
	00:20:58	93
	00:20:59	92
	00:21:00	92
	00:21:01	93
	00:21:02	93
	00:21:03	93
	00:21:04	93
	00:21:05	92
	00:21:06	92
	00:21:07	91
	00:21:08	91
	00:21:09	90
	00:21:10	90
	00:21:11	89
	00:21:12	90
	00:21:13	90
	00:21:14	88
	00:21:15	87
	00:21:16	87
	00:21:17	88
	00:21:18	88
	00:21:19	88
	00:21:20	88
	00:21:21	88
	00:21:22	88
	00:21:23	86
	00:21:24	84
	00:21:25	83
	00:21:26	82
	00:21:27	82
	00:21:28	85
	00:21:29	85
	00:21:30	85
	00:21:31	90
	00:21:32	97
	00:21:33	97
	00:21:34	103
	00:21:35	103
	00:21:36	103
	00:21:37	101
	00:21:38	99
	00:21:39	95
	00:21:40	95
	00:21:41	95
	00:21:42	92
	00:21:43	90
	00:21:44	90
	00:21:45	90
	00:21:46	90
	00:21:47	90
	00:21:48	90
	00:21:49	90
	00:21:50	85
	00:21:51	86
	00:21:52	85
	00:21:53	86
	00:21:54	86
	00:21:55	86
	00:21:56	85
	00:21:57	83
	00:21:58	82
	00:21:59	82
	00:22:00	82
	00:22:01	82
	00:22:02	83
	00:22:03	83
	00:22:04	83
	00:22:05	84
	00:22:06	82
	00:22:07	82
	00:22:08	81
	00:22:09	82
	00:22:10	82
	00:22:11	82
	00:22:12	83
	00:22:13	84
	00:22:14	84
	00:22:15	84
	00:22:16	88
	00:22:17	88
	00:22:18	87
	00:22:19	87
	00:22:20	86
	00:22:21	87
	00:22:22	87
	00:22:23	87
	00:22:24	86
	00:22:25	83
	00:22:26	83
	00:22:27	84
	00:22:28	84
	00:22:29	84
	00:22:30	84
	00:22:31	84
	00:22:32	84
	00:22:33	84
	00:22:34	84
	00:22:35	84
	00:22:36	83
	00:22:37	84
	00:22:38	83
	00:22:39	84
	00:22:40	84
	00:22:41	84
	00:22:42	84
	00:22:43	85
	00:22:44	84
	00:22:45	85
	00:22:46	85
	00:22:47	85
	00:22:48	84
	00:22:49	82
	00:22:50	82
	00:22:51	90
	00:22:52	90
	00:22:53	90
	00:22:54	90
	00:22:55	88
	00:22:56	87
	00:22:57	86
	00:22:58	92
	00:22:59	92
	00:23:00	92
	00:23:01	92
	00:23:02	92
	00:23:03	92
	00:23:04	92
	00:23:05	92
	00:23:06	92
	00:23:07	91
	00:23:08	91
	00:23:09	91
	00:23:10	91
	00:23:11	91
	00:23:12	90
	00:23:13	90
	00:23:14	90
	00:23:15	96
	00:23:16	96
	00:23:17	96
	00:23:18	95
	00:23:19	94
	00:23:20	92
	00:23:21	91
	00:23:22	91
	00:23:23	90
	00:23:24	88
	00:23:25	86
	00:23:26	86
	00:23:27	84
	00:23:28	84
	00:23:29	84
	00:23:30	87
	00:23:31	87
	00:23:32	87
	00:23:33	87
	00:23:34	87
	00:23:35	86
	00:23:36	84
	00:23:37	84
	00:23:38	83
	00:23:39	82
	00:23:40	80
	00:23:41	80
	00:23:42	81
	00:23:43	81
	00:23:44	87
	00:23:45	87
	00:23:46	93
	00:23:47	93
	00:23:48	91
	00:23:49	90
	00:23:50	90
	00:23:51	90
	00:23:52	90
	00:23:53	90
	00:23:54	90
	00:23:55	90
	00:23:56	88
	00:23:57	88
	00:23:58	88
	00:23:59	86
	00:24:00	94
	00:24:01	99
	00:24:02	99
	00:24:03	99
	00:24:04	97
	00:24:05	96
	00:24:06	94
	00:24:07	92
	00:24:08	92
	00:24:09	92
	00:24:10	92
	00:24:11	92
	00:24:12	91
	00:24:13	91
	00:24:14	90
	00:24:15	90
	00:24:16	90
	00:24:17	91
	00:24:18	89
	00:24:19	89
	00:24:20	90
	00:24:21	89
	00:24:22	88
	00:24:23	89
	00:24:24	88
	00:24:25	89
	00:24:26	88
	00:24:27	88
	00:24:28	87
	00:24:29	86
	00:24:30	86
	00:24:31	86
	00:24:32	87
	00:24:33	87
	00:24:34	86
	00:24:35	85
	00:24:36	84
	00:24:37	86
	00:24:38	87
	00:24:39	87
	00:24:40	86
	00:24:41	86
	00:24:42	86
	00:24:43	86
	00:24:44	94
	00:24:45	96
	00:24:46	95
	00:24:47	94
	00:24:48	94
	00:24:49	93
	00:24:50	91
	00:24:51	90
	00:24:52	90
	00:24:53	89
	00:24:54	89
	00:24:55	88
	00:24:56	88
	00:24:57	88
	00:24:58	88
	00:24:59	87
	00:25:00	90
	00:25:01	90
	00:25:02	90
	00:25:03	90
	00:25:04	89
	00:25:05	89
	00:25:06	89
	00:25:07	87
	00:25:08	86
	00:25:09	86
	00:25:10	85
	00:25:11	90
	00:25:12	90
	00:25:13	89
	00:25:14	87
	00:25:15	86
	00:25:16	86
	00:25:17	85
	00:25:18	86
	00:25:19	87
	00:25:20	88
	00:25:21	92
	00:25:22	92
	00:25:23	92
	00:25:24	92
	00:25:25	91
	00:25:26	91
	00:25:27	90
	00:25:28	90
	00:25:29	90
	00:25:30	88
	00:25:31	88
	00:25:32	85
	00:25:33	85
	00:25:34	92
	00:25:35	92
	00:25:36	92
	00:25:37	92
	00:25:38	92
	00:25:39	93
	00:25:40	92
	00:25:41	91
	00:25:42	89
	00:25:43	88
	00:25:44	88
	00:25:45	89
	00:25:46	89
	00:25:47	98
	00:25:48	99
	00:25:49	99
	00:25:50	97
	00:25:51	96
	00:25:52	95
	00:25:53	92
	00:25:54	91
	00:25:55	91
	00:25:56	90
	00:25:57	88
	00:25:58	88
	00:25:59	88
	00:26:00	86
	00:26:01	86
	00:26:02	87
	00:26:03	87
	00:26:04	86
	00:26:05	85
	00:26:06	85
	00:26:07	86
	00:26:08	86
	00:26:09	86
	00:26:10	85
	00:26:11	85
	00:26:12	85
	00:26:13	86
	00:26:14	87
	00:26:15	88
	00:26:16	88
	00:26:17	88
	00:26:18	88
	00:26:19	87
	00:26:20	87
	00:26:21	88
	00:26:22	87
	00:26:23	87
	00:26:24	86
	00:26:25	86
	00:26:26	86
	00:26:27	86
	00:26:28	91
	00:26:29	91
	00:26:30	91
	00:26:31	91
	00:26:32	91
	00:26:33	91
	00:26:34	89
	00:26:35	89
	00:26:36	89
	00:26:37	88
	00:26:38	87
	00:26:39	86
	00:26:40	86
	00:26:41	86
	00:26:42	86
	00:26:43	86
	00:26:44	88
	00:26:45	88
	00:26:46	88
	00:26:47	87
	00:26:48	91
	00:26:49	91
	00:26:50	97
	00:26:51	100
	00:26:52	100
	00:26:53	105
	00:26:54	105
	00:26:55	103
	00:26:56	102
	00:26:57	100
	00:26:58	97
	00:26:59	96
	00:27:00	94
	00:27:01	93
	00:27:02	93
	00:27:03	92
	00:27:04	92
	00:27:05	92
	00:27:06	92
	00:27:07	92
	00:27:08	92
	00:27:09	94
	00:27:10	94
	00:27:11	94
	00:27:12	92
	00:27:13	91
	00:27:14	91
	00:27:15	92
	00:27:16	91
	00:27:17	91
	00:27:18	91
	00:27:19	91
	00:27:20	91
	00:27:21	89
	00:27:22	89
	00:27:23	90
	00:27:24	90
	00:27:25	90
	00:27:26	90
	00:27:27	90
	00:27:28	88
	00:27:29	88
	00:27:30	87
	00:27:31	92
	00:27:32	91
	00:27:33	91
	00:27:34	91
	00:27:35	96
	00:27:36	96
	00:27:37	96
	00:27:38	95
	00:27:39	91
	00:27:40	89
	00:27:41	89
	00:27:42	89
	00:27:43	89
	00:27:44	89
	00:27:45	89
	00:27:46	89
	00:27:47	89
	00:27:48	89
	00:27:49	97
	00:27:50	97
	00:27:51	96
	00:27:52	95
	00:27:53	95
	00:27:54	95
	00:27:55	93
	00:27:56	92
	00:27:57	92
	00:27:58	92
	00:27:59	90
	00:28:00	90
	00:28:01	90
	00:28:02	89
	00:28:03	87
	00:28:04	85
	00:28:05	85
	00:28:06	85
	00:28:07	85
	00:28:08	85
	00:28:09	85
	00:28:10	85
	00:28:11	85
	00:28:12	85
	00:28:13	85
	00:28:14	90
	00:28:15	88
	00:28:16	88
	00:28:17	88
	00:28:18	85
	00:28:19	84
	00:28:20	84
	00:28:21	83
	00:28:22	83
	00:28:23	83
	00:28:24	83
	00:28:25	83
	00:28:26	83
	00:28:27	83
	00:28:28	83
	00:28:29	83
	00:28:30	82
	00:28:31	77
	00:28:32	72
	00:28:33	72
	00:28:34	71
	00:28:35	70
	00:28:36	68
	00:28:37	67
	00:28:38	67
	00:28:39	68
	00:28:40	69
	00:28:41	70
	00:28:42	70
	00:28:43	69
	00:28:44	69
	00:28:45	71
	00:28:46	70
	00:28:47	69
	00:28:48	69
	00:28:49	67
	00:28:50	65
	00:28:51	64
	00:28:52	65
	00:28:53	65
	00:28:54	62
	00:28:55	62
	00:28:56	62
	00:28:57	62
	00:28:58	62
	00:28:59	59
	00:29:00	60
	00:29:01	61
	00:29:02	61
	00:29:03	61
	00:29:04	60
	00:29:05	61
	00:29:06	61
	00:29:07	61
	00:29:08	61
	00:29:09	60
	00:29:10	59
	00:29:11	60
	00:29:12	61
	00:29:13	61
	00:29:14	61
	00:29:15	62
	00:29:16	62
	00:29:17	61
	00:29:18	61
	00:29:19	61
	00:29:20	60
	00:29:21	60
	00:29:22	59
	00:29:23	59
	00:29:24	60
	00:29:25	58
	00:29:26	60
	00:29:27	61
	00:29:28	61
	00:29:29	64
	00:29:30	65
	00:29:31	68
	00:29:32	71
	00:29:33	72
	00:29:34	72
	00:29:35	72
	00:29:36	71
	00:29:37	69
	00:29:38	67
	00:29:39	67
	00:29:40	67
	00:29:41	66
	00:29:42	65
	00:29:43	65
	00:29:44	65
	00:29:45	67
	00:29:46	67
	00:29:47	68
	00:29:48	68
	00:29:49	69
	00:29:50	69
	00:29:51	69
	00:29:52	69
	00:29:53	68
	00:29:54	68
	00:29:55	67
	00:29:56	65
	00:29:57	66
	00:29:58	67
	00:29:59	67
	00:30:00	67
	00:30:01	67
	00:30:02	65
	00:30:03	67
	00:30:04	67
	00:30:05	67
	00:30:06	67
	00:30:07	65
	00:30:08	64
	00:30:09	63
	00:30:10	63
	00:30:11	63
	00:30:12	63
	00:30:13	62
	00:30:14	63
	00:30:15	64
	00:30:16	63
	00:30:17	63
	00:30:18	63
	00:30:19	63
	00:30:20	62
	00:30:21	61
	00:30:22	66
	00:30:23	65
	00:30:24	64
	00:30:25	63
	00:30:26	64
	00:30:27	64
	00:30:28	63
	00:30:29	62
	00:30:30	62
	00:30:31	63
	00:30:32	61
	00:30:33	60
	00:30:34	60
	00:30:35	60
	00:30:36	62
	00:30:37	63
	00:30:38	64
	00:30:39	64
	00:30:40	66
	00:30:41	66
	00:30:42	66
	00:30:43	66
	00:30:44	65
	00:30:45	65
	00:30:46	65
	00:30:47	65
	00:30:48	64
	00:30:49	63
	00:30:50	64
	00:30:51	64
	00:30:52	64
	00:30:53	63
	00:30:54	64
	00:30:55	65
	00:30:56	65
	00:30:57	63
	00:30:58	64
	00:30:59	65
	00:31:00	66
	00:31:01	66
	00:31:02	66
	00:31:03	66
	00:31:04	65
	00:31:05	65
	00:31:06	64
	00:31:07	61
	00:31:08	61
	00:31:09	61
	00:31:10	61
	00:31:11	58
	00:31:12	59
	00:31:13	60
	00:31:14	60
	00:31:15	60
	00:31:16	60
	00:31:17	60
	00:31:18	60
	00:31:19	60
	00:31:20	59
	00:31:21	59
	00:31:22	57
	00:31:23	58
	00:31:24	58
	00:31:25	58
	00:31:26	61
	00:31:27	61
	00:31:28	61
	00:31:29	61
	00:31:30	61
	00:31:31	61
	00:31:32	61
	00:31:33	62
	00:31:34	64
	00:31:35	65
	00:31:36	67
	00:31:37	67
	00:31:38	67
	00:31:39	67
	00:31:40	65
	00:31:41	65
	00:31:42	64
	00:31:43	64
	00:31:44	63
	00:31:45	63
	00:31:46	63
	00:31:47	63
	00:31:48	63
	00:31:49	63
	00:31:50	62
	00:31:51	62
	00:31:52	62
	00:31:53	61
	00:31:54	61
	00:31:55	60
	00:31:56	59
	00:31:57	59
	00:31:58	60
	00:31:59	61
	00:32:00	63
	00:32:01	61
	00:32:02	59
	00:32:03	58
	00:32:04	58
	00:32:05	57
	00:32:06	56
	00:32:07	56
	00:32:08	55
	00:32:09	55
	00:32:10	56
	00:32:11	56
	00:32:12	55
	00:32:13	55
	00:32:14	55
	00:32:15	55
	00:32:16	55
	00:32:17	55
	00:32:18	61
	00:32:19	61
	00:32:20	61
	00:32:21	61
	00:32:22	62
	00:32:23	62
	00:32:24	64
	00:32:25	63
	00:32:26	65
	00:32:27	65
	00:32:28	65
	00:32:29	64
	00:32:30	66
	00:32:31	64
	00:32:32	63
	00:32:33	63
	00:32:34	61
	00:32:35	64
	00:32:36	65
	00:32:37	67
	00:32:38	67
	00:32:39	67
	00:32:40	66
	00:32:41	67
	00:32:42	67
	00:32:43	65
	00:32:44	63
	00:32:45	63
	00:32:46	63
	00:32:47	63
	00:32:48	63
	00:32:49	64
	00:32:50	63
	00:32:51	63
	00:32:52	64
	00:32:53	65
	00:32:54	64
	00:32:55	63
	00:32:56	63
	00:32:57	62
	00:32:58	62
	00:32:59	63
	00:33:00	63
	00:33:01	63
	00:33:02	63
	00:33:03	63
	00:33:04	63
	00:33:05	63
	00:33:06	64
	00:33:07	65
	00:33:08	65
	00:33:09	65
	00:33:10	67
	00:33:11	67
	00:33:12	67
	00:33:13	69
	00:33:14	70
	00:33:15	70
	00:33:16	70
[truncated: 1,826 more rows]
