# Supplementary material for: Handcycling with concurrent lower body low-frequency electromyostimulation significantly increases acute oxygen uptake: implications for rehabilitation and prevention
Source: PeerJ. 2022 May 18;10:e13333. doi: 10.7717/peerj.13333 (PMC9123886; doi:10.7717/peerj.13333)
Supplement: Supplemental Information 1 — Raw data for each participant (load, heart rate, spirometric data) and R-Scripts for data processing (as described in the material & method section under “Data aquisition”), and EMS intensity and blood lactate concentration. [file peerj-10-13333-s001.zip › raw_data/HR/EMS_Pilot_15_HR.CSV]

Name	Sport	Date	Start time	Duration	Total distance (km)	Average heart rate (bpm)	Average speed (km/h)	Max speed (km/h)	Average pace (min/km)	Max pace (min/km)	Calories	Fat percentage of calories(%)	Average cadence (rpm)	Average stride length (cm)	Running index	Training load	Ascent (m)	Descent (m)	Average power (W)	Max power (W)	Notes	Height (cm)	Weight (kg)	HR max	HR sit	VO2max
Ludwig R.	INDOOR_CYCLING	21-04-2021	14:38:40	01:01:03	0.00	75					139	68										182.0	74.0			57
Sample rate	Time	HR (bpm)	Speed (km/h)	Pace (min/km)	Cadence	Altitude (m)	Stride length (m)	Distances (m)	Temperatures (C)	Power (W)
1	00:00:00	66
	00:00:01	66
	00:00:02	68
	00:00:03	68
	00:00:04	68
	00:00:05	69
	00:00:06	68
	00:00:07	68
	00:00:08	68
	00:00:09	71
	00:00:10	71
	00:00:11	71
	00:00:12	71
	00:00:13	70
	00:00:14	71
	00:00:15	71
	00:00:16	72
	00:00:17	73
	00:00:18	73
	00:00:19	73
	00:00:20	71
	00:00:21	71
	00:00:22	71
	00:00:23	70
	00:00:24	69
	00:00:25	68
	00:00:26	69
	00:00:27	69
	00:00:28	70
	00:00:29	73
	00:00:30	75
	00:00:31	76
	00:00:32	77
	00:00:33	77
	00:00:34	77
	00:00:35	78
	00:00:36	79
	00:00:37	80
	00:00:38	80
	00:00:39	77
	00:00:40	76
	00:00:41	75
	00:00:42	75
	00:00:43	76
	00:00:44	77
	00:00:45	79
	00:00:46	80
	00:00:47	81
	00:00:48	82
	00:00:49	81
	00:00:50	81
	00:00:51	79
	00:00:52	79
	00:00:53	77
	00:00:54	77
	00:00:55	76
	00:00:56	75
	00:00:57	74
	00:00:58	74
	00:00:59	74
	00:01:00	76
	00:01:01	76
	00:01:02	76
	00:01:03	74
	00:01:04	73
	00:01:05	72
	00:01:06	71
	00:01:07	70
	00:01:08	70
	00:01:09	70
	00:01:10	71
	00:01:11	71
	00:01:12	71
	00:01:13	71
	00:01:14	70
	00:01:15	70
	00:01:16	70
	00:01:17	70
	00:01:18	69
	00:01:19	69
	00:01:20	69
	00:01:21	69
	00:01:22	69
	00:01:23	70
	00:01:24	71
	00:01:25	72
	00:01:26	73
	00:01:27	73
	00:01:28	72
	00:01:29	71
	00:01:30	71
	00:01:31	72
	00:01:32	72
	00:01:33	72
	00:01:34	73
	00:01:35	74
	00:01:36	74
	00:01:37	73
	00:01:38	73
	00:01:39	73
	00:01:40	75
	00:01:41	75
	00:01:42	76
	00:01:43	77
	00:01:44	77
	00:01:45	77
	00:01:46	77
	00:01:47	77
	00:01:48	76
	00:01:49	76
	00:01:50	76
	00:01:51	75
	00:01:52	75
	00:01:53	73
	00:01:54	73
	00:01:55	73
	00:01:56	72
	00:01:57	71
	00:01:58	70
	00:01:59	70
	00:02:00	71
	00:02:01	72
	00:02:02	72
	00:02:03	71
	00:02:04	70
	00:02:05	70
	00:02:06	70
	00:02:07	70
	00:02:08	70
	00:02:09	70
	00:02:10	69
	00:02:11	70
	00:02:12	70
	00:02:13	70
	00:02:14	69
	00:02:15	69
	00:02:16	70
	00:02:17	70
	00:02:18	68
	00:02:19	67
	00:02:20	66
	00:02:21	66
	00:02:22	67
	00:02:23	68
	00:02:24	68
	00:02:25	69
	00:02:26	69
	00:02:27	70
	00:02:28	70
	00:02:29	71
	00:02:30	71
	00:02:31	71
	00:02:32	71
	00:02:33	72
	00:02:34	72
	00:02:35	71
	00:02:36	70
	00:02:37	70
	00:02:38	70
	00:02:39	71
	00:02:40	70
	00:02:41	70
	00:02:42	69
	00:02:43	68
	00:02:44	68
	00:02:45	66
	00:02:46	66
	00:02:47	67
	00:02:48	67
	00:02:49	67
	00:02:50	68
	00:02:51	68
	00:02:52	68
	00:02:53	68
	00:02:54	69
	00:02:55	69
	00:02:56	70
	00:02:57	72
	00:02:58	73
	00:02:59	73
	00:03:00	75
	00:03:01	76
	00:03:02	76
	00:03:03	75
	00:03:04	73
	00:03:05	72
	00:03:06	72
	00:03:07	72
	00:03:08	72
	00:03:09	71
	00:03:10	72
	00:03:11	73
	00:03:12	74
	00:03:13	73
	00:03:14	72
	00:03:15	71
	00:03:16	71
	00:03:17	71
	00:03:18	70
	00:03:19	69
	00:03:20	69
	00:03:21	70
	00:03:22	70
	00:03:23	70
	00:03:24	73
	00:03:25	74
	00:03:26	75
	00:03:27	74
	00:03:28	73
	00:03:29	73
	00:03:30	73
	00:03:31	74
	00:03:32	74
	00:03:33	73
	00:03:34	72
	00:03:35	71
	00:03:36	69
	00:03:37	67
	00:03:38	66
	00:03:39	65
	00:03:40	64
	00:03:41	64
	00:03:42	64
	00:03:43	63
	00:03:44	63
	00:03:45	63
	00:03:46	63
	00:03:47	64
	00:03:48	64
	00:03:49	65
	00:03:50	66
	00:03:51	67
	00:03:52	67
	00:03:53	67
	00:03:54	67
	00:03:55	66
	00:03:56	67
	00:03:57	67
	00:03:58	67
	00:03:59	67
	00:04:00	68
	00:04:01	70
	00:04:02	70
	00:04:03	74
	00:04:04	75
	00:04:05	74
	00:04:06	73
	00:04:07	74
	00:04:08	73
	00:04:09	73
	00:04:10	71
	00:04:11	69
	00:04:12	68
	00:04:13	68
	00:04:14	69
	00:04:15	69
	00:04:16	69
	00:04:17	70
	00:04:18	70
	00:04:19	70
	00:04:20	68
	00:04:21	67
	00:04:22	66
	00:04:23	66
	00:04:24	67
	00:04:25	67
	00:04:26	69
	00:04:27	69
	00:04:28	67
	00:04:29	66
	00:04:30	65
	00:04:31	64
	00:04:32	64
	00:04:33	63
	00:04:34	63
	00:04:35	63
	00:04:36	63
	00:04:37	63
	00:04:38	63
	00:04:39	63
	00:04:40	62
	00:04:41	62
	00:04:42	62
	00:04:43	61
	00:04:44	61
	00:04:45	61
	00:04:46	61
	00:04:47	61
	00:04:48	62
	00:04:49	62
	00:04:50	62
	00:04:51	62
	00:04:52	62
	00:04:53	62
	00:04:54	62
	00:04:55	62
	00:04:56	62
	00:04:57	65
	00:04:58	66
	00:04:59	66
	00:05:00	65
	00:05:01	64
	00:05:02	64
	00:05:03	65
	00:05:04	67
	00:05:05	68
	00:05:06	66
	00:05:07	65
	00:05:08	66
	00:05:09	67
	00:05:10	67
	00:05:11	70
	00:05:12	69
	00:05:13	69
	00:05:14	69
	00:05:15	69
	00:05:16	67
	00:05:17	66
	00:05:18	65
	00:05:19	65
	00:05:20	65
	00:05:21	64
	00:05:22	64
	00:05:23	63
	00:05:24	63
	00:05:25	63
	00:05:26	62
	00:05:27	62
	00:05:28	62
	00:05:29	62
	00:05:30	62
	00:05:31	63
	00:05:32	64
	00:05:33	64
	00:05:34	65
	00:05:35	66
	00:05:36	67
	00:05:37	67
	00:05:38	67
	00:05:39	67
	00:05:40	67
	00:05:41	67
	00:05:42	67
	00:05:43	67
	00:05:44	68
	00:05:45	68
	00:05:46	67
	00:05:47	66
	00:05:48	66
	00:05:49	65
	00:05:50	66
	00:05:51	67
	00:05:52	66
	00:05:53	66
	00:05:54	65
	00:05:55	65
	00:05:56	65
	00:05:57	66
	00:05:58	66
	00:05:59	67
	00:06:00	66
	00:06:01	65
	00:06:02	64
	00:06:03	64
	00:06:04	65
	00:06:05	65
	00:06:06	64
	00:06:07	63
	00:06:08	63
	00:06:09	63
	00:06:10	63
	00:06:11	64
	00:06:12	63
	00:06:13	63
	00:06:14	63
	00:06:15	64
	00:06:16	64
	00:06:17	65
	00:06:18	66
	00:06:19	66
	00:06:20	66
	00:06:21	66
	00:06:22	66
	00:06:23	66
	00:06:24	69
	00:06:25	69
	00:06:26	70
	00:06:27	70
	00:06:28	69
	00:06:29	68
	00:06:30	67
	00:06:31	66
	00:06:32	66
	00:06:33	67
	00:06:34	67
	00:06:35	66
	00:06:36	66
	00:06:37	66
	00:06:38	66
	00:06:39	66
	00:06:40	66
	00:06:41	66
	00:06:42	65
	00:06:43	65
	00:06:44	66
	00:06:45	66
	00:06:46	66
	00:06:47	66
	00:06:48	65
	00:06:49	65
	00:06:50	65
	00:06:51	65
	00:06:52	65
	00:06:53	65
	00:06:54	63
	00:06:55	63
	00:06:56	62
	00:06:57	62
	00:06:58	62
	00:06:59	64
	00:07:00	64
	00:07:01	64
	00:07:02	65
	00:07:03	69
	00:07:04	69
	00:07:05	72
	00:07:06	74
	00:07:07	76
	00:07:08	76
	00:07:09	76
	00:07:10	74
	00:07:11	73
	00:07:12	72
	00:07:13	74
	00:07:14	74
	00:07:15	74
	00:07:16	72
	00:07:17	70
	00:07:18	68
	00:07:19	67
	00:07:20	66
	00:07:21	66
	00:07:22	65
	00:07:23	64
	00:07:24	64
	00:07:25	64
	00:07:26	64
	00:07:27	64
	00:07:28	65
	00:07:29	65
	00:07:30	65
	00:07:31	64
	00:07:32	64
	00:07:33	64
	00:07:34	63
	00:07:35	63
	00:07:36	63
	00:07:37	63
	00:07:38	63
	00:07:39	63
	00:07:40	63
	00:07:41	64
	00:07:42	64
	00:07:43	65
	00:07:44	64
	00:07:45	64
	00:07:46	65
	00:07:47	66
	00:07:48	66
	00:07:49	66
	00:07:50	66
	00:07:51	67
	00:07:52	70
	00:07:53	70
	00:07:54	69
	00:07:55	69
	00:07:56	68
	00:07:57	68
	00:07:58	68
	00:07:59	68
	00:08:00	66
	00:08:01	65
	00:08:02	65
	00:08:03	65
	00:08:04	65
	00:08:05	66
	00:08:06	65
	00:08:07	64
	00:08:08	64
	00:08:09	65
	00:08:10	65
	00:08:11	65
	00:08:12	64
	00:08:13	63
	00:08:14	62
	00:08:15	62
	00:08:16	62
	00:08:17	61
	00:08:18	61
	00:08:19	61
	00:08:20	63
	00:08:21	63
	00:08:22	61
	00:08:23	60
	00:08:24	60
	00:08:25	60
	00:08:26	59
	00:08:27	59
	00:08:28	59
	00:08:29	59
	00:08:30	59
	00:08:31	59
	00:08:32	60
	00:08:33	60
	00:08:34	60
	00:08:35	61
	00:08:36	61
	00:08:37	62
	00:08:38	61
	00:08:39	62
	00:08:40	62
	00:08:41	62
	00:08:42	61
	00:08:43	62
	00:08:44	62
	00:08:45	62
	00:08:46	62
	00:08:47	62
	00:08:48	63
	00:08:49	64
	00:08:50	64
	00:08:51	63
	00:08:52	63
	00:08:53	63
	00:08:54	63
	00:08:55	62
	00:08:56	62
	00:08:57	62
	00:08:58	62
	00:08:59	62
	00:09:00	63
	00:09:01	62
	00:09:02	62
	00:09:03	63
	00:09:04	65
	00:09:05	65
	00:09:06	65
	00:09:07	65
	00:09:08	65
	00:09:09	65
	00:09:10	65
	00:09:11	65
	00:09:12	66
	00:09:13	67
	00:09:14	65
	00:09:15	63
	00:09:16	63
	00:09:17	63
	00:09:18	65
	00:09:19	67
	00:09:20	67
	00:09:21	66
	00:09:22	64
	00:09:23	64
	00:09:24	63
	00:09:25	63
	00:09:26	63
	00:09:27	63
	00:09:28	62
	00:09:29	62
	00:09:30	62
	00:09:31	63
	00:09:32	63
	00:09:33	62
	00:09:34	62
	00:09:35	62
	00:09:36	61
	00:09:37	60
	00:09:38	60
	00:09:39	59
	00:09:40	59
	00:09:41	59
	00:09:42	59
	00:09:43	60
	00:09:44	60
	00:09:45	60
	00:09:46	61
	00:09:47	61
	00:09:48	61
	00:09:49	61
	00:09:50	61
	00:09:51	61
	00:09:52	62
	00:09:53	62
	00:09:54	62
	00:09:55	63
	00:09:56	63
	00:09:57	63
	00:09:58	63
	00:09:59	64
	00:10:00	64
	00:10:01	65
	00:10:02	67
	00:10:03	69
	00:10:04	70
	00:10:05	70
	00:10:06	70
	00:10:07	69
	00:10:08	69
	00:10:09	68
	00:10:10	68
	00:10:11	67
	00:10:12	66
	00:10:13	65
	00:10:14	65
	00:10:15	65
	00:10:16	64
	00:10:17	63
	00:10:18	63
	00:10:19	63
	00:10:20	63
	00:10:21	62
	00:10:22	62
	00:10:23	62
	00:10:24	62
	00:10:25	63
	00:10:26	62
	00:10:27	61
	00:10:28	61
	00:10:29	61
	00:10:30	60
	00:10:31	60
	00:10:32	59
	00:10:33	60
	00:10:34	60
	00:10:35	60
	00:10:36	60
	00:10:37	60
	00:10:38	60
	00:10:39	60
	00:10:40	61
	00:10:41	61
	00:10:42	60
	00:10:43	60
	00:10:44	60
	00:10:45	60
	00:10:46	61
	00:10:47	60
	00:10:48	60
	00:10:49	61
	00:10:50	62
	00:10:51	63
	00:10:52	66
	00:10:53	65
	00:10:54	64
	00:10:55	63
	00:10:56	63
	00:10:57	62
	00:10:58	62
	00:10:59	62
	00:11:00	62
	00:11:01	62
	00:11:02	62
	00:11:03	62
	00:11:04	62
	00:11:05	62
	00:11:06	62
	00:11:07	61
	00:11:08	61
	00:11:09	62
	00:11:10	63
	00:11:11	63
	00:11:12	63
	00:11:13	64
	00:11:14	66
	00:11:15	67
	00:11:16	68
	00:11:17	69
	00:11:18	68
	00:11:19	68
	00:11:20	69
	00:11:21	69
	00:11:22	69
	00:11:23	70
	00:11:24	70
	00:11:25	70
	00:11:26	70
	00:11:27	70
	00:11:28	70
	00:11:29	70
	00:11:30	70
	00:11:31	69
	00:11:32	68
	00:11:33	68
	00:11:34	68
	00:11:35	67
	00:11:36	66
	00:11:37	67
	00:11:38	67
	00:11:39	66
	00:11:40	65
	00:11:41	64
	00:11:42	65
	00:11:43	65
	00:11:44	63
	00:11:45	62
	00:11:46	62
	00:11:47	62
	00:11:48	62
	00:11:49	61
	00:11:50	61
	00:11:51	61
	00:11:52	61
	00:11:53	62
	00:11:54	62
	00:11:55	62
	00:11:56	62
	00:11:57	62
	00:11:58	63
	00:11:59	63
	00:12:00	65
	00:12:01	65
	00:12:02	65
	00:12:03	64
	00:12:04	64
	00:12:05	64
	00:12:06	63
	00:12:07	62
	00:12:08	62
	00:12:09	61
	00:12:10	61
	00:12:11	60
	00:12:12	60
	00:12:13	61
	00:12:14	62
	00:12:15	62
	00:12:16	61
	00:12:17	60
	00:12:18	59
	00:12:19	59
	00:12:20	58
	00:12:21	58
	00:12:22	58
	00:12:23	58
	00:12:24	57
	00:12:25	57
	00:12:26	57
	00:12:27	57
	00:12:28	57
	00:12:29	58
	00:12:30	58
	00:12:31	58
	00:12:32	57
	00:12:33	57
	00:12:34	58
	00:12:35	58
	00:12:36	61
	00:12:37	61
	00:12:38	61
	00:12:39	61
	00:12:40	61
	00:12:41	61
	00:12:42	60
	00:12:43	59
	00:12:44	58
	00:12:45	57
	00:12:46	57
	00:12:47	57
	00:12:48	58
	00:12:49	58
	00:12:50	58
	00:12:51	57
	00:12:52	56
	00:12:53	56
	00:12:54	56
	00:12:55	55
	00:12:56	55
	00:12:57	55
	00:12:58	54
	00:12:59	55
	00:13:00	55
	00:13:01	56
	00:13:02	57
	00:13:03	57
	00:13:04	58
	00:13:05	59
	00:13:06	58
	00:13:07	58
	00:13:08	58
	00:13:09	58
	00:13:10	58
	00:13:11	59
	00:13:12	59
	00:13:13	60
	00:13:14	60
	00:13:15	61
	00:13:16	61
	00:13:17	62
	00:13:18	61
	00:13:19	61
	00:13:20	60
	00:13:21	60
	00:13:22	60
	00:13:23	61
	00:13:24	61
	00:13:25	60
	00:13:26	60
	00:13:27	61
	00:13:28	61
	00:13:29	61
	00:13:30	61
	00:13:31	61
	00:13:32	62
	00:13:33	62
	00:13:34	62
	00:13:35	63
	00:13:36	63
	00:13:37	62
	00:13:38	62
	00:13:39	61
	00:13:40	61
	00:13:41	60
	00:13:42	60
	00:13:43	60
	00:13:44	60
	00:13:45	60
	00:13:46	60
	00:13:47	60
	00:13:48	60
	00:13:49	61
	00:13:50	63
	00:13:51	64
	00:13:52	64
	00:13:53	65
	00:13:54	66
	00:13:55	65
	00:13:56	64
	00:13:57	65
	00:13:58	65
	00:13:59	64
	00:14:00	65
	00:14:01	65
	00:14:02	66
	00:14:03	66
	00:14:04	68
	00:14:05	70
	00:14:06	73
	00:14:07	74
	00:14:08	76
	00:14:09	77
	00:14:10	80
	00:14:11	80
	00:14:12	83
	00:14:13	84
	00:14:14	86
	00:14:15	87
	00:14:16	87
	00:14:17	87
	00:14:18	85
	00:14:19	84
	00:14:20	85
	00:14:21	85
	00:14:22	85
	00:14:23	85
	00:14:24	85
	00:14:25	82
	00:14:26	80
	00:14:27	78
	00:14:28	76
	00:14:29	74
	00:14:30	72
	00:14:31	70
	00:14:32	68
	00:14:33	67
	00:14:34	66
	00:14:35	64
	00:14:36	64
	00:14:37	63
	00:14:38	62
	00:14:39	62
	00:14:40	63
	00:14:41	63
	00:14:42	65
	00:14:43	65
	00:14:44	68
	00:14:45	70
	00:14:46	75
	00:14:47	76
	00:14:48	79
	00:14:49	80
	00:14:50	80
	00:14:51	80
	00:14:52	80
	00:14:53	78
	00:14:54	77
	00:14:55	75
	00:14:56	73
	00:14:57	72
	00:14:58	71
	00:14:59	71
	00:15:00	70
	00:15:01	68
	00:15:02	68
	00:15:03	68
	00:15:04	68
	00:15:05	67
	00:15:06	67
	00:15:07	67
	00:15:08	67
	00:15:09	67
	00:15:10	65
	00:15:11	64
	00:15:12	63
	00:15:13	62
	00:15:14	62
	00:15:15	62
	00:15:16	62
	00:15:17	62
	00:15:18	63
	00:15:19	63
	00:15:20	62
	00:15:21	61
	00:15:22	60
	00:15:23	60
	00:15:24	59
	00:15:25	59
	00:15:26	59
	00:15:27	58
	00:15:28	58
	00:15:29	57
	00:15:30	57
	00:15:31	56
	00:15:32	56
	00:15:33	56
	00:15:34	56
	00:15:35	58
	00:15:36	58
	00:15:37	58
	00:15:38	61
	00:15:39	62
	00:15:40	62
	00:15:41	62
	00:15:42	61
	00:15:43	61
	00:15:44	60
	00:15:45	60
	00:15:46	59
	00:15:47	59
	00:15:48	59
	00:15:49	60
	00:15:50	59
	00:15:51	59
	00:15:52	58
	00:15:53	58
	00:15:54	58
	00:15:55	60
	00:15:56	60
	00:15:57	61
	00:15:58	60
	00:15:59	59
	00:16:00	59
	00:16:01	58
	00:16:02	57
	00:16:03	57
	00:16:04	56
	00:16:05	56
	00:16:06	56
	00:16:07	56
	00:16:08	56
	00:16:09	56
	00:16:10	56
	00:16:11	55
	00:16:12	55
	00:16:13	55
	00:16:14	55
	00:16:15	55
	00:16:16	55
	00:16:17	56
	00:16:18	56
	00:16:19	56
	00:16:20	56
	00:16:21	56
	00:16:22	56
	00:16:23	56
	00:16:24	56
	00:16:25	56
	00:16:26	55
	00:16:27	56
	00:16:28	56
	00:16:29	56
	00:16:30	56
	00:16:31	56
	00:16:32	56
	00:16:33	57
	00:16:34	56
	00:16:35	57
	00:16:36	57
	00:16:37	57
	00:16:38	57
	00:16:39	57
	00:16:40	57
	00:16:41	57
	00:16:42	58
	00:16:43	58
	00:16:44	58
	00:16:45	58
	00:16:46	58
	00:16:47	58
	00:16:48	58
	00:16:49	58
	00:16:50	58
	00:16:51	58
	00:16:52	59
	00:16:53	60
	00:16:54	61
	00:16:55	61
	00:16:56	60
	00:16:57	60
	00:16:58	60
	00:16:59	59
	00:17:00	58
	00:17:01	58
	00:17:02	57
	00:17:03	57
	00:17:04	56
	00:17:05	56
	00:17:06	56
	00:17:07	56
	00:17:08	56
	00:17:09	56
	00:17:10	55
	00:17:11	55
	00:17:12	56
	00:17:13	57
	00:17:14	60
	00:17:15	60
	00:17:16	59
	00:17:17	59
	00:17:18	59
	00:17:19	59
	00:17:20	59
	00:17:21	59
	00:17:22	58
	00:17:23	58
	00:17:24	58
	00:17:25	58
	00:17:26	57
	00:17:27	57
	00:17:28	57
	00:17:29	57
	00:17:30	57
	00:17:31	57
	00:17:32	57
	00:17:33	57
	00:17:34	57
	00:17:35	56
	00:17:36	56
	00:17:37	55
	00:17:38	55
	00:17:39	55
	00:17:40	55
	00:17:41	55
	00:17:42	55
	00:17:43	55
	00:17:44	55
	00:17:45	55
	00:17:46	55
	00:17:47	55
	00:17:48	55
	00:17:49	56
	00:17:50	57
	00:17:51	57
	00:17:52	57
	00:17:53	63
	00:17:54	64
	00:17:55	64
	00:17:56	64
	00:17:57	63
	00:17:58	63
	00:17:59	63
	00:18:00	64
	00:18:01	64
	00:18:02	65
	00:18:03	68
	00:18:04	69
	00:18:05	69
	00:18:06	68
	00:18:07	67
	00:18:08	67
	00:18:09	66
	00:18:10	65
	00:18:11	63
	00:18:12	62
	00:18:13	61
	00:18:14	61
	00:18:15	60
	00:18:16	59
	00:18:17	59
	00:18:18	59
	00:18:19	59
	00:18:20	58
	00:18:21	58
	00:18:22	58
	00:18:23	58
	00:18:24	58
	00:18:25	59
	00:18:26	59
	00:18:27	59
	00:18:28	59
	00:18:29	59
	00:18:30	59
	00:18:31	59
	00:18:32	60
	00:18:33	59
	00:18:34	59
	00:18:35	59
	00:18:36	60
	00:18:37	60
	00:18:38	62
	00:18:39	63
	00:18:40	65
	00:18:41	66
	00:18:42	66
	00:18:43	66
	00:18:44	65
	00:18:45	65
	00:18:46	64
	00:18:47	64
	00:18:48	65
	00:18:49	65
	00:18:50	66
	00:18:51	66
	00:18:52	67
	00:18:53	67
	00:18:54	66
	00:18:55	68
	00:18:56	68
	00:18:57	68
	00:18:58	68
	00:18:59	68
	00:19:00	68
	00:19:01	68
	00:19:02	68
	00:19:03	67
	00:19:04	67
	00:19:05	67
	00:19:06	67
	00:19:07	67
	00:19:08	67
	00:19:09	69
	00:19:10	70
	00:19:11	71
	00:19:12	70
	00:19:13	71
	00:19:14	73
	00:19:15	74
	00:19:16	74
	00:19:17	75
	00:19:18	76
	00:19:19	77
	00:19:20	78
	00:19:21	78
	00:19:22	79
	00:19:23	80
	00:19:24	80
	00:19:25	79
	00:19:26	77
	00:19:27	76
	00:19:28	75
	00:19:29	75
	00:19:30	75
	00:19:31	77
	00:19:32	78
	00:19:33	80
	00:19:34	80
	00:19:35	80
	00:19:36	79
	00:19:37	79
	00:19:38	80
	00:19:39	80
	00:19:40	81
	00:19:41	81
	00:19:42	81
	00:19:43	80
	00:19:44	79
	00:19:45	78
	00:19:46	77
	00:19:47	77
	00:19:48	76
	00:19:49	77
	00:19:50	77
	00:19:51	78
	00:19:52	79
	00:19:53	80
	00:19:54	81
	00:19:55	83
	00:19:56	85
	00:19:57	87
	00:19:58	87
	00:19:59	87
	00:20:00	87
	00:20:01	84
	00:20:02	83
	00:20:03	81
	00:20:04	80
	00:20:05	79
	00:20:06	79
	00:20:07	79
	00:20:08	80
	00:20:09	80
	00:20:10	80
	00:20:11	79
	00:20:12	79
	00:20:13	80
	00:20:14	79
	00:20:15	79
	00:20:16	78
	00:20:17	78
	00:20:18	77
	00:20:19	77
	00:20:20	77
	00:20:21	77
	00:20:22	77
	00:20:23	77
	00:20:24	78
	00:20:25	77
	00:20:26	77
	00:20:27	77
	00:20:28	77
	00:20:29	75
	00:20:30	75
	00:20:31	75
	00:20:32	75
	00:20:33	76
	00:20:34	77
	00:20:35	79
	00:20:36	79
	00:20:37	80
	00:20:38	82
	00:20:39	83
	00:20:40	83
	00:20:41	82
	00:20:42	82
	00:20:43	81
	00:20:44	81
	00:20:45	81
	00:20:46	82
	00:20:47	83
	00:20:48	85
	00:20:49	84
	00:20:50	84
	00:20:51	83
	00:20:52	80
	00:20:53	78
	00:20:54	77
	00:20:55	77
	00:20:56	76
	00:20:57	77
	00:20:58	78
	00:20:59	78
	00:21:00	81
	00:21:01	84
	00:21:02	84
	00:21:03	84
	00:21:04	84
	00:21:05	82
	00:21:06	80
	00:21:07	79
	00:21:08	79
	00:21:09	80
	00:21:10	81
	00:21:11	83
	00:21:12	84
	00:21:13	84
	00:21:14	84
	00:21:15	84
	00:21:16	84
	00:21:17	85
	00:21:18	84
	00:21:19	83
	00:21:20	83
	00:21:21	82
	00:21:22	80
	00:21:23	79
	00:21:24	77
	00:21:25	75
	00:21:26	75
	00:21:27	73
	00:21:28	72
	00:21:29	70
	00:21:30	69
	00:21:31	69
	00:21:32	69
	00:21:33	69
	00:21:34	71
	00:21:35	72
	00:21:36	71
	00:21:37	71
	00:21:38	70
	00:21:39	70
	00:21:40	70
	00:21:41	71
	00:21:42	70
	00:21:43	70
	00:21:44	71
	00:21:45	71
	00:21:46	71
	00:21:47	70
	00:21:48	69
	00:21:49	68
	00:21:50	68
	00:21:51	68
	00:21:52	68
	00:21:53	68
	00:21:54	69
	00:21:55	69
	00:21:56	70
	00:21:57	70
	00:21:58	71
	00:21:59	71
	00:22:00	71
	00:22:01	71
	00:22:02	71
	00:22:03	70
	00:22:04	69
	00:22:05	69
	00:22:06	70
	00:22:07	70
	00:22:08	71
	00:22:09	71
	00:22:10	72
	00:22:11	72
	00:22:12	72
	00:22:13	71
	00:22:14	69
	00:22:15	69
	00:22:16	69
	00:22:17	68
	00:22:18	67
	00:22:19	67
	00:22:20	68
	00:22:21	68
	00:22:22	69
	00:22:23	70
	00:22:24	72
	00:22:25	75
	00:22:26	76
	00:22:27	75
	00:22:28	75
	00:22:29	74
	00:22:30	74
	00:22:31	73
	00:22:32	73
	00:22:33	73
	00:22:34	73
	00:22:35	73
	00:22:36	73
	00:22:37	73
	00:22:38	73
	00:22:39	71
	00:22:40	70
	00:22:41	70
	00:22:42	69
	00:22:43	70
	00:22:44	70
	00:22:45	72
	00:22:46	74
	00:22:47	76
	00:22:48	75
	00:22:49	75
	00:22:50	74
	00:22:51	72
	00:22:52	71
	00:22:53	71
	00:22:54	72
	00:22:55	72
	00:22:56	72
	00:22:57	73
	00:22:58	72
	00:22:59	72
	00:23:00	70
	00:23:01	69
	00:23:02	68
	00:23:03	67
	00:23:04	67
	00:23:05	66
	00:23:06	66
	00:23:07	65
	00:23:08	65
	00:23:09	65
	00:23:10	67
	00:23:11	67
	00:23:12	67
	00:23:13	68
	00:23:14	68
	00:23:15	70
	00:23:16	71
	00:23:17	71
	00:23:18	74
	00:23:19	75
	00:23:20	75
	00:23:21	75
	00:23:22	75
	00:23:23	75
	00:23:24	75
	00:23:25	76
	00:23:26	76
	00:23:27	76
	00:23:28	75
	00:23:29	75
	00:23:30	73
	00:23:31	72
	00:23:32	72
	00:23:33	70
	00:23:34	69
	00:23:35	68
	00:23:36	67
	00:23:37	66
	00:23:38	66
	00:23:39	65
	00:23:40	65
	00:23:41	65
	00:23:42	64
	00:23:43	64
	00:23:44	64
	00:23:45	64
	00:23:46	63
	00:23:47	62
	00:23:48	62
	00:23:49	62
	00:23:50	62
	00:23:51	61
	00:23:52	61
	00:23:53	61
	00:23:54	61
	00:23:55	62
	00:23:56	63
	00:23:57	63
	00:23:58	64
	00:23:59	63
	00:24:00	62
	00:24:01	62
	00:24:02	62
	00:24:03	61
	00:24:04	61
	00:24:05	63
	00:24:06	63
	00:24:07	64
	00:24:08	66
	00:24:09	67
	00:24:10	65
	00:24:11	64
	00:24:12	64
	00:24:13	64
	00:24:14	65
	00:24:15	65
	00:24:16	65
	00:24:17	66
	00:24:18	65
	00:24:19	64
	00:24:20	64
	00:24:21	64
	00:24:22	64
	00:24:23	65
	00:24:24	66
	00:24:25	67
	00:24:26	68
	00:24:27	69
	00:24:28	69
	00:24:29	68
	00:24:30	68
	00:24:31	68
	00:24:32	67
	00:24:33	68
	00:24:34	68
	00:24:35	70
	00:24:36	71
	00:24:37	72
	00:24:38	74
	00:24:39	75
	00:24:40	74
	00:24:41	74
	00:24:42	72
	00:24:43	72
	00:24:44	72
	00:24:45	71
	00:24:46	71
	00:24:47	72
	00:24:48	72
	00:24:49	71
	00:24:50	72
	00:24:51	72
	00:24:52	71
	00:24:53	70
	00:24:54	68
	00:24:55	67
	00:24:56	66
	00:24:57	66
	00:24:58	66
	00:24:59	67
	00:25:00	67
	00:25:01	67
	00:25:02	68
	00:25:03	68
	00:25:04	67
	00:25:05	67
	00:25:06	67
	00:25:07	69
	00:25:08	71
	00:25:09	72
	00:25:10	74
	00:25:11	75
	00:25:12	77
	00:25:13	78
	00:25:14	78
	00:25:15	79
	00:25:16	78
	00:25:17	79
	00:25:18	79
	00:25:19	79
	00:25:20	79
	00:25:21	80
	00:25:22	79
	00:25:23	79
	00:25:24	77
	00:25:25	76
	00:25:26	74
	00:25:27	73
	00:25:28	72
	00:25:29	72
	00:25:30	72
	00:25:31	73
	00:25:32	73
	00:25:33	74
	00:25:34	73
	00:25:35	72
	00:25:36	70
	00:25:37	70
	00:25:38	70
	00:25:39	69
	00:25:40	70
	00:25:41	70
	00:25:42	71
	00:25:43	71
	00:25:44	71
	00:25:45	74
	00:25:46	73
	00:25:47	73
	00:25:48	73
	00:25:49	71
	00:25:50	70
	00:25:51	70
	00:25:52	70
	00:25:53	70
	00:25:54	71
	00:25:55	70
	00:25:56	70
	00:25:57	68
	00:25:58	67
	00:25:59	67
	00:26:00	66
	00:26:01	67
	00:26:02	67
	00:26:03	67
	00:26:04	68
	00:26:05	69
	00:26:06	69
	00:26:07	70
	00:26:08	73
	00:26:09	73
	00:26:10	73
	00:26:11	73
	00:26:12	73
	00:26:13	74
	00:26:14	74
	00:26:15	75
	00:26:16	76
	00:26:17	75
	00:26:18	74
	00:26:19	74
	00:26:20	74
	00:26:21	72
	00:26:22	72
	00:26:23	71
	00:26:24	71
	00:26:25	70
	00:26:26	69
	00:26:27	69
	00:26:28	69
	00:26:29	68
	00:26:30	68
	00:26:31	68
	00:26:32	67
	00:26:33	67
	00:26:34	67
	00:26:35	67
	00:26:36	67
	00:26:37	68
	00:26:38	67
	00:26:39	66
	00:26:40	66
	00:26:41	66
	00:26:42	67
	00:26:43	67
	00:26:44	68
	00:26:45	68
	00:26:46	69
	00:26:47	70
	00:26:48	70
	00:26:49	71
	00:26:50	72
	00:26:51	73
	00:26:52	74
	00:26:53	76
	00:26:54	78
	00:26:55	82
	00:26:56	83
	00:26:57	85
	00:26:58	85
	00:26:59	84
	00:27:00	83
	00:27:01	80
	00:27:02	79
	00:27:03	77
	00:27:04	76
	00:27:05	74
	00:27:06	74
	00:27:07	73
	00:27:08	72
	00:27:09	71
	00:27:10	70
	00:27:11	70
	00:27:12	69
	00:27:13	68
	00:27:14	68
	00:27:15	68
	00:27:16	67
	00:27:17	66
	00:27:18	66
	00:27:19	65
	00:27:20	65
	00:27:21	64
	00:27:22	64
	00:27:23	64
	00:27:24	64
	00:27:25	64
	00:27:26	64
	00:27:27	64
	00:27:28	64
	00:27:29	64
	00:27:30	65
	00:27:31	65
	00:27:32	65
	00:27:33	65
	00:27:34	65
	00:27:35	65
	00:27:36	65
	00:27:37	65
	00:27:38	65
	00:27:39	65
	00:27:40	66
	00:27:41	67
	00:27:42	68
	00:27:43	68
	00:27:44	70
	00:27:45	69
	00:27:46	69
	00:27:47	69
	00:27:48	69
	00:27:49	68
	00:27:50	66
	00:27:51	66
	00:27:52	65
	00:27:53	65
	00:27:54	65
	00:27:55	67
	00:27:56	68
	00:27:57	68
	00:27:58	68
	00:27:59	67
	00:28:00	66
	00:28:01	66
	00:28:02	67
	00:28:03	67
	00:28:04	68
	00:28:05	69
	00:28:06	69
	00:28:07	69
	00:28:08	67
	00:28:09	67
	00:28:10	66
	00:28:11	66
	00:28:12	66
	00:28:13	66
	00:28:14	67
	00:28:15	65
	00:28:16	65
	00:28:17	64
	00:28:18	64
	00:28:19	64
	00:28:20	63
	00:28:21	63
	00:28:22	63
	00:28:23	62
	00:28:24	61
	00:28:25	61
	00:28:26	60
	00:28:27	60
	00:28:28	59
	00:28:29	58
	00:28:30	58
	00:28:31	58
	00:28:32	58
	00:28:33	58
	00:28:34	58
	00:28:35	58
	00:28:36	57
	00:28:37	58
	00:28:38	58
	00:28:39	58
	00:28:40	58
	00:28:41	58
	00:28:42	58
	00:28:43	58
	00:28:44	58
	00:28:45	58
	00:28:46	58
	00:28:47	59
	00:28:48	59
	00:28:49	60
	00:28:50	60
	00:28:51	60
	00:28:52	59
	00:28:53	59
	00:28:54	59
	00:28:55	58
	00:28:56	59
	00:28:57	59
	00:28:58	59
	00:28:59	59
	00:29:00	59
	00:29:01	63
	00:29:02	64
	00:29:03	65
	00:29:04	68
	00:29:05	69
	00:29:06	70
	00:29:07	71
	00:29:08	72
	00:29:09	73
	00:29:10	73
	00:29:11	73
	00:29:12	72
	00:29:13	71
	00:29:14	71
	00:29:15	68
	00:29:16	67
	00:29:17	66
	00:29:18	65
	00:29:19	65
	00:29:20	65
	00:29:21	64
	00:29:22	64
	00:29:23	64
	00:29:24	63
	00:29:25	63
	00:29:26	63
	00:29:27	63
	00:29:28	63
	00:29:29	63
	00:29:30	63
	00:29:31	64
	00:29:32	64
	00:29:33	63
	00:29:34	63
	00:29:35	63
	00:29:36	63
	00:29:37	62
	00:29:38	62
	00:29:39	63
	00:29:40	63
	00:29:41	62
	00:29:42	62
	00:29:43	62
	00:29:44	62
	00:29:45	62
	00:29:46	62
	00:29:47	62
	00:29:48	62
	00:29:49	62
	00:29:50	61
	00:29:51	61
	00:29:52	61
	00:29:53	61
	00:29:54	60
	00:29:55	60
	00:29:56	60
	00:29:57	60
	00:29:58	61
	00:29:59	62
	00:30:00	63
	00:30:01	63
	00:30:02	63
	00:30:03	63
	00:30:04	63
	00:30:05	63
	00:30:06	64
	00:30:07	65
	00:30:08	68
	00:30:09	70
	00:30:10	72
	00:30:11	76
	00:30:12	77
	00:30:13	79
	00:30:14	79
	00:30:15	79
	00:30:16	79
	00:30:17	78
	00:30:18	78
	00:30:19	78
	00:30:20	77
	00:30:21	75
	00:30:22	75
	00:30:23	72
	00:30:24	70
	00:30:25	69
	00:30:26	67
	00:30:27	66
	00:30:28	65
	00:30:29	65
	00:30:30	64
	00:30:31	63
	00:30:32	62
	00:30:33	62
	00:30:34	62
	00:30:35	62
	00:30:36	62
	00:30:37	62
	00:30:38	62
	00:30:39	63
	00:30:40	63
	00:30:41	64
	00:30:42	64
	00:30:43	65
	00:30:44	66
	00:30:45	66
	00:30:46	66
	00:30:47	65
	00:30:48	65
	00:30:49	66
	00:30:50	67
	00:30:51	66
	00:30:52	65
	00:30:53	64
	00:30:54	63
	00:30:55	62
	00:30:56	62
	00:30:57	62
	00:30:58	62
	00:30:59	62
	00:31:00	62
	00:31:01	61
	00:31:02	60
	00:31:03	60
	00:31:04	60
	00:31:05	60
	00:31:06	59
	00:31:07	59
	00:31:08	58
	00:31:09	58
	00:31:10	58
	00:31:11	57
	00:31:12	56
	00:31:13	57
	00:31:14	57
	00:31:15	57
	00:31:16	57
	00:31:17	57
	00:31:18	58
	00:31:19	58
	00:31:20	57
	00:31:21	57
	00:31:22	58
	00:31:23	58
	00:31:24	58
	00:31:25	59
	00:31:26	60
	00:31:27	61
	00:31:28	61
	00:31:29	60
	00:31:30	60
	00:31:31	60
	00:31:32	60
	00:31:33	62
	00:31:34	62
	00:31:35	62
	00:31:36	63
	00:31:37	63
	00:31:38	63
	00:31:39	62
	00:31:40	62
	00:31:41	63
	00:31:42	62
	00:31:43	61
	00:31:44	61
	00:31:45	60
	00:31:46	60
	00:31:47	59
	00:31:48	59
	00:31:49	59
	00:31:50	59
	00:31:51	59
	00:31:52	60
	00:31:53	60
	00:31:54	60
	00:31:55	59
	00:31:56	60
	00:31:57	61
	00:31:58	61
	00:31:59	62
	00:32:00	62
	00:32:01	63
	00:32:02	64
	00:32:03	64
	00:32:04	63
	00:32:05	62
	00:32:06	62
	00:32:07	62
	00:32:08	62
	00:32:09	63
	00:32:10	63
	00:32:11	65
	00:32:12	66
	00:32:13	68
	00:32:14	68
	00:32:15	68
	00:32:16	68
	00:32:17	68
	00:32:18	66
	00:32:19	65
	00:32:20	65
	00:32:21	64
	00:32:22	64
	00:32:23	65
	00:32:24	67
	00:32:25	67
	00:32:26	67
	00:32:27	66
	00:32:28	65
	00:32:29	64
	00:32:30	63
	00:32:31	63
	00:32:32	62
	00:32:33	62
	00:32:34	61
	00:32:35	61
	00:32:36	60
	00:32:37	59
	00:32:38	59
	00:32:39	59
	00:32:40	59
	00:32:41	59
	00:32:42	58
	00:32:43	58
	00:32:44	58
	00:32:45	58
	00:32:46	58
	00:32:47	58
	00:32:48	58
	00:32:49	58
	00:32:50	57
	00:32:51	57
	00:32:52	57
	00:32:53	57
	00:32:54	57
	00:32:55	57
	00:32:56	58
	00:32:57	58
	00:32:58	58
	00:32:59	59
	00:33:00	59
	00:33:01	59
	00:33:02	59
	00:33:03	59
	00:33:04	59
	00:33:05	58
	00:33:06	58
	00:33:07	58
	00:33:08	58
	00:33:09	58
	00:33:10	59
	00:33:11	60
	00:33:12	60
	00:33:13	61
	00:33:14	61
	00:33:15	62
	00:33:16	63
[truncated: 1,666 more rows]
