# Supplementary material for: Handcycling with concurrent lower body low-frequency electromyostimulation significantly increases acute oxygen uptake: implications for rehabilitation and prevention
Source: PeerJ. 2022 May 18;10:e13333. doi: 10.7717/peerj.13333 (PMC9123886; doi:10.7717/peerj.13333)
Supplement: Supplemental Information 1 — Raw data for each participant (load, heart rate, spirometric data) and R-Scripts for data processing (as described in the material & method section under “Data aquisition”), and EMS intensity and blood lactate concentration. [file peerj-10-13333-s001.zip › raw_data/HR/EMS_Pilot_20_HR.CSV]

Name	Sport	Date	Start time	Duration	Total distance (km)	Average heart rate (bpm)	Average speed (km/h)	Max speed (km/h)	Average pace (min/km)	Max pace (min/km)	Calories	Fat percentage of calories(%)	Average cadence (rpm)	Average stride length (cm)	Running index	Training load	Ascent (m)	Descent (m)	Average power (W)	Max power (W)	Notes	Height (cm)	Weight (kg)	HR max	HR sit	VO2max
Ludwig R.	INDOOR_CYCLING	27-04-2021	09:54:15	01:00:36	0.00	62					102	78										182.0	74.0			57
Sample rate	Time	HR (bpm)	Speed (km/h)	Pace (min/km)	Cadence	Altitude (m)	Stride length (m)	Distances (m)	Temperatures (C)	Power (W)
1	00:00:00	47
	00:00:01	47
	00:00:02	47
	00:00:03	47
	00:00:04	47
	00:00:05	47
	00:00:06	46
	00:00:07	46
	00:00:08	46
	00:00:09	46
	00:00:10	46
	00:00:11	46
	00:00:12	47
	00:00:13	47
	00:00:14	47
	00:00:15	47
	00:00:16	47
	00:00:17	47
	00:00:18	47
	00:00:19	47
	00:00:20	47
	00:00:21	48
	00:00:22	48
	00:00:23	49
	00:00:24	49
	00:00:25	49
	00:00:26	49
	00:00:27	49
	00:00:28	49
	00:00:29	49
	00:00:30	49
	00:00:31	49
	00:00:32	49
	00:00:33	49
	00:00:34	49
	00:00:35	48
	00:00:36	48
	00:00:37	48
	00:00:38	48
	00:00:39	47
	00:00:40	47
	00:00:41	47
	00:00:42	47
	00:00:43	47
	00:00:44	47
	00:00:45	47
	00:00:46	47
	00:00:47	47
	00:00:48	47
	00:00:49	47
	00:00:50	47
	00:00:51	47
	00:00:52	47
	00:00:53	48
	00:00:54	48
	00:00:55	48
	00:00:56	48
	00:00:57	48
	00:00:58	48
	00:00:59	48
	00:01:00	48
	00:01:01	48
	00:01:02	48
	00:01:03	48
	00:01:04	48
	00:01:05	48
	00:01:06	48
	00:01:07	48
	00:01:08	48
	00:01:09	48
	00:01:10	48
	00:01:11	48
	00:01:12	48
	00:01:13	48
	00:01:14	48
	00:01:15	48
	00:01:16	47
	00:01:17	47
	00:01:18	48
	00:01:19	48
	00:01:20	47
	00:01:21	47
	00:01:22	47
	00:01:23	47
	00:01:24	47
	00:01:25	47
	00:01:26	47
	00:01:27	47
	00:01:28	47
	00:01:29	48
	00:01:30	47
	00:01:31	47
	00:01:32	47
	00:01:33	48
	00:01:34	48
	00:01:35	47
	00:01:36	47
	00:01:37	47
	00:01:38	47
	00:01:39	47
	00:01:40	47
	00:01:41	47
	00:01:42	47
	00:01:43	48
	00:01:44	50
	00:01:45	51
	00:01:46	51
	00:01:47	51
	00:01:48	51
	00:01:49	51
	00:01:50	51
	00:01:51	50
	00:01:52	50
	00:01:53	50
	00:01:54	50
	00:01:55	50
	00:01:56	50
	00:01:57	50
	00:01:58	50
	00:01:59	49
	00:02:00	49
	00:02:01	49
	00:02:02	49
	00:02:03	48
	00:02:04	48
	00:02:05	48
	00:02:06	48
	00:02:07	47
	00:02:08	47
	00:02:09	47
	00:02:10	47
	00:02:11	47
	00:02:12	47
	00:02:13	47
	00:02:14	47
	00:02:15	47
	00:02:16	47
	00:02:17	47
	00:02:18	47
	00:02:19	47
	00:02:20	47
	00:02:21	47
	00:02:22	47
	00:02:23	47
	00:02:24	47
	00:02:25	46
	00:02:26	46
	00:02:27	46
	00:02:28	47
	00:02:29	46
	00:02:30	46
	00:02:31	46
	00:02:32	46
	00:02:33	47
	00:02:34	47
	00:02:35	47
	00:02:36	47
	00:02:37	47
	00:02:38	47
	00:02:39	48
	00:02:40	48
	00:02:41	48
	00:02:42	47
	00:02:43	48
	00:02:44	48
	00:02:45	48
	00:02:46	48
	00:02:47	47
	00:02:48	47
	00:02:49	48
	00:02:50	48
	00:02:51	48
	00:02:52	47
	00:02:53	47
	00:02:54	47
	00:02:55	47
	00:02:56	47
	00:02:57	47
	00:02:58	47
	00:02:59	48
	00:03:00	48
	00:03:01	48
	00:03:02	48
	00:03:03	48
	00:03:04	48
	00:03:05	48
	00:03:06	48
	00:03:07	48
	00:03:08	48
	00:03:09	48
	00:03:10	48
	00:03:11	48
	00:03:12	47
	00:03:13	47
	00:03:14	47
	00:03:15	47
	00:03:16	48
	00:03:17	48
	00:03:18	49
	00:03:19	49
	00:03:20	49
	00:03:21	49
	00:03:22	49
	00:03:23	49
	00:03:24	49
	00:03:25	49
	00:03:26	49
	00:03:27	50
	00:03:28	50
	00:03:29	50
	00:03:30	51
	00:03:31	52
	00:03:32	52
	00:03:33	52
	00:03:34	51
	00:03:35	51
	00:03:36	51
	00:03:37	51
	00:03:38	51
	00:03:39	51
	00:03:40	51
	00:03:41	51
	00:03:42	50
	00:03:43	50
	00:03:44	50
	00:03:45	50
	00:03:46	49
	00:03:47	49
	00:03:48	49
	00:03:49	49
	00:03:50	49
	00:03:51	49
	00:03:52	49
	00:03:53	49
	00:03:54	49
	00:03:55	50
	00:03:56	50
	00:03:57	50
	00:03:58	50
	00:03:59	50
	00:04:00	51
	00:04:01	51
	00:04:02	50
	00:04:03	50
	00:04:04	50
	00:04:05	50
	00:04:06	51
	00:04:07	50
	00:04:08	50
	00:04:09	50
	00:04:10	50
	00:04:11	50
	00:04:12	50
	00:04:13	49
	00:04:14	49
	00:04:15	49
	00:04:16	49
	00:04:17	50
	00:04:18	50
	00:04:19	50
	00:04:20	49
	00:04:21	49
	00:04:22	50
	00:04:23	50
	00:04:24	50
	00:04:25	50
	00:04:26	50
	00:04:27	51
	00:04:28	51
	00:04:29	51
	00:04:30	51
	00:04:31	51
	00:04:32	52
	00:04:33	52
	00:04:34	52
	00:04:35	52
	00:04:36	52
	00:04:37	52
	00:04:38	52
	00:04:39	52
	00:04:40	51
	00:04:41	51
	00:04:42	51
	00:04:43	51
	00:04:44	51
	00:04:45	51
	00:04:46	51
	00:04:47	51
	00:04:48	51
	00:04:49	51
	00:04:50	51
	00:04:51	51
	00:04:52	51
	00:04:53	52
	00:04:54	52
	00:04:55	54
	00:04:56	54
	00:04:57	54
	00:04:58	54
	00:04:59	53
	00:05:00	53
	00:05:01	53
	00:05:02	53
	00:05:03	53
	00:05:04	53
	00:05:05	53
	00:05:06	52
	00:05:07	52
	00:05:08	52
	00:05:09	51
	00:05:10	51
	00:05:11	51
	00:05:12	51
	00:05:13	51
	00:05:14	51
	00:05:15	50
	00:05:16	50
	00:05:17	50
	00:05:18	50
	00:05:19	50
	00:05:20	50
	00:05:21	50
	00:05:22	50
	00:05:23	50
	00:05:24	50
	00:05:25	49
	00:05:26	49
	00:05:27	49
	00:05:28	49
	00:05:29	49
	00:05:30	49
	00:05:31	49
	00:05:32	49
	00:05:33	49
	00:05:34	49
	00:05:35	49
	00:05:36	49
	00:05:37	49
	00:05:38	49
	00:05:39	48
	00:05:40	48
	00:05:41	48
	00:05:42	49
	00:05:43	49
	00:05:44	49
	00:05:45	49
	00:05:46	49
	00:05:47	49
	00:05:48	49
	00:05:49	49
	00:05:50	48
	00:05:51	48
	00:05:52	49
	00:05:53	49
	00:05:54	49
	00:05:55	48
	00:05:56	48
	00:05:57	48
	00:05:58	48
	00:05:59	49
	00:06:00	49
	00:06:01	49
	00:06:02	48
	00:06:03	48
	00:06:04	49
	00:06:05	49
	00:06:06	49
	00:06:07	49
	00:06:08	49
	00:06:09	49
	00:06:10	49
	00:06:11	49
	00:06:12	48
	00:06:13	48
	00:06:14	49
	00:06:15	49
	00:06:16	49
	00:06:17	49
	00:06:18	49
	00:06:19	49
	00:06:20	49
	00:06:21	49
	00:06:22	49
	00:06:23	49
	00:06:24	48
	00:06:25	48
	00:06:26	48
	00:06:27	48
	00:06:28	49
	00:06:29	49
	00:06:30	49
	00:06:31	48
	00:06:32	48
	00:06:33	48
	00:06:34	48
	00:06:35	48
	00:06:36	48
	00:06:37	48
	00:06:38	48
	00:06:39	49
	00:06:40	49
	00:06:41	49
	00:06:42	49
	00:06:43	49
	00:06:44	49
	00:06:45	49
	00:06:46	49
	00:06:47	49
	00:06:48	49
	00:06:49	49
	00:06:50	49
	00:06:51	49
	00:06:52	49
	00:06:53	50
	00:06:54	50
	00:06:55	50
	00:06:56	50
	00:06:57	50
	00:06:58	51
	00:06:59	51
	00:07:00	51
	00:07:01	50
	00:07:02	51
	00:07:03	51
	00:07:04	51
	00:07:05	51
	00:07:06	51
	00:07:07	51
	00:07:08	51
	00:07:09	52
	00:07:10	53
	00:07:11	53
	00:07:12	52
	00:07:13	52
	00:07:14	53
	00:07:15	53
	00:07:16	53
	00:07:17	52
	00:07:18	52
	00:07:19	52
	00:07:20	51
	00:07:21	51
	00:07:22	51
	00:07:23	50
	00:07:24	50
	00:07:25	50
	00:07:26	50
	00:07:27	50
	00:07:28	49
	00:07:29	49
	00:07:30	49
	00:07:31	49
	00:07:32	49
	00:07:33	49
	00:07:34	49
	00:07:35	49
	00:07:36	49
	00:07:37	49
	00:07:38	49
	00:07:39	49
	00:07:40	49
	00:07:41	49
	00:07:42	49
	00:07:43	49
	00:07:44	49
	00:07:45	49
	00:07:46	49
	00:07:47	50
	00:07:48	50
	00:07:49	50
	00:07:50	50
	00:07:51	50
	00:07:52	50
	00:07:53	49
	00:07:54	50
	00:07:55	50
	00:07:56	50
	00:07:57	51
	00:07:58	50
	00:07:59	50
	00:08:00	50
	00:08:01	50
	00:08:02	50
	00:08:03	50
	00:08:04	50
	00:08:05	50
	00:08:06	51
	00:08:07	51
	00:08:08	51
	00:08:09	51
	00:08:10	51
	00:08:11	51
	00:08:12	50
	00:08:13	50
	00:08:14	50
	00:08:15	50
	00:08:16	50
	00:08:17	51
	00:08:18	52
	00:08:19	53
	00:08:20	54
	00:08:21	55
	00:08:22	55
	00:08:23	56
	00:08:24	56
	00:08:25	56
	00:08:26	56
	00:08:27	56
	00:08:28	55
	00:08:29	55
	00:08:30	55
	00:08:31	54
	00:08:32	54
	00:08:33	54
	00:08:34	53
	00:08:35	53
	00:08:36	53
	00:08:37	53
	00:08:38	53
	00:08:39	53
	00:08:40	53
	00:08:41	52
	00:08:42	52
	00:08:43	52
	00:08:44	52
	00:08:45	52
	00:08:46	52
	00:08:47	51
	00:08:48	51
	00:08:49	51
	00:08:50	51
	00:08:51	51
	00:08:52	51
	00:08:53	51
	00:08:54	51
	00:08:55	51
	00:08:56	51
	00:08:57	51
	00:08:58	51
	00:08:59	51
	00:09:00	51
	00:09:01	51
	00:09:02	51
	00:09:03	50
	00:09:04	51
	00:09:05	50
	00:09:06	51
	00:09:07	51
	00:09:08	51
	00:09:09	50
	00:09:10	50
	00:09:11	50
	00:09:12	50
	00:09:13	50
	00:09:14	50
	00:09:15	50
	00:09:16	50
	00:09:17	50
	00:09:18	51
	00:09:19	50
	00:09:20	50
	00:09:21	50
	00:09:22	50
	00:09:23	50
	00:09:24	50
	00:09:25	50
	00:09:26	50
	00:09:27	50
	00:09:28	50
	00:09:29	50
	00:09:30	50
	00:09:31	50
	00:09:32	51
	00:09:33	51
	00:09:34	51
	00:09:35	51
	00:09:36	51
	00:09:37	50
	00:09:38	51
	00:09:39	51
	00:09:40	50
	00:09:41	50
	00:09:42	50
	00:09:43	50
	00:09:44	50
	00:09:45	50
	00:09:46	50
	00:09:47	49
	00:09:48	49
	00:09:49	50
	00:09:50	50
	00:09:51	50
	00:09:52	50
	00:09:53	52
	00:09:54	52
	00:09:55	52
	00:09:56	52
	00:09:57	52
	00:09:58	52
	00:09:59	52
	00:10:00	52
	00:10:01	52
	00:10:02	52
	00:10:03	51
	00:10:04	51
	00:10:05	51
	00:10:06	51
	00:10:07	51
	00:10:08	51
	00:10:09	51
	00:10:10	51
	00:10:11	50
	00:10:12	50
	00:10:13	50
	00:10:14	50
	00:10:15	50
	00:10:16	50
	00:10:17	50
	00:10:18	50
	00:10:19	50
	00:10:20	50
	00:10:21	50
	00:10:22	50
	00:10:23	51
	00:10:24	51
	00:10:25	51
	00:10:26	51
	00:10:27	51
	00:10:28	52
	00:10:29	51
	00:10:30	51
	00:10:31	51
	00:10:32	51
	00:10:33	50
	00:10:34	50
	00:10:35	50
	00:10:36	50
	00:10:37	50
	00:10:38	50
	00:10:39	50
	00:10:40	49
	00:10:41	49
	00:10:42	49
	00:10:43	49
	00:10:44	49
	00:10:45	49
	00:10:46	48
	00:10:47	49
	00:10:48	49
	00:10:49	48
	00:10:50	48
	00:10:51	48
	00:10:52	48
	00:10:53	49
	00:10:54	49
	00:10:55	49
	00:10:56	49
	00:10:57	49
	00:10:58	49
	00:10:59	49
	00:11:00	49
	00:11:01	48
	00:11:02	49
	00:11:03	49
	00:11:04	49
	00:11:05	49
	00:11:06	48
	00:11:07	48
	00:11:08	48
	00:11:09	48
	00:11:10	49
	00:11:11	50
	00:11:12	52
	00:11:13	52
	00:11:14	54
	00:11:15	54
	00:11:16	54
	00:11:17	54
	00:11:18	54
	00:11:19	54
	00:11:20	53
	00:11:21	53
	00:11:22	53
	00:11:23	52
	00:11:24	52
	00:11:25	52
	00:11:26	51
	00:11:27	51
	00:11:28	51
	00:11:29	51
	00:11:30	50
	00:11:31	50
	00:11:32	50
	00:11:33	50
	00:11:34	50
	00:11:35	50
	00:11:36	50
	00:11:37	50
	00:11:38	50
	00:11:39	50
	00:11:40	50
	00:11:41	50
	00:11:42	49
	00:11:43	49
	00:11:44	49
	00:11:45	49
	00:11:46	49
	00:11:47	49
	00:11:48	49
	00:11:49	49
	00:11:50	49
	00:11:51	49
	00:11:52	49
	00:11:53	49
	00:11:54	49
	00:11:55	49
	00:11:56	50
	00:11:57	50
	00:11:58	50
	00:11:59	50
	00:12:00	50
	00:12:01	51
	00:12:02	51
	00:12:03	51
	00:12:04	51
	00:12:05	51
	00:12:06	51
	00:12:07	50
	00:12:08	50
	00:12:09	50
	00:12:10	50
	00:12:11	50
	00:12:12	50
	00:12:13	50
	00:12:14	50
	00:12:15	50
	00:12:16	50
	00:12:17	50
	00:12:18	49
	00:12:19	49
	00:12:20	49
	00:12:21	49
	00:12:22	49
	00:12:23	50
	00:12:24	49
	00:12:25	50
	00:12:26	50
	00:12:27	52
	00:12:28	52
	00:12:29	52
	00:12:30	52
	00:12:31	52
	00:12:32	52
	00:12:33	51
	00:12:34	51
	00:12:35	51
	00:12:36	51
	00:12:37	51
	00:12:38	51
	00:12:39	51
	00:12:40	51
	00:12:41	51
	00:12:42	51
	00:12:43	51
	00:12:44	51
	00:12:45	50
	00:12:46	50
	00:12:47	50
	00:12:48	50
	00:12:49	50
	00:12:50	50
	00:12:51	50
	00:12:52	50
	00:12:53	50
	00:12:54	51
	00:12:55	50
	00:12:56	50
	00:12:57	50
	00:12:58	50
	00:12:59	50
	00:13:00	50
	00:13:01	50
	00:13:02	50
	00:13:03	50
	00:13:04	50
	00:13:05	50
	00:13:06	50
	00:13:07	50
	00:13:08	50
	00:13:09	49
	00:13:10	49
	00:13:11	49
	00:13:12	49
	00:13:13	49
	00:13:14	49
	00:13:15	49
	00:13:16	49
	00:13:17	49
	00:13:18	49
	00:13:19	50
	00:13:20	50
	00:13:21	50
	00:13:22	50
	00:13:23	51
	00:13:24	51
	00:13:25	51
	00:13:26	51
	00:13:27	51
	00:13:28	51
	00:13:29	51
	00:13:30	51
	00:13:31	51
	00:13:32	50
	00:13:33	50
	00:13:34	50
	00:13:35	50
	00:13:36	50
	00:13:37	50
	00:13:38	50
	00:13:39	51
	00:13:40	52
	00:13:41	52
	00:13:42	52
	00:13:43	52
	00:13:44	52
	00:13:45	52
	00:13:46	52
	00:13:47	52
	00:13:48	52
	00:13:49	51
	00:13:50	51
	00:13:51	51
	00:13:52	50
	00:13:53	50
	00:13:54	50
	00:13:55	49
	00:13:56	49
	00:13:57	49
	00:13:58	49
	00:13:59	49
	00:14:00	49
	00:14:01	49
	00:14:02	49
	00:14:03	49
	00:14:04	48
	00:14:05	49
	00:14:06	49
	00:14:07	49
	00:14:08	49
	00:14:09	49
	00:14:10	49
	00:14:11	49
	00:14:12	49
	00:14:13	49
	00:14:14	49
	00:14:15	49
	00:14:16	49
	00:14:17	49
	00:14:18	49
	00:14:19	49
	00:14:20	49
	00:14:21	50
	00:14:22	50
	00:14:23	50
	00:14:24	50
	00:14:25	51
	00:14:26	52
	00:14:27	54
	00:14:28	54
	00:14:29	54
	00:14:30	54
	00:14:31	53
	00:14:32	53
	00:14:33	52
	00:14:34	52
	00:14:35	52
	00:14:36	52
	00:14:37	51
	00:14:38	51
	00:14:39	51
	00:14:40	51
	00:14:41	51
	00:14:42	51
	00:14:43	51
	00:14:44	50
	00:14:45	51
	00:14:46	51
	00:14:47	50
	00:14:48	51
	00:14:49	51
	00:14:50	52
	00:14:51	53
	00:14:52	54
	00:14:53	54
	00:14:54	55
	00:14:55	56
	00:14:56	57
	00:14:57	58
	00:14:58	59
	00:14:59	62
	00:15:00	63
	00:15:01	64
	00:15:02	64
	00:15:03	64
	00:15:04	64
	00:15:05	64
	00:15:06	65
	00:15:07	65
	00:15:08	64
	00:15:09	63
	00:15:10	62
	00:15:11	61
	00:15:12	59
	00:15:13	58
	00:15:14	58
	00:15:15	57
	00:15:16	56
	00:15:17	56
	00:15:18	55
	00:15:19	55
	00:15:20	54
	00:15:21	54
	00:15:22	55
	00:15:23	55
	00:15:24	55
	00:15:25	56
	00:15:26	56
	00:15:27	58
	00:15:28	58
	00:15:29	57
	00:15:30	57
	00:15:31	57
	00:15:32	56
	00:15:33	55
	00:15:34	55
	00:15:35	54
	00:15:36	54
	00:15:37	54
	00:15:38	55
	00:15:39	55
	00:15:40	55
	00:15:41	54
	00:15:42	54
	00:15:43	53
	00:15:44	52
	00:15:45	51
	00:15:46	51
	00:15:47	51
	00:15:48	50
	00:15:49	50
	00:15:50	50
	00:15:51	49
	00:15:52	49
	00:15:53	49
	00:15:54	50
	00:15:55	50
	00:15:56	50
	00:15:57	49
	00:15:58	49
	00:15:59	49
	00:16:00	49
	00:16:01	49
	00:16:02	49
	00:16:03	49
	00:16:04	48
	00:16:05	48
	00:16:06	48
	00:16:07	48
	00:16:08	48
	00:16:09	48
	00:16:10	49
	00:16:11	49
	00:16:12	49
	00:16:13	49
	00:16:14	49
	00:16:15	50
	00:16:16	49
	00:16:17	49
	00:16:18	49
	00:16:19	49
	00:16:20	49
	00:16:21	48
	00:16:22	48
	00:16:23	48
	00:16:24	48
	00:16:25	49
	00:16:26	49
	00:16:27	51
	00:16:28	49
	00:16:29	49
	00:16:30	49
	00:16:31	49
	00:16:32	48
	00:16:33	48
	00:16:34	48
	00:16:35	48
	00:16:36	49
	00:16:37	50
	00:16:38	50
	00:16:39	50
	00:16:40	50
	00:16:41	50
	00:16:42	50
	00:16:43	50
	00:16:44	50
	00:16:45	50
	00:16:46	50
	00:16:47	50
	00:16:48	50
	00:16:49	51
	00:16:50	51
	00:16:51	51
	00:16:52	50
	00:16:53	51
	00:16:54	50
	00:16:55	50
	00:16:56	50
	00:16:57	50
	00:16:58	50
	00:16:59	50
	00:17:00	50
	00:17:01	50
	00:17:02	49
	00:17:03	49
	00:17:04	49
	00:17:05	49
	00:17:06	49
	00:17:07	49
	00:17:08	49
	00:17:09	48
	00:17:10	48
	00:17:11	49
	00:17:12	48
	00:17:13	49
	00:17:14	49
	00:17:15	49
	00:17:16	49
	00:17:17	50
	00:17:18	50
	00:17:19	50
	00:17:20	51
	00:17:21	51
	00:17:22	51
	00:17:23	51
	00:17:24	51
	00:17:25	51
	00:17:26	51
	00:17:27	51
	00:17:28	50
	00:17:29	50
	00:17:30	50
	00:17:31	50
	00:17:32	50
	00:17:33	50
	00:17:34	50
	00:17:35	50
	00:17:36	49
	00:17:37	49
	00:17:38	49
	00:17:39	49
	00:17:40	49
	00:17:41	48
	00:17:42	48
	00:17:43	49
	00:17:44	49
	00:17:45	49
	00:17:46	49
	00:17:47	49
	00:17:48	49
	00:17:49	49
	00:17:50	49
	00:17:51	49
	00:17:52	49
	00:17:53	49
	00:17:54	49
	00:17:55	49
	00:17:56	49
	00:17:57	49
	00:17:58	49
	00:17:59	49
	00:18:00	50
	00:18:01	50
	00:18:02	51
	00:18:03	52
	00:18:04	53
	00:18:05	54
	00:18:06	54
	00:18:07	54
	00:18:08	53
	00:18:09	53
	00:18:10	52
	00:18:11	52
	00:18:12	52
	00:18:13	51
	00:18:14	51
	00:18:15	51
	00:18:16	51
	00:18:17	51
	00:18:18	50
	00:18:19	50
	00:18:20	50
	00:18:21	50
	00:18:22	49
	00:18:23	49
	00:18:24	49
	00:18:25	49
	00:18:26	49
	00:18:27	49
	00:18:28	49
	00:18:29	48
	00:18:30	48
	00:18:31	48
	00:18:32	48
	00:18:33	48
	00:18:34	48
	00:18:35	48
	00:18:36	48
	00:18:37	48
	00:18:38	48
	00:18:39	48
	00:18:40	48
	00:18:41	49
	00:18:42	49
	00:18:43	49
	00:18:44	49
	00:18:45	49
	00:18:46	49
	00:18:47	50
	00:18:48	51
	00:18:49	51
	00:18:50	51
	00:18:51	51
	00:18:52	52
	00:18:53	52
	00:18:54	52
	00:18:55	52
	00:18:56	52
	00:18:57	52
	00:18:58	53
	00:18:59	53
	00:19:00	53
	00:19:01	53
	00:19:02	54
	00:19:03	55
	00:19:04	55
	00:19:05	55
	00:19:06	56
	00:19:07	55
	00:19:08	55
	00:19:09	56
	00:19:10	56
	00:19:11	56
	00:19:12	56
	00:19:13	55
	00:19:14	55
	00:19:15	55
	00:19:16	55
	00:19:17	55
	00:19:18	55
	00:19:19	55
	00:19:20	55
	00:19:21	56
	00:19:22	56
	00:19:23	55
	00:19:24	56
	00:19:25	56
	00:19:26	56
	00:19:27	56
	00:19:28	56
	00:19:29	56
	00:19:30	56
	00:19:31	55
	00:19:32	56
	00:19:33	55
	00:19:34	56
	00:19:35	56
	00:19:36	56
	00:19:37	57
	00:19:38	57
	00:19:39	57
	00:19:40	56
	00:19:41	56
	00:19:42	57
	00:19:43	57
	00:19:44	57
	00:19:45	57
	00:19:46	57
	00:19:47	57
	00:19:48	56
	00:19:49	56
	00:19:50	56
	00:19:51	55
	00:19:52	55
	00:19:53	55
	00:19:54	55
	00:19:55	56
	00:19:56	57
	00:19:57	56
	00:19:58	56
	00:19:59	57
	00:20:00	57
	00:20:01	56
	00:20:02	56
	00:20:03	56
	00:20:04	56
	00:20:05	56
	00:20:06	56
	00:20:07	56
	00:20:08	56
	00:20:09	55
	00:20:10	56
	00:20:11	56
	00:20:12	56
	00:20:13	56
	00:20:14	56
	00:20:15	56
	00:20:16	56
	00:20:17	56
	00:20:18	56
	00:20:19	56
	00:20:20	56
	00:20:21	56
	00:20:22	56
	00:20:23	56
	00:20:24	57
	00:20:25	59
	00:20:26	60
	00:20:27	59
	00:20:28	59
	00:20:29	58
	00:20:30	57
	00:20:31	57
	00:20:32	57
	00:20:33	57
	00:20:34	57
	00:20:35	57
	00:20:36	56
	00:20:37	56
	00:20:38	56
	00:20:39	56
	00:20:40	55
	00:20:41	55
	00:20:42	54
	00:20:43	54
	00:20:44	54
	00:20:45	54
	00:20:46	54
	00:20:47	54
	00:20:48	54
	00:20:49	54
	00:20:50	54
	00:20:51	54
	00:20:52	55
	00:20:53	55
	00:20:54	54
	00:20:55	54
	00:20:56	55
	00:20:57	55
	00:20:58	55
	00:20:59	55
	00:21:00	56
	00:21:01	57
	00:21:02	57
	00:21:03	58
	00:21:04	58
	00:21:05	57
	00:21:06	56
	00:21:07	56
	00:21:08	55
	00:21:09	55
	00:21:10	55
	00:21:11	55
	00:21:12	55
	00:21:13	56
	00:21:14	57
	00:21:15	57
	00:21:16	56
	00:21:17	56
	00:21:18	56
	00:21:19	56
	00:21:20	56
	00:21:21	56
	00:21:22	56
	00:21:23	56
	00:21:24	56
	00:21:25	57
	00:21:26	57
	00:21:27	57
	00:21:28	57
	00:21:29	57
	00:21:30	57
	00:21:31	57
	00:21:32	57
	00:21:33	57
	00:21:34	57
	00:21:35	56
	00:21:36	55
	00:21:37	55
	00:21:38	54
	00:21:39	54
	00:21:40	54
	00:21:41	54
	00:21:42	54
	00:21:43	53
	00:21:44	53
	00:21:45	53
	00:21:46	53
	00:21:47	53
	00:21:48	52
	00:21:49	52
	00:21:50	52
	00:21:51	52
	00:21:52	52
	00:21:53	52
	00:21:54	52
	00:21:55	52
	00:21:56	52
	00:21:57	53
	00:21:58	53
	00:21:59	52
	00:22:00	53
	00:22:01	53
	00:22:02	53
	00:22:03	53
	00:22:04	53
	00:22:05	53
	00:22:06	53
	00:22:07	53
	00:22:08	53
	00:22:09	53
	00:22:10	53
	00:22:11	53
	00:22:12	53
	00:22:13	53
	00:22:14	54
	00:22:15	54
	00:22:16	54
	00:22:17	54
	00:22:18	54
	00:22:19	54
	00:22:20	54
	00:22:21	54
	00:22:22	54
	00:22:23	54
	00:22:24	53
	00:22:25	54
	00:22:26	54
	00:22:27	53
	00:22:28	53
	00:22:29	54
	00:22:30	53
	00:22:31	53
	00:22:32	53
	00:22:33	53
	00:22:34	54
	00:22:35	54
	00:22:36	54
	00:22:37	54
	00:22:38	54
	00:22:39	53
	00:22:40	53
	00:22:41	53
	00:22:42	52
	00:22:43	52
	00:22:44	52
	00:22:45	52
	00:22:46	52
	00:22:47	52
	00:22:48	52
	00:22:49	52
	00:22:50	52
	00:22:51	52
	00:22:52	52
	00:22:53	52
	00:22:54	52
	00:22:55	52
	00:22:56	52
	00:22:57	52
	00:22:58	53
	00:22:59	53
	00:23:00	53
	00:23:01	53
	00:23:02	53
	00:23:03	52
	00:23:04	53
	00:23:05	53
	00:23:06	53
	00:23:07	54
	00:23:08	55
	00:23:09	55
	00:23:10	55
	00:23:11	55
	00:23:12	55
	00:23:13	55
	00:23:14	55
	00:23:15	55
	00:23:16	55
	00:23:17	55
	00:23:18	55
	00:23:19	56
	00:23:20	56
	00:23:21	58
	00:23:22	58
	00:23:23	60
	00:23:24	60
	00:23:25	59
	00:23:26	59
	00:23:27	59
	00:23:28	59
	00:23:29	59
	00:23:30	58
	00:23:31	58
	00:23:32	58
	00:23:33	58
	00:23:34	57
	00:23:35	56
	00:23:36	56
	00:23:37	55
	00:23:38	55
	00:23:39	54
	00:23:40	54
	00:23:41	53
	00:23:42	53
	00:23:43	53
	00:23:44	53
	00:23:45	53
	00:23:46	53
	00:23:47	54
	00:23:48	53
	00:23:49	53
	00:23:50	54
	00:23:51	54
	00:23:52	53
	00:23:53	53
	00:23:54	54
	00:23:55	54
	00:23:56	54
	00:23:57	53
	00:23:58	53
	00:23:59	53
	00:24:00	53
	00:24:01	52
	00:24:02	54
	00:24:03	54
	00:24:04	54
	00:24:05	54
	00:24:06	54
	00:24:07	54
	00:24:08	55
	00:24:09	54
	00:24:10	54
	00:24:11	54
	00:24:12	55
	00:24:13	55
	00:24:14	54
	00:24:15	53
	00:24:16	53
	00:24:17	53
	00:24:18	53
	00:24:19	53
	00:24:20	54
	00:24:21	54
	00:24:22	54
	00:24:23	53
	00:24:24	53
	00:24:25	54
	00:24:26	54
	00:24:27	54
	00:24:28	54
	00:24:29	54
	00:24:30	54
	00:24:31	54
	00:24:32	54
	00:24:33	54
	00:24:34	55
	00:24:35	55
	00:24:36	54
	00:24:37	54
	00:24:38	54
	00:24:39	54
	00:24:40	54
	00:24:41	54
	00:24:42	54
	00:24:43	54
	00:24:44	54
	00:24:45	55
	00:24:46	56
	00:24:47	56
	00:24:48	57
	00:24:49	56
	00:24:50	56
	00:24:51	55
	00:24:52	55
	00:24:53	55
	00:24:54	54
	00:24:55	54
	00:24:56	54
	00:24:57	54
	00:24:58	54
	00:24:59	54
	00:25:00	54
	00:25:01	54
	00:25:02	54
	00:25:03	54
	00:25:04	54
	00:25:05	54
	00:25:06	54
	00:25:07	54
	00:25:08	54
	00:25:09	54
	00:25:10	54
	00:25:11	54
	00:25:12	54
	00:25:13	54
	00:25:14	54
	00:25:15	53
	00:25:16	53
	00:25:17	52
	00:25:18	52
	00:25:19	53
	00:25:20	53
	00:25:21	53
	00:25:22	53
	00:25:23	52
	00:25:24	53
	00:25:25	53
	00:25:26	52
	00:25:27	52
	00:25:28	52
	00:25:29	52
	00:25:30	52
	00:25:31	52
	00:25:32	52
	00:25:33	51
	00:25:34	51
	00:25:35	51
	00:25:36	52
	00:25:37	52
	00:25:38	52
	00:25:39	52
	00:25:40	53
	00:25:41	53
	00:25:42	53
	00:25:43	53
	00:25:44	53
	00:25:45	53
	00:25:46	53
	00:25:47	54
	00:25:48	54
	00:25:49	56
	00:25:50	56
	00:25:51	56
	00:25:52	57
	00:25:53	57
	00:25:54	57
	00:25:55	56
	00:25:56	56
	00:25:57	55
	00:25:58	56
	00:25:59	56
	00:26:00	57
	00:26:01	57
	00:26:02	56
	00:26:03	56
	00:26:04	55
	00:26:05	55
	00:26:06	55
	00:26:07	55
	00:26:08	55
	00:26:09	55
	00:26:10	55
	00:26:11	56
	00:26:12	56
	00:26:13	55
	00:26:14	55
	00:26:15	55
	00:26:16	54
	00:26:17	54
	00:26:18	54
	00:26:19	54
	00:26:20	55
	00:26:21	55
	00:26:22	55
	00:26:23	55
	00:26:24	55
	00:26:25	56
	00:26:26	55
	00:26:27	55
	00:26:28	56
	00:26:29	55
	00:26:30	54
	00:26:31	54
	00:26:32	54
	00:26:33	54
	00:26:34	54
	00:26:35	54
	00:26:36	54
	00:26:37	54
	00:26:38	54
	00:26:39	53
	00:26:40	53
	00:26:41	53
	00:26:42	53
	00:26:43	53
	00:26:44	53
	00:26:45	52
	00:26:46	53
	00:26:47	53
	00:26:48	53
	00:26:49	52
	00:26:50	52
	00:26:51	52
	00:26:52	52
	00:26:53	52
	00:26:54	52
	00:26:55	52
	00:26:56	52
	00:26:57	52
	00:26:58	52
	00:26:59	52
	00:27:00	52
	00:27:01	53
	00:27:02	53
	00:27:03	53
	00:27:04	53
	00:27:05	54
	00:27:06	53
	00:27:07	53
	00:27:08	53
	00:27:09	53
	00:27:10	53
	00:27:11	53
	00:27:12	53
	00:27:13	53
	00:27:14	52
	00:27:15	53
	00:27:16	53
	00:27:17	53
	00:27:18	53
	00:27:19	53
	00:27:20	53
	00:27:21	53
	00:27:22	53
	00:27:23	53
	00:27:24	53
	00:27:25	52
	00:27:26	52
	00:27:27	52
	00:27:28	52
	00:27:29	52
	00:27:30	52
	00:27:31	52
	00:27:32	52
	00:27:33	53
	00:27:34	53
	00:27:35	53
	00:27:36	54
	00:27:37	54
	00:27:38	54
	00:27:39	54
	00:27:40	54
	00:27:41	55
	00:27:42	55
	00:27:43	55
	00:27:44	55
	00:27:45	56
	00:27:46	56
	00:27:47	56
	00:27:48	56
	00:27:49	56
	00:27:50	55
	00:27:51	56
	00:27:52	56
	00:27:53	56
	00:27:54	57
	00:27:55	57
	00:27:56	56
	00:27:57	55
	00:27:58	55
	00:27:59	56
	00:28:00	55
	00:28:01	55
	00:28:02	55
	00:28:03	55
	00:28:04	54
	00:28:05	54
	00:28:06	54
	00:28:07	54
	00:28:08	54
	00:28:09	53
	00:28:10	53
	00:28:11	53
	00:28:12	53
	00:28:13	53
	00:28:14	54
	00:28:15	55
	00:28:16	55
	00:28:17	55
	00:28:18	56
	00:28:19	56
	00:28:20	57
	00:28:21	57
	00:28:22	57
	00:28:23	56
	00:28:24	56
	00:28:25	55
	00:28:26	55
	00:28:27	54
	00:28:28	54
	00:28:29	54
	00:28:30	53
	00:28:31	52
	00:28:32	52
	00:28:33	52
	00:28:34	51
	00:28:35	51
	00:28:36	50
	00:28:37	50
	00:28:38	50
	00:28:39	49
	00:28:40	49
	00:28:41	48
	00:28:42	48
	00:28:43	48
	00:28:44	48
	00:28:45	47
	00:28:46	47
	00:28:47	47
	00:28:48	47
	00:28:49	47
	00:28:50	48
	00:28:51	48
	00:28:52	48
	00:28:53	48
	00:28:54	48
	00:28:55	48
	00:28:56	48
	00:28:57	48
	00:28:58	48
	00:28:59	48
	00:29:00	48
	00:29:01	48
	00:29:02	47
	00:29:03	47
	00:29:04	47
	00:29:05	48
	00:29:06	48
	00:29:07	48
	00:29:08	48
	00:29:09	48
	00:29:10	48
	00:29:11	49
	00:29:12	49
	00:29:13	48
	00:29:14	48
	00:29:15	48
	00:29:16	48
	00:29:17	48
	00:29:18	48
	00:29:19	48
	00:29:20	49
	00:29:21	49
	00:29:22	50
	00:29:23	54
	00:29:24	54
	00:29:25	53
	00:29:26	53
	00:29:27	52
	00:29:28	52
	00:29:29	52
	00:29:30	52
	00:29:31	52
	00:29:32	52
	00:29:33	51
	00:29:34	50
	00:29:35	50
	00:29:36	51
	00:29:37	51
	00:29:38	53
	00:29:39	53
	00:29:40	52
	00:29:41	53
	00:29:42	53
	00:29:43	53
	00:29:44	53
	00:29:45	53
	00:29:46	53
	00:29:47	53
	00:29:48	52
	00:29:49	52
	00:29:50	51
	00:29:51	51
	00:29:52	51
	00:29:53	51
	00:29:54	50
	00:29:55	50
	00:29:56	50
	00:29:57	50
	00:29:58	49
	00:29:59	49
	00:30:00	49
	00:30:01	49
	00:30:02	49
	00:30:03	49
	00:30:04	49
	00:30:05	50
	00:30:06	49
	00:30:07	49
	00:30:08	49
	00:30:09	49
	00:30:10	49
	00:30:11	48
	00:30:12	48
	00:30:13	48
	00:30:14	48
	00:30:15	48
	00:30:16	47
	00:30:17	47
	00:30:18	47
	00:30:19	47
	00:30:20	47
	00:30:21	47
	00:30:22	47
	00:30:23	47
	00:30:24	47
	00:30:25	47
	00:30:26	47
	00:30:27	47
	00:30:28	47
	00:30:29	47
	00:30:30	47
	00:30:31	47
	00:30:32	47
	00:30:33	48
	00:30:34	48
	00:30:35	48
	00:30:36	48
	00:30:37	48
	00:30:38	48
	00:30:39	48
	00:30:40	48
	00:30:41	48
	00:30:42	50
	00:30:43	50
	00:30:44	50
	00:30:45	50
	00:30:46	50
	00:30:47	50
	00:30:48	50
	00:30:49	50
	00:30:50	50
	00:30:51	50
	00:30:52	50
	00:30:53	50
	00:30:54	50
	00:30:55	50
	00:30:56	50
	00:30:57	50
	00:30:58	49
	00:30:59	49
	00:31:00	49
	00:31:01	48
	00:31:02	48
	00:31:03	48
	00:31:04	48
	00:31:05	48
	00:31:06	48
	00:31:07	48
	00:31:08	48
	00:31:09	48
	00:31:10	48
	00:31:11	48
	00:31:12	49
	00:31:13	49
	00:31:14	50
	00:31:15	50
	00:31:16	49
	00:31:17	49
	00:31:18	51
	00:31:19	51
	00:31:20	60
	00:31:21	60
	00:31:22	60
	00:31:23	60
	00:31:24	60
	00:31:25	58
	00:31:26	57
	00:31:27	57
	00:31:28	56
	00:31:29	55
	00:31:30	54
	00:31:31	54
	00:31:32	54
	00:31:33	54
	00:31:34	54
	00:31:35	53
	00:31:36	52
	00:31:37	52
	00:31:38	52
	00:31:39	51
	00:31:40	51
	00:31:41	50
	00:31:42	50
	00:31:43	50
	00:31:44	49
	00:31:45	49
	00:31:46	49
	00:31:47	49
	00:31:48	49
	00:31:49	49
	00:31:50	49
	00:31:51	49
	00:31:52	49
	00:31:53	49
	00:31:54	49
	00:31:55	49
	00:31:56	46
	00:31:57	47
	00:31:58	47
	00:31:59	46
	00:32:00	46
	00:32:01	47
	00:32:02	47
	00:32:03	46
	00:32:04	47
	00:32:05	47
	00:32:06	48
	00:32:07	48
	00:32:08	48
	00:32:09	48
	00:32:10	48
	00:32:11	48
	00:32:12	48
	00:32:13	48
	00:32:14	48
	00:32:15	48
	00:32:16	48
	00:32:17	50
	00:32:18	50
	00:32:19	50
	00:32:20	50
	00:32:21	55
	00:32:22	55
	00:32:23	55
	00:32:24	55
	00:32:25	55
	00:32:26	57
	00:32:27	58
	00:32:28	58
	00:32:29	58
	00:32:30	59
	00:32:31	60
	00:32:32	61
	00:32:33	62
	00:32:34	62
	00:32:35	62
	00:32:36	61
	00:32:37	61
	00:32:38	62
	00:32:39	60
	00:32:40	60
	00:32:41	59
	00:32:42	59
	00:32:43	59
	00:32:44	57
	00:32:45	57
	00:32:46	57
	00:32:47	56
	00:32:48	56
	00:32:49	55
	00:32:50	55
	00:32:51	53
	00:32:52	53
	00:32:53	52
	00:32:54	52
	00:32:55	51
	00:32:56	51
	00:32:57	51
	00:32:58	51
	00:32:59	51
	00:33:00	51
	00:33:01	51
	00:33:02	51
	00:33:03	51
	00:33:04	51
	00:33:05	51
	00:33:06	51
	00:33:07	51
	00:33:08	51
	00:33:09	50
	00:33:10	51
	00:33:11	51
	00:33:12	51
	00:33:13	50
	00:33:14	50
	00:33:15	50
	00:33:16	50
[truncated: 1,639 more rows]
