# Supplementary material for: Handcycling with concurrent lower body low-frequency electromyostimulation significantly increases acute oxygen uptake: implications for rehabilitation and prevention
Source: PeerJ. 2022 May 18;10:e13333. doi: 10.7717/peerj.13333 (PMC9123886; doi:10.7717/peerj.13333)
Supplement: Supplemental Information 1 — Raw data for each participant (load, heart rate, spirometric data) and R-Scripts for data processing (as described in the material & method section under “Data aquisition”), and EMS intensity and blood lactate concentration. [file peerj-10-13333-s001.zip › raw_data/HR/EMS_Pilot_21_HR.CSV]

Name	Sport	Date	Start time	Duration	Total distance (km)	Average heart rate (bpm)	Average speed (km/h)	Max speed (km/h)	Average pace (min/km)	Max pace (min/km)	Calories	Fat percentage of calories(%)	Average cadence (rpm)	Average stride length (cm)	Running index	Training load	Ascent (m)	Descent (m)	Average power (W)	Max power (W)	Notes	Height (cm)	Weight (kg)	HR max	HR sit	VO2max
Ludwig R.	INDOOR_CYCLING	27-04-2021	12:38:01	00:58:13	0.00	100					301	45										182.0	74.0			57
Sample rate	Time	HR (bpm)	Speed (km/h)	Pace (min/km)	Cadence	Altitude (m)	Stride length (m)	Distances (m)	Temperatures (C)	Power (W)
1	00:00:00	95
	00:00:01	93
	00:00:02	91
	00:00:03	89
	00:00:04	88
	00:00:05	88
	00:00:06	88
	00:00:07	88
	00:00:08	89
	00:00:09	89
	00:00:10	89
	00:00:11	90
	00:00:12	90
	00:00:13	91
	00:00:14	92
	00:00:15	94
	00:00:16	95
	00:00:17	95
	00:00:18	95
	00:00:19	95
	00:00:20	96
	00:00:21	98
	00:00:22	99
	00:00:23	98
	00:00:24	97
	00:00:25	95
	00:00:26	94
	00:00:27	92
	00:00:28	88
	00:00:29	87
	00:00:30	85
	00:00:31	84
	00:00:32	84
	00:00:33	84
	00:00:34	86
	00:00:35	86
	00:00:36	87
	00:00:37	87
	00:00:38	84
	00:00:39	82
	00:00:40	81
	00:00:41	80
	00:00:42	80
	00:00:43	80
	00:00:44	81
	00:00:45	81
	00:00:46	81
	00:00:47	80
	00:00:48	80
	00:00:49	80
	00:00:50	80
	00:00:51	80
	00:00:52	79
	00:00:53	79
	00:00:54	79
	00:00:55	80
	00:00:56	80
	00:00:57	79
	00:00:58	78
	00:00:59	78
	00:01:00	79
	00:01:01	79
	00:01:02	79
	00:01:03	78
	00:01:04	78
	00:01:05	78
	00:01:06	79
	00:01:07	79
	00:01:08	78
	00:01:09	79
	00:01:10	79
	00:01:11	79
	00:01:12	79
	00:01:13	79
	00:01:14	79
	00:01:15	79
	00:01:16	78
	00:01:17	78
	00:01:18	78
	00:01:19	80
	00:01:20	81
	00:01:21	82
	00:01:22	81
	00:01:23	81
	00:01:24	80
	00:01:25	80
	00:01:26	80
	00:01:27	82
	00:01:28	82
	00:01:29	81
	00:01:30	82
	00:01:31	82
	00:01:32	84
	00:01:33	84
	00:01:34	83
	00:01:35	82
	00:01:36	81
	00:01:37	81
	00:01:38	83
	00:01:39	83
	00:01:40	83
	00:01:41	84
	00:01:42	83
	00:01:43	83
	00:01:44	83
	00:01:45	83
	00:01:46	84
	00:01:47	85
	00:01:48	87
	00:01:49	88
	00:01:50	89
	00:01:51	90
	00:01:52	89
	00:01:53	88
	00:01:54	87
	00:01:55	87
	00:01:56	89
	00:01:57	89
	00:01:58	91
	00:01:59	91
	00:02:00	89
	00:02:01	87
	00:02:02	86
	00:02:03	86
	00:02:04	87
	00:02:05	86
	00:02:06	85
	00:02:07	83
	00:02:08	82
	00:02:09	79
	00:02:10	79
	00:02:11	80
	00:02:12	80
	00:02:13	81
	00:02:14	82
	00:02:15	82
	00:02:16	82
	00:02:17	82
	00:02:18	82
	00:02:19	81
	00:02:20	81
	00:02:21	81
	00:02:22	82
	00:02:23	83
	00:02:24	84
	00:02:25	85
	00:02:26	86
	00:02:27	85
	00:02:28	85
	00:02:29	85
	00:02:30	83
	00:02:31	81
	00:02:32	81
	00:02:33	82
	00:02:34	83
	00:02:35	83
	00:02:36	84
	00:02:37	84
	00:02:38	85
	00:02:39	86
	00:02:40	86
	00:02:41	84
	00:02:42	83
	00:02:43	83
	00:02:44	83
	00:02:45	83
	00:02:46	83
	00:02:47	83
	00:02:48	86
	00:02:49	88
	00:02:50	87
	00:02:51	87
	00:02:52	86
	00:02:53	86
	00:02:54	87
	00:02:55	87
	00:02:56	87
	00:02:57	87
	00:02:58	85
	00:02:59	85
	00:03:00	84
	00:03:01	84
	00:03:02	85
	00:03:03	86
	00:03:04	87
	00:03:05	88
	00:03:06	89
	00:03:07	89
	00:03:08	89
	00:03:09	88
	00:03:10	86
	00:03:11	85
	00:03:12	85
	00:03:13	83
	00:03:14	83
	00:03:15	83
	00:03:16	83
	00:03:17	84
	00:03:18	85
	00:03:19	85
	00:03:20	86
	00:03:21	87
	00:03:22	87
	00:03:23	88
	00:03:24	88
	00:03:25	89
	00:03:26	90
	00:03:27	91
	00:03:28	92
	00:03:29	93
	00:03:30	93
	00:03:31	93
	00:03:32	93
	00:03:33	92
	00:03:34	89
	00:03:35	88
	00:03:36	88
	00:03:37	87
	00:03:38	87
	00:03:39	86
	00:03:40	85
	00:03:41	83
	00:03:42	81
	00:03:43	81
	00:03:44	82
	00:03:45	82
	00:03:46	81
	00:03:47	81
	00:03:48	80
	00:03:49	80
	00:03:50	80
	00:03:51	80
	00:03:52	80
	00:03:53	80
	00:03:54	80
	00:03:55	80
	00:03:56	80
	00:03:57	80
	00:03:58	79
	00:03:59	79
	00:04:00	80
	00:04:01	81
	00:04:02	83
	00:04:03	83
	00:04:04	84
	00:04:05	85
	00:04:06	85
	00:04:07	84
	00:04:08	84
	00:04:09	84
	00:04:10	82
	00:04:11	81
	00:04:12	81
	00:04:13	81
	00:04:14	81
	00:04:15	82
	00:04:16	82
	00:04:17	83
	00:04:18	84
	00:04:19	85
	00:04:20	83
	00:04:21	83
	00:04:22	82
	00:04:23	80
	00:04:24	80
	00:04:25	80
	00:04:26	82
	00:04:27	84
	00:04:28	85
	00:04:29	85
	00:04:30	86
	00:04:31	86
	00:04:32	84
	00:04:33	84
	00:04:34	84
	00:04:35	82
	00:04:36	81
	00:04:37	80
	00:04:38	80
	00:04:39	80
	00:04:40	80
	00:04:41	80
	00:04:42	80
	00:04:43	81
	00:04:44	82
	00:04:45	82
	00:04:46	80
	00:04:47	79
	00:04:48	79
	00:04:49	79
	00:04:50	80
	00:04:51	79
	00:04:52	79
	00:04:53	78
	00:04:54	79
	00:04:55	79
	00:04:56	81
	00:04:57	81
	00:04:58	81
	00:04:59	80
	00:05:00	78
	00:05:01	78
	00:05:02	78
	00:05:03	79
	00:05:04	79
	00:05:05	79
	00:05:06	79
	00:05:07	79
	00:05:08	79
	00:05:09	81
	00:05:10	81
	00:05:11	81
	00:05:12	80
	00:05:13	78
	00:05:14	78
	00:05:15	78
	00:05:16	79
	00:05:17	79
	00:05:18	82
	00:05:19	82
	00:05:20	85
	00:05:21	85
	00:05:22	87
	00:05:23	87
	00:05:24	87
	00:05:25	87
	00:05:26	88
	00:05:27	90
	00:05:28	91
	00:05:29	92
	00:05:30	92
	00:05:31	92
	00:05:32	90
	00:05:33	89
	00:05:34	87
	00:05:35	85
	00:05:36	83
	00:05:37	82
	00:05:38	81
	00:05:39	81
	00:05:40	82
	00:05:41	82
	00:05:42	81
	00:05:43	80
	00:05:44	80
	00:05:45	79
	00:05:46	78
	00:05:47	76
	00:05:48	76
	00:05:49	77
	00:05:50	77
	00:05:51	77
	00:05:52	77
	00:05:53	77
	00:05:54	78
	00:05:55	78
	00:05:56	78
	00:05:57	77
	00:05:58	77
	00:05:59	77
	00:06:00	77
	00:06:01	77
	00:06:02	78
	00:06:03	78
	00:06:04	80
	00:06:05	81
	00:06:06	80
	00:06:07	79
	00:06:08	79
	00:06:09	78
	00:06:10	77
	00:06:11	77
	00:06:12	78
	00:06:13	80
	00:06:14	80
	00:06:15	81
	00:06:16	81
	00:06:17	81
	00:06:18	81
	00:06:19	81
	00:06:20	81
	00:06:21	80
	00:06:22	80
	00:06:23	80
	00:06:24	80
	00:06:25	79
	00:06:26	78
	00:06:27	78
	00:06:28	79
	00:06:29	79
	00:06:30	79
	00:06:31	79
	00:06:32	79
	00:06:33	79
	00:06:34	78
	00:06:35	78
	00:06:36	78
	00:06:37	78
	00:06:38	79
	00:06:39	79
	00:06:40	79
	00:06:41	80
	00:06:42	80
	00:06:43	80
	00:06:44	79
	00:06:45	78
	00:06:46	78
	00:06:47	78
	00:06:48	79
	00:06:49	79
	00:06:50	79
	00:06:51	80
	00:06:52	80
	00:06:53	80
	00:06:54	78
	00:06:55	78
	00:06:56	78
	00:06:57	78
	00:06:58	78
	00:06:59	78
	00:07:00	79
	00:07:01	79
	00:07:02	79
	00:07:03	79
	00:07:04	78
	00:07:05	78
	00:07:06	78
	00:07:07	78
	00:07:08	78
	00:07:09	78
	00:07:10	79
	00:07:11	78
	00:07:12	78
	00:07:13	79
	00:07:14	79
	00:07:15	78
	00:07:16	79
	00:07:17	79
	00:07:18	81
	00:07:19	83
	00:07:20	85
	00:07:21	86
	00:07:22	86
	00:07:23	85
	00:07:24	85
	00:07:25	85
	00:07:26	85
	00:07:27	85
	00:07:28	85
	00:07:29	83
	00:07:30	83
	00:07:31	83
	00:07:32	83
	00:07:33	82
	00:07:34	82
	00:07:35	81
	00:07:36	81
	00:07:37	82
	00:07:38	82
	00:07:39	82
	00:07:40	81
	00:07:41	82
	00:07:42	82
	00:07:43	82
	00:07:44	81
	00:07:45	80
	00:07:46	80
	00:07:47	81
	00:07:48	81
	00:07:49	81
	00:07:50	81
	00:07:51	82
	00:07:52	82
	00:07:53	81
	00:07:54	80
	00:07:55	80
	00:07:56	82
	00:07:57	83
	00:07:58	84
	00:07:59	85
	00:08:00	85
	00:08:01	85
	00:08:02	87
	00:08:03	89
	00:08:04	91
	00:08:05	91
	00:08:06	90
	00:08:07	90
	00:08:08	89
	00:08:09	88
	00:08:10	87
	00:08:11	85
	00:08:12	83
	00:08:13	81
	00:08:14	82
	00:08:15	83
	00:08:16	84
	00:08:17	84
	00:08:18	85
	00:08:19	85
	00:08:20	86
	00:08:21	86
	00:08:22	86
	00:08:23	86
	00:08:24	86
	00:08:25	86
	00:08:26	86
	00:08:27	85
	00:08:28	85
	00:08:29	84
	00:08:30	83
	00:08:31	82
	00:08:32	81
	00:08:33	81
	00:08:34	81
	00:08:35	81
	00:08:36	81
	00:08:37	80
	00:08:38	80
	00:08:39	80
	00:08:40	80
	00:08:41	82
	00:08:42	82
	00:08:43	84
	00:08:44	86
	00:08:45	88
	00:08:46	90
	00:08:47	90
	00:08:48	90
	00:08:49	90
	00:08:50	90
	00:08:51	88
	00:08:52	86
	00:08:53	86
	00:08:54	87
	00:08:55	87
	00:08:56	87
	00:08:57	84
	00:08:58	84
	00:08:59	83
	00:09:00	83
	00:09:01	84
	00:09:02	85
	00:09:03	84
	00:09:04	83
	00:09:05	82
	00:09:06	82
	00:09:07	81
	00:09:08	81
	00:09:09	81
	00:09:10	80
	00:09:11	78
	00:09:12	78
	00:09:13	78
	00:09:14	78
	00:09:15	78
	00:09:16	78
	00:09:17	78
	00:09:18	79
	00:09:19	79
	00:09:20	79
	00:09:21	78
	00:09:22	77
	00:09:23	77
	00:09:24	78
	00:09:25	78
	00:09:26	79
	00:09:27	79
	00:09:28	79
	00:09:29	80
	00:09:30	79
	00:09:31	79
	00:09:32	78
	00:09:33	79
	00:09:34	79
	00:09:35	80
	00:09:36	80
	00:09:37	79
	00:09:38	78
	00:09:39	78
	00:09:40	78
	00:09:41	78
	00:09:42	78
	00:09:43	79
	00:09:44	79
	00:09:45	80
	00:09:46	80
	00:09:47	79
	00:09:48	79
	00:09:49	79
	00:09:50	79
	00:09:51	79
	00:09:52	79
	00:09:53	78
	00:09:54	78
	00:09:55	79
	00:09:56	79
	00:09:57	79
	00:09:58	79
	00:09:59	78
	00:10:00	78
	00:10:01	79
	00:10:02	80
	00:10:03	81
	00:10:04	81
	00:10:05	81
	00:10:06	80
	00:10:07	80
	00:10:08	80
	00:10:09	79
	00:10:10	78
	00:10:11	78
	00:10:12	78
	00:10:13	79
	00:10:14	80
	00:10:15	79
	00:10:16	79
	00:10:17	79
	00:10:18	79
	00:10:19	78
	00:10:20	77
	00:10:21	77
	00:10:22	77
	00:10:23	77
	00:10:24	76
	00:10:25	76
	00:10:26	77
	00:10:27	77
	00:10:28	76
	00:10:29	75
	00:10:30	75
	00:10:31	75
	00:10:32	75
	00:10:33	75
	00:10:34	75
	00:10:35	75
	00:10:36	75
	00:10:37	75
	00:10:38	76
	00:10:39	76
	00:10:40	75
	00:10:41	75
	00:10:42	75
	00:10:43	75
	00:10:44	75
	00:10:45	75
	00:10:46	75
	00:10:47	75
	00:10:48	75
	00:10:49	75
	00:10:50	75
	00:10:51	75
	00:10:52	74
	00:10:53	75
	00:10:54	76
	00:10:55	76
	00:10:56	76
	00:10:57	75
	00:10:58	75
	00:10:59	75
	00:11:00	75
	00:11:01	76
	00:11:02	77
	00:11:03	78
	00:11:04	78
	00:11:05	78
	00:11:06	78
	00:11:07	77
	00:11:08	76
	00:11:09	76
	00:11:10	76
	00:11:11	76
	00:11:12	77
	00:11:13	77
	00:11:14	79
	00:11:15	79
	00:11:16	78
	00:11:17	78
	00:11:18	78
	00:11:19	77
	00:11:20	76
	00:11:21	75
	00:11:22	75
	00:11:23	76
	00:11:24	77
	00:11:25	77
	00:11:26	77
	00:11:27	77
	00:11:28	78
	00:11:29	78
	00:11:30	77
	00:11:31	76
	00:11:32	76
	00:11:33	77
	00:11:34	80
	00:11:35	80
	00:11:36	81
	00:11:37	82
	00:11:38	81
	00:11:39	81
	00:11:40	80
	00:11:41	79
	00:11:42	79
	00:11:43	79
	00:11:44	81
	00:11:45	82
	00:11:46	83
	00:11:47	82
	00:11:48	82
	00:11:49	82
	00:11:50	80
	00:11:51	78
	00:11:52	76
	00:11:53	75
	00:11:54	75
	00:11:55	76
	00:11:56	77
	00:11:57	76
	00:11:58	76
	00:11:59	76
	00:12:00	76
	00:12:01	77
	00:12:02	79
	00:12:03	79
	00:12:04	79
	00:12:05	77
	00:12:06	76
	00:12:07	76
	00:12:08	76
	00:12:09	76
	00:12:10	76
	00:12:11	76
	00:12:12	77
	00:12:13	78
	00:12:14	79
	00:12:15	79
	00:12:16	78
	00:12:17	77
	00:12:18	75
	00:12:19	75
	00:12:20	75
	00:12:21	76
	00:12:22	76
	00:12:23	76
	00:12:24	78
	00:12:25	78
	00:12:26	79
	00:12:27	80
	00:12:28	82
	00:12:29	83
	00:12:30	86
	00:12:31	87
	00:12:32	87
	00:12:33	87
	00:12:34	87
	00:12:35	84
	00:12:36	84
	00:12:37	84
	00:12:38	84
	00:12:39	84
	00:12:40	83
	00:12:41	81
	00:12:42	80
	00:12:43	80
	00:12:44	80
	00:12:45	79
	00:12:46	78
	00:12:47	79
	00:12:48	79
	00:12:49	80
	00:12:50	80
	00:12:51	81
	00:12:52	81
	00:12:53	81
	00:12:54	81
	00:12:55	81
	00:12:56	82
	00:12:57	82
	00:12:58	82
	00:12:59	85
	00:13:00	85
	00:13:01	86
	00:13:02	86
	00:13:03	85
	00:13:04	84
	00:13:05	83
	00:13:06	83
	00:13:07	82
	00:13:08	82
	00:13:09	82
	00:13:10	81
	00:13:11	81
	00:13:12	81
	00:13:13	81
	00:13:14	81
	00:13:15	81
	00:13:16	81
	00:13:17	80
	00:13:18	80
	00:13:19	80
	00:13:20	80
	00:13:21	79
	00:13:22	79
	00:13:23	78
	00:13:24	78
	00:13:25	77
	00:13:26	77
	00:13:27	78
	00:13:28	78
	00:13:29	79
	00:13:30	80
	00:13:31	80
	00:13:32	80
	00:13:33	80
	00:13:34	79
	00:13:35	79
	00:13:36	78
	00:13:37	78
	00:13:38	78
	00:13:39	79
	00:13:40	80
	00:13:41	81
	00:13:42	80
	00:13:43	83
	00:13:44	84
	00:13:45	84
	00:13:46	83
	00:13:47	83
	00:13:48	84
	00:13:49	85
	00:13:50	86
	00:13:51	85
	00:13:52	84
	00:13:53	83
	00:13:54	82
	00:13:55	81
	00:13:56	80
	00:13:57	79
	00:13:58	79
	00:13:59	79
	00:14:00	80
	00:14:01	80
	00:14:02	80
	00:14:03	80
	00:14:04	80
	00:14:05	80
	00:14:06	80
	00:14:07	80
	00:14:08	80
	00:14:09	79
	00:14:10	79
	00:14:11	78
	00:14:12	78
	00:14:13	78
	00:14:14	78
	00:14:15	78
	00:14:16	78
	00:14:17	79
	00:14:18	80
	00:14:19	82
	00:14:20	82
	00:14:21	82
	00:14:22	81
	00:14:23	80
	00:14:24	80
	00:14:25	79
	00:14:26	80
	00:14:27	82
	00:14:28	83
	00:14:29	84
	00:14:30	85
	00:14:31	87
	00:14:32	88
	00:14:33	85
	00:14:34	85
	00:14:35	83
	00:14:36	82
	00:14:37	82
	00:14:38	82
	00:14:39	83
	00:14:40	83
	00:14:41	84
	00:14:42	85
	00:14:43	86
	00:14:44	86
	00:14:45	86
	00:14:46	84
	00:14:47	82
	00:14:48	81
	00:14:49	79
	00:14:50	79
	00:14:51	79
	00:14:52	80
	00:14:53	80
	00:14:54	80
	00:14:55	81
	00:14:56	81
	00:14:57	81
	00:14:58	81
	00:14:59	82
	00:15:00	82
	00:15:01	81
	00:15:02	80
	00:15:03	80
	00:15:04	80
	00:15:05	81
	00:15:06	82
	00:15:07	83
	00:15:08	83
	00:15:09	85
	00:15:10	86
	00:15:11	88
	00:15:12	90
	00:15:13	90
	00:15:14	90
	00:15:15	90
	00:15:16	90
	00:15:17	83
	00:15:18	81
	00:15:19	80
	00:15:20	79
	00:15:21	78
	00:15:22	78
	00:15:23	78
	00:15:24	79
	00:15:25	79
	00:15:26	80
	00:15:27	80
	00:15:28	80
	00:15:29	80
	00:15:30	79
	00:15:31	79
	00:15:32	79
	00:15:33	82
	00:15:34	83
	00:15:35	84
	00:15:36	84
	00:15:37	83
	00:15:38	84
	00:15:39	85
	00:15:40	86
	00:15:41	86
	00:15:42	86
	00:15:43	86
	00:15:44	86
	00:15:45	85
	00:15:46	84
	00:15:47	82
	00:15:48	81
	00:15:49	80
	00:15:50	79
	00:15:51	79
	00:15:52	79
	00:15:53	79
	00:15:54	79
	00:15:55	80
	00:15:56	80
	00:15:57	80
	00:15:58	79
	00:15:59	79
	00:16:00	79
	00:16:01	79
	00:16:02	80
	00:16:03	80
	00:16:04	81
	00:16:05	81
	00:16:06	81
	00:16:07	80
	00:16:08	79
	00:16:09	79
	00:16:10	79
	00:16:11	79
	00:16:12	79
	00:16:13	80
	00:16:14	79
	00:16:15	79
	00:16:16	79
	00:16:17	78
	00:16:18	78
	00:16:19	77
	00:16:20	77
	00:16:21	77
	00:16:22	78
	00:16:23	79
	00:16:24	80
	00:16:25	81
	00:16:26	81
	00:16:27	82
	00:16:28	81
	00:16:29	80
	00:16:30	80
	00:16:31	79
	00:16:32	79
	00:16:33	80
	00:16:34	80
	00:16:35	82
	00:16:36	83
	00:16:37	84
	00:16:38	83
	00:16:39	82
	00:16:40	81
	00:16:41	79
	00:16:42	78
	00:16:43	78
	00:16:44	78
	00:16:45	79
	00:16:46	79
	00:16:47	80
	00:16:48	81
	00:16:49	81
	00:16:50	82
	00:16:51	83
	00:16:52	84
	00:16:53	84
	00:16:54	85
	00:16:55	85
	00:16:56	86
	00:16:57	87
	00:16:58	87
	00:16:59	87
	00:17:00	87
	00:17:01	87
	00:17:02	86
	00:17:03	85
	00:17:04	85
	00:17:05	82
	00:17:06	81
	00:17:07	81
	00:17:08	80
	00:17:09	79
	00:17:10	80
	00:17:11	80
	00:17:12	79
	00:17:13	79
	00:17:14	79
	00:17:15	79
	00:17:16	79
	00:17:17	79
	00:17:18	79
	00:17:19	79
	00:17:20	79
	00:17:21	79
	00:17:22	79
	00:17:23	79
	00:17:24	79
	00:17:25	80
	00:17:26	81
	00:17:27	84
	00:17:28	85
	00:17:29	85
	00:17:30	85
	00:17:31	85
	00:17:32	83
	00:17:33	81
	00:17:34	80
	00:17:35	79
	00:17:36	79
	00:17:37	79
	00:17:38	79
	00:17:39	81
	00:17:40	84
	00:17:41	85
	00:17:42	86
	00:17:43	86
	00:17:44	84
	00:17:45	84
	00:17:46	85
	00:17:47	88
	00:17:48	89
	00:17:49	92
	00:17:50	93
	00:17:51	93
	00:17:52	93
	00:17:53	92
	00:17:54	90
	00:17:55	88
	00:17:56	85
	00:17:57	84
	00:17:58	84
	00:17:59	83
	00:18:00	84
	00:18:01	84
	00:18:02	85
	00:18:03	87
	00:18:04	88
	00:18:05	91
	00:18:06	92
	00:18:07	94
	00:18:08	96
	00:18:09	97
	00:18:10	98
	00:18:11	99
	00:18:12	99
	00:18:13	99
	00:18:14	100
	00:18:15	100
	00:18:16	101
	00:18:17	102
	00:18:18	103
	00:18:19	103
	00:18:20	104
	00:18:21	104
	00:18:22	103
	00:18:23	102
	00:18:24	101
	00:18:25	100
	00:18:26	99
	00:18:27	99
	00:18:28	99
	00:18:29	100
	00:18:30	101
	00:18:31	101
	00:18:32	101
	00:18:33	102
	00:18:34	102
	00:18:35	102
	00:18:36	101
	00:18:37	102
	00:18:38	102
	00:18:39	102
	00:18:40	102
	00:18:41	102
	00:18:42	102
	00:18:43	102
	00:18:44	103
	00:18:45	103
	00:18:46	103
	00:18:47	103
	00:18:48	103
	00:18:49	103
	00:18:50	103
	00:18:51	103
	00:18:52	103
	00:18:53	103
	00:18:54	103
	00:18:55	104
	00:18:56	104
	00:18:57	105
	00:18:58	105
	00:18:59	105
	00:19:00	105
	00:19:01	105
	00:19:02	106
	00:19:03	106
	00:19:04	105
	00:19:05	105
	00:19:06	105
	00:19:07	105
	00:19:08	105
	00:19:09	106
	00:19:10	107
	00:19:11	108
	00:19:12	108
	00:19:13	108
	00:19:14	109
	00:19:15	109
	00:19:16	109
	00:19:17	109
	00:19:18	109
	00:19:19	109
	00:19:20	109
	00:19:21	110
	00:19:22	110
	00:19:23	110
	00:19:24	110
	00:19:25	110
	00:19:26	109
	00:19:27	109
	00:19:28	109
	00:19:29	109
	00:19:30	109
	00:19:31	109
	00:19:32	109
	00:19:33	109
	00:19:34	109
	00:19:35	109
	00:19:36	110
	00:19:37	111
	00:19:38	111
	00:19:39	112
	00:19:40	112
	00:19:41	112
	00:19:42	112
	00:19:43	112
	00:19:44	111
	00:19:45	111
	00:19:46	111
	00:19:47	111
	00:19:48	111
	00:19:49	112
	00:19:50	112
	00:19:51	113
	00:19:52	113
	00:19:53	114
	00:19:54	114
	00:19:55	113
	00:19:56	112
	00:19:57	112
	00:19:58	111
	00:19:59	111
	00:20:00	111
	00:20:01	111
	00:20:02	111
	00:20:03	111
	00:20:04	111
	00:20:05	111
	00:20:06	112
	00:20:07	112
	00:20:08	112
	00:20:09	113
	00:20:10	113
	00:20:11	113
	00:20:12	113
	00:20:13	113
	00:20:14	113
	00:20:15	113
	00:20:16	113
	00:20:17	113
	00:20:18	114
	00:20:19	114
	00:20:20	114
	00:20:21	114
	00:20:22	113
	00:20:23	113
	00:20:24	113
	00:20:25	113
	00:20:26	113
	00:20:27	113
	00:20:28	113
	00:20:29	113
	00:20:30	113
	00:20:31	113
	00:20:32	112
	00:20:33	112
	00:20:34	113
	00:20:35	113
	00:20:36	113
	00:20:37	114
	00:20:38	114
	00:20:39	113
	00:20:40	113
	00:20:41	113
	00:20:42	113
	00:20:43	112
	00:20:44	111
	00:20:45	111
	00:20:46	111
	00:20:47	112
	00:20:48	112
	00:20:49	112
	00:20:50	112
	00:20:51	112
	00:20:52	112
	00:20:53	112
	00:20:54	112
	00:20:55	112
	00:20:56	112
	00:20:57	111
	00:20:58	111
	00:20:59	111
	00:21:00	111
	00:21:01	111
	00:21:02	112
	00:21:03	112
	00:21:04	112
	00:21:05	113
	00:21:06	113
	00:21:07	113
	00:21:08	113
	00:21:09	113
	00:21:10	112
	00:21:11	112
	00:21:12	111
	00:21:13	111
	00:21:14	111
	00:21:15	112
	00:21:16	112
	00:21:17	112
	00:21:18	112
	00:21:19	112
	00:21:20	112
	00:21:21	111
	00:21:22	111
	00:21:23	111
	00:21:24	111
	00:21:25	111
	00:21:26	111
	00:21:27	111
	00:21:28	111
	00:21:29	111
	00:21:30	111
	00:21:31	111
	00:21:32	111
	00:21:33	111
	00:21:34	111
	00:21:35	111
	00:21:36	111
	00:21:37	110
	00:21:38	111
	00:21:39	111
	00:21:40	111
	00:21:41	112
	00:21:42	112
	00:21:43	112
	00:21:44	111
	00:21:45	111
	00:21:46	111
	00:21:47	111
	00:21:48	111
	00:21:49	111
	00:21:50	111
	00:21:51	111
	00:21:52	112
	00:21:53	112
	00:21:54	112
	00:21:55	113
	00:21:56	113
	00:21:57	114
	00:21:58	114
	00:21:59	114
	00:22:00	114
	00:22:01	113
	00:22:02	113
	00:22:03	112
	00:22:04	112
	00:22:05	112
	00:22:06	112
	00:22:07	113
	00:22:08	113
	00:22:09	113
	00:22:10	113
	00:22:11	112
	00:22:12	112
	00:22:13	112
	00:22:14	112
	00:22:15	112
	00:22:16	112
	00:22:17	112
	00:22:18	112
	00:22:19	112
	00:22:20	112
	00:22:21	112
	00:22:22	113
	00:22:23	112
	00:22:24	113
	00:22:25	112
	00:22:26	112
	00:22:27	112
	00:22:28	112
	00:22:29	112
	00:22:30	113
	00:22:31	113
	00:22:32	113
	00:22:33	113
	00:22:34	113
	00:22:35	112
	00:22:36	112
	00:22:37	111
	00:22:38	110
	00:22:39	110
	00:22:40	110
	00:22:41	110
	00:22:42	110
	00:22:43	111
	00:22:44	111
	00:22:45	111
	00:22:46	110
	00:22:47	110
	00:22:48	110
	00:22:49	110
	00:22:50	110
	00:22:51	110
	00:22:52	110
	00:22:53	109
	00:22:54	109
	00:22:55	109
	00:22:56	109
	00:22:57	109
	00:22:58	108
	00:22:59	108
	00:23:00	108
	00:23:01	108
	00:23:02	108
	00:23:03	109
	00:23:04	109
	00:23:05	110
	00:23:06	110
	00:23:07	110
	00:23:08	111
	00:23:09	111
	00:23:10	111
	00:23:11	111
	00:23:12	112
	00:23:13	112
	00:23:14	112
	00:23:15	113
	00:23:16	113
	00:23:17	112
	00:23:18	112
	00:23:19	111
	00:23:20	110
	00:23:21	110
	00:23:22	110
	00:23:23	110
	00:23:24	110
	00:23:25	110
	00:23:26	110
	00:23:27	110
	00:23:28	110
	00:23:29	110
	00:23:30	109
	00:23:31	109
	00:23:32	109
	00:23:33	109
	00:23:34	109
	00:23:35	109
	00:23:36	109
	00:23:37	110
	00:23:38	110
	00:23:39	110
	00:23:40	110
	00:23:41	109
	00:23:42	109
	00:23:43	109
	00:23:44	109
	00:23:45	110
	00:23:46	110
	00:23:47	110
	00:23:48	110
	00:23:49	110
	00:23:50	110
	00:23:51	110
	00:23:52	110
	00:23:53	110
	00:23:54	110
	00:23:55	109
	00:23:56	109
	00:23:57	109
	00:23:58	110
	00:23:59	110
	00:24:00	110
	00:24:01	111
	00:24:02	111
	00:24:03	111
	00:24:04	111
	00:24:05	111
	00:24:06	111
	00:24:07	111
	00:24:08	112
	00:24:09	112
	00:24:10	112
	00:24:11	112
	00:24:12	113
	00:24:13	113
	00:24:14	112
	00:24:15	112
	00:24:16	112
	00:24:17	111
	00:24:18	112
	00:24:19	112
	00:24:20	112
	00:24:21	113
	00:24:22	113
	00:24:23	113
	00:24:24	113
	00:24:25	113
	00:24:26	112
	00:24:27	112
	00:24:28	112
	00:24:29	111
	00:24:30	112
	00:24:31	112
	00:24:32	112
	00:24:33	112
	00:24:34	111
	00:24:35	111
	00:24:36	111
	00:24:37	111
	00:24:38	111
	00:24:39	111
	00:24:40	112
	00:24:41	112
	00:24:42	112
	00:24:43	112
	00:24:44	112
	00:24:45	111
	00:24:46	111
	00:24:47	111
	00:24:48	111
	00:24:49	111
	00:24:50	111
	00:24:51	111
	00:24:52	112
	00:24:53	112
	00:24:54	113
	00:24:55	113
	00:24:56	113
	00:24:57	113
	00:24:58	112
	00:24:59	112
	00:25:00	113
	00:25:01	113
	00:25:02	112
	00:25:03	112
	00:25:04	112
	00:25:05	112
	00:25:06	112
	00:25:07	112
	00:25:08	112
	00:25:09	111
	00:25:10	111
	00:25:11	110
	00:25:12	110
	00:25:13	110
	00:25:14	110
	00:25:15	110
	00:25:16	110
	00:25:17	109
	00:25:18	109
	00:25:19	109
	00:25:20	109
	00:25:21	110
	00:25:22	110
	00:25:23	110
	00:25:24	110
	00:25:25	111
	00:25:26	111
	00:25:27	112
	00:25:28	112
	00:25:29	112
	00:25:30	113
	00:25:31	113
	00:25:32	113
	00:25:33	113
	00:25:34	114
	00:25:35	114
	00:25:36	114
	00:25:37	114
	00:25:38	113
	00:25:39	113
	00:25:40	113
	00:25:41	113
	00:25:42	113
	00:25:43	113
	00:25:44	114
	00:25:45	115
	00:25:46	115
	00:25:47	115
	00:25:48	115
	00:25:49	115
	00:25:50	114
	00:25:51	114
	00:25:52	114
	00:25:53	115
	00:25:54	115
	00:25:55	115
	00:25:56	115
	00:25:57	115
	00:25:58	115
	00:25:59	115
	00:26:00	115
	00:26:01	115
	00:26:02	115
	00:26:03	115
	00:26:04	115
	00:26:05	114
	00:26:06	113
	00:26:07	113
	00:26:08	113
	00:26:09	113
	00:26:10	114
	00:26:11	114
	00:26:12	114
	00:26:13	114
	00:26:14	114
	00:26:15	113
	00:26:16	113
	00:26:17	112
	00:26:18	112
	00:26:19	112
	00:26:20	113
	00:26:21	114
	00:26:22	114
	00:26:23	113
	00:26:24	113
	00:26:25	112
	00:26:26	112
	00:26:27	112
	00:26:28	111
	00:26:29	111
	00:26:30	111
	00:26:31	111
	00:26:32	112
	00:26:33	112
	00:26:34	112
	00:26:35	113
	00:26:36	113
	00:26:37	113
	00:26:38	113
	00:26:39	114
	00:26:40	114
	00:26:41	115
	00:26:42	116
	00:26:43	116
	00:26:44	116
	00:26:45	116
	00:26:46	116
	00:26:47	116
	00:26:48	115
	00:26:49	115
	00:26:50	115
	00:26:51	115
	00:26:52	115
	00:26:53	115
	00:26:54	115
	00:26:55	115
	00:26:56	114
	00:26:57	114
	00:26:58	114
	00:26:59	114
	00:27:00	114
	00:27:01	113
	00:27:02	113
	00:27:03	113
	00:27:04	113
	00:27:05	114
	00:27:06	114
	00:27:07	115
	00:27:08	115
	00:27:09	115
	00:27:10	114
	00:27:11	114
	00:27:12	114
	00:27:13	114
	00:27:14	114
	00:27:15	114
	00:27:16	115
	00:27:17	115
	00:27:18	115
	00:27:19	115
	00:27:20	115
	00:27:21	115
	00:27:22	114
	00:27:23	114
	00:27:24	113
	00:27:25	113
	00:27:26	113
	00:27:27	113
	00:27:28	113
	00:27:29	114
	00:27:30	113
	00:27:31	113
	00:27:32	113
	00:27:33	112
	00:27:34	111
	00:27:35	111
	00:27:36	111
	00:27:37	111
	00:27:38	111
	00:27:39	112
	00:27:40	112
	00:27:41	112
	00:27:42	112
	00:27:43	111
	00:27:44	111
	00:27:45	111
	00:27:46	111
	00:27:47	111
	00:27:48	111
	00:27:49	111
	00:27:50	111
	00:27:51	111
	00:27:52	111
	00:27:53	112
	00:27:54	112
	00:27:55	113
	00:27:56	113
	00:27:57	113
	00:27:58	114
	00:27:59	114
	00:28:00	114
	00:28:01	114
	00:28:02	114
	00:28:03	113
	00:28:04	113
	00:28:05	113
	00:28:06	113
	00:28:07	113
	00:28:08	111
	00:28:09	111
	00:28:10	110
	00:28:11	109
	00:28:12	109
	00:28:13	107
	00:28:14	106
	00:28:15	106
	00:28:16	106
	00:28:17	106
	00:28:18	105
	00:28:19	106
	00:28:20	106
	00:28:21	106
	00:28:22	105
	00:28:23	104
	00:28:24	101
	00:28:25	100
	00:28:26	98
	00:28:27	97
	00:28:28	98
	00:28:29	98
	00:28:30	99
	00:28:31	99
	00:28:32	101
	00:28:33	102
	00:28:34	104
	00:28:35	105
	00:28:36	105
	00:28:37	102
	00:28:38	99
	00:28:39	96
	00:28:40	95
	00:28:41	94
	00:28:42	94
	00:28:43	93
	00:28:44	93
	00:28:45	93
	00:28:46	93
	00:28:47	93
	00:28:48	93
	00:28:49	92
	00:28:50	92
	00:28:51	91
	00:28:52	91
	00:28:53	92
	00:28:54	92
	00:28:55	92
	00:28:56	93
	00:28:57	94
	00:28:58	94
	00:28:59	96
	00:29:00	98
	00:29:01	99
	00:29:02	99
	00:29:03	98
	00:29:04	97
	00:29:05	96
	00:29:06	95
	00:29:07	95
	00:29:08	95
	00:29:09	95
	00:29:10	96
	00:29:11	95
	00:29:12	95
	00:29:13	95
	00:29:14	95
	00:29:15	96
	00:29:16	96
	00:29:17	97
	00:29:18	98
	00:29:19	98
	00:29:20	99
	00:29:21	99
	00:29:22	98
	00:29:23	97
	00:29:24	96
	00:29:25	95
	00:29:26	95
	00:29:27	95
	00:29:28	96
	00:29:29	96
	00:29:30	96
	00:29:31	96
	00:29:32	96
	00:29:33	96
	00:29:34	94
	00:29:35	94
	00:29:36	93
	00:29:37	93
	00:29:38	94
	00:29:39	95
	00:29:40	96
	00:29:41	98
	00:29:42	99
	00:29:43	99
	00:29:44	99
	00:29:45	98
	00:29:46	95
	00:29:47	95
	00:29:48	95
	00:29:49	94
	00:29:50	93
	00:29:51	93
	00:29:52	92
	00:29:53	91
	00:29:54	91
	00:29:55	89
	00:29:56	87
	00:29:57	86
	00:29:58	86
	00:29:59	87
	00:30:00	87
	00:30:01	88
	00:30:02	88
	00:30:03	89
	00:30:04	88
	00:30:05	87
	00:30:06	87
	00:30:07	87
	00:30:08	86
	00:30:09	86
	00:30:10	87
	00:30:11	88
	00:30:12	89
	00:30:13	91
	00:30:14	91
	00:30:15	90
	00:30:16	89
	00:30:17	86
	00:30:18	86
	00:30:19	87
	00:30:20	88
	00:30:21	90
	00:30:22	91
	00:30:23	91
	00:30:24	91
	00:30:25	91
	00:30:26	92
	00:30:27	93
	00:30:28	93
	00:30:29	93
	00:30:30	91
	00:30:31	90
	00:30:32	88
	00:30:33	85
	00:30:34	84
	00:30:35	83
	00:30:36	83
	00:30:37	83
	00:30:38	84
	00:30:39	86
	00:30:40	87
	00:30:41	89
	00:30:42	90
	00:30:43	92
	00:30:44	93
	00:30:45	94
	00:30:46	96
	00:30:47	97
	00:30:48	98
	00:30:49	99
	00:30:50	98
	00:30:51	97
	00:30:52	95
	00:30:53	93
	00:30:54	92
	00:30:55	91
	00:30:56	90
	00:30:57	89
	00:30:58	89
	00:30:59	90
	00:31:00	91
	00:31:01	92
	00:31:02	93
	00:31:03	93
	00:31:04	93
	00:31:05	93
	00:31:06	95
	00:31:07	94
	00:31:08	93
	00:31:09	92
	00:31:10	91
	00:31:11	89
	00:31:12	87
	00:31:13	86
	00:31:14	84
	00:31:15	84
	00:31:16	84
	00:31:17	84
	00:31:18	83
	00:31:19	83
	00:31:20	82
	00:31:21	82
	00:31:22	82
	00:31:23	83
	00:31:24	83
	00:31:25	83
	00:31:26	84
	00:31:27	84
	00:31:28	84
	00:31:29	84
	00:31:30	84
	00:31:31	85
	00:31:32	85
	00:31:33	85
	00:31:34	85
	00:31:35	85
	00:31:36	85
	00:31:37	85
	00:31:38	85
	00:31:39	84
	00:31:40	84
	00:31:41	85
	00:31:42	86
	00:31:43	86
	00:31:44	86
	00:31:45	85
	00:31:46	84
	00:31:47	83
	00:31:48	83
	00:31:49	83
	00:31:50	83
	00:31:51	84
	00:31:52	84
	00:31:53	85
	00:31:54	87
	00:31:55	88
	00:31:56	90
	00:31:57	89
	00:31:58	89
	00:31:59	89
	00:32:00	89
	00:32:01	90
	00:32:02	91
	00:32:03	91
	00:32:04	90
	00:32:05	89
	00:32:06	87
	00:32:07	86
	00:32:08	85
	00:32:09	84
	00:32:10	84
	00:32:11	85
	00:32:12	85
	00:32:13	86
	00:32:14	85
	00:32:15	84
	00:32:16	83
	00:32:17	83
	00:32:18	82
	00:32:19	82
	00:32:20	82
	00:32:21	83
	00:32:22	83
	00:32:23	84
	00:32:24	85
	00:32:25	85
	00:32:26	84
	00:32:27	84
	00:32:28	83
	00:32:29	83
	00:32:30	83
	00:32:31	84
	00:32:32	84
	00:32:33	87
	00:32:34	89
	00:32:35	88
	00:32:36	88
	00:32:37	86
	00:32:38	84
	00:32:39	82
	00:32:40	82
	00:32:41	80
	00:32:42	80
	00:32:43	81
	00:32:44	83
	00:32:45	84
	00:32:46	86
	00:32:47	85
	00:32:48	84
	00:32:49	84
	00:32:50	83
	00:32:51	83
	00:32:52	84
	00:32:53	84
	00:32:54	85
	00:32:55	86
	00:32:56	85
	00:32:57	85
	00:32:58	84
	00:32:59	84
	00:33:00	84
	00:33:01	84
	00:33:02	86
	00:33:03	87
	00:33:04	89
	00:33:05	90
	00:33:06	91
	00:33:07	91
	00:33:08	91
	00:33:09	91
	00:33:10	92
	00:33:11	92
	00:33:12	94
	00:33:13	95
	00:33:14	97
	00:33:15	98
	00:33:16	99
[truncated: 1,496 more rows]
