# Supplementary material for: Handcycling with concurrent lower body low-frequency electromyostimulation significantly increases acute oxygen uptake: implications for rehabilitation and prevention
Source: PeerJ. 2022 May 18;10:e13333. doi: 10.7717/peerj.13333 (PMC9123886; doi:10.7717/peerj.13333)
Supplement: Supplemental Information 1 — Raw data for each participant (load, heart rate, spirometric data) and R-Scripts for data processing (as described in the material & method section under “Data aquisition”), and EMS intensity and blood lactate concentration. [file peerj-10-13333-s001.zip › raw_data/HR/EMS_Pilot_23_HR.CSV]

Name	Sport	Date	Start time	Duration	Total distance (km)	Average heart rate (bpm)	Average speed (km/h)	Max speed (km/h)	Average pace (min/km)	Max pace (min/km)	Calories	Fat percentage of calories(%)	Average cadence (rpm)	Average stride length (cm)	Running index	Training load	Ascent (m)	Descent (m)	Average power (W)	Max power (W)	Notes	Height (cm)	Weight (kg)	HR max	HR sit	VO2max
Ludwig R.	INDOOR_CYCLING	28-04-2021	08:41:38	00:58:16	0.00	63					105	76										182.0	74.0			57
Sample rate	Time	HR (bpm)	Speed (km/h)	Pace (min/km)	Cadence	Altitude (m)	Stride length (m)	Distances (m)	Temperatures (C)	Power (W)
1	00:00:00	50
	00:00:01	50
	00:00:02	51
	00:00:03	51
	00:00:04	51
	00:00:05	51
	00:00:06	51
	00:00:07	51
	00:00:08	51
	00:00:09	51
	00:00:10	51
	00:00:11	51
	00:00:12	50
	00:00:13	50
	00:00:14	50
	00:00:15	50
	00:00:16	49
	00:00:17	49
	00:00:18	49
	00:00:19	49
	00:00:20	49
	00:00:21	49
	00:00:22	50
	00:00:23	50
	00:00:24	49
	00:00:25	49
	00:00:26	49
	00:00:27	49
	00:00:28	48
	00:00:29	48
	00:00:30	48
	00:00:31	48
	00:00:32	48
	00:00:33	48
	00:00:34	48
	00:00:35	48
	00:00:36	48
	00:00:37	48
	00:00:38	49
	00:00:39	49
	00:00:40	49
	00:00:41	49
	00:00:42	49
	00:00:43	49
	00:00:44	48
	00:00:45	48
	00:00:46	48
	00:00:47	49
	00:00:48	50
	00:00:49	50
	00:00:50	49
	00:00:51	49
	00:00:52	49
	00:00:53	50
	00:00:54	49
	00:00:55	50
	00:00:56	50
	00:00:57	50
	00:00:58	50
	00:00:59	49
	00:01:00	49
	00:01:01	49
	00:01:02	49
	00:01:03	48
	00:01:04	48
	00:01:05	48
	00:01:06	48
	00:01:07	48
	00:01:08	47
	00:01:09	48
	00:01:10	48
	00:01:11	48
	00:01:12	47
	00:01:13	48
	00:01:14	47
	00:01:15	47
	00:01:16	47
	00:01:17	48
	00:01:18	47
	00:01:19	47
	00:01:20	47
	00:01:21	47
	00:01:22	47
	00:01:23	47
	00:01:24	47
	00:01:25	47
	00:01:26	47
	00:01:27	47
	00:01:28	46
	00:01:29	46
	00:01:30	47
	00:01:31	46
	00:01:32	46
	00:01:33	46
	00:01:34	46
	00:01:35	46
	00:01:36	46
	00:01:37	46
	00:01:38	46
	00:01:39	47
	00:01:40	47
	00:01:41	46
	00:01:42	46
	00:01:43	46
	00:01:44	46
	00:01:45	46
	00:01:46	46
	00:01:47	46
	00:01:48	47
	00:01:49	47
	00:01:50	47
	00:01:51	47
	00:01:52	47
	00:01:53	46
	00:01:54	47
	00:01:55	47
	00:01:56	47
	00:01:57	47
	00:01:58	46
	00:01:59	47
	00:02:00	47
	00:02:01	47
	00:02:02	46
	00:02:03	47
	00:02:04	48
	00:02:05	48
	00:02:06	48
	00:02:07	48
	00:02:08	49
	00:02:09	48
	00:02:10	48
	00:02:11	48
	00:02:12	48
	00:02:13	48
	00:02:14	48
	00:02:15	47
	00:02:16	47
	00:02:17	48
	00:02:18	48
	00:02:19	49
	00:02:20	50
	00:02:21	50
	00:02:22	50
	00:02:23	50
	00:02:24	50
	00:02:25	51
	00:02:26	51
	00:02:27	51
	00:02:28	51
	00:02:29	51
	00:02:30	52
	00:02:31	52
	00:02:32	52
	00:02:33	51
	00:02:34	52
	00:02:35	51
	00:02:36	51
	00:02:37	50
	00:02:38	50
	00:02:39	50
	00:02:40	50
	00:02:41	50
	00:02:42	50
	00:02:43	50
	00:02:44	50
	00:02:45	49
	00:02:46	49
	00:02:47	49
	00:02:48	49
	00:02:49	49
	00:02:50	49
	00:02:51	50
	00:02:52	50
	00:02:53	49
	00:02:54	49
	00:02:55	50
	00:02:56	50
	00:02:57	50
	00:02:58	49
	00:02:59	49
	00:03:00	49
	00:03:01	49
	00:03:02	50
	00:03:03	50
	00:03:04	50
	00:03:05	51
	00:03:06	52
	00:03:07	53
	00:03:08	53
	00:03:09	52
	00:03:10	52
	00:03:11	52
	00:03:12	52
	00:03:13	52
	00:03:14	51
	00:03:15	51
	00:03:16	51
	00:03:17	51
	00:03:18	51
	00:03:19	50
	00:03:20	50
	00:03:21	50
	00:03:22	50
	00:03:23	50
	00:03:24	50
	00:03:25	50
	00:03:26	50
	00:03:27	50
	00:03:28	51
	00:03:29	50
	00:03:30	50
	00:03:31	50
	00:03:32	50
	00:03:33	50
	00:03:34	50
	00:03:35	50
	00:03:36	50
	00:03:37	50
	00:03:38	50
	00:03:39	50
	00:03:40	51
	00:03:41	51
	00:03:42	51
	00:03:43	51
	00:03:44	51
	00:03:45	51
	00:03:46	50
	00:03:47	51
	00:03:48	52
	00:03:49	52
	00:03:50	52
	00:03:51	52
	00:03:52	52
	00:03:53	52
	00:03:54	52
	00:03:55	51
	00:03:56	51
	00:03:57	51
	00:03:58	51
	00:03:59	51
	00:04:00	50
	00:04:01	51
	00:04:02	51
	00:04:03	50
	00:04:04	50
	00:04:05	50
	00:04:06	49
	00:04:07	49
	00:04:08	48
	00:04:09	48
	00:04:10	49
	00:04:11	50
	00:04:12	52
	00:04:13	52
	00:04:14	53
	00:04:15	53
	00:04:16	52
	00:04:17	50
	00:04:18	50
	00:04:19	50
	00:04:20	49
	00:04:21	48
	00:04:22	48
	00:04:23	48
	00:04:24	48
	00:04:25	47
	00:04:26	47
	00:04:27	47
	00:04:28	47
	00:04:29	46
	00:04:30	46
	00:04:31	45
	00:04:32	45
	00:04:33	45
	00:04:34	44
	00:04:35	44
	00:04:36	44
	00:04:37	44
	00:04:38	44
	00:04:39	44
	00:04:40	45
	00:04:41	45
	00:04:42	45
	00:04:43	44
	00:04:44	45
	00:04:45	45
	00:04:46	45
	00:04:47	45
	00:04:48	46
	00:04:49	46
	00:04:50	46
	00:04:51	46
	00:04:52	46
	00:04:53	46
	00:04:54	46
	00:04:55	46
	00:04:56	46
	00:04:57	46
	00:04:58	46
	00:04:59	46
	00:05:00	46
	00:05:01	46
	00:05:02	47
	00:05:03	47
	00:05:04	47
	00:05:05	46
	00:05:06	47
	00:05:07	47
	00:05:08	47
	00:05:09	46
	00:05:10	47
	00:05:11	47
	00:05:12	47
	00:05:13	47
	00:05:14	46
	00:05:15	47
	00:05:16	47
	00:05:17	47
	00:05:18	46
	00:05:19	46
	00:05:20	46
	00:05:21	46
	00:05:22	46
	00:05:23	46
	00:05:24	46
	00:05:25	46
	00:05:26	46
	00:05:27	46
	00:05:28	47
	00:05:29	47
	00:05:30	47
	00:05:31	46
	00:05:32	47
	00:05:33	47
	00:05:34	47
	00:05:35	46
	00:05:36	46
	00:05:37	47
	00:05:38	47
	00:05:39	47
	00:05:40	46
	00:05:41	47
	00:05:42	46
	00:05:43	46
	00:05:44	46
	00:05:45	47
	00:05:46	47
	00:05:47	47
	00:05:48	47
	00:05:49	47
	00:05:50	47
	00:05:51	47
	00:05:52	48
	00:05:53	48
	00:05:54	47
	00:05:55	47
	00:05:56	47
	00:05:57	47
	00:05:58	47
	00:05:59	46
	00:06:00	48
	00:06:01	48
	00:06:02	48
	00:06:03	47
	00:06:04	47
	00:06:05	47
	00:06:06	47
	00:06:07	47
	00:06:08	47
	00:06:09	47
	00:06:10	47
	00:06:11	47
	00:06:12	47
	00:06:13	47
	00:06:14	47
	00:06:15	47
	00:06:16	46
	00:06:17	47
	00:06:18	47
	00:06:19	47
	00:06:20	47
	00:06:21	47
	00:06:22	46
	00:06:23	46
	00:06:24	46
	00:06:25	46
	00:06:26	46
	00:06:27	46
	00:06:28	46
	00:06:29	46
	00:06:30	46
	00:06:31	47
	00:06:32	47
	00:06:33	46
	00:06:34	46
	00:06:35	47
	00:06:36	47
	00:06:37	47
	00:06:38	47
	00:06:39	47
	00:06:40	47
	00:06:41	47
	00:06:42	47
	00:06:43	47
	00:06:44	47
	00:06:45	47
	00:06:46	47
	00:06:47	47
	00:06:48	47
	00:06:49	47
	00:06:50	47
	00:06:51	47
	00:06:52	47
	00:06:53	47
	00:06:54	47
	00:06:55	47
	00:06:56	46
	00:06:57	46
	00:06:58	47
	00:06:59	47
	00:07:00	47
	00:07:01	47
	00:07:02	47
	00:07:03	47
	00:07:04	47
	00:07:05	47
	00:07:06	48
	00:07:07	48
	00:07:08	47
	00:07:09	48
	00:07:10	48
	00:07:11	49
	00:07:12	50
	00:07:13	49
	00:07:14	50
	00:07:15	49
	00:07:16	49
	00:07:17	49
	00:07:18	49
	00:07:19	49
	00:07:20	48
	00:07:21	48
	00:07:22	49
	00:07:23	49
	00:07:24	48
	00:07:25	48
	00:07:26	48
	00:07:27	49
	00:07:28	49
	00:07:29	49
	00:07:30	49
	00:07:31	49
	00:07:32	49
	00:07:33	48
	00:07:34	48
	00:07:35	48
	00:07:36	48
	00:07:37	48
	00:07:38	47
	00:07:39	47
	00:07:40	47
	00:07:41	47
	00:07:42	47
	00:07:43	46
	00:07:44	46
	00:07:45	46
	00:07:46	46
	00:07:47	46
	00:07:48	46
	00:07:49	46
	00:07:50	47
	00:07:51	47
	00:07:52	48
	00:07:53	49
	00:07:54	49
	00:07:55	49
	00:07:56	49
	00:07:57	48
	00:07:58	49
	00:07:59	48
	00:08:00	48
	00:08:01	47
	00:08:02	47
	00:08:03	47
	00:08:04	47
	00:08:05	47
	00:08:06	47
	00:08:07	48
	00:08:08	47
	00:08:09	47
	00:08:10	48
	00:08:11	48
	00:08:12	48
	00:08:13	48
	00:08:14	49
	00:08:15	49
	00:08:16	49
	00:08:17	48
	00:08:18	49
	00:08:19	49
	00:08:20	49
	00:08:21	48
	00:08:22	48
	00:08:23	49
	00:08:24	48
	00:08:25	49
	00:08:26	50
	00:08:27	50
	00:08:28	51
	00:08:29	50
	00:08:30	51
	00:08:31	52
	00:08:32	52
	00:08:33	51
	00:08:34	51
	00:08:35	50
	00:08:36	50
	00:08:37	50
	00:08:38	49
	00:08:39	49
	00:08:40	49
	00:08:41	49
	00:08:42	48
	00:08:43	48
	00:08:44	48
	00:08:45	48
	00:08:46	48
	00:08:47	48
	00:08:48	47
	00:08:49	47
	00:08:50	47
	00:08:51	47
	00:08:52	46
	00:08:53	47
	00:08:54	46
	00:08:55	46
	00:08:56	46
	00:08:57	47
	00:08:58	47
	00:08:59	46
	00:09:00	46
	00:09:01	46
	00:09:02	47
	00:09:03	47
	00:09:04	47
	00:09:05	47
	00:09:06	48
	00:09:07	48
	00:09:08	48
	00:09:09	48
	00:09:10	49
	00:09:11	49
	00:09:12	49
	00:09:13	48
	00:09:14	48
	00:09:15	48
	00:09:16	48
	00:09:17	47
	00:09:18	48
	00:09:19	48
	00:09:20	48
	00:09:21	48
	00:09:22	48
	00:09:23	48
	00:09:24	48
	00:09:25	48
	00:09:26	47
	00:09:27	47
	00:09:28	47
	00:09:29	47
	00:09:30	47
	00:09:31	47
	00:09:32	47
	00:09:33	47
	00:09:34	47
	00:09:35	47
	00:09:36	47
	00:09:37	47
	00:09:38	47
	00:09:39	47
	00:09:40	47
	00:09:41	47
	00:09:42	47
	00:09:43	47
	00:09:44	47
	00:09:45	47
	00:09:46	47
	00:09:47	48
	00:09:48	48
	00:09:49	48
	00:09:50	48
	00:09:51	48
	00:09:52	49
	00:09:53	49
	00:09:54	49
	00:09:55	49
	00:09:56	50
	00:09:57	50
	00:09:58	50
	00:09:59	50
	00:10:00	51
	00:10:01	51
	00:10:02	50
	00:10:03	50
	00:10:04	51
	00:10:05	50
	00:10:06	50
	00:10:07	50
	00:10:08	50
	00:10:09	49
	00:10:10	49
	00:10:11	49
	00:10:12	49
	00:10:13	49
	00:10:14	49
	00:10:15	48
	00:10:16	48
	00:10:17	48
	00:10:18	48
	00:10:19	48
	00:10:20	48
	00:10:21	47
	00:10:22	47
	00:10:23	47
	00:10:24	47
	00:10:25	46
	00:10:26	47
	00:10:27	47
	00:10:28	47
	00:10:29	47
	00:10:30	47
	00:10:31	47
	00:10:32	47
	00:10:33	47
	00:10:34	47
	00:10:35	47
	00:10:36	49
	00:10:37	49
	00:10:38	49
	00:10:39	48
	00:10:40	48
	00:10:41	48
	00:10:42	48
	00:10:43	48
	00:10:44	48
	00:10:45	48
	00:10:46	49
	00:10:47	49
	00:10:48	48
	00:10:49	49
	00:10:50	48
	00:10:51	48
	00:10:52	48
	00:10:53	48
	00:10:54	48
	00:10:55	48
	00:10:56	47
	00:10:57	47
	00:10:58	47
	00:10:59	47
	00:11:00	47
	00:11:01	47
	00:11:02	47
	00:11:03	48
	00:11:04	48
	00:11:05	48
	00:11:06	48
	00:11:07	48
	00:11:08	48
	00:11:09	47
	00:11:10	48
	00:11:11	48
	00:11:12	48
	00:11:13	47
	00:11:14	47
	00:11:15	47
	00:11:16	47
	00:11:17	47
	00:11:18	47
	00:11:19	48
	00:11:20	48
	00:11:21	48
	00:11:22	48
	00:11:23	49
	00:11:24	49
	00:11:25	48
	00:11:26	48
	00:11:27	48
	00:11:28	49
	00:11:29	49
	00:11:30	49
	00:11:31	49
	00:11:32	50
	00:11:33	50
	00:11:34	50
	00:11:35	50
	00:11:36	50
	00:11:37	50
	00:11:38	49
	00:11:39	50
	00:11:40	50
	00:11:41	49
	00:11:42	49
	00:11:43	49
	00:11:44	49
	00:11:45	49
	00:11:46	49
	00:11:47	49
	00:11:48	50
	00:11:49	49
	00:11:50	49
	00:11:51	49
	00:11:52	49
	00:11:53	48
	00:11:54	48
	00:11:55	48
	00:11:56	48
	00:11:57	47
	00:11:58	48
	00:11:59	49
	00:12:00	50
	00:12:01	50
	00:12:02	50
	00:12:03	50
	00:12:04	50
	00:12:05	50
	00:12:06	49
	00:12:07	48
	00:12:08	48
	00:12:09	48
	00:12:10	47
	00:12:11	47
	00:12:12	47
	00:12:13	47
	00:12:14	47
	00:12:15	47
	00:12:16	48
	00:12:17	48
	00:12:18	48
	00:12:19	49
	00:12:20	49
	00:12:21	49
	00:12:22	48
	00:12:23	48
	00:12:24	48
	00:12:25	48
	00:12:26	48
	00:12:27	48
	00:12:28	48
	00:12:29	48
	00:12:30	48
	00:12:31	48
	00:12:32	48
	00:12:33	48
	00:12:34	48
	00:12:35	47
	00:12:36	48
	00:12:37	48
	00:12:38	48
	00:12:39	48
	00:12:40	48
	00:12:41	48
	00:12:42	48
	00:12:43	47
	00:12:44	47
	00:12:45	47
	00:12:46	47
	00:12:47	47
	00:12:48	47
	00:12:49	47
	00:12:50	47
	00:12:51	47
	00:12:52	47
	00:12:53	47
	00:12:54	47
	00:12:55	47
	00:12:56	47
	00:12:57	47
	00:12:58	47
	00:12:59	48
	00:13:00	48
	00:13:01	48
	00:13:02	49
	00:13:03	49
	00:13:04	49
	00:13:05	48
	00:13:06	48
	00:13:07	49
	00:13:08	50
	00:13:09	52
	00:13:10	52
	00:13:11	53
	00:13:12	53
	00:13:13	53
	00:13:14	52
	00:13:15	52
	00:13:16	53
	00:13:17	52
	00:13:18	52
	00:13:19	53
	00:13:20	53
	00:13:21	52
	00:13:22	53
	00:13:23	54
	00:13:24	54
	00:13:25	53
	00:13:26	53
	00:13:27	52
	00:13:28	52
	00:13:29	52
	00:13:30	52
	00:13:31	51
	00:13:32	51
	00:13:33	51
	00:13:34	50
	00:13:35	50
	00:13:36	50
	00:13:37	50
	00:13:38	50
	00:13:39	49
	00:13:40	49
	00:13:41	48
	00:13:42	48
	00:13:43	48
	00:13:44	47
	00:13:45	47
	00:13:46	47
	00:13:47	47
	00:13:48	47
	00:13:49	47
	00:13:50	47
	00:13:51	46
	00:13:52	47
	00:13:53	47
	00:13:54	47
	00:13:55	47
	00:13:56	47
	00:13:57	47
	00:13:58	48
	00:13:59	48
	00:14:00	48
	00:14:01	48
	00:14:02	48
	00:14:03	48
	00:14:04	48
	00:14:05	48
	00:14:06	48
	00:14:07	48
	00:14:08	48
	00:14:09	48
	00:14:10	48
	00:14:11	48
	00:14:12	48
	00:14:13	48
	00:14:14	48
	00:14:15	48
	00:14:16	48
	00:14:17	48
	00:14:18	47
	00:14:19	48
	00:14:20	48
	00:14:21	48
	00:14:22	48
	00:14:23	47
	00:14:24	48
	00:14:25	48
	00:14:26	48
	00:14:27	48
	00:14:28	48
	00:14:29	49
	00:14:30	48
	00:14:31	48
	00:14:32	48
	00:14:33	48
	00:14:34	49
	00:14:35	49
	00:14:36	50
	00:14:37	50
	00:14:38	50
	00:14:39	50
	00:14:40	50
	00:14:41	51
	00:14:42	51
	00:14:43	52
	00:14:44	53
	00:14:45	53
	00:14:46	54
	00:14:47	54
	00:14:48	55
	00:14:49	55
	00:14:50	55
	00:14:51	54
	00:14:52	53
	00:14:53	53
	00:14:54	53
	00:14:55	53
	00:14:56	52
	00:14:57	51
	00:14:58	51
	00:14:59	51
	00:15:00	51
	00:15:01	51
	00:15:02	51
	00:15:03	50
	00:15:04	51
	00:15:05	52
	00:15:06	53
	00:15:07	52
	00:15:08	52
	00:15:09	50
	00:15:10	50
	00:15:11	50
	00:15:12	49
	00:15:13	49
	00:15:14	49
	00:15:15	49
	00:15:16	49
	00:15:17	49
	00:15:18	49
	00:15:19	48
	00:15:20	48
	00:15:21	48
	00:15:22	48
	00:15:23	48
	00:15:24	48
	00:15:25	49
	00:15:26	50
	00:15:27	50
	00:15:28	49
	00:15:29	49
	00:15:30	50
	00:15:31	50
	00:15:32	51
	00:15:33	51
	00:15:34	51
	00:15:35	51
	00:15:36	51
	00:15:37	51
	00:15:38	51
	00:15:39	52
	00:15:40	52
	00:15:41	53
	00:15:42	52
	00:15:43	52
	00:15:44	51
	00:15:45	50
	00:15:46	50
	00:15:47	50
	00:15:48	49
	00:15:49	48
	00:15:50	48
	00:15:51	48
	00:15:52	48
	00:15:53	47
	00:15:54	47
	00:15:55	47
	00:15:56	46
	00:15:57	47
	00:15:58	47
	00:15:59	46
	00:16:00	46
	00:16:01	46
	00:16:02	46
	00:16:03	46
	00:16:04	46
	00:16:05	46
	00:16:06	46
	00:16:07	46
	00:16:08	47
	00:16:09	46
	00:16:10	46
	00:16:11	46
	00:16:12	46
	00:16:13	46
	00:16:14	45
	00:16:15	45
	00:16:16	45
	00:16:17	46
	00:16:18	46
	00:16:19	46
	00:16:20	46
	00:16:21	47
	00:16:22	47
	00:16:23	47
	00:16:24	48
	00:16:25	49
	00:16:26	49
	00:16:27	48
	00:16:28	49
	00:16:29	49
	00:16:30	49
	00:16:31	49
	00:16:32	48
	00:16:33	49
	00:16:34	49
	00:16:35	49
	00:16:36	49
	00:16:37	49
	00:16:38	50
	00:16:39	50
	00:16:40	50
	00:16:41	49
	00:16:42	49
	00:16:43	49
	00:16:44	49
	00:16:45	49
	00:16:46	48
	00:16:47	48
	00:16:48	49
	00:16:49	48
	00:16:50	48
	00:16:51	48
	00:16:52	49
	00:16:53	49
	00:16:54	50
	00:16:55	49
	00:16:56	49
	00:16:57	50
	00:16:58	50
	00:16:59	50
	00:17:00	50
	00:17:01	49
	00:17:02	49
	00:17:03	50
	00:17:04	50
	00:17:05	49
	00:17:06	49
	00:17:07	49
	00:17:08	49
	00:17:09	49
	00:17:10	49
	00:17:11	49
	00:17:12	49
	00:17:13	49
	00:17:14	49
	00:17:15	49
	00:17:16	49
	00:17:17	50
	00:17:18	50
	00:17:19	50
	00:17:20	50
	00:17:21	51
	00:17:22	51
	00:17:23	50
	00:17:24	50
	00:17:25	50
	00:17:26	50
	00:17:27	50
	00:17:28	51
	00:17:29	51
	00:17:30	51
	00:17:31	50
	00:17:32	50
	00:17:33	50
	00:17:34	50
	00:17:35	50
	00:17:36	49
	00:17:37	49
	00:17:38	49
	00:17:39	49
	00:17:40	49
	00:17:41	48
	00:17:42	49
	00:17:43	49
	00:17:44	49
	00:17:45	49
	00:17:46	49
	00:17:47	49
	00:17:48	49
	00:17:49	49
	00:17:50	49
	00:17:51	50
	00:17:52	50
	00:17:53	50
	00:17:54	50
	00:17:55	49
	00:17:56	49
	00:17:57	50
	00:17:58	50
	00:17:59	50
	00:18:00	49
	00:18:01	50
	00:18:02	50
	00:18:03	50
	00:18:04	51
	00:18:05	51
	00:18:06	52
	00:18:07	53
	00:18:08	53
	00:18:09	53
	00:18:10	53
	00:18:11	53
	00:18:12	53
	00:18:13	53
	00:18:14	53
	00:18:15	52
	00:18:16	52
	00:18:17	52
	00:18:18	51
	00:18:19	51
	00:18:20	51
	00:18:21	51
	00:18:22	51
	00:18:23	52
	00:18:24	51
	00:18:25	51
	00:18:26	51
	00:18:27	51
	00:18:28	51
	00:18:29	52
	00:18:30	53
	00:18:31	55
	00:18:32	57
	00:18:33	57
	00:18:34	56
	00:18:35	56
	00:18:36	55
	00:18:37	55
	00:18:38	55
	00:18:39	54
	00:18:40	55
	00:18:41	55
	00:18:42	54
	00:18:43	54
	00:18:44	55
	00:18:45	54
	00:18:46	54
	00:18:47	53
	00:18:48	53
	00:18:49	52
	00:18:50	52
	00:18:51	52
	00:18:52	52
	00:18:53	52
	00:18:54	52
	00:18:55	52
	00:18:56	51
	00:18:57	52
	00:18:58	52
	00:18:59	52
	00:19:00	52
	00:19:01	52
	00:19:02	53
	00:19:03	53
	00:19:04	53
	00:19:05	54
	00:19:06	55
	00:19:07	56
	00:19:08	55
	00:19:09	55
	00:19:10	56
	00:19:11	55
	00:19:12	55
	00:19:13	54
	00:19:14	54
	00:19:15	55
	00:19:16	54
	00:19:17	54
	00:19:18	53
	00:19:19	54
	00:19:20	53
	00:19:21	53
	00:19:22	53
	00:19:23	53
	00:19:24	54
	00:19:25	54
	00:19:26	53
	00:19:27	54
	00:19:28	53
	00:19:29	53
	00:19:30	53
	00:19:31	53
	00:19:32	53
	00:19:33	52
	00:19:34	53
	00:19:35	52
	00:19:36	52
	00:19:37	52
	00:19:38	52
	00:19:39	52
	00:19:40	52
	00:19:41	52
	00:19:42	52
	00:19:43	52
	00:19:44	52
	00:19:45	52
	00:19:46	52
	00:19:47	52
	00:19:48	52
	00:19:49	51
	00:19:50	52
	00:19:51	52
	00:19:52	52
	00:19:53	52
	00:19:54	52
	00:19:55	52
	00:19:56	52
	00:19:57	52
	00:19:58	52
	00:19:59	52
	00:20:00	52
	00:20:01	51
	00:20:02	51
	00:20:03	51
	00:20:04	50
	00:20:05	50
	00:20:06	50
	00:20:07	51
	00:20:08	51
	00:20:09	51
	00:20:10	52
	00:20:11	52
	00:20:12	52
	00:20:13	52
	00:20:14	52
	00:20:15	51
	00:20:16	51
	00:20:17	51
	00:20:18	51
	00:20:19	51
	00:20:20	51
	00:20:21	51
	00:20:22	52
	00:20:23	52
	00:20:24	53
	00:20:25	54
	00:20:26	53
	00:20:27	53
	00:20:28	53
	00:20:29	53
	00:20:30	53
	00:20:31	53
	00:20:32	53
	00:20:33	53
	00:20:34	53
	00:20:35	54
	00:20:36	55
	00:20:37	55
	00:20:38	55
	00:20:39	55
	00:20:40	55
	00:20:41	55
	00:20:42	55
	00:20:43	54
	00:20:44	53
	00:20:45	54
	00:20:46	53
	00:20:47	53
	00:20:48	53
	00:20:49	54
	00:20:50	54
	00:20:51	53
	00:20:52	53
	00:20:53	53
	00:20:54	53
	00:20:55	53
	00:20:56	52
	00:20:57	52
	00:20:58	52
	00:20:59	53
	00:21:00	53
	00:21:01	52
	00:21:02	54
	00:21:03	54
	00:21:04	54
	00:21:05	55
	00:21:06	56
	00:21:07	56
	00:21:08	55
	00:21:09	55
	00:21:10	56
	00:21:11	56
	00:21:12	57
	00:21:13	57
	00:21:14	58
	00:21:15	59
	00:21:16	60
	00:21:17	59
	00:21:18	59
	00:21:19	59
	00:21:20	59
	00:21:21	59
	00:21:22	59
	00:21:23	59
	00:21:24	59
	00:21:25	59
	00:21:26	59
	00:21:27	59
	00:21:28	59
	00:21:29	59
	00:21:30	59
	00:21:31	58
	00:21:32	58
	00:21:33	57
	00:21:34	58
	00:21:35	58
	00:21:36	57
	00:21:37	57
	00:21:38	58
	00:21:39	58
	00:21:40	57
	00:21:41	57
	00:21:42	57
	00:21:43	57
	00:21:44	57
	00:21:45	56
	00:21:46	57
	00:21:47	58
	00:21:48	58
	00:21:49	57
	00:21:50	58
	00:21:51	58
	00:21:52	57
	00:21:53	57
	00:21:54	57
	00:21:55	56
	00:21:56	56
	00:21:57	56
	00:21:58	57
	00:21:59	58
	00:22:00	58
	00:22:01	59
	00:22:02	60
	00:22:03	60
	00:22:04	60
	00:22:05	60
	00:22:06	60
	00:22:07	60
	00:22:08	59
	00:22:09	60
	00:22:10	60
	00:22:11	59
	00:22:12	59
	00:22:13	59
	00:22:14	58
	00:22:15	58
	00:22:16	58
	00:22:17	58
	00:22:18	58
	00:22:19	58
	00:22:20	59
	00:22:21	59
	00:22:22	59
	00:22:23	59
	00:22:24	60
	00:22:25	61
	00:22:26	61
	00:22:27	61
	00:22:28	61
	00:22:29	60
	00:22:30	59
	00:22:31	59
	00:22:32	59
	00:22:33	59
	00:22:34	58
	00:22:35	59
	00:22:36	59
	00:22:37	58
	00:22:38	58
	00:22:39	58
	00:22:40	58
	00:22:41	57
	00:22:42	57
	00:22:43	57
	00:22:44	57
	00:22:45	57
	00:22:46	57
	00:22:47	56
	00:22:48	56
	00:22:49	56
	00:22:50	56
	00:22:51	57
	00:22:52	57
	00:22:53	57
	00:22:54	57
	00:22:55	57
	00:22:56	57
	00:22:57	57
	00:22:58	57
	00:22:59	57
	00:23:00	56
	00:23:01	56
	00:23:02	55
	00:23:03	55
	00:23:04	55
	00:23:05	56
	00:23:06	56
	00:23:07	56
	00:23:08	58
	00:23:09	59
	00:23:10	60
	00:23:11	62
	00:23:12	63
	00:23:13	63
	00:23:14	63
	00:23:15	62
	00:23:16	63
	00:23:17	64
	00:23:18	64
	00:23:19	65
	00:23:20	67
	00:23:21	68
	00:23:22	69
	00:23:23	69
	00:23:24	68
	00:23:25	67
	00:23:26	66
	00:23:27	65
	00:23:28	65
	00:23:29	64
	00:23:30	63
	00:23:31	64
	00:23:32	63
	00:23:33	62
	00:23:34	62
	00:23:35	61
	00:23:36	61
	00:23:37	60
	00:23:38	59
	00:23:39	59
	00:23:40	58
	00:23:41	58
	00:23:42	59
	00:23:43	60
	00:23:44	60
	00:23:45	60
	00:23:46	60
	00:23:47	59
	00:23:48	58
	00:23:49	58
	00:23:50	58
	00:23:51	59
	00:23:52	59
	00:23:53	58
	00:23:54	57
	00:23:55	57
	00:23:56	57
	00:23:57	58
	00:23:58	58
	00:23:59	59
	00:24:00	60
	00:24:01	60
	00:24:02	60
	00:24:03	60
	00:24:04	60
	00:24:05	59
	00:24:06	60
	00:24:07	60
	00:24:08	59
	00:24:09	59
	00:24:10	60
	00:24:11	61
	00:24:12	60
	00:24:13	60
	00:24:14	61
	00:24:15	61
	00:24:16	60
	00:24:17	60
	00:24:18	61
	00:24:19	61
	00:24:20	60
	00:24:21	60
	00:24:22	59
	00:24:23	59
	00:24:24	59
	00:24:25	60
	00:24:26	60
	00:24:27	59
	00:24:28	59
	00:24:29	60
	00:24:30	60
	00:24:31	60
	00:24:32	61
	00:24:33	62
	00:24:34	62
	00:24:35	61
	00:24:36	61
	00:24:37	62
	00:24:38	63
	00:24:39	63
	00:24:40	63
	00:24:41	63
	00:24:42	63
	00:24:43	62
	00:24:44	62
	00:24:45	61
	00:24:46	60
	00:24:47	60
	00:24:48	60
	00:24:49	59
	00:24:50	59
	00:24:51	60
	00:24:52	60
	00:24:53	60
	00:24:54	59
	00:24:55	60
	00:24:56	59
	00:24:57	59
	00:24:58	58
	00:24:59	58
	00:25:00	60
	00:25:01	58
	00:25:02	58
	00:25:03	58
	00:25:04	58
	00:25:05	58
	00:25:06	59
	00:25:07	59
	00:25:08	58
	00:25:09	58
	00:25:10	59
	00:25:11	59
	00:25:12	60
	00:25:13	60
	00:25:14	60
	00:25:15	60
	00:25:16	60
	00:25:17	60
	00:25:18	60
	00:25:19	60
	00:25:20	60
	00:25:21	61
	00:25:22	60
	00:25:23	61
	00:25:24	62
	00:25:25	62
	00:25:26	62
	00:25:27	62
	00:25:28	62
	00:25:29	62
	00:25:30	61
	00:25:31	62
	00:25:32	61
	00:25:33	61
	00:25:34	60
	00:25:35	61
	00:25:36	61
	00:25:37	61
	00:25:38	62
	00:25:39	63
	00:25:40	63
	00:25:41	63
	00:25:42	64
	00:25:43	64
	00:25:44	63
	00:25:45	63
	00:25:46	62
	00:25:47	63
	00:25:48	63
	00:25:49	63
	00:25:50	63
	00:25:51	64
	00:25:52	64
	00:25:53	63
	00:25:54	63
	00:25:55	63
	00:25:56	62
	00:25:57	62
	00:25:58	63
	00:25:59	63
	00:26:00	63
	00:26:01	63
	00:26:02	64
	00:26:03	63
	00:26:04	64
	00:26:05	63
	00:26:06	63
	00:26:07	62
	00:26:08	61
	00:26:09	61
	00:26:10	60
	00:26:11	59
	00:26:12	60
	00:26:13	61
	00:26:14	61
	00:26:15	62
	00:26:16	62
	00:26:17	62
	00:26:18	61
	00:26:19	61
	00:26:20	61
	00:26:21	60
	00:26:22	60
	00:26:23	60
	00:26:24	60
	00:26:25	59
	00:26:26	59
	00:26:27	59
	00:26:28	59
	00:26:29	59
	00:26:30	60
	00:26:31	60
	00:26:32	60
	00:26:33	59
	00:26:34	60
	00:26:35	60
	00:26:36	59
	00:26:37	60
	00:26:38	60
	00:26:39	60
	00:26:40	59
	00:26:41	59
	00:26:42	59
	00:26:43	58
	00:26:44	59
	00:26:45	59
	00:26:46	59
	00:26:47	58
	00:26:48	60
	00:26:49	60
	00:26:50	59
	00:26:51	59
	00:26:52	59
	00:26:53	59
	00:26:54	58
	00:26:55	59
	00:26:56	58
	00:26:57	58
	00:26:58	58
	00:26:59	58
	00:27:00	58
	00:27:01	58
	00:27:02	57
	00:27:03	58
	00:27:04	58
	00:27:05	58
	00:27:06	60
	00:27:07	60
	00:27:08	60
	00:27:09	58
	00:27:10	59
	00:27:11	58
	00:27:12	57
	00:27:13	58
	00:27:14	58
	00:27:15	57
	00:27:16	58
	00:27:17	58
	00:27:18	58
	00:27:19	58
	00:27:20	59
	00:27:21	58
	00:27:22	57
	00:27:23	58
	00:27:24	58
	00:27:25	57
	00:27:26	58
	00:27:27	58
	00:27:28	58
	00:27:29	58
	00:27:30	57
	00:27:31	58
	00:27:32	57
	00:27:33	57
	00:27:34	58
	00:27:35	58
	00:27:36	58
	00:27:37	58
	00:27:38	58
	00:27:39	58
	00:27:40	58
	00:27:41	58
	00:27:42	57
	00:27:43	57
	00:27:44	57
	00:27:45	57
	00:27:46	57
	00:27:47	57
	00:27:48	58
	00:27:49	58
	00:27:50	58
	00:27:51	57
	00:27:52	57
	00:27:53	56
	00:27:54	55
	00:27:55	55
	00:27:56	55
	00:27:57	56
	00:27:58	55
	00:27:59	56
	00:28:00	57
	00:28:01	56
	00:28:02	56
	00:28:03	55
	00:28:04	55
	00:28:05	55
	00:28:06	55
	00:28:07	55
	00:28:08	55
	00:28:09	55
	00:28:10	55
	00:28:11	55
	00:28:12	55
	00:28:13	55
	00:28:14	58
	00:28:15	58
	00:28:16	59
	00:28:17	59
	00:28:18	60
	00:28:19	61
	00:28:20	60
	00:28:21	61
	00:28:22	61
	00:28:23	61
	00:28:24	64
	00:28:25	64
	00:28:26	64
	00:28:27	64
	00:28:28	63
	00:28:29	62
	00:28:30	61
	00:28:31	61
	00:28:32	61
	00:28:33	60
	00:28:34	60
	00:28:35	59
	00:28:36	59
	00:28:37	59
	00:28:38	60
	00:28:39	61
	00:28:40	62
	00:28:41	62
	00:28:42	61
	00:28:43	61
	00:28:44	62
	00:28:45	61
	00:28:46	60
	00:28:47	60
	00:28:48	59
	00:28:49	58
	00:28:50	57
	00:28:51	57
	00:28:52	57
	00:28:53	56
	00:28:54	56
	00:28:55	55
	00:28:56	54
	00:28:57	54
	00:28:58	53
	00:28:59	52
	00:29:00	52
	00:29:01	52
	00:29:02	52
	00:29:03	51
	00:29:04	52
	00:29:05	51
	00:29:06	51
	00:29:07	50
	00:29:08	50
	00:29:09	50
	00:29:10	50
	00:29:11	50
	00:29:12	50
	00:29:13	50
	00:29:14	51
	00:29:15	51
	00:29:16	51
	00:29:17	51
	00:29:18	51
	00:29:19	50
	00:29:20	49
	00:29:21	49
	00:29:22	49
	00:29:23	49
	00:29:24	49
	00:29:25	49
	00:29:26	50
	00:29:27	51
	00:29:28	51
	00:29:29	50
	00:29:30	50
	00:29:31	49
	00:29:32	49
	00:29:33	49
	00:29:34	49
	00:29:35	48
	00:29:36	48
	00:29:37	48
	00:29:38	49
	00:29:39	48
	00:29:40	49
	00:29:41	49
	00:29:42	49
	00:29:43	49
	00:29:44	48
	00:29:45	48
	00:29:46	48
	00:29:47	47
	00:29:48	48
	00:29:49	47
	00:29:50	47
	00:29:51	47
	00:29:52	47
	00:29:53	47
	00:29:54	47
	00:29:55	46
	00:29:56	46
	00:29:57	47
	00:29:58	47
	00:29:59	46
	00:30:00	46
	00:30:01	47
	00:30:02	47
	00:30:03	46
	00:30:04	46
	00:30:05	46
	00:30:06	47
	00:30:07	47
	00:30:08	47
	00:30:09	47
	00:30:10	48
	00:30:11	49
	00:30:12	48
	00:30:13	48
	00:30:14	48
	00:30:15	48
	00:30:16	47
	00:30:17	47
	00:30:18	49
	00:30:19	51
	00:30:20	52
	00:30:21	52
	00:30:22	52
	00:30:23	52
	00:30:24	51
	00:30:25	51
	00:30:26	50
	00:30:27	49
	00:30:28	49
	00:30:29	49
	00:30:30	49
	00:30:31	49
	00:30:32	48
	00:30:33	48
	00:30:34	47
	00:30:35	47
	00:30:36	46
	00:30:37	46
	00:30:38	46
	00:30:39	47
	00:30:40	47
	00:30:41	47
	00:30:42	46
	00:30:43	47
	00:30:44	48
	00:30:45	48
	00:30:46	48
	00:30:47	49
	00:30:48	50
	00:30:49	50
	00:30:50	49
	00:30:51	49
	00:30:52	49
	00:30:53	49
	00:30:54	50
	00:30:55	50
	00:30:56	50
	00:30:57	50
	00:30:58	50
	00:30:59	50
	00:31:00	50
	00:31:01	50
	00:31:02	50
	00:31:03	50
	00:31:04	50
	00:31:05	50
	00:31:06	45
	00:31:07	45
	00:31:08	46
	00:31:09	48
	00:31:10	49
	00:31:11	51
	00:31:12	52
	00:31:13	52
	00:31:14	52
	00:31:15	51
	00:31:16	50
	00:31:17	50
	00:31:18	50
	00:31:19	50
	00:31:20	50
	00:31:21	49
	00:31:22	49
	00:31:23	49
	00:31:24	49
	00:31:25	48
	00:31:26	48
	00:31:27	48
	00:31:28	48
	00:31:29	47
	00:31:30	47
	00:31:31	47
	00:31:32	47
	00:31:33	47
	00:31:34	48
	00:31:35	48
	00:31:36	49
	00:31:37	49
	00:31:38	49
	00:31:39	48
	00:31:40	48
	00:31:41	48
	00:31:42	48
	00:31:43	48
	00:31:44	48
	00:31:45	48
	00:31:46	49
	00:31:47	51
	00:31:48	52
	00:31:49	53
	00:31:50	53
	00:31:51	53
	00:31:52	51
	00:31:53	50
	00:31:54	50
	00:31:55	50
	00:31:56	48
	00:31:57	48
	00:31:58	48
	00:31:59	48
	00:32:00	48
	00:32:01	48
	00:32:02	48
	00:32:03	48
	00:32:04	47
	00:32:05	47
	00:32:06	47
	00:32:07	47
	00:32:08	46
	00:32:09	46
	00:32:10	47
	00:32:11	48
	00:32:12	48
	00:32:13	48
	00:32:14	48
	00:32:15	47
	00:32:16	48
	00:32:17	48
	00:32:18	48
	00:32:19	47
	00:32:20	47
	00:32:21	47
	00:32:22	48
	00:32:23	48
	00:32:24	49
	00:32:25	49
	00:32:26	50
	00:32:27	51
	00:32:28	52
	00:32:29	53
	00:32:30	52
	00:32:31	52
	00:32:32	51
	00:32:33	51
	00:32:34	51
	00:32:35	51
	00:32:36	53
	00:32:37	53
	00:32:38	53
	00:32:39	53
	00:32:40	52
	00:32:41	52
	00:32:42	51
	00:32:43	51
	00:32:44	50
	00:32:45	49
	00:32:46	50
	00:32:47	49
	00:32:48	49
	00:32:49	49
	00:32:50	49
	00:32:51	49
	00:32:52	49
	00:32:53	49
	00:32:54	48
	00:32:55	48
	00:32:56	49
	00:32:57	49
	00:32:58	49
	00:32:59	49
	00:33:00	49
	00:33:01	50
	00:33:02	50
	00:33:03	49
	00:33:04	50
	00:33:05	51
	00:33:06	52
	00:33:07	52
	00:33:08	52
	00:33:09	53
	00:33:10	53
	00:33:11	53
	00:33:12	52
	00:33:13	53
	00:33:14	54
	00:33:15	54
	00:33:16	54
[truncated: 1,499 more rows]
