# Supplementary material for: Handcycling with concurrent lower body low-frequency electromyostimulation significantly increases acute oxygen uptake: implications for rehabilitation and prevention
Source: PeerJ. 2022 May 18;10:e13333. doi: 10.7717/peerj.13333 (PMC9123886; doi:10.7717/peerj.13333)
Supplement: Supplemental Information 1 — Raw data for each participant (load, heart rate, spirometric data) and R-Scripts for data processing (as described in the material & method section under “Data aquisition”), and EMS intensity and blood lactate concentration. [file peerj-10-13333-s001.zip › raw_data/HR/EMS_Pilot_25_HR.CSV]

Name	Sport	Date	Start time	Duration	Total distance (km)	Average heart rate (bpm)	Average speed (km/h)	Max speed (km/h)	Average pace (min/km)	Max pace (min/km)	Calories	Fat percentage of calories(%)	Average cadence (rpm)	Average stride length (cm)	Running index	Training load	Ascent (m)	Descent (m)	Average power (W)	Max power (W)	Notes	Height (cm)	Weight (kg)	HR max	HR sit	VO2max
Ludwig R.	INDOOR_CYCLING	30-04-2021	15:56:06	01:03:50	0.00	77					151	69										182.0	74.0			57
Sample rate	Time	HR (bpm)	Speed (km/h)	Pace (min/km)	Cadence	Altitude (m)	Stride length (m)	Distances (m)	Temperatures (C)	Power (W)
1	00:00:00	63
	00:00:01	63
	00:00:02	64
	00:00:03	64
	00:00:04	64
	00:00:05	65
	00:00:06	64
	00:00:07	64
	00:00:08	64
	00:00:09	64
	00:00:10	64
	00:00:11	64
	00:00:12	64
	00:00:13	64
	00:00:14	64
	00:00:15	66
	00:00:16	66
	00:00:17	65
	00:00:18	64
	00:00:19	64
	00:00:20	64
	00:00:21	63
	00:00:22	63
	00:00:23	63
	00:00:24	63
	00:00:25	62
	00:00:26	62
	00:00:27	63
	00:00:28	63
	00:00:29	63
	00:00:30	62
	00:00:31	62
	00:00:32	62
	00:00:33	62
	00:00:34	62
	00:00:35	62
	00:00:36	63
	00:00:37	63
	00:00:38	63
	00:00:39	63
	00:00:40	64
	00:00:41	64
	00:00:42	63
	00:00:43	64
	00:00:44	65
	00:00:45	64
	00:00:46	64
	00:00:47	64
	00:00:48	64
	00:00:49	65
	00:00:50	66
	00:00:51	67
	00:00:52	66
	00:00:53	65
	00:00:54	65
	00:00:55	65
	00:00:56	65
	00:00:57	65
	00:00:58	66
	00:00:59	67
	00:01:00	68
	00:01:01	67
	00:01:02	66
	00:01:03	66
	00:01:04	65
	00:01:05	64
	00:01:06	65
	00:01:07	65
	00:01:08	65
	00:01:09	65
	00:01:10	64
	00:01:11	65
	00:01:12	65
	00:01:13	65
	00:01:14	65
	00:01:15	65
	00:01:16	66
	00:01:17	65
	00:01:18	65
	00:01:19	66
	00:01:20	66
	00:01:21	66
	00:01:22	66
	00:01:23	67
	00:01:24	67
	00:01:25	65
	00:01:26	66
	00:01:27	66
	00:01:28	67
	00:01:29	67
	00:01:30	69
	00:01:31	69
	00:01:32	68
	00:01:33	67
	00:01:34	67
	00:01:35	66
	00:01:36	66
	00:01:37	67
	00:01:38	67
	00:01:39	68
	00:01:40	68
	00:01:41	70
	00:01:42	70
	00:01:43	69
	00:01:44	69
	00:01:45	69
	00:01:46	68
	00:01:47	68
	00:01:48	68
	00:01:49	67
	00:01:50	67
	00:01:51	67
	00:01:52	67
	00:01:53	67
	00:01:54	66
	00:01:55	65
	00:01:56	65
	00:01:57	65
	00:01:58	64
	00:01:59	65
	00:02:00	65
	00:02:01	65
	00:02:02	65
	00:02:03	65
	00:02:04	65
	00:02:05	64
	00:02:06	64
	00:02:07	65
	00:02:08	65
	00:02:09	65
	00:02:10	65
	00:02:11	65
	00:02:12	66
	00:02:13	65
	00:02:14	65
	00:02:15	65
	00:02:16	65
	00:02:17	65
	00:02:18	65
	00:02:19	65
	00:02:20	65
	00:02:21	64
	00:02:22	64
	00:02:23	65
	00:02:24	65
	00:02:25	66
	00:02:26	67
	00:02:27	67
	00:02:28	67
	00:02:29	66
	00:02:30	66
	00:02:31	67
	00:02:32	67
	00:02:33	67
	00:02:34	67
	00:02:35	66
	00:02:36	65
	00:02:37	66
	00:02:38	66
	00:02:39	65
	00:02:40	65
	00:02:41	65
	00:02:42	65
	00:02:43	65
	00:02:44	64
	00:02:45	65
	00:02:46	66
	00:02:47	65
	00:02:48	65
	00:02:49	66
	00:02:50	67
	00:02:51	67
	00:02:52	66
	00:02:53	66
	00:02:54	66
	00:02:55	66
	00:02:56	65
	00:02:57	66
	00:02:58	66
	00:02:59	65
	00:03:00	65
	00:03:01	65
	00:03:02	66
	00:03:03	65
	00:03:04	66
	00:03:05	67
	00:03:06	67
	00:03:07	66
	00:03:08	65
	00:03:09	66
	00:03:10	66
	00:03:11	66
	00:03:12	65
	00:03:13	65
	00:03:14	66
	00:03:15	66
	00:03:16	66
	00:03:17	66
	00:03:18	66
	00:03:19	66
	00:03:20	68
	00:03:21	69
	00:03:22	69
	00:03:23	68
	00:03:24	68
	00:03:25	68
	00:03:26	67
	00:03:27	68
	00:03:28	69
	00:03:29	70
	00:03:30	69
	00:03:31	69
	00:03:32	70
	00:03:33	70
	00:03:34	68
	00:03:35	67
	00:03:36	68
	00:03:37	68
	00:03:38	67
	00:03:39	67
	00:03:40	68
	00:03:41	69
	00:03:42	68
	00:03:43	67
	00:03:44	67
	00:03:45	67
	00:03:46	67
	00:03:47	67
	00:03:48	66
	00:03:49	67
	00:03:50	66
	00:03:51	65
	00:03:52	65
	00:03:53	63
	00:03:54	64
	00:03:55	64
	00:03:56	64
	00:03:57	64
	00:03:58	64
	00:03:59	65
	00:04:00	65
	00:04:01	65
	00:04:02	64
	00:04:03	64
	00:04:04	66
	00:04:05	66
	00:04:06	65
	00:04:07	66
	00:04:08	66
	00:04:09	67
	00:04:10	66
	00:04:11	65
	00:04:12	66
	00:04:13	66
	00:04:14	66
	00:04:15	65
	00:04:16	66
	00:04:17	66
	00:04:18	66
	00:04:19	65
	00:04:20	65
	00:04:21	66
	00:04:22	66
	00:04:23	68
	00:04:24	69
	00:04:25	70
	00:04:26	70
	00:04:27	68
	00:04:28	67
	00:04:29	67
	00:04:30	67
	00:04:31	67
	00:04:32	67
	00:04:33	68
	00:04:34	68
	00:04:35	67
	00:04:36	66
	00:04:37	66
	00:04:38	66
	00:04:39	65
	00:04:40	65
	00:04:41	65
	00:04:42	65
	00:04:43	65
	00:04:44	65
	00:04:45	65
	00:04:46	65
	00:04:47	65
	00:04:48	65
	00:04:49	66
	00:04:50	67
	00:04:51	67
	00:04:52	66
	00:04:53	65
	00:04:54	65
	00:04:55	65
	00:04:56	64
	00:04:57	64
	00:04:58	64
	00:04:59	65
	00:05:00	66
	00:05:01	66
	00:05:02	66
	00:05:03	66
	00:05:04	65
	00:05:05	65
	00:05:06	66
	00:05:07	66
	00:05:08	66
	00:05:09	66
	00:05:10	67
	00:05:11	67
	00:05:12	66
	00:05:13	67
	00:05:14	67
	00:05:15	67
	00:05:16	67
	00:05:17	67
	00:05:18	67
	00:05:19	67
	00:05:20	67
	00:05:21	68
	00:05:22	68
	00:05:23	68
	00:05:24	66
	00:05:25	66
	00:05:26	65
	00:05:27	64
	00:05:28	64
	00:05:29	64
	00:05:30	64
	00:05:31	65
	00:05:32	65
	00:05:33	65
	00:05:34	65
	00:05:35	65
	00:05:36	65
	00:05:37	65
	00:05:38	66
	00:05:39	66
	00:05:40	66
	00:05:41	66
	00:05:42	67
	00:05:43	67
	00:05:44	66
	00:05:45	67
	00:05:46	67
	00:05:47	67
	00:05:48	67
	00:05:49	67
	00:05:50	67
	00:05:51	66
	00:05:52	67
	00:05:53	67
	00:05:54	67
	00:05:55	67
	00:05:56	67
	00:05:57	66
	00:05:58	66
	00:05:59	67
	00:06:00	68
	00:06:01	68
	00:06:02	68
	00:06:03	68
	00:06:04	68
	00:06:05	67
	00:06:06	68
	00:06:07	68
	00:06:08	68
	00:06:09	68
	00:06:10	68
	00:06:11	69
	00:06:12	69
	00:06:13	69
	00:06:14	68
	00:06:15	67
	00:06:16	67
	00:06:17	67
	00:06:18	66
	00:06:19	65
	00:06:20	66
	00:06:21	66
	00:06:22	66
	00:06:23	67
	00:06:24	67
	00:06:25	66
	00:06:26	66
	00:06:27	66
	00:06:28	66
	00:06:29	66
	00:06:30	66
	00:06:31	66
	00:06:32	66
	00:06:33	66
	00:06:34	66
	00:06:35	66
	00:06:36	65
	00:06:37	65
	00:06:38	65
	00:06:39	66
	00:06:40	67
	00:06:41	66
	00:06:42	65
	00:06:43	64
	00:06:44	64
	00:06:45	64
	00:06:46	65
	00:06:47	65
	00:06:48	65
	00:06:49	66
	00:06:50	66
	00:06:51	66
	00:06:52	66
	00:06:53	66
	00:06:54	66
	00:06:55	66
	00:06:56	66
	00:06:57	66
	00:06:58	67
	00:06:59	66
	00:07:00	66
	00:07:01	66
	00:07:02	66
	00:07:03	66
	00:07:04	65
	00:07:05	65
	00:07:06	65
	00:07:07	64
	00:07:08	65
	00:07:09	65
	00:07:10	65
	00:07:11	64
	00:07:12	65
	00:07:13	65
	00:07:14	64
	00:07:15	64
	00:07:16	65
	00:07:17	65
	00:07:18	65
	00:07:19	66
	00:07:20	65
	00:07:21	63
	00:07:22	63
	00:07:23	64
	00:07:24	64
	00:07:25	64
	00:07:26	65
	00:07:27	65
	00:07:28	65
	00:07:29	65
	00:07:30	66
	00:07:31	66
	00:07:32	66
	00:07:33	67
	00:07:34	67
	00:07:35	67
	00:07:36	67
	00:07:37	68
	00:07:38	67
	00:07:39	67
	00:07:40	67
	00:07:41	67
	00:07:42	67
	00:07:43	66
	00:07:44	67
	00:07:45	68
	00:07:46	68
	00:07:47	68
	00:07:48	68
	00:07:49	67
	00:07:50	66
	00:07:51	67
	00:07:52	67
	00:07:53	66
	00:07:54	68
	00:07:55	69
	00:07:56	70
	00:07:57	70
	00:07:58	73
	00:07:59	73
	00:08:00	73
	00:08:01	71
	00:08:02	71
	00:08:03	71
	00:08:04	72
	00:08:05	71
	00:08:06	71
	00:08:07	71
	00:08:08	69
	00:08:09	68
	00:08:10	67
	00:08:11	67
	00:08:12	66
	00:08:13	66
	00:08:14	66
	00:08:15	66
	00:08:16	66
	00:08:17	66
	00:08:18	66
	00:08:19	66
	00:08:20	66
	00:08:21	65
	00:08:22	65
	00:08:23	65
	00:08:24	64
	00:08:25	64
	00:08:26	64
	00:08:27	64
	00:08:28	63
	00:08:29	63
	00:08:30	64
	00:08:31	64
	00:08:32	63
	00:08:33	63
	00:08:34	64
	00:08:35	64
	00:08:36	65
	00:08:37	66
	00:08:38	66
	00:08:39	64
	00:08:40	64
	00:08:41	64
	00:08:42	64
	00:08:43	64
	00:08:44	65
	00:08:45	64
	00:08:46	64
	00:08:47	65
	00:08:48	65
	00:08:49	66
	00:08:50	66
	00:08:51	66
	00:08:52	67
	00:08:53	66
	00:08:54	65
	00:08:55	65
	00:08:56	65
	00:08:57	65
	00:08:58	65
	00:08:59	65
	00:09:00	66
	00:09:01	66
	00:09:02	67
	00:09:03	67
	00:09:04	66
	00:09:05	66
	00:09:06	66
	00:09:07	66
	00:09:08	66
	00:09:09	67
	00:09:10	67
	00:09:11	67
	00:09:12	67
	00:09:13	67
	00:09:14	67
	00:09:15	68
	00:09:16	68
	00:09:17	68
	00:09:18	68
	00:09:19	68
	00:09:20	68
	00:09:21	69
	00:09:22	69
	00:09:23	69
	00:09:24	68
	00:09:25	68
	00:09:26	68
	00:09:27	67
	00:09:28	67
	00:09:29	67
	00:09:30	68
	00:09:31	69
	00:09:32	69
	00:09:33	68
	00:09:34	67
	00:09:35	67
	00:09:36	67
	00:09:37	67
	00:09:38	68
	00:09:39	68
	00:09:40	68
	00:09:41	68
	00:09:42	69
	00:09:43	68
	00:09:44	68
	00:09:45	68
	00:09:46	68
	00:09:47	67
	00:09:48	68
	00:09:49	68
	00:09:50	68
	00:09:51	67
	00:09:52	67
	00:09:53	66
	00:09:54	66
	00:09:55	67
	00:09:56	67
	00:09:57	68
	00:09:58	67
	00:09:59	66
	00:10:00	66
	00:10:01	64
	00:10:02	65
	00:10:03	65
	00:10:04	65
	00:10:05	66
	00:10:06	65
	00:10:07	65
	00:10:08	64
	00:10:09	65
	00:10:10	65
	00:10:11	64
	00:10:12	64
	00:10:13	65
	00:10:14	66
	00:10:15	66
	00:10:16	66
	00:10:17	66
	00:10:18	65
	00:10:19	64
	00:10:20	64
	00:10:21	64
	00:10:22	64
	00:10:23	65
	00:10:24	66
	00:10:25	66
	00:10:26	66
	00:10:27	66
	00:10:28	66
	00:10:29	65
	00:10:30	66
	00:10:31	66
	00:10:32	66
	00:10:33	66
	00:10:34	67
	00:10:35	67
	00:10:36	67
	00:10:37	67
	00:10:38	67
	00:10:39	66
	00:10:40	66
	00:10:41	67
	00:10:42	67
	00:10:43	67
	00:10:44	67
	00:10:45	68
	00:10:46	68
	00:10:47	69
	00:10:48	70
	00:10:49	70
	00:10:50	69
	00:10:51	69
	00:10:52	69
	00:10:53	69
	00:10:54	70
	00:10:55	69
	00:10:56	69
	00:10:57	69
	00:10:58	69
	00:10:59	67
	00:11:00	67
	00:11:01	67
	00:11:02	67
	00:11:03	67
	00:11:04	68
	00:11:05	67
	00:11:06	66
	00:11:07	67
	00:11:08	66
	00:11:09	66
	00:11:10	66
	00:11:11	66
	00:11:12	66
	00:11:13	66
	00:11:14	66
	00:11:15	65
	00:11:16	65
	00:11:17	66
	00:11:18	66
	00:11:19	65
	00:11:20	64
	00:11:21	64
	00:11:22	63
	00:11:23	62
	00:11:24	63
	00:11:25	63
	00:11:26	64
	00:11:27	65
	00:11:28	65
	00:11:29	64
	00:11:30	65
	00:11:31	65
	00:11:32	65
	00:11:33	65
	00:11:34	65
	00:11:35	65
	00:11:36	66
	00:11:37	65
	00:11:38	65
	00:11:39	65
	00:11:40	65
	00:11:41	66
	00:11:42	66
	00:11:43	66
	00:11:44	67
	00:11:45	66
	00:11:46	66
	00:11:47	65
	00:11:48	65
	00:11:49	65
	00:11:50	66
	00:11:51	67
	00:11:52	68
	00:11:53	68
	00:11:54	68
	00:11:55	67
	00:11:56	66
	00:11:57	65
	00:11:58	65
	00:11:59	65
	00:12:00	65
	00:12:01	66
	00:12:02	66
	00:12:03	66
	00:12:04	67
	00:12:05	66
	00:12:06	65
	00:12:07	65
	00:12:08	66
	00:12:09	66
	00:12:10	67
	00:12:11	67
	00:12:12	67
	00:12:13	67
	00:12:14	67
	00:12:15	66
	00:12:16	65
	00:12:17	64
	00:12:18	65
	00:12:19	65
	00:12:20	65
	00:12:21	66
	00:12:22	68
	00:12:23	67
	00:12:24	67
	00:12:25	66
	00:12:26	66
	00:12:27	66
	00:12:28	65
	00:12:29	65
	00:12:30	66
	00:12:31	66
	00:12:32	65
	00:12:33	65
	00:12:34	65
	00:12:35	64
	00:12:36	64
	00:12:37	64
	00:12:38	64
	00:12:39	63
	00:12:40	64
	00:12:41	65
	00:12:42	65
	00:12:43	65
	00:12:44	64
	00:12:45	63
	00:12:46	62
	00:12:47	63
	00:12:48	63
	00:12:49	63
	00:12:50	63
	00:12:51	63
	00:12:52	62
	00:12:53	62
	00:12:54	62
	00:12:55	63
	00:12:56	63
	00:12:57	62
	00:12:58	62
	00:12:59	62
	00:13:00	61
	00:13:01	61
	00:13:02	63
	00:13:03	65
	00:13:04	66
	00:13:05	71
	00:13:06	71
	00:13:07	70
	00:13:08	70
	00:13:09	70
	00:13:10	70
	00:13:11	68
	00:13:12	68
	00:13:13	69
	00:13:14	69
	00:13:15	69
	00:13:16	70
	00:13:17	70
	00:13:18	69
	00:13:19	67
	00:13:20	66
	00:13:21	65
	00:13:22	65
	00:13:23	65
	00:13:24	65
	00:13:25	66
	00:13:26	65
	00:13:27	66
	00:13:28	66
	00:13:29	67
	00:13:30	68
	00:13:31	70
	00:13:32	69
	00:13:33	69
	00:13:34	69
	00:13:35	68
	00:13:36	67
	00:13:37	66
	00:13:38	66
	00:13:39	67
	00:13:40	68
	00:13:41	68
	00:13:42	70
	00:13:43	72
	00:13:44	73
	00:13:45	72
	00:13:46	71
	00:13:47	72
	00:13:48	72
	00:13:49	72
	00:13:50	71
	00:13:51	71
	00:13:52	71
	00:13:53	71
	00:13:54	71
	00:13:55	69
	00:13:56	68
	00:13:57	67
	00:13:58	67
	00:13:59	67
	00:14:00	66
	00:14:01	65
	00:14:02	66
	00:14:03	66
	00:14:04	66
	00:14:05	66
	00:14:06	65
	00:14:07	64
	00:14:08	64
	00:14:09	62
	00:14:10	62
	00:14:11	63
	00:14:12	63
	00:14:13	63
	00:14:14	63
	00:14:15	62
	00:14:16	62
	00:14:17	61
	00:14:18	61
	00:14:19	61
	00:14:20	62
	00:14:21	62
	00:14:22	62
	00:14:23	62
	00:14:24	63
	00:14:25	62
	00:14:26	63
	00:14:27	65
	00:14:28	66
	00:14:29	68
	00:14:30	68
	00:14:31	67
	00:14:32	66
	00:14:33	66
	00:14:34	65
	00:14:35	63
	00:14:36	63
	00:14:37	63
	00:14:38	62
	00:14:39	61
	00:14:40	61
	00:14:41	62
	00:14:42	62
	00:14:43	62
	00:14:44	62
	00:14:45	61
	00:14:46	61
	00:14:47	62
	00:14:48	62
	00:14:49	62
	00:14:50	63
	00:14:51	63
	00:14:52	62
	00:14:53	61
	00:14:54	61
	00:14:55	61
	00:14:56	62
	00:14:57	62
	00:14:58	62
	00:14:59	63
	00:15:00	65
	00:15:01	65
	00:15:02	64
	00:15:03	64
	00:15:04	64
	00:15:05	63
	00:15:06	64
	00:15:07	64
	00:15:08	65
	00:15:09	67
	00:15:10	68
	00:15:11	70
	00:15:12	73
	00:15:13	73
	00:15:14	74
	00:15:15	77
	00:15:16	77
	00:15:17	76
	00:15:18	76
	00:15:19	77
	00:15:20	78
	00:15:21	79
	00:15:22	78
	00:15:23	79
	00:15:24	78
	00:15:25	76
	00:15:26	76
	00:15:27	76
	00:15:28	76
	00:15:29	74
	00:15:30	71
	00:15:31	71
	00:15:32	71
	00:15:33	69
	00:15:34	67
	00:15:35	66
	00:15:36	65
	00:15:37	65
	00:15:38	63
	00:15:39	62
	00:15:40	61
	00:15:41	61
	00:15:42	61
	00:15:43	61
	00:15:44	61
	00:15:45	61
	00:15:46	60
	00:15:47	60
	00:15:48	61
	00:15:49	61
	00:15:50	60
	00:15:51	59
	00:15:52	59
	00:15:53	59
	00:15:54	59
	00:15:55	59
	00:15:56	59
	00:15:57	60
	00:15:58	61
	00:15:59	61
	00:16:00	62
	00:16:01	62
	00:16:02	63
	00:16:03	62
	00:16:04	62
	00:16:05	62
	00:16:06	63
	00:16:07	63
	00:16:08	64
	00:16:09	64
	00:16:10	64
	00:16:11	64
	00:16:12	64
	00:16:13	65
	00:16:14	65
	00:16:15	64
	00:16:16	65
	00:16:17	65
	00:16:18	64
	00:16:19	64
	00:16:20	64
	00:16:21	65
	00:16:22	65
	00:16:23	67
	00:16:24	67
	00:16:25	69
	00:16:26	69
	00:16:27	69
	00:16:28	69
	00:16:29	68
	00:16:30	67
	00:16:31	66
	00:16:32	66
	00:16:33	66
	00:16:34	66
	00:16:35	66
	00:16:36	65
	00:16:37	66
	00:16:38	66
	00:16:39	67
	00:16:40	67
	00:16:41	67
	00:16:42	65
	00:16:43	65
	00:16:44	65
	00:16:45	66
	00:16:46	66
	00:16:47	66
	00:16:48	66
	00:16:49	66
	00:16:50	66
	00:16:51	67
	00:16:52	67
	00:16:53	68
	00:16:54	68
	00:16:55	67
	00:16:56	67
	00:16:57	67
	00:16:58	67
	00:16:59	68
	00:17:00	68
	00:17:01	69
	00:17:02	69
	00:17:03	69
	00:17:04	69
	00:17:05	68
	00:17:06	67
	00:17:07	66
	00:17:08	65
	00:17:09	65
	00:17:10	65
	00:17:11	65
	00:17:12	66
	00:17:13	67
	00:17:14	66
	00:17:15	65
	00:17:16	66
	00:17:17	68
	00:17:18	69
	00:17:19	70
	00:17:20	69
	00:17:21	68
	00:17:22	68
	00:17:23	68
	00:17:24	69
	00:17:25	70
	00:17:26	70
	00:17:27	70
	00:17:28	69
	00:17:29	70
	00:17:30	69
	00:17:31	68
	00:17:32	68
	00:17:33	69
	00:17:34	69
	00:17:35	70
	00:17:36	72
	00:17:37	73
	00:17:38	77
	00:17:39	78
	00:17:40	81
	00:17:41	82
	00:17:42	83
	00:17:43	83
	00:17:44	82
	00:17:45	83
	00:17:46	84
	00:17:47	84
	00:17:48	81
	00:17:49	80
	00:17:50	79
	00:17:51	79
	00:17:52	79
	00:17:53	78
	00:17:54	74
	00:17:55	74
	00:17:56	73
	00:17:57	72
	00:17:58	71
	00:17:59	71
	00:18:00	71
	00:18:01	71
	00:18:02	69
	00:18:03	69
	00:18:04	66
	00:18:05	67
	00:18:06	67
	00:18:07	67
	00:18:08	68
	00:18:09	68
	00:18:10	69
	00:18:11	69
	00:18:12	69
	00:18:13	69
	00:18:14	68
	00:18:15	69
	00:18:16	70
	00:18:17	71
	00:18:18	72
	00:18:19	74
	00:18:20	72
	00:18:21	72
	00:18:22	71
	00:18:23	72
	00:18:24	72
	00:18:25	72
	00:18:26	70
	00:18:27	70
	00:18:28	70
	00:18:29	71
	00:18:30	70
	00:18:31	69
	00:18:32	69
	00:18:33	70
	00:18:34	71
	00:18:35	72
	00:18:36	72
	00:18:37	71
	00:18:38	70
	00:18:39	69
	00:18:40	69
	00:18:41	69
	00:18:42	68
	00:18:43	67
	00:18:44	66
	00:18:45	67
	00:18:46	67
	00:18:47	68
	00:18:48	67
	00:18:49	66
	00:18:50	66
	00:18:51	67
	00:18:52	69
	00:18:53	69
	00:18:54	68
	00:18:55	67
	00:18:56	66
	00:18:57	65
	00:18:58	66
	00:18:59	67
	00:19:00	68
	00:19:01	67
	00:19:02	69
	00:19:03	69
	00:19:04	67
	00:19:05	67
	00:19:06	67
	00:19:07	66
	00:19:08	66
	00:19:09	66
	00:19:10	65
	00:19:11	65
	00:19:12	66
	00:19:13	65
	00:19:14	64
	00:19:15	64
	00:19:16	63
	00:19:17	63
	00:19:18	64
	00:19:19	64
	00:19:20	64
	00:19:21	64
	00:19:22	64
	00:19:23	66
	00:19:24	67
	00:19:25	66
	00:19:26	67
	00:19:27	67
	00:19:28	66
	00:19:29	65
	00:19:30	65
	00:19:31	65
	00:19:32	65
	00:19:33	65
	00:19:34	65
	00:19:35	66
	00:19:36	67
	00:19:37	66
	00:19:38	65
	00:19:39	64
	00:19:40	64
	00:19:41	64
	00:19:42	64
	00:19:43	65
	00:19:44	65
	00:19:45	64
	00:19:46	64
	00:19:47	67
	00:19:48	67
	00:19:49	67
	00:19:50	67
	00:19:51	68
	00:19:52	71
	00:19:53	71
	00:19:54	72
	00:19:55	70
	00:19:56	68
	00:19:57	67
	00:19:58	67
	00:19:59	69
	00:20:00	69
	00:20:01	68
	00:20:02	69
	00:20:03	69
	00:20:04	69
	00:20:05	69
	00:20:06	70
	00:20:07	71
	00:20:08	73
	00:20:09	74
	00:20:10	72
	00:20:11	71
	00:20:12	71
	00:20:13	72
	00:20:14	72
	00:20:15	71
	00:20:16	70
	00:20:17	69
	00:20:18	68
	00:20:19	69
	00:20:20	70
	00:20:21	70
	00:20:22	69
	00:20:23	67
	00:20:24	66
	00:20:25	66
	00:20:26	67
	00:20:27	67
	00:20:28	67
	00:20:29	66
	00:20:30	68
	00:20:31	68
	00:20:32	68
	00:20:33	68
	00:20:34	67
	00:20:35	69
	00:20:36	69
	00:20:37	70
	00:20:38	70
	00:20:39	69
	00:20:40	71
	00:20:41	71
	00:20:42	70
	00:20:43	70
	00:20:44	70
	00:20:45	70
	00:20:46	73
	00:20:47	75
	00:20:48	74
	00:20:49	72
	00:20:50	72
	00:20:51	72
	00:20:52	72
	00:20:53	72
	00:20:54	72
	00:20:55	72
	00:20:56	72
	00:20:57	71
	00:20:58	71
	00:20:59	72
	00:21:00	73
	00:21:01	73
	00:21:02	73
	00:21:03	72
	00:21:04	72
	00:21:05	72
	00:21:06	73
	00:21:07	72
	00:21:08	71
	00:21:09	72
	00:21:10	72
	00:21:11	71
	00:21:12	70
	00:21:13	70
	00:21:14	70
	00:21:15	69
	00:21:16	68
	00:21:17	68
	00:21:18	67
	00:21:19	66
	00:21:20	65
	00:21:21	66
	00:21:22	65
	00:21:23	65
	00:21:24	66
	00:21:25	66
	00:21:26	66
	00:21:27	68
	00:21:28	68
	00:21:29	68
	00:21:30	67
	00:21:31	67
	00:21:32	68
	00:21:33	68
	00:21:34	68
	00:21:35	67
	00:21:36	66
	00:21:37	67
	00:21:38	67
	00:21:39	66
	00:21:40	67
	00:21:41	67
	00:21:42	66
	00:21:43	66
	00:21:44	66
	00:21:45	69
	00:21:46	69
	00:21:47	70
	00:21:48	68
	00:21:49	68
	00:21:50	68
	00:21:51	69
	00:21:52	69
	00:21:53	69
	00:21:54	70
	00:21:55	71
	00:21:56	71
	00:21:57	70
	00:21:58	68
	00:21:59	68
	00:22:00	68
	00:22:01	67
	00:22:02	67
	00:22:03	69
	00:22:04	69
	00:22:05	69
	00:22:06	67
	00:22:07	67
	00:22:08	66
	00:22:09	66
	00:22:10	67
	00:22:11	68
	00:22:12	68
	00:22:13	67
	00:22:14	67
	00:22:15	67
	00:22:16	68
	00:22:17	68
	00:22:18	67
	00:22:19	66
	00:22:20	66
	00:22:21	67
	00:22:22	68
	00:22:23	68
	00:22:24	68
	00:22:25	67
	00:22:26	66
	00:22:27	66
	00:22:28	66
	00:22:29	65
	00:22:30	66
	00:22:31	66
	00:22:32	66
	00:22:33	66
	00:22:34	67
	00:22:35	69
	00:22:36	69
	00:22:37	67
	00:22:38	65
	00:22:39	65
	00:22:40	66
	00:22:41	67
	00:22:42	67
	00:22:43	67
	00:22:44	68
	00:22:45	68
	00:22:46	67
	00:22:47	67
	00:22:48	67
	00:22:49	67
	00:22:50	67
	00:22:51	67
	00:22:52	68
	00:22:53	68
	00:22:54	67
	00:22:55	67
	00:22:56	66
	00:22:57	65
	00:22:58	65
	00:22:59	66
	00:23:00	66
	00:23:01	66
	00:23:02	65
	00:23:03	66
	00:23:04	68
	00:23:05	68
	00:23:06	69
	00:23:07	69
	00:23:08	69
	00:23:09	69
	00:23:10	69
	00:23:11	71
	00:23:12	73
	00:23:13	73
	00:23:14	73
	00:23:15	73
	00:23:16	73
	00:23:17	73
	00:23:18	72
	00:23:19	71
	00:23:20	72
	00:23:21	71
	00:23:22	71
	00:23:23	70
	00:23:24	70
	00:23:25	70
	00:23:26	71
	00:23:27	71
	00:23:28	72
	00:23:29	72
	00:23:30	73
	00:23:31	73
	00:23:32	74
	00:23:33	75
	00:23:34	77
	00:23:35	78
	00:23:36	77
	00:23:37	77
	00:23:38	76
	00:23:39	77
	00:23:40	77
	00:23:41	76
	00:23:42	74
	00:23:43	74
	00:23:44	75
	00:23:45	75
	00:23:46	74
	00:23:47	72
	00:23:48	70
	00:23:49	71
	00:23:50	71
	00:23:51	71
	00:23:52	69
	00:23:53	67
	00:23:54	66
	00:23:55	67
	00:23:56	68
	00:23:57	67
	00:23:58	65
	00:23:59	65
	00:24:00	66
	00:24:01	69
	00:24:02	69
	00:24:03	69
	00:24:04	66
	00:24:05	66
	00:24:06	65
	00:24:07	64
	00:24:08	64
	00:24:09	64
	00:24:10	64
	00:24:11	64
	00:24:12	65
	00:24:13	65
	00:24:14	66
	00:24:15	65
	00:24:16	65
	00:24:17	65
	00:24:18	66
	00:24:19	66
	00:24:20	68
	00:24:21	68
	00:24:22	67
	00:24:23	67
	00:24:24	67
	00:24:25	67
	00:24:26	67
	00:24:27	67
	00:24:28	68
	00:24:29	68
	00:24:30	70
	00:24:31	70
	00:24:32	68
	00:24:33	68
	00:24:34	68
	00:24:35	67
	00:24:36	68
	00:24:37	68
	00:24:38	70
	00:24:39	71
	00:24:40	71
	00:24:41	71
	00:24:42	71
	00:24:43	70
	00:24:44	69
	00:24:45	71
	00:24:46	71
	00:24:47	70
	00:24:48	70
	00:24:49	70
	00:24:50	71
	00:24:51	72
	00:24:52	72
	00:24:53	72
	00:24:54	71
	00:24:55	70
	00:24:56	70
	00:24:57	71
	00:24:58	71
	00:24:59	68
	00:25:00	68
	00:25:01	69
	00:25:02	69
	00:25:03	69
	00:25:04	68
	00:25:05	67
	00:25:06	68
	00:25:07	67
	00:25:08	66
	00:25:09	67
	00:25:10	69
	00:25:11	69
	00:25:12	69
	00:25:13	70
	00:25:14	70
	00:25:15	69
	00:25:16	69
	00:25:17	69
	00:25:18	71
	00:25:19	71
	00:25:20	71
	00:25:21	72
	00:25:22	74
	00:25:23	75
	00:25:24	76
	00:25:25	75
	00:25:26	74
	00:25:27	74
	00:25:28	75
	00:25:29	77
	00:25:30	78
	00:25:31	78
	00:25:32	78
	00:25:33	78
	00:25:34	77
	00:25:35	76
	00:25:36	76
	00:25:37	75
	00:25:38	74
	00:25:39	75
	00:25:40	74
	00:25:41	73
	00:25:42	73
	00:25:43	73
	00:25:44	71
	00:25:45	71
	00:25:46	70
	00:25:47	69
	00:25:48	68
	00:25:49	67
	00:25:50	66
	00:25:51	67
	00:25:52	67
	00:25:53	66
	00:25:54	65
	00:25:55	64
	00:25:56	65
	00:25:57	65
	00:25:58	65
	00:25:59	65
	00:26:00	66
	00:26:01	66
	00:26:02	65
	00:26:03	65
	00:26:04	65
	00:26:05	65
	00:26:06	66
	00:26:07	66
	00:26:08	66
	00:26:09	65
	00:26:10	67
	00:26:11	67
	00:26:12	67
	00:26:13	67
	00:26:14	67
	00:26:15	68
	00:26:16	67
	00:26:17	68
	00:26:18	68
	00:26:19	67
	00:26:20	67
	00:26:21	66
	00:26:22	66
	00:26:23	66
	00:26:24	66
	00:26:25	67
	00:26:26	67
	00:26:27	68
	00:26:28	67
	00:26:29	66
	00:26:30	67
	00:26:31	68
	00:26:32	68
	00:26:33	68
	00:26:34	69
	00:26:35	70
	00:26:36	70
	00:26:37	69
	00:26:38	68
	00:26:39	67
	00:26:40	67
	00:26:41	68
	00:26:42	69
	00:26:43	70
	00:26:44	70
	00:26:45	69
	00:26:46	68
	00:26:47	67
	00:26:48	67
	00:26:49	67
	00:26:50	68
	00:26:51	68
	00:26:52	68
	00:26:53	67
	00:26:54	65
	00:26:55	65
	00:26:56	64
	00:26:57	63
	00:26:58	63
	00:26:59	63
	00:27:00	64
	00:27:01	64
	00:27:02	64
	00:27:03	64
	00:27:04	63
	00:27:05	63
	00:27:06	64
	00:27:07	65
	00:27:08	65
	00:27:09	65
	00:27:10	65
	00:27:11	65
	00:27:12	65
	00:27:13	65
	00:27:14	66
	00:27:15	65
	00:27:16	64
	00:27:17	65
	00:27:18	66
	00:27:19	65
	00:27:20	65
	00:27:21	66
	00:27:22	66
	00:27:23	66
	00:27:24	66
	00:27:25	66
	00:27:26	65
	00:27:27	65
	00:27:28	65
	00:27:29	67
	00:27:30	67
	00:27:31	67
	00:27:32	67
	00:27:33	66
	00:27:34	66
	00:27:35	67
	00:27:36	67
	00:27:37	67
	00:27:38	67
	00:27:39	67
	00:27:40	67
	00:27:41	66
	00:27:42	66
	00:27:43	65
	00:27:44	65
	00:27:45	66
	00:27:46	67
	00:27:47	67
	00:27:48	68
	00:27:49	69
	00:27:50	69
	00:27:51	69
	00:27:52	69
	00:27:53	69
	00:27:54	70
	00:27:55	70
	00:27:56	71
	00:27:57	72
	00:27:58	73
	00:27:59	74
	00:28:00	75
	00:28:01	75
	00:28:02	75
	00:28:03	75
	00:28:04	73
	00:28:05	72
	00:28:06	70
	00:28:07	70
	00:28:08	70
	00:28:09	70
	00:28:10	69
	00:28:11	67
	00:28:12	65
	00:28:13	65
	00:28:14	65
	00:28:15	64
	00:28:16	65
	00:28:17	65
	00:28:18	65
	00:28:19	69
	00:28:20	70
	00:28:21	71
	00:28:22	71
	00:28:23	70
	00:28:24	69
	00:28:25	69
	00:28:26	69
	00:28:27	69
	00:28:28	69
	00:28:29	71
	00:28:30	71
	00:28:31	71
	00:28:32	70
	00:28:33	70
	00:28:34	69
	00:28:35	68
	00:28:36	70
	00:28:37	72
	00:28:38	72
	00:28:39	72
	00:28:40	72
	00:28:41	72
	00:28:42	72
	00:28:43	72
	00:28:44	72
	00:28:45	71
	00:28:46	71
	00:28:47	71
	00:28:48	71
	00:28:49	71
	00:28:50	68
	00:28:51	68
	00:28:52	67
	00:28:53	66
	00:28:54	65
	00:28:55	64
	00:28:56	64
	00:28:57	63
	00:28:58	63
	00:28:59	65
	00:29:00	65
	00:29:01	65
	00:29:02	65
	00:29:03	65
	00:29:04	65
	00:29:05	65
	00:29:06	65
	00:29:07	64
	00:29:08	64
	00:29:09	64
	00:29:10	64
	00:29:11	65
	00:29:12	65
	00:29:13	65
	00:29:14	65
	00:29:15	63
	00:29:16	63
	00:29:17	63
	00:29:18	63
	00:29:19	63
	00:29:20	63
	00:29:21	62
	00:29:22	62
	00:29:23	62
	00:29:24	62
	00:29:25	62
	00:29:26	63
	00:29:27	64
	00:29:28	65
	00:29:29	66
	00:29:30	65
	00:29:31	63
	00:29:32	62
	00:29:33	61
	00:29:34	61
	00:29:35	61
	00:29:36	61
	00:29:37	62
	00:29:38	61
	00:29:39	61
	00:29:40	61
	00:29:41	63
	00:29:42	63
	00:29:43	63
	00:29:44	64
	00:29:45	64
	00:29:46	64
	00:29:47	66
	00:29:48	66
	00:29:49	66
	00:29:50	66
	00:29:51	66
	00:29:52	65
	00:29:53	65
	00:29:54	64
	00:29:55	65
	00:29:56	65
	00:29:57	65
	00:29:58	65
	00:29:59	63
	00:30:00	62
	00:30:01	62
	00:30:02	62
	00:30:03	62
	00:30:04	63
	00:30:05	63
	00:30:06	63
	00:30:07	62
	00:30:08	62
	00:30:09	62
	00:30:10	61
	00:30:11	61
	00:30:12	61
	00:30:13	62
	00:30:14	63
	00:30:15	62
	00:30:16	62
	00:30:17	62
	00:30:18	62
	00:30:19	63
	00:30:20	63
	00:30:21	64
	00:30:22	65
	00:30:23	64
	00:30:24	64
	00:30:25	65
	00:30:26	65
	00:30:27	65
	00:30:28	64
	00:30:29	64
	00:30:30	65
	00:30:31	66
	00:30:32	65
	00:30:33	65
	00:30:34	66
	00:30:35	66
	00:30:36	66
	00:30:37	66
	00:30:38	65
	00:30:39	63
	00:30:40	63
	00:30:41	63
	00:30:42	63
	00:30:43	63
	00:30:44	65
	00:30:45	66
	00:30:46	67
	00:30:47	67
	00:30:48	66
	00:30:49	66
	00:30:50	66
	00:30:51	66
	00:30:52	67
	00:30:53	67
	00:30:54	66
	00:30:55	68
	00:30:56	69
	00:30:57	70
	00:30:58	71
	00:30:59	71
	00:31:00	71
	00:31:01	72
	00:31:02	73
	00:31:03	73
	00:31:04	73
	00:31:05	72
	00:31:06	71
	00:31:07	71
	00:31:08	70
	00:31:09	71
	00:31:10	72
	00:31:11	71
	00:31:12	71
	00:31:13	68
	00:31:14	68
	00:31:15	68
	00:31:16	68
	00:31:17	68
	00:31:18	67
	00:31:19	66
	00:31:20	66
	00:31:21	66
	00:31:22	65
	00:31:23	67
	00:31:24	67
	00:31:25	66
	00:31:26	65
	00:31:27	65
	00:31:28	64
	00:31:29	65
	00:31:30	65
	00:31:31	65
	00:31:32	67
	00:31:33	67
	00:31:34	67
	00:31:35	66
	00:31:36	66
	00:31:37	66
	00:31:38	65
	00:31:39	65
	00:31:40	65
	00:31:41	68
	00:31:42	70
	00:31:43	72
	00:31:44	74
	00:31:45	74
	00:31:46	74
	00:31:47	73
	00:31:48	73
	00:31:49	71
	00:31:50	71
	00:31:51	71
	00:31:52	71
	00:31:53	72
	00:31:54	72
	00:31:55	71
	00:31:56	71
	00:31:57	72
	00:31:58	72
	00:31:59	72
	00:32:00	72
	00:32:01	69
	00:32:02	70
	00:32:03	70
	00:32:04	70
	00:32:05	70
	00:32:06	72
	00:32:07	72
	00:32:08	72
	00:32:09	71
	00:32:10	70
	00:32:11	70
	00:32:12	70
	00:32:13	71
	00:32:14	71
	00:32:15	70
	00:32:16	71
	00:32:17	73
	00:32:18	74
	00:32:19	75
	00:32:20	77
	00:32:21	77
	00:32:22	80
	00:32:23	80
	00:32:24	80
	00:32:25	81
	00:32:26	81
	00:32:27	81
	00:32:28	81
	00:32:29	76
	00:32:30	74
	00:32:31	72
	00:32:32	72
	00:32:33	72
	00:32:34	72
	00:32:35	72
	00:32:36	70
	00:32:37	68
	00:32:38	67
	00:32:39	66
	00:32:40	67
	00:32:41	66
	00:32:42	66
	00:32:43	66
	00:32:44	67
	00:32:45	69
	00:32:46	70
	00:32:47	70
	00:32:48	68
	00:32:49	67
	00:32:50	66
	00:32:51	66
	00:32:52	67
	00:32:53	67
	00:32:54	69
	00:32:55	71
	00:32:56	71
	00:32:57	71
	00:32:58	71
	00:32:59	71
	00:33:00	72
	00:33:01	73
	00:33:02	73
	00:33:03	73
	00:33:04	74
	00:33:05	75
	00:33:06	76
	00:33:07	78
	00:33:08	80
	00:33:09	84
	00:33:10	86
	00:33:11	86
	00:33:12	86
	00:33:13	86
	00:33:14	86
	00:33:15	84
	00:33:16	84
[truncated: 1,833 more rows]
