# Supplementary material for: Handcycling with concurrent lower body low-frequency electromyostimulation significantly increases acute oxygen uptake: implications for rehabilitation and prevention
Source: PeerJ. 2022 May 18;10:e13333. doi: 10.7717/peerj.13333 (PMC9123886; doi:10.7717/peerj.13333)
Supplement: Supplemental Information 1 — Raw data for each participant (load, heart rate, spirometric data) and R-Scripts for data processing (as described in the material & method section under “Data aquisition”), and EMS intensity and blood lactate concentration. [file peerj-10-13333-s001.zip › raw_data/HR/modality.xlsx]

## Sheet: Tabelle1
subject	sex	modality
EMS_Pilot_01	m	CON-EMS
EMS_Pilot_02	m	CON-EMS
EMS_Pilot_03	m	CON-EMS
EMS_Pilot_04	m	EMS-CON
EMS_Pilot_05	m	CON-EMS
EMS_Pilot_06	m	EMS-CON
EMS_Pilot_07	f	EMS-CON
EMS_Pilot_08	m	EMS-CON
EMS_Pilot_09	m	CON-EMS
EMS_Pilot_10	m	EMS-CON
EMS_Pilot_11	m	CON-EMS
EMS_Pilot_12	f	EMS-CON
EMS_Pilot_13	f	EMS-CON
EMS_Pilot_14	f	CON-EMS
EMS_Pilot_15	m	EMS-CON
EMS_Pilot_16	f	CON-EMS
EMS_Pilot_17	m	EMS-CON
EMS_Pilot_18	f	CON-EMS
EMS_Pilot_19	f	EMS-CON
EMS_Pilot_20	f	CON-EMS
EMS_Pilot_21	m	EMS-CON
EMS_Pilot_22	f	CON-EMS
EMS_Pilot_23	f	EMS-CON
EMS_Pilot_24	f	CON-EMS
EMS_Pilot_25	f	CON-EMS
EMS_Pilot_26	f	EMS-CON
