# Supplementary material for: Handcycling with concurrent lower body low-frequency electromyostimulation significantly increases acute oxygen uptake: implications for rehabilitation and prevention
Source: PeerJ. 2022 May 18;10:e13333. doi: 10.7717/peerj.13333 (PMC9123886; doi:10.7717/peerj.13333)
Supplement: Supplemental Information 1 — Raw data for each participant (load, heart rate, spirometric data) and R-Scripts for data processing (as described in the material & method section under “Data aquisition”), and EMS intensity and blood lactate concentration. [file peerj-10-13333-s001.zip › raw_data/Lactate.xlsx]

## Sheet: Tabelle1
subject	PRE_CON_REST	POST_CON_REST	PRE_CON_EMS	POST_CON_EMS	PRE_CON_LOAD	POST_CON_LOAD	PRE_EMS_LOAD	POST_EMS_LOAD
EMS_Pilot_01	1.96	0.8	0.75	2.9	2.21	1.67	1.33	2.02
EMS_Pilot_02
EMS_Pilot_03	2.24	1.35	1.37	3.61	2.78	2.72	2.18	2.64
EMS_Pilot_04	2.13	1.17	1.13	1.39	1.47	1.22	1.2	2.02
EMS_Pilot_05	1.04	0.5	0.5	1.13	0.84	1.51	1.08	1.41
EMS_Pilot_06	1.69	1.05	0.98	1.89	1.69	1.23	1.83	2
EMS_Pilot_07	1.49	1	0.75	1.57	2.09	1.96	0.62	2.63
EMS_Pilot_08	1.61	0.87	0.69	1.5	1.56	1.01	1.01	1.86
EMS_Pilot_09	1.23	0.85	1.07	2.34	1.88	2.1	1.04	2.55
EMS_Pilot_10	2.85	1.79	1.63	6.95	6.36	5.03	5.39	6.74
EMS_Pilot_11	1.36	1.02	0.85	1.42	1.23	1.78	1.45	2.6
EMS_Pilot_12	1.54	1.22	0.74	1.61	1.4	2.33	0.9	2.39
EMS_Pilot_13	0.93	1.09	0.92	1.75	2.06	2.47		2.83
EMS_Pilot_14	2.25	1.34	1.28	3.14	2.52	2.95	2.53	3.55
EMS_Pilot_15	1.34	0.89	0.85	1.52	2.45	2.49	1.27	3.27
EMS_Pilot_16	1.06	0.69	0.5	1.34	0.96	1.67	1.3	1.81
EMS_Pilot_17	1.54	0.78	0.78	3.21	2.33	2.1	2.44	3.05
EMS_Pilot_18	1.32	0.71	0.5	1.34	0.98	1.49	1.29	1.68
EMS_Pilot_19	1.84	0.84	0.76	1.82	1.21	1.03	1.22	1.67
EMS_Pilot_20	0.79	0.5	0.5	1.15	0.86	2.44	1.9	2.58
EMS_Pilot_21	1.05	0.76	0.5	1.51	1.54	1.05	1.36	2.23
EMS_Pilot_22	0.99	0.5	0.82	1.39	1.07	1.48	1.18	1.53
EMS_Pilot_23	1.41	0.8	0.91	1.79	2.67	1.97	1	3.05
EMS_Pilot_24	1.39	1.15	1.01	2.75	1.27	1.53	2.15	3.01
EMS_Pilot_25	0.89	0.82	0.88	0.93	0.91	1.62	1.53	1.05
EMS_Pilot_26	1.24	1.11	0.79	1.48	1.2	0.91	1.26	1.66
