# Supplementary material for: Handcycling with concurrent lower body low-frequency electromyostimulation significantly increases acute oxygen uptake: implications for rehabilitation and prevention
Source: PeerJ. 2022 May 18;10:e13333. doi: 10.7717/peerj.13333 (PMC9123886; doi:10.7717/peerj.13333)
Supplement: Supplemental Information 1 — Raw data for each participant (load, heart rate, spirometric data) and R-Scripts for data processing (as described in the material & method section under “Data aquisition”), and EMS intensity and blood lactate concentration. [file peerj-10-13333-s001.zip › raw_data/SPIROMETRIC_DATA/EMS_Pilot_01.xlsx]

## Sheet: EMS_Pilot_01
Name	Rappelt		Zeit	%VO2	Geschw.	Steig.	VE	VT	VO2	VO2/kg	VE/VO2	VCO2	VE/VCO2	RER	PETO2	PETCO2	O2Puls	HR	BF	P(A-a)O2	VD/VT
Vorname	Ludwig		min:sec		km/h	%	l/min	l	l/min	ml/(kg*min)	l/l	l/min	l/l		mmHg	mmHg	ml/beat	b/min	1/min	mmHg	%
Id-Nr.	RapLud270597		0.524	11.659	0	0	13.941	0.999	0.594	5.72806	22.159	0.473	27.809	0.797	105.801	34.963	0	0	13.957	0	24.355
Geburtsdatum (TT.MM.JJJJ)			1.524	11.659	0	0	13.847	0.981	0.586	5.65092	22.269	0.468	27.916	0.798	105.947	34.898	0	0	14.11	0	24.552
Größe (cm)			2.524	26.124	0	0	13.763	0.966	0.58	5.59306	22.365	0.463	28.008	0.798	106.077	34.841	0	0	14.249	0	24.72
Gewicht (kg)	103.7		3.524	26.124	0	0	13.686	0.952	0.574	5.5352	22.45	0.459	28.089	0.799	106.192	34.789	0	0	14.375	0	24.864
Geschlecht	männl.		4.524	26.124	0	0	13.709	0.962	0.573	5.52555	22.527	0.459	28.134	0.801	106.329	34.754	0	0	14.244	0	24.885
Datum			5.524	21.23	0	0	13.729	0.972	0.573	5.52555	22.597	0.459	28.174	0.802	106.452	34.722	0	0	14.128	0	24.901
Messzeit			6.524	21.23	0	0	13.746	0.98	0.572	5.51591	22.659	0.459	28.208	0.803	106.564	34.694	0	0	14.024	0	24.912
Modality	CON-EMS		7.524	21.23	0	0	13.576	0.988	0.566	5.45805	22.617	0.455	28.126	0.804	106.666	34.668	0	0	13.742	0	24.642
			8.524	20.726	0	0	13.426	0.995	0.561	5.40984	22.588	0.452	28.062	0.805	106.759	34.644	0	0	13.494	0	24.418
			9.524	26.34	0	0	13.293	1.001	0.556	5.36162	22.568	0.448	28.011	0.806	106.845	34.622	0	0	13.274	0	24.232
			10.524	26.34	0	0	13.253	1.005	0.552	5.32305	22.667	0.445	28.101	0.807	106.865	34.663	0	0	13.184	0	24.524
			11.524	21.05	0	0	13.35	1.009	0.554	5.34233	22.78	0.447	28.202	0.808	106.883	34.702	0	0	13.235	0	24.835
			12.524	20.223	0	0	13.441	1.012	0.555	5.35198	22.885	0.449	28.297	0.809	106.9	34.738	0	0	13.282	0	25.123
			13.524	20.223	0	0	13.551	1.009	0.562	5.41948	22.792	0.455	28.152	0.81	106.898	34.753	0	0	13.424	0	24.801
			14.524	20.223	0	0	13.656	1.007	0.568	5.47734	22.71	0.46	28.024	0.81	106.896	34.768	0	0	13.559	0	24.517
			15.524	16.768	0	0	13.808	1.006	0.574	5.5352	22.721	0.465	28.014	0.811	106.913	34.776	0	0	13.72	0	24.508
			16.524	16.912	0	0	14.074	1.007	0.584	5.63163	22.767	0.474	28.047	0.812	106.946	34.778	0	0	13.975	0	24.593
			17.524	16.912	0	0	14.224	1.022	0.586	5.65092	22.924	0.479	28.089	0.816	107.066	34.812	0	0	13.925	0	24.717
			18.524	16.912	0	0	14.35	1.038	0.588	5.6702	23.089	0.482	28.16	0.82	107.189	34.833	0	0	13.823	0	24.884
			19.524	20.187	0	0	14.35	1.038	0.588	5.6702	23.089	0.482	28.16	0.82	107.189	34.833	0	0	13.823	0	24.884
			20.524	20.187	0	0	14.474	1.055	0.589	5.67985	23.251	0.486	28.226	0.824	107.312	34.854	0	0	13.722	0	25.038
			21.524	20.187	0	0	14.611	1.071	0.592	5.70878	23.392	0.49	28.288	0.827	107.435	34.875	0	0	13.638	0	25.18
			22.524	15.905	0	0	14.747	1.088	0.594	5.72806	23.529	0.493	28.345	0.83	107.558	34.896	0	0	13.555	0	25.309
			23.524	15.905	0	0	14.807	1.096	0.594	5.72806	23.653	0.495	28.363	0.834	107.746	34.893	0	0	13.51	0	25.326
			24.524	15.905	0	0	14.833	1.092	0.595	5.7377	23.666	0.496	28.365	0.834	107.831	34.86	0	0	13.581	0	25.281
			25.524	16.336	0	0	14.751	1.096	0.589	5.67985	23.749	0.493	28.38	0.837	108.011	34.826	0	0	13.456	0	25.244
			26.524	21.23	0	0	14.67	1.1	0.584	5.63163	23.836	0.49	28.397	0.839	108.191	34.793	0	0	13.334	0	25.214
			27.524	21.23	0	0	14.739	1.117	0.585	5.64127	23.925	0.493	28.406	0.842	108.304	34.807	0	0	13.192	0	25.209
			28.524	26.879	0	0	14.682	1.118	0.58	5.59306	24.027	0.49	28.446	0.845	108.505	34.745	0	0	13.128	0	25.192
			29.524	26.879	0	0	14.625	1.119	0.576	5.55448	24.132	0.488	28.489	0.847	108.707	34.682	0	0	13.065	0	25.178
			30.524	22.346	0	0	14.568	1.12	0.571	5.50627	24.24	0.485	28.532	0.85	108.908	34.62	0	0	13.002	0	25.168
			31.524	22.346	0	0	14.597	1.125	0.571	5.50627	24.292	0.486	28.518	0.852	109.076	34.577	0	0	12.974	0	25.038
			32.524	22.346	0	0	14.592	1.129	0.569	5.48698	24.365	0.486	28.542	0.854	109.191	34.577	0	0	12.929	0	25.087
			33.524	27.779	1	0	14.587	1.132	0.567	5.4677	24.438	0.485	28.566	0.855	109.306	34.577	0	0	12.885	0	25.136
			34.524	27.779	1	0	14.603	1.136	0.566	5.45805	24.514	0.486	28.594	0.857	109.422	34.577	0	0	12.859	0	25.192
			35.524	27.779	1	0	14.574	1.124	0.562	5.41948	24.631	0.483	28.676	0.859	109.515	34.57	0	0	12.962	0	25.414
			36.524	24.037	1	0	14.507	1.11	0.555	5.35198	24.801	0.478	28.829	0.86	109.645	34.502	0	0	13.075	0	25.707
			37.524	24.037	1	0	14.439	1.095	0.549	5.29412	24.973	0.473	28.983	0.862	109.774	34.435	0	0	13.19	0	25.996
			38.524	20.69	1	0	14.495	1.08	0.545	5.25554	25.205	0.47	29.213	0.863	109.904	34.368	0	0	13.423	0	26.459
			39.525	20.69	1	0	14.632	1.051	0.539	5.19769	25.68	0.467	29.695	0.865	110.141	34.239	0	0	13.924	0	27.418
			40.525	20.69	1	0	14.632	1.038	0.537	5.1784	25.8	0.464	29.812	0.865	110.299	34.124	0	0	14.09	0	27.51
			41.525	22.166	1	0	14.49	1.026	0.529	5.10125	25.892	0.458	29.885	0.866	110.458	34.008	0	0	14.122	0	27.503
			42.525	15.113	1	0	14.244	1.014	0.519	5.00482	25.917	0.45	29.877	0.867	110.616	33.893	0	0	14.052	0	27.314
			43.525	15.113	1	0	13.972	1.007	0.504	4.86017	26.173	0.438	30.111	0.869	110.791	33.795	0	0	13.882	0	27.679
			44.525	15.113	1	0	13.762	1.004	0.493	4.7541	26.337	0.429	30.262	0.87	110.815	33.783	0	0	13.701	0	27.995
			45.525	16.768	1	0	13.622	1.002	0.487	4.69624	26.416	0.424	30.328	0.871	110.839	33.771	0	0	13.589	0	28.124
			46.525	14.969	1	0	13.529	1	0.482	4.64802	26.512	0.42	30.417	0.872	110.863	33.759	0	0	13.524	0	28.3
			47.525	14.969	1	0	13.437	0.998	0.477	4.59981	26.613	0.416	30.509	0.872	110.887	33.747	0	0	13.459	0	28.484
			48.525	15.761	1	0	13.161	0.974	0.466	4.49373	26.595	0.406	30.523	0.871	110.853	33.721	0	0	13.506	0	28.525
			49.525	15.761	1	0	12.772	0.948	0.451	4.34908	26.672	0.392	30.633	0.871	110.861	33.673	0	0	13.47	0	28.736
			50.525	12.846	1	0	12.385	0.922	0.435	4.19479	26.76	0.378	30.757	0.87	110.868	33.625	0	0	13.434	0	28.971
			51.525	12.846	1	0	12.096	0.896	0.423	4.07907	26.813	0.368	30.847	0.869	110.875	33.577	0	0	13.505	0	29.127
			52.525	12.306	1	0	11.804	0.869	0.411	3.96336	26.862	0.357	30.933	0.868	110.882	33.529	0	0	13.577	0	29.27
			53.525	12.306	1	0	11.596	0.852	0.402	3.87657	26.922	0.349	31.08	0.866	110.822	33.505	0	0	13.61	0	29.561
			54.525	13.206	1	0	11.639	0.86	0.405	3.9055	26.853	0.35	31.064	0.864	110.645	33.594	0	0	13.527	0	29.666
			55.525	13.206	1	0	11.547	0.853	0.402	3.87657	26.806	0.347	31.121	0.861	110.476	33.638	0	0	13.53	0	29.868
			56.525	13.206	1	0	11.474	0.846	0.4	3.85728	26.755	0.344	31.178	0.858	110.306	33.682	0	0	13.556	0	30.067
			57.525	10.579	1	0	11.373	0.839	0.397	3.82835	26.725	0.339	31.265	0.855	110.137	33.726	0	0	13.548	0	30.327
			58.525	10.579	1	0	11.428	0.848	0.4	3.85728	26.672	0.341	31.308	0.852	109.882	33.844	0	0	13.478	0	30.599
			59.525	15.293	1	0	11.516	0.855	0.405	3.9055	26.587	0.344	31.29	0.85	109.71	33.935	0	0	13.465	0	30.702
			60.525	15.293	1	0	11.604	0.863	0.409	3.94407	26.504	0.347	31.272	0.848	109.538	34.025	0	0	13.452	0	30.805
			61.525	16.804	1	0	11.65	0.87	0.412	3.973	26.44	0.348	31.284	0.845	109.348	34.116	0	0	13.391	0	30.968
			62.525	16.804	1	0	11.723	0.878	0.417	4.02122	26.337	0.352	31.224	0.843	109.208	34.165	0	0	13.345	0	30.915
			63.525	16.804	1	0	11.761	0.883	0.42	4.05014	26.231	0.354	31.159	0.842	109.062	34.204	0	0	13.322	0	30.843
			64.525	10.651	1	0	11.782	0.887	0.422	4.06943	26.132	0.355	31.104	0.84	108.916	34.244	0	0	13.28	0	30.79
			65.525	10.651	1	0	11.822	0.892	0.426	4.108	26.021	0.357	31.031	0.839	108.774	34.283	0	0	13.259	0	30.701
			66.525	11.299	1	0	11.899	0.899	0.432	4.16586	25.844	0.362	30.858	0.837	108.598	34.38	0	0	13.23	0	30.497
			67.525	11.299	1	0	11.911	0.906	0.434	4.18515	25.735	0.363	30.765	0.836	108.46	34.457	0	0	13.152	0	30.421
			68.525	11.299	1	0	11.972	0.911	0.439	4.23337	25.594	0.367	30.645	0.835	108.354	34.517	0	0	13.14	0	30.263
			69.525	17.632	1	0	12.032	0.915	0.444	4.28158	25.447	0.37	30.524	0.834	108.306	34.555	0	0	13.148	0	30.067
			70.525	17.632	1	0	12.047	0.921	0.446	4.30087	25.344	0.372	30.422	0.833	108.179	34.632	0	0	13.074	0	29.97
			71.525	18.459	1	0	12.061	0.926	0.449	4.3298	25.233	0.374	30.318	0.832	108.11	34.687	0	0	13.02	0	29.834
			72.525	18.459	1	0	12.125	0.936	0.454	4.37801	25.128	0.377	30.2	0.832	107.975	34.776	0	0	12.951	0	29.712
			73.525	18.459	1	0	12.27	0.946	0.461	4.44552	25.058	0.383	30.121	0.832	107.841	34.865	0	0	12.97	0	29.673
			74.525	20.258	1	0	12.449	0.956	0.469	4.52266	24.979	0.39	30.029	0.832	107.707	34.953	0	0	13.023	0	29.603
			75.525	20.258	1	0	12.576	0.961	0.473	4.56123	25.021	0.394	30.065	0.832	107.724	34.956	0	0	13.092	0	29.675
			76.525	19.971	1	0	12.701	0.963	0.478	4.60945	25.008	0.398	30.054	0.832	107.75	34.953	0	0	13.182	0	29.641
			77.525	19.971	1	0	12.786	0.966	0.482	4.64802	24.991	0.401	30.037	0.832	107.776	34.951	0	0	13.231	0	29.595
			78.525	18.531	1	0	12.865	0.969	0.485	4.67695	24.98	0.404	30.027	0.832	107.803	34.948	0	0	13.274	0	29.564
			79.525	18.531	1	0	12.945	0.972	0.489	4.71553	24.97	0.406	30.018	0.832	107.829	34.946	0	0	13.317	0	29.535
			80.525	19.503	1	0	13.137	0.977	0.498	4.80231	24.89	0.414	29.924	0.832	107.815	34.965	0	0	13.443	0	29.353
			81.525	19.503	1	0	13.369	0.986	0.507	4.8891	24.851	0.422	29.863	0.832	107.848	34.968	0	0	13.552	0	29.205
			82.526	17.488	1	0	13.77	1.005	0.526	5.07232	24.741	0.438	29.706	0.833	107.915	34.972	0	0	13.702	0	28.828
			83.526	17.488	1	0	13.968	1.014	0.534	5.14947	24.697	0.445	29.641	0.833	107.949	34.975	0	0	13.773	0	28.667
			84.525	16.048	1	0	13.968	1.014	0.534	5.14947	24.697	0.445	29.641	0.833	107.949	34.975	0	0	13.773	0	28.667
			85.526	16.048	1	0	13.954	0.999	0.53	5.1109	24.858	0.443	29.75	0.836	108.462	34.697	0	0	13.963	0	28.468
			86.526	18.135	1	0	13.963	0.992	0.528	5.09161	24.939	0.442	29.8	0.837	108.719	34.558	0	0	14.077	0	28.357
			87.526	18.135	1	0	13.971	0.984	0.527	5.08197	25.021	0.441	29.85	0.838	108.975	34.418	0	0	14.192	0	28.245
			88.526	19.755	1	0	14.044	0.981	0.528	5.09161	25.09	0.443	29.88	0.84	109.22	34.303	0	0	14.32	0	28.121
			89.526	19.755	1	0	14.068	0.978	0.527	5.08197	25.155	0.443	29.922	0.841	109.378	34.217	0	0	14.382	0	28.071
			90.526	20.726	1	0	14.046	0.976	0.525	5.06268	25.221	0.442	29.97	0.842	109.537	34.131	0	0	14.397	0	28.031
			91.526	20.726	1	0	14.031	0.973	0.523	5.04339	25.289	0.441	30.017	0.842	109.714	34.044	0	0	14.42	0	27.992
			92.526	20.366	1	0	13.912	0.963	0.517	4.98554	25.331	0.436	30.044	0.843	109.86	33.958	0	0	14.448	0	27.923
			93.526	20.366	1	0	13.827	0.957	0.513	4.94696	25.379	0.433	30.075	0.844	110.014	33.881	0	0	14.448	0	27.87
			94.526	20.366	1	0	13.759	0.951	0.509	4.90839	25.433	0.43	30.114	0.845	110.167	33.805	0	0	14.465	0	27.834
			95.526	21.302	1	0	13.667	0.945	0.504	4.86017	25.49	0.426	30.155	0.845	110.316	33.728	0	0	14.457	0	27.804
			96.526	21.302	1	0	13.57	0.938	0.499	4.81196	25.577	0.422	30.234	0.846	110.45	33.661	0	0	14.471	0	27.875
			97.526	20.834	1	0	13.548	0.931	0.497	4.79267	25.634	0.42	30.286	0.846	110.478	33.642	0	0	14.555	0	27.971
			98.526	20.834	1	0	13.541	0.926	0.495	4.77338	25.703	0.419	30.33	0.847	110.534	33.617	0	0	14.623	0	28.033
			99.526	15.221	1	0	13.569	0.919	0.495	4.77338	25.758	0.42	30.371	0.848	110.623	33.55	0	0	14.759	0	28.019
			100.526	15.221	1	0	13.527	0.91	0.493	4.7541	25.772	0.417	30.407	0.848	110.659	33.506	0	0	14.868	0	28.039
			101.526	16.696	1	0	13.54	0.902	0.492	4.74446	25.809	0.417	30.451	0.848	110.715	33.45	0	0	15.015	0	28.052
			102.526	16.696	1	0	13.373	0.889	0.486	4.6866	25.786	0.412	30.435	0.847	110.833	33.362	0	0	15.044	0	27.889
			103.526	19.683	1	0	13.205	0.876	0.48	4.62874	25.761	0.406	30.417	0.847	110.952	33.273	0	0	15.073	0	27.721
			104.526	19.683	1	0	13.017	0.866	0.473	4.56123	25.764	0.4	30.439	0.846	110.996	33.225	0	0	15.023	0	27.7
			105.526	17.776	1	0	12.908	0.857	0.467	4.50338	25.813	0.395	30.519	0.846	111.04	33.176	0	0	15.065	0	27.805
			106.526	17.776	1	0	12.803	0.849	0.461	4.44552	25.923	0.39	30.651	0.846	111.075	33.132	0	0	15.079	0	28.024
			107.526	13.889	1	0	12.698	0.841	0.455	4.38766	26.035	0.385	30.786	0.846	111.109	33.088	0	0	15.094	0	28.246
			108.526	13.889	1	0	12.54	0.831	0.448	4.32015	26.1	0.379	30.872	0.845	111.158	33.016	0	0	15.09	0	28.32
			109.526	14.393	1	0	12.382	0.821	0.441	4.25265	26.168	0.373	30.962	0.845	111.207	32.944	0	0	15.087	0	28.399
			110.526	14.393	1	0	12.311	0.816	0.437	4.21408	26.255	0.369	31.042	0.846	111.302	32.884	0	0	15.089	0	28.467
			111.526	13.53	1	0	11.973	0.796	0.424	4.08872	26.239	0.358	31.073	0.844	111.258	32.816	0	0	15.038	0	28.444
			112.526	15.545	1	0	11.792	0.788	0.418	4.03086	26.185	0.352	31.078	0.843	111.086	32.856	0	0	14.974	0	28.534
			113.526	15.545	1	0	11.621	0.779	0.413	3.98264	26.125	0.347	31.079	0.841	110.914	32.895	0	0	14.921	0	28.615
			114.526	15.437	1	0	11.492	0.769	0.407	3.92478	26.16	0.342	31.121	0.841	110.952	32.85	0	0	14.952	0	28.635
			115.526	15.437	1	0	11.422	0.766	0.407	3.92478	26.022	0.341	31.061	0.838	110.666	32.963	0	0	14.907	0	28.709
			116.526	15.437	1	0	11.265	0.764	0.404	3.89585	25.832	0.338	30.927	0.835	110.381	33.075	0	0	14.75	0	28.627
			117.526	11.335	1	0	11.077	0.761	0.4	3.85728	25.654	0.333	30.813	0.833	110.095	33.188	0	0	14.55	0	28.586
			118.526	11.335	1	0	10.893	0.759	0.396	3.81871	25.485	0.329	30.711	0.83	109.81	33.301	0	0	14.355	0	28.568
			119.526	11.659	1	0	10.71	0.757	0.39	3.76085	25.425	0.323	30.739	0.827	109.51	33.423	0	0	14.148	0	28.836
			120.526	13.961	1	0	10.531	0.755	0.384	3.70299	25.376	0.317	30.784	0.824	109.21	33.546	0	0	13.946	0	29.135
			121.526	13.961	1	0	10.485	0.753	0.383	3.69335	25.316	0.315	30.817	0.821	108.911	33.668	0	0	13.919	0	29.409
			122.526	13.961	1	0	10.438	0.751	0.383	3.69335	25.256	0.313	30.851	0.819	108.611	33.79	0	0	13.892	0	29.682
			123.526	12.342	1	0	10.533	0.758	0.388	3.74156	25.11	0.317	30.78	0.816	108.407	33.879	0	0	13.896	0	29.68
			124.526	12.342	1	0	10.627	0.764	0.394	3.79942	24.968	0.321	30.712	0.813	108.203	33.968	0	0	13.901	0	29.68
			125.527	11.551	1	0	10.815	0.778	0.407	3.92478	24.673	0.329	30.548	0.808	107.795	34.145	0	0	13.909	0	29.624
			126.526	11.551	1	0	10.815	0.778	0.407	3.92478	24.673	0.329	30.548	0.808	107.795	34.145	0	0	13.909	0	29.624
			127.526	14.717	1	0	10.927	0.786	0.415	4.00193	24.449	0.334	30.367	0.805	107.58	34.239	0	0	13.902	0	29.393
			128.526	14.717	1	0	10.996	0.794	0.422	4.06943	24.246	0.338	30.219	0.802	107.364	34.332	0	0	13.841	0	29.229
			129.527	14.717	1	0	11.102	0.815	0.432	4.16586	23.958	0.344	30.02	0.798	106.918	34.55	0	0	13.626	0	29.144
			130.527	12.27	1	0	11.165	0.827	0.437	4.21408	23.842	0.348	29.929	0.797	106.687	34.675	0	0	13.508	0	29.142
			131.527	12.27	1	0	11.142	0.833	0.437	4.21408	23.804	0.347	29.91	0.796	106.563	34.737	0	0	13.381	0	29.195
			132.527	12.27	1	0	11.214	0.839	0.44	4.24301	23.762	0.35	29.873	0.795	106.438	34.8	0	0	13.369	0	29.21
			133.527	13.386	1	0	11.301	0.845	0.445	4.29122	23.719	0.354	29.835	0.795	106.313	34.862	0	0	13.375	0	29.222
			134.527	13.386	1	0	11.366	0.848	0.449	4.3298	23.642	0.357	29.749	0.795	106.265	34.884	0	0	13.408	0	29.068
			135.527	16.84	1	0	11.366	0.848	0.451	4.34908	23.545	0.358	29.664	0.794	106.215	34.891	0	0	13.404	0	28.896
			136.527	16.84	1	0	11.367	0.848	0.453	4.36837	23.449	0.359	29.58	0.793	106.165	34.898	0	0	13.4	0	28.725
			137.527	20.33	1	0	11.347	0.849	0.454	4.37801	23.357	0.359	29.501	0.792	106.114	34.905	0	0	13.372	0	28.563
			138.527	20.33	1	0	11.379	0.851	0.456	4.3973	23.301	0.361	29.456	0.791	106.049	34.941	0	0	13.366	0	28.518
			139.527	21.05	1	0	11.38	0.851	0.457	4.40694	23.274	0.361	29.443	0.79	105.958	34.965	0	0	13.372	0	28.531
			140.527	21.05	1	0	11.34	0.844	0.454	4.37801	23.322	0.359	29.505	0.79	105.996	34.91	0	0	13.435	0	28.585
			141.527	22.525	1	0	11.447	0.85	0.46	4.43587	23.244	0.363	29.447	0.789	105.776	35.013	0	0	13.463	0	28.62
			142.527	22.525	1	0	11.458	0.846	0.46	4.43587	23.266	0.363	29.488	0.789	105.865	34.951	0	0	13.544	0	28.613
			143.527	20.87	1	0	11.468	0.842	0.46	4.43587	23.288	0.363	29.529	0.789	105.954	34.889	0	0	13.626	0	28.606
			144.527	20.87	1	0	11.453	0.837	0.458	4.41659	23.315	0.361	29.587	0.788	105.992	34.847	0	0	13.688	0	28.671
			145.527	20.87	1	0	11.475	0.833	0.459	4.42623	23.336	0.361	29.627	0.788	106.077	34.787	0	0	13.783	0	28.664
			146.527	15.473	1	0	11.577	0.828	0.461	4.44552	23.409	0.363	29.735	0.787	106.163	34.726	0	0	13.976	0	28.805
			147.527	15.473	1	0	11.952	0.845	0.475	4.58052	23.506	0.375	29.789	0.789	106.312	34.668	0	0	14.141	0	28.802
			148.527	16.12	1	0	12.336	0.862	0.488	4.70588	23.616	0.386	29.862	0.791	106.46	34.61	0	0	14.311	0	28.839
			149.527	16.12	1	0	12.654	0.875	0.5	4.8216	23.697	0.396	29.92	0.792	106.635	34.52	0	0	14.466	0	28.791
			150.527	15.977	1	0	12.978	0.887	0.511	4.92768	23.789	0.405	29.991	0.793	106.809	34.429	0	0	14.626	0	28.771
			151.527	15.977	1	0	12.993	0.885	0.511	4.92768	23.81	0.406	29.991	0.794	107.034	34.309	0	0	14.678	0	28.571
			152.527	15.041	1	0	13.06	0.883	0.513	4.94696	23.826	0.408	29.981	0.795	107.259	34.188	0	0	14.789	0	28.348
			153.527	15.041	1	0	13.08	0.88	0.512	4.93732	23.902	0.408	30.034	0.796	107.421	34.1	0	0	14.863	0	28.316
			154.527	12.918	1	0	13.002	0.871	0.507	4.8891	24.01	0.404	30.111	0.797	107.612	34.009	0	0	14.924	0	28.344
			155.527	13.314	1	0	12.957	0.868	0.504	4.86017	24.043	0.402	30.142	0.798	107.678	33.96	0	0	14.928	0	28.333
			156.527	13.314	1	0	12.771	0.854	0.493	4.7541	24.214	0.394	30.257	0.8	107.992	33.828	0	0	14.959	0	28.38
			157.527	14.537	1	0	12.622	0.845	0.484	4.66731	24.356	0.388	30.374	0.802	108.208	33.724	0	0	14.941	0	28.465
			158.527	14.537	1	0	12.473	0.836	0.475	4.58052	24.503	0.382	30.495	0.804	108.424	33.619	0	0	14.924	0	28.559
			159.527	15.041	1	0	12.431	0.831	0.471	4.54195	24.593	0.379	30.58	0.804	108.544	33.543	0	0	14.958	0	28.615
			160.527	15.041	1	0	12.279	0.821	0.463	4.4648	24.699	0.373	30.663	0.805	108.728	33.459	0	0	14.952	0	28.662
			161.527	15.041	1	0	12.078	0.807	0.452	4.35873	24.847	0.365	30.775	0.807	108.96	33.376	0	0	14.962	0	28.772
			162.527	27.491	1	0	12.118	0.807	0.453	4.36837	24.888	0.366	30.822	0.807	108.992	33.354	0	0	15.011	0	28.834
			163.527	27.491	1	0	12.084	0.803	0.451	4.34908	24.952	0.364	30.878	0.808	109.071	33.332	0	0	15.048	0	28.919
			164.527	26.052	1	0	11.855	0.79	0.441	4.25265	24.989	0.356	30.907	0.809	109.314	33.176	0	0	15.009	0	28.729
			165.527	26.052	1	0	11.712	0.777	0.432	4.16586	25.143	0.35	31.077	0.809	109.556	33.02	0	0	15.081	0	28.828
			166.527	16.876	1	0	11.569	0.766	0.424	4.08872	25.3	0.343	31.226	0.81	109.801	32.879	0	0	15.105	0	28.902
			167.527	19.287	1	0	11.425	0.755	0.415	4.00193	25.462	0.337	31.379	0.811	110.045	32.737	0	0	15.128	0	28.981
			168.527	19.287	1	0	11.303	0.744	0.408	3.93443	25.627	0.331	31.533	0.813	110.29	32.596	0	0	15.183	0	29.06
			169.527	13.997	1	0	11.035	0.732	0.398	3.83799	25.574	0.325	31.403	0.814	110.381	32.524	0	0	15.074	0	28.683
			170.528	13.997	1	0	10.446	0.714	0.382	3.6837	25.185	0.312	30.814	0.817	110.616	32.404	0	0	14.639	0	27.273
			171.527	12.558	1	0	10.446	0.714	0.382	3.6837	25.185	0.312	30.814	0.817	110.616	32.404	0	0	14.639	0	27.273
			172.527	12.558	1	0	10.1	0.704	0.373	3.59691	24.898	0.306	30.409	0.819	110.733	32.344	0	0	14.339	0	26.31
			173.527	12.558	1	0	9.749	0.693	0.363	3.50048	24.658	0.298	30.025	0.821	110.851	32.272	0	0	14.06	0	25.352
			174.528	12.018	1	0	10.127	0.728	0.386	3.72228	24.226	0.315	29.709	0.815	110.429	32.502	0	0	13.919	0	25.019
			175.528	12.702	1	0	10.302	0.745	0.396	3.81871	24.033	0.322	29.564	0.813	110.218	32.617	0	0	13.835	0	24.875
			176.527	12.702	1	0	10.302	0.745	0.396	3.81871	24.033	0.322	29.564	0.813	110.218	32.617	0	0	13.835	0	24.875
			177.528	12.702	1	0	10.375	0.757	0.406	3.91514	23.658	0.327	29.348	0.806	109.731	32.845	0	0	13.702	0	24.774
			178.528	5.577	1	0	10.185	0.749	0.398	3.83799	23.669	0.32	29.439	0.804	109.592	32.91	0	0	13.604	0	25.114
			179.528	6.909	1	0	10.015	0.74	0.391	3.77049	23.646	0.314	29.488	0.802	109.453	32.975	0	0	13.53	0	25.356
			180.528	6.909	1	0	9.853	0.732	0.385	3.71263	23.623	0.308	29.544	0.8	109.314	33.039	0	0	13.466	0	25.61
			181.528	6.909	1	0	9.881	0.739	0.387	3.73192	23.576	0.309	29.558	0.798	109.122	33.135	0	0	13.379	0	25.804
			182.528	6.909	1	0	9.872	0.745	0.387	3.73192	23.575	0.308	29.636	0.795	108.93	33.231	0	0	13.244	0	26.14
			183.528	4.894	1	0	9.781	0.746	0.383	3.69335	23.611	0.304	29.721	0.794	108.808	33.279	0	0	13.103	0	26.412
			184.528	4.894	1	0	9.778	0.754	0.384	3.70299	23.573	0.304	29.731	0.793	108.657	33.33	0	0	12.976	0	26.514
			185.528	3.778	1	0	9.787	0.759	0.384	3.70299	23.611	0.304	29.772	0.793	108.603	33.357	0	0	12.901	0	26.647
			186.528	3.778	1	0	9.744	0.768	0.385	3.71263	23.473	0.304	29.718	0.79	108.354	33.43	0	0	12.693	0	26.643
			187.528	3.778	1	0	9.742	0.775	0.386	3.72228	23.419	0.304	29.701	0.788	108.203	33.481	0	0	12.575	0	26.684
			188.528	26.879	1	0	9.77	0.785	0.388	3.74156	23.394	0.305	29.699	0.788	108.043	33.557	0	0	12.451	0	26.799
			189.528	26.879	1	0	9.808	0.792	0.388	3.74156	23.465	0.306	29.753	0.789	107.999	33.603	0	0	12.39	0	26.989
			190.528	26.484	1	0	9.906	0.802	0.393	3.78978	23.454	0.31	29.739	0.789	107.881	33.654	0	0	12.355	0	27.03
			191.528	26.484	1	0	9.989	0.816	0.398	3.83799	23.367	0.314	29.674	0.787	107.676	33.716	0	0	12.237	0	26.971
			192.528	26.484	1	0	10.069	0.822	0.401	3.86692	23.426	0.316	29.709	0.789	107.644	33.756	0	0	12.247	0	27.11
			193.528	18.891	1	0	10.165	0.835	0.407	3.92478	23.298	0.321	29.565	0.788	107.387	33.9	0	0	12.167	0	27.016
			194.528	18.891	1	0	10.395	0.858	0.42	4.05014	23.135	0.331	29.356	0.788	106.971	34.174	0	0	12.122	0	26.981
			195.528	19.215	1	0	10.562	0.88	0.432	4.16586	22.91	0.34	29.074	0.788	106.556	34.448	0	0	12.008	0	26.771
			196.528	19.215	1	0	10.699	0.902	0.442	4.2623	22.698	0.348	28.809	0.788	106.14	34.722	0	0	11.866	0	26.588
			197.528	19.215	1	0	10.833	0.924	0.453	4.36837	22.489	0.356	28.547	0.788	105.725	34.996	0	0	11.728	0	26.4
			198.528	14.861	1	0	10.964	0.946	0.463	4.4648	22.282	0.365	28.288	0.788	105.309	35.269	0	0	11.593	0	26.208
			199.528	14.861	1	0	11.2	0.97	0.475	4.58052	22.208	0.374	28.206	0.787	105.042	35.476	0	0	11.552	0	26.312
			200.528	13.746	1	0	11.553	1.008	0.491	4.73481	22.213	0.387	28.172	0.788	104.868	35.636	0	0	11.466	0	26.415
			201.528	13.746	1	0	12.009	1.046	0.508	4.89875	22.363	0.401	28.32	0.79	104.694	35.796	0	0	11.485	0	26.951
			202.528	13.746	1	0	12.425	1.084	0.524	5.05304	22.502	0.414	28.463	0.791	104.52	35.956	0	0	11.466	0	27.467
			203.528	14.609	1	0	12.84	1.122	0.539	5.19769	22.63	0.427	28.595	0.791	104.346	36.117	0	0	11.447	0	27.95
			204.528	14.609	1	0	12.749	1.119	0.532	5.13018	22.76	0.422	28.684	0.793	104.464	36.085	0	0	11.394	0	28.112
			205.528	16.984	1	0	12.702	1.13	0.527	5.08197	22.924	0.42	28.761	0.797	104.613	36.064	0	0	11.239	0	28.226
			206.528	16.984	1	0	12.7	1.138	0.519	5.00482	23.262	0.417	28.976	0.803	105.03	35.934	0	0	11.164	0	28.484
			207.528	16.984	1	0	12.698	1.145	0.512	4.93732	23.61	0.414	29.194	0.809	105.448	35.805	0	0	11.09	0	28.743
			208.528	19.971	1	0	12.697	1.153	0.504	4.86017	23.969	0.411	29.414	0.815	105.865	35.675	0	0	11.016	0	29.003
			209.528	19.971	1	0	12.789	1.164	0.504	4.86017	24.152	0.413	29.482	0.819	106.145	35.594	0	0	10.989	0	28.986
			210.528	19.971	1	0	12.882	1.175	0.504	4.86017	24.333	0.415	29.547	0.824	106.426	35.512	0	0	10.961	0	28.963
			211.528	18.531	1	0	12.967	1.187	0.504	4.86017	24.516	0.417	29.61	0.828	106.707	35.431	0	0	10.928	0	28.934
			212.528	18.531	1	0	13.054	1.203	0.504	4.86017	24.718	0.42	29.656	0.834	106.966	35.397	0	0	10.855	0	28.933
			213.528	18.531	1	0	13.14	1.219	0.503	4.85053	24.918	0.422	29.697	0.839	107.225	35.363	0	0	10.783	0	28.923
			214.528	18.531	1	0	13.294	1.24	0.507	4.8891	25.051	0.427	29.701	0.843	107.414	35.378	0	0	10.718	0	28.893
			215.528	22.777	1	0	13.459	1.262	0.511	4.92768	25.178	0.433	29.699	0.848	107.601	35.392	0	0	10.665	0	28.849
			216.528	22.777	1	0	13.656	1.284	0.516	4.97589	25.31	0.44	29.709	0.852	107.788	35.407	0	0	10.638	0	28.832
			217.528	20.978	1	0	13.652	1.279	0.512	4.93732	25.474	0.438	29.826	0.854	107.946	35.402	0	0	10.671	0	29.098
			218.528	20.978	1	0	13.649	1.275	0.509	4.90839	25.641	0.436	29.943	0.856	108.105	35.397	0	0	10.704	0	29.364
			219.529	20.978	1	0	13.604	1.261	0.501	4.83124	25.974	0.43	30.199	0.86	108.443	35.335	0	0	10.79	0	29.86
			220.529	18.315	1	0	13.524	1.254	0.494	4.76374	26.142	0.426	30.32	0.862	108.613	35.304	0	0	10.788	0	30.089
			221.529	18.315	1	0	13.44	1.245	0.489	4.71553	26.27	0.422	30.415	0.864	108.704	35.306	0	0	10.792	0	30.322
			222.529	18.315	1	0	13.356	1.237	0.483	4.65767	26.4	0.418	30.513	0.865	108.795	35.308	0	0	10.796	0	30.556
			223.529	18.999	1	0	13.27	1.226	0.475	4.58052	26.672	0.412	30.743	0.868	109.03	35.215	0	0	10.828	0	30.916
			224.529	18.999	1	0	13.184	1.214	0.467	4.50338	26.952	0.406	30.978	0.87	109.266	35.121	0	0	10.859	0	31.281
			225.529	18.999	1	0	13.098	1.203	0.458	4.41659	27.242	0.4	31.219	0.873	109.501	35.028	0	0	10.89	0	31.651
			226.529	18.747	1	0	13.025	1.192	0.452	4.35873	27.474	0.395	31.422	0.874	109.652	34.949	0	0	10.929	0	31.958
			227.529	18.747	1	0	12.951	1.181	0.445	4.29122	27.711	0.39	31.628	0.876	109.803	34.869	0	0	10.968	0	32.269
			228.529	18.747	1	0	12.903	1.17	0.439	4.23337	27.962	0.386	31.851	0.878	109.954	34.79	0	0	11.029	0	32.606
			229.529	19.323	1	0	12.853	1.159	0.433	4.17551	28.219	0.381	32.077	0.88	110.105	34.711	0	0	11.09	0	32.945
			230.529	19.323	1	0	12.688	1.133	0.424	4.08872	28.468	0.373	32.32	0.881	110.16	34.68	0	0	11.196	0	33.421
			231.529	9.931	1	0	12.519	1.108	0.414	3.99229	28.72	0.365	32.565	0.882	110.215	34.649	0	0	11.304	0	33.89
			232.529	9.931	1	0	12.173	1.077	0.401	3.86692	28.789	0.354	32.579	0.884	110.275	34.579	0	0	11.302	0	33.868
			233.529	9.931	1	0	11.826	1.047	0.388	3.74156	28.863	0.343	32.595	0.886	110.335	34.51	0	0	11.3	0	33.845
			234.529	10.183	1	0	11.581	1.033	0.382	3.6837	28.705	0.338	32.446	0.885	110.23	34.504	0	0	11.213	0	33.583
			235.529	10.183	1	0	11.256	1.003	0.369	3.55834	28.796	0.327	32.478	0.887	110.288	34.436	0	0	11.219	0	33.588
			236.529	10.939	1	0	10.903	0.977	0.359	3.46191	28.637	0.318	32.356	0.885	110.086	34.473	0	0	11.155	0	33.462
			237.529	10.939	1	0	10.729	0.953	0.355	3.42334	28.464	0.312	32.356	0.88	109.721	34.568	0	0	11.258	0	33.649
			238.529	11.119	1	0	10.55	0.928	0.351	3.38476	28.276	0.307	32.344	0.874	109.357	34.664	0	0	11.364	0	33.811
			239.529	11.119	1	0	10.348	0.904	0.345	3.3269	28.098	0.3	32.344	0.869	108.993	34.759	0	0	11.449	0	33.987
			240.529	11.119	1	0	10.143	0.879	0.34	3.27869	27.905	0.294	32.333	0.863	108.628	34.854	0	0	11.535	0	34.138
			241.529	11.407	1	0	9.935	0.856	0.336	3.24012	27.619	0.288	32.267	0.856	108.183	34.97	0	0	11.608	0	34.213
			242.529	11.407	1	0	9.708	0.828	0.332	3.20154	27.248	0.281	32.168	0.847	107.758	35.04	0	0	11.728	0	34.154
			243.529	12.198	1	0	9.455	0.8	0.327	3.15333	26.871	0.274	32.053	0.838	107.333	35.109	0	0	11.823	0	34.059
			244.529	12.198	1	0	9.197	0.772	0.322	3.10511	26.47	0.267	31.917	0.829	106.908	35.179	0	0	11.918	0	33.917
			245.529	12.198	1	0	8.926	0.744	0.317	3.05689	26.055	0.26	31.776	0.82	106.486	35.249	0	0	12.002	0	33.758
			246.529	12.198	1	0	8.913	0.739	0.325	3.13404	25.352	0.263	31.33	0.809	106.126	35.318	0	0	12.055	0	33.026
			247.529	6.909	1	0	9.148	0.76	0.342	3.29797	24.813	0.274	30.894	0.803	105.794	35.406	0	0	12.034	0	32.321
			248.529	6.909	1	0	9.39	0.781	0.359	3.46191	24.296	0.286	30.462	0.798	105.462	35.495	0	0	12.024	0	31.592
			249.529	7.017	1	0	9.632	0.802	0.376	3.62584	23.826	0.298	30.062	0.793	105.131	35.583	0	0	12.014	0	30.901
			250.529	7.017	1	0	9.866	0.823	0.393	3.78978	23.391	0.31	29.687	0.788	104.796	35.671	0	0	11.994	0	30.236
			251.529	7.017	1	0	9.917	0.827	0.401	3.86692	23.039	0.315	29.389	0.784	104.534	35.703	0	0	11.989	0	29.645
			252.529	13.674	1	0	9.973	0.833	0.409	3.94407	22.754	0.319	29.144	0.781	104.348	35.703	0	0	11.975	0	29.103
			253.529	13.674	1	0	10.024	0.838	0.416	4.01157	22.482	0.324	28.908	0.778	104.163	35.703	0	0	11.955	0	28.572
			254.529	13.278	1	0	10.069	0.844	0.423	4.07907	22.217	0.328	28.674	0.775	103.977	35.703	0	0	11.928	0	28.036
			255.529	13.278	1	0	10.113	0.85	0.43	4.14658	21.96	0.332	28.446	0.772	103.791	35.703	0	0	11.902	0	27.504
			256.529	14.321	1	0	10.133	0.852	0.435	4.19479	21.754	0.335	28.271	0.769	103.52	35.766	0	0	11.894	0	27.197
			257.529	14.321	1	0	10.166	0.854	0.44	4.24301	21.592	0.338	28.129	0.768	103.329	35.815	0	0	11.908	0	26.939
			258.529	13.206	1	0	10.176	0.855	0.444	4.28158	21.435	0.34	27.99	0.766	103.139	35.864	0	0	11.896	0	26.688
			259.529	13.206	1	0	10.166	0.857	0.447	4.31051	21.271	0.341	27.844	0.764	102.949	35.912	0	0	11.859	0	26.416
			260.529	13.206	1	0	10.156	0.859	0.45	4.33944	21.109	0.343	27.699	0.762	102.759	35.961	0	0	11.823	0	26.144
			261.529	28.427	1	0	10.145	0.861	0.453	4.36837	20.949	0.344	27.555	0.76	102.568	36.01	0	0	11.787	0	25.873
			262.529	28.427	1	0	10.376	0.886	0.467	4.50338	20.834	0.355	27.42	0.76	102.392	36.07	0	0	11.707	0	25.591
			263.529	29.182	1	0	10.799	0.917	0.485	4.67695	20.901	0.369	27.498	0.76	102.211	36.168	0	0	11.782	0	25.887
			264.529	29.182	1	0	11.228	0.947	0.504	4.86017	20.973	0.383	27.584	0.76	102.03	36.265	0	0	11.858	0	26.199
			265.529	29.182	1	0	11.654	0.977	0.522	5.03375	21.041	0.397	27.666	0.761	101.849	36.363	0	0	11.927	0	26.496
			266.529	19.359	1	0	11.967	1.007	0.535	5.15911	21.112	0.407	27.761	0.76	101.668	36.46	0	0	11.879	0	26.824
			267.529	19.359	1	0	12.277	1.038	0.549	5.29412	21.175	0.417	27.846	0.76	101.487	36.558	0	0	11.832	0	27.121
			268.529	18.999	1	0	12.375	1.067	0.556	5.36162	21.098	0.423	27.711	0.761	101.468	36.597	0	0	11.603	0	26.785
			269.529	18.999	1	0	12.785	1.126	0.565	5.44841	21.5	0.434	28.024	0.767	101.923	36.435	0	0	11.351	0	27.117
			270.529	18.999	1	0	13.186	1.186	0.575	5.54484	21.86	0.444	28.286	0.773	102.378	36.272	0	0	11.118	0	27.305
			271.529	16.696	1	0	13.572	1.246	0.584	5.63163	22.179	0.455	28.5	0.778	102.833	36.11	0	0	10.895	0	27.361
			272.529	16.696	1	0	14.086	1.305	0.599	5.77628	22.492	0.471	28.639	0.785	103.369	35.926	0	0	10.798	0	27.193
			273.529	15.581	1	0	14.592	1.363	0.614	5.92093	22.775	0.487	28.751	0.792	103.905	35.743	0	0	10.703	0	26.945
			274.529	15.581	1	0	14.71	1.374	0.617	5.94986	22.869	0.491	28.713	0.796	104.362	35.615	0	0	10.702	0	26.589
			275.529	15.581	1	0	14.828	1.386	0.62	5.97878	22.962	0.496	28.677	0.801	104.82	35.488	0	0	10.701	0	26.232
			276.529	15.581	1	0	15.001	1.397	0.625	6.027	23.057	0.503	28.63	0.805	105.277	35.36	0	0	10.74	0	25.847
			277.529	27.599	1	0	14.955	1.384	0.616	5.94021	23.305	0.499	28.758	0.81	105.671	35.232	0	0	10.805	0	25.968
			278.529	27.599	1	0	14.824	1.363	0.604	5.82449	23.541	0.492	28.91	0.814	106.008	35.137	0	0	10.874	0	26.233
			279.529	27.599	1	0	14.68	1.342	0.591	5.69913	23.792	0.484	29.071	0.818	106.344	35.042	0	0	10.936	0	26.517
			280.529	27.599	1	0	14.534	1.321	0.579	5.58341	24.051	0.476	29.233	0.823	106.681	34.947	0	0	10.999	0	26.8
			281.529	21.734	1	0	14.461	1.318	0.571	5.50627	24.252	0.471	29.371	0.826	106.855	34.886	0	0	10.973	0	27.024
			282.529	21.734	1	0	14.424	1.313	0.565	5.44841	24.428	0.469	29.455	0.829	107.129	34.845	0	0	10.986	0	27.164
			283.529	21.734	1	0	14.386	1.308	0.56	5.40019	24.608	0.466	29.54	0.833	107.402	34.805	0	0	10.998	0	27.304
			284.529	24.073	1	0	14.45	1.313	0.559	5.39055	24.73	0.468	29.568	0.836	107.592	34.805	0	0	11.006	0	27.353
			285.529	24.073	1	0	14.514	1.318	0.559	5.39055	24.852	0.47	29.596	0.84	107.781	34.805	0	0	11.015	0	27.402
			286.529	24.073	1	0	14.592	1.323	0.56	5.40019	24.972	0.472	29.622	0.843	107.971	34.805	0	0	11.033	0	27.445
			287.529	31.017	1	0	14.688	1.331	0.562	5.41948	25.03	0.475	29.59	0.846	108.249	34.74	0	0	11.036	0	27.226
			288.529	31.017	1	0	14.9	1.348	0.57	5.49662	25.035	0.484	29.5	0.849	108.513	34.685	0	0	11.055	0	26.859
			289.529	16.156	1	0	15.145	1.365	0.58	5.59306	25.051	0.493	29.43	0.851	108.777	34.63	0	0	11.098	0	26.534
			290.529	16.156	1	0	15.392	1.382	0.589	5.67985	25.069	0.503	29.366	0.854	109.04	34.574	0	0	11.141	0	26.221
			291.529	18.639	1	0	15.621	1.398	0.597	5.75699	25.102	0.511	29.321	0.856	109.304	34.519	0	0	11.17	0	25.951
			292.529	18.639	1	0	15.852	1.415	0.606	5.84378	25.136	0.52	29.28	0.858	109.568	34.464	0	0	11.2	0	25.688
			293.529	15.149	1	0	15.635	1.388	0.591	5.69913	25.387	0.509	29.471	0.861	109.925	34.303	0	0	11.268	0	25.942
			294.529	15.149	1	0	15.417	1.36	0.576	5.55448	25.647	0.498	29.665	0.865	110.283	34.143	0	0	11.336	0	26.197
			295.529	15.149	1	0	15.195	1.332	0.562	5.41948	25.915	0.487	29.862	0.868	110.64	33.982	0	0	11.406	0	26.454
			296.53	13.242	1	0	14.906	1.277	0.538	5.18804	26.484	0.47	30.298	0.874	111.355	33.661	0	0	11.675	0	27.043
			297.53	13.242	1	0	14.824	1.251	0.53	5.1109	26.734	0.464	30.491	0.877	111.628	33.531	0	0	11.85	0	27.323
			298.53	18.783	1	0	14.741	1.225	0.521	5.02411	26.987	0.458	30.683	0.88	111.901	33.402	0	0	12.03	0	27.595
			299.53	18.783	1	0	14.321	1.168	0.511	4.92768	26.683	0.448	30.418	0.877	111.686	33.481	0	0	12.264	0	27.335
			300.53	19.431	1	0	13.884	1.11	0.501	4.83124	26.333	0.438	30.101	0.875	111.47	33.56	0	0	12.506	0	26.944
			301.53	19.431	1	0	13.43	1.053	0.49	4.72517	25.932	0.428	29.727	0.872	111.254	33.639	0	0	12.759	0	26.405
			302.53	25.656	1	0	12.801	0.993	0.474	4.57088	25.482	0.412	29.335	0.869	111.029	33.713	0	0	12.887	0	25.799
			303.53	25.656	1	0	12.158	0.934	0.458	4.41659	24.971	0.396	28.879	0.865	110.803	33.788	0	0	13.017	0	25.014
			304.53	25.656	1	0	12.044	0.924	0.455	4.38766	24.87	0.392	28.87	0.861	110.659	33.804	0	0	13.035	0	25.048
			305.53	24.54	1	0	11.929	0.914	0.452	4.35873	24.766	0.388	28.859	0.858	110.515	33.821	0	0	13.052	0	25.079
			306.53	24.54	1	0	11.898	0.91	0.454	4.37801	24.589	0.388	28.807	0.854	110.304	33.869	0	0	13.078	0	25.052
			307.53	11.766	1	0	11.866	0.906	0.456	4.3973	24.412	0.387	28.754	0.849	110.093	33.917	0	0	13.103	0	25.023
			308.53	11.766	1	0	11.91	0.91	0.46	4.43587	24.323	0.389	28.743	0.846	109.942	33.932	0	0	13.087	0	25.011
			309.53	11.766	1	0	11.953	0.915	0.463	4.4648	24.235	0.391	28.732	0.843	109.791	33.946	0	0	13.07	0	24.999
			310.531	11.946	1	0	11.997	0.919	0.467	4.50338	24.148	0.392	28.72	0.841	109.64	33.96	0	0	13.054	0	24.987
			311.531	11.946	1	0	12.093	0.923	0.472	4.55159	24.077	0.396	28.717	0.838	109.489	33.975	0	0	13.095	0	24.994
			312.531	12.63	1	0	12.189	0.928	0.477	4.59981	24.008	0.399	28.715	0.836	109.338	33.989	0	0	13.135	0	25.005
			313.531	12.63	1	0	12.165	0.941	0.472	4.55159	24.259	0.395	28.956	0.838	109.556	33.891	0	0	12.922	0	25.367
			314.531	12.954	1	0	12.233	0.955	0.468	4.51302	24.59	0.393	29.274	0.84	109.774	33.792	0	0	12.81	0	25.901
			315.531	12.954	1	0	12.285	0.968	0.464	4.47445	24.926	0.391	29.596	0.842	109.992	33.694	0	0	12.687	0	26.433
			316.531	12.954	1	0	12.337	0.982	0.46	4.43587	25.266	0.389	29.918	0.844	110.211	33.596	0	0	12.565	0	26.954
			317.531	13.386	1	0	12.319	0.982	0.456	4.3973	25.494	0.386	30.071	0.848	110.34	33.569	0	0	12.539	0	27.248
			318.531	13.386	1	0	12.301	0.983	0.451	4.34908	25.726	0.384	30.227	0.851	110.47	33.543	0	0	12.514	0	27.544
			319.531	13.17	1	0	12.303	0.984	0.447	4.31051	25.949	0.382	30.358	0.855	110.599	33.517	0	0	12.509	0	27.784
			320.531	13.17	1	0	12.323	0.984	0.444	4.28158	26.152	0.381	30.463	0.858	110.729	33.49	0	0	12.522	0	27.966
			321.531	20.726	1	0	12.182	0.968	0.436	4.20444	26.296	0.376	30.547	0.861	110.885	33.416	0	0	12.584	0	28.053
			322.531	20.726	1	0	12.297	0.972	0.44	4.24301	26.315	0.38	30.477	0.863	110.933	33.435	0	0	12.651	0	27.927
			323.531	18.927	1	0	12.357	0.976	0.442	4.2623	26.341	0.383	30.428	0.866	110.981	33.454	0	0	12.662	0	27.845
			324.531	18.927	1	0	12.417	0.98	0.444	4.28158	26.367	0.385	30.38	0.868	111.028	33.474	0	0	12.672	0	27.766
			325.531	18.927	1	0	12.374	0.976	0.442	4.2623	26.388	0.384	30.35	0.869	111.112	33.461	0	0	12.685	0	27.688
			326.531	18.927	1	0	12.464	0.983	0.445	4.29122	26.395	0.388	30.302	0.871	111.077	33.531	0	0	12.673	0	27.687
			327.531	18.927	1	0	12.553	0.991	0.449	4.3298	26.402	0.391	30.254	0.873	111.042	33.601	0	0	12.662	0	27.687
			328.531	12.918	1	0	12.655	0.997	0.452	4.35873	26.445	0.395	30.239	0.875	111.088	33.64	0	0	12.688	0	27.709
			329.531	15.185	1	0	12.757	1.003	0.455	4.38766	26.488	0.399	30.226	0.876	111.135	33.68	0	0	12.715	0	27.734
			330.531	15.185	1	0	12.843	1.005	0.457	4.40694	26.546	0.401	30.257	0.877	111.207	33.661	0	0	12.775	0	27.766
			331.531	15.185	1	0	12.929	1.007	0.459	4.42623	26.605	0.403	30.291	0.878	111.279	33.642	0	0	12.836	0	27.802
			332.531	20.51	1	0	13.016	1.009	0.461	4.44552	26.665	0.405	30.326	0.879	111.351	33.624	0	0	12.898	0	27.841
			333.531	20.51	1	0	13.022	1.013	0.46	4.43587	26.724	0.405	30.338	0.881	111.432	33.61	0	0	12.857	0	27.834
			334.531	21.59	1	0	13.027	1.016	0.46	4.43587	26.783	0.406	30.351	0.882	111.513	33.596	0	0	12.817	0	27.828
			335.531	21.59	1	0	13.141	1.026	0.463	4.4648	26.848	0.409	30.365	0.884	111.585	33.605	0	0	12.812	0	27.852
			336.531	15.977	1	0	13.006	1.026	0.458	4.41659	26.819	0.406	30.295	0.885	111.557	33.649	0	0	12.675	0	27.775
			337.531	15.977	1	0	12.839	1.027	0.451	4.34908	26.909	0.401	30.305	0.888	111.585	33.686	0	0	12.507	0	27.862
			338.531	13.746	1	0	12.677	1.027	0.444	4.28158	27.012	0.395	30.326	0.891	111.613	33.724	0	0	12.343	0	27.973
			339.531	13.746	1	0	12.672	1.031	0.441	4.25265	27.177	0.394	30.398	0.894	111.755	33.706	0	0	12.293	0	28.091
			340.531	13.746	1	0	12.518	1.031	0.434	4.18515	27.247	0.39	30.385	0.897	111.784	33.745	0	0	12.138	0	28.129
			341.531	15.617	1	0	12.367	1.032	0.428	4.12729	27.328	0.385	30.381	0.9	111.813	33.783	0	0	11.986	0	28.186
			342.531	15.617	1	0	12.22	1.032	0.421	4.05979	27.42	0.38	30.386	0.902	111.841	33.821	0	0	11.838	0	28.264
			343.531	16.048	1	0	12.076	1.033	0.415	4.00193	27.523	0.376	30.4	0.905	111.87	33.86	0	0	11.694	0	28.361
			344.531	16.048	1	0	11.938	1.014	0.414	3.99229	27.243	0.374	30.159	0.903	111.614	33.97	0	0	11.768	0	28.073
			345.531	15.293	1	0	11.585	0.993	0.408	3.93443	26.81	0.368	29.74	0.901	111.343	34.063	0	0	11.664	0	27.359
			346.531	15.293	1	0	11.237	0.972	0.401	3.86692	26.38	0.361	29.324	0.9	111.072	34.157	0	0	11.561	0	26.628
			347.531	15.293	1	0	10.905	0.951	0.395	3.80906	25.964	0.355	28.925	0.898	110.801	34.251	0	0	11.47	0	25.919
			348.531	12.594	1	0	10.539	0.934	0.384	3.70299	25.79	0.344	28.812	0.895	110.633	34.263	0	0	11.286	0	25.713
			349.531	12.594	1	0	10.185	0.917	0.373	3.59691	25.635	0.333	28.725	0.892	110.465	34.275	0	0	11.108	0	25.569
			350.532	12.594	1	0	9.769	0.906	0.36	3.47155	25.48	0.318	28.818	0.884	110.175	34.267	0	0	10.778	0	25.8
			351.531	12.486	1	0	9.769	0.906	0.36	3.47155	25.48	0.318	28.818	0.884	110.175	34.267	0	0	10.778	0	25.8
			352.531	12.486	1	0	9.856	0.929	0.364	3.51013	25.467	0.32	28.93	0.88	110.026	34.296	0	0	10.604	0	26.063
			353.531	12.486	1	0	9.94	0.952	0.368	3.5487	25.447	0.322	29.032	0.877	109.877	34.325	0	0	10.437	0	26.297
			354.532	11.91	1	0	10.211	0.998	0.382	3.6837	25.257	0.332	29.037	0.87	109.575	34.382	0	0	10.227	0	26.295
			355.532	11.91	1	0	10.266	1.007	0.385	3.71263	25.165	0.334	29.016	0.867	109.383	34.454	0	0	10.19	0	26.351
			356.532	11.91	1	0	10.287	1.012	0.387	3.73192	25.098	0.335	29.005	0.865	109.275	34.474	0	0	10.163	0	26.349
			357.532	11.91	1	0	10.308	1.017	0.389	3.75121	25.031	0.336	28.995	0.863	109.167	34.493	0	0	10.136	0	26.345
			358.532	11.91	1	0	10.324	1.022	0.391	3.77049	24.968	0.337	28.991	0.861	109.062	34.512	0	0	10.105	0	26.358
			359.532	8.384	1	0	10.34	1.026	0.393	3.78978	24.906	0.337	28.987	0.859	108.956	34.531	0	0	10.074	0	26.37
			360.532	8.384	1	0	10.369	1.035	0.395	3.80906	24.835	0.339	28.936	0.858	108.824	34.61	0	0	10.016	0	26.366
			361.532	8.528	1	0	10.4	1.047	0.398	3.83799	24.714	0.341	28.833	0.857	108.709	34.682	0	0	9.937	0	26.222
			362.532	8.528	1	0	10.431	1.058	0.402	3.87657	24.594	0.344	28.731	0.856	108.594	34.754	0	0	9.859	0	26.075
			363.532	8.528	1	0	10.511	1.069	0.408	3.93443	24.441	0.348	28.587	0.855	108.479	34.826	0	0	9.83	0	25.826
			364.532	8.528	1	0	10.566	1.081	0.412	3.973	24.31	0.352	28.465	0.854	108.364	34.898	0	0	9.778	0	25.629
			365.532	20.258	1	0	10.61	1.084	0.415	4.00193	24.269	0.354	28.428	0.854	108.366	34.903	0	0	9.786	0	25.535
			366.532	20.258	1	0	10.74	1.101	0.422	4.06943	24.134	0.36	28.286	0.853	108.282	34.941	0	0	9.756	0	25.209
			367.532	20.258	1	0	10.859	1.11	0.428	4.12729	24.092	0.365	28.232	0.853	108.316	34.913	0	0	9.786	0	24.995
			368.532	21.266	1	0	11.033	1.119	0.437	4.21408	23.978	0.373	28.091	0.854	108.349	34.884	0	0	9.864	0	24.564
			369.532	21.266	1	0	11.155	1.121	0.443	4.27194	23.923	0.378	28.011	0.854	108.378	34.873	0	0	9.951	0	24.334
			370.532	17.704	1	0	11.346	1.13	0.452	4.35873	23.84	0.386	27.905	0.854	108.41	34.845	0	0	10.044	0	23.988
			371.532	17.704	1	0	11.403	1.124	0.453	4.36837	23.9	0.387	27.981	0.854	108.528	34.75	0	0	10.146	0	24.022
			372.532	17.704	1	0	11.514	1.118	0.457	4.40694	23.924	0.39	28.018	0.854	108.647	34.654	0	0	10.296	0	23.956
			373.532	17.884	1	0	11.629	1.113	0.461	4.44552	23.954	0.394	28.061	0.854	108.765	34.559	0	0	10.451	0	23.907
			374.532	17.884	1	0	11.752	1.105	0.466	4.49373	23.92	0.398	28.053	0.853	108.819	34.506	0	0	10.635	0	23.812
			375.532	17.884	1	0	11.986	1.1	0.474	4.57088	24.008	0.404	28.185	0.852	108.87	34.469	0	0	10.895	0	24.09
			376.532	18.927	1	0	12.232	1.095	0.481	4.63838	24.115	0.41	28.339	0.851	108.921	34.432	0	0	11.167	0	24.422
			377.532	18.927	1	0	12.448	1.089	0.487	4.69624	24.267	0.414	28.552	0.85	108.976	34.38	0	0	11.426	0	24.872
			378.532	18.927	1	0	12.674	1.084	0.492	4.74446	24.435	0.418	28.785	0.849	109.032	34.329	0	0	11.697	0	25.361
			379.532	17.56	1	0	12.91	1.078	0.497	4.79267	24.62	0.422	29.036	0.848	109.104	34.278	0	0	11.98	0	25.888
			380.532	17.56	1	0	13.183	1.072	0.504	4.86017	24.808	0.426	29.296	0.847	109.164	34.218	0	0	12.302	0	26.408
			381.532	18.567	1	0	13.131	1.043	0.5	4.8216	24.869	0.423	29.389	0.846	109.181	34.188	0	0	12.59	0	26.649
			382.532	18.567	1	0	13.1	1.027	0.498	4.80231	24.893	0.421	29.411	0.846	109.182	34.195	0	0	12.761	0	26.757
			383.532	22.31	1	0	13.045	0.997	0.494	4.76374	24.945	0.417	29.492	0.846	109.199	34.164	0	0	13.084	0	26.966
			384.532	22.31	1	0	12.956	0.967	0.489	4.71553	24.979	0.413	29.553	0.845	109.218	34.133	0	0	13.393	0	27.121
			385.532	22.31	1	0	12.828	0.938	0.483	4.65767	24.981	0.408	29.594	0.844	109.189	34.133	0	0	13.673	0	27.283
			386.532	13.062	1	0	12.778	0.923	0.48	4.62874	24.987	0.405	29.651	0.843	109.201	34.09	0	0	13.844	0	27.369
			387.532	16.192	1	0	12.711	0.908	0.477	4.59981	24.99	0.402	29.703	0.841	109.213	34.047	0	0	14.001	0	27.442
			388.532	16.192	1	0	12.642	0.893	0.474	4.57088	24.989	0.398	29.751	0.84	109.225	34.004	0	0	14.163	0	27.505
			389.532	17.884	1	0	12.63	0.88	0.474	4.57088	24.955	0.397	29.778	0.838	109.268	33.922	0	0	14.355	0	27.449
			390.532	16.696	1	0	12.585	0.867	0.472	4.55159	24.927	0.395	29.811	0.836	109.311	33.84	0	0	14.515	0	27.403
			391.532	16.696	1	0	12.539	0.854	0.471	4.54195	24.897	0.393	29.84	0.834	109.354	33.759	0	0	14.679	0	27.349
			392.532	14.429	1	0	12.495	0.839	0.468	4.51302	24.914	0.39	29.922	0.833	109.381	33.685	0	0	14.892	0	27.428
			393.532	14.429	1	0	12.263	0.819	0.459	4.42623	24.902	0.382	29.933	0.832	109.455	33.579	0	0	14.978	0	27.301
			394.532	14.393	1	0	12.029	0.798	0.449	4.3298	24.883	0.374	29.936	0.831	109.529	33.474	0	0	15.065	0	27.156
			395.532	15.797	1	0	11.89	0.778	0.443	4.27194	24.933	0.368	30.021	0.831	109.604	33.368	0	0	15.279	0	27.187
			396.532	15.797	1	0	11.748	0.758	0.436	4.20444	24.975	0.362	30.096	0.83	109.678	33.262	0	0	15.5	0	27.194
			397.533	15.977	1	0	11.262	0.707	0.416	4.01157	24.91	0.344	30.172	0.826	109.817	33.008	0	0	15.92	0	26.966
			398.533	15.977	1	0	10.912	0.682	0.403	3.88621	24.856	0.332	30.2	0.823	109.887	32.881	0	0	15.997	0	26.821
			399.533	15.005	1	0	10.559	0.657	0.39	3.76085	24.79	0.32	30.219	0.82	109.956	32.754	0	0	16.075	0	26.652
			400.533	15.005	1	0	10.246	0.634	0.378	3.64513	24.704	0.309	30.249	0.817	109.968	32.675	0	0	16.173	0	26.582
			401.533	14.357	1	0	10.161	0.625	0.375	3.6162	24.654	0.306	30.279	0.814	109.892	32.665	0	0	16.263	0	26.628
			402.533	14.357	1	0	10	0.616	0.369	3.55834	24.609	0.3	30.324	0.812	109.815	32.656	0	0	16.231	0	26.706
			403.533	17.596	1	0	9.887	0.608	0.366	3.52941	24.555	0.296	30.377	0.808	109.661	32.661	0	0	16.261	0	26.823
			404.533	16.12	1	0	9.8	0.602	0.361	3.4812	24.602	0.291	30.534	0.806	109.575	32.622	0	0	16.274	0	27.083
			405.533	16.12	1	0	9.731	0.596	0.358	3.45227	24.621	0.288	30.659	0.803	109.506	32.584	0	0	16.32	0	27.272
			406.533	16.12	1	0	9.651	0.59	0.355	3.42334	24.595	0.284	30.741	0.8	109.369	32.586	0	0	16.365	0	27.44
			407.533	8.924	1	0	9.611	0.584	0.354	3.41369	24.531	0.283	30.753	0.798	109.227	32.603	0	0	16.451	0	27.487
			408.533	8.924	1	0	9.534	0.579	0.352	3.39441	24.479	0.28	30.771	0.796	109.086	32.62	0	0	16.475	0	27.546
			409.533	10.075	1	0	9.364	0.566	0.343	3.30762	24.57	0.273	30.943	0.794	109.095	32.509	0	0	16.539	0	27.693
			410.533	10.075	1	0	9.169	0.554	0.334	3.22083	24.694	0.265	31.161	0.792	109.117	32.409	0	0	16.555	0	27.942
			411.533	8.132	1	0	8.933	0.542	0.323	3.11475	24.767	0.256	31.312	0.791	109.139	32.308	0	0	16.496	0	28.049
			412.533	8.132	1	0	8.795	0.533	0.317	3.05689	24.822	0.251	31.391	0.791	109.176	32.234	0	0	16.499	0	28.062
			413.533	7.916	1	0	8.566	0.521	0.307	2.96046	24.911	0.242	31.571	0.789	109.197	32.136	0	0	16.437	0	28.221
			414.533	7.916	1	0	8.338	0.509	0.297	2.86403	25.011	0.234	31.771	0.787	109.218	32.039	0	0	16.375	0	28.411
			415.533	9.823	1	0	8.136	0.497	0.287	2.7676	25.119	0.226	31.947	0.786	109.285	31.911	0	0	16.373	0	28.496
			416.533	9.967	1	0	7.968	0.5	0.283	2.72903	25.018	0.222	31.879	0.785	109.102	31.95	0	0	15.923	0	28.444
			417.533	9.967	1	0	7.819	0.504	0.279	2.69045	24.923	0.218	31.82	0.783	108.918	31.99	0	0	15.518	0	28.409
			418.533	12.018	1	0	7.7	0.507	0.275	2.65188	24.876	0.215	31.825	0.782	108.735	32.029	0	0	15.178	0	28.492
			419.533	13.278	1	0	7.535	0.509	0.269	2.59402	24.925	0.21	31.943	0.78	108.519	32.106	0	0	14.817	0	28.845
			420.533	13.278	1	0	7.395	0.51	0.264	2.54581	24.94	0.206	32.014	0.779	108.303	32.183	0	0	14.509	0	29.106
			421.533	13.458	1	0	7.261	0.511	0.259	2.49759	24.974	0.201	32.113	0.778	108.087	32.259	0	0	14.214	0	29.418
			422.533	13.458	1	0	7.132	0.512	0.254	2.44937	25.028	0.197	32.24	0.776	107.872	32.336	0	0	13.93	0	29.779
			423.533	11.802	1	0	7.131	0.518	0.255	2.45902	24.923	0.198	32.18	0.774	107.609	32.442	0	0	13.766	0	29.858
			424.533	5.361	1	0	7.13	0.524	0.257	2.4783	24.818	0.198	32.119	0.773	107.347	32.549	0	0	13.605	0	29.935
			425.533	5.361	1	0	7.015	0.532	0.255	2.45902	24.569	0.197	31.896	0.77	107.066	32.658	0	0	13.193	0	29.715
			426.533	4.606	1	0	6.936	0.539	0.255	2.45902	24.386	0.196	31.757	0.768	106.785	32.767	0	0	12.859	0	29.649
			427.533	4.606	1	0	6.937	0.543	0.256	2.46866	24.315	0.196	31.694	0.767	106.635	32.836	0	0	12.778	0	29.647
			428.533	4.606	1	0	6.896	0.556	0.257	2.4783	24.119	0.197	31.483	0.766	106.323	32.987	0	0	12.409	0	29.516
			429.533	4.606	1	0	6.822	0.561	0.256	2.46866	23.942	0.196	31.35	0.764	105.836	33.167	0	0	12.158	0	29.561
			430.533	4.606	1	0	6.773	0.558	0.255	2.45902	23.869	0.194	31.342	0.762	105.49	33.273	0	0	12.14	0	29.708
			431.533	9.931	1	0	6.745	0.56	0.255	2.45902	23.836	0.194	31.31	0.761	105.354	33.31	0	0	12.042	0	29.709
			432.533	9.931	1	0	6.665	0.555	0.252	2.43009	23.821	0.191	31.353	0.76	105.054	33.373	0	0	12.009	0	29.879
			433.533	10.471	1	0	6.693	0.557	0.255	2.45902	23.615	0.193	31.248	0.756	104.673	33.49	0	0	12.02	0	29.865
			434.533	10.471	1	0	6.695	0.558	0.256	2.46866	23.495	0.193	31.247	0.752	104.368	33.594	0	0	11.996	0	30.029
			435.533	10.471	1	0	6.683	0.559	0.257	2.4783	23.435	0.192	31.329	0.748	104.064	33.697	0	0	11.949	0	30.349
			436.533	10.471	1	0	6.672	0.561	0.257	2.4783	23.375	0.191	31.413	0.744	103.759	33.8	0	0	11.901	0	30.669
			437.533	10.471	1	0	6.773	0.572	0.265	2.55545	23.076	0.196	31.207	0.739	103.454	33.898	0	0	11.833	0	30.458
			438.533	10.471	1	0	6.869	0.584	0.272	2.62295	22.818	0.2	31.041	0.735	103.15	33.996	0	0	11.756	0	30.313
			439.533	10.471	1	0	6.982	0.596	0.281	2.70974	22.506	0.205	30.787	0.731	102.845	34.095	0	0	11.713	0	29.992
			440.533	8.816	1	0	7.215	0.618	0.3	2.89296	21.868	0.219	30.023	0.728	102.421	34.303	0	0	11.683	0	28.805
			441.533	9.464	1	0	7.448	0.639	0.319	3.07618	21.301	0.232	29.34	0.726	101.996	34.512	0	0	11.652	0	27.708
			442.534	9.464	1	0	7.926	0.682	0.355	3.42334	20.514	0.256	28.406	0.722	101.147	34.929	0	0	11.619	0	26.305
			443.534	9.464	1	0	8.148	0.704	0.371	3.57763	20.232	0.267	28.077	0.721	100.723	35.138	0	0	11.578	0	25.874
			444.533	7.017	1	0	8.148	0.704	0.371	3.57763	20.232	0.267	28.077	0.721	100.723	35.138	0	0	11.578	0	25.874
			445.533	6.585	1	0	8.381	0.728	0.385	3.71263	20.084	0.278	27.85	0.721	100.435	35.323	0	0	11.508	0	25.624
			446.534	6.585	1	0	8.908	0.761	0.416	4.01157	19.852	0.3	27.496	0.722	100.118	35.519	0	0	11.703	0	25.056
			447.534	13.602	1	0	9.128	0.762	0.426	4.108	19.855	0.308	27.478	0.723	100.258	35.428	0	0	11.981	0	24.856
			448.534	13.566	1	0	9.335	0.763	0.436	4.20444	19.854	0.315	27.46	0.723	100.397	35.337	0	0	12.242	0	24.655
			449.534	13.566	1	0	9.559	0.763	0.446	4.30087	19.859	0.323	27.45	0.723	100.521	35.246	0	0	12.524	0	24.474
			450.534	13.566	1	0	9.792	0.764	0.456	4.3973	19.886	0.33	27.471	0.724	100.646	35.155	0	0	12.818	0	24.367
			451.534	21.986	1	0	9.92	0.757	0.459	4.42623	20.03	0.332	27.665	0.724	100.764	35.088	0	0	13.112	0	24.741
			452.534	21.41	1	0	10.01	0.749	0.459	4.42623	20.175	0.332	27.866	0.724	100.896	35.02	0	0	13.36	0	25.124
			453.534	21.41	1	0	10.103	0.742	0.46	4.43587	20.326	0.333	28.075	0.724	101.027	34.953	0	0	13.619	0	25.521
			454.534	25.836	1	0	10.2	0.734	0.46	4.43587	20.483	0.333	28.293	0.724	101.159	34.886	0	0	13.888	0	25.931
			455.534	25.836	1	0	10.595	0.738	0.469	4.52266	20.868	0.34	28.767	0.725	101.291	34.855	0	0	14.364	0	26.971
			456.534	25.836	1	0	10.963	0.741	0.478	4.60945	21.212	0.347	29.187	0.727	101.423	34.824	0	0	14.799	0	27.861
			457.534	21.878	1	0	11.043	0.746	0.48	4.62874	21.284	0.35	29.21	0.729	101.568	34.808	0	0	14.796	0	27.879
			458.534	21.878	1	0	11.442	0.749	0.489	4.71553	21.649	0.357	29.657	0.73	101.696	34.777	0	0	15.267	0	28.802
			459.534	20.33	1	0	12.199	0.774	0.513	4.94696	22.039	0.376	30.093	0.732	101.812	34.809	0	0	15.759	0	29.76
			460.534	23.713	1	0	12.614	0.801	0.531	5.12054	22.101	0.39	30.069	0.735	101.936	34.857	0	0	15.746	0	29.764
			461.534	23.713	1	0	12.699	0.812	0.534	5.14947	22.135	0.394	30.033	0.737	102.013	34.877	0	0	15.634	0	29.708
			462.534	20.978	1	0	13.047	0.838	0.549	5.29412	22.188	0.406	30.017	0.739	102.134	34.924	0	0	15.561	0	29.721
			463.534	20.978	1	0	13.144	0.849	0.553	5.33269	22.206	0.41	29.921	0.742	102.443	34.87	0	0	15.474	0	29.414
			464.534	21.626	1	0	13.241	0.86	0.557	5.37126	22.224	0.415	29.825	0.745	102.752	34.817	0	0	15.391	0	29.104
			465.534	21.626	1	0	13.373	0.871	0.563	5.42912	22.245	0.421	29.73	0.748	103.056	34.763	0	0	15.349	0	28.791
			466.534	12.918	1	0	13.504	0.882	0.568	5.47734	22.265	0.427	29.635	0.751	103.36	34.71	0	0	15.307	0	28.476
			467.534	10.975	1	0	13.464	0.88	0.563	5.42912	22.392	0.425	29.654	0.755	103.745	34.613	0	0	15.292	0	28.358
			468.534	10.975	1	0	13.437	0.879	0.559	5.39055	22.52	0.424	29.675	0.759	104.13	34.515	0	0	15.29	0	28.242
			469.534	10.975	1	0	13.392	0.877	0.554	5.34233	22.644	0.422	29.691	0.763	104.52	34.418	0	0	15.269	0	28.115
			470.534	18.747	1	0	13.321	0.875	0.548	5.28447	22.747	0.419	29.729	0.765	104.752	34.356	0	0	15.216	0	28.096
			471.534	18.747	1	0	12.958	0.842	0.523	5.04339	23.125	0.403	30.039	0.77	105.36	34.116	0	0	15.386	0	28.419
			472.534	19.575	1	0	12.745	0.825	0.508	4.89875	23.388	0.393	30.223	0.774	105.78	33.965	0	0	15.454	0	28.585
			473.534	19.575	1	0	12.724	0.821	0.505	4.86982	23.497	0.392	30.254	0.777	106.054	33.888	0	0	15.491	0	28.527
			474.534	25.332	1	0	12.448	0.79	0.485	4.67695	23.856	0.379	30.525	0.782	106.621	33.663	0	0	15.76	0	28.76
			475.534	25.332	1	0	12.411	0.782	0.482	4.64802	23.901	0.377	30.524	0.783	106.786	33.601	0	0	15.866	0	28.66
			476.534	22.813	1	0	12.359	0.784	0.48	4.62874	23.916	0.377	30.459	0.785	106.867	33.625	0	0	15.773	0	28.563
			477.534	22.813	1	0	12.308	0.785	0.478	4.60945	23.933	0.376	30.395	0.787	106.949	33.649	0	0	15.681	0	28.468
			478.534	18.207	1	0	12.247	0.794	0.476	4.59016	23.926	0.375	30.329	0.789	106.862	33.776	0	0	15.429	0	28.533
			479.534	18.207	1	0	12.187	0.803	0.474	4.57088	23.923	0.375	30.267	0.79	106.776	33.903	0	0	15.185	0	28.604
			480.534	19.683	1	0	12.095	0.804	0.472	4.55159	23.847	0.373	30.144	0.791	106.611	34.061	0	0	15.043	0	28.606
			481.534	19.683	1	0	12.005	0.805	0.47	4.5323	23.774	0.372	30.024	0.792	106.445	34.219	0	0	14.904	0	28.613
			482.534	16.48	1	0	12.051	0.815	0.476	4.59016	23.583	0.377	29.789	0.792	106.287	34.354	0	0	14.786	0	28.318
			483.534	16.48	1	0	12.14	0.824	0.483	4.65767	23.42	0.382	29.591	0.791	106.114	34.488	0	0	14.725	0	28.099
			484.534	15.833	1	0	12.23	0.834	0.49	4.72517	23.26	0.388	29.398	0.791	105.942	34.622	0	0	14.664	0	27.883
			485.535	8.78	1	0	12.408	0.858	0.5	4.8216	23.178	0.396	29.257	0.792	105.788	34.783	0	0	14.468	0	27.801
			486.534	8.78	1	0	12.408	0.858	0.5	4.8216	23.178	0.396	29.257	0.792	105.788	34.783	0	0	14.468	0	27.801
			487.534	8.96	1	0	12.496	0.872	0.503	4.85053	23.248	0.399	29.301	0.793	105.807	34.809	0	0	14.334	0	27.92
			488.535	8.96	1	0	12.636	0.9	0.507	4.8891	23.379	0.403	29.384	0.796	105.846	34.862	0	0	14.04	0	28.144
			489.534	8.96	1	0	12.636	0.9	0.507	4.8891	23.379	0.403	29.384	0.796	105.846	34.862	0	0	14.04	0	28.144
			490.535	21.266	1	0	12.576	0.913	0.5	4.8216	23.607	0.399	29.599	0.798	105.989	34.838	0	0	13.779	0	28.558
			491.535	21.266	1	0	12.559	0.92	0.498	4.80231	23.671	0.398	29.617	0.799	106.028	34.879	0	0	13.646	0	28.651
			492.535	18.999	1	0	12.542	0.928	0.497	4.79267	23.736	0.398	29.635	0.801	106.066	34.92	0	0	13.515	0	28.744
			493.535	18.999	1	0	12.6	0.944	0.499	4.81196	23.754	0.4	29.616	0.802	105.992	35.009	0	0	13.343	0	28.819
			494.535	19.431	1	0	12.61	0.961	0.5	4.8216	23.751	0.402	29.576	0.803	105.918	35.097	0	0	13.125	0	28.847
			495.535	19.431	1	0	12.59	0.977	0.5	4.8216	23.757	0.402	29.55	0.804	105.848	35.186	0	0	12.885	0	28.905
			496.535	19.431	1	0	12.571	0.993	0.499	4.81196	23.764	0.402	29.525	0.805	105.778	35.275	0	0	12.654	0	28.963
			497.535	18.855	1	0	12.676	1.022	0.499	4.81196	23.997	0.403	29.702	0.808	106.021	35.217	0	0	12.404	0	29.193
			498.535	18.855	1	0	12.778	1.05	0.499	4.81196	24.221	0.405	29.866	0.811	106.263	35.16	0	0	12.164	0	29.39
			499.535	18.855	1	0	13.224	1.097	0.508	4.89875	24.707	0.416	30.172	0.819	106.785	35.003	0	0	12.051	0	29.678
			500.535	21.554	1	0	13.224	1.097	0.508	4.89875	24.707	0.416	30.172	0.819	106.785	35.003	0	0	12.051	0	29.678
			501.535	21.554	1	0	13.547	1.145	0.529	5.10125	24.366	0.435	29.652	0.822	106.663	35.229	0	0	11.834	0	28.797
			502.535	21.662	1	0	13.775	1.166	0.54	5.20733	24.269	0.447	29.343	0.827	106.799	35.33	0	0	11.814	0	28.213
			503.535	21.662	1	0	13.775	1.166	0.54	5.20733	24.269	0.447	29.343	0.827	106.799	35.33	0	0	11.814	0	28.213
			504.535	21.662	1	0	13.986	1.202	0.555	5.35198	24.02	0.461	28.924	0.83	106.811	35.522	0	0	11.64	0	27.476
			505.535	21.662	1	0	13.986	1.202	0.555	5.35198	24.02	0.461	28.924	0.83	106.811	35.522	0	0	11.64	0	27.476
			506.535	20.906	1	0	13.94	1.193	0.55	5.30376	24.163	0.458	29.01	0.833	107.027	35.455	0	0	11.69	0	27.587
			507.535	20.906	1	0	13.916	1.184	0.545	5.25554	24.305	0.456	29.089	0.836	107.243	35.388	0	0	11.758	0	27.68
			508.535	20.906	1	0	13.939	1.175	0.543	5.23626	24.442	0.455	29.166	0.838	107.458	35.32	0	0	11.867	0	27.766
			509.535	19.251	1	0	13.903	1.165	0.539	5.19769	24.565	0.453	29.238	0.84	107.646	35.281	0	0	11.935	0	27.891
			510.535	19.251	1	0	13.876	1.162	0.534	5.14947	24.734	0.45	29.334	0.843	107.925	35.211	0	0	11.938	0	27.997
			511.535	19.251	1	0	13.85	1.16	0.529	5.10125	24.905	0.448	29.431	0.846	108.204	35.142	0	0	11.942	0	28.105
			512.535	16.624	1	0	13.748	1.157	0.522	5.03375	25.044	0.444	29.49	0.849	108.482	35.072	0	0	11.88	0	28.124
			513.535	16.624	1	0	13.659	1.155	0.516	4.97589	25.186	0.44	29.551	0.852	108.761	35.003	0	0	11.828	0	28.15
			514.535	21.626	1	0	13.571	1.152	0.51	4.91803	25.332	0.436	29.615	0.855	109.039	34.933	0	0	11.778	0	28.181
			515.535	21.626	1	0	13.635	1.163	0.509	4.90839	25.488	0.437	29.695	0.858	109.297	34.857	0	0	11.725	0	28.198
			516.535	21.806	1	0	13.218	1.122	0.49	4.72517	25.606	0.422	29.764	0.86	109.355	34.852	0	0	11.785	0	28.459
			517.535	21.806	1	0	13.053	1.098	0.481	4.63838	25.754	0.415	29.866	0.862	109.429	34.845	0	0	11.886	0	28.737
			518.535	19.071	1	0	13.019	1.076	0.48	4.62874	25.696	0.414	29.778	0.863	109.478	34.819	0	0	12.1	0	28.555
			519.535	19.071	1	0	12.952	1.067	0.476	4.59016	25.77	0.412	29.786	0.865	109.577	34.809	0	0	12.136	0	28.577
			520.535	15.365	1	0	12.914	1.044	0.476	4.59016	25.703	0.412	29.686	0.866	109.628	34.783	0	0	12.367	0	28.367
			521.535	15.365	1	0	12.787	1.021	0.47	4.5323	25.741	0.407	29.691	0.867	109.678	34.757	0	0	12.521	0	28.39
			522.535	16.372	1	0	12.686	0.997	0.464	4.47445	25.794	0.403	29.746	0.867	109.762	34.677	0	0	12.726	0	28.432
			523.535	16.372	1	0	12.583	0.973	0.459	4.42623	25.84	0.398	29.792	0.867	109.846	34.598	0	0	12.938	0	28.453
			524.535	14.141	1	0	12.382	0.954	0.451	4.34908	25.856	0.391	29.788	0.868	109.932	34.517	0	0	12.981	0	28.346
			525.535	14.141	1	0	12.226	0.935	0.444	4.28158	25.877	0.386	29.792	0.869	110.019	34.435	0	0	13.074	0	28.256
			526.535	14.141	1	0	12.119	0.916	0.439	4.23337	25.926	0.381	29.83	0.869	110.103	34.354	0	0	13.223	0	28.236
			527.535	11.766	1	0	12.009	0.898	0.434	4.18515	25.97	0.377	29.861	0.87	110.187	34.272	0	0	13.376	0	28.202
			528.535	11.766	1	0	12.043	0.882	0.444	4.28158	25.389	0.384	29.397	0.864	109.755	34.447	0	0	13.66	0	27.502
			529.535	11.766	1	0	12.078	0.865	0.455	4.38766	24.837	0.39	28.951	0.858	109.323	34.622	0	0	13.956	0	26.817
			530.536	7.952	1	0	11.726	0.833	0.46	4.43587	23.759	0.39	28.07	0.846	108.462	34.972	0	0	14.075	0	25.403
			531.535	11.011	1	0	11.726	0.833	0.46	4.43587	23.759	0.39	28.07	0.846	108.462	34.972	0	0	14.075	0	25.403
			532.535	11.011	1	0	11.624	0.835	0.46	4.43587	23.589	0.387	28.029	0.842	108.186	35.049	0	0	13.915	0	25.434
			533.535	20.87	1	0	11.524	0.838	0.459	4.42623	23.422	0.384	27.993	0.837	107.911	35.126	0	0	13.757	0	25.475
			534.536	20.87	1	0	11.651	0.866	0.467	4.50338	23.357	0.388	28.106	0.831	107.532	35.229	0	0	13.46	0	25.872
			535.536	15.185	1	0	11.914	0.902	0.476	4.59016	23.501	0.395	28.273	0.831	107.426	35.282	0	0	13.212	0	26.291
			536.536	15.185	1	0	12.169	0.938	0.484	4.66731	23.618	0.403	28.409	0.831	107.321	35.335	0	0	12.972	0	26.628
			537.536	15.185	1	0	12.38	0.974	0.492	4.74446	23.717	0.409	28.528	0.831	107.215	35.387	0	0	12.706	0	26.915
			538.536	12.126	1	0	12.583	1.011	0.5	4.8216	23.794	0.415	28.62	0.831	107.11	35.44	0	0	12.451	0	27.138
			539.536	12.126	1	0	12.837	1.048	0.509	4.90839	23.866	0.423	28.691	0.832	107.033	35.464	0	0	12.253	0	27.254
			540.536	13.53	1	0	12.901	1.071	0.513	4.94696	23.842	0.427	28.64	0.832	107.047	35.459	0	0	12.044	0	27.064
			541.536	13.53	1	0	12.963	1.095	0.516	4.97589	23.815	0.43	28.584	0.833	107.062	35.455	0	0	11.841	0	26.858
			542.536	28.103	1	0	13.182	1.118	0.525	5.06268	23.837	0.438	28.577	0.834	107.076	35.45	0	0	11.789	0	26.768
			543.536	28.103	1	0	13.4	1.142	0.534	5.14947	23.854	0.446	28.565	0.835	107.09	35.445	0	0	11.737	0	26.665
			544.536	28.103	1	0	13.616	1.165	0.543	5.23626	23.868	0.454	28.55	0.836	107.105	35.44	0	0	11.685	0	26.551
			545.536	21.122	1	0	13.767	1.177	0.547	5.27483	23.981	0.459	28.567	0.839	107.291	35.397	0	0	11.7	0	26.48
			546.536	21.122	1	0	14.313	1.226	0.569	5.48698	23.99	0.479	28.486	0.842	107.378	35.387	0	0	11.677	0	26.115
			547.536	21.122	1	0	14.585	1.256	0.581	5.6027	23.981	0.491	28.382	0.845	107.515	35.361	0	0	11.613	0	25.718
			548.536	21.122	1	0	14.703	1.285	0.584	5.63163	24.095	0.495	28.392	0.849	107.678	35.354	0	0	11.443	0	25.633
			549.536	25.044	1	0	14.817	1.292	0.586	5.65092	24.19	0.499	28.413	0.851	107.846	35.313	0	0	11.464	0	25.586
			550.536	25.044	1	0	14.821	1.309	0.584	5.63163	24.277	0.499	28.406	0.855	108.006	35.314	0	0	11.323	0	25.513
			551.536	25.044	1	0	14.914	1.325	0.588	5.6702	24.298	0.504	28.33	0.858	108.166	35.314	0	0	11.252	0	25.268
			552.536	24.505	1	0	15.005	1.342	0.591	5.69913	24.315	0.509	28.253	0.861	108.327	35.314	0	0	11.181	0	25.018
			553.536	24.505	1	0	14.986	1.358	0.591	5.69913	24.299	0.51	28.153	0.863	108.487	35.314	0	0	11.031	0	24.707
			554.536	24.505	1	0	15.07	1.369	0.594	5.72806	24.335	0.514	28.123	0.865	108.644	35.316	0	0	11.004	0	24.597
			555.536	18.1	1	0	15.155	1.381	0.597	5.75699	24.37	0.518	28.093	0.867	108.802	35.318	0	0	10.978	0	24.484
			556.536	18.1	1	0	15.188	1.392	0.598	5.76663	24.373	0.52	28.025	0.87	108.962	35.32	0	0	10.914	0	24.276
			557.536	21.338	1	0	15.117	1.404	0.596	5.74735	24.359	0.52	27.917	0.873	109.227	35.286	0	0	10.764	0	23.885
			558.536	21.338	1	0	14.856	1.406	0.581	5.6027	24.571	0.51	27.982	0.878	109.673	35.153	0	0	10.565	0	23.797
			559.536	21.338	1	0	14.702	1.408	0.567	5.4677	24.892	0.502	28.146	0.884	110.118	35.021	0	0	10.443	0	23.96
			560.536	23.677	1	0	14.642	1.416	0.56	5.40019	25.112	0.498	28.258	0.889	110.376	34.946	0	0	10.34	0	24.073
			561.536	23.677	1	0	14.599	1.418	0.553	5.33269	25.373	0.494	28.367	0.894	110.834	34.809	0	0	10.297	0	24.082
			562.536	23.641	1	0	14.49	1.406	0.541	5.21697	25.726	0.487	28.542	0.901	111.358	34.661	0	0	10.309	0	24.285
			563.536	23.641	1	0	14.469	1.4	0.535	5.15911	25.964	0.485	28.655	0.906	111.708	34.566	0	0	10.336	0	24.408
			564.536	23.641	1	0	14.514	1.408	0.533	5.13983	26.136	0.485	28.712	0.91	112.017	34.476	0	0	10.31	0	24.348
			565.536	19.071	1	0	14.364	1.378	0.525	5.06268	26.271	0.479	28.769	0.913	112.206	34.428	0	0	10.421	0	24.507
			566.536	19.071	1	0	14.21	1.349	0.516	4.97589	26.404	0.473	28.819	0.916	112.396	34.38	0	0	10.533	0	24.65
			567.536	19.071	1	0	14.053	1.32	0.507	4.8891	26.534	0.466	28.864	0.919	112.585	34.332	0	0	10.649	0	24.775
			568.536	15.113	1	0	13.788	1.279	0.494	4.76374	26.707	0.455	28.961	0.922	112.789	34.246	0	0	10.777	0	24.993
			569.536	15.113	1	0	13.516	1.239	0.48	4.62874	26.874	0.444	29.048	0.925	112.993	34.159	0	0	10.908	0	25.181
			570.536	15.113	1	0	13.238	1.199	0.467	4.50338	27.037	0.433	29.124	0.928	113.197	34.073	0	0	11.043	0	25.337
			571.536	15.113	1	0	13.121	1.172	0.459	4.42623	27.209	0.427	29.252	0.93	113.309	34.016	0	0	11.196	0	25.624
			572.536	11.047	1	0	13.002	1.145	0.452	4.35873	27.378	0.421	29.375	0.932	113.422	33.958	0	0	11.354	0	25.895
			573.536	11.047	1	0	12.795	1.118	0.441	4.25265	27.552	0.412	29.486	0.934	113.535	33.9	0	0	11.442	0	26.132
			574.536	13.17	1	0	12.5	1.099	0.43	4.14658	27.568	0.403	29.416	0.937	113.643	33.845	0	0	11.377	0	25.927
			575.537	13.17	1	0	11.847	1.058	0.407	3.92478	27.59	0.383	29.318	0.941	113.775	33.761	0	0	11.203	0	25.665
			576.537	13.17	1	0	11.494	1.036	0.394	3.79942	27.604	0.371	29.301	0.942	113.799	33.733	0	0	11.094	0	25.634
			577.536	14.609	1	0	11.494	1.036	0.394	3.79942	27.604	0.371	29.301	0.942	113.799	33.733	0	0	11.094	0	25.634
			578.536	14.609	1	0	11.148	1.014	0.381	3.67406	27.637	0.36	29.298	0.943	113.823	33.704	0	0	10.989	0	25.635
			579.537	15.653	1	0	10.476	0.971	0.356	3.43298	27.763	0.336	29.348	0.946	113.871	33.646	0	0	10.784	0	25.765
			580.537	15.653	1	0	10.185	0.954	0.345	3.3269	27.783	0.327	29.344	0.947	113.811	33.625	0	0	10.677	0	25.763
			581.537	15.653	1	0	9.9	0.936	0.335	3.23047	27.82	0.317	29.359	0.948	113.751	33.603	0	0	10.571	0	25.801
			582.537	9.967	1	0	9.553	0.919	0.323	3.11475	27.779	0.306	29.291	0.948	113.691	33.581	0	0	10.395	0	25.647
			583.537	9.967	1	0	9.282	0.902	0.315	3.03761	27.64	0.299	29.122	0.949	113.631	33.56	0	0	10.296	0	25.255
			584.537	9.967	1	0	9.017	0.884	0.307	2.96046	27.51	0.292	28.962	0.95	113.571	33.538	0	0	10.199	0	24.879
			585.537	9.967	1	0	8.756	0.867	0.299	2.88332	27.389	0.284	28.811	0.951	113.511	33.517	0	0	10.104	0	24.52
			586.537	9.967	1	0	8.5	0.849	0.291	2.80617	27.277	0.277	28.669	0.951	113.451	33.495	0	0	10.01	0	24.179
			587.537	9.967	1	0	8.808	0.882	0.302	2.91225	27.331	0.285	28.915	0.945	113.314	33.495	0	0	9.986	0	24.693
			588.537	9.643	1	0	9.114	0.915	0.313	3.01832	27.377	0.294	29.143	0.939	113.177	33.495	0	0	9.962	0	25.152
			589.537	9.643	1	0	9.358	0.948	0.321	3.09547	27.404	0.3	29.356	0.934	113.041	33.495	0	0	9.873	0	25.57
			590.537	9.859	1	0	9.707	0.988	0.333	3.21119	27.489	0.31	29.552	0.93	113.01	33.485	0	0	9.821	0	25.899
			591.537	9.859	1	0	9.968	1.02	0.343	3.30762	27.43	0.318	29.658	0.925	112.878	33.485	0	0	9.771	0	26.056
			592.537	9.859	1	0	9.977	1.022	0.347	3.34619	27.168	0.32	29.512	0.921	112.662	33.519	0	0	9.763	0	25.776
			593.537	9.859	1	0	10.052	1.03	0.352	3.39441	27.042	0.323	29.428	0.919	112.556	33.543	0	0	9.757	0	25.6
			594.537	9.859	1	0	10.177	1.037	0.358	3.45227	26.927	0.328	29.33	0.918	112.479	33.591	0	0	9.817	0	25.441
			595.537	7.736	1	0	10.232	1.045	0.361	3.4812	26.837	0.331	29.282	0.916	112.377	33.615	0	0	9.794	0	25.348
			596.537	7.736	1	0	10.286	1.053	0.364	3.51013	26.748	0.333	29.235	0.915	112.274	33.638	0	0	9.772	0	25.254
			597.537	6.513	1	0	10.34	1.061	0.367	3.53905	26.66	0.336	29.187	0.913	112.172	33.661	0	0	9.749	0	25.159
			598.537	6.513	1	0	10.497	1.079	0.376	3.62584	26.484	0.343	29.026	0.912	112.056	33.721	0	0	9.726	0	24.828
			599.537	6.513	1	0	10.441	1.086	0.376	3.62584	26.347	0.343	28.891	0.912	111.943	33.779	0	0	9.615	0	24.591
			600.537	6.513	1	0	10.449	1.093	0.378	3.64513	26.241	0.344	28.787	0.912	111.829	33.837	0	0	9.564	0	24.425
			601.537	6.513	1	0	10.456	1.099	0.38	3.66442	26.135	0.346	28.684	0.911	111.715	33.895	0	0	9.513	0	24.259
			602.537	22.633	1	0	10.519	1.097	0.385	3.71263	25.899	0.35	28.52	0.908	111.541	33.94	0	0	9.591	0	23.946
			603.537	22.633	1	0	10.583	1.094	0.391	3.77049	25.673	0.354	28.363	0.905	111.367	33.984	0	0	9.67	0	23.644
			604.537	22.633	1	0	10.628	1.085	0.393	3.78978	25.66	0.355	28.426	0.903	111.198	34.025	0	0	9.794	0	23.911
			605.537	24.72	1	0	10.674	1.076	0.394	3.79942	25.649	0.355	28.492	0.9	111.028	34.067	0	0	9.922	0	24.182
			606.537	24.72	1	0	10.729	1.068	0.397	3.82835	25.619	0.356	28.563	0.897	110.784	34.146	0	0	10.044	0	24.53
			607.537	19.359	1	0	10.826	1.075	0.401	3.86692	25.596	0.359	28.575	0.896	110.69	34.176	0	0	10.073	0	24.595
			608.537	19.359	1	0	10.886	1.067	0.403	3.88621	25.572	0.36	28.655	0.892	110.438	34.258	0	0	10.202	0	24.966
			609.537	19.359	1	0	10.952	1.059	0.406	3.91514	25.549	0.361	28.74	0.889	110.186	34.339	0	0	10.339	0	25.342
			610.537	19.323	1	0	11.019	1.052	0.409	3.94407	25.531	0.362	28.828	0.886	109.935	34.421	0	0	10.479	0	25.725
			611.537	19.323	1	0	11.162	1.052	0.413	3.98264	25.574	0.365	28.975	0.883	109.764	34.488	0	0	10.613	0	26.195
			612.537	19.323	1	0	11.395	1.061	0.424	4.08872	25.482	0.372	29.011	0.878	109.573	34.565	0	0	10.74	0	26.393
			613.537	19.323	1	0	11.718	1.07	0.435	4.19479	25.527	0.38	29.19	0.874	109.381	34.642	0	0	10.949	0	26.923
			614.537	10.039	1	0	12.051	1.079	0.446	4.30087	25.6	0.389	29.394	0.871	109.189	34.718	0	0	11.164	0	27.502
			615.537	12.126	1	0	12.398	1.089	0.458	4.41659	25.699	0.397	29.621	0.868	108.997	34.795	0	0	11.388	0	28.128
			616.537	12.126	1	0	12.759	1.098	0.469	4.52266	25.821	0.405	29.873	0.864	108.805	34.872	0	0	11.621	0	28.799
			617.537	16.336	1	0	13.071	1.106	0.477	4.59981	26.001	0.411	30.178	0.862	108.596	34.951	0	0	11.821	0	29.582
			618.537	16.336	1	0	12.78	1.061	0.471	4.54195	25.721	0.404	29.945	0.859	108.357	35.047	0	0	12.043	0	29.349
			619.537	11.515	1	0	12.494	1.017	0.465	4.48409	25.409	0.398	29.681	0.856	108.117	35.143	0	0	12.288	0	29.033
			620.537	11.515	1	0	12.196	0.972	0.459	4.42623	25.062	0.391	29.375	0.853	107.877	35.239	0	0	12.543	0	28.614
			621.537	12.486	1	0	11.83	0.928	0.451	4.34908	24.668	0.383	29.022	0.85	107.637	35.335	0	0	12.75	0	28.07
			622.538	12.486	1	0	11.316	0.871	0.44	4.24301	24.085	0.371	28.571	0.843	107.222	35.464	0	0	12.988	0	27.358
			623.538	12.702	1	0	11.991	0.937	0.452	4.35873	24.928	0.382	29.487	0.845	107.402	35.359	0	0	12.803	0	29.134
			624.538	12.702	1	0	12.713	1.002	0.469	4.52266	25.617	0.397	30.207	0.848	107.582	35.253	0	0	12.69	0	30.388
			625.538	12.702	1	0	13.424	1.067	0.485	4.67695	26.234	0.412	30.844	0.851	107.762	35.148	0	0	12.58	0	31.406
			626.538	18.891	1	0	13.454	1.056	0.486	4.6866	26.206	0.414	30.802	0.851	107.879	35.066	0	0	12.745	0	31.21
			627.538	18.891	1	0	13.455	1.044	0.486	4.6866	26.215	0.413	30.809	0.851	107.997	34.985	0	0	12.885	0	31.115
			628.538	18.711	1	0	13.455	1.033	0.485	4.67695	26.223	0.413	30.816	0.851	108.114	34.903	0	0	13.028	0	31.02
			629.538	18.711	1	0	13.796	1.034	0.493	4.7541	26.443	0.42	31.046	0.852	108.23	34.824	0	0	13.345	0	31.359
			630.538	18.711	1	0	13.957	1.035	0.497	4.79267	26.562	0.424	31.172	0.852	108.349	34.754	0	0	13.481	0	31.498
			631.538	15.509	1	0	14.135	1.037	0.501	4.83124	26.688	0.427	31.305	0.853	108.469	34.685	0	0	13.632	0	31.65
			632.538	15.509	1	0	14.16	1.048	0.501	4.83124	26.746	0.428	31.3	0.855	108.652	34.63	0	0	13.515	0	31.524
			633.538	16.12	1	0	14.185	1.059	0.501	4.83124	26.804	0.429	31.293	0.857	108.834	34.574	0	0	13.4	0	31.396
			634.538	16.12	1	0	14.341	1.069	0.506	4.87946	26.869	0.434	31.299	0.858	109.016	34.519	0	0	13.409	0	31.293
			635.538	16.12	1	0	14.42	1.08	0.509	4.90839	26.88	0.437	31.27	0.86	109.158	34.507	0	0	13.35	0	31.188
			636.538	16.12	1	0	14.475	1.089	0.511	4.92768	26.892	0.44	31.222	0.861	109.376	34.457	0	0	13.293	0	30.986
			637.538	16.12	1	0	14.243	1.083	0.505	4.86982	26.769	0.435	31.056	0.862	109.48	34.448	0	0	13.153	0	30.645
			638.538	32.961	1	0	14.177	1.091	0.504	4.86017	26.695	0.435	30.915	0.863	109.691	34.399	0	0	12.99	0	30.249
			639.538	36.919	1	0	14.414	1.112	0.513	4.94696	26.673	0.444	30.824	0.865	109.872	34.355	0	0	12.966	0	29.929
			640.538	36.919	1	0	14.65	1.132	0.523	5.04339	26.65	0.453	30.734	0.867	110.053	34.311	0	0	12.942	0	29.609
			641.538	20.762	1	0	14.968	1.152	0.536	5.16876	26.548	0.466	30.547	0.869	110.234	34.267	0	0	12.99	0	29.077
			642.538	18.855	1	0	15.193	1.164	0.545	5.25554	26.547	0.475	30.449	0.872	110.436	34.213	0	0	13.054	0	28.736
			643.538	18.855	1	0	15.42	1.175	0.553	5.33269	26.55	0.484	30.358	0.875	110.638	34.16	0	0	13.119	0	28.41
			644.538	18.855	1	0	15.654	1.187	0.562	5.41948	26.557	0.493	30.278	0.877	110.84	34.107	0	0	13.189	0	28.103
			645.538	15.977	1	0	15.89	1.198	0.57	5.49662	26.568	0.501	30.206	0.88	111.042	34.053	0	0	13.259	0	27.81
			646.538	16.444	1	0	16.289	1.247	0.572	5.51591	27.184	0.507	30.668	0.886	111.599	33.812	0	0	13.059	0	28.244
			647.538	16.444	1	0	16.796	1.298	0.578	5.57377	27.786	0.517	31.114	0.893	112.172	33.568	0	0	12.944	0	28.607
			648.538	16.444	1	0	17.294	1.348	0.584	5.63163	28.36	0.526	31.527	0.9	112.746	33.324	0	0	12.831	0	28.876
			649.538	16.444	1	0	17.76	1.398	0.59	5.68949	28.898	0.535	31.894	0.906	113.319	33.081	0	0	12.704	0	29.026
			650.538	14.573	1	0	17.925	1.403	0.59	5.68949	29.158	0.538	32.016	0.911	113.718	32.967	0	0	12.775	0	29.052
			651.538	14.573	1	0	18.157	1.421	0.595	5.7377	29.317	0.543	32.095	0.913	114.012	32.864	0	0	12.779	0	28.962
			652.538	11.659	1	0	18.335	1.426	0.595	5.7377	29.589	0.547	32.224	0.918	114.425	32.747	0	0	12.857	0	28.989
			653.538	11.659	1	0	18.516	1.431	0.596	5.74735	29.865	0.55	32.354	0.923	114.837	32.629	0	0	12.935	0	29.019
			654.538	23.137	1	0	17.699	1.327	0.57	5.49662	29.76	0.527	32.147	0.926	115.06	32.545	0	0	13.342	0	28.798
			655.538	23.137	1	0	17.092	1.265	0.554	5.34233	29.465	0.514	31.797	0.927	115.043	32.567	0	0	13.517	0	28.317
			656.538	28.211	1	0	16.293	1.181	0.532	5.13018	29.169	0.494	31.403	0.929	115.146	32.536	0	0	13.796	0	27.692
			657.538	28.211	1	0	16.203	1.173	0.527	5.08197	29.293	0.49	31.491	0.93	115.211	32.536	0	0	13.817	0	27.907
			658.538	28.211	1	0	16.153	1.164	0.523	5.04339	29.393	0.487	31.554	0.932	115.276	32.536	0	0	13.872	0	28.067
			659.538	28.211	1	0	16.092	1.156	0.519	5.00482	29.495	0.484	31.621	0.933	115.341	32.536	0	0	13.919	0	28.235
			660.538	28.211	1	0	16.031	1.148	0.515	4.96625	29.598	0.481	31.688	0.934	115.405	32.536	0	0	13.967	0	28.402
			661.538	21.122	1	0	16.015	1.14	0.512	4.93732	29.717	0.479	31.78	0.935	115.489	32.509	0	0	14.049	0	28.571
			662.538	22.274	1	0	15.983	1.132	0.509	4.90839	29.834	0.477	31.867	0.936	115.573	32.483	0	0	14.12	0	28.729
			663.538	22.274	1	0	15.911	1.124	0.505	4.86982	29.935	0.473	31.94	0.937	115.657	32.457	0	0	14.155	0	28.853
			664.538	22.274	1	0	15.838	1.116	0.501	4.83124	30.037	0.47	32.012	0.938	115.741	32.43	0	0	14.191	0	28.978
			665.538	16.372	1	0	15.78	1.113	0.497	4.79267	30.125	0.467	32.085	0.939	115.811	32.404	0	0	14.179	0	29.089
			666.539	16.552	1	0	15.842	1.107	0.494	4.76374	30.434	0.465	32.346	0.941	116.031	32.265	0	0	14.311	0	29.382
			667.539	16.552	1	0	15.928	1.104	0.493	4.7541	30.642	0.465	32.539	0.942	116.142	32.195	0	0	14.427	0	29.654
			668.539	12.63	1	0	16.015	1.101	0.493	4.7541	30.853	0.464	32.736	0.942	116.252	32.126	0	0	14.545	0	29.928
			669.538	12.63	1	0	16.015	1.101	0.493	4.7541	30.853	0.464	32.736	0.942	116.252	32.126	0	0	14.545	0	29.928
			670.539	12.846	1	0	15.525	1.089	0.474	4.57088	31.07	0.449	32.788	0.948	116.525	31.996	0	0	14.26	0	29.83
			671.539	14.969	1	0	15.238	1.092	0.462	4.45516	31.294	0.439	32.901	0.951	116.657	31.941	0	0	13.959	0	29.944
			672.539	14.969	1	0	15.025	1.095	0.451	4.34908	31.591	0.431	33.084	0.955	116.789	31.886	0	0	13.727	0	30.194
			673.539	14.573	1	0	14.818	1.097	0.441	4.25265	31.917	0.422	33.289	0.959	116.921	31.831	0	0	13.502	0	30.486
			674.539	14.573	1	0	14.617	1.1	0.43	4.14658	32.274	0.414	33.519	0.963	117.053	31.776	0	0	13.285	0	30.819
			675.539	12.99	1	0	14.478	1.096	0.422	4.06943	32.582	0.407	33.737	0.966	117.094	31.773	0	0	13.204	0	31.239
			676.539	12.99	1	0	14.133	1.054	0.42	4.05014	31.859	0.404	33.146	0.961	116.768	31.965	0	0	13.407	0	30.566
			677.539	11.91	1	0	13.73	1.012	0.417	4.02122	31.112	0.399	32.53	0.956	116.441	32.157	0	0	13.57	0	29.811
			678.539	11.91	1	0	13.316	0.969	0.414	3.99229	30.329	0.394	31.872	0.952	116.115	32.349	0	0	13.737	0	28.933
			679.539	12.81	1	0	12.715	0.913	0.404	3.89585	29.56	0.382	31.206	0.947	115.876	32.478	0	0	13.922	0	27.91
			680.539	12.81	1	0	12.533	0.904	0.399	3.84764	29.442	0.377	31.159	0.945	115.816	32.473	0	0	13.866	0	27.823
			681.539	12.81	1	0	12.455	0.899	0.397	3.82835	29.427	0.375	31.157	0.944	115.805	32.47	0	0	13.86	0	27.823
			682.539	10.831	1	0	12.282	0.889	0.392	3.78014	29.322	0.37	31.12	0.942	115.747	32.466	0	0	13.808	0	27.757
			683.539	10.831	1	0	12.123	0.876	0.388	3.74156	29.246	0.364	31.136	0.939	115.651	32.463	0	0	13.832	0	27.813
			684.539	10.831	1	0	12.114	0.881	0.388	3.74156	29.215	0.363	31.208	0.936	115.408	32.565	0	0	13.753	0	28.138
			685.539	15.257	1	0	12.096	0.873	0.387	3.73192	29.226	0.362	31.251	0.935	115.373	32.561	0	0	13.864	0	28.237
			686.539	15.257	1	0	12.093	0.871	0.387	3.73192	29.211	0.361	31.31	0.933	115.234	32.61	0	0	13.891	0	28.451
			687.539	16.66	1	0	12.055	0.87	0.385	3.71263	29.26	0.359	31.408	0.932	115.192	32.605	0	0	13.857	0	28.646
			688.539	16.66	1	0	11.901	0.872	0.38	3.66442	29.288	0.354	31.466	0.931	115.127	32.624	0	0	13.651	0	28.797
			689.539	16.66	1	0	11.795	0.874	0.376	3.62584	29.347	0.35	31.558	0.93	115.062	32.642	0	0	13.501	0	29.014
			690.539	19.359	1	0	11.776	0.881	0.375	3.6162	29.392	0.349	31.625	0.929	115.043	32.644	0	0	13.359	0	29.14
			691.539	19.359	1	0	11.982	0.868	0.382	3.6837	29.357	0.357	31.416	0.934	115.459	32.245	0	0	13.805	0	28.025
			692.539	18.855	1	0	12.336	0.884	0.395	3.80906	29.226	0.37	31.191	0.937	115.749	32.02	0	0	13.96	0	27.107
			693.539	18.855	1	0	12.706	0.899	0.407	3.92478	29.267	0.382	31.163	0.939	116.041	31.795	0	0	14.128	0	26.591
			694.539	11.551	1	0	13.085	0.915	0.419	4.0405	29.326	0.394	31.159	0.941	116.334	31.57	0	0	14.3	0	26.117
			695.539	11.551	1	0	13.136	0.918	0.421	4.05979	29.301	0.396	31.119	0.942	116.348	31.552	0	0	14.303	0	25.988
			696.539	11.659	1	0	13.516	0.93	0.432	4.16586	29.38	0.408	31.12	0.944	116.665	31.32	0	0	14.535	0	25.51
			697.539	11.659	1	0	13.908	0.941	0.444	4.28158	29.483	0.42	31.149	0.947	116.981	31.087	0	0	14.775	0	25.088
			698.539	11.587	1	0	14.715	0.959	0.465	4.48409	29.827	0.441	31.388	0.95	117.559	30.669	0	0	15.34	0	24.731
			699.539	11.587	1	0	14.927	0.964	0.47	4.5323	29.916	0.447	31.465	0.951	117.614	30.622	0	0	15.482	0	24.79
			700.539	12.882	1	0	15.475	0.976	0.483	4.65767	30.19	0.46	31.687	0.953	117.931	30.389	0	0	15.862	0	24.772
			701.539	12.882	1	0	15.951	0.969	0.492	4.74446	30.531	0.47	31.998	0.954	118.257	30.137	0	0	16.462	0	24.96
			702.539	12.882	1	0	15.901	0.993	0.491	4.73481	30.55	0.47	31.958	0.956	118.284	30.159	0	0	16.014	0	24.838
			703.539	9.14	1	0	15.781	1.017	0.489	4.71553	30.512	0.468	31.857	0.958	118.31	30.18	0	0	15.518	0	24.582
			704.539	10.003	1	0	15.669	1.041	0.486	4.6866	30.485	0.467	31.767	0.96	118.336	30.202	0	0	15.052	0	24.346
			705.54	14.285	1	0	15.043	1.096	0.475	4.58052	30.024	0.458	31.136	0.964	118.48	30.192	0	0	13.728	0	22.693
			706.539	19.611	1	0	15.043	1.096	0.475	4.58052	30.024	0.458	31.136	0.964	118.48	30.192	0	0	13.728	0	22.693
			707.539	28.067	1	0	14.741	1.127	0.469	4.52266	29.886	0.453	30.894	0.967	118.598	30.161	0	0	13.085	0	21.939
			708.539	25.044	1	0	14.987	1.155	0.473	4.56123	30.119	0.46	31.03	0.971	118.735	30.106	0	0	12.98	0	22.024
			709.539	25.044	1	0	15.229	1.183	0.478	4.60945	30.339	0.466	31.153	0.974	118.871	30.051	0	0	12.876	0	22.077
			710.54	25.044	1	0	16.006	1.266	0.501	4.83124	30.55	0.49	31.232	0.978	118.972	30.065	0	0	12.639	0	21.936
			711.54	25.044	1	0	16.371	1.308	0.512	4.93732	30.622	0.502	31.245	0.98	119.022	30.073	0	0	12.514	0	21.798
			712.54	25.044	1	0	16.729	1.35	0.523	5.04339	30.678	0.513	31.244	0.982	119.073	30.08	0	0	12.391	0	21.622
			713.539	25.044	1	0	16.729	1.35	0.523	5.04339	30.678	0.513	31.244	0.982	119.073	30.08	0	0	12.391	0	21.622
			714.54	25.044	1	0	17.347	1.442	0.545	5.25554	30.606	0.537	31.035	0.986	119.25	30.089	0	0	12.032	0	20.716
			715.54	25.044	1	0	17.13	1.474	0.545	5.25554	30.258	0.538	30.617	0.988	119.219	30.188	0	0	11.618	0	19.756
			716.54	14.069	1	0	16.927	1.507	0.545	5.25554	29.933	0.539	30.225	0.99	119.188	30.286	0	0	11.232	0	18.831
			717.54	14.069	1	0	16.824	1.54	0.546	5.26519	29.711	0.542	29.938	0.992	119.157	30.384	0	0	10.927	0	18.156
			718.54	14.069	1	0	16.869	1.57	0.55	5.30376	29.56	0.547	29.746	0.994	119.149	30.459	0	0	10.746	0	17.674
			719.54	12.126	1	0	16.87	1.6	0.554	5.34233	29.378	0.551	29.52	0.995	119.142	30.533	0	0	10.544	0	17.093
			720.54	12.126	1	0	16.675	1.6	0.549	5.29412	29.314	0.546	29.452	0.995	118.957	30.69	0	0	10.422	0	17.287
			721.54	12.126	1	0	16.437	1.669	0.549	5.29412	28.939	0.546	29.083	0.995	118.559	31.147	0	0	9.849	0	17.018
			722.54	23.965	1	0	16.075	1.684	0.536	5.16876	28.991	0.534	29.112	0.996	118.161	31.49	0	0	9.546	0	17.832
			723.54	23.965	1	0	15.435	1.666	0.517	4.98554	28.84	0.515	28.944	0.996	117.924	31.67	0	0	9.264	0	17.887
			724.54	23.965	1	0	14.832	1.648	0.498	4.80231	28.75	0.497	28.837	0.997	117.686	31.85	0	0	8.998	0	18.098
			725.54	23.497	1	0	14.478	1.615	0.487	4.69624	28.711	0.485	28.801	0.997	117.706	31.806	0	0	8.962	0	18.066
			726.54	23.497	1	0	13.97	1.598	0.469	4.52266	28.754	0.468	28.825	0.998	117.476	31.981	0	0	8.74	0	18.614
			727.54	23.497	1	0	13.486	1.581	0.451	4.34908	28.853	0.45	28.905	0.998	117.246	32.155	0	0	8.529	0	19.301
			728.54	23.497	1	0	13.033	1.577	0.43	4.14658	29.229	0.429	29.317	0.997	116.499	32.665	0	0	8.266	0	21.514
			729.54	23.497	1	0	13.033	1.577	0.43	4.14658	29.229	0.429	29.317	0.997	116.499	32.665	0	0	8.266	0	21.514
			730.54	12.738	1	0	12.709	1.527	0.415	4.00193	29.506	0.411	29.76	0.991	115.867	32.955	0	0	8.325	0	23.447
			731.54	12.738	1	0	12.475	1.505	0.403	3.88621	29.82	0.398	30.175	0.988	115.494	33.139	0	0	8.29	0	24.906
			732.54	14.141	1	0	12.393	1.453	0.4	3.85728	29.755	0.394	30.252	0.984	115.41	33.058	0	0	8.528	0	25.132
			733.54	14.141	1	0	12.27	1.402	0.396	3.81871	29.716	0.388	30.341	0.979	115.327	32.976	0	0	8.754	0	25.378
			734.54	14.141	1	0	12.141	1.35	0.392	3.78014	29.657	0.383	30.412	0.975	115.243	32.895	0	0	8.992	0	25.58
			735.54	14.141	1	0	12.093	1.299	0.39	3.76085	29.664	0.379	30.551	0.971	115.159	32.814	0	0	9.313	0	25.931
			736.54	14.141	1	0	12.043	1.247	0.388	3.74156	29.659	0.375	30.68	0.967	115.076	32.733	0	0	9.657	0	26.251
			737.54	14.141	1	0	11.988	1.196	0.386	3.72228	29.64	0.371	30.797	0.962	114.992	32.651	0	0	10.028	0	26.535
			738.54	4.714	1	0	11.538	1.158	0.373	3.59691	29.446	0.357	30.764	0.957	114.77	32.661	0	0	9.961	0	26.602
			739.54	4.714	1	0	11.097	1.121	0.36	3.47155	29.258	0.343	30.75	0.951	114.547	32.67	0	0	9.899	0	26.71
			740.54	5.002	1	0	10.786	1.092	0.35	3.37512	29.225	0.332	30.815	0.948	114.465	32.672	0	0	9.879	0	26.947
			741.54	5.002	1	0	10.238	1.046	0.336	3.24012	28.87	0.315	30.746	0.939	114.101	32.689	0	0	9.783	0	26.961
			742.54	5.002	1	0	10.014	1.018	0.332	3.20154	28.512	0.308	30.702	0.929	113.855	32.728	0	0	9.833	0	27.016
			743.54	11.407	1	0	9.787	0.99	0.328	3.16297	28.139	0.301	30.648	0.918	113.609	32.767	0	0	9.883	0	27.047
			744.541	11.838	1	0	9.206	0.928	0.314	3.02797	27.589	0.283	30.62	0.901	113.242	32.814	0	0	9.923	0	27.227
			745.54	11.838	1	0	9.206	0.928	0.314	3.02797	27.589	0.283	30.62	0.901	113.242	32.814	0	0	9.923	0	27.227
			746.54	11.479	1	0	9.242	0.912	0.32	3.08582	27.132	0.285	30.4	0.892	113.108	32.761	0	0	10.134	0	26.685
			747.54	11.479	1	0	9.279	0.896	0.326	3.14368	26.695	0.288	30.188	0.884	112.973	32.709	0	0	10.354	0	26.153
			748.54	9.572	1	0	9.293	0.881	0.332	3.20154	26.248	0.291	29.918	0.877	112.947	32.591	0	0	10.55	0	25.363
			749.54	9.572	1	0	9.308	0.866	0.337	3.24976	25.817	0.294	29.654	0.871	112.921	32.473	0	0	10.752	0	24.572
			750.54	9.572	1	0	9.324	0.85	0.343	3.30762	25.398	0.296	29.395	0.864	112.894	32.356	0	0	10.964	0	23.777
			751.54	9.572	1	0	9.34	0.835	0.349	3.36548	24.992	0.299	29.141	0.858	112.868	32.238	0	0	11.185	0	22.982
			752.54	9.572	1	0	9.358	0.82	0.354	3.41369	24.601	0.302	28.892	0.851	112.841	32.121	0	0	11.414	0	22.186
			753.54	9.859	1	0	9.277	0.796	0.355	3.42334	24.267	0.301	28.679	0.846	112.846	31.991	0	0	11.654	0	21.467
			754.54	9.967	1	0	9.606	0.805	0.366	3.52941	24.434	0.309	28.919	0.845	112.688	32.025	0	0	11.937	0	22.106
			755.541	9.967	1	0	10.28	0.822	0.386	3.72228	24.798	0.325	29.437	0.842	112.371	32.092	0	0	12.505	0	23.44
			756.54	9.967	1	0	10.28	0.822	0.386	3.72228	24.798	0.325	29.437	0.842	112.371	32.092	0	0	12.505	0	23.44
			757.54	19.323	1	0	10.624	0.831	0.396	3.81871	24.992	0.334	29.708	0.841	112.213	32.126	0	0	12.788	0	24.12
			758.54	19.323	1	0	10.983	0.839	0.407	3.92478	25.212	0.342	30.01	0.84	112.055	32.159	0	0	13.084	0	24.861
			759.541	19.395	1	0	10.745	0.837	0.402	3.87657	24.947	0.338	29.7	0.84	112.135	32.092	0	0	12.839	0	24.023
			760.541	19.395	1	0	10.549	0.841	0.398	3.83799	24.722	0.334	29.487	0.838	112.201	32.001	0	0	12.546	0	23.338
			761.541	19.395	1	0	10.548	0.835	0.397	3.82835	24.809	0.332	29.627	0.837	112.117	31.991	0	0	12.634	0	23.664
			762.541	20.258	1	0	10.546	0.829	0.395	3.80906	24.896	0.33	29.768	0.836	112.033	31.982	0	0	12.723	0	23.989
			763.541	20.258	1	0	10.516	0.823	0.392	3.78014	24.986	0.328	29.9	0.836	111.949	31.972	0	0	12.78	0	24.291
			764.541	20.33	1	0	10.486	0.817	0.39	3.76085	25.076	0.325	30.034	0.835	111.865	31.963	0	0	12.837	0	24.593
			765.541	20.33	1	0	10.446	0.816	0.388	3.74156	25.049	0.324	30.034	0.834	111.772	31.972	0	0	12.795	0	24.614
			766.541	20.33	1	0	10.406	0.816	0.387	3.73192	25.024	0.323	30.036	0.833	111.678	31.982	0	0	12.754	0	24.637
			767.541	15.185	1	0	10.393	0.815	0.387	3.73192	25.014	0.322	30.062	0.832	111.585	31.991	0	0	12.746	0	24.715
			768.541	15.941	1	0	10.459	0.803	0.386	3.72228	25.186	0.321	30.297	0.831	111.616	31.931	0	0	13.029	0	25.16
			769.541	15.941	1	0	10.523	0.79	0.386	3.72228	25.358	0.32	30.532	0.831	111.647	31.872	0	0	13.317	0	25.594
			770.541	15.941	1	0	10.558	0.795	0.388	3.74156	25.304	0.322	30.523	0.829	111.548	31.911	0	0	13.281	0	25.64
			771.541	15.941	1	0	10.927	0.796	0.398	3.83799	25.557	0.329	30.888	0.827	111.546	31.886	0	0	13.72	0	26.385
			772.541	15.941	1	0	10.838	0.79	0.395	3.80906	25.506	0.326	30.857	0.827	111.52	31.862	0	0	13.717	0	26.285
			773.541	15.941	1	0	10.748	0.784	0.392	3.78014	25.453	0.324	30.826	0.826	111.494	31.838	0	0	13.715	0	26.185
			774.541	4.894	1	0	10.776	0.789	0.394	3.79942	25.397	0.325	30.808	0.824	111.399	31.879	0	0	13.663	0	26.213
			775.541	5.326	1	0	10.687	0.782	0.391	3.77049	25.346	0.322	30.778	0.824	111.374	31.855	0	0	13.658	0	26.117
			776.541	9.679	1	0	10.599	0.776	0.389	3.75121	25.294	0.32	30.749	0.823	111.348	31.832	0	0	13.653	0	26.02
			777.541	9.679	1	0	10.676	0.794	0.387	3.73192	25.652	0.319	31.1	0.825	111.481	31.755	0	0	13.442	0	26.605
			778.541	6.621	1	0	10.721	0.812	0.384	3.70299	25.986	0.317	31.47	0.826	111.509	31.742	0	0	13.209	0	27.329
			779.541	6.621	1	0	10.737	0.829	0.381	3.67406	26.305	0.315	31.823	0.827	111.536	31.728	0	0	12.952	0	28.004
			780.541	8.384	1	0	10.752	0.846	0.377	3.63549	26.629	0.312	32.179	0.828	111.564	31.714	0	0	12.704	0	28.669
			781.541	8.384	1	0	10.767	0.864	0.374	3.60656	26.956	0.309	32.537	0.828	111.592	31.7	0	0	12.465	0	29.326
			782.541	9.176	1	0	10.854	0.873	0.375	3.6162	27.056	0.311	32.613	0.83	111.52	31.765	0	0	12.431	0	29.574
			783.541	9.176	1	0	11.044	0.891	0.382	3.6837	27.094	0.317	32.629	0.83	111.418	31.841	0	0	12.397	0	29.71
			784.541	9.176	1	0	11.195	0.909	0.387	3.73192	27.163	0.321	32.69	0.831	111.316	31.918	0	0	12.321	0	29.93
			785.541	16.408	1	0	11.344	0.926	0.391	3.77049	27.225	0.326	32.743	0.831	111.214	31.995	0	0	12.247	0	30.134
			786.541	16.408	1	0	11.37	0.929	0.392	3.78014	27.231	0.326	32.741	0.832	111.17	32.039	0	0	12.242	0	30.203
			787.541	16.408	1	0	11.341	0.93	0.391	3.77049	27.281	0.325	32.837	0.831	111.091	32.056	0	0	12.192	0	30.418
			788.541	16.408	1	0	11.367	0.933	0.392	3.78014	27.286	0.325	32.834	0.831	111.045	32.102	0	0	12.188	0	30.489
			789.541	16.408	1	0	11.406	0.935	0.393	3.78978	27.279	0.327	32.817	0.831	111	32.147	0	0	12.197	0	30.531
			790.541	16.408	1	0	11.839	0.952	0.405	3.9055	27.524	0.337	33.078	0.832	111	32.178	0	0	12.44	0	31.053
			791.541	16.408	1	0	12.237	0.968	0.416	4.01157	27.706	0.347	33.268	0.833	111	32.21	0	0	12.64	0	31.433
			792.541	17.2	1	0	12.328	0.996	0.424	4.08872	27.47	0.354	32.903	0.835	110.901	32.385	0	0	12.373	0	30.982
			793.541	17.2	1	0	12.416	1.025	0.431	4.15622	27.232	0.361	32.54	0.837	110.803	32.56	0	0	12.117	0	30.518
			794.541	16.372	1	0	12.592	1.053	0.442	4.2623	26.995	0.37	32.191	0.839	110.705	32.735	0	0	11.959	0	30.065
			795.541	16.372	1	0	12.764	1.081	0.452	4.35873	26.757	0.38	31.848	0.84	110.606	32.91	0	0	11.806	0	29.607
			796.541	16.372	1	0	12.958	1.104	0.461	4.44552	26.662	0.388	31.671	0.842	110.518	33.066	0	0	11.738	0	29.46
			797.541	22.489	1	0	13.15	1.127	0.47	4.5323	26.566	0.397	31.496	0.843	110.429	33.222	0	0	11.671	0	29.313
			798.541	22.489	1	0	13.078	1.135	0.471	4.54195	26.391	0.398	31.241	0.845	110.415	33.303	0	0	11.524	0	28.899
			799.541	21.23	1	0	13.008	1.143	0.472	4.55159	26.22	0.399	30.991	0.846	110.4	33.385	0	0	11.38	0	28.488
			800.541	21.23	1	0	12.968	1.151	0.473	4.56123	26.076	0.401	30.774	0.847	110.386	33.466	0	0	11.266	0	28.143
			801.541	16.912	1	0	12.975	1.139	0.472	4.55159	26.161	0.4	30.849	0.848	110.343	33.502	0	0	11.389	0	28.406
			802.542	16.912	1	0	12.978	1.116	0.468	4.51302	26.342	0.398	31.007	0.85	110.256	33.574	0	0	11.633	0	28.942
			803.542	17.56	1	0	13.047	1.105	0.47	4.5323	26.36	0.4	31	0.85	110.328	33.521	0	0	11.806	0	28.863
			804.542	17.56	1	0	13.168	1.094	0.477	4.59981	26.216	0.405	30.815	0.851	110.371	33.469	0	0	12.031	0	28.4
			805.542	17.56	1	0	13.294	1.084	0.483	4.65767	26.084	0.411	30.645	0.851	110.415	33.416	0	0	12.265	0	27.965
			806.542	17.704	1	0	13.425	1.073	0.49	4.72517	25.965	0.417	30.49	0.852	110.458	33.363	0	0	12.507	0	27.561
			807.542	17.704	1	0	13.443	1.038	0.496	4.78303	25.637	0.421	30.177	0.85	110.338	33.366	0	0	12.952	0	26.969
			808.542	18.135	1	0	13.352	1.015	0.495	4.77338	25.497	0.42	30.052	0.848	110.093	33.488	0	0	13.16	0	26.974
			809.542	18.135	1	0	13.314	0.991	0.495	4.77338	25.383	0.419	29.957	0.847	109.87	33.61	0	0	13.432	0	27.043
			810.542	18.135	1	0	13.174	0.943	0.485	4.67695	25.551	0.411	30.183	0.847	110.028	33.426	0	0	13.971	0	27.334
			811.542	18.135	1	0	13.021	0.895	0.475	4.58052	25.695	0.402	30.383	0.846	110.187	33.241	0	0	14.556	0	27.552
			812.542	9.931	1	0	12.722	0.854	0.459	4.42623	25.877	0.388	30.627	0.845	110.448	32.975	0	0	14.89	0	27.687
			813.542	9.931	1	0	12.41	0.814	0.444	4.28158	26.037	0.375	30.849	0.844	110.71	32.708	0	0	15.239	0	27.758
			814.542	10.615	1	0	11.76	0.774	0.426	4.108	25.599	0.359	30.36	0.843	110.978	32.442	0	0	15.189	0	26.292
			815.542	14.753	1	0	11.115	0.734	0.409	3.94407	25.133	0.344	29.84	0.842	111.247	32.176	0	0	15.14	0	24.708
			816.542	14.753	1	0	10.635	0.71	0.395	3.80906	24.81	0.332	29.482	0.842	111.455	31.943	0	0	14.982	0	23.489
			817.542	14.105	1	0	10.272	0.694	0.384	3.70299	24.59	0.323	29.222	0.841	111.68	31.749	0	0	14.792	0	22.531
			818.542	18.495	1	0	9.826	0.671	0.371	3.57763	24.287	0.312	28.888	0.841	111.882	31.523	0	0	14.646	0	21.333
			819.542	23.677	1	0	9.978	0.707	0.371	3.57763	24.791	0.313	29.399	0.843	111.919	31.519	0	0	14.119	0	22.489
			820.542	23.677	1	0	10.12	0.743	0.37	3.56798	25.261	0.313	29.867	0.846	111.957	31.514	0	0	13.628	0	23.508
			821.542	23.677	1	0	10.253	0.778	0.37	3.56798	25.701	0.314	30.296	0.848	111.994	31.509	0	0	13.171	0	24.409
			822.542	23.677	1	0	10.373	0.808	0.37	3.56798	26.1	0.315	30.69	0.85	112.154	31.412	0	0	12.835	0	25.041
			823.542	15.797	1	0	10.513	0.838	0.37	3.56798	26.5	0.316	31.076	0.853	112.314	31.314	0	0	12.545	0	25.637
			824.542	16.516	1	0	10.498	0.84	0.364	3.51013	26.943	0.312	31.426	0.857	112.718	31.092	0	0	12.504	0	25.965
			825.542	5.649	1	0	10.736	0.841	0.373	3.59691	26.838	0.325	30.836	0.87	113.078	30.869	0	0	12.763	0	24.235
			826.542	5.649	1	0	10.983	0.843	0.383	3.69335	26.762	0.338	30.32	0.883	113.437	30.646	0	0	13.034	0	22.605
			827.542	5.649	1	0	11.322	0.856	0.399	3.84764	26.517	0.356	29.73	0.892	113.688	30.518	0	0	13.231	0	20.893
			828.542	5.649	1	0	11.924	0.883	0.422	4.06943	26.447	0.38	29.387	0.9	113.867	30.463	0	0	13.506	0	19.837
			829.542	2.159	1	0	12.553	0.91	0.446	4.30087	26.44	0.404	29.147	0.907	114.045	30.407	0	0	13.793	0	19.009
			830.542	2.159	1	0	13.172	0.937	0.468	4.51302	26.453	0.428	28.953	0.914	114.224	30.351	0	0	14.053	0	18.279
			831.542	2.159	1	0	13.63	0.969	0.487	4.69624	26.362	0.449	28.605	0.922	114.51	30.275	0	0	14.072	0	17.056
			832.542	2.159	1	0	13.692	0.981	0.49	4.72517	26.365	0.453	28.509	0.925	114.751	30.145	0	0	13.951	0	16.447
			833.542	2.159	1	0	14.179	1.014	0.51	4.91803	26.272	0.475	28.188	0.932	115.046	30.066	0	0	13.986	0	15.229
			834.542	17.344	1	0	14.571	1.045	0.526	5.07232	26.218	0.494	27.909	0.939	115.226	30.075	0	0	13.945	0	14.311
			835.542	17.344	1	0	14.895	1.076	0.537	5.1784	26.28	0.509	27.736	0.948	115.434	30.085	0	0	13.844	0	13.682
			836.542	17.344	1	0	15.215	1.107	0.549	5.29412	26.332	0.524	27.564	0.955	115.643	30.094	0	0	13.744	0	13.044
			837.542	17.344	1	0	15.53	1.138	0.56	5.40019	26.372	0.539	27.393	0.963	115.852	30.104	0	0	13.645	0	12.397
			838.542	18.064	1	0	15.84	1.169	0.571	5.50627	26.404	0.554	27.223	0.97	116.06	30.114	0	0	13.548	0	11.741
			839.542	10.795	1	0	16.318	1.188	0.59	5.68949	26.363	0.575	27.054	0.974	116.394	30.003	0	0	13.734	0	10.839
			840.542	29.002	1	0	16.781	1.207	0.608	5.86307	26.332	0.595	26.9	0.979	116.705	29.893	0	0	13.902	0	9.967
			841.542	29.002	1	0	15.812	1.251	0.609	5.87271	24.801	0.597	25.3	0.98	116.681	30.09	0	0	12.639	0	4.832
			842.542	35.875	1	0	15.937	1.254	0.612	5.90164	24.886	0.601	25.351	0.982	116.741	30.042	0	0	12.708	0	4.865
			843.542	35.875	1	0	16.063	1.257	0.615	5.93057	24.973	0.604	25.404	0.983	116.801	29.994	0	0	12.778	0	4.903
			844.542	35.875	1	0	16.191	1.26	0.617	5.94986	25.061	0.608	25.458	0.984	116.861	29.946	0	0	12.848	0	4.946
			845.542	35.875	1	0	16.734	1.263	0.623	6.00771	25.655	0.614	26.046	0.985	116.914	29.898	0	0	13.247	0	6.846
			846.542	35.875	1	0	17.312	1.266	0.629	6.06557	26.291	0.62	26.677	0.986	116.967	29.85	0	0	13.672	0	8.798
			847.543	35.875	1	0	18.586	1.272	0.641	6.18129	27.704	0.633	28.079	0.987	117.072	29.754	0	0	14.608	0	12.86
			848.543	35.875	1	0	18.934	1.31	0.658	6.34523	27.557	0.646	28.056	0.982	116.341	30.209	0	0	14.457	0	13.726
			849.543	35.875	1	0	18.742	1.286	0.658	6.34523	27.258	0.644	27.825	0.98	115.873	30.437	0	0	14.577	0	13.733
			850.543	35.875	1	0	18.548	1.262	0.658	6.34523	26.954	0.642	27.588	0.977	115.405	30.665	0	0	14.699	0	13.709
			851.543	35.875	1	0	18.35	1.238	0.658	6.34523	26.645	0.641	27.344	0.974	114.938	30.893	0	0	14.823	0	13.654
			852.543	35.875	1	0	18.593	1.204	0.663	6.39344	26.754	0.643	27.578	0.97	114.561	31.037	0	0	15.439	0	14.855
			853.543	35.875	1	0	18.797	1.171	0.667	6.43202	26.829	0.644	27.777	0.966	114.185	31.181	0	0	16.057	0	15.924
			854.543	35.875	1	0	18.931	1.166	0.677	6.52845	26.626	0.65	27.745	0.96	113.556	31.454	0	0	16.233	0	16.475
			855.543	7.089	1	0	18.475	1.162	0.67	6.46095	26.257	0.637	27.603	0.951	112.974	31.728	0	0	15.902	0	16.706
			856.543	8.636	1	0	18.037	1.157	0.663	6.39344	25.906	0.625	27.484	0.943	112.391	32.001	0	0	15.585	0	16.993
			857.543	8.636	1	0	17.569	1.141	0.649	6.25844	25.739	0.607	27.508	0.936	111.921	32.176	0	0	15.397	0	17.516
			858.543	8.636	1	0	17.111	1.125	0.636	6.13308	25.582	0.59	27.551	0.929	111.451	32.351	0	0	15.213	0	18.086
			859.543	8.636	1	0	16.665	1.108	0.622	5.99807	25.435	0.573	27.616	0.921	110.981	32.526	0	0	15.034	0	18.706
			860.543	8.636	1	0	16.228	1.092	0.609	5.87271	25.299	0.556	27.704	0.913	110.511	32.701	0	0	14.859	0	19.378
			861.543	8.636	1	0	15.802	1.076	0.595	5.7377	25.172	0.539	27.815	0.905	110.041	32.876	0	0	14.688	0	20.102
			862.543	8.636	1	0	15.758	1.075	0.595	5.7377	25.105	0.536	27.849	0.901	109.782	33.011	0	0	14.652	0	20.47
			863.543	19.827	1	0	15.356	1.06	0.582	5.61234	24.994	0.52	27.985	0.893	109.327	33.181	0	0	14.491	0	21.229
			864.543	17.272	1	0	14.963	1.044	0.569	5.48698	24.893	0.503	28.147	0.884	108.872	33.35	0	0	14.334	0	22.04
			865.543	17.272	1	0	14.578	1.028	0.556	5.36162	24.801	0.486	28.337	0.875	108.417	33.519	0	0	14.18	0	22.907
			866.543	17.272	1	0	14.201	1.012	0.543	5.23626	24.72	0.47	28.558	0.866	107.962	33.689	0	0	14.029	0	23.831
			867.543	22.885	1	0	13.833	0.997	0.53	5.1109	24.65	0.453	28.812	0.856	107.507	33.858	0	0	13.881	0	24.815
			868.543	22.885	1	0	13.472	0.981	0.517	4.98554	24.59	0.436	29.103	0.845	107.052	34.028	0	0	13.736	0	25.86
			869.543	21.302	1	0	13.119	0.965	0.504	4.86017	24.542	0.42	29.434	0.834	106.597	34.197	0	0	13.595	0	26.969
			870.543	21.302	1	0	12.773	0.949	0.49	4.72517	24.506	0.403	29.81	0.822	106.142	34.367	0	0	13.456	0	28.146
			871.543	21.302	1	0	13.065	0.995	0.496	4.78303	24.863	0.407	30.284	0.821	105.414	34.645	0	0	13.125	0	29.552
			872.543	21.302	1	0	12.683	1.081	0.5	4.8216	24.041	0.41	29.338	0.819	104.604	35.16	0	0	11.729	0	28.138
			873.543	21.302	1	0	12.375	1.167	0.505	4.86982	23.348	0.413	28.546	0.818	103.794	35.676	0	0	10.601	0	26.948
			874.543	21.302	1	0	12.862	1.231	0.542	5.22662	22.663	0.439	27.947	0.811	103.318	35.959	0	0	10.448	0	25.792
			875.543	21.302	1	0	12.853	1.261	0.552	5.32305	22.26	0.446	27.539	0.808	102.761	36.342	0	0	10.19	0	25.348
			876.543	21.302	1	0	13.363	1.327	0.596	5.74735	21.478	0.478	26.781	0.802	102.27	36.634	0	0	10.068	0	23.669
			877.543	21.302	1	0	13.861	1.393	0.64	6.17165	20.785	0.51	26.095	0.797	101.778	36.927	0	0	9.949	0	22.076
			878.543	21.302	1	0	14.347	1.459	0.684	6.59595	20.164	0.542	25.468	0.792	101.287	37.22	0	0	9.832	0	20.557
			879.543	21.302	1	0	14.932	1.491	0.718	6.92382	20.016	0.567	25.361	0.789	101.579	37.009	0	0	10.016	0	19.712
			880.543	21.302	1	0	15.629	1.522	0.754	7.27097	19.963	0.593	25.365	0.787	101.778	36.798	0	0	10.266	0	19.186
			881.543	21.302	1	0	16.362	1.554	0.79	7.61813	19.959	0.62	25.426	0.785	101.977	36.586	0	0	10.529	0	18.823
			882.543	21.302	1	0	17.133	1.585	0.826	7.96528	20.001	0.647	25.539	0.783	102.176	36.375	0	0	10.806	0	18.615
			883.543	21.302	1	0	17.638	1.627	0.857	8.26422	19.866	0.67	25.416	0.782	102.284	36.248	0	0	10.843	0	17.8
			884.543	21.302	1	0	17.981	1.698	0.865	8.34137	20.094	0.678	25.648	0.783	102.404	36.227	0	0	10.59	0	18.159
			885.543	21.302	1	0	18.264	1.769	0.872	8.40887	20.273	0.685	25.821	0.785	102.524	36.205	0	0	10.324	0	18.326
			886.543	13.206	1	0	18.533	1.84	0.879	8.47637	20.432	0.692	25.969	0.787	102.644	36.184	0	0	10.071	0	18.412
			887.543	13.458	1	0	18.79	1.911	0.887	8.55352	20.574	0.699	26.095	0.788	102.764	36.162	0	0	9.83	0	18.424
			888.543	13.458	1	0	19.034	1.983	0.894	8.62102	20.699	0.706	26.2	0.79	102.884	36.14	0	0	9.601	0	18.37
			889.543	50.053	1	0	19.267	2.054	0.901	8.68852	20.809	0.713	26.287	0.792	103.004	36.119	0	0	9.382	0	18.256
			890.544	56.278	1	0	19.236	2.125	0.9	8.67888	20.804	0.714	26.218	0.794	102.953	36.186	0	0	9.051	0	17.851
			891.544	56.278	1	0	19.033	2.126	0.894	8.62102	20.735	0.71	26.118	0.794	102.783	36.275	0	0	8.952	0	17.734
			892.544	56.278	1	0	18.833	2.127	0.887	8.55352	20.67	0.705	26.023	0.794	102.613	36.363	0	0	8.856	0	17.63
			893.544	56.278	1	0	18.888	2.127	0.892	8.60174	20.621	0.708	25.97	0.794	102.682	36.306	0	0	8.882	0	17.342
			894.544	56.278	1	0	18.943	2.127	0.896	8.64031	20.573	0.712	25.917	0.794	102.752	36.248	0	0	8.908	0	17.056
			895.544	56.278	1	0	18.975	2.127	0.9	8.67888	20.535	0.714	25.875	0.794	102.817	36.191	0	0	8.923	0	16.803
			896.544	56.278	1	0	19.008	2.127	0.903	8.70781	20.496	0.716	25.834	0.793	102.881	36.133	0	0	8.938	0	16.55
			897.544	56.278	1	0	19.04	2.127	0.906	8.73674	20.458	0.719	25.793	0.793	102.946	36.076	0	0	8.954	0	16.297
			898.544	31.557	1	0	19.073	2.127	0.909	8.76567	20.421	0.721	25.753	0.793	103.011	36.018	0	0	8.969	0	16.044
			899.544	28.93	1	0	19.106	2.127	0.913	8.80424	20.383	0.723	25.713	0.793	103.076	35.961	0	0	8.984	0	15.792
			900.544	28.93	1	0	18.851	2.12	0.905	8.7271	20.289	0.717	25.606	0.792	102.946	35.989	0	0	8.89	0	15.544
			901.544	28.93	1	0	19.426	2.05	0.905	8.7271	20.882	0.716	26.399	0.791	103.059	35.905	0	0	9.475	0	18.154
			902.544	28.93	1	0	20.045	1.98	0.905	8.7271	21.525	0.715	27.257	0.79	103.172	35.821	0	0	10.123	0	20.788
			903.544	28.93	1	0	20.755	1.91	0.905	8.7271	22.263	0.713	28.237	0.788	103.284	35.737	0	0	10.867	0	23.573
			904.544	28.93	1	0	19.985	1.863	0.871	8.39923	22.253	0.688	28.187	0.789	103.052	35.893	0	0	10.73	0	23.944
			905.544	13.278	1	0	19.589	1.831	0.855	8.24494	22.209	0.675	28.141	0.789	102.898	35.959	0	0	10.7	0	24.08
			906.544	14.213	1	0	18.822	1.785	0.817	7.8785	22.324	0.646	28.24	0.79	102.673	36.11	0	0	10.545	0	24.808
			907.544	14.213	1	0	18.076	1.739	0.778	7.50241	22.477	0.616	28.384	0.792	102.448	36.26	0	0	10.394	0	25.634
			908.544	26.34	1	0	17.352	1.693	0.74	7.13597	22.674	0.587	28.577	0.793	102.222	36.411	0	0	10.248	0	26.563
			909.544	26.34	1	0	16.648	1.647	0.702	6.76953	22.922	0.558	28.826	0.795	101.997	36.562	0	0	10.105	0	27.605
			910.544	24.792	1	0	15.963	1.602	0.663	6.39344	23.227	0.529	29.139	0.797	101.772	36.713	0	0	9.967	0	28.767
			911.544	24.792	1	0	15.297	1.556	0.625	6.027	23.598	0.499	29.525	0.799	101.547	36.864	0	0	9.832	0	30.059
			912.544	24.792	1	0	14.168	1.505	0.58	5.59306	23.502	0.466	29.285	0.803	101.285	36.996	0	0	9.411	0	29.899
			913.544	24.792	1	0	13.132	1.455	0.536	5.16876	23.56	0.432	29.217	0.806	101.022	37.129	0	0	9.025	0	30.122
			914.544	24.792	1	0	12.105	1.376	0.513	4.94696	22.636	0.413	28.145	0.804	100.749	37.159	0	0	8.798	0	27.91
			915.544	12.594	1	0	11.166	1.297	0.492	4.74446	21.696	0.395	27.047	0.802	100.475	37.189	0	0	8.611	0	25.46
			916.544	13.494	1	0	10.266	1.217	0.472	4.55159	20.756	0.377	25.948	0.8	100.201	37.219	0	0	8.433	0	22.808
			917.544	13.494	1	0	9.402	1.138	0.451	4.34908	19.81	0.36	24.843	0.797	99.927	37.249	0	0	8.261	0	19.912
			918.544	13.494	1	0	8.573	1.059	0.431	4.15622	18.853	0.342	23.723	0.795	99.653	37.279	0	0	8.096	0	16.714
			919.544	13.494	1	0	8.102	0.992	0.424	4.08872	18.021	0.333	22.969	0.785	99.015	37.398	0	0	8.17	0	14.636
			920.544	13.494	1	0	7.55	0.918	0.412	3.973	17.227	0.321	22.072	0.78	98.795	37.431	0	0	8.223	0	11.748
			921.544	13.494	1	0	7.617	0.919	0.424	4.08872	16.859	0.327	21.862	0.771	98.425	37.443	0	0	8.286	0	10.98
			922.544	13.494	1	0	7.823	0.922	0.453	4.36837	16.206	0.343	21.41	0.757	97.873	37.456	0	0	8.481	0	9.243
			923.544	13.494	1	0	7.922	0.919	0.474	4.57088	15.701	0.355	20.931	0.75	97.726	37.384	0	0	8.618	0	7.166
			924.544	13.494	1	0	7.763	0.914	0.465	4.48409	15.666	0.348	20.938	0.748	97.514	37.452	0	0	8.49	0	7.36
			925.544	13.494	1	0	7.766	0.912	0.475	4.58052	15.344	0.352	20.689	0.742	97.123	37.524	0	0	8.519	0	6.482
			926.544	13.494	1	0	7.777	0.909	0.486	4.6866	15.009	0.358	20.404	0.736	96.736	37.596	0	0	8.558	0	5.43
			927.544	6.657	1	0	7.676	0.895	0.481	4.63838	14.961	0.352	20.441	0.732	96.48	37.618	0	0	8.573	0	5.695
			928.544	6.657	1	0	7.573	0.882	0.476	4.59016	14.914	0.346	20.479	0.728	96.223	37.64	0	0	8.586	0	5.963
			929.544	5.973	1	0	7.471	0.869	0.47	4.5323	14.864	0.341	20.517	0.724	95.967	37.661	0	0	8.6	0	6.231
			930.544	5.973	1	0	7.353	0.853	0.463	4.4648	14.842	0.334	20.596	0.721	95.722	37.687	0	0	8.622	0	6.691
			931.544	5.973	1	0	7.378	0.843	0.467	4.50338	14.742	0.336	20.512	0.719	95.672	37.628	0	0	8.752	0	6.252
			932.544	5.973	1	0	7.388	0.833	0.471	4.54195	14.639	0.337	20.427	0.717	95.616	37.568	0	0	8.866	0	5.805
			933.544	5.973	1	0	7.413	0.823	0.477	4.59981	14.492	0.341	20.282	0.715	95.607	37.488	0	0	9.008	0	5.06
			934.544	21.698	1	0	7.441	0.813	0.483	4.65767	14.342	0.344	20.131	0.712	95.597	37.409	0	0	9.157	0	4.278
			935.545	27.059	1	0	7.396	0.776	0.484	4.66731	14.189	0.342	20.05	0.708	95.734	37.126	0	0	9.528	0	3.479
			936.545	27.059	1	0	7.372	0.758	0.484	4.66731	14.109	0.341	20.003	0.705	95.801	36.985	0	0	9.724	0	3.049
			937.544	34.94	1	0	7.372	0.758	0.484	4.66731	14.109	0.341	20.003	0.705	95.801	36.985	0	0	9.724	0	3.049
			938.544	36.919	1	0	7.348	0.74	0.484	4.66731	14.025	0.34	19.951	0.703	95.868	36.843	0	0	9.929	0	2.597
			939.545	36.919	1	0	7.295	0.704	0.485	4.67695	13.849	0.339	19.834	0.698	96.003	36.56	0	0	10.366	0	1.619
			940.545	36.919	1	0	7.323	0.707	0.487	4.69624	13.856	0.34	19.845	0.698	95.998	36.534	0	0	10.353	0	1.596
			941.545	19.107	1	0	7.352	0.711	0.489	4.71553	13.864	0.341	19.856	0.698	95.993	36.508	0	0	10.341	0	1.571
			942.545	18.963	1	0	7.688	0.719	0.497	4.79267	14.274	0.347	20.437	0.698	96.027	36.5	0	0	10.69	0	4.09
			943.545	18.963	1	0	7.951	0.727	0.501	4.83124	14.638	0.35	20.962	0.698	96.063	36.493	0	0	10.931	0	6.249
			944.545	16.948	1	0	8.296	0.736	0.507	4.8891	15.126	0.354	21.661	0.698	96.098	36.486	0	0	11.277	0	8.979
			945.545	17.272	1	0	8.747	0.721	0.512	4.93732	15.751	0.357	22.588	0.697	96.336	36.282	0	0	12.134	0	12.05
			946.545	17.272	1	0	9.273	0.706	0.518	4.99518	16.491	0.361	23.682	0.696	96.573	36.078	0	0	13.132	0	15.408
			947.545	19.899	1	0	9.967	0.697	0.53	5.1109	17.278	0.369	24.872	0.695	96.808	35.879	0	0	14.308	0	18.733
			948.545	20.366	1	0	10.797	0.687	0.543	5.23626	18.255	0.377	26.339	0.693	97.043	35.68	0	0	15.715	0	22.48
			949.545	13.818	1	0	10.743	0.665	0.534	5.14947	18.431	0.371	26.529	0.695	97.655	35.39	0	0	16.154	0	22.499
			950.545	13.818	1	0	10.644	0.658	0.527	5.08197	18.485	0.366	26.616	0.695	97.866	35.26	0	0	16.171	0	22.505
			951.545	13.818	1	0	10.672	0.654	0.526	5.07232	18.565	0.366	26.647	0.697	98.182	35.181	0	0	16.322	0	22.455
			952.545	13.818	1	0	10.594	0.638	0.518	4.99518	18.653	0.363	26.66	0.7	98.701	35.023	0	0	16.592	0	22.224
			953.545	13.818	1	0	10.586	0.639	0.516	4.97589	18.705	0.361	26.718	0.7	98.809	35.028	0	0	16.58	0	22.382
			954.545	13.818	1	0	10.813	0.65	0.531	5.12054	18.606	0.371	26.596	0.7	98.706	35.112	0	0	16.647	0	22.204
			955.545	15.473	1	0	10.805	0.65	0.529	5.10125	18.655	0.37	26.65	0.7	98.811	35.116	0	0	16.635	0	22.352
			956.545	15.473	1	0	10.798	0.65	0.528	5.09161	18.704	0.369	26.704	0.7	98.915	35.121	0	0	16.623	0	22.501
			957.545	15.473	1	0	10.502	0.647	0.519	5.00482	18.473	0.364	26.326	0.702	98.985	35.126	0	0	16.232	0	21.521
			958.545	11.73	1	0	10.222	0.644	0.511	4.92768	18.258	0.359	25.973	0.703	99.054	35.13	0	0	15.864	0	20.583
			959.545	11.73	1	0	9.954	0.642	0.503	4.85053	18.059	0.354	25.642	0.704	99.124	35.135	0	0	15.511	0	19.683
			960.545	11.91	1	0	9.718	0.642	0.497	4.79267	17.854	0.351	25.298	0.706	99.182	35.135	0	0	15.148	0	18.71
			961.545	11.91	1	0	9.276	0.641	0.487	4.69624	17.368	0.345	24.571	0.707	99.24	35.135	0	0	14.463	0	16.562
			962.545	19.755	1	0	8.872	0.641	0.478	4.60945	16.935	0.338	23.921	0.708	99.298	35.135	0	0	13.837	0	14.532
			963.545	19.755	1	0	8.732	0.643	0.473	4.56123	16.838	0.335	23.795	0.708	99.207	35.167	0	0	13.585	0	14.187
			964.545	11.479	1	0	8.75	0.644	0.48	4.62874	16.655	0.339	23.568	0.707	99.117	35.2	0	0	13.579	0	13.502
			965.545	11.479	1	0	8.747	0.655	0.483	4.65767	16.564	0.342	23.416	0.707	99.075	35.251	0	0	13.361	0	13.07
			966.545	25.692	1	0	8.832	0.664	0.495	4.77338	16.323	0.35	23.093	0.707	98.905	35.347	0	0	13.3	0	12.139
			967.545	34.976	1	0	8.916	0.674	0.508	4.89875	16.091	0.359	22.784	0.706	98.734	35.443	0	0	13.238	0	11.224
			968.545	34.976	1	0	9	0.683	0.521	5.02411	15.87	0.367	22.487	0.706	98.564	35.539	0	0	13.178	0	10.325
			969.545	34.976	1	0	9.083	0.692	0.533	5.13983	15.657	0.376	22.202	0.705	98.394	35.634	0	0	13.118	0	9.441
			970.545	34.976	1	0	9.007	0.706	0.53	5.1109	15.659	0.374	22.189	0.706	98.334	35.697	0	0	12.751	0	9.472
			971.545	34.976	1	0	8.972	0.699	0.526	5.07232	15.687	0.37	22.283	0.704	98.346	35.644	0	0	12.843	0	9.74
			972.545	9.931	1	0	9.126	0.692	0.543	5.23626	15.449	0.38	22.049	0.701	98.224	35.661	0	0	13.194	0	8.926
			973.545	9.931	1	0	9.289	0.685	0.56	5.40019	15.239	0.39	21.846	0.698	98.101	35.678	0	0	13.565	0	8.217
			974.545	9.931	1	0	9.57	0.678	0.575	5.54484	15.279	0.4	21.976	0.695	97.977	35.694	0	0	14.117	0	8.77
			975.545	9.931	1	0	10.012	0.678	0.6	5.78592	15.304	0.416	22.068	0.693	98.049	35.63	0	0	14.768	0	8.982
			976.545	6.837	1	0	10.303	0.701	0.626	6.03664	15.152	0.433	21.875	0.693	97.919	35.762	0	0	14.695	0	8.44
			977.545	6.837	1	0	10.561	0.724	0.647	6.23915	15.063	0.448	21.768	0.692	97.79	35.893	0	0	14.583	0	8.215
			978.545	14.681	1	0	10.74	0.742	0.661	6.37416	15.025	0.457	21.717	0.692	97.662	36.021	0	0	14.474	0	8.211
			979.545	27.383	1	0	10.917	0.76	0.675	6.50916	14.984	0.467	21.662	0.692	97.535	36.148	0	0	14.366	0	8.191
			980.546	27.383	1	0	11.536	0.796	0.718	6.92382	14.931	0.497	21.596	0.691	97.281	36.402	0	0	14.498	0	8.319
			981.546	27.383	1	0	11.662	0.796	0.727	7.01061	14.919	0.502	21.586	0.691	97.439	36.32	0	0	14.651	0	8.107
			982.546	27.383	1	0	11.682	0.796	0.727	7.01061	14.946	0.502	21.634	0.691	97.598	36.239	0	0	14.668	0	8.124
			983.546	27.383	1	0	11.701	0.797	0.727	7.01061	14.973	0.502	21.682	0.691	97.756	36.157	0	0	14.686	0	8.14
			984.546	9.967	1	0	11.72	0.797	0.726	7.00096	15.001	0.501	21.73	0.69	97.914	36.076	0	0	14.703	0	8.156
			985.546	11.695	1	0	12.207	0.884	0.715	6.89489	15.986	0.497	23.006	0.695	98.454	35.917	0	0	13.813	0	12.226
			986.546	33.608	1	0	12.685	0.97	0.705	6.79846	16.954	0.493	24.227	0.7	98.993	35.759	0	0	13.073	0	15.722
			987.546	33.608	1	0	13.58	1.07	0.718	6.92382	17.924	0.505	25.484	0.703	99.44	35.651	0	0	12.689	0	19.055
			988.546	27.815	1	0	14.424	1.17	0.731	7.04918	18.788	0.517	26.583	0.707	99.886	35.543	0	0	12.327	0	21.651
			989.546	39.366	1	0	15.221	1.27	0.744	7.17454	19.557	0.528	27.543	0.71	100.332	35.435	0	0	11.985	0	23.68
			990.546	39.366	1	0	15.975	1.37	0.757	7.2999	20.241	0.54	28.38	0.713	100.778	35.327	0	0	11.662	0	25.263
			991.546	34.868	1	0	16.998	1.47	0.773	7.45419	21.156	0.554	29.526	0.717	101.224	35.22	0	0	11.565	0	27.474
			992.546	34.868	1	0	18.004	1.57	0.789	7.60849	22.012	0.568	30.587	0.72	101.67	35.112	0	0	11.47	0	29.328
			993.546	34.868	1	0	18.526	1.668	0.797	7.68563	22.455	0.577	31.02	0.724	102.224	34.989	0	0	11.104	0	29.704
			994.546	34.868	1	0	18.736	1.767	0.794	7.6567	22.845	0.579	31.352	0.729	102.778	34.867	0	0	10.604	0	29.837
			995.546	34.868	1	0	18.831	1.825	0.79	7.61813	23.105	0.578	31.57	0.732	103.069	34.803	0	0	10.316	0	29.968
			996.546	34.868	1	0	18.203	1.842	0.774	7.46384	22.812	0.569	31.031	0.735	103.494	34.752	0	0	9.882	0	28.643
			997.546	34.868	1	0	17.625	1.859	0.757	7.2999	22.571	0.559	30.56	0.739	103.919	34.701	0	0	9.482	0	27.427
			998.546	34.868	1	0	17.092	1.875	0.741	7.14561	22.378	0.55	30.151	0.742	104.344	34.65	0	0	9.113	0	26.318
			999.546	34.868	1	0	16.598	1.892	0.725	6.99132	22.229	0.541	29.8	0.746	104.768	34.599	0	0	8.772	0	25.313
			1000.55	22.849	1	0	16.35	1.904	0.724	6.98168	21.923	0.542	29.3	0.748	105.086	34.58	0	0	8.585	0	24
			1001.55	23.965	1	0	16.046	1.917	0.722	6.96239	21.587	0.542	28.758	0.751	105.404	34.562	0	0	8.371	0	22.531
			1002.55	23.965	1	0	15.563	1.928	0.7	6.75024	21.599	0.529	28.582	0.756	105.852	34.476	0	0	8.072	0	21.84
			1003.55	23.965	1	0	15.115	1.94	0.678	6.53809	21.658	0.516	28.458	0.761	106.3	34.39	0	0	7.793	0	21.281
			1004.55	23.965	1	0	14.302	1.951	0.658	6.34523	21.124	0.503	27.599	0.765	106.748	34.304	0	0	7.331	0	18.676
			1005.55	23.965	1	0	13.513	1.956	0.627	6.04629	20.927	0.484	27.147	0.771	107.006	34.297	0	0	6.909	0	17.332
			1006.55	23.965	1	0	12.809	1.96	0.597	5.75699	20.85	0.464	26.836	0.777	107.264	34.29	0	0	6.534	0	16.369
			1007.55	23.965	1	0	12.192	1.965	0.57	5.49662	20.765	0.447	26.521	0.783	107.521	34.283	0	0	6.204	0	15.37
			1008.55	23.965	1	0	11.634	1.97	0.544	5.2459	20.777	0.43	26.315	0.79	107.779	34.276	0	0	5.906	0	14.689
			1009.55	23.965	1	0	11.229	1.959	0.519	5.00482	21.018	0.413	26.389	0.796	107.463	34.408	0	0	5.732	0	15.277
			1010.55	23.965	1	0	11.094	1.948	0.503	4.85053	21.427	0.405	26.622	0.805	107.145	34.541	0	0	5.695	0	16.348
			1011.55	9.14	1	0	10.961	1.937	0.487	4.69624	21.867	0.396	26.871	0.814	106.827	34.673	0	0	5.658	0	17.44
			1012.55	9.14	1	0	10.883	1.926	0.475	4.58052	22.266	0.387	27.293	0.816	106.637	34.712	0	0	5.651	0	18.811
			1013.55	9.14	1	0	10.805	1.915	0.462	4.45516	22.688	0.378	27.74	0.818	106.449	34.752	0	0	5.643	0	20.205
			1014.55	9.14	1	0	10.727	1.904	0.45	4.33944	23.134	0.369	28.208	0.82	106.261	34.791	0	0	5.635	0	21.615
			1015.55	9.14	1	0	10.649	1.893	0.438	4.22372	23.605	0.36	28.701	0.822	106.073	34.831	0	0	5.627	0	23.039
			1016.55	9.14	1	0	10.376	1.802	0.44	4.24301	22.857	0.357	28.159	0.812	105.565	34.944	0	0	5.758	0	22.245
			1017.55	9.14	1	0	10.07	1.711	0.44	4.24301	22.123	0.353	27.613	0.801	105.056	35.058	0	0	5.885	0	21.401
			1018.55	9.14	1	0	9.75	1.62	0.441	4.25265	21.357	0.348	27.014	0.791	104.548	35.172	0	0	6.017	0	20.36
			1019.55	5.433	1	0	9.42	1.528	0.44	4.24301	20.63	0.344	26.363	0.783	104.1	35.262	0	0	6.165	0	19.067
			1020.55	5.433	1	0	9.071	1.436	0.439	4.23337	19.874	0.34	25.659	0.775	103.652	35.353	0	0	6.319	0	17.545
			1021.55	5.433	1	0	8.705	1.343	0.437	4.21408	19.072	0.335	24.883	0.766	103.204	35.444	0	0	6.481	0	15.695
			1022.55	5.433	1	0	8.309	1.252	0.432	4.16586	18.358	0.329	24.147	0.76	102.821	35.532	0	0	6.639	0	13.852
			1023.55	5.433	1	0	7.894	1.16	0.427	4.11765	17.579	0.322	23.317	0.754	102.438	35.62	0	0	6.805	0	11.556
			1024.55	6.909	1	0	7.457	1.068	0.422	4.06943	16.73	0.316	22.383	0.747	102.055	35.708	0	0	6.981	0	8.699
			1025.55	16.912	1	0	6.997	0.977	0.417	4.02122	15.803	0.309	21.334	0.741	101.672	35.796	0	0	7.165	0	5.128
			1026.55	16.912	1	0	6.513	0.883	0.414	3.99229	14.721	0.304	20.058	0.734	101.333	35.868	0	0	7.375	0	0.145
			1027.55	21.266	1	0	6.608	0.868	0.425	4.09836	14.544	0.31	19.929	0.73	101.106	35.873	0	0	7.608	0	-0.37
			1028.55	21.194	1	0	6.709	0.854	0.436	4.20444	14.388	0.316	19.821	0.726	100.879	35.878	0	0	7.857	0	-0.787
			1029.55	21.194	1	0	6.789	0.836	0.442	4.2623	14.331	0.32	19.812	0.723	100.7	35.868	0	0	8.126	0	-0.751
			1030.55	21.194	1	0	6.875	0.817	0.448	4.32015	14.287	0.323	19.817	0.721	100.521	35.859	0	0	8.413	0	-0.647
			1031.55	25.116	1	0	6.968	0.799	0.455	4.38766	14.254	0.327	19.838	0.719	100.342	35.85	0	0	8.722	0	-0.47
			1032.55	24.469	1	0	7.051	0.78	0.459	4.42623	14.266	0.328	19.927	0.716	100.166	35.845	0	0	9.037	0	0.041
			1033.55	24.469	1	0	7.144	0.762	0.463	4.4648	14.284	0.331	20.024	0.713	99.99	35.84	0	0	9.38	0	0.578
			1034.55	22.993	1	0	7.244	0.743	0.468	4.51302	14.315	0.333	20.137	0.711	99.813	35.836	0	0	9.75	0	1.181
			1035.55	22.597	1	0	7.629	0.722	0.474	4.57088	14.856	0.336	20.926	0.71	99.771	35.755	0	0	10.572	0	4.544
			1036.55	22.597	1	0	8.084	0.7	0.479	4.61909	15.515	0.34	21.883	0.709	99.73	35.673	0	0	11.544	0	8.288
			1037.55	18.315	1	0	8.631	0.679	0.485	4.67695	16.326	0.343	23.055	0.708	99.688	35.592	0	0	12.714	0	12.448
			1038.55	18.387	1	0	9.342	0.655	0.492	4.74446	17.348	0.348	24.534	0.707	99.651	35.495	0	0	14.265	0	17.097
			1039.55	18.387	1	0	10.25	0.631	0.5	4.8216	18.688	0.353	26.466	0.706	99.614	35.397	0	0	16.247	0	22.372
			1040.55	18.387	1	0	11.118	0.622	0.506	4.87946	20.003	0.357	28.362	0.705	100.15	35.16	0	0	17.863	0	26.583
			1041.55	20.654	1	0	11.389	0.625	0.51	4.91803	20.321	0.359	28.893	0.703	100.491	35.088	0	0	18.21	0	27.656
			1042.55	21.014	1	0	11.672	0.628	0.515	4.96625	20.653	0.361	29.445	0.701	100.832	35.016	0	0	18.573	0	28.733
			1043.55	21.014	1	0	11.771	0.632	0.515	4.96625	20.815	0.364	29.503	0.706	101.046	35.037	0	0	18.635	0	28.891
			1044.55	16.156	1	0	11.704	0.625	0.507	4.8891	21.002	0.359	29.662	0.708	101.308	35.007	0	0	18.737	0	29.171
			1045.55	16.156	1	0	11.62	0.618	0.499	4.81196	21.185	0.354	29.809	0.711	101.57	34.977	0	0	18.816	0	29.422
			1046.55	16.156	1	0	11.535	0.61	0.49	4.72517	21.373	0.35	29.958	0.713	101.832	34.947	0	0	18.895	0	29.673
			1047.55	13.818	1	0	11.379	0.6	0.478	4.60945	21.576	0.343	30.07	0.718	102.046	34.917	0	0	18.977	0	29.838
			1048.55	14.249	1	0	11.232	0.589	0.467	4.50338	21.78	0.337	30.176	0.722	102.26	34.886	0	0	19.078	0	29.987
			1049.55	14.249	1	0	10.771	0.573	0.45	4.33944	21.611	0.328	29.674	0.728	102.68	34.673	0	0	18.79	0	28.606
			1050.55	11.838	1	0	10.31	0.559	0.434	4.18515	21.37	0.318	29.156	0.733	103.039	34.483	0	0	18.433	0	27.186
			1051.55	11.802	1	0	10.132	0.546	0.421	4.05979	21.577	0.31	29.369	0.735	103.302	34.32	0	0	18.563	0	27.356
			1052.55	11.802	1	0	10.024	0.54	0.415	4.00193	21.674	0.306	29.384	0.738	103.481	34.275	0	0	18.556	0	27.305
			1053.55	13.638	1	0	9.8	0.518	0.4	3.85728	21.872	0.294	29.693	0.737	103.761	33.998	0	0	18.91	0	27.459
			1054.55	13.638	1	0	9.724	0.51	0.397	3.82835	21.809	0.292	29.656	0.735	103.631	34.035	0	0	19.051	0	27.419
			1055.55	13.638	1	0	9.635	0.503	0.393	3.78978	21.779	0.29	29.569	0.737	103.754	33.982	0	0	19.16	0	27.132
			1056.55	21.878	1	0	9.536	0.495	0.39	3.76085	21.708	0.286	29.517	0.735	103.619	34.021	0	0	19.275	0	27.059
			1057.55	21.95	1	0	9.415	0.488	0.384	3.70299	21.713	0.282	29.57	0.734	103.44	34.076	0	0	19.278	0	27.234
			1058.55	21.95	1	0	9.47	0.49	0.388	3.74156	21.591	0.284	29.488	0.732	103.229	34.157	0	0	19.327	0	27.198
			1059.55	12.162	1	0	9.525	0.492	0.393	3.78978	21.473	0.287	29.409	0.73	103.018	34.239	0	0	19.377	0	27.167
			1060.55	11.659	1	0	9.594	0.497	0.399	3.84764	21.356	0.29	29.372	0.727	102.756	34.335	0	0	19.308	0	27.258
			1061.55	11.659	1	0	9.878	0.513	0.416	4.01157	21.129	0.302	29.133	0.725	102.569	34.445	0	0	19.256	0	26.975
			1062.55	11.659	1	0	10.235	0.529	0.443	4.27194	20.657	0.32	28.555	0.723	102.382	34.555	0	0	19.345	0	25.931
			1063.55	11.659	1	0	10.648	0.546	0.472	4.55159	20.254	0.341	28.05	0.722	102.193	34.661	0	0	19.518	0	24.986
			1064.55	5.577	1	0	10.824	0.549	0.483	4.65767	20.118	0.348	27.902	0.721	102.183	34.651	0	0	19.708	0	24.631
			1065.55	5.613	1	0	11.015	0.553	0.495	4.77338	19.978	0.357	27.747	0.72	102.173	34.642	0	0	19.92	0	24.256
			1066.55	8.42	1	0	11.467	0.571	0.518	4.99518	19.965	0.374	27.681	0.721	102.044	34.754	0	0	20.083	0	24.302
			1067.55	8.312	1	0	12.398	0.607	0.563	5.42912	19.983	0.407	27.622	0.723	101.785	34.98	0	0	20.423	0	24.555
			1068.55	8.312	1	0	12.398	0.607	0.563	5.42912	19.983	0.407	27.622	0.723	101.785	34.98	0	0	20.423	0	24.555
			1069.55	15.365	1	0	12.539	0.617	0.571	5.50627	19.962	0.413	27.576	0.724	101.775	35.018	0	0	20.307	0	24.51
			1070.55	14.537	1	0	12.816	0.638	0.587	5.66056	19.912	0.426	27.476	0.725	101.756	35.095	0	0	20.078	0	24.395
			1071.55	14.537	1	0	12.604	0.637	0.58	5.59306	19.835	0.42	27.401	0.724	101.95	34.963	0	0	19.79	0	23.989
			1072.55	25.944	1	0	12.397	0.636	0.572	5.51591	19.765	0.414	27.337	0.723	102.145	34.831	0	0	19.507	0	23.608
			1073.55	25.944	1	0	12.528	0.657	0.576	5.55448	19.907	0.417	27.473	0.725	102.238	34.826	0	0	19.059	0	23.922
			1074.55	22.202	1	0	12.825	0.69	0.588	5.6702	20.024	0.428	27.528	0.727	102.279	34.874	0	0	18.592	0	24.116
			1075.55	35.443	1	0	13.308	0.722	0.61	5.88235	20.122	0.446	27.533	0.731	102.32	34.922	0	0	18.425	0	24.176
			1076.55	44.799	1	0	13.782	0.755	0.632	6.0945	20.201	0.464	27.519	0.734	102.36	34.97	0	0	18.261	0	24.179
			1077.55	44.799	1	0	13.922	0.765	0.639	6.16201	20.2	0.47	27.454	0.736	102.425	34.994	0	0	18.209	0	24.044
			1078.55	26.628	1	0	14.107	0.774	0.648	6.24879	20.204	0.478	27.392	0.738	102.49	35.018	0	0	18.216	0	23.914
			1079.55	27.527	1	0	14.678	0.789	0.662	6.3838	20.587	0.489	27.903	0.738	102.341	35.232	0	0	18.602	0	25.52
			1080.55	36.163	1	0	15.061	0.796	0.668	6.44166	20.952	0.493	28.423	0.737	102.209	35.404	0	0	18.923	0	27.032
			1081.55	36.163	1	0	15.051	0.802	0.672	6.48023	20.836	0.496	28.21	0.739	102.178	35.548	0	0	18.757	0	26.765
			1082.55	36.163	1	0	14.843	0.792	0.661	6.37416	20.859	0.489	28.211	0.739	102.273	35.529	0	0	18.733	0	26.75
			1083.55	22.274	1	0	15.079	0.81	0.678	6.53809	20.702	0.502	27.937	0.741	102.19	35.742	0	0	18.611	0	26.431
			1084.55	22.274	1	0	15.058	0.805	0.674	6.49952	20.79	0.501	27.987	0.743	102.571	35.589	0	0	18.701	0	26.302
			1085.55	22.274	1	0	14.886	0.79	0.662	6.3838	20.894	0.492	28.118	0.743	102.726	35.478	0	0	18.837	0	26.449
			1086.55	13.71	1	0	14.869	0.79	0.661	6.37416	20.909	0.492	28.079	0.745	102.958	35.43	0	0	18.825	0	26.276
			1087.55	13.71	1	0	14.852	0.789	0.659	6.35487	20.925	0.492	28.041	0.746	103.19	35.381	0	0	18.813	0	26.102
			1088.55	25.98	1	0	14.647	0.777	0.646	6.22951	21.037	0.484	28.111	0.748	103.543	35.209	0	0	18.841	0	25.996
			1089.55	25.98	1	0	14.441	0.765	0.633	6.10415	21.153	0.475	28.182	0.751	103.896	35.037	0	0	18.869	0	25.89
			1090.55	34.94	1	0	14.268	0.753	0.622	5.99807	21.236	0.468	28.218	0.753	104.249	34.866	0	0	18.94	0	25.698
			1091.55	34.94	1	0	13.999	0.738	0.605	5.83414	21.369	0.457	28.336	0.754	104.369	34.801	0	0	18.979	0	25.884
			1092.55	19.323	1	0	13.634	0.722	0.58	5.59306	21.667	0.439	28.647	0.756	104.49	34.736	0	0	18.887	0	26.512
			1093.55	21.374	1	0	13.369	0.703	0.557	5.37126	22.072	0.423	29.086	0.759	104.768	34.541	0	0	19.026	0	27.192
			1094.55	21.374	1	0	13.312	0.696	0.551	5.3134	22.228	0.419	29.237	0.76	104.873	34.457	0	0	19.132	0	27.392
			1095.55	12.018	1	0	13.127	0.689	0.538	5.18804	22.429	0.41	29.433	0.762	104.977	34.374	0	0	19.054	0	27.686
			1096.55	12.342	1	0	12.766	0.671	0.517	4.98554	22.633	0.394	29.697	0.762	105.063	34.248	0	0	19.028	0	28.052
			1097.55	12.342	1	0	12.406	0.653	0.496	4.78303	22.857	0.378	29.985	0.762	105.149	34.123	0	0	19.002	0	28.456
			1098.55	10.903	1	0	12.261	0.662	0.483	4.65767	23.236	0.369	30.377	0.765	105.249	34.114	0	0	18.519	0	29.257
			1099.55	10.903	1	0	12.322	0.681	0.482	4.64802	23.449	0.37	30.555	0.767	105.228	34.192	0	0	18.087	0	29.752
			1100.55	10.903	1	0	12.237	0.68	0.478	4.60945	23.507	0.367	30.594	0.768	105.172	34.229	0	0	17.983	0	29.889
			1101.55	13.134	1	0	12.386	0.7	0.48	4.62874	23.731	0.37	30.769	0.771	105.15	34.311	0	0	17.687	0	30.373
			1102.55	13.134	1	0	12.641	0.697	0.492	4.74446	23.624	0.381	30.544	0.773	105.049	34.466	0	0	18.141	0	30.169
			1103.55	11.047	1	0	12.785	0.697	0.496	4.78303	23.713	0.384	30.63	0.774	104.987	34.512	0	0	18.353	0	30.414
			1104.55	11.047	1	0	12.628	0.672	0.49	4.72517	23.63	0.379	30.54	0.774	104.982	34.486	0	0	18.805	0	30.185
			1105.55	10.111	1	0	12.463	0.646	0.484	4.66731	23.526	0.374	30.423	0.773	104.977	34.459	0	0	19.279	0	29.894
			1106.55	16.984	1	0	12.109	0.621	0.47	4.5323	23.462	0.363	30.372	0.773	104.973	34.433	0	0	19.488	0	29.726
			1107.55	16.984	1	0	12.357	0.643	0.472	4.55159	23.917	0.365	30.869	0.775	104.879	34.502	0	0	19.208	0	30.845
			1108.55	19.143	1	0	12.946	0.688	0.488	4.70588	24.355	0.38	31.321	0.778	104.762	34.596	0	0	18.818	0	31.898
			1109.55	19.143	1	0	13.484	0.733	0.504	4.86017	24.718	0.393	31.68	0.78	104.668	34.69	0	0	18.407	0	32.737
			1110.55	13.026	1	0	14	0.777	0.519	5.00482	25.012	0.407	31.956	0.783	104.575	34.783	0	0	18.015	0	33.394
			1111.55	13.026	1	0	13.936	0.775	0.516	4.97589	25.041	0.405	31.904	0.785	104.848	34.574	0	0	17.972	0	32.978
			1112.55	13.026	1	0	13.86	0.774	0.513	4.94696	25.063	0.404	31.841	0.787	105.121	34.366	0	0	17.912	0	32.537
			1113.55	21.446	1	0	13.783	0.772	0.51	4.91803	25.085	0.402	31.779	0.789	105.395	34.157	0	0	17.853	0	32.092
			1114.55	21.446	1	0	13.683	0.775	0.508	4.89875	25.011	0.402	31.574	0.792	105.594	34.042	0	0	17.648	0	31.514
			1115.55	24.936	1	0	13.028	0.778	0.499	4.81196	24.235	0.398	30.405	0.797	106.301	33.493	0	0	16.756	0	28.23
			1116.55	22.13	1	0	13.085	0.772	0.502	4.84089	24.177	0.403	30.097	0.803	106.951	32.956	0	0	16.953	0	26.638
			1117.55	22.13	1	0	13.085	0.772	0.502	4.84089	24.177	0.403	30.097	0.803	106.951	32.956	0	0	16.953	0	26.638
			1118.55	19.539	1	0	14.077	0.824	0.583	5.62199	22.487	0.458	28.643	0.785	105.956	33.368	0	0	17.092	0	23.94
			1119.55	19.539	1	0	14.577	0.852	0.625	6.027	21.803	0.486	28.029	0.778	105.412	33.625	0	0	17.118	0	22.835
			1120.55	19.539	1	0	15.151	0.881	0.662	6.3838	21.419	0.515	27.54	0.778	105.121	33.776	0	0	17.192	0	21.79
			1121.55	37.207	1	0	15.623	0.904	0.694	6.69238	21.122	0.54	27.146	0.778	104.997	33.802	0	0	17.282	0	20.729
			1122.55	37.207	1	0	16.1	0.927	0.725	6.99132	20.858	0.565	26.795	0.778	104.872	33.829	0	0	17.373	0	19.751
			1123.55	38.178	1	0	16.454	0.953	0.755	7.28062	20.521	0.588	26.353	0.779	104.584	33.989	0	0	17.265	0	18.737
			1124.55	38.178	1	0	16.297	0.979	0.757	7.2999	20.286	0.59	26.027	0.779	104.296	34.15	0	0	16.64	0	18.023
			1125.55	8.708	1	0	16.276	1.006	0.766	7.38669	20.07	0.597	25.737	0.78	104.009	34.311	0	0	16.184	0	17.393
			1126.55	8.708	1	0	16.228	1.034	0.772	7.44455	19.873	0.602	25.488	0.78	103.716	34.531	0	0	15.697	0	16.982
			1127.55	8.708	1	0	16.602	1.062	0.796	7.67599	19.749	0.62	25.353	0.779	103.423	34.752	0	0	15.634	0	16.909
			1128.55	8.708	1	0	16.889	1.062	0.812	7.83028	19.691	0.631	25.345	0.777	103.116	34.853	0	0	15.904	0	17.091
			1129.55	5.433	1	0	16.586	1.027	0.796	7.67599	19.701	0.618	25.378	0.776	103.603	34.375	0	0	16.145	0	16.355
			1130.55	6.981	1	0	16.333	1.003	0.774	7.46384	19.911	0.601	25.639	0.777	104.095	33.951	0	0	16.29	0	16.374
			1131.55	16.444	1	0	16.47	0.987	0.797	7.68563	19.496	0.615	25.261	0.772	103.429	34.102	0	0	16.693	0	15.584
			1132.55	56.673	1	0	16.6	1.003	0.812	7.83028	19.294	0.624	25.106	0.768	102.833	34.172	0	0	16.548	0	15.179
			1133.55	55.486	1	0	16.651	0.997	0.815	7.85921	19.28	0.625	25.16	0.766	102.343	34.367	0	0	16.706	0	15.777
			1134.55	55.486	1	0	16.758	1.005	0.819	7.89778	19.313	0.626	25.273	0.764	102.201	34.311	0	0	16.682	0	15.983
			1135.55	50.916	1	0	16.865	1.012	0.824	7.946	19.345	0.628	25.385	0.762	102.06	34.255	0	0	16.658	0	16.184
			1136.55	50.916	1	0	16.878	1.02	0.824	7.946	19.353	0.627	25.458	0.76	101.918	34.199	0	0	16.542	0	16.265
			1137.55	50.916	1	0	16.484	0.983	0.809	7.80135	19.214	0.612	25.404	0.756	101.863	34.051	0	0	16.774	0	15.938
			1138.55	50.916	1	0	16.078	0.945	0.794	7.6567	19.055	0.597	25.329	0.752	101.807	33.902	0	0	17.013	0	15.54
			1139.55	22.094	1	0	15.641	0.907	0.778	7.50241	18.872	0.582	25.228	0.748	101.728	33.754	0	0	17.238	0	15.06
			1140.55	22.094	1	0	15.193	0.87	0.762	7.34812	18.665	0.566	25.1	0.744	101.649	33.605	0	0	17.469	0	14.491
			1141.55	20.079	1	0	15.437	0.884	0.772	7.44455	18.732	0.572	25.284	0.741	101.199	33.789	0	0	17.455	0	15.393
			1142.55	38.898	1	0	15.68	0.899	0.782	7.54098	18.797	0.577	25.464	0.738	100.749	33.972	0	0	17.442	0	16.269
			1143.55	38.898	1	0	15.923	0.914	0.793	7.64706	18.859	0.583	25.64	0.736	100.298	34.155	0	0	17.429	0	17.119
			1144.55	3.634	1	0	16.166	0.928	0.803	7.74349	18.92	0.589	25.811	0.733	99.848	34.339	0	0	17.416	0	17.945
			1145.55	4.642	1	0	16.84	0.944	0.825	7.95564	19.211	0.603	26.25	0.732	99.399	34.526	0	0	17.83	0	19.53
			1146.55	49.873	1	0	17.329	0.964	0.837	8.07136	19.504	0.61	26.739	0.729	98.624	35.035	0	0	17.977	0	21.791
			1147.55	32.313	1	0	15.984	0.958	0.862	8.31244	17.455	0.621	24.226	0.721	98.257	34.903	0	0	16.68	0	14.029
			1148.55	32.313	1	0	15.915	0.945	0.87	8.38959	17.203	0.625	23.94	0.719	97.895	34.831	0	0	16.843	0	12.975
			1149.55	24.289	1	0	15.625	0.937	0.848	8.17743	17.326	0.611	24.049	0.72	98.172	34.661	0	0	16.683	0	13.02
			1150.55	24.289	1	0	15.559	0.923	0.857	8.26422	17.044	0.616	23.725	0.718	97.797	34.586	0	0	16.86	0	11.815
			1151.55	20.223	1	0	16.517	0.977	0.987	9.51784	15.77	0.682	22.826	0.691	97.207	34.704	0	0	16.904	0	8.591
			1152.55	20.223	1	0	17.469	1.031	1.112	10.7232	14.856	0.745	22.166	0.67	96.617	34.821	0	0	16.938	0	6.04
			1153.55	20.223	1	0	17.869	1.051	1.141	11.0029	14.821	0.763	22.169	0.669	96.655	34.709	0	0	17.008	0	5.694
			1154.55	20.223	1	0	18.272	1.07	1.171	11.2922	14.791	0.781	22.176	0.667	96.694	34.596	0	0	17.079	0	5.36
			1155.55	20.223	1	0	18.926	1.089	1.19	11.4754	15.085	0.793	22.632	0.667	96.732	34.483	0	0	17.377	0	6.805
			1156.55	20.223	1	0	19.603	1.108	1.21	11.6683	15.388	0.806	23.102	0.666	96.771	34.371	0	0	17.686	0	8.245
			1157.55	20.223	1	0	20.577	1.141	1.243	11.9865	15.738	0.832	23.531	0.669	96.778	34.313	0	0	18.028	0	9.536
			1158.55	20.223	1	0	20.952	1.174	1.26	12.1504	15.84	0.844	23.629	0.67	96.785	34.255	0	0	17.841	0	9.601
			1159.55	20.223	1	0	21.318	1.207	1.276	12.3047	15.932	0.857	23.715	0.672	96.792	34.198	0	0	17.657	0	9.618
			1160.55	20.223	1	0	23.243	1.343	1.377	13.2787	16.178	0.933	23.863	0.678	95.286	35.239	0	0	17.311	0	11.825
			1161.55	0.684	1	0	23.149	1.377	1.366	13.1726	16.26	0.928	23.927	0.68	95.734	35.155	0	0	16.816	0	11.703
			1162.55	74.161	1	0	23.149	1.377	1.366	13.1726	16.26	0.928	23.927	0.68	95.734	35.155	0	0	16.816	0	11.703
			1163.55	65.741	1	0	23.608	1.411	1.39	13.4041	16.311	0.949	23.886	0.683	96.116	35.071	0	0	16.737	0	11.206
			1164.55	65.741	1	0	24.964	1.491	1.47	14.1755	16.344	1.018	23.609	0.692	96.464	35.15	0	0	16.739	0	9.985
			1165.55	191.106	1	0	25.619	1.53	1.508	14.5419	16.366	1.05	23.505	0.696	96.442	35.287	0	0	16.741	0	9.717
			1166.55	185.565	1	0	26.183	1.552	1.536	14.812	16.428	1.075	23.471	0.7	96.38	35.435	0	0	16.866	0	9.818
			1167.55	82.581	1	0	26.839	1.574	1.57	15.1398	16.483	1.105	23.415	0.704	96.317	35.584	0	0	17.047	0	9.839
			1168.55	82.581	1	0	27.509	1.596	1.605	15.4773	16.544	1.136	23.374	0.708	96.255	35.733	0	0	17.232	0	9.915
			1169.55	43.072	1	0	28.298	1.623	1.648	15.892	16.574	1.174	23.282	0.712	96.214	35.874	0	0	17.432	0	9.757
			1170.55	43.072	1	0	29.003	1.65	1.685	16.2488	16.632	1.205	23.251	0.715	96.173	36.016	0	0	17.575	0	9.824
			1171.55	56.529	1	0	29.72	1.677	1.721	16.5959	16.694	1.237	23.23	0.719	96.133	36.157	0	0	17.72	0	9.931
			1172.55	56.529	1	0	30.076	1.684	1.735	16.731	16.76	1.252	23.232	0.721	96.118	36.268	0	0	17.863	0	10.154
			1173.55	56.529	1	0	30.437	1.69	1.749	16.866	16.828	1.266	23.238	0.724	96.104	36.378	0	0	18.008	0	10.392
			1174.55	58.545	1	0	30.702	1.697	1.759	16.9624	16.875	1.278	23.223	0.727	96.089	36.488	0	0	18.095	0	10.55
			1175.55	58.545	1	0	30.363	1.677	1.731	16.6924	16.955	1.262	23.264	0.729	96.181	36.527	0	0	18.104	0	10.887
			1176.55	37.962	1	0	30.833	1.715	1.757	16.9431	16.976	1.283	23.245	0.73	95.963	36.771	0	0	17.977	0	11.168
			1177.55	58.329	1	0	34.337	1.805	1.792	17.2806	18.57	1.315	25.3	0.734	95.254	37.726	0	0	19.025	0	19.627
			1178.55	71.57	1	0	34.054	1.848	1.776	17.1263	18.591	1.31	25.205	0.738	95.729	37.867	0	0	18.428	0	19.433
			1179.55	71.57	1	0	33.506	1.855	1.756	16.9335	18.504	1.297	25.059	0.738	95.628	37.999	0	0	18.061	0	19.206
			1180.55	65.417	1	0	33.009	1.897	1.734	16.7213	18.472	1.287	24.9	0.742	96.088	38.136	0	0	17.402	0	18.801
			1181.55	50.592	1	0	31.551	1.852	1.598	15.4098	19.144	1.214	25.21	0.759	96.297	38.257	0	0	17.035	0	20.182
			1182.55	57.069	1	0	30.172	1.808	1.467	14.1466	19.926	1.144	25.562	0.779	96.506	38.377	0	0	16.693	0	21.648
			1183.55	57.069	1	0	29.344	1.797	1.429	13.7801	19.898	1.118	25.434	0.782	96.107	38.721	0	0	16.332	0	21.949
			1184.55	67.684	1	0	28.281	1.786	1.383	13.3365	19.806	1.087	25.211	0.786	95.707	39.064	0	0	15.836	0	21.962
			1185.55	59.3	1	0	27.714	1.775	1.373	13.2401	19.548	1.08	24.842	0.787	95.308	39.408	0	0	15.613	0	21.524
			1186.55	59.3	1	0	27.364	1.769	1.371	13.2208	19.332	1.08	24.537	0.788	94.948	39.702	0	0	15.466	0	21.148
			1187.55	35.263	1	0	27.337	1.748	1.383	13.3365	19.135	1.088	24.326	0.787	94.624	39.886	0	0	15.636	0	20.906
			1188.55	35.263	1	0	27.311	1.728	1.395	13.4523	18.942	1.096	24.117	0.785	94.299	40.069	0	0	15.809	0	20.663
			1189.55	31.665	1	0	27.283	1.707	1.407	13.568	18.751	1.104	23.911	0.784	93.974	40.253	0	0	15.987	0	20.417
			1190.55	31.665	1	0	27.221	1.686	1.418	13.6741	18.562	1.11	23.706	0.783	93.649	40.436	0	0	16.147	0	20.168
			1191.55	49.117	1	0	26.516	1.654	1.395	13.4523	18.368	1.091	23.474	0.782	93.064	40.717	0	0	16.03	0	20.037
			1192.55	49.117	1	0	26.659	1.648	1.406	13.5583	18.316	1.1	23.405	0.783	92.863	40.817	0	0	16.172	0	20.014
			1193.55	49.117	1	0	26.05	1.631	1.385	13.3558	18.158	1.082	23.248	0.781	92.199	41.079	0	0	15.969	0	20.023
			1194.55	41.345	1	0	25.924	1.618	1.401	13.5101	17.868	1.088	23.003	0.777	91.678	41.249	0	0	16.024	0	19.561
			1195.55	41.345	1	0	25.797	1.604	1.416	13.6548	17.584	1.094	22.76	0.773	91.158	41.419	0	0	16.08	0	19.092
			1196.55	39.509	1	0	25.731	1.591	1.437	13.8573	17.278	1.104	22.48	0.769	90.637	41.59	0	0	16.174	0	18.482
			1197.55	39.509	1	0	25.902	1.594	1.471	14.1851	16.984	1.125	22.223	0.764	90.158	41.748	0	0	16.246	0	17.85
			1198.55	39.509	1	0	25.996	1.598	1.5	14.4648	16.721	1.14	22.006	0.76	89.678	41.906	0	0	16.269	0	17.343
			1199.55	31.773	1	0	25.271	1.601	1.48	14.2719	16.473	1.12	21.767	0.757	89.198	42.064	0	0	15.781	0	16.745
			1200.55	31.773	1	0	24.782	1.615	1.464	14.1176	16.342	1.103	21.687	0.754	88.724	42.244	0	0	15.344	0	16.722
			1201.55	40.409	1	0	25.138	1.629	1.529	14.7445	15.874	1.146	21.173	0.75	88.249	42.424	0	0	15.434	0	15.062
			1202.55	70.167	1	0	25.498	1.642	1.594	15.3713	15.447	1.19	20.701	0.746	87.774	42.604	0	0	15.524	0	13.48
			1203.55	70.167	1	0	25.967	1.67	1.638	15.7956	15.324	1.217	20.613	0.743	87.505	42.707	0	0	15.553	0	13.209
			1204.55	70.167	1	0	26.438	1.697	1.681	16.2102	15.208	1.245	20.531	0.741	87.237	42.81	0	0	15.582	0	12.956
			1205.55	70.167	1	0	26.989	1.724	1.728	16.6635	15.114	1.276	20.467	0.738	86.968	42.913	0	0	15.656	0	12.774
			1206.55	32.853	1	0	27.544	1.751	1.774	17.107	15.028	1.306	20.409	0.736	86.699	43.017	0	0	15.73	0	12.619
			1207.55	36.091	1	0	27.195	1.753	1.774	17.107	14.841	1.304	20.184	0.735	86.445	43.045	0	0	15.51	0	11.721
			1208.55	88.015	1	0	27.843	1.761	1.846	17.8014	14.601	1.361	19.812	0.737	86.249	43.113	0	0	15.807	0	10.222
			1209.55	88.015	1	0	28.539	1.759	1.891	18.2353	14.613	1.396	19.791	0.738	86.323	43.05	0	0	16.224	0	10.018
			1210.55	88.015	1	0	29.274	1.757	1.935	18.6596	14.643	1.432	19.796	0.74	86.397	42.988	0	0	16.664	0	9.929
			1211.55	88.015	1	0	30.069	1.774	1.972	19.0164	14.764	1.462	19.912	0.741	86.692	42.856	0	0	16.952	0	10.108
			1212.55	88.015	1	0	30.897	1.788	2.006	19.3443	14.918	1.493	20.045	0.744	87.162	42.654	0	0	17.284	0	10.236
			1213.55	35.731	1	0	31.82	1.801	2.046	19.73	15.066	1.529	20.167	0.747	87.632	42.453	0	0	17.663	0	10.309
			1214.55	49.801	1	0	33.151	1.815	2.094	20.1929	15.346	1.57	20.468	0.75	88.102	42.252	0	0	18.262	0	11.13
			1215.55	129.791	1	0	34.561	1.839	2.128	20.5207	15.749	1.603	20.897	0.754	88.676	42.033	0	0	18.797	0	12.378
			1216.55	129.791	1	0	35.767	1.857	2.155	20.7811	16.098	1.632	21.25	0.758	89.208	41.865	0	0	19.263	0	13.384
			1217.55	82.006	1	0	36.001	1.865	2.149	20.7232	16.249	1.635	21.355	0.761	89.702	41.753	0	0	19.301	0	13.546
			1218.55	82.006	1	0	36.235	1.874	2.143	20.6654	16.402	1.638	21.461	0.764	90.196	41.64	0	0	19.34	0	13.706
			1219.55	82.006	1	0	36.331	1.882	2.131	20.5497	16.545	1.635	21.562	0.767	90.69	41.527	0	0	19.304	0	13.843
			1220.55	82.006	1	0	36.425	1.885	2.12	20.4436	16.675	1.635	21.622	0.771	91.163	41.415	0	0	19.323	0	13.844
			1221.55	40.805	1	0	37.542	1.899	2.143	20.6654	17.001	1.661	21.942	0.775	91.904	41.201	0	0	19.766	0	14.589
			1222.55	56.997	1	0	37.506	1.894	2.126	20.5014	17.122	1.653	22.022	0.777	92.209	41.135	0	0	19.803	0	14.785
			1223.55	127.236	1	0	38.366	1.907	2.14	20.6365	17.4	1.671	22.285	0.781	92.894	40.96	0	0	20.123	0	15.371
			1224.55	89.49	1	0	38.167	1.908	2.108	20.3279	17.574	1.656	22.377	0.785	93.451	40.849	0	0	20.005	0	15.485
			1225.55	89.49	1	0	37.756	1.909	2.069	19.9518	17.715	1.634	22.429	0.79	94.008	40.738	0	0	19.775	0	15.457
			1226.55	79.307	1	0	37.354	1.911	2.03	19.5757	17.865	1.612	22.489	0.794	94.566	40.626	0	0	19.551	0	15.453
			1227.55	76.176	1	0	37.096	1.921	1.999	19.2768	18.018	1.599	22.524	0.8	95.092	40.55	0	0	19.313	0	15.388
			1228.55	82.797	1	0	37.252	1.931	1.988	19.1707	18.195	1.604	22.555	0.807	95.619	40.473	0	0	19.292	0	15.309
			1229.55	82.797	1	0	38.937	1.939	2.032	19.595	18.61	1.648	22.945	0.811	96.197	40.359	0	0	20.076	0	16.447
			1230.55	68.476	1	0	40.324	1.933	2.061	19.8746	18.995	1.681	23.294	0.815	96.75	40.232	0	0	20.859	0	17.437
			1231.55	69.771	1	0	40.13	1.928	2.01	19.3828	19.382	1.655	23.539	0.823	97.379	40.076	0	0	20.818	0	17.996
			1232.55	63.906	1	0	39.906	1.922	1.957	18.8717	19.793	1.628	23.798	0.832	98.007	39.921	0	0	20.762	0	18.588
			1233.55	63.906	1	0	40.044	1.923	1.947	18.7753	19.963	1.632	23.823	0.838	98.411	39.87	0	0	20.821	0	18.568
			1234.55	56.494	1	0	39.982	1.924	1.936	18.6692	20.046	1.631	23.806	0.842	98.663	39.839	0	0	20.78	0	18.451
			1235.55	58.293	1	0	40.117	1.923	1.919	18.5053	20.301	1.629	23.914	0.849	99.256	39.763	0	0	20.858	0	18.665
			1236.55	58.293	1	0	40.153	1.923	1.904	18.3607	20.473	1.627	23.96	0.854	99.679	39.709	0	0	20.876	0	18.714
			1237.55	57.753	1	0	41.408	1.924	1.93	18.6114	20.833	1.654	24.313	0.857	99.972	39.673	0	0	21.521	0	19.782
			1238.55	52.14	1	0	42.453	1.915	1.941	18.7175	21.234	1.672	24.642	0.862	100.49	39.549	0	0	22.174	0	20.621
			1239.55	52.14	1	0	41.781	1.905	1.876	18.0906	21.617	1.631	24.871	0.869	101.008	39.424	0	0	21.933	0	21.134
			1240.55	44.259	1	0	41.397	1.906	1.846	17.8014	21.764	1.615	24.879	0.875	101.255	39.429	0	0	21.721	0	21.162
			1241.55	44.259	1	0	41.13	1.913	1.826	17.6085	21.868	1.607	24.842	0.88	101.445	39.481	0	0	21.5	0	21.118
			1242.55	53.651	1	0	41.291	1.92	1.828	17.6278	21.931	1.619	24.762	0.886	101.634	39.534	0	0	21.504	0	20.943
			1243.55	75.996	1	0	41.423	1.931	1.833	17.676	21.945	1.631	24.665	0.89	101.649	39.656	0	0	21.456	0	20.827
			1244.55	84.668	1	0	41.299	1.934	1.821	17.5603	22.019	1.626	24.658	0.893	101.78	39.712	0	0	21.358	0	20.896
			1245.55	82.725	1	0	40.984	1.937	1.801	17.3674	22.094	1.614	24.652	0.896	101.912	39.767	0	0	21.161	0	20.966
			1246.55	72.83	1	0	40.729	1.931	1.795	17.3095	22.038	1.61	24.567	0.897	101.941	39.839	0	0	21.098	0	20.862
			1247.55	70.851	1	0	40.285	1.913	1.781	17.1745	21.963	1.598	24.465	0.898	101.936	39.949	0	0	21.055	0	20.814
			1248.55	70.851	1	0	40.134	1.906	1.776	17.1263	21.935	1.596	24.401	0.899	101.97	40.004	0	0	21.059	0	20.744
			1249.55	65.885	1	0	40.354	1.905	1.791	17.271	21.866	1.621	24.16	0.905	101.864	40.172	0	0	21.181	0	20.294
			1250.55	65.885	1	0	40.354	1.905	1.791	17.271	21.866	1.621	24.16	0.905	101.864	40.172	0	0	21.181	0	20.294
			1251.55	65.885	1	0	40.538	1.91	1.801	17.3674	21.852	1.634	24.087	0.907	101.833	40.256	0	0	21.22	0	20.197
			1252.55	68.836	1	0	40.533	1.908	1.801	17.3674	21.848	1.637	24.03	0.909	101.79	40.405	0	0	21.247	0	20.298
			1253.55	57.321	1	0	40.625	1.908	1.806	17.4156	21.831	1.644	23.99	0.91	101.802	40.445	0	0	21.297	0	20.242
			1254.55	57.321	1	0	39.672	1.907	1.788	17.242	21.538	1.628	23.647	0.911	101.807	40.486	0	0	20.799	0	19.207
			1255.55	67.468	1	0	38.997	1.907	1.777	17.136	21.304	1.62	23.372	0.911	101.812	40.527	0	0	20.446	0	18.367
			1256.55	81.538	1	0	38.527	1.918	1.773	17.0974	21.091	1.618	23.122	0.912	101.637	40.681	0	0	20.085	0	17.757
			1257.55	81.538	1	0	37.932	1.92	1.761	16.9817	20.909	1.607	22.913	0.913	101.493	40.798	0	0	19.756	0	17.25
			1258.55	70.347	1	0	37.604	1.922	1.747	16.8467	20.901	1.595	22.892	0.913	101.351	40.916	0	0	19.567	0	17.389
			1259.55	61.207	1	0	37.199	1.925	1.724	16.6249	20.947	1.577	22.909	0.914	101.157	41.071	0	0	19.321	0	17.727
			1260.55	61.207	1	0	36.965	1.935	1.715	16.5381	20.932	1.567	22.906	0.914	100.905	41.242	0	0	19.1	0	17.99
			1261.55	54.622	1	0	36.755	1.945	1.715	16.5381	20.819	1.564	22.824	0.912	100.574	41.441	0	0	18.9	0	18.035
			1262.55	58.868	1	0	36.575	1.954	1.716	16.5477	20.7	1.563	22.736	0.91	100.243	41.64	0	0	18.717	0	18.056
			1263.55	68.512	1	0	35.689	1.964	1.694	16.3356	20.473	1.54	22.514	0.909	99.917	41.839	0	0	18.176	0	17.606
			1264.55	68.512	1	0	35.146	1.972	1.68	16.2006	20.322	1.526	22.372	0.908	99.714	41.947	0	0	17.824	0	17.266
			1265.55	68.512	1	0	34.795	1.959	1.672	16.1234	20.216	1.523	22.19	0.911	99.37	42.151	0	0	17.758	0	17.039
			1266.55	58.041	1	0	34.655	1.945	1.669	16.0945	20.172	1.523	22.095	0.913	99.169	42.261	0	0	17.822	0	16.956
			1267.55	58.041	1	0	35.552	1.979	1.734	16.7213	19.92	1.579	21.879	0.91	99.031	42.32	0	0	17.966	0	16.134
			1268.55	58.041	1	0	36.047	2.011	1.778	17.1456	19.708	1.614	21.717	0.907	98.794	42.446	0	0	17.929	0	15.631
			1269.55	32.313	1	0	36.728	2.042	1.832	17.6663	19.495	1.658	21.544	0.905	98.558	42.571	0	0	17.984	0	15.081
			1270.55	32.313	1	0	37.443	2.077	1.879	18.1196	19.386	1.699	21.438	0.904	98.451	42.627	0	0	18.028	0	14.635
			1271.55	40.553	1	0	38.084	2.105	1.919	18.5053	19.322	1.735	21.37	0.904	98.4	42.636	0	0	18.089	0	14.267
			1272.55	40.553	1	0	38.52	2.134	1.945	18.756	19.282	1.758	21.331	0.904	98.349	42.645	0	0	18.052	0	14.013
			1273.55	60.344	1	0	38.667	2.151	1.94	18.7078	19.411	1.76	21.402	0.907	98.486	42.587	0	0	17.98	0	14.107
			1274.55	60.344	1	0	38.939	2.174	1.945	18.756	19.505	1.772	21.413	0.911	98.509	42.594	0	0	17.909	0	14.06
			1275.55	72.614	1	0	39.36	2.198	1.958	18.8814	19.59	1.791	21.416	0.915	98.532	42.601	0	0	17.906	0	13.984
			1276.55	72.614	1	0	39.572	2.21	1.963	18.9296	19.651	1.803	21.397	0.918	98.643	42.587	0	0	17.904	0	13.83
			1277.55	72.614	1	0	39.732	2.228	1.978	19.0743	19.587	1.817	21.312	0.919	98.497	42.647	0	0	17.831	0	13.533
			1278.55	46.274	1	0	40.281	2.256	1.985	19.1418	19.791	1.838	21.372	0.926	98.931	42.485	0	0	17.859	0	13.341
			1279.55	46.274	1	0	40.458	2.271	1.982	19.1128	19.911	1.842	21.421	0.93	99.159	42.425	0	0	17.813	0	13.344
			1280.55	62.215	1	0	40.409	2.284	1.984	19.1321	19.863	1.843	21.383	0.929	99.116	42.451	0	0	17.692	0	13.191
			1281.55	62.215	1	0	40.515	2.3	1.978	19.0743	19.986	1.844	21.437	0.932	99.351	42.388	0	0	17.613	0	13.209
			1282.55	133.317	1	0	40.78	2.323	1.981	19.1032	20.091	1.855	21.451	0.937	99.577	42.335	0	0	17.556	0	13.058
			1283.55	117.809	1	0	41.211	2.347	1.998	19.2671	20.131	1.88	21.398	0.941	99.769	42.311	0	0	17.561	0	12.695
			1284.55	117.809	1	0	41.745	2.371	2.023	19.5082	20.148	1.912	21.316	0.945	99.96	42.287	0	0	17.609	0	12.213
			1285.55	109.749	1	0	43.224	2.395	2.071	19.9711	20.378	1.966	21.47	0.949	100.159	42.263	0	0	18.051	0	12.672
			1286.55	111.26	1	0	44.707	2.422	2.112	20.3664	20.676	2.012	21.707	0.953	100.33	42.261	0	0	18.46	0	13.472
			1287.55	111.26	1	0	46.012	2.438	2.141	20.6461	20.993	2.047	21.965	0.956	100.68	42.146	0	0	18.872	0	14.167
			1288.55	75.78	1	0	47.376	2.454	2.17	20.9257	21.33	2.081	22.244	0.959	101.03	42.031	0	0	19.303	0	14.918
			1289.55	75.78	1	0	48.04	2.48	2.188	21.0993	21.457	2.106	22.297	0.962	101.301	41.954	0	0	19.37	0	14.851
			1290.55	75.78	1	0	48.68	2.506	2.205	21.2633	21.584	2.129	22.352	0.966	101.572	41.877	0	0	19.425	0	14.789
			1291.55	66.425	1	0	49.176	2.525	2.21	21.3115	21.756	2.145	22.414	0.971	101.901	41.786	0	0	19.473	0	14.755
			1292.55	69.088	1	0	49.917	2.57	2.2	21.215	22.198	2.161	22.595	0.982	102.893	41.407	0	0	19.423	0	14.465
			1293.55	69.088	1	0	49.917	2.57	2.2	21.215	22.198	2.161	22.595	0.982	102.893	41.407	0	0	19.423	0	14.465
			1294.55	65.201	1	0	51.294	2.592	2.217	21.379	22.637	2.188	22.934	0.987	103.385	41.218	0	0	19.787	0	15.221
			1295.55	61.315	1	0	53.018	2.667	2.243	21.6297	23.139	2.231	23.268	0.994	104.169	40.987	0	0	19.877	0	15.61
			1296.55	61.315	1	0	53.305	2.72	2.252	21.7165	23.182	2.246	23.244	0.997	104.462	40.947	0	0	19.597	0	15.2
			1297.55	76.932	1	0	52.578	2.721	2.19	21.1186	23.51	2.202	23.383	1.005	104.855	40.851	0	0	19.323	0	15.49
			1298.55	84.668	1	0	52.055	2.722	2.143	20.6654	23.789	2.171	23.482	1.013	105.249	40.755	0	0	19.123	0	15.638
			1299.55	84.668	1	0	51.542	2.72	2.09	20.1543	24.153	2.138	23.613	1.023	105.764	40.604	0	0	18.949	0	15.8
			1300.55	76.392	1	0	51.265	2.715	2.052	19.7878	24.464	2.116	23.723	1.031	106.145	40.525	0	0	18.883	0	16.043
			1301.55	71.93	1	0	50.969	2.71	2.013	19.4118	24.794	2.094	23.841	1.04	106.527	40.445	0	0	18.81	0	16.311
			1302.55	71.93	1	0	50.553	2.694	1.974	19.0357	25.075	2.071	23.904	1.049	106.908	40.381	0	0	18.765	0	16.467
			1303.55	79.631	1	0	50.472	2.69	1.968	18.9778	25.113	2.071	23.86	1.052	107.095	40.386	0	0	18.76	0	16.346
			1304.55	78.299	1	0	50.05	2.687	1.951	18.8139	25.123	2.059	23.798	1.056	107.282	40.39	0	0	18.628	0	16.159
			1305.55	78.299	1	0	49.634	2.683	1.933	18.6403	25.137	2.047	23.738	1.059	107.469	40.395	0	0	18.498	0	15.979
			1306.55	66.929	1	0	49.059	2.673	1.916	18.4764	25.07	2.032	23.643	1.06	107.448	40.484	0	0	18.355	0	15.878
			1307.55	66.929	1	0	48.612	2.653	1.902	18.3414	25.024	2.017	23.595	1.061	107.428	40.529	0	0	18.323	0	15.895
			1308.55	64.95	1	0	48.205	2.652	1.886	18.1871	25.018	2.006	23.524	1.064	107.405	40.661	0	0	18.177	0	15.92
			1309.55	64.95	1	0	47.796	2.648	1.877	18.1003	24.93	1.995	23.454	1.063	107.292	40.764	0	0	18.051	0	15.901
			1310.55	71.786	1	0	47.422	2.635	1.865	17.9846	24.88	1.982	23.416	1.063	107.189	40.833	0	0	17.997	0	15.966
			1311.55	71.786	1	0	46.981	2.631	1.856	17.8978	24.774	1.971	23.328	1.062	107.08	40.933	0	0	17.857	0	15.877
			1312.55	66.821	1	0	46.547	2.627	1.847	17.811	24.671	1.96	23.243	1.061	106.971	41.032	0	0	17.719	0	15.794
			1313.55	66.821	1	0	46.183	2.629	1.835	17.6953	24.63	1.946	23.231	1.06	106.765	41.165	0	0	17.57	0	16.008
			1314.55	60.416	1	0	45.767	2.63	1.819	17.541	24.629	1.926	23.256	1.059	106.558	41.297	0	0	17.401	0	16.351
			1315.55	69.052	1	0	45.36	2.632	1.802	17.377	24.632	1.907	23.285	1.058	106.351	41.429	0	0	17.236	0	16.708
			1316.55	69.052	1	0	45.233	2.642	1.799	17.3481	24.617	1.901	23.287	1.057	106.275	41.48	0	0	17.118	0	16.766
			1317.55	69.088	1	0	45.179	2.653	1.799	17.3481	24.586	1.9	23.276	1.056	106.198	41.531	0	0	17.028	0	16.78
			1318.55	69.088	1	0	45.202	2.664	1.803	17.3867	24.549	1.902	23.26	1.055	106.122	41.582	0	0	16.968	0	16.776
			1319.55	57.105	1	0	45.123	2.665	1.799	17.3481	24.548	1.898	23.27	1.055	106.119	41.596	0	0	16.929	0	16.832
			1320.55	57.105	1	0	44.886	2.661	1.787	17.2324	24.591	1.887	23.286	1.056	106.213	41.568	0	0	16.869	0	16.851
			1321.55	47.534	1	0	45.197	2.67	1.79	17.2613	24.723	1.893	23.377	1.058	106.398	41.462	0	0	16.929	0	16.919
			1322.55	53.039	1	0	45.125	2.669	1.786	17.2228	24.731	1.889	23.391	1.057	106.375	41.49	0	0	16.907	0	17.027
			1323.55	53.039	1	0	44.227	2.611	1.747	16.8467	24.768	1.846	23.448	1.056	106.423	41.459	0	0	16.939	0	17.42
			1324.55	55.018	1	0	43.648	2.553	1.716	16.5477	24.88	1.81	23.58	1.055	106.472	41.429	0	0	17.099	0	18.066
			1325.55	55.018	1	0	43.501	2.541	1.713	16.5188	24.837	1.806	23.551	1.055	106.409	41.494	0	0	17.117	0	18.14
			1326.55	50.736	1	0	42.783	2.476	1.674	16.1427	24.98	1.765	23.693	1.054	106.515	41.405	0	0	17.277	0	18.725
			1327.55	50.736	1	0	42.508	2.448	1.662	16.027	24.999	1.752	23.711	1.054	106.539	41.386	0	0	17.366	0	18.87
			1328.55	64.194	1	0	42.339	2.419	1.654	15.9499	25.01	1.743	23.724	1.054	106.563	41.366	0	0	17.501	0	18.995
			1329.55	66.389	1	0	42.168	2.391	1.646	15.8727	25.021	1.735	23.735	1.054	106.587	41.347	0	0	17.638	0	19.114
			1330.55	66.389	1	0	41.135	2.365	1.622	15.6413	24.767	1.706	23.545	1.052	106.489	41.383	0	0	17.39	0	18.658
			1331.55	72.182	1	0	39.921	2.323	1.591	15.3423	24.495	1.667	23.373	1.048	106.126	41.553	0	0	17.187	0	18.575
			1332.55	72.182	1	0	38.736	2.28	1.559	15.0338	24.229	1.628	23.209	1.044	105.764	41.724	0	0	16.988	0	18.515
			1333.55	76.176	1	0	38.502	2.248	1.561	15.053	24.053	1.621	23.159	1.039	105.402	41.88	0	0	17.126	0	18.765
			1334.55	76.176	1	0	38.606	2.246	1.578	15.217	23.852	1.629	23.111	1.032	105.114	41.949	0	0	17.187	0	18.736
			1335.55	72.902	1	0	39.193	2.242	1.627	15.6895	23.486	1.661	23.006	1.021	104.539	42.088	0	0	17.478	0	18.648
			1336.55	72.902	1	0	39.193	2.242	1.627	15.6895	23.486	1.661	23.006	1.021	104.539	42.088	0	0	17.478	0	18.648
			1337.55	63.078	1	0	39.522	2.233	1.644	15.8534	23.441	1.67	23.071	1.016	104.491	42.007	0	0	17.7	0	18.76
			1338.55	23.425	1	0	39.826	2.223	1.664	16.0463	23.332	1.682	23.087	1.011	104.443	41.925	0	0	17.913	0	18.703
			1339.55	29.794	1	0	40.548	2.246	1.692	16.3163	23.365	1.708	23.152	1.009	104.491	41.817	0	0	18.05	0	18.631
			1340.55	29.794	1	0	41.933	2.28	1.743	16.8081	23.462	1.757	23.286	1.008	104.769	41.534	0	0	18.388	0	18.422
			1341.55	58.365	1	0	42.53	2.281	1.761	16.9817	23.552	1.773	23.395	1.007	105.018	41.333	0	0	18.644	0	18.409
			1342.55	58.365	1	0	43.253	2.282	1.786	17.2228	23.621	1.797	23.482	1.006	105.268	41.131	0	0	18.955	0	18.32
			1343.55	58.365	1	0	43.733	2.275	1.798	17.3385	23.72	1.81	23.565	1.007	105.652	40.868	0	0	19.219	0	18.126
			1344.55	34.184	1	0	44.098	2.27	1.802	17.377	23.865	1.818	23.659	1.009	105.963	40.666	0	0	19.429	0	18.082
			1345.55	35.551	1	0	44.387	2.264	1.802	17.377	24.025	1.821	23.769	1.011	106.275	40.465	0	0	19.607	0	18.091
			1346.55	35.551	1	0	44.453	2.244	1.796	17.3192	24.133	1.82	23.822	1.013	106.479	40.321	0	0	19.805	0	18.072
			1347.55	70.527	1	0	44.578	2.225	1.793	17.2903	24.235	1.821	23.865	1.016	106.68	40.177	0	0	20.034	0	18.022
			1348.55	87.907	1	0	44.44	2.192	1.781	17.1745	24.316	1.813	23.891	1.018	106.93	40.016	0	0	20.274	0	17.94
			1349.55	87.907	1	0	44.36	2.159	1.772	17.0878	24.385	1.808	23.902	1.02	107.182	39.855	0	0	20.548	0	17.808
			1350.55	79.055	1	0	44.52	2.149	1.774	17.107	24.436	1.814	23.902	1.022	107.298	39.798	0	0	20.717	0	17.737
			1351.55	65.489	1	0	43.955	2.093	1.757	16.9431	24.341	1.796	23.823	1.022	107.421	39.671	0	0	21.005	0	17.47
			1352.55	74.845	1	0	44.002	2.06	1.758	16.9527	24.349	1.798	23.804	1.023	107.556	39.563	0	0	21.356	0	17.335
			1353.55	83.481	1	0	45.221	2.09	1.795	17.3095	24.522	1.843	23.875	1.027	107.606	39.525	0	0	21.636	0	17.37
			1354.55	83.481	1	0	46.092	2.12	1.826	17.6085	24.572	1.883	23.83	1.031	107.656	39.486	0	0	21.744	0	17.011
			1355.55	81.862	1	0	46.092	2.12	1.826	17.6085	24.572	1.883	23.83	1.031	107.656	39.486	0	0	21.744	0	17.011
			1356.55	70.239	1	0	46.977	2.142	1.851	17.8496	24.715	1.916	23.873	1.035	107.897	39.35	0	0	21.936	0	16.791
			1357.55	77.4	1	0	47.086	2.134	1.849	17.8303	24.803	1.916	23.925	1.037	108.06	39.229	0	0	22.068	0	16.76
			1358.55	77.4	1	0	47.065	2.124	1.844	17.7821	24.848	1.914	23.941	1.038	108.173	39.166	0	0	22.162	0	16.734
			1359.55	70.527	1	0	47.181	2.114	1.845	17.7917	24.901	1.917	23.962	1.039	108.289	39.104	0	0	22.322	0	16.723
			1360.55	66.029	1	0	48.583	2.106	1.866	17.9942	25.341	1.942	24.355	1.04	108.401	39.02	0	0	23.066	0	17.892
			1361.55	65.885	1	0	50.011	2.116	1.886	18.1871	25.817	1.966	24.76	1.043	108.768	38.807	0	0	23.64	0	18.734
			1362.55	69.016	1	0	51.512	2.125	1.905	18.3703	26.322	1.991	25.191	1.045	109.134	38.593	0	0	24.243	0	19.624
			1363.55	63.042	1	0	51.8	2.159	1.905	18.3703	26.481	1.997	25.272	1.048	109.564	38.359	0	0	23.997	0	19.265
			1364.55	66.497	1	0	51.785	2.163	1.892	18.2449	26.659	1.991	25.341	1.052	109.921	38.208	0	0	23.94	0	19.159
			1365.55	66.497	1	0	51.771	2.168	1.879	18.1196	26.839	1.985	25.411	1.056	110.278	38.057	0	0	23.882	0	19.053
			1366.55	63.654	1	0	51.663	2.148	1.862	17.9556	27.023	1.973	25.508	1.059	110.55	37.964	0	0	24.047	0	19.251
			1367.55	63.654	1	0	51.762	2.155	1.855	17.8881	27.185	1.972	25.561	1.064	110.703	37.957	0	0	24.022	0	19.37
			1368.55	63.042	1	0	51.94	2.175	1.853	17.8689	27.31	1.977	25.593	1.067	110.826	37.966	0	0	23.882	0	19.4
			1369.55	63.798	1	0	51.695	2.163	1.845	17.7917	27.296	1.969	25.573	1.067	110.856	38.001	0	0	23.899	0	19.461
			1370.56	67.648	1	0	51.234	2.131	1.826	17.6085	27.32	1.95	25.577	1.068	110.956	38.015	0	0	24.047	0	19.643
			1371.55	55.558	1	0	51.234	2.131	1.826	17.6085	27.32	1.95	25.577	1.068	110.956	38.015	0	0	24.047	0	19.643
			1372.55	55.558	1	0	51.191	2.126	1.822	17.5699	27.358	1.949	25.567	1.07	110.935	38.054	0	0	24.079	0	19.71
			1373.55	53.507	1	0	51.112	2.121	1.816	17.5121	27.405	1.944	25.602	1.07	110.897	38.093	0	0	24.1	0	19.915
			1374.55	58.76	1	0	51.032	2.116	1.81	17.4542	27.453	1.938	25.638	1.071	110.858	38.131	0	0	24.122	0	20.12
			1375.55	58.365	1	0	50.389	2.119	1.794	17.2999	27.35	1.918	25.581	1.069	110.748	38.201	0	0	23.783	0	20.073
			1376.55	57.429	1	0	49.998	2.122	1.785	17.2131	27.278	1.905	25.557	1.067	110.637	38.27	0	0	23.563	0	20.122
			1377.55	57.429	1	0	49.588	2.126	1.776	17.1263	27.192	1.89	25.543	1.065	110.53	38.345	0	0	23.327	0	20.209
			1378.55	70.383	1	0	49.825	2.13	1.799	17.3481	26.975	1.903	25.495	1.058	110.443	38.393	0	0	23.391	0	20.138
			1379.55	73.298	1	0	50.041	2.148	1.816	17.5121	26.831	1.912	25.495	1.052	110.309	38.457	0	0	23.295	0	20.186
			1380.55	73.298	1	0	49.821	2.155	1.809	17.4446	26.821	1.899	25.554	1.05	110.278	38.452	0	0	23.116	0	20.326
			1381.55	59.948	1	0	49.605	2.162	1.802	17.377	26.813	1.886	25.616	1.047	110.247	38.448	0	0	22.939	0	20.472
			1382.55	57.213	1	0	49.411	2.168	1.798	17.3385	26.77	1.876	25.654	1.043	110.187	38.474	0	0	22.792	0	20.614
			1383.55	72.974	1	0	49.596	2.19	1.809	17.4446	26.708	1.882	25.674	1.04	110.074	38.548	0	0	22.643	0	20.723
			1384.55	74.449	1	0	49.698	2.21	1.821	17.5603	26.593	1.886	25.683	1.035	109.971	38.613	0	0	22.485	0	20.79
			1385.55	74.449	1	0	49.528	2.231	1.827	17.6181	26.435	1.881	25.669	1.03	109.81	38.714	0	0	22.201	0	20.854
			1386.55	69.987	1	0	49.361	2.241	1.825	17.5988	26.374	1.875	25.667	1.028	109.719	38.774	0	0	22.031	0	20.923
			1387.56	70.815	1	0	49.852	2.261	1.862	17.9556	26.113	1.903	25.552	1.022	109.426	38.966	0	0	22.046	0	20.861
			1388.56	70.815	1	0	50.337	2.283	1.884	18.1678	26.059	1.921	25.563	1.019	109.321	38.99	0	0	22.053	0	20.849
			1389.56	53.255	1	0	50.756	2.304	1.906	18.3799	25.987	1.938	25.56	1.017	109.213	39.014	0	0	22.032	0	20.795
			1390.56	56.17	1	0	51.027	2.309	1.916	18.4764	25.983	1.946	25.591	1.015	109.232	38.985	0	0	22.104	0	20.814
			1391.56	56.17	1	0	51.165	2.313	1.921	18.5246	25.988	1.948	25.634	1.014	109.251	38.956	0	0	22.118	0	20.866
			1392.56	93.808	1	0	51.269	2.318	1.928	18.5921	25.947	1.952	25.635	1.012	109.254	38.956	0	0	22.118	0	20.847
			1393.56	82.365	1	0	51.141	2.297	1.923	18.5439	25.943	1.944	25.671	1.011	109.191	38.978	0	0	22.26	0	21.087
			1394.56	58.76	1	0	50.809	2.277	1.911	18.4282	25.931	1.928	25.704	1.009	109.129	38.999	0	0	22.315	0	21.312
			1395.56	58.76	1	0	50.475	2.256	1.899	18.3124	25.919	1.913	25.736	1.007	109.067	39.021	0	0	22.37	0	21.535
			1396.56	59.336	1	0	50.434	2.26	1.899	18.3124	25.895	1.911	25.732	1.006	109.093	38.982	0	0	22.311	0	21.432
			1397.56	75.96	1	0	51.253	2.343	1.916	18.4764	26.106	1.93	25.919	1.007	109.119	38.992	0	0	21.878	0	21.654
			1398.56	75.96	1	0	51.77	2.411	1.919	18.5053	26.357	1.936	26.122	1.009	109.177	38.985	0	0	21.475	0	21.942
			1399.56	68.692	1	0	51.793	2.479	1.909	18.4089	26.515	1.929	26.241	1.01	109.235	38.978	0	0	20.894	0	21.981
			1400.56	66.353	1	0	50.85	2.457	1.882	18.1485	26.399	1.903	26.114	1.011	109.103	39.035	0	0	20.693	0	21.817
			1401.56	75.529	1	0	50.553	2.445	1.879	18.1196	26.294	1.9	25.992	1.012	108.928	39.15	0	0	20.674	0	21.735
			1402.56	75.529	1	0	50.374	2.423	1.877	18.1003	26.217	1.901	25.891	1.013	108.807	39.224	0	0	20.791	0	21.675
			1403.56	77.76	1	0	49.902	2.413	1.859	17.9267	26.217	1.883	25.884	1.013	108.698	39.282	0	0	20.683	0	21.808
			1404.56	81.862	1	0	49.545	2.403	1.845	17.7917	26.226	1.869	25.885	1.013	108.591	39.34	0	0	20.622	0	21.965
			1405.56	69.807	1	0	50.473	2.405	1.888	18.2064	26.111	1.914	25.759	1.014	108.679	39.282	0	0	20.988	0	21.474
			1406.56	62.683	1	0	51.294	2.407	1.926	18.5728	26.013	1.953	25.65	1.014	108.768	39.224	0	0	21.308	0	21.028
			1407.56	65.057	1	0	51.737	2.397	1.933	18.6403	26.134	1.968	25.674	1.018	109.027	39.073	0	0	21.584	0	20.852
			1408.56	65.057	1	0	51.442	2.386	1.904	18.3607	26.38	1.95	25.758	1.024	109.269	38.948	0	0	21.558	0	20.905
			1409.56	60.272	1	0	51.337	2.375	1.885	18.1774	26.587	1.942	25.81	1.03	109.51	38.823	0	0	21.611	0	20.864
			1410.56	60.272	1	0	51.819	2.389	1.904	18.3607	26.584	1.964	25.76	1.032	109.552	38.823	0	0	21.688	0	20.654
			1411.56	60.272	1	0	52.215	2.403	1.918	18.4957	26.592	1.983	25.722	1.034	109.594	38.823	0	0	21.729	0	20.482
			1412.56	75.457	1	0	52.162	2.394	1.911	18.4282	26.654	1.98	25.729	1.036	109.596	38.848	0	0	21.79	0	20.593
			1413.56	75.457	1	0	51.757	2.368	1.89	18.2257	26.741	1.962	25.762	1.038	109.649	38.827	0	0	21.855	0	20.76
			1414.56	64.302	1	0	50.982	2.343	1.859	17.9267	26.767	1.933	25.738	1.04	109.703	38.807	0	0	21.763	0	20.761
			1415.56	45.447	1	0	50.386	2.317	1.835	17.6953	26.794	1.912	25.717	1.042	109.756	38.786	0	0	21.746	0	20.768
			1416.56	65.885	1	0	50.039	2.315	1.821	17.5603	26.817	1.901	25.681	1.044	109.849	38.751	0	0	21.615	0	20.6
			1417.56	65.885	1	0	49.92	2.317	1.812	17.4735	26.891	1.895	25.712	1.046	109.908	38.716	0	0	21.544	0	20.617
			1418.56	51.024	1	0	49.859	2.315	1.804	17.3963	26.972	1.892	25.715	1.049	110.004	38.68	0	0	21.537	0	20.565
			1419.56	55.018	1	0	49.903	2.308	1.808	17.4349	26.937	1.898	25.651	1.05	110.081	38.656	0	0	21.626	0	20.358
			1420.56	101.113	1	0	49.852	2.3	1.807	17.4253	26.92	1.9	25.602	1.051	110.158	38.632	0	0	21.675	0	20.195
			1421.56	98.522	1	0	49.478	2.291	1.793	17.2903	26.927	1.887	25.581	1.053	110.11	38.688	0	0	21.595	0	20.28
			1422.56	64.518	1	0	49.24	2.282	1.784	17.2035	26.917	1.88	25.546	1.054	110.062	38.743	0	0	21.575	0	20.32
			1423.56	61.279	1	0	49.373	2.272	1.785	17.2131	26.985	1.884	25.559	1.056	110.129	38.688	0	0	21.73	0	20.295
			1424.56	61.279	1	0	49.708	2.262	1.797	17.3288	26.975	1.902	25.492	1.058	110.196	38.632	0	0	21.977	0	20.028
			1425.56	79.055	1	0	50.175	2.252	1.814	17.4928	26.97	1.924	25.432	1.06	110.263	38.577	0	0	22.285	0	19.783
			1426.56	74.629	1	0	50.682	2.263	1.829	17.6374	27.03	1.943	25.439	1.063	110.259	38.599	0	0	22.396	0	19.797
			1427.56	51.996	1	0	50.813	2.275	1.829	17.6374	27.102	1.946	25.463	1.064	110.254	38.62	0	0	22.34	0	19.86
			1428.56	51.996	1	0	50.138	2.208	1.815	17.5024	26.928	1.933	25.283	1.065	110.249	38.594	0	0	22.708	0	19.549
			1429.56	41.812	1	0	49.512	2.145	1.803	17.3867	26.74	1.924	25.069	1.067	110.323	38.524	0	0	23.087	0	19.023
			1430.56	41.812	1	0	49.319	2.081	1.802	17.377	26.639	1.925	24.936	1.068	110.398	38.455	0	0	23.698	0	18.746
			1431.56	50.484	1	0	50.181	2.1	1.817	17.5217	26.876	1.944	25.125	1.07	110.53	38.409	0	0	23.899	0	19.166
			1432.56	67.216	1	0	50.817	2.137	1.822	17.5699	27.154	1.956	25.302	1.073	110.798	38.318	0	0	23.781	0	19.373
			1433.56	81.862	1	0	50.888	2.122	1.818	17.5313	27.252	1.952	25.381	1.074	111.139	38.107	0	0	23.98	0	19.263
			1434.56	80.926	1	0	50.752	2.107	1.808	17.4349	27.326	1.942	25.434	1.074	111.477	37.896	0	0	24.082	0	19.071
			1435.56	54.478	1	0	49.729	2.071	1.755	16.9238	27.567	1.891	25.592	1.077	111.757	37.711	0	0	24.014	0	19.346
			1436.56	53.939	1	0	48.854	2.062	1.711	16.4995	27.774	1.85	25.685	1.081	111.839	37.685	0	0	23.698	0	19.616
			1437.56	65.093	1	0	48.301	2.065	1.696	16.3549	27.716	1.832	25.65	1.081	111.743	37.755	0	0	23.386	0	19.632
			1438.56	78.659	1	0	48.114	2.067	1.692	16.3163	27.673	1.826	25.636	1.079	111.604	37.841	0	0	23.282	0	19.756
			1439.56	78.659	1	0	47.928	2.068	1.688	16.2777	27.632	1.82	25.623	1.078	111.465	37.927	0	0	23.178	0	19.882
			1440.56	75.888	1	0	47.259	2.055	1.662	16.027	27.666	1.794	25.623	1.08	111.427	37.954	0	0	23.001	0	19.989
			1441.56	60.38	1	0	46.688	2.042	1.64	15.8149	27.689	1.773	25.613	1.081	111.388	37.98	0	0	22.868	0	20.069
			1442.56	60.38	1	0	46.168	2.05	1.632	15.7377	27.521	1.762	25.488	1.08	111.309	38.042	0	0	22.526	0	19.779
			1443.56	63.042	1	0	46.095	2.058	1.634	15.757	27.444	1.761	25.458	1.078	111.23	38.105	0	0	22.403	0	19.774
			1444.56	62.503	1	0	46.593	2.06	1.656	15.9691	27.363	1.782	25.442	1.076	111.1	38.165	0	0	22.62	0	19.834
			1445.56	62.467	1	0	47.1	2.062	1.679	16.1909	27.291	1.802	25.432	1.073	110.971	38.225	0	0	22.842	0	19.912
			1446.56	68.62	1	0	47.337	2.051	1.689	16.2874	27.261	1.808	25.464	1.071	110.808	38.285	0	0	23.083	0	20.174
			1447.56	68.62	1	0	47.25	2.046	1.689	16.2874	27.217	1.805	25.455	1.069	110.68	38.324	0	0	23.092	0	20.243
			1448.56	46.31	1	0	47.096	2.037	1.685	16.2488	27.178	1.799	25.465	1.067	110.548	38.349	0	0	23.119	0	20.36
			1449.56	44.115	1	0	46.738	2.025	1.669	16.0945	27.232	1.781	25.51	1.068	110.443	38.375	0	0	23.081	0	20.599
			1450.56	44.115	1	0	46.611	2.023	1.663	16.0366	27.25	1.777	25.51	1.068	110.401	38.345	0	0	23.039	0	20.548
			1451.56	51.096	1	0	46.936	2.036	1.681	16.2102	27.151	1.794	25.437	1.067	110.362	38.31	0	0	23.054	0	20.204
			1452.56	47.57	1	0	47.214	2.036	1.692	16.3163	27.141	1.804	25.445	1.067	110.404	38.208	0	0	23.192	0	20.032
			1453.56	56.997	1	0	47.08	2.037	1.689	16.2874	27.112	1.799	25.456	1.065	110.35	38.185	0	0	23.112	0	20.013
			1454.56	56.997	1	0	46.796	2.045	1.678	16.1813	27.129	1.784	25.518	1.063	110.276	38.196	0	0	22.878	0	20.187
			1455.56	51.096	1	0	46.584	2.054	1.67	16.1041	27.138	1.772	25.574	1.061	110.202	38.208	0	0	22.681	0	20.344
			1456.56	51.096	1	0	46.085	2.035	1.654	15.9499	27.104	1.753	25.571	1.06	110.213	38.143	0	0	22.648	0	20.289
			1457.56	43.216	1	0	45.922	2.016	1.651	15.9209	27.038	1.749	25.533	1.059	110.225	38.078	0	0	22.781	0	20.13
			1458.56	54.335	1	0	45.697	1.997	1.647	15.8824	26.971	1.742	25.495	1.058	110.237	38.013	0	0	22.886	0	19.967
			1459.56	66.137	1	0	45.395	1.975	1.639	15.8052	26.916	1.73	25.496	1.056	110.111	38.034	0	0	22.98	0	20.103
			1460.56	66.137	1	0	45.164	1.957	1.635	15.7666	26.825	1.723	25.463	1.054	110.009	38.054	0	0	23.081	0	20.123
			1461.56	61.315	1	0	44.936	1.942	1.627	15.6895	26.829	1.711	25.501	1.052	110.012	37.987	0	0	23.136	0	20.17
			1462.56	60.236	1	0	44.562	1.928	1.612	15.5448	26.839	1.693	25.55	1.05	110.014	37.92	0	0	23.116	0	20.248
			1463.56	63.546	1	0	44.603	1.937	1.62	15.622	26.741	1.697	25.531	1.047	109.88	37.93	0	0	23.022	0	20.167
			1464.56	63.546	1	0	45.055	1.979	1.646	15.8727	26.6	1.722	25.428	1.046	109.477	38.16	0	0	22.77	0	20.128
			1465.56	74.593	1	0	45.558	2.02	1.674	16.1427	26.46	1.749	25.324	1.045	109.074	38.39	0	0	22.553	0	20.086
			1466.56	74.593	1	0	45.96	2.054	1.695	16.3452	26.382	1.77	25.252	1.045	108.75	38.58	0	0	22.374	0	20.086
			1467.56	65.741	1	0	46.319	2.061	1.712	16.5092	26.317	1.786	25.224	1.043	108.625	38.611	0	0	22.474	0	20.033
			1468.56	61.783	1	0	46.815	2.068	1.733	16.7117	26.279	1.806	25.22	1.042	108.501	38.642	0	0	22.639	0	20.053
			1469.56	66.317	1	0	46.98	2.087	1.741	16.7888	26.255	1.812	25.232	1.041	108.479	38.635	0	0	22.515	0	19.994
			1470.56	69.771	1	0	47.121	2.105	1.749	16.866	26.228	1.817	25.24	1.039	108.457	38.628	0	0	22.38	0	19.926
			1471.56	57.825	1	0	47.447	2.124	1.762	16.9913	26.223	1.828	25.265	1.038	108.436	38.62	0	0	22.336	0	19.908
			1472.56	57.825	1	0	47.764	2.136	1.77	17.0685	26.277	1.841	25.27	1.04	108.529	38.532	0	0	22.365	0	19.701
			1473.56	55.414	1	0	48.387	2.15	1.782	17.1842	26.449	1.859	25.353	1.043	108.7	38.381	0	0	22.51	0	19.597
			1474.56	54.047	1	0	48.555	2.163	1.783	17.1938	26.524	1.867	25.339	1.047	108.87	38.229	0	0	22.443	0	19.194
			1475.56	52.931	1	0	48.636	2.189	1.775	17.1167	26.696	1.867	25.39	1.051	109.124	38.09	0	0	22.218	0	18.962
			1476.56	52.931	1	0	48.594	2.187	1.767	17.0395	26.801	1.862	25.435	1.054	109.187	38.052	0	0	22.222	0	19.032
			1477.56	76.896	1	0	48.523	2.183	1.759	16.9624	26.875	1.857	25.465	1.055	109.223	38.047	0	0	22.233	0	19.135
			1478.56	74.521	1	0	48.373	2.178	1.749	16.866	26.953	1.848	25.497	1.057	109.258	38.042	0	0	22.207	0	19.244
			1479.56	74.521	1	0	48.595	2.186	1.756	16.9335	26.959	1.858	25.482	1.058	109.321	38.018	0	0	22.233	0	19.116
			1480.56	66.281	1	0	48.574	2.183	1.752	16.8949	27.008	1.855	25.519	1.058	109.318	38.052	0	0	22.255	0	19.31
			1481.56	70.167	1	0	48.603	2.182	1.748	16.8563	27.085	1.855	25.53	1.061	109.426	38.018	0	0	22.273	0	19.278
			1482.56	70.167	1	0	48.689	2.195	1.753	16.9045	27.071	1.864	25.454	1.064	109.45	38.054	0	0	22.182	0	19.06
			1483.56	65.813	1	0	48.191	2.208	1.74	16.7792	26.995	1.854	25.335	1.066	109.474	38.09	0	0	21.827	0	18.708
			1484.56	65.022	1	0	47.671	2.213	1.723	16.6152	26.969	1.84	25.259	1.068	109.52	38.09	0	0	21.539	0	18.446
			1485.56	65.022	1	0	46.658	2.212	1.699	16.3838	26.761	1.813	25.085	1.067	109.354	38.237	0	0	21.095	0	18.199
			1486.56	60.128	1	0	46.555	2.217	1.705	16.4417	26.621	1.815	25.008	1.064	109.16	38.385	0	0	21	0	18.233
			1487.56	55.882	1	0	46.453	2.222	1.71	16.4899	26.482	1.816	24.932	1.062	108.966	38.534	0	0	20.906	0	18.268
			1488.56	55.882	1	0	46.744	2.235	1.731	16.6924	26.326	1.833	24.86	1.059	108.764	38.659	0	0	20.919	0	18.235
			1489.56	58.401	1	0	46.839	2.246	1.744	16.8177	26.186	1.842	24.79	1.056	108.637	38.738	0	0	20.851	0	18.117
			1490.56	65.273	1	0	46.828	2.246	1.749	16.866	26.108	1.843	24.778	1.054	108.535	38.793	0	0	20.852	0	18.189
			1491.56	52.104	1	0	47.401	2.288	1.777	17.136	26.026	1.867	24.764	1.051	108.45	38.858	0	0	20.719	0	18.088
			1492.56	52.104	1	0	48.066	2.33	1.809	17.4446	25.931	1.896	24.738	1.048	108.364	38.923	0	0	20.63	0	17.946
			1493.56	52.104	1	0	48.38	2.349	1.82	17.5506	25.948	1.905	24.79	1.047	108.41	38.913	0	0	20.6	0	18.01
			1494.56	71.93	1	0	48.661	2.359	1.824	17.5892	26.051	1.91	24.866	1.048	108.61	38.807	0	0	20.625	0	17.989
			1495.56	70.311	1	0	48.915	2.37	1.826	17.6085	26.155	1.915	24.945	1.049	108.809	38.7	0	0	20.637	0	17.976
			1496.56	70.311	1	0	48.753	2.35	1.811	17.4638	26.276	1.901	25.037	1.049	109.004	38.561	0	0	20.747	0	18.079
			1497.56	70.311	1	0	48.546	2.329	1.795	17.3095	26.402	1.885	25.133	1.05	109.199	38.421	0	0	20.84	0	18.195
			1498.56	48.001	1	0	48.337	2.309	1.778	17.1456	26.529	1.869	25.23	1.051	109.394	38.282	0	0	20.934	0	18.311
			1499.56	48.001	1	0	48.334	2.285	1.769	17.0588	26.655	1.863	25.306	1.053	109.573	38.166	0	0	21.153	0	18.421
			1500.56	44.367	1	0	48.384	2.261	1.762	16.9913	26.782	1.859	25.38	1.055	109.752	38.05	0	0	21.399	0	18.526
			1501.56	63.51	1	0	48.61	2.25	1.768	17.0492	26.809	1.867	25.393	1.056	109.858	37.987	0	0	21.605	0	18.486
			1502.56	63.51	1	0	48.875	2.246	1.78	17.1649	26.77	1.875	25.417	1.053	109.854	38.004	0	0	21.759	0	18.614
			1503.56	78.263	1	0	49.275	2.242	1.796	17.3192	26.749	1.888	25.453	1.051	109.854	38.02	0	0	21.975	0	18.775
			1504.56	68.116	1	0	49.345	2.229	1.797	17.3288	26.763	1.885	25.52	1.049	109.8	38.082	0	0	22.142	0	19.17
			1505.56	68.116	1	0	49.466	2.228	1.803	17.3867	26.742	1.89	25.522	1.048	109.8	38.071	0	0	22.198	0	19.152
			1506.56	83.913	1	0	49.304	2.221	1.795	17.3095	26.778	1.88	25.57	1.047	109.837	38.057	0	0	22.198	0	19.304
			1507.56	89.058	1	0	49.486	2.225	1.801	17.3674	26.787	1.885	25.587	1.047	109.99	37.966	0	0	22.242	0	19.156
			1508.56	89.058	1	0	49.603	2.229	1.805	17.406	26.796	1.889	25.604	1.047	110.143	37.874	0	0	22.257	0	19.007
			1509.56	78.551	1	0	49.875	2.243	1.819	17.541	26.729	1.902	25.569	1.045	110.153	37.886	0	0	22.238	0	18.859
			1510.56	77.148	1	0	49.77	2.245	1.816	17.5121	26.728	1.897	25.578	1.045	110.136	37.918	0	0	22.169	0	18.942
			1511.56	49.837	1	0	49.732	2.247	1.815	17.5024	26.72	1.896	25.583	1.044	110.117	37.949	0	0	22.129	0	19.008
			1512.56	51.564	1	0	49.687	2.242	1.815	17.5024	26.688	1.891	25.619	1.042	110.064	37.97	0	0	22.162	0	19.187
			1513.56	51.564	1	0	49.683	2.237	1.818	17.5313	26.649	1.889	25.649	1.039	110.009	37.992	0	0	22.213	0	19.344
			1514.56	55.774	1	0	50.331	2.229	1.837	17.7146	26.714	1.905	25.751	1.037	109.98	38.002	0	0	22.576	0	19.706
			1515.56	57.141	1	0	50.967	2.222	1.854	17.8785	26.792	1.921	25.865	1.036	109.956	38.011	0	0	22.936	0	20.101
			1516.56	72.002	1	0	52.086	2.225	1.872	18.0521	27.118	1.943	26.137	1.038	110.167	37.882	0	0	23.404	0	20.636
			1517.56	73.657	1	0	52.4	2.229	1.873	18.0617	27.279	1.947	26.238	1.04	110.391	37.752	0	0	23.51	0	20.661
			1518.56	73.657	1	0	52.736	2.232	1.874	18.0714	27.442	1.952	26.341	1.042	110.614	37.623	0	0	23.626	0	20.688
			1519.56	57.357	1	0	52.674	2.226	1.862	17.9556	27.584	1.945	26.394	1.045	110.834	37.52	0	0	23.659	0	20.664
			1520.56	56.17	1	0	53.105	2.214	1.859	17.9267	27.842	1.953	26.508	1.05	111.22	37.352	0	0	23.982	0	20.711
			1521.56	58.688	1	0	52.711	2.177	1.84	17.7435	27.903	1.938	26.502	1.053	111.359	37.299	0	0	24.218	0	20.756
			1522.56	56.134	1	0	52.177	2.139	1.817	17.5217	27.963	1.918	26.49	1.056	111.499	37.246	0	0	24.397	0	20.783
			1523.56	67.972	1	0	51.523	2.099	1.793	17.2903	27.976	1.896	26.45	1.058	111.602	37.191	0	0	24.543	0	20.728
			1524.56	67.972	1	0	50.845	2.068	1.774	17.107	27.879	1.876	26.368	1.057	111.546	37.237	0	0	24.588	0	20.718
			1525.56	69.375	1	0	50.201	2.037	1.757	16.9431	27.779	1.858	26.282	1.057	111.491	37.282	0	0	24.65	0	20.696
			1526.56	70.779	1	0	50.289	2.05	1.772	17.0878	27.604	1.87	26.164	1.055	111.237	37.474	0	0	24.529	0	20.672
			1527.56	72.902	1	0	50.42	2.064	1.788	17.242	27.43	1.883	26.046	1.053	110.983	37.666	0	0	24.432	0	20.646
			1528.56	68.62	1	0	50.779	2.09	1.814	17.4928	27.235	1.905	25.943	1.05	110.726	37.839	0	0	24.295	0	20.568
			1529.56	67.001	1	0	50.969	2.111	1.837	17.7146	27.013	1.921	25.827	1.046	110.426	38.009	0	0	24.148	0	20.468
			1530.56	63.798	1	0	51.022	2.131	1.854	17.8785	26.796	1.932	25.711	1.042	110.127	38.179	0	0	23.938	0	20.367
			1531.56	63.798	1	0	50.889	2.14	1.855	17.8881	26.713	1.929	25.692	1.04	109.983	38.234	0	0	23.778	0	20.381
			1532.56	64.482	1	0	50.722	2.149	1.855	17.8881	26.635	1.924	25.678	1.037	109.839	38.289	0	0	23.604	0	20.408
			1533.56	65.345	1	0	50.549	2.158	1.854	17.8785	26.558	1.918	25.664	1.035	109.695	38.345	0	0	23.428	0	20.437
			1534.56	68.404	1	0	50.85	2.166	1.87	18.0328	26.487	1.932	25.637	1.033	109.645	38.342	0	0	23.477	0	20.315
			1535.56	65.201	1	0	50.967	2.169	1.874	18.0714	26.488	1.935	25.658	1.032	109.64	38.328	0	0	23.497	0	20.336
			1536.56	63.798	1	0	51.234	2.177	1.889	18.216	26.428	1.947	25.638	1.031	109.591	38.326	0	0	23.533	0	20.237
			1537.56	63.798	1	0	51.327	2.202	1.892	18.2449	26.433	1.95	25.652	1.03	109.652	38.287	0	0	23.305	0	20.093
			1538.56	62.539	1	0	51.553	2.228	1.9	18.3221	26.446	1.958	25.674	1.03	109.712	38.247	0	0	23.143	0	19.971
			1539.56	58.94	1	0	51.625	2.243	1.898	18.3028	26.525	1.955	25.743	1.03	109.912	38.108	0	0	23.018	0	19.836
			1540.56	58.94	1	0	51.334	2.249	1.887	18.1967	26.526	1.946	25.728	1.031	109.977	38.069	0	0	22.826	0	19.683
			1541.56	65.489	1	0	51.146	2.255	1.879	18.1196	26.548	1.938	25.732	1.032	110.044	38.029	0	0	22.681	0	19.589
			1542.56	69.16	1	0	50.914	2.266	1.869	18.0231	26.567	1.93	25.73	1.033	110.037	38.064	0	0	22.469	0	19.604
			1543.56	79.847	1	0	51.202	2.299	1.883	18.1581	26.53	1.943	25.707	1.032	109.981	38.117	0	0	22.269	0	19.495
			1544.56	79.847	1	0	51.365	2.335	1.894	18.2642	26.467	1.953	25.664	1.031	109.9	38.182	0	0	22.002	0	19.336
			1545.56	75.78	1	0	51.556	2.37	1.907	18.3896	26.399	1.965	25.616	1.031	109.814	38.247	0	0	21.755	0	19.161
			1546.56	73.19	1	0	51.715	2.4	1.912	18.4378	26.415	1.968	25.662	1.029	109.759	38.266	0	0	21.547	0	19.201
			1547.56	73.19	1	0	51.872	2.43	1.917	18.486	26.43	1.971	25.706	1.028	109.703	38.284	0	0	21.343	0	19.236
			1548.56	72.83	1	0	51.883	2.461	1.918	18.4957	26.431	1.97	25.736	1.027	109.647	38.303	0	0	21.086	0	19.229
			1549.56	74.881	1	0	51.895	2.474	1.922	18.5342	26.394	1.971	25.733	1.026	109.577	38.335	0	0	20.975	0	19.221
			1550.56	72.074	1	0	51.839	2.507	1.919	18.5053	26.41	1.965	25.789	1.024	109.53	38.352	0	0	20.677	0	19.278
			1551.56	72.074	1	0	51.708	2.545	1.922	18.5342	26.313	1.964	25.75	1.022	109.376	38.428	0	0	20.319	0	19.141
			1552.56	62.791	1	0	51.611	2.582	1.926	18.5728	26.216	1.964	25.709	1.02	109.223	38.505	0	0	19.986	0	19.001
			1553.56	64.986	1	0	51.346	2.62	1.926	18.5728	26.094	1.96	25.643	1.018	109.069	38.582	0	0	19.598	0	18.78
			1554.56	64.986	1	0	51.179	2.659	1.926	18.5728	26.007	1.958	25.593	1.016	108.952	38.661	0	0	19.246	0	18.608
			1555.56	56.134	1	0	51.104	2.698	1.931	18.621	25.921	1.959	25.544	1.015	108.834	38.74	0	0	18.939	0	18.436
			1556.56	60.056	1	0	51.197	2.747	1.935	18.6596	25.923	1.963	25.548	1.015	108.815	38.781	0	0	18.639	0	18.306
			1557.56	60.056	1	0	51.32	2.79	1.936	18.6692	25.97	1.965	25.595	1.015	108.92	38.75	0	0	18.396	0	18.184
			1558.56	88.375	1	0	51.364	2.833	1.935	18.6596	26.022	1.963	25.647	1.015	109.026	38.719	0	0	18.132	0	18.078
			1559.56	81.106	1	0	51.24	2.863	1.923	18.5439	26.12	1.954	25.716	1.016	109.134	38.707	0	0	17.897	0	18.124
			1560.56	81.106	1	0	50.707	2.871	1.901	18.3317	26.156	1.933	25.716	1.017	109.218	38.692	0	0	17.663	0	18.056
			1561.56	69.699	1	0	50.277	2.878	1.883	18.1581	26.188	1.917	25.711	1.019	109.302	38.678	0	0	17.467	0	17.975
			1562.56	69.699	1	0	49.851	2.885	1.867	18.0039	26.188	1.904	25.673	1.02	109.304	38.723	0	0	17.281	0	17.921
			1563.56	65.489	1	0	49.434	2.891	1.851	17.8496	26.192	1.891	25.639	1.022	109.306	38.769	0	0	17.1	0	17.88
			1564.56	65.489	1	0	48.993	2.938	1.839	17.7338	26.137	1.876	25.614	1.02	109.033	38.951	0	0	16.676	0	17.962
			1565.56	68.296	1	0	48.753	2.967	1.833	17.676	26.095	1.869	25.598	1.019	108.877	39.047	0	0	16.433	0	17.973
			1566.56	68.296	1	0	48.519	2.996	1.827	17.6181	26.056	1.861	25.584	1.018	108.721	39.143	0	0	16.196	0	17.995
			1567.56	63.402	1	0	48.322	3.007	1.826	17.6085	25.969	1.858	25.527	1.017	108.457	39.275	0	0	16.069	0	18.037
			1568.56	63.402	1	0	48.05	3.019	1.822	17.5699	25.886	1.851	25.475	1.016	108.194	39.407	0	0	15.918	0	18.093
			1569.56	63.402	1	0	47.782	3.03	1.817	17.5217	25.805	1.845	25.425	1.015	107.93	39.539	0	0	15.769	0	18.156
			1570.56	63.402	1	0	47.768	3.051	1.821	17.5603	25.746	1.846	25.404	1.013	107.805	39.568	0	0	15.656	0	18.05
			1571.56	67.396	1	0	47.659	3.069	1.826	17.6085	25.62	1.847	25.329	1.012	107.62	39.618	0	0	15.527	0	17.829
			1572.56	67.396	1	0	47.633	3.088	1.834	17.6856	25.496	1.852	25.254	1.01	107.436	39.668	0	0	15.426	0	17.61
			1573.56	67.396	1	0	47.214	3.083	1.816	17.5121	25.523	1.832	25.302	1.009	107.304	39.7	0	0	15.314	0	17.851
			1574.56	55.522	1	0	46.907	3.078	1.805	17.406	25.515	1.819	25.316	1.008	107.172	39.731	0	0	15.238	0	17.981
			1575.56	56.062	1	0	46.611	3.078	1.791	17.271	25.545	1.802	25.403	1.006	107.069	39.757	0	0	15.146	0	18.314
			1576.56	56.062	1	0	46.306	3.078	1.786	17.2228	25.456	1.793	25.362	1.004	106.911	39.824	0	0	15.043	0	18.321
			1577.56	56.062	1	0	46.005	3.079	1.781	17.1745	25.368	1.784	25.323	1.002	106.752	39.891	0	0	14.941	0	18.332
			1578.56	68.8	1	0	45.789	3.08	1.779	17.1553	25.271	1.779	25.274	1	106.594	39.959	0	0	14.867	0	18.311
			1579.56	65.885	1	0	45.702	3.075	1.778	17.1456	25.242	1.777	25.246	1	106.614	39.916	0	0	14.864	0	18.16
			1580.56	65.885	1	0	45.447	3.07	1.775	17.1167	25.14	1.773	25.161	0.999	106.514	39.942	0	0	14.801	0	17.961
			1581.56	65.885	1	0	45.293	3.062	1.77	17.0685	25.128	1.769	25.132	1	106.546	39.872	0	0	14.79	0	17.766
			1582.56	61.531	1	0	45.139	3.054	1.764	17.0106	25.116	1.765	25.104	1	106.579	39.802	0	0	14.78	0	17.569
			1583.56	60.308	1	0	45.451	3.074	1.78	17.1649	25.07	1.781	25.055	1.001	106.463	39.823	0	0	14.784	0	17.359
			1584.56	60.308	1	0	45.763	3.094	1.796	17.3192	25.025	1.797	25.007	1.001	106.347	39.844	0	0	14.789	0	17.151
			1585.56	60.308	1	0	46.051	3.115	1.81	17.4542	24.983	1.812	24.962	1.001	106.231	39.865	0	0	14.786	0	16.951
			1586.56	65.417	1	0	46.211	3.126	1.825	17.5988	24.872	1.824	24.88	1	106.019	39.923	0	0	14.784	0	16.753
			1587.56	68.836	1	0	46.242	3.134	1.823	17.5796	24.918	1.824	24.896	1.001	106.129	39.823	0	0	14.756	0	16.556
			1588.56	68.836	1	0	46.272	3.142	1.82	17.5506	24.965	1.824	24.912	1.002	106.238	39.723	0	0	14.728	0	16.357
			1589.56	68.836	1	0	46.337	3.15	1.82	17.5506	25.012	1.826	24.927	1.003	106.347	39.624	0	0	14.711	0	16.156
			1590.56	66.569	1	0	46.516	3.162	1.829	17.6374	24.983	1.833	24.921	1.002	106.277	39.625	0	0	14.709	0	16.078
			1591.56	63.798	1	0	46.923	3.198	1.835	17.6953	25.128	1.845	24.983	1.006	106.523	39.505	0	0	14.672	0	15.847
			1592.56	63.798	1	0	47.113	3.216	1.84	17.7435	25.161	1.853	24.982	1.007	106.567	39.484	0	0	14.648	0	15.708
			1593.56	63.798	1	0	47.301	3.231	1.849	17.8303	25.136	1.861	24.976	1.006	106.505	39.481	0	0	14.639	0	15.608
			1594.56	62.431	1	0	47.388	3.238	1.847	17.811	25.215	1.865	24.974	1.01	106.671	39.419	0	0	14.634	0	15.432
			1595.56	62.431	1	0	47.709	3.249	1.855	17.8881	25.27	1.879	24.949	1.013	106.813	39.396	0	0	14.685	0	15.246
			1596.56	62.431	1	0	47.93	3.256	1.864	17.9749	25.267	1.89	24.923	1.014	106.855	39.389	0	0	14.719	0	15.104
			1597.56	62.431	1	0	47.996	3.261	1.865	17.9846	25.288	1.893	24.916	1.015	106.923	39.342	0	0	14.72	0	14.959
			1598.56	80.854	1	0	48.23	3.272	1.878	18.1099	25.248	1.905	24.881	1.015	106.911	39.383	0	0	14.741	0	14.875
			1599.56	80.854	1	0	48.497	3.283	1.891	18.2353	25.21	1.918	24.849	1.015	106.899	39.424	0	0	14.772	0	14.798
			1600.56	79.631	1	0	48.646	3.286	1.897	18.2932	25.205	1.926	24.825	1.015	106.848	39.469	0	0	14.803	0	14.801
			1601.56	79.631	1	0	48.795	3.29	1.903	18.351	25.201	1.934	24.801	1.016	106.798	39.515	0	0	14.833	0	14.807
			1602.56	65.057	1	0	48.849	3.295	1.901	18.3317	25.262	1.934	24.835	1.017	106.808	39.539	0	0	14.824	0	14.941
			1603.56	65.057	1	0	48.824	3.301	1.895	18.2739	25.323	1.93	24.868	1.018	106.817	39.563	0	0	14.79	0	15.076
			1604.56	66.497	1	0	48.867	3.311	1.893	18.2546	25.381	1.928	24.912	1.019	106.923	39.558	0	0	14.757	0	15.164
			1605.56	66.497	1	0	48.983	3.328	1.891	18.2353	25.466	1.931	24.937	1.021	107.105	39.553	0	0	14.72	0	15.153
			1606.56	61.819	1	0	48.983	3.328	1.891	18.2353	25.466	1.931	24.937	1.021	107.105	39.553	0	0	14.72	0	15.153
			1607.56	61.819	1	0	49.127	3.334	1.895	18.2739	25.493	1.938	24.92	1.023	107.182	39.553	0	0	14.736	0	15.065
			1608.56	66.209	1	0	48.694	3.299	1.877	18.1003	25.498	1.926	24.859	1.026	107.071	39.659	0	0	14.762	0	15.271
			1609.56	66.209	1	0	48.562	3.286	1.871	18.0424	25.511	1.92	24.868	1.026	106.961	39.752	0	0	14.778	0	15.566
			1610.56	75.744	1	0	48.562	3.286	1.871	18.0424	25.511	1.92	24.868	1.026	106.961	39.752	0	0	14.778	0	15.566
			1611.56	75.744	1	0	48.429	3.273	1.865	17.9846	25.524	1.913	24.877	1.026	106.851	39.846	0	0	14.794	0	15.858
			1612.56	74.701	1	0	47.929	3.235	1.841	17.7531	25.586	1.889	24.93	1.026	106.645	40.009	0	0	14.817	0	16.572
			1613.56	74.701	1	0	47.334	3.186	1.812	17.4735	25.659	1.862	24.98	1.027	106.664	39.997	0	0	14.856	0	16.944
			1614.56	66.965	1	0	46.735	3.138	1.784	17.2035	25.732	1.834	25.029	1.028	106.683	39.985	0	0	14.895	0	17.312
			1615.56	66.965	1	0	46.36	3.104	1.774	17.107	25.667	1.82	25.012	1.026	106.561	40.033	0	0	14.936	0	17.515
			1616.56	62.827	1	0	45.982	3.07	1.763	17.001	25.601	1.806	24.993	1.024	106.438	40.081	0	0	14.978	0	17.712
			1617.56	62.827	1	0	45.601	3.04	1.765	17.0203	25.361	1.8	24.869	1.02	106.016	40.292	0	0	15.002	0	17.89
			1618.56	66.065	1	0	45.219	3.009	1.767	17.0395	25.121	1.793	24.744	1.015	105.594	40.503	0	0	15.027	0	18.057
			1619.56	66.065	1	0	45.002	2.991	1.776	17.1263	24.861	1.794	24.621	1.01	105.184	40.709	0	0	15.046	0	18.156
			1620.56	67.612	1	0	45.065	2.996	1.788	17.242	24.733	1.799	24.581	1.006	105.024	40.775	0	0	15.04	0	18.131
			1621.56	67.612	1	0	44.757	2.967	1.8	17.3578	24.401	1.797	24.437	0.999	104.455	41.043	0	0	15.086	0	18.33
			1622.56	54.442	1	0	44.729	2.961	1.813	17.4831	24.202	1.8	24.376	0.993	104.136	41.17	0	0	15.108	0	18.41
			1623.56	54.442	1	0	44.933	2.972	1.827	17.6181	24.13	1.81	24.364	0.99	104.079	41.146	0	0	15.118	0	18.272
			1624.56	55.738	1	0	44.946	2.971	1.84	17.7435	23.966	1.813	24.326	0.985	103.84	41.195	0	0	15.126	0	18.249
			1625.56	55.738	1	0	44.684	2.958	1.844	17.7821	23.774	1.805	24.287	0.979	103.517	41.266	0	0	15.108	0	18.323
			1626.56	49.405	1	0	44.611	2.956	1.848	17.8206	23.686	1.803	24.277	0.976	103.392	41.261	0	0	15.091	0	18.285
			1627.56	49.405	1	0	44.871	2.976	1.857	17.9074	23.707	1.812	24.297	0.976	103.404	41.227	0	0	15.076	0	18.196
			1628.56	50.089	1	0	44.886	2.983	1.859	17.9267	23.692	1.812	24.312	0.974	103.327	41.216	0	0	15.045	0	18.189
			1629.56	50.089	1	0	44.834	2.991	1.858	17.9171	23.679	1.808	24.329	0.973	103.251	41.204	0	0	14.992	0	18.191
			1630.56	68.584	1	0	44.898	3.005	1.864	17.9749	23.64	1.81	24.341	0.971	103.211	41.188	0	0	14.939	0	18.129
			1631.56	68.584	1	0	44.915	3.012	1.865	17.9846	23.632	1.809	24.37	0.97	103.234	41.167	0	0	14.912	0	18.155
			1632.56	66.785	1	0	45.023	3.019	1.87	18.0328	23.625	1.811	24.397	0.968	103.258	41.146	0	0	14.915	0	18.172
			1633.56	66.785	1	0	45.15	3.025	1.876	18.0906	23.618	1.814	24.424	0.967	103.281	41.125	0	0	14.924	0	18.188
			1634.56	77.004	1	0	45.211	3.028	1.879	18.1196	23.612	1.816	24.438	0.966	103.211	41.132	0	0	14.932	0	18.237
			1635.56	77.004	1	0	45.197	3.028	1.879	18.1196	23.612	1.815	24.445	0.966	103.209	41.116	0	0	14.928	0	18.226
			1636.56	76.5	1	0	45.148	3.028	1.877	18.1003	23.613	1.812	24.452	0.966	103.206	41.1	0	0	14.912	0	18.218
			1637.56	76.5	1	0	45.172	3.028	1.878	18.1099	23.613	1.813	24.457	0.965	103.204	41.083	0	0	14.92	0	18.204
			1638.56	80.71	1	0	45.415	3.044	1.89	18.2257	23.59	1.823	24.458	0.965	103.181	41.071	0	0	14.92	0	18.107
			1639.56	80.71	1	0	45.912	3.072	1.899	18.3124	23.741	1.837	24.538	0.968	103.462	40.942	0	0	14.947	0	17.984
			1640.56	79.919	1	0	46.143	3.089	1.91	18.4185	23.718	1.846	24.538	0.967	103.447	40.925	0	0	14.936	0	17.868
			1641.56	79.919	1	0	46.484	3.111	1.918	18.4957	23.805	1.856	24.593	0.968	103.584	40.848	0	0	14.941	0	17.792
			1642.56	76.86	1	0	46.87	3.14	1.928	18.5921	23.877	1.869	24.629	0.969	103.714	40.784	0	0	14.928	0	17.647
			1643.56	76.86	1	0	47.256	3.168	1.938	18.6885	23.947	1.882	24.665	0.971	103.843	40.719	0	0	14.915	0	17.497
			1644.56	73.514	1	0	47.148	3.17	1.935	18.6596	23.933	1.879	24.643	0.971	103.91	40.702	0	0	14.872	0	17.382
			1645.56	73.514	1	0	47.041	3.172	1.932	18.6307	23.92	1.877	24.621	0.972	103.977	40.685	0	0	14.83	0	17.268
			1646.56	68.548	1	0	46.832	3.159	1.914	18.4571	24.032	1.864	24.676	0.974	104.186	40.609	0	0	14.825	0	17.351
			1647.56	68.548	1	0	46.623	3.146	1.896	18.2835	24.147	1.852	24.731	0.976	104.395	40.532	0	0	14.82	0	17.435
			1648.56	69.447	1	0	46.682	3.144	1.89	18.2257	24.265	1.849	24.799	0.978	104.606	40.431	0	0	14.848	0	17.46
			1649.56	69.447	1	0	46.741	3.142	1.883	18.1581	24.384	1.846	24.868	0.981	104.817	40.33	0	0	14.876	0	17.484
			1650.56	65.345	1	0	46.491	3.128	1.863	17.9653	24.514	1.832	24.929	0.983	105.016	40.234	0	0	14.864	0	17.552
			1651.56	65.345	1	0	46.242	3.113	1.842	17.7628	24.647	1.817	24.991	0.986	105.215	40.138	0	0	14.853	0	17.622
			1652.56	68.656	1	0	46.003	3.099	1.823	17.5796	24.781	1.803	25.054	0.989	105.414	40.043	0	0	14.845	0	17.694
			1653.56	68.656	1	0	45.674	3.088	1.792	17.2806	25.02	1.783	25.148	0.995	105.75	39.932	0	0	14.791	0	17.82
			1654.56	63.618	1	0	45.674	3.088	1.792	17.2806	25.02	1.783	25.148	0.995	105.75	39.932	0	0	14.791	0	17.82
			1655.56	63.618	1	0	45.239	3.072	1.76	16.972	25.242	1.76	25.229	1.001	106.014	39.899	0	0	14.729	0	18.084
			1656.56	60.704	1	0	44.76	3.047	1.737	16.7502	25.299	1.742	25.222	1.003	105.982	39.961	0	0	14.689	0	18.306
			1657.56	60.704	1	0	44.278	3.014	1.719	16.5767	25.281	1.725	25.193	1.004	105.906	40.031	0	0	14.69	0	18.509
			1658.56	46.526	1	0	43.795	2.981	1.701	16.4031	25.263	1.708	25.162	1.004	105.829	40.1	0	0	14.692	0	18.708
			1659.56	46.526	1	0	43.379	2.948	1.686	16.2584	25.236	1.694	25.125	1.004	105.752	40.17	0	0	14.716	0	18.882
			1660.56	49.477	1	0	43.248	2.932	1.684	16.2392	25.186	1.69	25.106	1.003	105.731	40.201	0	0	14.752	0	18.957
			1661.56	49.477	1	0	43.134	2.924	1.685	16.2488	25.101	1.688	25.068	1.001	105.644	40.237	0	0	14.75	0	18.944
			1662.56	59.336	1	0	43.019	2.917	1.687	16.2681	25.017	1.686	25.03	0.999	105.558	40.273	0	0	14.748	0	18.93
			1663.56	59.336	1	0	42.886	2.909	1.687	16.2681	24.934	1.683	24.993	0.998	105.472	40.309	0	0	14.74	0	18.919
			1664.56	55.306	1	0	42.854	2.912	1.688	16.2777	24.893	1.682	24.992	0.996	105.438	40.328	0	0	14.716	0	18.941
			1665.56	55.306	1	0	42.897	2.917	1.694	16.3356	24.841	1.683	24.997	0.994	105.335	40.371	0	0	14.705	0	19.019
			1666.56	55.306	1	0	42.843	2.922	1.695	16.3452	24.793	1.681	25.002	0.992	105.232	40.414	0	0	14.66	0	19.099
			1667.56	61.783	1	0	42.72	2.928	1.693	16.3259	24.749	1.675	25.015	0.989	105.129	40.457	0	0	14.592	0	19.201
			1668.56	62.575	1	0	42.345	2.905	1.677	16.1716	24.771	1.659	25.037	0.989	105.119	40.45	0	0	14.574	0	19.356
			1669.56	62.575	1	0	41.524	2.862	1.649	15.9016	24.686	1.627	25.025	0.986	104.925	40.522	0	0	14.506	0	19.653
			1670.56	62.575	1	0	41.302	2.843	1.637	15.7859	24.728	1.615	25.067	0.986	104.922	40.512	0	0	14.53	0	19.851
			1671.56	55.27	1	0	40.844	2.812	1.622	15.6413	24.684	1.597	25.072	0.985	104.82	40.547	0	0	14.525	0	20.07
			1672.56	57.609	1	0	40.815	2.808	1.629	15.7088	24.56	1.599	25.017	0.982	104.703	40.58	0	0	14.537	0	19.98
			1673.56	57.609	1	0	40.785	2.803	1.636	15.7763	24.437	1.601	24.961	0.979	104.587	40.612	0	0	14.55	0	19.89
			1674.56	57.609	1	0	41.163	2.825	1.654	15.9499	24.395	1.617	24.956	0.978	104.562	40.598	0	0	14.572	0	19.752
			1675.56	71.391	1	0	41.542	2.846	1.672	16.1234	24.355	1.632	24.952	0.976	104.536	40.584	0	0	14.595	0	19.616
			1676.56	69.771	1	0	41.764	2.861	1.685	16.2488	24.308	1.641	24.951	0.974	104.546	40.564	0	0	14.595	0	19.504
			1677.56	69.771	1	0	41.958	2.877	1.695	16.3452	24.274	1.649	24.944	0.973	104.524	40.563	0	0	14.583	0	19.412
			1678.56	69.771	1	0	42.011	2.881	1.701	16.4031	24.218	1.652	24.943	0.971	104.532	40.545	0	0	14.581	0	19.354
			1679.56	71.067	1	0	42.037	2.886	1.705	16.4417	24.175	1.653	24.935	0.97	104.509	40.547	0	0	14.568	0	19.317
			1680.56	71.067	1	0	42.287	2.899	1.717	16.5574	24.154	1.664	24.926	0.969	104.497	40.547	0	0	14.586	0	19.227
			1681.56	66.677	1	0	42.538	2.913	1.729	16.6731	24.134	1.674	24.918	0.969	104.485	40.547	0	0	14.604	0	19.139
			1682.56	66.677	1	0	42.857	2.926	1.744	16.8177	24.107	1.688	24.902	0.968	104.474	40.547	0	0	14.646	0	19.027
			1683.56	42.424	1	0	42.829	2.921	1.745	16.8274	24.079	1.687	24.897	0.967	104.411	40.568	0	0	14.66	0	19.076
			1684.56	42.424	1	0	43.147	2.925	1.76	16.972	24.048	1.699	24.903	0.966	104.406	40.55	0	0	14.751	0	19.04
			1685.56	46.166	1	0	43.111	2.92	1.761	16.9817	24.017	1.698	24.898	0.965	104.342	40.57	0	0	14.762	0	19.087
			1686.56	46.166	1	0	43.189	2.917	1.766	17.0299	23.982	1.701	24.909	0.963	104.289	40.575	0	0	14.808	0	19.148
			1687.56	68.476	1	0	43.541	2.929	1.779	17.1553	24.01	1.71	24.971	0.962	104.399	40.501	0	0	14.865	0	19.14
			1688.56	68.476	1	0	43.832	2.942	1.789	17.2517	24.033	1.718	25.029	0.96	104.51	40.426	0	0	14.901	0	19.119
			1689.56	66.893	1	0	44.029	2.959	1.792	17.2806	24.1	1.72	25.112	0.96	104.659	40.354	0	0	14.878	0	19.159
			1690.56	66.893	1	0	44.225	2.977	1.796	17.3192	24.166	1.722	25.195	0.959	104.807	40.282	0	0	14.855	0	19.195
			1691.56	63.258	1	0	44.156	2.978	1.787	17.2324	24.245	1.715	25.259	0.96	104.901	40.249	0	0	14.829	0	19.323
			1692.56	63.258	1	0	43.981	2.958	1.774	17.107	24.316	1.705	25.314	0.961	104.944	40.237	0	0	14.869	0	19.562
			1693.56	63.906	1	0	43.981	2.958	1.774	17.107	24.316	1.705	25.314	0.961	104.944	40.237	0	0	14.869	0	19.562
			1694.56	63.906	1	0	43.84	2.937	1.769	17.0588	24.308	1.699	25.307	0.961	104.894	40.258	0	0	14.925	0	19.674
			1695.56	68.476	1	0	43.484	2.907	1.758	16.9527	24.259	1.688	25.263	0.96	104.79	40.297	0	0	14.96	0	19.754
			1696.56	68.476	1	0	43.127	2.876	1.747	16.8467	24.209	1.677	25.219	0.96	104.687	40.335	0	0	14.995	0	19.827
			1697.56	72.11	1	0	43.13	2.867	1.746	16.837	24.223	1.676	25.232	0.96	104.716	40.304	0	0	15.042	0	19.845
			1698.56	72.11	1	0	43.823	2.889	1.774	17.107	24.22	1.702	25.251	0.959	104.769	40.256	0	0	15.171	0	19.716
			1699.56	70.239	1	0	43.823	2.889	1.774	17.107	24.22	1.702	25.251	0.959	104.769	40.256	0	0	15.171	0	19.716
			1700.56	68.764	1	0	44.324	2.907	1.796	17.3192	24.2	1.719	25.292	0.957	104.949	40.143	0	0	15.25	0	19.538
			1701.56	68.764	1	0	44.223	2.895	1.793	17.2903	24.189	1.713	25.321	0.955	105.105	40.047	0	0	15.278	0	19.492
			1702.56	68.764	1	0	43.503	2.856	1.763	17.001	24.186	1.683	25.343	0.954	105.275	39.954	0	0	15.234	0	19.55
			1703.56	61.099	1	0	42.788	2.817	1.734	16.7213	24.186	1.653	25.368	0.953	105.445	39.86	0	0	15.192	0	19.617
			1704.56	61.099	1	0	41.891	2.752	1.696	16.3549	24.199	1.614	25.432	0.952	105.426	39.815	0	0	15.224	0	20.015
			1705.56	62.071	1	0	41.353	2.687	1.667	16.0752	24.295	1.582	25.601	0.949	105.407	39.769	0	0	15.392	0	20.726
			1706.56	62.071	1	0	41.254	2.639	1.663	16.0366	24.275	1.575	25.644	0.947	105.354	39.728	0	0	15.631	0	20.982
			1707.56	63.978	1	0	41.014	2.601	1.652	15.9306	24.285	1.561	25.702	0.945	105.307	39.696	0	0	15.771	0	21.258
			1708.56	63.978	1	0	40.001	2.505	1.591	15.3423	24.584	1.502	26.031	0.944	106.558	38.577	0	0	15.97	0	20.469
			1709.56	59.012	1	0	39.332	2.417	1.533	14.783	25.064	1.447	26.547	0.944	107.815	37.467	0	0	16.27	0	20.142
			1710.56	59.012	1	0	38.481	2.321	1.471	14.1851	25.532	1.387	27.083	0.943	109.059	36.359	0	0	16.581	0	19.847
			1711.56	65.633	1	0	38.052	2.269	1.45	13.9826	25.592	1.365	27.193	0.941	108.975	36.342	0	0	16.77	0	20.368
			1712.56	69.915	1	0	37.453	2.217	1.423	13.7223	25.664	1.336	27.319	0.939	108.879	36.325	0	0	16.891	0	20.926
			1713.56	69.915	1	0	37.3	2.197	1.415	13.6451	25.697	1.329	27.355	0.939	108.689	36.423	0	0	16.977	0	21.318
			1714.56	69.915	1	0	36.315	2.12	1.369	13.2015	25.826	1.283	27.552	0.937	108.724	36.285	0	0	17.131	0	21.926
			1715.56	42.46	1	0	36.191	2.103	1.363	13.1437	25.851	1.277	27.578	0.937	108.538	36.384	0	0	17.211	0	22.268
			1716.56	42.46	1	0	35.816	2.093	1.358	13.0955	25.677	1.268	27.488	0.934	108.229	36.5	0	0	17.112	0	22.299
			1717.56	36.667	1	0	35.424	2.083	1.352	13.0376	25.506	1.258	27.401	0.931	107.932	36.616	0	0	17.004	0	22.332
			1718.56	36.667	1	0	35.508	2.063	1.37	13.2112	25.222	1.269	27.219	0.927	107.927	36.555	0	0	17.213	0	21.799
			1719.56	25.764	1	0	35.777	2.037	1.407	13.568	24.73	1.296	26.842	0.921	107.886	36.493	0	0	17.561	0	20.726
			1720.56	35.407	1	0	35.205	1.969	1.375	13.2594	24.869	1.266	27.027	0.92	108.164	36.221	0	0	17.878	0	21.003
			1721.56	59.696	1	0	34.563	1.901	1.342	12.9412	24.992	1.233	27.2	0.919	108.443	35.949	0	0	18.181	0	21.239
			1722.56	47.714	1	0	33.899	1.833	1.309	12.623	25.104	1.201	27.364	0.917	108.721	35.678	0	0	18.493	0	21.441
			1723.56	1.008	1	0	33.402	1.785	1.274	12.2854	25.392	1.168	27.693	0.917	109.139	35.353	0	0	18.709	0	21.893
			1724.56	1.475	1	0	32.796	1.756	1.244	11.9961	25.527	1.14	27.854	0.916	109.357	35.214	0	0	18.681	0	22.174
			1725.56	1.475	1	0	32.587	1.731	1.231	11.8708	25.626	1.126	27.997	0.915	109.616	34.994	0	0	18.824	0	22.22
			1726.56	46.166	1	0	31.946	1.696	1.196	11.5333	25.837	1.095	28.21	0.916	109.775	34.935	0	0	18.838	0	22.813
			1727.56	42.28	1	0	31.54	1.649	1.177	11.35	25.885	1.085	28.072	0.922	109.661	34.977	0	0	19.129	0	22.73
			1728.56	42.28	1	0	30.992	1.602	1.153	11.1186	25.948	1.07	27.961	0.928	109.536	35.019	0	0	19.349	0	22.714
			1729.56	42.28	1	0	30.251	1.55	1.126	10.8582	25.889	1.043	27.943	0.927	109.669	34.862	0	0	19.511	0	22.566
			1730.56	42.28	1	0	29.657	1.502	1.101	10.6172	25.933	1.027	27.794	0.933	109.539	34.906	0	0	19.748	0	22.454
			1731.56	63.006	1	0	29.588	1.493	1.099	10.5979	25.903	1.027	27.734	0.934	109.179	35.069	0	0	19.811	0	22.647
			1732.56	62.071	1	0	29.518	1.485	1.098	10.5882	25.872	1.026	27.673	0.935	108.819	35.232	0	0	19.876	0	22.836
			1733.56	88.878	1	0	29.461	1.477	1.097	10.5786	25.848	1.026	27.624	0.936	108.481	35.395	0	0	19.949	0	23.053
			1734.56	102.768	1	0	31.121	1.539	1.159	11.1765	25.877	1.084	27.677	0.935	108.541	35.335	0	0	20.226	0	22.835
			1735.56	25.908	1	0	33.249	1.626	1.238	11.9383	25.931	1.158	27.716	0.936	108.791	35.227	0	0	20.443	0	22.372
			1736.56	25.08	1	0	35.006	1.714	1.308	12.6133	25.883	1.226	27.629	0.937	109.04	35.119	0	0	20.422	0	21.553
			1737.56	25.08	1	0	35.185	1.733	1.305	12.5844	26.092	1.227	27.75	0.94	109.347	35.011	0	0	20.306	0	21.583
			1738.56	25.08	1	0	35.612	1.751	1.314	12.6712	26.236	1.239	27.815	0.943	109.654	34.903	0	0	20.333	0	21.46
			1739.56	30.01	1	0	36.838	1.81	1.366	13.1726	26.128	1.29	27.677	0.944	108.651	35.865	0	0	20.352	0	22.762
			1740.56	32.169	1	0	38.043	1.899	1.45	13.9826	25.462	1.373	26.882	0.947	106.661	37.812	0	0	20.033	0	23.967
			1741.56	32.169	1	0	38.043	1.899	1.45	13.9826	25.462	1.373	26.882	0.947	106.661	37.812	0	0	20.033	0	23.967
			1742.56	44.979	1	0	37.956	1.88	1.439	13.8766	25.587	1.366	26.957	0.949	107.009	37.673	0	0	20.191	0	23.991
			1743.56	42.604	1	0	38	1.861	1.433	13.8187	25.72	1.363	27.042	0.951	107.368	37.534	0	0	20.423	0	24.037
			1744.56	42.604	1	0	37.765	1.843	1.42	13.6933	25.785	1.356	27.013	0.955	107.925	37.381	0	0	20.495	0	23.743
			1745.56	40.805	1	0	37.446	1.844	1.413	13.6258	25.702	1.35	26.886	0.956	108.1	37.366	0	0	20.307	0	23.367
			1746.56	40.805	1	0	37.004	1.81	1.386	13.3655	25.872	1.332	26.93	0.961	108.534	37.208	0	0	20.449	0	23.324
			1747.56	35.191	1	0	37.268	1.777	1.381	13.3173	26.13	1.335	27.03	0.967	109.066	36.966	0	0	20.969	0	23.269
			1748.56	103.991	1	0	36.939	1.756	1.354	13.0569	26.404	1.32	27.094	0.975	109.318	36.906	0	0	21.034	0	23.413
			1749.56	111.224	1	0	36.363	1.725	1.303	12.5651	27	1.285	27.376	0.986	109.68	36.781	0	0	21.08	0	24.058
			1750.56	111.224	1	0	36.776	1.738	1.32	12.729	26.955	1.307	27.222	0.99	109.711	36.872	0	0	21.162	0	23.768
			1751.56	56.062	1	0	37.228	1.751	1.338	12.9026	26.925	1.33	27.086	0.994	109.743	36.963	0	0	21.265	0	23.522
			1752.56	57.465	1	0	37.684	1.763	1.356	13.0762	26.898	1.354	26.958	0.998	109.774	37.054	0	0	21.37	0	23.295
			1753.56	57.465	1	0	37.675	1.794	1.366	13.1726	26.727	1.365	26.747	0.999	109.728	37.229	0	0	21.001	0	22.925
			1754.56	46.922	1	0	37.87	1.806	1.37	13.2112	26.776	1.372	26.752	1.001	109.889	37.213	0	0	20.969	0	22.859
			1755.56	46.454	1	0	37.504	1.81	1.358	13.0955	26.765	1.36	26.724	1.002	109.995	37.205	0	0	20.723	0	22.752
			1756.56	34.544	1	0	38.42	1.83	1.384	13.3462	26.901	1.391	26.765	1.005	110.289	37.131	0	0	20.994	0	22.644
			1757.56	35.479	1	0	38.317	1.838	1.381	13.3173	26.892	1.384	26.842	1.002	110.721	36.949	0	0	20.848	0	22.477
			1758.56	35.479	1	0	38.104	1.824	1.364	13.1533	27.069	1.367	27.025	1.002	111.275	36.687	0	0	20.887	0	22.534
			1759.56	35.227	1	0	37.884	1.807	1.343	12.9508	27.334	1.351	27.174	1.006	111.501	36.574	0	0	20.971	0	22.798
			1760.56	34.22	1	0	37.716	1.793	1.327	12.7965	27.526	1.335	27.366	1.006	112.038	36.321	0	0	21.031	0	22.884
			1761.56	34.22	1	0	37.856	1.782	1.313	12.6615	27.918	1.329	27.593	1.012	112.669	36.028	0	0	21.248	0	22.975
			1762.56	57.033	1	0	37.417	1.776	1.296	12.4976	27.963	1.317	27.517	1.016	113.136	35.875	0	0	21.069	0	22.494
			1763.56	59.804	1	0	37.399	1.77	1.286	12.4012	28.169	1.312	27.595	1.021	113.581	35.722	0	0	21.126	0	22.427
			1764.56	47.354	1	0	35.576	1.697	1.214	11.7068	28.343	1.252	27.479	1.031	113.642	35.785	0	0	20.968	0	22.542
			1765.56	44.583	1	0	34.164	1.622	1.154	11.1283	28.573	1.201	27.467	1.04	113.616	35.889	0	0	21.069	0	23.018
			1766.56	44.583	1	0	32.764	1.532	1.085	10.4629	29.096	1.145	27.562	1.056	113.897	35.72	0	0	21.385	0	23.298
			1767.56	44.583	1	0	32.585	1.499	1.071	10.3279	29.296	1.14	27.512	1.065	114.12	35.553	0	0	21.741	0	22.973
			1768.56	34.904	1	0	32.376	1.465	1.055	10.1736	29.506	1.134	27.463	1.074	114.342	35.385	0	0	22.092	0	22.65
			1769.56	35.263	1	0	32.159	1.432	1.04	10.0289	29.716	1.128	27.407	1.084	114.565	35.218	0	0	22.454	0	22.305
			1770.56	35.263	1	0	31.48	1.413	1.013	9.76856	29.839	1.102	27.429	1.088	114.66	35.167	0	0	22.279	0	22.34
			1771.56	44.223	1	0	30.822	1.394	0.987	9.51784	29.977	1.077	27.459	1.092	114.756	35.116	0	0	22.113	0	22.396
			1772.56	41.632	1	0	30.474	1.39	0.971	9.36355	30.106	1.063	27.522	1.094	114.886	35.023	0	0	21.919	0	22.397
			1773.56	24.289	1	0	30.08	1.387	0.955	9.20926	30.237	1.047	27.581	1.096	115.016	34.931	0	0	21.691	0	22.389
			1774.56	25.188	1	0	30.066	1.399	0.954	9.19961	30.267	1.048	27.545	1.099	115.058	34.922	0	0	21.488	0	22.229
			1775.56	25.188	1	0	29.842	1.375	0.936	9.02604	30.569	1.032	27.731	1.102	115.355	34.701	0	0	21.702	0	22.386
			1776.56	25.188	1	0	29.651	1.351	0.92	8.87175	30.885	1.018	27.929	1.106	115.674	34.481	0	0	21.949	0	22.57
			1777.56	21.266	1	0	29.456	1.327	0.904	8.71745	31.207	1.003	28.128	1.109	115.993	34.26	0	0	22.201	0	22.75
			1778.56	23.785	1	0	29.005	1.337	0.888	8.56316	31.312	0.986	28.185	1.111	115.806	34.416	0	0	21.688	0	23.162
			1779.56	23.785	1	0	28.273	1.348	0.863	8.32208	31.414	0.961	28.211	1.114	115.597	34.572	0	0	20.975	0	23.49
			1780.56	45.015	1	0	27.865	1.315	0.832	8.02314	32.056	0.927	28.788	1.114	115.931	34.174	0	0	21.189	0	24.3
			1781.56	33.716	1	0	27.487	1.282	0.804	7.75313	32.679	0.896	29.349	1.113	116.264	33.776	0	0	21.437	0	25.027
			1782.56	40.265	1	0	27.554	1.288	0.82	7.90743	32.145	0.904	29.14	1.103	115.983	33.932	0	0	21.4	0	24.801
			1783.56	40.265	1	0	27.379	1.293	0.821	7.91707	31.901	0.9	29.115	1.096	115.756	34.087	0	0	21.176	0	25.019
			1784.56	40.265	1	0	27.631	1.278	0.83	8.00386	31.834	0.908	29.095	1.094	115.938	33.903	0	0	21.622	0	24.672
			1785.56	17.128	1	0	28.106	1.263	0.856	8.25458	31.383	0.934	28.764	1.091	116.12	33.718	0	0	22.256	0	23.551
			1786.56	17.128	1	0	28.609	1.248	0.882	8.5053	30.988	0.96	28.478	1.088	116.302	33.533	0	0	22.927	0	22.519
			1787.56	17.308	1	0	28.816	1.233	0.899	8.66924	30.584	0.976	28.188	1.085	116.425	33.397	0	0	23.371	0	21.551
			1788.56	16.732	1	0	29.103	1.218	0.919	8.8621	30.198	0.995	27.915	1.082	116.547	33.26	0	0	23.891	0	20.606
			1789.56	16.732	1	0	29.122	1.252	0.956	9.2189	29.094	1.021	27.24	1.068	116.281	33.39	0	0	23.266	0	18.886
			1790.56	16.732	1	0	28.606	1.279	0.957	9.22854	28.588	1.017	26.903	1.063	116.003	33.577	0	0	22.373	0	18.205
			1791.56	16.732	1	0	28.128	1.305	0.957	9.22854	28.118	1.012	26.596	1.057	115.724	33.764	0	0	21.546	0	17.593
			1792.56	39.186	1	0	28.057	1.295	0.958	9.23819	28.021	1.009	26.597	1.054	115.581	33.795	0	0	21.66	0	17.707
			1793.56	32.925	1	0	27.788	1.285	0.955	9.20926	27.815	1.003	26.503	1.05	115.449	33.826	0	0	21.622	0	17.541
			1794.56	14.537	1	0	27.52	1.275	0.953	9.18997	27.61	0.996	26.409	1.045	115.317	33.857	0	0	21.585	0	17.373
			1795.56	14.537	1	0	27.186	1.253	0.929	8.95853	27.952	0.974	26.661	1.048	115.482	33.641	0	0	21.692	0	17.749
			1796.56	61.315	1	0	26.885	1.246	0.916	8.83317	28.037	0.957	26.84	1.045	115.331	33.709	0	0	21.571	0	18.439
			1797.56	45.843	1	0	26.511	1.244	0.902	8.69817	28.071	0.935	27.088	1.036	115.075	33.869	0	0	21.316	0	19.485
			1798.56	44.475	1	0	26.179	1.241	0.889	8.57281	28.115	0.914	27.358	1.028	114.794	34.03	0	0	21.093	0	20.57
			1799.56	63.258	1	0	25.854	1.239	0.876	8.44744	28.167	0.893	27.648	1.019	114.513	34.191	0	0	20.875	0	21.684
			1800.56	63.258	1	0	25.935	1.243	0.881	8.49566	28.125	0.896	27.653	1.017	114.333	34.246	0	0	20.865	0	21.791
			1801.56	63.258	1	0	25.982	1.247	0.884	8.52459	28.067	0.898	27.644	1.015	114.125	34.301	0	0	20.83	0	21.858
			1802.56	63.258	1	0	26.298	1.248	0.893	8.61138	28.137	0.915	27.463	1.025	113.789	34.421	0	0	21.07	0	21.605
			1803.56	63.258	1	0	26.538	1.249	0.898	8.65959	28.236	0.926	27.362	1.032	113.506	34.541	0	0	21.249	0	21.565
			1804.56	25.872	1	0	26.83	1.258	0.905	8.7271	28.334	0.937	27.374	1.035	113.391	34.631	0	0	21.328	0	21.74
			1805.56	25.872	1	0	27.433	1.278	0.928	8.94889	28.253	0.963	27.237	1.037	113.136	34.794	0	0	21.462	0	21.612
			1806.56	25.872	1	0	28.044	1.298	0.952	9.18033	28.184	0.99	27.116	1.039	112.88	34.956	0	0	21.598	0	21.522
			1807.56	21.878	1	0	28.31	1.297	0.956	9.2189	28.347	0.999	27.121	1.045	112.702	35.009	0	0	21.82	0	21.642
			1808.56	21.05	1	0	28.204	1.24	0.926	8.9296	29.089	0.969	27.796	1.047	113.997	33.796	0	0	22.751	0	21.289
			1809.56	21.05	1	0	28.379	1.182	0.902	8.69817	29.984	0.945	28.621	1.048	115.292	32.582	0	0	24.011	0	21.216
			1810.56	19.323	1	0	28.36	1.176	0.894	8.62102	30.215	0.936	28.849	1.047	115.956	31.967	0	0	24.118	0	20.546
			1811.56	19.323	1	0	28.673	1.228	0.919	8.8621	29.771	0.961	28.489	1.045	115.364	32.473	0	0	23.341	0	20.457
			1812.56	25.26	1	0	28.522	1.244	0.903	8.70781	30.177	0.946	28.782	1.048	115.366	32.442	0	0	22.927	0	21.095
			1813.56	26.484	1	0	28.635	1.26	0.9	8.67888	30.406	0.945	28.944	1.051	115.317	32.412	0	0	22.733	0	21.387
			1814.56	26.484	1	0	27.883	1.278	0.885	8.53423	30.129	0.93	28.678	1.051	114.988	32.63	0	0	21.821	0	21.079
			1815.56	21.662	1	0	27.311	1.285	0.864	8.33173	30.227	0.907	28.812	1.049	114.667	32.846	0	0	21.247	0	21.84
			1816.56	20.978	1	0	27.105	1.293	0.858	8.27387	30.217	0.898	28.888	1.046	114.347	33.062	0	0	20.964	0	22.445
			1817.56	26.556	1	0	26.572	1.287	0.828	7.98457	30.69	0.868	29.273	1.048	114.204	33.116	0	0	20.647	0	23.539
			1818.56	22.13	1	0	26.376	1.295	0.822	7.92671	30.7	0.859	29.378	1.045	113.873	33.339	0	0	20.37	0	24.207
			1819.56	40.157	1	0	26.546	1.328	0.811	7.82064	31.344	0.849	29.954	1.046	113.839	33.397	0	0	19.991	0	25.572
			1820.56	43.144	1	0	27.695	1.341	0.844	8.13886	31.433	0.883	30.064	1.046	114.096	33.21	0	0	20.657	0	25.42
			1821.56	43.144	1	0	28.922	1.354	0.877	8.45709	31.604	0.917	30.249	1.045	114.352	33.023	0	0	21.368	0	25.439
			1822.56	20.618	1	0	29.565	1.337	0.889	8.57281	31.867	0.929	30.478	1.046	114.575	32.884	0	0	22.112	0	25.759
			1823.56	5.937	1	0	30.158	1.351	0.902	8.69817	32.059	0.944	30.629	1.047	114.834	32.757	0	0	22.317	0	25.803
			1824.56	5.937	1	0	30.819	1.366	0.915	8.82353	32.29	0.959	30.819	1.048	115.081	32.63	0	0	22.566	0	25.932
			1825.56	5.937	1	0	31.322	1.37	0.923	8.90068	32.552	0.968	31.02	1.049	115.338	32.505	0	0	22.863	0	26.125
			1826.56	42.784	1	0	31.417	1.387	0.933	8.99711	32.327	0.978	30.821	1.049	115.386	32.584	0	0	22.645	0	25.763
			1827.56	42.784	1	0	31.511	1.405	0.942	9.0839	32.106	0.988	30.623	1.048	115.434	32.663	0	0	22.43	0	25.399
			1828.56	42.784	1	0	31.39	1.411	0.942	9.0839	32.012	0.989	30.471	1.051	115.571	32.665	0	0	22.242	0	25.026
			1829.56	27.779	1	0	31.194	1.418	0.939	9.05497	31.904	0.989	30.303	1.053	115.731	32.668	0	0	22.003	0	24.612
			1830.56	40.121	1	0	31.002	1.424	0.937	9.03568	31.8	0.988	30.138	1.055	115.892	32.67	0	0	21.769	0	24.201
			1831.56	56.565	1	0	31.39	1.428	0.947	9.13211	31.85	1.001	30.134	1.057	116.11	32.598	0	0	21.985	0	24.029
			1832.57	56.565	1	0	31.789	1.441	0.964	9.29605	31.705	1.012	30.186	1.05	116.681	32.454	0	0	22.053	0	23.804
			1833.57	51.636	1	0	31.462	1.447	0.961	9.26712	31.46	1.004	30.137	1.044	116.952	32.385	0	0	21.738	0	23.518
			1834.57	61.531	1	0	30.84	1.433	0.942	9.0839	31.447	0.982	30.165	1.042	117.201	32.267	0	0	21.52	0	23.403
			1835.57	61.531	1	0	30.169	1.419	0.921	8.88139	31.477	0.958	30.244	1.041	117.453	32.15	0	0	21.263	0	23.407
			1836.57	38.43	1	0	29.513	1.405	0.899	8.66924	31.525	0.934	30.343	1.039	117.705	32.032	0	0	21.011	0	23.459
			1837.57	35.695	1	0	29.989	1.451	0.918	8.85246	31.402	0.949	30.371	1.034	117.883	32.056	0	0	20.668	0	23.382
			1838.57	35.695	1	0	30.458	1.519	0.951	9.17068	30.845	0.986	29.76	1.036	116.933	33.097	0	0	20.049	0	23.767
			1839.57	29.254	1	0	30.883	1.563	0.993	9.5757	29.988	1.031	28.895	1.038	115.964	34.143	0	0	19.753	0	23.543
			1840.57	29.83	1	0	31.297	1.608	1.035	9.98071	29.188	1.075	28.089	1.039	114.995	35.188	0	0	19.466	0	23.359
			1841.57	29.83	1	0	30.957	1.591	1.022	9.85535	29.231	1.064	28.066	1.042	115.328	35.076	0	0	19.452	0	23.143
			1842.57	24.505	1	0	30.618	1.575	1.009	9.72999	29.276	1.053	28.042	1.044	115.662	34.963	0	0	19.438	0	22.925
			1843.57	23.749	1	0	30.279	1.559	0.996	9.60463	29.323	1.042	28.018	1.047	115.995	34.85	0	0	19.424	0	22.707
			1844.57	23.749	1	0	30.016	1.533	0.986	9.5082	29.339	1.033	28.001	1.048	116.134	34.814	0	0	19.581	0	22.696
			1845.57	32.817	1	0	29.796	1.518	0.97	9.35391	29.583	1.019	28.148	1.051	116.257	34.781	0	0	19.63	0	23.075
			1846.57	32.817	1	0	29.217	1.503	0.939	9.05497	29.953	0.992	28.367	1.056	116.379	34.747	0	0	19.44	0	23.635
			1847.57	32.817	1	0	28.917	1.492	0.93	8.96818	29.916	0.981	28.36	1.055	116.278	34.784	0	0	19.386	0	23.733
			1848.57	19.647	1	0	28.421	1.474	0.902	8.69817	30.314	0.955	28.615	1.059	116.429	34.712	0	0	19.284	0	24.31
			1849.57	19.647	1	0	28.059	1.441	0.89	8.58245	30.309	0.947	28.466	1.065	116.327	34.756	0	0	19.467	0	24.141
			1850.57	19.647	1	0	27.686	1.409	0.878	8.46673	30.268	0.941	28.244	1.072	116.125	34.801	0	0	19.65	0	23.785
			1851.57	19.647	1	0	26.992	1.357	0.859	8.28351	30.126	0.919	28.145	1.07	115.96	34.803	0	0	19.896	0	23.732
			1852.57	41.453	1	0	26.697	1.333	0.85	8.19672	30.079	0.908	28.162	1.068	115.93	34.759	0	0	20.033	0	23.778
			1853.57	41.453	1	0	26.459	1.309	0.844	8.13886	30.009	0.899	28.157	1.066	115.9	34.715	0	0	20.219	0	23.77
			1854.57	51.204	1	0	26.217	1.285	0.838	8.081	29.933	0.891	28.147	1.063	115.87	34.671	0	0	20.408	0	23.748
			1855.57	51.204	1	0	26.128	1.27	0.837	8.07136	29.835	0.888	28.138	1.06	115.83	34.624	0	0	20.567	0	23.687
			1856.57	28.607	1	0	25.686	1.274	0.828	7.98457	29.646	0.876	28.018	1.058	115.624	34.694	0	0	20.155	0	23.498
			1857.57	28.607	1	0	25.564	1.249	0.816	7.86885	29.94	0.862	28.344	1.056	115.967	34.283	0	0	20.465	0	23.635
			1858.57	28.607	1	0	25.611	1.23	0.807	7.78206	30.294	0.851	28.71	1.055	116.327	33.856	0	0	20.815	0	23.802
			1859.57	17.2	1	0	25.686	1.212	0.799	7.70492	30.663	0.842	29.093	1.054	116.687	33.429	0	0	21.201	0	23.989
			1860.57	23.173	1	0	25.539	1.207	0.794	7.6567	30.688	0.835	29.15	1.053	116.747	33.301	0	0	21.162	0	23.899
			1861.57	23.173	1	0	25.12	1.197	0.78	7.5217	30.697	0.82	29.206	1.051	116.775	33.22	0	0	20.978	0	23.911
			1862.57	24.037	1	0	24.537	1.188	0.764	7.36741	30.604	0.802	29.163	1.049	116.803	33.139	0	0	20.652	0	23.68
			1863.57	24.9	1	0	24.387	1.187	0.759	7.31919	30.613	0.796	29.196	1.049	116.782	33.119	0	0	20.548	0	23.724
			1864.57	38.106	1	0	23.727	1.173	0.744	7.17454	30.386	0.777	29.065	1.045	116.858	32.974	0	0	20.222	0	23.164
			1865.57	48.757	1	0	23.874	1.176	0.75	7.2324	30.309	0.783	29.033	1.044	116.84	32.946	0	0	20.307	0	23.021
			1866.57	39.941	1	0	23.819	1.193	0.755	7.28062	30.051	0.785	28.904	1.04	116.59	33.068	0	0	19.974	0	22.882
			1867.57	28.679	1	0	23.766	1.209	0.761	7.33848	29.798	0.788	28.778	1.035	116.341	33.191	0	0	19.651	0	22.745
			1868.57	28.679	1	0	22.945	1.188	0.745	7.18419	29.353	0.767	28.493	1.03	116.086	33.284	0	0	19.32	0	22.288
			1869.57	28.679	1	0	22.151	1.166	0.729	7.02989	28.924	0.747	28.229	1.025	115.832	33.378	0	0	19	0	21.873
			1870.57	28.679	1	0	21.528	1.168	0.704	6.78881	29.105	0.718	28.535	1.02	115.597	33.466	0	0	18.432	0	22.828
			1871.57	20.007	1	0	20.665	1.147	0.67	6.46095	29.357	0.68	28.914	1.015	115.439	33.476	0	0	18.017	0	23.866
			1872.57	15.581	1	0	20.14	1.126	0.656	6.32594	29.195	0.663	28.853	1.012	115.276	33.486	0	0	17.886	0	23.808
			1873.57	14.861	1	0	19.622	1.105	0.642	6.19094	29.038	0.647	28.802	1.008	115.113	33.495	0	0	17.757	0	23.769
			1874.57	14.861	1	0	19.12	1.069	0.624	6.01736	29.059	0.626	28.923	1.005	114.986	33.419	0	0	17.879	0	24.037
			1875.57	17.74	1	0	19.053	1.043	0.617	5.94986	29.23	0.618	29.153	1.003	115.009	33.265	0	0	18.26	0	24.385
			1876.57	17.74	1	0	18.74	1.017	0.605	5.83414	29.288	0.605	29.28	1	115.041	33.112	0	0	18.42	0	24.478
			1877.57	14.861	1	0	18.874	1.02	0.617	5.94986	28.932	0.612	29.147	0.993	114.87	33.116	0	0	18.495	0	24.158
			1878.57	14.861	1	0	19.25	1.032	0.64	6.17165	28.446	0.628	28.991	0.981	114.563	33.143	0	0	18.659	0	23.795
			1879.57	14.861	1	0	19.25	1.032	0.64	6.17165	28.446	0.628	28.991	0.981	114.563	33.143	0	0	18.659	0	23.795
			1880.57	25.296	1	0	18.827	1.021	0.628	6.05593	28.327	0.598	29.767	0.952	114.369	33.195	0	0	18.443	0	25.771
			1881.57	25.296	1	0	18.746	1.024	0.622	5.99807	28.513	0.589	30.074	0.948	114.324	33.251	0	0	18.301	0	26.564
			1882.57	24.397	1	0	18.794	1.028	0.626	6.03664	28.372	0.592	30.026	0.945	114.182	33.306	0	0	18.286	0	26.547
			1883.57	24.397	1	0	18.843	1.031	0.631	6.08486	28.233	0.594	29.978	0.942	114.041	33.361	0	0	18.271	0	26.529
			1884.57	24.397	1	0	18.935	1.043	0.634	6.11379	28.253	0.596	30.07	0.94	113.997	33.373	0	0	18.153	0	26.728
			1885.57	13.818	1	0	18.999	1.044	0.637	6.14272	28.226	0.6	29.989	0.941	114.074	33.308	0	0	18.202	0	26.421
			1886.57	13.458	1	0	19.266	1.026	0.654	6.30665	27.87	0.617	29.533	0.944	114.336	33.124	0	0	18.786	0	25.076
			1887.57	13.458	1	0	19.458	1.038	0.674	6.49952	27.303	0.638	28.858	0.946	114.029	33.435	0	0	18.753	0	24.011
			1888.57	9.176	1	0	19.779	1.062	0.701	6.75988	26.738	0.664	28.238	0.947	113.662	33.793	0	0	18.616	0	23.068
			1889.57	10.003	1	0	20.096	1.087	0.727	7.01061	26.207	0.689	27.657	0.948	113.295	34.15	0	0	18.481	0	22.172
			1890.57	10.003	1	0	20.516	1.098	0.751	7.24204	25.916	0.712	27.342	0.948	113.237	34.198	0	0	18.688	0	21.391
			1891.57	36.019	1	0	20.403	1.108	0.753	7.26133	25.715	0.714	27.143	0.947	113.18	34.246	0	0	18.411	0	20.908
			1892.57	38.07	1	0	20.339	1.113	0.756	7.29026	25.539	0.716	26.969	0.947	113.043	34.368	0	0	18.267	0	20.653
			1893.57	36.199	1	0	20.062	1.113	0.748	7.21311	25.466	0.709	26.875	0.948	113.08	34.385	0	0	18.028	0	20.43
			1894.57	36.199	1	0	20.215	1.124	0.762	7.34812	25.196	0.721	26.629	0.946	112.77	34.613	0	0	17.985	0	20.149
			1895.57	37.89	1	0	19.947	1.123	0.754	7.27097	25.137	0.714	26.551	0.947	112.815	34.622	0	0	17.762	0	19.95
			1896.57	32.745	1	0	19.477	1.089	0.738	7.11668	25.035	0.7	26.41	0.948	113.149	34.325	0	0	17.881	0	19.085
			1897.57	33.896	1	0	19.001	1.056	0.722	6.96239	24.92	0.685	26.255	0.949	113.484	34.028	0	0	18.001	0	18.163
			1898.57	33.896	1	0	18.994	1.022	0.716	6.90453	25.066	0.682	26.319	0.952	113.818	33.731	0	0	18.587	0	17.871
			1899.57	31.953	1	0	18.986	0.988	0.71	6.84667	25.21	0.679	26.379	0.956	114.152	33.434	0	0	19.213	0	17.563
			1900.57	31.665	1	0	19.198	0.99	0.718	6.92382	25.235	0.686	26.421	0.955	114.173	33.406	0	0	19.387	0	17.619
			1901.57	37.89	1	0	19.712	1.015	0.735	7.08775	25.354	0.701	26.549	0.955	114.12	33.454	0	0	19.427	0	17.999
			1902.57	37.89	1	0	20.302	1.039	0.753	7.26133	25.495	0.719	26.7	0.955	114.066	33.503	0	0	19.538	0	18.44
			1903.57	43.54	1	0	20.899	1.064	0.772	7.44455	25.638	0.737	26.853	0.955	114.013	33.552	0	0	19.651	0	18.881
			1904.57	43.54	1	0	21.173	1.081	0.783	7.55063	25.627	0.748	26.846	0.955	113.976	33.633	0	0	19.585	0	18.96
			1905.57	43.54	1	0	21.498	1.101	0.8	7.71456	25.498	0.764	26.699	0.955	113.998	33.67	0	0	19.522	0	18.541
			1906.57	20.007	1	0	21.637	1.116	0.805	7.76278	25.521	0.768	26.743	0.954	113.901	33.796	0	0	19.384	0	18.865
			1907.57	18.1	1	0	21.516	1.109	0.799	7.70492	25.575	0.765	26.714	0.957	114.122	33.68	0	0	19.41	0	18.574
			1908.57	18.1	1	0	21.337	1.098	0.787	7.5892	25.733	0.755	26.809	0.96	114.295	33.615	0	0	19.426	0	18.752
			1909.57	18.1	1	0	21.113	1.09	0.777	7.49277	25.783	0.746	26.839	0.961	114.372	33.615	0	0	19.371	0	18.869
			1910.57	18.1	1	0	20.89	1.082	0.767	7.39634	25.835	0.737	26.871	0.961	114.448	33.615	0	0	19.315	0	18.993
			1911.57	7.484	1	0	20.662	1.079	0.756	7.29026	25.91	0.728	26.913	0.963	114.559	33.574	0	0	19.157	0	19.039
			1912.57	7.484	1	0	20.586	1.087	0.75	7.2324	26.044	0.723	27.011	0.964	114.626	33.548	0	0	18.934	0	19.228
			1913.57	17.92	1	0	20.494	1.096	0.742	7.15526	26.198	0.717	27.128	0.966	114.683	33.522	0	0	18.701	0	19.467
			1914.57	17.92	1	0	20.31	1.095	0.729	7.02989	26.419	0.706	27.307	0.967	114.743	33.5	0	0	18.552	0	19.923
			1915.57	32.565	1	0	20.094	1.085	0.718	6.92382	26.526	0.696	27.39	0.968	114.695	33.522	0	0	18.514	0	20.229
			1916.57	32.565	1	0	19.898	1.087	0.708	6.82739	26.668	0.684	27.608	0.966	114.528	33.62	0	0	18.306	0	21.007
			1917.57	34.472	1	0	19.672	1.094	0.693	6.68274	26.941	0.667	27.983	0.963	114.331	33.733	0	0	17.975	0	22.19
			1918.57	34.472	1	0	19.454	1.102	0.678	6.53809	27.236	0.65	28.387	0.959	114.134	33.845	0	0	17.656	0	23.417
			1919.57	21.662	1	0	19.119	1.096	0.657	6.33558	27.594	0.63	28.814	0.958	114.007	33.912	0	0	17.437	0	24.619
			1920.57	22.202	1	0	18.419	1.085	0.615	5.93057	28.39	0.587	29.769	0.954	113.758	34.044	0	0	16.968	0	27.143
			1921.57	22.202	1	0	18.419	1.085	0.615	5.93057	28.39	0.587	29.769	0.954	113.758	34.044	0	0	16.968	0	27.143
			1922.57	25.224	1	0	18.625	1.079	0.617	5.94986	28.626	0.587	30.109	0.951	113.592	34.1	0	0	17.254	0	28.022
			1923.57	25.332	1	0	18.771	1.079	0.619	5.96914	28.772	0.587	30.305	0.949	113.549	34.09	0	0	17.396	0	28.44
			1924.57	25.332	1	0	18.907	1.074	0.619	5.96914	28.93	0.587	30.52	0.948	113.489	34.08	0	0	17.597	0	28.902
			1925.57	26.34	1	0	19.041	1.07	0.62	5.97878	29.093	0.587	30.739	0.946	113.405	34.071	0	0	17.798	0	29.365
			1926.57	25.908	1	0	19.398	1.083	0.631	6.08486	29.16	0.596	30.888	0.944	113.117	34.282	0	0	17.914	0	30.013
			1927.57	25.908	1	0	19.669	1.092	0.639	6.16201	29.223	0.601	31.027	0.942	112.849	34.474	0	0	18.019	0	30.607
			1928.57	20.007	1	0	19.496	1.1	0.637	6.14272	29.045	0.597	30.991	0.937	112.604	34.666	0	0	17.719	0	30.834
			1929.57	20.079	1	0	19.328	1.109	0.636	6.13308	28.874	0.593	30.962	0.933	112.36	34.857	0	0	17.429	0	31.074
			1930.57	20.079	1	0	18.941	1.076	0.618	5.9595	29.055	0.576	31.172	0.932	112.602	34.637	0	0	17.604	0	31.214
			1931.57	21.842	1	0	18.594	1.043	0.602	5.80521	29.253	0.56	31.398	0.932	112.844	34.416	0	0	17.829	0	31.38
			1932.57	21.842	1	0	18.197	1.01	0.583	5.62199	29.468	0.543	31.645	0.931	113.086	34.195	0	0	18.019	0	31.578
			1933.57	21.41	1	0	17.791	0.977	0.565	5.44841	29.681	0.526	31.892	0.931	113.328	33.975	0	0	18.213	0	31.765
			1934.57	21.41	1	0	17.676	0.966	0.559	5.39055	29.805	0.52	32.021	0.931	113.518	33.807	0	0	18.307	0	31.76
			1935.57	20.151	1	0	17.587	0.956	0.554	5.34233	29.891	0.516	32.109	0.931	113.658	33.684	0	0	18.387	0	31.744
			1936.57	19.899	1	0	17.438	0.969	0.553	5.33269	29.705	0.514	31.946	0.93	113.427	33.771	0	0	17.99	0	31.546
			1937.57	19.899	1	0	17.252	0.986	0.554	5.34233	29.384	0.515	31.626	0.929	113.115	33.94	0	0	17.505	0	31.162
			1938.57	19.899	1	0	16.978	0.999	0.55	5.30376	29.158	0.51	31.4	0.929	112.834	34.058	0	0	16.988	0	30.879
			1939.57	19.107	1	0	16.975	0.98	0.559	5.39055	28.644	0.52	30.784	0.93	112.771	33.844	0	0	17.322	0	29.284
			1940.57	18.927	1	0	16.972	0.96	0.568	5.47734	28.146	0.529	30.189	0.932	112.709	33.631	0	0	17.671	0	27.671
			1941.57	18.927	1	0	16.803	0.936	0.56	5.40019	28.196	0.523	30.225	0.933	112.771	33.457	0	0	17.957	0	27.499
			1942.57	15.797	1	0	17.476	0.959	0.612	5.90164	26.879	0.569	28.921	0.929	112.727	33.457	0	0	18.224	0	24.437
			1943.57	16.336	1	0	17.363	0.931	0.599	5.77628	27.256	0.557	29.32	0.93	113.384	32.832	0	0	18.655	0	24.296
			1944.57	16.336	1	0	17.287	0.912	0.588	5.6702	27.597	0.547	29.682	0.93	114.038	32.203	0	0	18.953	0	23.999
			1945.57	13.53	1	0	17.206	0.893	0.577	5.56413	27.946	0.537	30.05	0.93	114.702	31.574	0	0	19.259	0	23.689
			1946.57	14.789	1	0	17.339	0.906	0.579	5.58341	28.083	0.54	30.123	0.932	114.739	31.544	0	0	19.135	0	23.762
			1947.57	14.789	1	0	17.435	0.913	0.58	5.59306	28.224	0.542	30.195	0.935	114.793	31.5	0	0	19.091	0	23.822
			1948.57	14.789	1	0	17.386	0.92	0.577	5.56413	28.312	0.54	30.224	0.937	114.846	31.456	0	0	18.889	0	23.781
			1949.57	14.789	1	0	17.349	0.928	0.574	5.5352	28.402	0.539	30.255	0.939	114.89	31.412	0	0	18.705	0	23.745
			1950.57	14.789	1	0	17.291	0.922	0.573	5.52555	28.331	0.538	30.173	0.939	114.962	31.303	0	0	18.749	0	23.352
			1951.57	23.641	1	0	17.179	0.915	0.566	5.45805	28.514	0.532	30.313	0.941	115.069	31.256	0	0	18.776	0	23.608
			1952.57	20.618	1	0	17.188	0.909	0.564	5.43877	28.615	0.531	30.383	0.942	115.15	31.18	0	0	18.913	0	23.635
			1953.57	20.618	1	0	17.196	0.903	0.562	5.41948	28.717	0.53	30.454	0.943	115.231	31.103	0	0	19.053	0	23.663
			1954.57	35.479	1	0	17.198	0.897	0.562	5.41948	28.692	0.53	30.409	0.944	115.309	30.986	0	0	19.181	0	23.344
			1955.57	35.479	1	0	17.361	0.902	0.567	5.4677	28.698	0.536	30.394	0.944	115.326	30.994	0	0	19.246	0	23.307
			1956.57	17.884	1	0	17.53	0.907	0.573	5.52555	28.705	0.541	30.382	0.945	115.367	31.001	0	0	19.318	0	23.278
			1957.57	83.841	1	0	17.502	0.896	0.571	5.50627	28.75	0.539	30.424	0.945	115.489	30.929	0	0	19.533	0	23.265
			1958.57	10.867	1	0	17.628	0.889	0.573	5.52555	28.808	0.542	30.488	0.945	115.161	30.876	0	0	19.831	0	23.327
			1959.57	7.988	1	0	17.711	0.875	0.575	5.54484	28.829	0.543	30.513	0.945	114.779	30.812	0	0	20.235	0	23.293
			1960.57	7.988	1	0	17.713	0.862	0.573	5.52555	28.89	0.542	30.576	0.945	114.83	30.747	0	0	20.557	0	23.346
			1961.57	22.489	1	0	17.749	0.853	0.574	5.5352	28.885	0.542	30.577	0.945	114.717	30.816	0	0	20.814	0	23.514
			1962.57	22.489	1	0	17.73	0.844	0.574	5.5352	28.85	0.542	30.549	0.944	114.604	30.886	0	0	21.011	0	23.611
			1963.57	18.351	1	0	17.778	0.858	0.581	5.6027	28.619	0.547	30.357	0.943	114.221	31.142	0	0	20.731	0	23.644
			1964.57	18.351	1	0	17.793	0.871	0.587	5.66056	28.378	0.552	30.151	0.941	113.837	31.399	0	0	20.421	0	23.638
			1965.57	14.537	1	0	18.058	0.9	0.606	5.84378	27.951	0.568	29.823	0.937	113.197	31.824	0	0	20.069	0	23.628
			1966.57	17.704	1	0	18.058	0.9	0.606	5.84378	27.951	0.568	29.823	0.937	113.197	31.824	0	0	20.069	0	23.628
			1967.57	17.704	1	0	18.308	0.888	0.611	5.892	28.085	0.572	30.006	0.936	113.41	31.692	0	0	20.611	0	23.831
			1968.57	17.704	1	0	18.58	0.877	0.613	5.91128	28.364	0.573	30.335	0.935	113.623	31.56	0	0	21.192	0	24.362
			1969.57	24.972	1	0	18.39	0.881	0.595	5.7377	28.925	0.555	31.027	0.932	113.916	31.565	0	0	20.865	0	25.904
			1970.57	24.972	1	0	18.2	0.898	0.58	5.59306	29.432	0.539	31.642	0.93	113.643	31.701	0	0	20.276	0	27.44
			1971.57	16.444	1	0	18.185	0.914	0.581	5.6027	29.407	0.539	31.661	0.929	113.216	31.838	0	0	19.901	0	27.695
			1972.57	18.675	1	0	17.242	0.88	0.52	5.01446	31.043	0.485	33.322	0.932	112.899	31.795	0	0	19.584	0	30.976
			1973.57	18.135	1	0	17.198	0.9	0.527	5.08197	30.587	0.491	32.875	0.93	111.858	32.397	0	0	19.105	0	31.141
			1974.57	14.429	1	0	17.076	0.927	0.54	5.20733	29.696	0.502	31.961	0.929	110.376	33.267	0	0	18.418	0	30.808
			1975.57	14.429	1	0	16.885	0.954	0.552	5.32305	28.817	0.512	31.054	0.928	109.247	34.138	0	0	17.697	0	30.398
			1976.57	14.429	1	0	16.495	0.949	0.549	5.29412	28.255	0.508	30.564	0.924	108.765	34.39	0	0	17.39	0	29.813
			1977.57	22.202	1	0	16.119	0.943	0.547	5.27483	27.711	0.504	30.091	0.921	108.283	34.642	0	0	17.093	0	29.241
			1978.57	21.338	1	0	16.169	0.943	0.558	5.38091	27.271	0.51	29.837	0.914	107.745	34.867	0	0	17.143	0	29.069
			1979.57	21.338	1	0	16.213	0.943	0.568	5.47734	26.849	0.515	29.589	0.907	107.208	35.092	0	0	17.187	0	28.903
			1980.57	28.93	1	0	16.32	0.955	0.576	5.55448	26.667	0.521	29.502	0.904	106.911	35.253	0	0	17.084	0	28.955
			1981.57	28.93	1	0	16.449	0.961	0.589	5.67985	26.308	0.529	29.297	0.898	106.436	35.39	0	0	17.108	0	28.714
			1982.57	23.245	1	0	16.508	0.966	0.596	5.74735	26.098	0.532	29.206	0.894	106.256	35.426	0	0	17.097	0	28.562
			1983.57	23.245	1	0	16.574	0.97	0.603	5.81485	25.889	0.536	29.113	0.889	106.071	35.462	0	0	17.095	0	28.404
			1984.57	13.638	1	0	16.863	0.981	0.617	5.94986	25.754	0.548	29.011	0.888	106.108	35.474	0	0	17.183	0	28.168
			1985.57	18.639	1	0	17.018	0.988	0.629	6.06557	25.518	0.556	28.854	0.884	105.927	35.506	0	0	17.217	0	27.846
			1986.57	18.639	1	0	17.173	0.996	0.641	6.18129	25.291	0.565	28.702	0.881	105.746	35.539	0	0	17.251	0	27.534
			1987.57	18.639	1	0	17.626	1.027	0.667	6.43202	24.968	0.587	28.385	0.88	105.483	35.65	0	0	17.166	0	26.902
			1988.57	18.639	1	0	18.01	1.058	0.691	6.66345	24.692	0.607	28.12	0.878	105.641	35.761	0	0	17.022	0	26.377
			1989.57	22.022	1	0	18.404	1.096	0.715	6.89489	24.437	0.627	27.874	0.877	105.827	35.884	0	0	16.797	0	25.884
			1990.57	20.115	1	0	18.528	1.11	0.722	6.96239	24.384	0.632	27.82	0.877	105.755	35.912	0	0	16.69	0	25.757
			1991.57	20.115	1	0	18.642	1.125	0.728	7.02025	24.332	0.638	27.764	0.876	105.683	35.94	0	0	16.577	0	25.627
			1992.57	20.115	1	0	18.754	1.139	0.734	7.07811	24.278	0.644	27.708	0.876	105.611	35.968	0	0	16.466	0	25.492
			1993.57	29.758	1	0	18.833	1.131	0.734	7.07811	24.388	0.643	27.824	0.877	105.801	35.815	0	0	16.644	0	25.535
			1994.57	29.47	1	0	18.924	1.131	0.734	7.07811	24.498	0.644	27.93	0.877	105.934	35.741	0	0	16.728	0	25.667
			1995.57	29.47	1	0	18.978	1.131	0.733	7.06847	24.596	0.644	28.024	0.878	106.066	35.666	0	0	16.778	0	25.769
			1996.57	25.26	1	0	18.829	1.13	0.726	7.00096	24.66	0.637	28.073	0.878	106.075	35.678	0	0	16.664	0	25.913
			1997.57	25.26	1	0	18.737	1.13	0.723	6.97203	24.628	0.635	28.042	0.878	105.939	35.699	0	0	16.581	0	25.875
[truncated: 1,542 more rows]
