# Supplementary material for: Handcycling with concurrent lower body low-frequency electromyostimulation significantly increases acute oxygen uptake: implications for rehabilitation and prevention
Source: PeerJ. 2022 May 18;10:e13333. doi: 10.7717/peerj.13333 (PMC9123886; doi:10.7717/peerj.13333)
Supplement: Supplemental Information 1 — Raw data for each participant (load, heart rate, spirometric data) and R-Scripts for data processing (as described in the material & method section under “Data aquisition”), and EMS intensity and blood lactate concentration. [file peerj-10-13333-s001.zip › raw_data/SPIROMETRIC_DATA/EMS_Pilot_02.xlsx]

## Sheet: EMS_Pilot_02
Name	Rappelt		Zeit	%VO2	Geschw.	Steig.	VE	VT	VO2	VO2/kg	VE/VO2	VCO2	VE/VCO2	RER	PETO2	PETCO2	O2Puls	HR	BF	P(A-a)O2	VD/VT
Vorname	Ludwig		min:sec		km/h	%	l/min	l	l/min	ml/(kg*min)	l/l	l/min	l/l		mmHg	mmHg	ml/beat	b/min	1/min	mmHg	%
Id-Nr.	RapLud270597		0.541	38.824	0	0	14.195	1.452	0.551	5.009	24.771	0.506	26.951	0.919	106.401	38.032	0	0	9.774	0	26.312
Geburtsdatum (TT.MM.JJJJ)			1.541	38.824	0	0	14.464	1.336	0.559	5.079	24.805	0.511	27.111	0.915	107.683	37.135	0	0	10.831	0	25.555
Größe (cm)			2.541	38.824	0	0	14.464	1.336	0.559	5.079	24.805	0.511	27.111	0.915	107.683	37.135	0	0	10.831	0	25.555
Gewicht (kg)	87		3.541	31.046	0	0	14.693	1.218	0.561	5.104	24.968	0.511	27.409	0.911	108.978	36.23	0	0	12.067	0	25.104
Geschlecht	männl.		4.541	38.957	0	0	14.722	1.019	0.54	4.909	25.764	0.484	28.757	0.896	109.768	35.297	0	0	14.45	0	27.333
Datum			5.541	38.957	0	0	14.765	0.82	0.519	4.715	26.527	0.456	30.155	0.88	110.558	34.363	0	0	18.006	0	29.248
Messzeit			6.541	31.711	0	0	14.221	0.769	0.494	4.489	26.703	0.43	30.679	0.87	109.725	34.565	0	0	18.493	0	30.707
modality	CON-EMS		7.541	31.711	0	0	12.938	0.718	0.445	4.047	26.796	0.382	31.229	0.858	108.892	34.766	0	0	18.02	0	32.116
			8.541	22.803	0	0	12.841	0.792	0.451	4.105	26.431	0.383	31.158	0.848	108.436	35.128	0	0	16.203	0	32.525
			9.541	22.803	0	0	13.437	0.918	0.493	4.482	25.594	0.42	30.006	0.853	108.813	35.29	0	0	14.638	0	30.309
			10.541	42.747	0	0	13.91	0.968	0.519	4.72	25.242	0.443	29.557	0.854	108.964	35.354	0	0	14.367	0	29.355
			11.541	42.747	0	0	14.897	1.069	0.575	5.231	24.533	0.493	28.656	0.856	109.265	35.484	0	0	13.941	0	27.293
			12.541	41.484	0	0	15.827	1.169	0.632	5.742	23.857	0.542	27.812	0.858	109.567	35.613	0	0	13.539	0	25.175
			13.541	41.484	0	0	15.257	1.142	0.607	5.522	23.887	0.522	27.774	0.86	109.093	35.828	0	0	13.362	0	25.546
			14.541	41.484	0	0	15.191	1.115	0.603	5.48	23.935	0.52	27.736	0.863	108.619	36.044	0	0	13.63	0	25.91
			15.541	34.703	0	0	15.217	1.087	0.602	5.473	23.975	0.521	27.682	0.866	108.145	36.259	0	0	13.994	0	26.225
			16.541	41.218	0	0	15.244	1.06	0.601	5.465	24.016	0.523	27.628	0.869	107.671	36.474	0	0	14.378	0	26.533
			17.541	41.218	0	0	14.338	0.98	0.551	5.009	24.535	0.48	28.176	0.871	106.968	36.776	0	0	14.631	0	28.531
			18.541	41.218	0	0	13.786	0.927	0.518	4.709	25.006	0.45	28.772	0.869	106.738	36.862	0	0	14.871	0	30.12
			19.541	24.797	0	0	12.745	0.874	0.465	4.231	25.63	0.403	29.569	0.867	106.508	36.948	0	0	14.582	0	32.034
			20.541	23.733	0	0	11.5	0.774	0.408	3.707	26.162	0.351	30.43	0.86	105.632	37.293	0	0	14.851	0	34.301
			21.541	23.733	0	0	10.209	0.675	0.35	3.184	26.733	0.298	31.437	0.85	104.756	37.638	0	0	15.129	0	36.523
			22.541	22.071	0	0	9.653	0.628	0.337	3.064	26.091	0.285	30.852	0.846	104.11	37.896	0	0	15.366	0	35.72
			23.541	22.071	0	0	9.169	0.582	0.327	2.973	25.339	0.275	30.13	0.841	103.464	38.155	0	0	15.765	0	34.606
			24.541	20.409	0	0	8.658	0.535	0.317	2.882	24.454	0.265	29.253	0.836	102.818	38.413	0	0	16.184	0	33.111
			25.541	20.409	0	0	9.762	0.63	0.373	3.389	23.856	0.312	28.505	0.837	103.09	38.226	0	0	15.505	0	31.625
			26.541	20.409	0	0	10.833	0.724	0.432	3.925	23.148	0.362	27.642	0.837	103.363	38.04	0	0	14.959	0	29.553
			27.541	40.619	0	0	11.993	0.819	0.496	4.507	22.535	0.415	26.909	0.837	103.636	37.853	0	0	14.647	0	27.484
			28.541	41.683	0	0	13.105	0.913	0.56	5.089	21.975	0.469	26.241	0.837	103.909	37.666	0	0	14.348	0	25.345
			29.541	41.683	0	0	14.829	1.038	0.653	5.94	21.471	0.549	25.536	0.841	104.756	37.192	0	0	14.284	0	22.308
			30.541	41.683	0	0	15.75	1.068	0.695	6.318	21.474	0.587	25.442	0.844	105.331	36.905	0	0	14.741	0	21.434
			31.541	51.522	0	0	16.641	1.099	0.733	6.667	21.534	0.621	25.423	0.847	105.905	36.618	0	0	15.148	0	20.759
			32.541	54.447	1	0	16.389	1.055	0.712	6.476	21.784	0.606	25.626	0.85	106.767	36.216	0	0	15.534	0	20.744
			33.541	54.447	1	0	16.449	1.011	0.703	6.391	22.103	0.6	25.906	0.853	107.628	35.814	0	0	16.264	0	20.938
			34.541	34.703	1	0	15.703	0.938	0.664	6.036	22.236	0.567	26.04	0.854	107.915	35.699	0	0	16.748	0	21.324
			35.541	38.558	1	0	14.73	0.864	0.616	5.602	22.354	0.527	26.158	0.855	108.203	35.584	0	0	17.052	0	21.638
			36.541	38.558	1	0	13.721	0.79	0.568	5.167	22.428	0.486	26.22	0.855	108.49	35.469	0	0	17.368	0	21.77
			37.541	38.558	1	0	12.805	0.793	0.529	4.813	22.48	0.452	26.318	0.854	107.284	36.101	0	0	16.148	0	23.14
			38.541	38.558	1	0	11.789	0.796	0.479	4.353	22.89	0.408	26.836	0.853	106.077	36.733	0	0	14.81	0	25.536
			39.541	21.739	1	0	10.817	0.799	0.425	3.867	23.645	0.362	27.771	0.851	104.842	37.365	0	0	13.538	0	28.794
			40.541	21.739	1	0	9.998	0.802	0.372	3.382	25.001	0.316	29.431	0.849	103.607	37.997	0	0	12.467	0	33.32
			41.541	20.808	1	0	9.3	0.805	0.319	2.896	27.159	0.27	32.072	0.847	102.372	38.628	0	0	11.553	0	39.045
			42.541	20.808	1	0	9.22	0.805	0.316	2.871	27.164	0.267	32.08	0.847	102.344	38.628	0	0	11.453	0	39.06
			43.541	20.808	1	0	9.141	0.805	0.313	2.845	27.172	0.265	32.094	0.847	102.315	38.628	0	0	11.355	0	39.083
			44.541	20.808	1	0	9.141	0.805	0.313	2.845	27.172	0.265	32.094	0.847	102.315	38.628	0	0	11.355	0	39.083
			45.541	20.808	1	0	9.141	0.805	0.313	2.845	27.172	0.265	32.094	0.847	102.315	38.628	0	0	11.355	0	39.083
			46.541	20.808	1	0	8.763	0.86	0.333	3.024	24.631	0.277	29.617	0.832	100.046	39.605	0	0	10.194	0	35.876
			47.541	20.808	1	0	8.455	0.914	0.352	3.202	22.537	0.288	27.542	0.818	97.777	40.581	0	0	9.249	0	32.85
			48.541	27.323	1	0	8.082	0.969	0.367	3.336	20.748	0.296	25.725	0.807	95.537	41.558	0	0	8.342	0	29.871
			49.541	27.323	1	0	7.775	1.023	0.382	3.471	19.249	0.304	24.191	0.796	93.297	42.534	0	0	7.597	0	27.136
			50.541	25.728	1	0	7.518	1.078	0.397	3.605	17.971	0.312	22.874	0.786	91.057	43.511	0	0	6.974	0	24.612
			51.541	25.728	1	0	7.891	1.048	0.416	3.782	17.956	0.321	23.241	0.773	91.444	42.994	0	0	7.528	0	25.02
			52.541	25.728	1	0	8.405	1.018	0.443	4.024	17.946	0.336	23.612	0.76	91.832	42.477	0	0	8.253	0	25.407
			53.541	33.772	1	0	9.174	0.989	0.474	4.309	18.257	0.355	24.363	0.749	92.191	41.96	0	0	9.279	0	26.837
			54.541	36.165	1	0	10.16	0.959	0.505	4.595	18.929	0.374	25.579	0.74	92.55	41.443	0	0	10.597	0	29.356
			55.541	36.165	1	0	11.473	0.929	0.537	4.88	20.084	0.393	27.447	0.732	92.909	40.926	0	0	12.35	0	33.098
			56.541	36.165	1	0	11.384	0.912	0.534	4.856	20.001	0.391	27.355	0.731	93.512	40.51	0	0	12.479	0	32.336
			57.541	36.165	1	0	11.088	0.895	0.522	4.749	19.898	0.382	27.24	0.73	94.115	40.093	0	0	12.383	0	31.509
			58.541	32.908	1	0	10.797	0.879	0.511	4.642	19.798	0.373	27.131	0.73	94.719	39.677	0	0	12.289	0	30.681
			59.541	32.243	1	0	10.511	0.862	0.499	4.535	19.703	0.364	27.029	0.729	95.322	39.26	0	0	12.196	0	29.854
			60.541	32.243	1	0	10.424	0.85	0.494	4.491	19.711	0.36	27.062	0.728	96.083	38.786	0	0	12.269	0	29.244
			61.541	32.243	1	0	10.579	0.854	0.499	4.536	19.81	0.363	27.202	0.728	96.241	38.729	0	0	12.384	0	29.484
			62.541	34.57	1	0	10.636	0.859	0.499	4.536	19.924	0.364	27.344	0.729	96.399	38.671	0	0	12.384	0	29.725
			63.541	34.57	1	0	10.693	0.863	0.499	4.536	20.038	0.364	27.485	0.729	96.557	38.614	0	0	12.384	0	29.963
			64.541	32.243	1	0	10.75	0.868	0.499	4.536	20.153	0.364	27.627	0.729	96.715	38.557	0	0	12.384	0	30.198
			65.541	32.243	1	0	11.012	0.894	0.515	4.685	20.027	0.379	27.264	0.735	96.542	38.815	0	0	12.323	0	29.711
			66.541	32.243	1	0	11.555	0.919	0.549	4.993	19.758	0.406	26.714	0.74	96.37	39.074	0	0	12.571	0	28.748
			67.541	40.021	1	0	12.295	0.945	0.59	5.364	19.604	0.439	26.359	0.744	96.198	39.332	0	0	13.013	0	28.225
			68.541	45.805	1	0	13.089	0.97	0.631	5.735	19.553	0.471	26.165	0.747	96.025	39.591	0	0	13.489	0	28.085
			69.541	45.805	1	0	13.297	0.96	0.635	5.769	19.732	0.482	25.989	0.759	95.164	39.863	0	0	13.845	0	28.072
			70.541	45.805	1	0	13.02	0.925	0.615	5.591	19.889	0.473	25.882	0.768	94.474	39.878	0	0	14.079	0	27.88
			71.541	33.506	1	0	12.38	0.889	0.578	5.255	20.07	0.45	25.756	0.779	93.785	39.892	0	0	13.923	0	27.633
			72.541	33.506	1	0	11.22	0.854	0.522	4.744	20.091	0.413	25.409	0.791	93.096	39.906	0	0	13.144	0	26.802
			73.541	33.506	1	0	10.182	0.818	0.466	4.233	20.372	0.375	25.307	0.805	92.407	39.921	0	0	12.448	0	26.6
			74.541	27.124	1	0	10.532	0.851	0.492	4.471	20.006	0.393	25.01	0.8	93.326	39.619	0	0	12.373	0	25.297
			75.541	27.124	1	0	11.374	0.884	0.557	5.064	19.126	0.442	24.08	0.794	94.245	39.317	0	0	12.861	0	22.107
			76.541	42.215	1	0	12.284	0.918	0.622	5.656	18.538	0.491	23.473	0.79	95.164	39.016	0	0	13.387	0	19.657
			77.542	55.178	1	0	15.735	0.984	0.781	7.102	18.994	0.613	24.207	0.785	97.002	38.413	0	0	15.991	0	20.708
			78.541	55.178	1	0	14.836	0.919	0.706	6.42	19.727	0.555	25.093	0.786	98.179	37.753	0	0	16.151	0	22.344
			79.542	55.178	1	0	14.552	0.853	0.66	6.004	20.588	0.52	26.136	0.788	99.356	37.092	0	0	17.055	0	24.234
			80.542	26.991	1	0	12.501	0.739	0.512	4.655	22.562	0.406	28.47	0.792	101.416	35.937	0	0	16.921	0	28.196
			81.542	26.991	1	0	12.326	0.742	0.505	4.588	22.582	0.397	28.689	0.787	101.797	35.886	0	0	16.602	0	28.603
			82.542	26.991	1	0	11.321	0.697	0.434	3.942	24.012	0.34	30.658	0.783	103.062	35.34	0	0	16.243	0	31.875
			83.542	31.578	1	0	11.463	0.717	0.448	4.075	23.579	0.348	30.368	0.776	103.148	35.455	0	0	15.988	0	31.481
			84.542	31.578	1	0	11.601	0.737	0.463	4.207	23.163	0.356	30.078	0.77	103.234	35.57	0	0	15.741	0	31.072
			85.542	31.844	1	0	11.735	0.757	0.477	4.34	22.763	0.365	29.789	0.764	103.32	35.685	0	0	15.502	0	30.649
			86.542	31.844	1	0	11.751	0.757	0.478	4.347	22.756	0.365	29.78	0.764	103.32	35.685	0	0	15.523	0	30.63
			87.542	31.844	1	0	10.908	0.773	0.455	4.136	22.238	0.351	28.828	0.771	102.731	36.101	0	0	14.104	0	29.231
			88.542	31.844	1	0	10.195	0.79	0.431	3.918	21.978	0.336	28.192	0.78	102.143	36.517	0	0	12.909	0	28.447
			89.542	23.866	1	0	9.396	0.806	0.401	3.645	21.803	0.316	27.667	0.788	101.554	36.934	0	0	11.654	0	27.871
			90.542	23.866	1	0	8.737	0.823	0.371	3.373	21.948	0.296	27.509	0.798	100.965	37.35	0	0	10.622	0	28.134
			91.542	21.872	1	0	8.186	0.839	0.341	3.1	22.405	0.276	27.681	0.809	100.376	37.767	0	0	9.757	0	29.164
			92.542	21.872	1	0	8.047	0.839	0.335	3.045	22.418	0.271	27.712	0.809	100.376	37.767	0	0	9.591	0	29.236
			93.542	21.872	1	0	7.913	0.839	0.329	2.991	22.445	0.266	27.761	0.809	100.376	37.767	0	0	9.431	0	29.349
			94.542	21.872	1	0	8.023	0.865	0.337	3.062	22.28	0.271	27.69	0.805	99.773	38.169	0	0	9.276	0	29.766
			95.542	21.872	1	0	8.131	0.891	0.345	3.133	22.111	0.276	27.607	0.801	99.17	38.571	0	0	9.125	0	30.148
			96.542	24.465	1	0	8.284	0.917	0.355	3.224	21.935	0.283	27.523	0.797	98.567	38.973	0	0	9.034	0	30.519
			97.542	24.465	1	0	8.434	0.943	0.365	3.315	21.759	0.289	27.432	0.793	97.964	39.375	0	0	8.944	0	30.865
			98.542	25.196	1	0	8.582	0.969	0.375	3.405	21.585	0.296	27.335	0.79	97.361	39.777	0	0	8.856	0	31.19
			99.542	25.196	1	0	8.902	0.94	0.394	3.584	21.237	0.309	27.11	0.783	97.576	39.447	0	0	9.474	0	30.226
			100.542	25.196	1	0	9.292	0.91	0.415	3.775	21.002	0.323	27.014	0.777	97.792	39.117	0	0	10.209	0	29.55
			101.542	30.98	1	0	9.676	0.881	0.434	3.945	20.877	0.335	27.03	0.772	98.007	38.786	0	0	10.985	0	29.131
			102.542	31.445	1	0	10.122	0.851	0.453	4.116	20.885	0.348	27.206	0.768	98.222	38.456	0	0	11.889	0	29.085
			103.542	31.445	1	0	10.65	0.822	0.472	4.287	21.043	0.36	27.567	0.763	98.438	38.126	0	0	12.956	0	29.461
			104.542	31.445	1	0	10.739	0.83	0.473	4.3	21.174	0.361	27.743	0.763	98.467	38.126	0	0	12.933	0	29.858
			105.542	31.445	1	0	10.867	0.839	0.476	4.327	21.305	0.363	27.906	0.763	98.495	38.126	0	0	12.955	0	30.223
			106.542	31.445	1	0	10.995	0.847	0.479	4.355	21.436	0.366	28.069	0.764	98.524	38.126	0	0	12.977	0	30.581
			107.542	32.442	1	0	11.395	0.849	0.5	4.545	21.286	0.383	27.774	0.766	98.797	38.011	0	0	13.418	0	29.739
			108.542	32.442	1	0	11.823	0.851	0.521	4.736	21.2	0.401	27.571	0.769	99.07	37.896	0	0	13.89	0	29.092
			109.542	38.425	1	0	12.239	0.845	0.543	4.935	21.054	0.419	27.301	0.771	99.314	37.781	0	0	14.488	0	28.285
			110.542	38.425	1	0	12.6	0.838	0.562	5.105	20.937	0.434	27.08	0.773	99.558	37.666	0	0	15.029	0	27.584
			111.542	38.691	1	0	12.988	0.832	0.58	5.276	20.872	0.45	26.933	0.775	99.802	37.551	0	0	15.611	0	27.05
			112.542	38.691	1	0	13.006	0.832	0.581	5.284	20.872	0.45	26.933	0.775	99.802	37.551	0	0	15.632	0	27.051
			113.542	38.691	1	0	13.046	0.89	0.593	5.391	20.617	0.459	26.647	0.774	99.644	37.752	0	0	14.656	0	26.57
			114.542	38.691	1	0	13.066	0.948	0.604	5.491	20.356	0.467	26.35	0.773	99.486	37.953	0	0	13.777	0	26.025
			115.542	42.348	1	0	12.753	1.007	0.602	5.469	20.019	0.464	25.945	0.772	99.328	38.155	0	0	12.669	0	25.161
			116.542	42.348	1	0	12.486	1.065	0.599	5.447	19.743	0.462	25.617	0.771	99.17	38.356	0	0	11.727	0	24.461
			117.542	37.894	1	0	12.257	1.123	0.597	5.425	19.513	0.459	25.349	0.77	99.012	38.557	0	0	10.914	0	23.898
			118.542	37.894	1	0	11.995	1.123	0.583	5.304	19.536	0.449	25.372	0.77	99.012	38.557	0	0	10.681	0	23.962
			119.542	37.894	1	0	11.368	1.095	0.539	4.9	20.012	0.418	25.78	0.776	99.429	38.499	0	0	10.381	0	25.065
			120.542	37.894	1	0	10.996	1.067	0.508	4.618	20.509	0.398	26.191	0.783	99.845	38.442	0	0	10.305	0	26.137
			121.542	27.589	1	0	10.553	1.039	0.474	4.309	21.063	0.375	26.638	0.791	100.262	38.384	0	0	10.157	0	27.262
			122.542	27.589	1	0	10.122	1.011	0.44	4	21.731	0.352	27.18	0.8	100.678	38.327	0	0	10.012	0	28.57
			123.542	26.592	1	0	9.704	0.983	0.406	3.691	22.54	0.329	27.833	0.81	101.094	38.269	0	0	9.872	0	30.077
			124.542	26.592	1	0	9.637	0.983	0.403	3.664	22.55	0.326	27.842	0.81	101.094	38.269	0	0	9.803	0	30.099
			125.542	26.592	1	0	9.57	0.983	0.4	3.636	22.562	0.324	27.854	0.81	101.094	38.269	0	0	9.736	0	30.128
			126.542	26.592	1	0	9.077	0.969	0.382	3.471	22.401	0.309	27.697	0.809	100.649	38.399	0	0	9.364	0	29.983
			127.542	26.592	1	0	8.62	0.956	0.364	3.305	22.319	0.294	27.641	0.807	100.204	38.528	0	0	9.019	0	30.071
			128.542	20.542	1	0	7.916	0.932	0.332	3.023	22.377	0.267	27.814	0.805	99.425	38.754	0	0	8.493	0	30.841
			129.542	20.542	1	0	7.466	0.915	0.31	2.823	22.573	0.249	28.148	0.802	98.869	38.916	0	0	8.159	0	31.846
			130.542	20.742	1	0	7.473	0.915	0.311	2.825	22.572	0.249	28.151	0.802	98.869	38.916	0	0	8.167	0	31.853
			131.542	20.742	1	0	7.486	0.915	0.311	2.831	22.569	0.25	28.158	0.802	98.869	38.916	0	0	8.182	0	31.866
			132.542	20.742	1	0	7.5	0.915	0.312	2.836	22.567	0.25	28.164	0.801	98.869	38.916	0	0	8.197	0	31.88
			133.542	20.742	1	0	7.678	0.941	0.327	2.976	22.057	0.26	27.754	0.795	98.481	39.174	0	0	8.158	0	31.31
			134.542	20.742	1	0	7.855	0.967	0.343	3.116	21.588	0.27	27.369	0.789	98.093	39.433	0	0	8.12	0	30.769
			135.542	25.861	1	0	8.03	0.994	0.358	3.256	21.155	0.281	27.006	0.783	97.705	39.691	0	0	8.082	0	30.257
			136.542	25.861	1	0	8.175	1.02	0.372	3.384	20.757	0.29	26.659	0.779	97.318	39.95	0	0	8.016	0	29.763
			137.542	25.861	1	0	8.317	1.046	0.386	3.511	20.382	0.299	26.326	0.774	96.93	40.208	0	0	7.951	0	29.281
			138.542	25.395	1	0	8.288	1.046	0.385	3.498	20.384	0.298	26.322	0.774	96.93	40.208	0	0	7.923	0	29.27
			139.542	25.395	1	0	8.259	1.046	0.383	3.485	20.387	0.297	26.318	0.775	96.93	40.208	0	0	7.895	0	29.26
			140.542	25.395	1	0	8.684	1.083	0.416	3.78	19.806	0.32	25.751	0.769	96.14	40.524	0	0	8.019	0	28.225
			141.542	25.395	1	0	9.157	1.12	0.45	4.087	19.348	0.344	25.317	0.764	95.35	40.84	0	0	8.176	0	27.482
			142.542	36.631	1	0	9.837	1.157	0.496	4.505	18.889	0.377	24.844	0.76	94.561	41.156	0	0	8.502	0	26.595
			143.542	36.631	1	0	10.574	1.194	0.542	4.924	18.609	0.41	24.582	0.757	93.771	41.472	0	0	8.856	0	26.261
			144.542	40.686	1	0	11.167	1.122	0.552	5.015	19.235	0.417	25.444	0.756	94.417	40.84	0	0	9.951	0	27.813
			145.542	40.686	1	0	11.203	1.013	0.528	4.798	20.052	0.4	26.446	0.758	95.853	39.892	0	0	11.055	0	29.166
			146.542	28.719	1	0	11.004	0.905	0.494	4.487	20.913	0.375	27.498	0.761	97.289	38.944	0	0	12.164	0	30.435
			147.542	28.719	1	0	10.435	0.796	0.447	4.065	21.693	0.341	28.432	0.763	98.725	37.997	0	0	13.113	0	31.226
			148.542	25.262	1	0	9.77	0.687	0.401	3.644	22.391	0.307	29.232	0.766	100.161	37.049	0	0	14.222	0	31.529
			149.542	25.262	1	0	9.845	0.715	0.408	3.705	22.263	0.313	28.954	0.769	100.175	37.221	0	0	13.77	0	31.215
			150.543	25.262	1	0	10.492	0.757	0.445	4.048	21.821	0.344	28.224	0.773	100.197	37.479	0	0	13.86	0	30.018
			151.543	30.98	1	0	11.352	0.792	0.489	4.445	21.574	0.379	27.799	0.776	100.215	37.695	0	0	14.333	0	29.367
			152.543	36.896	1	0	11.826	0.804	0.511	4.645	21.531	0.397	27.714	0.777	100.221	37.767	0	0	14.715	0	29.273
			153.543	36.896	1	0	12.263	0.858	0.536	4.876	21.373	0.418	27.446	0.779	100.149	38.03	0	0	14.287	0	28.996
			154.542	36.896	1	0	12.588	0.865	0.55	5.004	21.389	0.429	27.468	0.779	100.132	38.054	0	0	14.559	0	29.077
			155.542	36.896	1	0	12.353	0.902	0.546	4.962	21.228	0.425	27.249	0.779	100.032	38.198	0	0	13.692	0	28.728
			156.543	35.367	1	0	11.666	0.968	0.525	4.77	20.946	0.409	26.873	0.779	99.856	38.449	0	0	12.051	0	28.096
			157.542	35.367	1	0	11.437	0.977	0.516	4.689	20.903	0.402	26.82	0.779	99.831	38.485	0	0	11.701	0	28.003
			158.543	31.91	1	0	11.072	1.015	0.501	4.553	20.889	0.39	26.796	0.78	99.73	38.628	0	0	10.908	0	28.093
			159.543	31.91	1	0	10.639	1.015	0.48	4.364	20.943	0.374	26.878	0.779	99.73	38.628	0	0	10.482	0	28.297
			160.543	31.91	1	0	10.639	1.015	0.48	4.364	20.943	0.374	26.878	0.779	99.73	38.628	0	0	10.482	0	28.297
			161.543	31.91	1	0	10.639	1.015	0.48	4.364	20.943	0.374	26.878	0.779	99.73	38.628	0	0	10.482	0	28.297
			162.543	31.91	1	0	9.92	1.01	0.452	4.107	20.74	0.352	26.605	0.78	99.17	39.002	0	0	9.82	0	28.211
			163.543	31.91	1	0	9.286	1.005	0.424	3.851	20.701	0.33	26.541	0.78	98.61	39.375	0	0	9.236	0	28.635
			164.543	22.537	1	0	8.677	1.001	0.394	3.58	20.8	0.307	26.646	0.781	98.05	39.748	0	0	8.672	0	29.466
			165.543	22.537	1	0	8.137	0.996	0.364	3.309	21.098	0.284	27.003	0.781	97.49	40.122	0	0	8.172	0	30.877
			166.543	22.005	1	0	7.657	0.991	0.334	3.038	21.616	0.261	27.636	0.782	96.93	40.495	0	0	7.726	0	32.861
			167.543	22.005	1	0	7.62	0.991	0.333	3.024	21.617	0.26	27.632	0.782	96.93	40.495	0	0	7.69	0	32.85
			168.543	22.005	1	0	7.775	0.982	0.345	3.133	21.276	0.268	27.337	0.778	96.657	40.466	0	0	7.919	0	32.158
			169.543	22.005	1	0	7.98	0.973	0.358	3.256	20.995	0.277	27.111	0.774	96.384	40.438	0	0	8.205	0	31.612
			170.543	26.526	1	0	8.387	0.963	0.383	3.48	20.636	0.295	26.796	0.77	96.111	40.409	0	0	8.705	0	30.847
			171.543	26.526	1	0	8.847	0.954	0.407	3.704	20.441	0.312	26.673	0.766	95.839	40.38	0	0	9.271	0	30.528
			172.543	30.182	1	0	9.37	0.945	0.432	3.927	20.405	0.33	26.745	0.763	95.566	40.352	0	0	9.916	0	30.669
			173.543	30.182	1	0	9.62	0.945	0.443	4.027	20.429	0.338	26.791	0.763	95.566	40.352	0	0	10.18	0	30.778
			174.543	30.182	1	0	9.547	0.909	0.44	4	20.36	0.334	26.854	0.758	96.054	39.95	0	0	10.502	0	30.394
			175.543	30.182	1	0	9.207	0.873	0.426	3.873	20.227	0.321	26.826	0.754	96.542	39.547	0	0	10.547	0	29.784
			176.543	25.528	1	0	8.665	0.837	0.404	3.673	20.014	0.303	26.703	0.75	97.031	39.145	0	0	10.353	0	28.934
			177.543	25.528	1	0	8.143	0.801	0.382	3.473	19.827	0.284	26.631	0.745	97.519	38.743	0	0	10.166	0	28.191
			178.543	22.869	1	0	7.64	0.765	0.36	3.273	19.668	0.266	26.618	0.739	98.007	38.341	0	0	9.986	0	27.577
			179.543	22.869	1	0	7.477	0.765	0.352	3.2	19.687	0.26	26.654	0.739	98.007	38.341	0	0	9.774	0	27.664
			180.543	22.869	1	0	7.322	0.765	0.344	3.127	19.726	0.254	26.716	0.738	98.007	38.341	0	0	9.571	0	27.815
			181.543	22.869	1	0	7.674	0.823	0.364	3.305	19.669	0.269	26.606	0.739	97.289	38.758	0	0	9.329	0	28.131
			182.543	22.869	1	0	8.009	0.88	0.383	3.484	19.571	0.284	26.445	0.74	96.571	39.174	0	0	9.099	0	28.296
			183.543	29.384	1	0	8.378	0.938	0.405	3.685	19.432	0.3	26.241	0.741	95.853	39.591	0	0	8.934	0	28.334
			184.543	29.384	1	0	8.733	0.995	0.428	3.887	19.275	0.317	26.017	0.741	95.135	40.007	0	0	8.774	0	28.296
			185.543	30.248	1	0	9.076	1.053	0.45	4.089	19.105	0.333	25.776	0.741	94.417	40.423	0	0	8.619	0	28.197
			186.543	30.248	1	0	9.365	1.013	0.468	4.256	18.898	0.345	25.646	0.737	94.647	40.151	0	0	9.242	0	27.526
			187.543	30.248	1	0	9.7	0.974	0.487	4.424	18.787	0.357	25.636	0.733	94.877	39.878	0	0	9.96	0	27.158
			188.543	35.5	1	0	10.018	0.934	0.502	4.567	18.745	0.366	25.702	0.729	95.106	39.605	0	0	10.723	0	26.984
			189.543	35.5	1	0	10.389	0.895	0.518	4.711	18.793	0.376	25.887	0.726	95.336	39.332	0	0	11.613	0	27.109
			190.543	35.5	1	0	10.827	0.855	0.534	4.855	18.948	0.386	26.213	0.723	95.566	39.059	0	0	12.664	0	27.577
			191.543	35.5	1	0	10.609	0.877	0.524	4.762	18.96	0.38	26.134	0.725	95.48	39.203	0	0	12.099	0	27.568
			192.543	35.5	1	0	10.408	0.899	0.514	4.669	19.003	0.374	26.096	0.728	95.393	39.346	0	0	11.583	0	27.658
			193.543	32.11	1	0	10.452	0.92	0.514	4.675	19.089	0.376	26.105	0.731	95.307	39.49	0	0	11.355	0	27.867
			194.543	32.11	1	0	10.493	0.942	0.515	4.68	19.171	0.378	26.109	0.734	95.221	39.634	0	0	11.137	0	28.059
			195.543	35.7	1	0	10.414	0.899	0.503	4.571	19.421	0.369	26.478	0.733	96.04	39.045	0	0	11.589	0	28.156
			196.543	35.7	1	0	10.534	0.833	0.501	4.555	19.613	0.366	26.876	0.73	96.944	38.312	0	0	12.643	0	28.098
			197.543	31.512	1	0	10.515	0.768	0.491	4.467	19.838	0.357	27.337	0.726	97.849	37.58	0	0	13.696	0	28.137
			198.543	31.512	1	0	10.196	0.702	0.471	4.282	19.922	0.34	27.63	0.721	98.754	36.848	0	0	14.516	0	27.72
			199.543	28.919	1	0	10.506	0.673	0.483	4.393	19.934	0.348	27.663	0.721	99.213	36.489	0	0	15.601	0	27.239
			200.543	28.919	1	0	11.174	0.71	0.518	4.713	19.855	0.376	27.389	0.725	98.754	36.862	0	0	15.743	0	27.175
			201.543	39.755	1	0	11.855	0.746	0.554	5.033	19.807	0.403	27.182	0.729	98.294	37.235	0	0	15.887	0	27.248
			202.543	43.212	1	0	12.37	0.755	0.575	5.224	19.931	0.42	27.241	0.732	97.835	37.537	0	0	16.384	0	27.851
			203.543	43.212	1	0	12.917	0.764	0.596	5.415	20.098	0.437	27.367	0.734	97.375	37.839	0	0	16.912	0	28.605
			204.543	35.899	1	0	12.649	0.736	0.581	5.282	20.116	0.427	27.384	0.735	97.375	37.767	0	0	17.182	0	28.548
			205.543	35.899	1	0	12.156	0.709	0.556	5.055	20.136	0.408	27.414	0.735	97.39	37.695	0	0	17.156	0	28.515
			206.543	34.902	1	0	12.144	0.719	0.546	4.967	20.495	0.406	27.609	0.742	97.418	37.695	0	0	16.885	0	28.965
			207.543	34.902	1	0	12.545	0.757	0.559	5.08	20.789	0.419	27.712	0.75	97.447	37.767	0	0	16.563	0	29.299
			208.543	40.021	1	0	12.884	0.796	0.569	5.175	21.041	0.431	27.775	0.758	97.433	37.839	0	0	16.193	0	29.529
			209.543	40.021	1	0	13.273	0.834	0.583	5.296	21.252	0.445	27.811	0.764	97.404	37.91	0	0	15.918	0	29.686
			210.543	39.356	1	0	13.371	0.857	0.572	5.202	21.842	0.443	28.199	0.775	97.705	37.896	0	0	15.599	0	30.519
			211.543	39.356	1	0	13.187	0.842	0.551	5.013	22.325	0.43	28.654	0.779	98.036	37.81	0	0	15.654	0	31.404
			212.543	31.445	1	0	13	0.828	0.531	4.824	22.843	0.416	29.136	0.784	98.366	37.724	0	0	15.708	0	32.312
			213.543	33.107	1	0	12.858	0.813	0.512	4.653	23.392	0.404	29.634	0.789	98.739	37.638	0	0	15.819	0	33.218
			214.543	33.107	1	0	12.714	0.798	0.493	4.482	23.979	0.392	30.157	0.795	99.113	37.551	0	0	15.932	0	34.137
			215.543	33.107	1	0	13.056	0.844	0.528	4.8	23.088	0.421	28.984	0.797	98.136	38.212	0	0	15.462	0	32.688
			216.543	33.107	1	0	13.247	0.891	0.558	5.073	22.247	0.445	27.884	0.798	97.117	38.873	0	0	14.871	0	31.222
			217.543	43.079	1	0	12.828	0.937	0.565	5.135	21.355	0.451	26.72	0.799	96.097	39.533	0	0	13.687	0	29.426
			218.543	43.079	1	0	12.471	0.984	0.572	5.196	20.575	0.458	25.701	0.801	95.078	40.194	0	0	12.679	0	27.79
			219.543	35.367	1	0	11.989	0.985	0.55	5.004	20.544	0.447	25.296	0.812	94.719	40.581	0	0	12.171	0	27.313
			220.543	35.367	1	0	11.343	0.94	0.499	4.538	21.368	0.412	25.903	0.825	95.379	40.309	0	0	12.067	0	28.553
			221.543	26.06	1	0	11.164	0.895	0.47	4.271	22.276	0.396	26.454	0.842	96.04	40.036	0	0	12.474	0	29.578
			222.543	26.06	1	0	11.451	0.85	0.464	4.215	23.074	0.398	26.89	0.858	96.7	39.763	0	0	13.472	0	30.27
			223.544	33.307	1	0	12.224	0.789	0.506	4.6	22.443	0.422	26.936	0.833	99.716	38.054	0	0	15.501	0	27.893
			224.543	33.307	1	0	12.224	0.789	0.506	4.6	22.443	0.422	26.936	0.833	99.716	38.054	0	0	15.501	0	27.893
			225.543	37.894	1	0	12.802	0.78	0.541	4.916	21.973	0.442	26.909	0.817	100.893	37.336	0	0	16.404	0	26.713
			226.543	37.628	1	0	12.695	0.772	0.554	5.035	21.261	0.443	26.603	0.799	102.072	36.617	0	0	16.44	0	24.788
			227.543	37.628	1	0	12.588	0.764	0.567	5.153	20.581	0.444	26.297	0.783	103.248	35.9	0	0	16.476	0	22.785
			228.543	37.628	1	0	12.065	0.775	0.545	4.951	20.553	0.427	26.238	0.783	103.378	35.9	0	0	15.576	0	22.61
			229.543	37.628	1	0	11.381	0.785	0.516	4.689	20.492	0.404	26.137	0.784	103.507	35.9	0	0	14.494	0	22.318
			230.544	30.514	1	0	10.434	0.804	0.467	4.248	20.776	0.367	26.451	0.785	103.733	35.9	0	0	12.982	0	23.121
			231.544	28.055	1	0	10	0.819	0.437	3.971	21.329	0.343	27.13	0.786	103.765	35.957	0	0	12.204	0	24.944
			232.544	28.055	1	0	10.108	0.821	0.441	4.005	21.382	0.346	27.208	0.786	103.679	35.996	0	0	12.312	0	25.201
			233.543	28.055	1	0	10.035	0.822	0.437	3.971	21.408	0.343	27.247	0.786	103.636	36.015	0	0	12.211	0	25.329
			234.543	30.514	1	0	10.259	0.824	0.445	4.046	21.487	0.349	27.367	0.785	103.507	36.072	0	0	12.447	0	25.718
			235.544	30.514	1	0	10.734	0.829	0.461	4.195	21.692	0.362	27.663	0.784	103.248	36.187	0	0	12.948	0	26.625
			236.544	30.78	1	0	10.748	0.829	0.462	4.2	21.692	0.362	27.665	0.784	103.248	36.187	0	0	12.965	0	26.628
			237.543	30.78	1	0	10.515	0.807	0.448	4.073	21.842	0.351	27.847	0.784	103.406	36.029	0	0	13.03	0	26.835
			238.544	30.78	1	0	10.264	0.785	0.434	3.942	21.982	0.34	28.017	0.785	103.564	35.871	0	0	13.075	0	27.006
			239.544	26.06	1	0	9.797	0.747	0.407	3.702	22.251	0.32	28.34	0.785	103.841	35.595	0	0	13.123	0	27.343
			240.544	25.728	1	0	9.722	0.741	0.403	3.666	22.288	0.317	28.385	0.785	103.88	35.555	0	0	13.119	0	27.387
			241.544	25.728	1	0	9.449	0.719	0.388	3.527	22.456	0.305	28.586	0.786	104.038	35.397	0	0	13.142	0	27.602
			242.544	25.728	1	0	9.421	0.719	0.387	3.518	22.448	0.304	28.577	0.786	104.038	35.397	0	0	13.103	0	27.583
			243.544	25.728	1	0	9.104	0.738	0.381	3.464	22.081	0.298	28.212	0.783	103.09	35.814	0	0	12.343	0	27.411
			244.544	25.728	1	0	8.951	0.756	0.38	3.453	21.823	0.296	28.001	0.779	102.114	36.23	0	0	11.837	0	27.58
			245.544	23.733	1	0	8.811	0.775	0.379	3.442	21.589	0.294	27.821	0.776	101.137	36.647	0	0	11.371	0	27.808
			246.544	25.329	1	0	8.681	0.793	0.377	3.431	21.377	0.292	27.667	0.773	100.161	37.063	0	0	10.941	0	28.089
			247.544	25.329	1	0	8.56	0.812	0.376	3.42	21.185	0.289	27.538	0.769	99.185	37.48	0	0	10.542	0	28.417
			248.544	25.329	1	0	8.708	0.804	0.39	3.544	20.785	0.297	27.261	0.762	98.567	37.81	0	0	10.826	0	28.279
			249.544	25.329	1	0	8.744	0.797	0.399	3.624	20.394	0.301	26.971	0.756	97.978	38.14	0	0	10.973	0	28.101
			250.544	28.254	1	0	8.69	0.789	0.403	3.665	20.023	0.302	26.697	0.75	97.418	38.47	0	0	11.011	0	27.948
			251.544	28.254	1	0	8.636	0.782	0.408	3.707	19.659	0.303	26.423	0.744	96.858	38.801	0	0	11.049	0	27.784
			252.544	26.858	1	0	8.581	0.774	0.412	3.749	19.302	0.304	26.15	0.738	96.298	39.131	0	0	11.086	0	27.611
			253.544	26.858	1	0	8.493	0.774	0.408	3.711	19.301	0.301	26.157	0.738	96.327	39.131	0	0	10.973	0	27.629
			254.544	26.858	1	0	8.364	0.776	0.397	3.609	19.548	0.293	26.487	0.738	96.801	38.887	0	0	10.779	0	28.074
			255.544	26.858	1	0	8.322	0.778	0.39	3.545	19.803	0.288	26.816	0.738	97.246	38.643	0	0	10.697	0	28.504
			256.544	24.531	1	0	8.207	0.78	0.38	3.453	20.058	0.281	27.148	0.739	97.691	38.399	0	0	10.522	0	28.927
			257.544	24.531	1	0	8.096	0.782	0.37	3.36	20.336	0.273	27.511	0.739	98.136	38.155	0	0	10.353	0	29.406
			258.544	23.467	1	0	7.988	0.784	0.359	3.267	20.638	0.266	27.906	0.74	98.581	37.91	0	0	10.189	0	29.941
			259.544	23.467	1	0	8.46	0.807	0.385	3.502	20.439	0.285	27.586	0.741	98.596	37.896	0	0	10.478	0	29.171
			260.544	23.467	1	0	8.981	0.831	0.412	3.749	20.309	0.306	27.37	0.742	98.61	37.882	0	0	10.81	0	28.622
			261.544	33.107	1	0	9.626	0.854	0.443	4.025	20.314	0.329	27.341	0.743	98.624	37.867	0	0	11.269	0	28.502
			262.544	33.572	1	0	10.329	0.878	0.473	4.302	20.435	0.352	27.472	0.744	98.639	37.853	0	0	11.77	0	28.759
			263.544	33.572	1	0	11.097	0.901	0.504	4.578	20.667	0.375	27.754	0.745	98.653	37.839	0	0	12.317	0	29.364
			264.544	33.572	1	0	10.967	0.915	0.497	4.515	20.733	0.37	27.797	0.746	98.61	37.781	0	0	11.983	0	29.355
			265.544	33.572	1	0	10.815	0.929	0.488	4.438	20.819	0.365	27.861	0.747	98.567	37.724	0	0	11.637	0	29.393
			266.544	30.78	1	0	10.791	0.944	0.485	4.407	20.938	0.363	27.949	0.749	98.524	37.666	0	0	11.436	0	29.483
			267.544	30.78	1	0	10.768	0.958	0.481	4.376	21.061	0.362	28.038	0.751	98.481	37.609	0	0	11.243	0	29.577
			268.544	32.442	1	0	10.746	0.972	0.478	4.345	21.186	0.36	28.13	0.753	98.438	37.551	0	0	11.055	0	29.673
			269.544	32.442	1	0	10.695	0.937	0.469	4.262	21.45	0.353	28.503	0.753	98.912	37.164	0	0	11.419	0	29.976
			270.544	32.442	1	0	10.642	0.901	0.46	4.178	21.715	0.346	28.878	0.752	99.386	36.776	0	0	11.808	0	30.259
			271.544	27.722	1	0	10.442	0.866	0.445	4.042	21.968	0.334	29.242	0.751	99.859	36.388	0	0	12.061	0	30.494
			272.544	27.722	1	0	10.234	0.83	0.43	3.905	22.216	0.322	29.603	0.75	100.333	36.001	0	0	12.324	0	30.699
			273.544	27.456	1	0	10.017	0.795	0.415	3.769	22.458	0.311	29.959	0.75	100.807	35.613	0	0	12.6	0	30.869
			274.544	27.456	1	0	10.095	0.807	0.419	3.805	22.442	0.314	29.899	0.751	100.936	35.713	0	0	12.509	0	30.892
			275.544	27.456	1	0	10.171	0.819	0.423	3.842	22.423	0.318	29.836	0.752	101.066	35.814	0	0	12.419	0	30.908
			276.544	29.052	1	0	10.213	0.831	0.425	3.865	22.402	0.32	29.785	0.752	101.195	35.914	0	0	12.291	0	30.946
			277.544	29.052	1	0	10.255	0.843	0.428	3.889	22.378	0.322	29.731	0.753	101.324	36.015	0	0	12.164	0	30.979
			278.544	28.321	1	0	10.383	0.836	0.438	3.984	22.107	0.33	29.338	0.754	101.181	36.23	0	0	12.426	0	30.487
			279.544	28.321	1	0	10.424	0.816	0.444	4.035	21.876	0.335	29.015	0.754	100.908	36.345	0	0	12.771	0	29.988
			280.544	30.913	1	0	10.571	0.797	0.455	4.133	21.619	0.343	28.653	0.755	100.635	36.46	0	0	13.267	0	29.389
			281.544	30.913	1	0	10.79	0.777	0.468	4.251	21.413	0.353	28.364	0.755	100.362	36.575	0	0	13.879	0	28.938
			282.544	32.642	1	0	10.808	0.739	0.463	4.205	21.594	0.35	28.573	0.756	100.621	36.417	0	0	14.617	0	29.182
			283.544	32.642	1	0	10.831	0.721	0.455	4.136	21.955	0.344	29.022	0.756	101.152	36.144	0	0	15.026	0	29.745
			284.544	26.659	1	0	10.855	0.702	0.447	4.067	22.328	0.339	29.486	0.757	101.683	35.871	0	0	15.459	0	30.309
			285.544	28.387	1	0	10.752	0.684	0.435	3.951	22.714	0.329	29.968	0.758	102.214	35.598	0	0	15.729	0	30.882
			286.544	28.387	1	0	10.244	0.639	0.408	3.711	22.897	0.308	30.365	0.754	102.588	35.196	0	0	16.021	0	31.034
			287.544	28.387	1	0	9.99	0.614	0.401	3.642	22.663	0.3	30.242	0.749	102.43	35.067	0	0	16.276	0	30.562
			288.544	23.866	1	0	9.602	0.588	0.388	3.525	22.402	0.289	30.102	0.744	102.272	34.938	0	0	16.324	0	30.043
			289.544	24.132	1	0	9.255	0.555	0.374	3.402	22.235	0.276	30.102	0.739	102.889	34.306	0	0	16.687	0	29.001
			290.544	24.132	1	0	8.819	0.521	0.358	3.251	22.01	0.262	30.041	0.733	103.507	33.674	0	0	16.926	0	27.799
			291.544	23.866	1	0	8.802	0.513	0.355	3.224	22.114	0.26	30.183	0.733	104.282	33.172	0	0	17.159	0	27.259
			292.544	22.869	1	0	8.765	0.505	0.351	3.189	22.216	0.257	30.324	0.733	105.058	32.669	0	0	17.357	0	26.704
			293.544	22.869	1	0	9.012	0.518	0.361	3.278	22.292	0.264	30.472	0.732	104.57	32.942	0	0	17.384	0	27.489
			294.544	22.869	1	0	9.234	0.54	0.372	3.384	22.236	0.272	30.427	0.731	103.306	33.717	0	0	17.107	0	28.698
			295.544	27.39	1	0	9.527	0.561	0.387	3.516	22.174	0.282	30.371	0.73	102.042	34.493	0	0	16.977	0	29.843
			296.544	27.722	1	0	9.752	0.579	0.402	3.656	21.901	0.293	30.105	0.727	100.936	35.153	0	0	16.849	0	30.356
			297.544	27.722	1	0	10.011	0.596	0.419	3.811	21.639	0.304	29.839	0.725	99.73	35.814	0	0	16.786	0	30.844
			298.544	27.988	1	0	10.007	0.593	0.423	3.842	21.441	0.306	29.631	0.724	99.788	35.699	0	0	16.886	0	30.245
			299.544	28.52	1	0	9.98	0.589	0.425	3.864	21.249	0.307	29.436	0.722	99.845	35.584	0	0	16.95	0	29.667
			300.544	28.52	1	0	9.904	0.585	0.423	3.842	21.194	0.304	29.462	0.719	99.27	35.714	0	0	16.924	0	29.908
			301.544	28.52	1	0	9.725	0.585	0.413	3.756	21.284	0.297	29.631	0.718	98.639	35.957	0	0	16.612	0	30.614
			302.545	26.924	1	0	9.319	0.586	0.391	3.556	21.543	0.28	30.099	0.716	97.576	36.446	0	0	15.908	0	32.244
			303.544	24.864	1	0	9.319	0.586	0.391	3.556	21.543	0.28	30.099	0.716	97.576	36.446	0	0	15.908	0	32.244
			304.544	24.864	1	0	8.826	0.567	0.367	3.333	21.698	0.261	30.454	0.712	97.72	36.259	0	0	15.567	0	32.607
			305.544	24.864	1	0	8.374	0.548	0.346	3.147	21.718	0.246	30.589	0.71	98.496	35.828	0	0	15.282	0	32.193
			306.544	20.343	1	0	8.062	0.529	0.332	3.018	21.714	0.235	30.676	0.708	99.17	35.397	0	0	15.241	0	31.676
			307.544	20.143	1	0	7.752	0.51	0.318	2.889	21.714	0.224	30.779	0.705	99.845	34.967	0	0	15.2	0	31.174
			308.545	20.143	1	0	8.377	0.575	0.358	3.253	21.132	0.251	30.089	0.702	98.939	35.65	0	0	14.566	0	31.052
			309.544	20.143	1	0	8.912	0.625	0.391	3.551	20.771	0.274	29.589	0.702	97.992	36.317	0	0	14.249	0	31.128
			310.545	34.703	1	0	9.868	0.715	0.452	4.109	20.122	0.317	28.661	0.702	96.308	37.504	0	0	13.802	0	31.008
			311.545	34.703	1	0	10.954	0.827	0.527	4.795	19.363	0.37	27.585	0.702	94.202	38.987	0	0	13.245	0	30.77
			312.544	35.301	1	0	10.954	0.827	0.527	4.795	19.363	0.37	27.585	0.702	94.202	38.987	0	0	13.245	0	30.77
			313.544	35.301	1	0	10.992	0.827	0.529	4.811	19.365	0.372	27.578	0.702	94.202	38.987	0	0	13.292	0	30.756
			314.545	35.301	1	0	10.585	0.825	0.508	4.616	19.433	0.358	27.6	0.704	94.399	38.844	0	0	12.827	0	30.597
			315.545	35.301	1	0	10.021	0.824	0.479	4.352	19.508	0.338	27.631	0.706	94.596	38.7	0	0	12.169	0	30.46
			316.545	29.118	1	0	9.783	0.823	0.466	4.236	19.563	0.329	27.676	0.707	94.675	38.643	0	0	11.889	0	30.479
			317.545	27.589	1	0	9.389	0.821	0.443	4.025	19.759	0.314	27.881	0.709	94.833	38.528	0	0	11.431	0	30.773
			318.545	27.589	1	0	9.025	0.82	0.42	3.815	20.04	0.298	28.199	0.711	94.991	38.413	0	0	11.006	0	31.31
			319.545	27.589	1	0	9.054	0.826	0.421	3.827	20.047	0.299	28.189	0.711	95.178	38.413	0	0	10.958	0	31.286
			320.545	27.589	1	0	9.18	0.832	0.427	3.882	20.051	0.304	28.183	0.711	95.365	38.413	0	0	11.028	0	31.268
			321.545	29.584	1	0	9.262	0.839	0.431	3.916	20.063	0.307	28.19	0.712	95.551	38.413	0	0	11.044	0	31.279
			322.545	29.584	1	0	9.344	0.845	0.435	3.951	20.074	0.309	28.198	0.712	95.738	38.413	0	0	11.06	0	31.291
			323.545	28.852	1	0	9.515	0.828	0.441	4.005	20.136	0.313	28.308	0.711	96.068	38.312	0	0	11.489	0	31.399
			324.545	28.852	1	0	9.56	0.805	0.441	4.005	20.19	0.313	28.421	0.71	96.212	38.212	0	0	11.87	0	31.51
			325.545	29.584	1	0	9.567	0.783	0.439	3.987	20.251	0.311	28.542	0.71	96.356	38.111	0	0	12.224	0	31.634
			326.545	29.584	1	0	9.627	0.76	0.439	3.989	20.323	0.311	28.675	0.709	96.499	38.011	0	0	12.671	0	31.776
			327.545	28.919	1	0	9.693	0.737	0.439	3.991	20.401	0.311	28.817	0.708	96.643	37.91	0	0	13.152	0	31.929
			328.545	28.919	1	0	9.647	0.737	0.437	3.973	20.399	0.309	28.812	0.708	96.643	37.91	0	0	13.09	0	31.919
			329.545	28.919	1	0	9.56	0.763	0.434	3.944	20.419	0.309	28.685	0.712	96.672	37.953	0	0	12.536	0	31.715
			330.545	28.919	1	0	9.52	0.788	0.433	3.933	20.444	0.31	28.566	0.716	96.7	37.997	0	0	12.079	0	31.518
			331.545	28.52	1	0	9.508	0.814	0.432	3.931	20.477	0.311	28.452	0.72	96.729	38.04	0	0	11.684	0	31.322
			332.545	28.52	1	0	9.497	0.839	0.432	3.929	20.508	0.313	28.337	0.724	96.758	38.083	0	0	11.314	0	31.116
			333.545	28.852	1	0	9.487	0.865	0.432	3.927	20.538	0.314	28.221	0.728	96.786	38.126	0	0	10.967	0	30.901
			334.545	28.852	1	0	9.51	0.865	0.433	3.936	20.541	0.315	28.218	0.728	96.786	38.126	0	0	10.994	0	30.896
			335.545	28.852	1	0	9.297	0.86	0.427	3.885	20.335	0.31	28.017	0.726	96.557	38.212	0	0	10.815	0	30.581
			336.545	28.852	1	0	9.069	0.854	0.421	3.825	20.138	0.304	27.839	0.723	96.327	38.298	0	0	10.616	0	30.311
			337.545	26.659	1	0	8.776	0.849	0.411	3.736	19.943	0.296	27.654	0.721	96.097	38.384	0	0	10.339	0	30.023
			338.545	26.659	1	0	8.497	0.843	0.401	3.647	19.774	0.288	27.508	0.719	95.867	38.47	0	0	10.075	0	29.821
			339.545	25.595	1	0	8.233	0.838	0.391	3.558	19.63	0.28	27.4	0.716	95.638	38.557	0	0	9.825	0	29.705
			340.545	25.595	1	0	8.169	0.838	0.388	3.529	19.637	0.278	27.401	0.717	95.638	38.557	0	0	9.748	0	29.708
			341.545	25.595	1	0	8.122	0.837	0.387	3.516	19.593	0.277	27.32	0.717	95.365	38.7	0	0	9.706	0	29.734
			342.545	25.595	1	0	8.139	0.836	0.389	3.533	19.54	0.279	27.236	0.717	95.092	38.844	0	0	9.74	0	29.751
			343.545	26.193	1	0	8.202	0.834	0.393	3.571	19.478	0.282	27.151	0.717	94.819	38.987	0	0	9.829	0	29.766
			344.545	26.193	1	0	8.266	0.833	0.397	3.609	19.421	0.285	27.072	0.717	94.546	39.131	0	0	9.92	0	29.793
			345.545	26.991	1	0	8.331	0.832	0.401	3.647	19.367	0.288	26.998	0.717	94.273	39.275	0	0	10.013	0	29.831
			346.545	26.991	1	0	8.573	0.83	0.414	3.764	19.311	0.296	26.973	0.716	94.216	39.289	0	0	10.334	0	29.794
			347.545	26.991	1	0	8.832	0.827	0.427	3.88	19.293	0.305	26.998	0.715	94.159	39.303	0	0	10.677	0	29.876
			348.545	30.448	1	0	9.109	0.825	0.44	4.004	19.279	0.314	27.022	0.713	94.101	39.318	0	0	11.044	0	29.955
			349.545	30.448	1	0	9.405	0.822	0.454	4.127	19.305	0.323	27.101	0.712	94.044	39.332	0	0	11.436	0	30.163
			350.545	31.512	1	0	9.723	0.82	0.468	4.251	19.373	0.333	27.237	0.711	93.986	39.346	0	0	11.857	0	30.498
			351.545	31.512	1	0	9.708	0.814	0.467	4.244	19.366	0.332	27.228	0.711	94.23	39.188	0	0	11.932	0	30.255
			352.545	31.512	1	0	9.693	0.807	0.466	4.236	19.357	0.331	27.219	0.711	94.474	39.03	0	0	12.008	0	30.009
			353.545	30.182	1	0	9.788	0.801	0.471	4.282	19.328	0.335	27.175	0.711	94.719	38.873	0	0	12.223	0	29.679
			354.545	30.182	1	0	9.887	0.794	0.476	4.327	19.306	0.339	27.141	0.711	94.963	38.715	0	0	12.446	0	29.369
			355.545	33.174	1	0	10.217	0.767	0.492	4.476	19.235	0.349	27.122	0.709	95.236	38.47	0	0	13.321	0	28.98
			356.545	33.174	1	0	10.71	0.746	0.514	4.671	19.28	0.363	27.275	0.707	95.264	38.384	0	0	14.357	0	29.216
			357.545	36.963	1	0	11.286	0.725	0.535	4.865	19.459	0.377	27.61	0.705	95.293	38.298	0	0	15.567	0	29.86
			358.545	37.295	1	0	11.636	0.703	0.543	4.938	19.715	0.382	28.005	0.704	95.595	38.097	0	0	16.552	0	30.443
			359.545	37.295	1	0	12.089	0.681	0.554	5.035	20.034	0.389	28.492	0.703	95.896	37.896	0	0	17.751	0	31.195
			360.545	35.833	1	0	12.128	0.68	0.553	5.027	20.126	0.389	28.581	0.704	96.169	37.781	0	0	17.836	0	31.22
			361.545	36.697	1	0	11.906	0.666	0.535	4.867	20.368	0.379	28.804	0.707	96.858	37.393	0	0	17.877	0	31.121
			362.545	36.697	1	0	11.683	0.652	0.518	4.707	20.625	0.368	29.037	0.71	97.547	37.006	0	0	17.919	0	31.032
			363.545	31.445	1	0	11.431	0.639	0.502	4.565	20.767	0.358	29.165	0.712	97.964	36.733	0	0	17.889	0	30.885
			364.545	31.445	1	0	11.128	0.626	0.484	4.4	20.934	0.346	29.318	0.714	98.38	36.46	0	0	17.776	0	30.784
			365.545	30.647	1	0	11.03	0.63	0.478	4.344	21.032	0.343	29.297	0.718	98.696	36.345	0	0	17.513	0	30.579
			366.545	30.647	1	0	11.083	0.647	0.484	4.398	20.925	0.348	29.107	0.719	98.596	36.503	0	0	17.141	0	30.436
			367.545	34.636	1	0	11.135	0.663	0.49	4.453	20.814	0.353	28.913	0.72	98.495	36.661	0	0	16.784	0	30.276
			368.545	33.439	1	0	11.241	0.68	0.498	4.529	20.706	0.359	28.718	0.721	98.395	36.819	0	0	16.526	0	30.107
			369.545	33.439	1	0	11.686	0.715	0.522	4.745	20.634	0.378	28.48	0.725	98.294	37.078	0	0	16.335	0	29.986
			370.545	33.439	1	0	11.986	0.734	0.536	4.873	20.656	0.389	28.432	0.726	98.294	37.178	0	0	16.335	0	30.032
			371.545	38.558	1	0	12.376	0.752	0.554	5.033	20.692	0.403	28.396	0.729	98.294	37.279	0	0	16.454	0	30.1
			372.545	39.29	1	0	12.514	0.755	0.557	5.062	20.808	0.408	28.382	0.733	98.782	37.121	0	0	16.575	0	29.83
			373.545	39.29	1	0	12.738	0.758	0.564	5.124	20.931	0.416	28.372	0.738	99.271	36.963	0	0	16.81	0	29.566
			374.545	34.503	1	0	12.608	0.742	0.555	5.045	21.003	0.411	28.362	0.741	99.759	36.704	0	0	16.988	0	29.155
			375.545	35.7	1	0	12.428	0.727	0.544	4.947	21.076	0.405	28.348	0.743	100.247	36.446	0	0	17.104	0	28.729
			376.545	35.7	1	0	11.744	0.687	0.51	4.636	21.15	0.379	28.43	0.744	100.764	36.072	0	0	17.105	0	28.335
			377.545	35.7	1	0	11.241	0.662	0.487	4.429	21.122	0.361	28.491	0.741	100.793	35.957	0	0	16.976	0	28.288
			378.545	27.922	1	0	10.674	0.638	0.461	4.189	21.131	0.34	28.622	0.738	100.822	35.843	0	0	16.736	0	28.387
			379.546	26.924	1	0	10.269	0.618	0.455	4.138	20.517	0.331	28.182	0.728	99.616	36.417	0	0	16.612	0	28.282
			380.546	26.924	1	0	10.598	0.633	0.479	4.351	20.184	0.348	27.775	0.727	98.984	36.819	0	0	16.747	0	27.992
			381.545	34.769	1	0	10.598	0.633	0.479	4.351	20.184	0.348	27.775	0.727	98.984	36.819	0	0	16.747	0	27.992
			382.545	34.769	1	0	11.015	0.647	0.505	4.591	19.924	0.366	27.461	0.726	98.352	37.221	0	0	17.014	0	27.895
			383.545	35.7	1	0	11.772	0.675	0.544	4.942	19.86	0.394	27.428	0.724	97.806	37.508	0	0	17.435	0	28.263
			384.545	35.7	1	0	12.229	0.688	0.562	5.105	20.004	0.406	27.656	0.723	97.806	37.393	0	0	17.764	0	28.618
			385.545	39.755	1	0	12.703	0.702	0.58	5.269	20.168	0.419	27.912	0.723	97.806	37.279	0	0	18.106	0	29.026
			386.545	40.752	1	0	12.948	0.715	0.588	5.344	20.302	0.426	28.039	0.724	97.777	37.164	0	0	18.119	0	29.139
			387.546	40.752	1	0	13.196	0.728	0.597	5.423	20.42	0.433	28.114	0.726	97.756	37.049	0	0	18.139	0	29.132
			388.546	38.425	1	0	13.009	0.727	0.589	5.352	20.394	0.429	27.973	0.729	97.827	37.049	0	0	17.888	0	28.812
			389.546	38.691	1	0	12.529	0.708	0.563	5.12	20.488	0.412	28.028	0.731	98.007	37.001	0	0	17.701	0	28.867
			390.546	38.691	1	0	11.843	0.688	0.529	4.813	20.548	0.389	27.993	0.734	98.175	36.953	0	0	17.206	0	28.715
			391.545	38.691	1	0	11.665	0.681	0.52	4.725	20.597	0.382	28.042	0.735	98.294	36.934	0	0	17.141	0	28.793
			392.545	29.384	1	0	11.017	0.657	0.486	4.414	20.755	0.357	28.2	0.736	98.438	36.876	0	0	16.758	0	29.051
			393.546	27.323	1	0	9.838	0.611	0.419	3.807	21.34	0.31	28.849	0.74	98.725	36.762	0	0	16.101	0	30.23
			394.546	27.323	1	0	8.732	0.574	0.373	3.393	21.112	0.274	28.733	0.735	98.581	36.6	0	0	15.205	0	29.681
			395.546	27.323	1	0	8.227	0.552	0.351	3.193	21.05	0.257	28.765	0.732	98.495	36.503	0	0	14.899	0	29.554
			396.546	17.285	1	0	7.579	0.523	0.322	2.924	21.041	0.234	28.943	0.727	98.38	36.374	0	0	14.496	0	29.646
			397.546	17.484	1	0	6.964	0.493	0.292	2.655	21.143	0.211	29.316	0.721	98.265	36.245	0	0	14.115	0	30.102
			398.546	17.484	1	0	7.107	0.501	0.309	2.807	20.443	0.22	28.746	0.711	97.346	36.604	0	0	14.186	0	29.489
			399.546	17.484	1	0	7.905	0.538	0.356	3.238	19.883	0.253	28.038	0.709	96.542	37.092	0	0	14.694	0	28.82
			400.546	32.908	1	0	8.739	0.575	0.403	3.664	19.573	0.285	27.677	0.707	95.738	37.58	0	0	15.198	0	28.826
			401.546	33.041	1	0	9.74	0.621	0.452	4.113	19.589	0.32	27.677	0.708	95.25	37.953	0	0	15.674	0	29.443
			402.546	33.041	1	0	10.805	0.668	0.502	4.562	19.727	0.355	27.854	0.708	94.762	38.327	0	0	16.18	0	30.42
			403.546	33.905	1	0	10.974	0.677	0.507	4.613	19.839	0.36	27.947	0.71	95.078	38.212	0	0	16.205	0	30.467
			404.546	33.905	1	0	11.135	0.687	0.513	4.66	19.951	0.365	28.035	0.712	95.393	38.097	0	0	16.218	0	30.501
			405.546	34.769	1	0	11.907	0.726	0.555	5.045	19.799	0.396	27.777	0.713	95.48	38.126	0	0	16.396	0	29.984
			406.546	34.769	1	0	12.585	0.756	0.594	5.404	19.605	0.423	27.536	0.712	95.25	38.269	0	0	16.638	0	29.645
			407.546	47.134	1	0	13.283	0.787	0.634	5.762	19.466	0.451	27.369	0.711	95.02	38.413	0	0	16.887	0	29.458
			408.546	47.001	1	0	13.577	0.797	0.642	5.836	19.662	0.458	27.585	0.713	95.58	38.198	0	0	17.04	0	29.631
			409.546	47.001	1	0	13.876	0.807	0.65	5.911	19.861	0.464	27.807	0.714	96.14	37.982	0	0	17.195	0	29.808
			410.546	37.495	1	0	13.45	0.787	0.619	5.624	20.195	0.443	28.201	0.716	96.93	37.623	0	0	17.09	0	30.169
			411.546	37.495	1	0	13.039	0.767	0.587	5.34	20.577	0.422	28.642	0.718	97.72	37.264	0	0	17	0	30.611
			412.546	36.631	1	0	12.364	0.737	0.532	4.835	21.484	0.385	29.675	0.724	98.409	36.977	0	0	16.772	0	32.354
			413.546	36.631	1	0	12.047	0.727	0.505	4.589	22.028	0.367	30.299	0.727	98.309	37.049	0	0	16.562	0	33.686
			414.546	28.52	1	0	11.729	0.718	0.478	4.342	22.642	0.349	31.003	0.73	98.208	37.121	0	0	16.345	0	35.109
			415.546	28.52	1	0	11.469	0.708	0.453	4.118	23.315	0.333	31.755	0.734	98.108	37.192	0	0	16.204	0	36.544
			416.546	28.453	1	0	11.273	0.697	0.437	3.976	23.703	0.323	32.138	0.738	98.007	37.25	0	0	16.169	0	37.265
			417.546	28.453	1	0	11.293	0.696	0.445	4.044	23.347	0.328	31.7	0.737	98.007	37.235	0	0	16.216	0	36.489
			418.546	31.445	1	0	11.313	0.696	0.452	4.111	23.004	0.333	31.276	0.736	98.007	37.221	0	0	16.264	0	35.716
			419.546	30.98	1	0	11.341	0.695	0.46	4.18	22.678	0.338	30.868	0.735	98.007	37.207	0	0	16.323	0	34.952
			420.546	30.98	1	0	10.853	0.677	0.443	4.025	22.483	0.325	30.671	0.733	97.95	37.106	0	0	16.021	0	34.426
			421.546	30.98	1	0	10.358	0.661	0.418	3.798	22.692	0.306	31.003	0.732	97.892	37.02	0	0	15.676	0	34.896
			422.546	22.803	1	0	9.912	0.644	0.394	3.584	22.958	0.288	31.424	0.731	97.835	36.934	0	0	15.386	0	35.507
			423.546	23.135	1	0	9.481	0.628	0.371	3.369	23.301	0.27	31.959	0.729	97.777	36.848	0	0	15.107	0	36.286
			424.546	23.135	1	0	9.208	0.614	0.363	3.296	23.077	0.263	31.865	0.724	97.605	36.848	0	0	15.007	0	36.087
			425.546	23.135	1	0	9.316	0.616	0.376	3.422	22.5	0.271	31.205	0.721	97.49	36.934	0	0	15.118	0	35.051
			426.546	28.321	1	0	9.399	0.619	0.389	3.538	21.965	0.28	30.575	0.718	97.375	37.02	0	0	15.19	0	34.024
			427.546	27.39	1	0	9.537	0.62	0.402	3.651	21.602	0.287	30.206	0.715	96.944	37.264	0	0	15.387	0	33.666
			428.546	27.39	1	0	9.678	0.621	0.414	3.764	21.268	0.295	29.867	0.712	96.514	37.508	0	0	15.589	0	33.353
			429.546	27.257	1	0	9.74	0.619	0.414	3.765	21.388	0.295	30.071	0.711	96.183	37.666	0	0	15.73	0	33.955
			430.546	27.257	1	0	9.873	0.618	0.417	3.793	21.518	0.296	30.288	0.71	95.853	37.824	0	0	15.986	0	34.569
			431.546	28.387	1	0	10.298	0.636	0.443	4.024	21.218	0.314	29.889	0.71	95.551	37.982	0	0	16.192	0	34.069
			432.546	28.387	1	0	10.668	0.656	0.468	4.258	20.831	0.333	29.336	0.71	95.58	37.982	0	0	16.262	0	33.025
			433.546	35.833	1	0	11.041	0.676	0.494	4.493	20.49	0.351	28.85	0.71	95.609	37.982	0	0	16.333	0	32.063
			434.546	35.833	1	0	11.327	0.696	0.517	4.696	20.162	0.367	28.38	0.71	95.652	37.982	0	0	16.274	0	31.09
			435.546	35.833	1	0	11.564	0.704	0.535	4.867	19.882	0.38	27.997	0.71	95.954	37.796	0	0	16.417	0	29.988
			436.546	35.833	1	0	11.508	0.693	0.531	4.831	19.905	0.377	28.057	0.709	96.226	37.609	0	0	16.61	0	29.842
			437.546	34.636	1	0	11.45	0.681	0.527	4.795	19.926	0.374	28.113	0.709	96.485	37.422	0	0	16.809	0	29.686
			438.546	34.503	1	0	11.115	0.657	0.508	4.616	20.022	0.359	28.336	0.707	96.729	37.164	0	0	16.922	0	29.777
			439.546	34.503	1	0	10.775	0.632	0.488	4.438	20.116	0.344	28.565	0.704	96.973	36.905	0	0	17.038	0	29.866
			440.546	29.318	1	0	10.486	0.62	0.472	4.289	20.216	0.331	28.781	0.702	96.959	36.833	0	0	16.923	0	30.204
			441.546	29.318	1	0	10.208	0.607	0.456	4.144	20.329	0.319	29.011	0.701	96.944	36.762	0	0	16.823	0	30.56
			442.546	29.185	1	0	10.062	0.599	0.447	4.067	20.388	0.314	29.068	0.701	97.232	36.532	0	0	16.798	0	30.33
			443.546	29.185	1	0	10.101	0.604	0.451	4.098	20.329	0.317	28.892	0.704	97.533	36.374	0	0	16.723	0	29.737
			444.546	31.711	1	0	10.139	0.609	0.454	4.129	20.271	0.321	28.718	0.706	97.835	36.216	0	0	16.649	0	29.138
			445.546	30.448	1	0	9.969	0.605	0.442	4.015	20.486	0.313	28.866	0.71	97.533	36.474	0	0	16.478	0	29.833
			446.546	30.448	1	0	9.803	0.601	0.429	3.9	20.721	0.306	29.031	0.714	97.232	36.733	0	0	16.311	0	30.55
			447.546	24.997	1	0	9.511	0.592	0.409	3.715	21.075	0.292	29.451	0.716	96.628	37.149	0	0	16.066	0	31.976
			448.546	24.997	1	0	9.3	0.583	0.392	3.564	21.446	0.281	29.875	0.718	96.025	37.566	0	0	15.952	0	33.351
			449.546	24.93	1	0	9.408	0.581	0.396	3.604	21.447	0.287	29.622	0.724	95.322	37.939	0	0	16.193	0	33.361
			450.546	24.93	1	0	9.775	0.588	0.419	3.813	21.087	0.305	28.997	0.727	95.221	37.896	0	0	16.624	0	32.092
			451.546	31.91	1	0	10.162	0.595	0.442	4.022	20.808	0.323	28.499	0.73	95.121	37.853	0	0	17.078	0	31.028
			452.546	32.642	1	0	10.926	0.631	0.487	4.429	20.435	0.356	27.982	0.73	94.948	37.925	0	0	17.315	0	30.088
			453.546	32.642	1	0	11.711	0.667	0.532	4.836	20.166	0.389	27.607	0.73	94.776	37.997	0	0	17.558	0	29.394
			454.546	39.822	1	0	12.098	0.696	0.556	5.053	20.016	0.405	27.482	0.728	94.704	38.111	0	0	17.382	0	29.291
			455.546	39.822	1	0	12.42	0.725	0.577	5.249	19.849	0.419	27.326	0.726	94.632	38.226	0	0	17.131	0	29.106
			456.546	39.822	1	0	12.43	0.741	0.581	5.282	19.776	0.421	27.279	0.725	94.69	38.341	0	0	16.774	0	29.164
			457.547	39.822	1	0	12.011	0.715	0.553	5.024	20.033	0.401	27.592	0.726	94.948	38.341	0	0	16.798	0	29.881
			458.546	33.838	1	0	12.011	0.715	0.553	5.024	20.033	0.401	27.592	0.726	94.948	38.341	0	0	16.798	0	29.881
			459.546	35.101	1	0	11.801	0.702	0.538	4.895	20.17	0.391	27.759	0.727	95.077	38.341	0	0	16.811	0	30.253
			460.546	35.101	1	0	11.333	0.68	0.511	4.649	20.336	0.372	27.987	0.727	95.394	38.255	0	0	16.661	0	30.619
			461.546	35.101	1	0	11.145	0.671	0.502	4.562	20.357	0.364	28.033	0.726	95.58	38.169	0	0	16.599	0	30.59
			462.546	30.847	1	0	10.878	0.663	0.488	4.44	20.391	0.354	28.101	0.726	95.767	38.083	0	0	16.418	0	30.606
			463.546	30.647	1	0	10.689	0.645	0.48	4.367	20.319	0.348	28.034	0.725	96.155	37.853	0	0	16.562	0	30.114
			464.546	30.647	1	0	10.52	0.628	0.474	4.305	20.232	0.343	27.952	0.724	96.542	37.623	0	0	16.746	0	29.582
			465.547	32.442	1	0	10.667	0.613	0.484	4.402	20.018	0.35	27.676	0.723	96.894	37.372	0	0	17.388	0	28.581
			466.546	32.841	1	0	10.699	0.611	0.486	4.42	19.989	0.352	27.642	0.723	96.944	37.336	0	0	17.499	0	28.448
			467.547	32.841	1	0	10.855	0.613	0.494	4.491	19.964	0.357	27.61	0.723	96.916	37.379	0	0	17.719	0	28.442
			468.547	32.841	1	0	10.923	0.627	0.496	4.507	20.066	0.358	27.748	0.723	96.571	37.659	0	0	17.422	0	29.181
			469.547	33.24	1	0	10.783	0.628	0.485	4.414	20.231	0.351	27.944	0.724	96.643	37.599	0	0	17.162	0	29.528
			470.547	32.908	1	0	10.657	0.63	0.476	4.324	20.412	0.345	28.157	0.725	96.715	37.539	0	0	16.925	0	29.91
			471.546	32.908	1	0	10.625	0.635	0.472	4.291	20.526	0.342	28.295	0.725	96.629	37.609	0	0	16.733	0	30.316
			472.546	28.919	1	0	10.421	0.627	0.459	4.171	20.686	0.333	28.484	0.726	96.945	37.35	0	0	16.621	0	30.337
			473.547	28.919	1	0	10.07	0.611	0.435	3.95	21.052	0.317	28.901	0.728	97.576	36.833	0	0	16.481	0	30.443
			474.547	28.852	1	0	10.232	0.618	0.448	4.07	20.782	0.325	28.588	0.727	96.984	37.138	0	0	16.557	0	30.238
			475.547	28.852	1	0	10.236	0.622	0.451	4.102	20.645	0.328	28.434	0.726	96.629	37.322	0	0	16.452	0	30.182
			476.547	32.442	1	0	10.269	0.628	0.457	4.156	20.457	0.331	28.222	0.725	96.155	37.566	0	0	16.357	0	30.087
			477.547	30.913	1	0	10.308	0.633	0.463	4.213	20.278	0.335	28.017	0.724	95.681	37.81	0	0	16.274	0	30
			478.547	30.913	1	0	10.098	0.631	0.455	4.135	20.232	0.329	27.986	0.723	95.638	37.767	0	0	16.009	0	29.867
			479.547	30.913	1	0	9.834	0.623	0.438	3.982	20.433	0.317	28.25	0.723	96.068	37.48	0	0	15.795	0	30.016
			480.547	25.994	1	0	9.664	0.614	0.426	3.871	20.627	0.308	28.498	0.724	96.499	37.192	0	0	15.729	0	30.12
			481.547	26.858	1	0	9.719	0.611	0.43	3.905	20.55	0.311	28.406	0.723	96.628	37.149	0	0	15.896	0	29.855
			482.547	26.858	1	0	9.775	0.608	0.433	3.94	20.477	0.313	28.318	0.723	96.758	37.106	0	0	16.066	0	29.598
			483.547	32.176	1	0	10.023	0.614	0.449	4.082	20.285	0.325	28.06	0.723	96.456	37.35	0	0	16.335	0	29.401
			484.547	32.176	1	0	10.204	0.619	0.462	4.2	20.089	0.334	27.804	0.723	96.155	37.594	0	0	16.491	0	29.201
			485.547	31.179	1	0	10.182	0.61	0.46	4.178	20.122	0.331	27.956	0.72	96.183	37.523	0	0	16.687	0	29.421
			486.547	31.179	1	0	10.012	0.596	0.445	4.047	20.377	0.319	28.402	0.717	96.514	37.207	0	0	16.787	0	29.906
			487.547	26.06	1	0	9.839	0.583	0.431	3.916	20.644	0.308	28.874	0.715	96.844	36.891	0	0	16.888	0	30.416
			488.547	27.39	1	0	10.468	0.611	0.469	4.265	20.265	0.336	28.315	0.716	96.212	37.235	0	0	17.132	0	29.785
			489.547	27.39	1	0	11.115	0.639	0.508	4.615	19.979	0.364	27.892	0.716	95.58	37.58	0	0	17.383	0	29.398
			490.547	43.943	1	0	12.015	0.682	0.562	5.113	19.608	0.404	27.269	0.719	94.618	38.241	0	0	17.627	0	28.989
			491.547	43.943	1	0	12.808	0.724	0.613	5.575	19.272	0.442	26.712	0.721	93.656	38.901	0	0	17.696	0	28.66
			492.547	44.276	1	0	12.983	0.746	0.632	5.747	18.996	0.456	26.313	0.722	93.441	39.145	0	0	17.394	0	28.049
			493.547	44.276	1	0	12.402	0.727	0.601	5.467	19.033	0.433	26.423	0.72	94.187	38.729	0	0	17.064	0	27.706
			494.547	33.705	1	0	11.79	0.707	0.568	5.167	19.1	0.408	26.583	0.719	94.934	38.312	0	0	16.671	0	27.474
			495.547	33.705	1	0	11.19	0.688	0.534	4.858	19.233	0.383	26.85	0.716	95.681	37.896	0	0	16.273	0	27.491
			496.547	32.974	1	0	10.593	0.662	0.495	4.5	19.59	0.353	27.455	0.714	96.557	37.408	0	0	16.007	0	28.168
			497.547	32.974	1	0	10.539	0.656	0.488	4.438	19.744	0.348	27.682	0.713	96.686	37.336	0	0	16.075	0	28.578
			498.547	31.179	1	0	10.484	0.649	0.481	4.376	19.901	0.343	27.914	0.713	96.815	37.264	0	0	16.145	0	28.99
			499.547	31.445	1	0	10.474	0.643	0.477	4.335	20.056	0.34	28.141	0.713	96.944	37.192	0	0	16.285	0	29.382
			500.547	31.445	1	0	9.959	0.617	0.444	4.035	20.402	0.316	28.671	0.712	97.418	36.92	0	0	16.146	0	30.094
			501.547	31.445	1	0	9.504	0.597	0.417	3.789	20.661	0.296	29.073	0.711	97.763	36.719	0	0	15.929	0	30.608
			502.547	22.005	1	0	9.048	0.576	0.389	3.536	20.999	0.276	29.597	0.71	98.108	36.517	0	0	15.697	0	31.336
			503.547	22.204	1	0	9.365	0.585	0.416	3.78	20.368	0.296	28.631	0.711	97.275	37.034	0	0	16.009	0	30.119
			504.547	22.204	1	0	9.696	0.594	0.443	4.024	19.841	0.316	27.825	0.713	96.442	37.551	0	0	16.335	0	29.146
			505.547	40.353	1	0	10.47	0.622	0.492	4.475	19.358	0.352	27.068	0.715	95.264	38.269	0	0	16.822	0	28.523
			506.547	40.353	1	0	11.265	0.651	0.541	4.92	19.025	0.388	26.537	0.717	94.087	38.987	0	0	17.299	0	28.348
			507.547	38.492	1	0	12.13	0.694	0.594	5.396	18.786	0.425	26.251	0.716	93.239	39.547	0	0	17.473	0	28.492
			508.547	38.492	1	0	12.134	0.708	0.596	5.416	18.755	0.425	26.305	0.713	93.57	39.389	0	0	17.128	0	28.396
			509.547	39.622	1	0	12.137	0.723	0.598	5.436	18.723	0.425	26.357	0.71	93.9	39.232	0	0	16.796	0	28.291
			510.547	41.085	1	0	12.419	0.736	0.611	5.556	18.776	0.433	26.481	0.709	94.142	38.952	0	0	16.863	0	28.176
			511.547	41.085	1	0	12.565	0.747	0.618	5.623	18.793	0.438	26.547	0.708	94.345	38.772	0	0	16.821	0	28.066
			512.546	41.749	1	0	12.684	0.746	0.623	5.664	18.832	0.441	26.579	0.709	94.302	38.743	0	0	16.998	0	28.101
			513.546	41.749	1	0	12.753	0.745	0.624	5.673	18.9	0.443	26.635	0.71	94.216	38.686	0	0	17.127	0	28.15
			514.546	41.417	1	0	12.551	0.738	0.61	5.544	19.02	0.435	26.688	0.713	94.403	38.628	0	0	17.012	0	28.195
			515.546	41.417	1	0	12.297	0.733	0.595	5.407	19.093	0.425	26.709	0.715	94.675	38.628	0	0	16.785	0	28.248
			516.546	36.365	1	0	12.049	0.727	0.58	5.271	19.181	0.416	26.747	0.717	94.948	38.628	0	0	16.565	0	28.34
			517.546	36.763	1	0	11.959	0.718	0.569	5.171	19.385	0.41	26.92	0.72	95.336	38.571	0	0	16.651	0	28.666
			518.546	36.763	1	0	11.867	0.709	0.558	5.071	19.595	0.403	27.095	0.723	95.724	38.514	0	0	16.738	0	28.992
			519.546	37.761	1	0	12.088	0.705	0.565	5.133	19.709	0.409	27.22	0.724	95.839	38.456	0	0	17.146	0	29.198
			520.546	37.761	1	0	12.29	0.701	0.57	5.184	19.833	0.413	27.355	0.725	95.954	38.399	0	0	17.533	0	29.423
			521.546	38.625	1	0	12.199	0.69	0.56	5.093	20.01	0.407	27.556	0.726	96.241	38.312	0	0	17.67	0	29.751
			522.546	38.625	1	0	11.868	0.684	0.544	4.942	20.044	0.395	27.585	0.727	96.413	38.284	0	0	17.356	0	29.772
			523.546	33.439	1	0	11.548	0.677	0.527	4.791	20.101	0.383	27.645	0.727	96.585	38.255	0	0	17.053	0	29.86
			524.546	32.243	1	0	11.054	0.656	0.498	4.524	20.317	0.362	27.927	0.727	97.217	37.81	0	0	16.861	0	29.827
			525.546	32.243	1	0	10.57	0.634	0.468	4.256	20.582	0.341	28.276	0.728	97.849	37.365	0	0	16.672	0	29.92
			526.546	28.852	1	0	10.343	0.619	0.454	4.129	20.711	0.33	28.471	0.727	98.309	36.948	0	0	16.708	0	29.712
			527.546	28.852	1	0	10.19	0.604	0.444	4.035	20.832	0.323	28.659	0.727	98.768	36.532	0	0	16.871	0	29.477
			528.546	28.786	1	0	10.05	0.589	0.432	3.925	21.062	0.314	28.963	0.727	99.098	36.202	0	0	17.063	0	29.607
			529.546	28.786	1	0	10.12	0.589	0.433	3.935	21.159	0.315	29.09	0.727	98.969	36.288	0	0	17.181	0	29.999
			530.546	28.254	1	0	10.19	0.589	0.434	3.944	21.257	0.316	29.219	0.728	98.84	36.374	0	0	17.301	0	30.392
			531.546	29.185	1	0	10.27	0.589	0.435	3.955	21.364	0.317	29.335	0.728	98.711	36.46	0	0	17.436	0	30.755
			532.546	29.185	1	0	10.048	0.585	0.425	3.862	21.39	0.31	29.349	0.729	98.481	36.503	0	0	17.17	0	30.838
			533.546	29.185	1	0	9.745	0.581	0.414	3.76	21.292	0.301	29.219	0.729	98.38	36.46	0	0	16.761	0	30.501
			534.546	25.395	1	0	9.401	0.578	0.4	3.633	21.246	0.291	29.155	0.729	98.28	36.417	0	0	16.277	0	30.3
			535.548	24.531	1	0	9.832	0.627	0.441	4.01	20.297	0.32	28.019	0.724	95.783	37.765	0	0	15.688	0	29.933
			536.548	24.531	1	0	10.307	0.655	0.473	4.303	19.914	0.342	27.548	0.723	94.635	38.483	0	0	15.732	0	29.956
			537.546	36.099	1	0	10.307	0.655	0.473	4.303	19.914	0.342	27.548	0.723	94.635	38.483	0	0	15.732	0	29.956
			538.546	36.099	1	0	10.861	0.684	0.508	4.62	19.621	0.367	27.2	0.721	93.484	39.203	0	0	15.888	0	30.215
			539.546	36.099	1	0	11.539	0.707	0.548	4.982	19.388	0.395	26.912	0.72	92.937	39.663	0	0	16.325	0	30.217
			540.548	36.099	1	0	11.654	0.696	0.552	5.018	19.416	0.398	26.928	0.721	94.143	39.146	0	0	16.735	0	29.518
			541.546	37.761	1	0	11.654	0.696	0.552	5.018	19.416	0.398	26.928	0.721	94.143	39.146	0	0	16.735	0	29.518
			542.546	36.763	1	0	11.81	0.698	0.552	5.018	19.679	0.4	27.171	0.724	94.832	38.902	0	0	16.909	0	29.729
			543.548	36.763	1	0	12.184	0.708	0.556	5.055	20.179	0.406	27.621	0.731	95.609	38.671	0	0	17.219	0	30.42
			544.548	36.099	1	0	12.303	0.713	0.557	5.062	20.362	0.408	27.785	0.733	95.673	38.682	0	0	17.256	0	30.802
			545.546	36.099	1	0	12.47	0.715	0.563	5.118	20.414	0.413	27.829	0.734	95.695	38.686	0	0	17.446	0	30.904
			546.548	39.09	1	0	12.572	0.72	0.564	5.126	20.563	0.415	27.95	0.736	96.054	38.557	0	0	17.461	0	30.988
			547.548	39.09	1	0	12.627	0.717	0.571	5.186	20.405	0.419	27.782	0.734	96.463	38.341	0	0	17.611	0	30.308
			548.548	37.029	1	0	12.419	0.715	0.563	5.121	20.32	0.413	27.694	0.734	96.69	38.222	0	0	17.361	0	29.936
			549.548	36.498	1	0	12.276	0.714	0.558	5.076	20.26	0.409	27.633	0.733	96.873	38.126	0	0	17.193	0	29.659
			550.546	36.498	1	0	11.776	0.698	0.534	4.855	20.283	0.391	27.701	0.732	97.232	37.91	0	0	16.871	0	29.493
			551.548	36.498	1	0	11.437	0.684	0.515	4.68	20.397	0.377	27.868	0.732	97.318	37.839	0	0	16.721	0	29.755
			552.548	30.98	1	0	10.921	0.66	0.484	4.403	20.636	0.354	28.209	0.732	97.468	37.713	0	0	16.559	0	30.306
			553.548	30.647	1	0	10.997	0.663	0.49	4.455	20.546	0.358	28.121	0.731	97.303	37.796	0	0	16.586	0	30.238
			554.548	30.647	1	0	10.856	0.656	0.483	4.389	20.566	0.352	28.192	0.729	97.203	37.824	0	0	16.549	0	30.428
			555.548	34.104	1	0	10.972	0.663	0.491	4.467	20.442	0.358	28.044	0.729	97.016	37.925	0	0	16.549	0	30.255
			556.548	34.104	1	0	11.112	0.67	0.501	4.555	20.326	0.365	27.9	0.729	96.829	38.025	0	0	16.586	0	30.091
			557.548	33.838	1	0	11.252	0.674	0.513	4.667	20.097	0.372	27.72	0.725	96.743	38.097	0	0	16.684	0	29.799
			558.548	33.838	1	0	11.217	0.672	0.515	4.678	19.981	0.372	27.67	0.722	96.844	38.068	0	0	16.697	0	29.643
			559.548	34.769	1	0	11.183	0.669	0.516	4.689	19.866	0.371	27.619	0.719	96.944	38.04	0	0	16.71	0	29.485
			560.548	34.503	1	0	11.331	0.667	0.525	4.776	19.755	0.377	27.517	0.718	96.959	38.025	0	0	16.988	0	29.232
			561.548	34.503	1	0	11.564	0.665	0.539	4.902	19.64	0.386	27.406	0.717	96.973	38.011	0	0	17.394	0	28.957
			562.548	37.029	1	0	11.808	0.665	0.55	5.002	19.654	0.395	27.362	0.718	96.887	38.025	0	0	17.75	0	28.878
			563.548	38.425	1	0	12.081	0.666	0.562	5.109	19.688	0.405	27.348	0.72	96.801	38.04	0	0	18.151	0	28.866
			564.548	38.425	1	0	12.166	0.671	0.563	5.122	19.791	0.407	27.41	0.722	96.901	37.997	0	0	18.137	0	28.949
			565.548	38.425	1	0	12.04	0.676	0.556	5.058	19.845	0.402	27.468	0.723	97.088	37.939	0	0	17.821	0	28.997
			566.548	34.969	1	0	11.835	0.68	0.545	4.956	19.921	0.394	27.552	0.723	97.275	37.882	0	0	17.394	0	29.107
			567.548	34.703	1	0	11.682	0.678	0.533	4.845	20.106	0.386	27.763	0.724	97.39	37.853	0	0	17.234	0	29.539
			568.548	34.703	1	0	11.488	0.675	0.519	4.716	20.306	0.376	27.988	0.726	97.504	37.824	0	0	17.014	0	29.997
			569.548	34.37	1	0	11.466	0.668	0.515	4.682	20.397	0.374	28.086	0.726	97.433	37.853	0	0	17.169	0	30.248
			570.548	33.705	1	0	11.461	0.66	0.512	4.655	20.487	0.372	28.182	0.727	97.361	37.882	0	0	17.355	0	30.492
			571.548	33.705	1	0	11.313	0.66	0.504	4.58	20.552	0.366	28.259	0.727	97.246	37.953	0	0	17.131	0	30.761
			572.548	33.705	1	0	11.111	0.668	0.496	4.505	20.539	0.36	28.244	0.727	97.203	37.997	0	0	16.638	0	30.797
			573.548	31.977	1	0	10.959	0.675	0.489	4.449	20.535	0.356	28.246	0.727	97.16	38.04	0	0	16.23	0	30.868
			574.548	31.645	1	0	10.946	0.676	0.485	4.407	20.709	0.355	28.297	0.732	97.002	38.054	0	0	16.183	0	31.001
			575.548	31.645	1	0	10.934	0.678	0.48	4.365	20.887	0.354	28.35	0.737	96.844	38.068	0	0	16.136	0	31.135
			576.548	32.176	1	0	11.104	0.671	0.484	4.396	21.045	0.359	28.365	0.742	96.729	38.04	0	0	16.538	0	31.122
			577.548	32.176	1	0	11.308	0.665	0.488	4.436	21.221	0.364	28.419	0.747	96.614	38.011	0	0	16.999	0	31.189
			578.548	33.107	1	0	11.608	0.668	0.501	4.551	21.245	0.375	28.375	0.749	96.873	37.867	0	0	17.366	0	30.895
			579.548	33.107	1	0	11.708	0.678	0.51	4.633	21.076	0.38	28.264	0.746	97.246	37.752	0	0	17.273	0	30.498
			580.548	35.833	1	0	11.807	0.687	0.519	4.715	20.912	0.385	28.154	0.743	97.619	37.638	0	0	17.181	0	30.094
			581.548	35.168	1	0	12.266	0.707	0.544	4.945	20.763	0.406	27.821	0.746	97.476	37.882	0	0	17.34	0	29.722
			582.548	35.168	1	0	12.734	0.728	0.569	5.176	20.643	0.427	27.54	0.75	97.332	38.126	0	0	17.502	0	29.449
			583.548	41.55	1	0	13.117	0.738	0.586	5.324	20.701	0.442	27.426	0.755	96.815	38.485	0	0	17.764	0	29.713
			584.548	41.55	1	0	13.504	0.749	0.597	5.429	20.923	0.455	27.438	0.763	96.7	38.7	0	0	18.02	0	30.053
			585.548	41.218	1	0	13.903	0.76	0.609	5.535	21.155	0.469	27.472	0.77	96.585	38.916	0	0	18.284	0	30.441
			586.548	39.024	1	0	13.685	0.761	0.596	5.416	21.278	0.46	27.535	0.773	96.987	38.772	0	0	17.992	0	30.376
			587.548	39.024	1	0	13.473	0.761	0.583	5.298	21.417	0.452	27.614	0.776	97.39	38.628	0	0	17.71	0	30.347
			588.548	37.229	1	0	13.362	0.78	0.567	5.155	21.873	0.443	27.971	0.782	97.519	38.729	0	0	17.13	0	31.281
			589.548	37.229	1	0	13.312	0.799	0.558	5.071	22.193	0.438	28.25	0.786	97.246	38.973	0	0	16.661	0	32.231
			590.548	35.966	1	0	13.411	0.818	0.555	5.042	22.525	0.438	28.535	0.789	96.973	39.217	0	0	16.394	0	33.172
			591.548	35.966	1	0	13.745	0.826	0.573	5.207	22.369	0.454	28.223	0.793	97.217	39.246	0	0	16.636	0	32.546
			592.548	37.96	1	0	14.089	0.834	0.591	5.373	22.239	0.47	27.953	0.796	97.461	39.275	0	0	16.885	0	31.996
			593.548	43.279	1	0	14.414	0.824	0.614	5.584	21.872	0.488	27.517	0.795	97.978	39.059	0	0	17.501	0	30.722
			594.548	43.279	1	0	14.763	0.813	0.637	5.795	21.565	0.506	27.155	0.794	98.495	38.844	0	0	18.163	0	29.581
			595.548	43.677	1	0	15.002	0.816	0.656	5.96	21.312	0.521	26.829	0.794	99.141	38.686	0	0	18.385	0	28.568
			596.548	43.677	1	0	15.148	0.83	0.661	6.009	21.37	0.525	26.886	0.795	99.271	38.743	0	0	18.25	0	28.779
			597.548	44.01	1	0	15.292	0.844	0.666	6.058	21.424	0.53	26.938	0.795	99.4	38.801	0	0	18.118	0	28.975
			598.548	45.073	1	0	15.257	0.852	0.662	6.016	21.539	0.528	26.987	0.798	99.816	38.715	0	0	17.903	0	28.954
			599.548	45.073	1	0	15.223	0.86	0.657	5.975	21.656	0.526	27.037	0.801	100.233	38.628	0	0	17.693	0	28.934
			600.548	42.148	1	0	15.157	0.855	0.652	5.929	21.717	0.524	27.051	0.803	100.52	38.485	0	0	17.736	0	28.757
			601.548	42.148	1	0	15.019	0.849	0.644	5.855	21.783	0.518	27.061	0.805	100.807	38.341	0	0	17.695	0	28.57
			602.548	42.348	1	0	14.593	0.829	0.623	5.667	21.828	0.502	27.097	0.806	101.281	38.14	0	0	17.599	0	28.369
			603.548	42.348	1	0	14.614	0.815	0.624	5.676	21.797	0.502	27.112	0.804	101.468	38.083	0	0	17.922	0	28.333
			604.548	38.226	1	0	14.162	0.747	0.59	5.365	22.197	0.473	27.685	0.802	102.128	37.393	0	0	18.948	0	28.674
			605.548	42.481	1	0	13.642	0.679	0.555	5.049	22.537	0.444	28.192	0.799	102.789	36.704	0	0	20.079	0	28.78
			606.548	30.78	1	0	12.789	0.611	0.511	4.644	22.744	0.407	28.545	0.797	103.449	36.015	0	0	20.918	0	28.46
			607.548	30.78	1	0	12.21	0.557	0.479	4.351	22.949	0.381	28.827	0.796	103.923	35.383	0	0	21.914	0	28.018
			608.548	27.523	1	0	11.959	0.555	0.471	4.278	22.848	0.373	28.827	0.793	103.622	35.455	0	0	21.556	0	28.121
			609.548	27.523	1	0	12.354	0.607	0.498	4.529	22.509	0.394	28.462	0.791	102.846	36.158	0	0	20.367	0	28.492
			610.548	39.822	1	0	12.708	0.658	0.526	4.78	22.113	0.415	28.017	0.789	102.071	36.862	0	0	19.301	0	28.621
			611.548	39.955	1	0	12.885	0.704	0.545	4.955	21.76	0.429	27.618	0.788	101.396	37.465	0	0	18.313	0	28.641
			612.548	39.955	1	0	13.044	0.749	0.564	5.129	21.391	0.444	27.195	0.787	100.721	38.068	0	0	17.42	0	28.556
			613.548	33.905	1	0	12.704	0.742	0.546	4.967	21.496	0.43	27.327	0.787	100.822	37.968	0	0	17.116	0	28.718
			614.549	33.905	1	0	12.057	0.729	0.511	4.649	21.765	0.402	27.675	0.786	100.649	38.011	0	0	16.539	0	29.584
			615.548	33.905	1	0	12.057	0.729	0.511	4.649	21.765	0.402	27.675	0.786	100.649	38.011	0	0	16.539	0	29.584
			616.548	33.905	1	0	12.074	0.729	0.513	4.662	21.737	0.403	27.632	0.787	100.276	38.255	0	0	16.563	0	29.846
			617.548	34.37	1	0	12.092	0.729	0.514	4.675	21.709	0.405	27.589	0.787	99.902	38.499	0	0	16.587	0	30.106
			618.548	34.37	1	0	11.904	0.711	0.505	4.587	21.734	0.396	27.709	0.784	99.931	38.442	0	0	16.734	0	30.288
			619.548	34.37	1	0	11.714	0.694	0.495	4.5	21.754	0.387	27.825	0.782	99.96	38.384	0	0	16.883	0	30.456
			620.548	30.714	1	0	11.468	0.676	0.483	4.387	21.795	0.376	27.974	0.779	100.362	38.083	0	0	16.96	0	30.342
			621.548	30.714	1	0	11.22	0.659	0.47	4.275	21.834	0.365	28.127	0.776	100.764	37.781	0	0	17.037	0	30.226
			622.548	30.248	1	0	10.979	0.642	0.459	4.173	21.834	0.354	28.31	0.771	101.051	37.523	0	0	17.102	0	30.231
			623.549	30.248	1	0	10.866	0.644	0.456	4.147	21.748	0.35	28.346	0.767	100.822	37.609	0	0	16.873	0	30.437
			624.548	30.647	1	0	10.866	0.644	0.456	4.147	21.748	0.35	28.346	0.767	100.822	37.609	0	0	16.873	0	30.437
			625.548	30.248	1	0	10.872	0.645	0.457	4.156	21.714	0.35	28.38	0.765	100.463	37.681	0	0	16.861	0	30.614
			626.549	30.248	1	0	10.859	0.646	0.457	4.159	21.677	0.349	28.416	0.763	99.982	37.767	0	0	16.823	0	30.815
			627.549	30.581	1	0	10.985	0.645	0.463	4.205	21.684	0.353	28.417	0.763	99.616	37.81	0	0	17.025	0	30.877
			628.549	30.581	1	0	10.985	0.645	0.463	4.205	21.684	0.353	28.417	0.763	99.616	37.81	0	0	17.025	0	30.877
			629.548	31.179	1	0	10.854	0.644	0.459	4.173	21.589	0.349	28.394	0.76	99.429	37.882	0	0	16.859	0	30.929
			630.549	31.179	1	0	10.697	0.643	0.454	4.131	21.489	0.344	28.369	0.757	99.486	37.925	0	0	16.646	0	30.936
			631.549	29.052	1	0	10.348	0.641	0.443	4.023	21.341	0.333	28.358	0.753	99.587	38	0	0	16.156	0	31.016
			632.549	29.052	1	0	10.27	0.64	0.439	3.995	21.327	0.33	28.363	0.752	99.601	38.011	0	0	16.041	0	31.042
			633.549	28.387	1	0	10.292	0.64	0.444	4.035	21.161	0.333	28.236	0.749	99.386	38.155	0	0	16.075	0	30.974
			634.549	28.387	1	0	10.544	0.641	0.457	4.155	21.058	0.343	28.073	0.75	99.098	38.255	0	0	16.439	0	30.768
			635.549	32.642	1	0	10.808	0.643	0.47	4.275	20.984	0.353	27.951	0.751	98.811	38.356	0	0	16.82	0	30.646
			636.549	33.439	1	0	11.121	0.65	0.484	4.398	21.006	0.364	27.889	0.753	98.624	38.356	0	0	17.114	0	30.52
			637.549	33.439	1	0	11.445	0.657	0.497	4.522	21.048	0.376	27.858	0.756	98.438	38.356	0	0	17.42	0	30.461
			638.549	32.908	1	0	11.417	0.663	0.496	4.507	21.083	0.375	27.845	0.757	98.538	38.255	0	0	17.221	0	30.294
			639.549	32.908	1	0	11.339	0.669	0.492	4.471	21.126	0.373	27.84	0.759	98.653	38.155	0	0	16.949	0	30.144
			640.549	32.11	1	0	11.415	0.684	0.501	4.551	20.934	0.38	27.578	0.759	98.395	38.384	0	0	16.698	0	29.902
			641.549	32.11	1	0	11.456	0.692	0.509	4.624	20.703	0.385	27.335	0.757	98.036	38.715	0	0	16.551	0	29.833
			642.549	36.365	1	0	11.497	0.701	0.517	4.696	20.477	0.39	27.097	0.756	97.677	39.045	0	0	16.406	0	29.765
			643.549	35.567	1	0	11.75	0.703	0.528	4.802	20.474	0.4	27.009	0.758	97.749	39.059	0	0	16.709	0	29.583
			644.549	35.567	1	0	12.012	0.706	0.54	4.907	20.487	0.41	26.947	0.76	97.82	39.074	0	0	17.024	0	29.461
			645.549	35.966	1	0	12.08	0.699	0.536	4.876	20.718	0.41	27.118	0.764	98.265	38.758	0	0	17.272	0	29.4
			646.549	35.966	1	0	12.207	0.693	0.535	4.867	20.958	0.411	27.302	0.768	98.711	38.442	0	0	17.61	0	29.362
			647.549	35.234	1	0	11.918	0.679	0.514	4.671	21.284	0.396	27.643	0.77	99.386	37.953	0	0	17.542	0	29.418
			648.549	35.234	1	0	11.534	0.672	0.493	4.484	21.436	0.379	27.895	0.768	99.615	37.781	0	0	17.168	0	29.726
			649.549	28.387	1	0	11.166	0.664	0.473	4.296	21.634	0.362	28.212	0.767	99.845	37.609	0	0	16.81	0	30.166
			650.549	29.118	1	0	10.974	0.661	0.462	4.202	21.73	0.354	28.388	0.765	100.161	37.379	0	0	16.612	0	30.21
			651.549	29.118	1	0	10.787	0.657	0.452	4.107	21.841	0.345	28.585	0.764	100.477	37.149	0	0	16.419	0	30.293
			652.549	31.777	1	0	11.004	0.661	0.464	4.216	21.717	0.355	28.404	0.765	100.563	37.092	0	0	16.648	0	29.822
			653.549	31.777	1	0	11.17	0.665	0.474	4.305	21.598	0.362	28.226	0.765	100.649	37.034	0	0	16.796	0	29.348
			654.549	32.376	1	0	11.242	0.675	0.482	4.385	21.37	0.369	27.922	0.765	100.419	37.25	0	0	16.659	0	29
			655.549	32.376	1	0	11.189	0.681	0.483	4.393	21.251	0.37	27.783	0.765	100.104	37.523	0	0	16.44	0	29.097
			656.549	32.043	1	0	11.171	0.686	0.485	4.411	21.144	0.371	27.653	0.765	99.788	37.796	0	0	16.274	0	29.211
			657.549	32.043	1	0	11.212	0.669	0.48	4.36	21.42	0.369	27.825	0.77	99.5	37.925	0	0	16.759	0	29.779
			658.549	32.442	1	0	11.52	0.652	0.488	4.438	21.569	0.379	27.798	0.776	99.113	38.054	0	0	17.679	0	29.891
			659.549	30.514	1	0	11.984	0.628	0.498	4.525	21.929	0.389	28.033	0.782	99.041	37.91	0	0	19.071	0	30.174
			660.549	35.234	1	0	11.801	0.566	0.475	4.316	22.397	0.371	28.663	0.781	100.017	36.891	0	0	20.835	0	29.939
			661.549	35.234	1	0	11.029	0.504	0.436	3.967	22.467	0.341	28.77	0.781	101.094	35.871	0	0	21.866	0	28.486
			662.549	24.398	1	0	10.103	0.466	0.404	3.671	22.01	0.312	28.449	0.774	102.143	34.995	0	0	21.698	0	26.33
			663.549	19.678	1	0	9.766	0.48	0.396	3.598	21.798	0.302	28.607	0.762	101.855	35.168	0	0	20.329	0	26.993
			664.549	19.678	1	0	9.47	0.495	0.388	3.525	21.657	0.291	28.882	0.75	101.568	35.34	0	0	19.123	0	27.894
			665.549	32.575	1	0	9.962	0.549	0.418	3.798	21.411	0.313	28.561	0.75	100.233	36.388	0	0	18.152	0	28.945
			666.549	32.575	1	0	10.778	0.602	0.462	4.2	21.161	0.346	28.223	0.75	98.797	37.437	0	0	17.892	0	29.863
			667.549	34.37	1	0	11.249	0.659	0.495	4.5	20.795	0.37	27.79	0.748	97.246	38.557	0	0	17.065	0	30.599
			668.549	34.37	1	0	11.06	0.662	0.489	4.447	20.698	0.365	27.71	0.747	97.131	38.628	0	0	16.697	0	30.527
			669.549	30.647	1	0	10.84	0.666	0.482	4.38	20.607	0.359	27.64	0.746	97.016	38.7	0	0	16.287	0	30.478
			670.549	30.647	1	0	10.527	0.669	0.469	4.264	20.567	0.349	27.654	0.744	96.901	38.772	0	0	15.741	0	30.613
			671.549	30.115	1	0	10.285	0.673	0.461	4.193	20.444	0.341	27.619	0.74	96.829	38.844	0	0	15.282	0	30.639
			672.549	30.115	1	0	10.314	0.674	0.465	4.229	20.329	0.344	27.508	0.739	96.873	38.844	0	0	15.303	0	30.394
			673.549	31.777	1	0	10.344	0.675	0.469	4.265	20.217	0.346	27.399	0.738	96.916	38.844	0	0	15.324	0	30.152
			674.549	31.977	1	0	10.409	0.676	0.475	4.316	20.106	0.35	27.291	0.737	96.959	38.844	0	0	15.397	0	29.908
			675.549	31.977	1	0	10.711	0.681	0.495	4.496	19.876	0.364	26.993	0.736	96.614	39.03	0	0	15.719	0	29.496
			676.549	31.977	1	0	10.956	0.686	0.509	4.624	19.782	0.375	26.83	0.737	96.226	39.217	0	0	15.975	0	29.388
			677.549	36.697	1	0	11.193	0.69	0.522	4.745	19.703	0.385	26.7	0.738	95.839	39.404	0	0	16.217	0	29.353
			678.549	36.431	1	0	11.336	0.695	0.528	4.802	19.733	0.39	26.712	0.739	95.752	39.404	0	0	16.311	0	29.383
			679.549	36.431	1	0	11.482	0.7	0.534	4.858	19.766	0.395	26.728	0.74	95.666	39.404	0	0	16.407	0	29.421
			680.549	34.038	1	0	11.34	0.7	0.525	4.775	19.865	0.389	26.848	0.74	95.968	39.217	0	0	16.195	0	29.435
			681.549	34.038	1	0	11.217	0.701	0.517	4.698	19.971	0.383	26.975	0.74	96.269	39.03	0	0	16.011	0	29.464
			682.549	33.639	1	0	11.179	0.702	0.508	4.618	20.251	0.377	27.259	0.743	97.016	38.6	0	0	15.92	0	29.497
			683.549	33.639	1	0	11.245	0.703	0.507	4.607	20.422	0.378	27.396	0.745	97.461	38.356	0	0	15.987	0	29.454
			684.549	33.506	1	0	11.312	0.705	0.506	4.596	20.596	0.378	27.533	0.748	97.906	38.111	0	0	16.055	0	29.41
			685.549	33.639	1	0	11.404	0.706	0.506	4.596	20.766	0.379	27.673	0.75	98.352	37.867	0	0	16.158	0	29.368
			686.549	33.639	1	0	10.948	0.673	0.472	4.293	21.256	0.356	28.225	0.753	99.63	36.963	0	0	16.262	0	29.244
			687.549	33.639	1	0	10.435	0.639	0.44	4.002	21.629	0.332	28.696	0.754	100.463	36.302	0	0	16.32	0	29.254
			688.549	22.537	1	0	9.912	0.606	0.408	3.707	22.059	0.308	29.244	0.754	101.295	35.642	0	0	16.368	0	29.381
			689.549	22.869	1	0	10.1	0.604	0.423	3.844	21.672	0.319	28.76	0.754	100.865	35.886	0	0	16.733	0	28.719
			690.549	22.869	1	0	10.312	0.602	0.439	3.989	21.312	0.33	28.305	0.753	100.433	36.13	0	0	17.141	0	28.098
			691.549	38.625	1	0	11.129	0.633	0.488	4.438	20.78	0.367	27.627	0.752	99.17	37.034	0	0	17.57	0	27.984
			692.55	38.957	1	0	12.497	0.692	0.57	5.182	20.15	0.427	26.886	0.749	97.045	38.6	0	0	18.065	0	28.626
			693.549	38.957	1	0	12.497	0.692	0.57	5.182	20.15	0.427	26.886	0.749	97.045	38.6	0	0	18.065	0	28.626
			694.549	38.957	1	0	12.188	0.687	0.555	5.044	20.177	0.415	26.961	0.748	97.447	38.356	0	0	17.751	0	28.442
			695.549	33.971	1	0	11.871	0.681	0.539	4.896	20.229	0.402	27.076	0.747	97.849	38.111	0	0	17.421	0	28.35
			696.549	33.572	1	0	11.497	0.677	0.522	4.742	20.218	0.388	27.194	0.743	97.849	38.14	0	0	16.987	0	28.666
			697.549	33.572	1	0	11.141	0.672	0.505	4.587	20.24	0.373	27.367	0.74	97.849	38.169	0	0	16.575	0	29.103
			698.55	33.307	1	0	10.928	0.673	0.499	4.533	20.095	0.366	27.346	0.735	97.045	38.715	0	0	16.228	0	29.846
			699.549	33.307	1	0	10.928	0.673	0.499	4.533	20.095	0.366	27.346	0.735	97.045	38.715	0	0	16.228	0	29.846
			700.549	32.775	1	0	11.061	0.682	0.497	4.52	20.419	0.368	27.618	0.739	96.514	39.073	0	0	16.228	0	30.967
			701.55	32.775	1	0	11.457	0.697	0.496	4.509	21.242	0.374	28.201	0.753	96.255	39.246	0	0	16.442	0	32.474
			702.549	33.107	1	0	11.457	0.697	0.496	4.509	21.242	0.374	28.201	0.753	96.255	39.246	0	0	16.442	0	32.474
			703.549	33.107	1	0	11.829	0.706	0.509	4.626	21.404	0.386	28.199	0.759	96.284	39.289	0	0	16.76	0	32.535
			704.549	33.107	1	0	12.216	0.715	0.522	4.742	21.585	0.399	28.232	0.765	96.313	39.332	0	0	17.09	0	32.67
			705.55	37.029	1	0	12.354	0.717	0.537	4.882	21.209	0.41	27.813	0.763	96.589	39.257	0	0	17.224	0	31.671
			706.55	37.029	1	0	12.42	0.719	0.547	4.968	20.956	0.416	27.53	0.761	96.786	39.203	0	0	17.274	0	30.974
			707.55	35.633	1	0	12.125	0.717	0.53	4.816	21.099	0.409	27.304	0.773	97.059	39.031	0	0	16.911	0	30.222
			708.55	35.633	1	0	12.1	0.715	0.523	4.758	21.308	0.411	27.109	0.786	97.332	38.858	0	0	16.923	0	29.527
			709.55	30.78	1	0	12.075	0.713	0.517	4.7	21.522	0.413	26.915	0.8	97.605	38.686	0	0	16.936	0	28.825
			710.55	34.902	1	0	14.21	0.759	0.761	6.922	17.286	0.595	22.128	0.781	96.916	38.686	0	0	18.722	0	15.01
			711.55	34.902	1	0	16.629	0.755	0.962	8.749	15.998	0.799	19.265	0.83	96.786	38.111	0	0	22.014	0	2.286
			712.55	116.872	1	0	18.553	0.706	0.949	8.625	18.004	0.788	21.672	0.831	101.295	34.823	0	0	26.272	0	5.801
			713.55	102.446	1	0	20.178	0.657	0.918	8.345	20.107	0.763	24.192	0.831	105.804	31.535	0	0	30.713	0	7.942
			714.55	26.26	1	0	22.464	0.608	0.887	8.065	22.987	0.738	27.642	0.832	110.314	28.246	0	0	36.959	0	11.24
			715.55	24.664	1	0	19.868	0.59	0.688	6.255	26.138	0.6	29.962	0.872	112.74	27.528	0	0	33.651	0	15.811
			716.55	24.664	1	0	17.927	0.623	0.532	4.838	30.655	0.44	37.112	0.826	114.607	27.385	0	0	28.794	0	29.953
			717.55	50.658	1	0	16.53	0.702	0.555	5.044	27.419	0.458	33.228	0.825	111.563	30.127	0	0	23.533	0	28.168
			718.55	50.658	1	0	15.674	0.782	0.582	5.293	24.995	0.48	30.317	0.824	108.519	32.87	0	0	20.039	0	27.089
			719.55	33.772	1	0	15.04	0.862	0.61	5.542	23.069	0.502	28.003	0.824	105.474	35.613	0	0	17.448	0	26.426
			720.55	33.772	1	0	13.969	0.862	0.559	5.08	23.375	0.461	28.358	0.824	105.474	35.613	0	0	16.206	0	27.266
			721.55	33.772	1	0	13.041	0.862	0.508	4.618	24.003	0.419	29.102	0.825	105.474	35.613	0	0	15.129	0	28.959
			722.55	33.772	1	0	13.041	0.862	0.508	4.618	24.003	0.419	29.102	0.825	105.474	35.613	0	0	15.129	0	28.959
			723.55	33.772	1	0	13.041	0.862	0.508	4.618	24.003	0.419	29.102	0.825	105.474	35.613	0	0	15.129	0	28.959
			724.55	33.772	1	0	14.402	1.182	0.543	4.94	25.247	0.458	29.955	0.843	105.216	36.417	0	0	12.184	0	31.469
			725.55	33.772	1	0	16	1.502	0.602	5.469	25.604	0.517	29.77	0.86	104.957	37.221	0	0	10.652	0	31.496
			726.55	45.539	1	0	17.241	1.822	0.66	5.998	25.327	0.577	28.972	0.874	104.699	38.025	0	0	9.463	0	30.009
			727.55	53.118	1	0	17.561	1.797	0.671	6.102	25.348	0.59	28.856	0.878	104.799	38.255	0	0	9.77	0	30.208
			728.55	53.118	1	0	17.91	1.773	0.683	6.211	25.387	0.603	28.773	0.882	104.9	38.485	0	0	10.103	0	30.476
			729.55	37.561	1	0	17.933	1.428	0.66	5.998	26.114	0.577	29.861	0.875	105.259	37.91	0	0	12.557	0	32.994
			730.55	37.761	1	0	16.649	1.081	0.618	5.622	25.528	0.533	29.641	0.861	105.56	37.336	0	0	15.396	0	32.459
			731.55	37.761	1	0	14.538	0.735	0.574	5.218	23.397	0.486	27.644	0.846	105.862	36.762	0	0	19.79	0	27.606
			732.55	39.356	1	0	14.294	0.732	0.576	5.24	22.903	0.486	27.186	0.842	105.804	36.762	0	0	19.517	0	26.516
			733.55	38.359	1	0	13.794	0.732	0.569	5.176	22.373	0.476	26.763	0.836	105.402	37.034	0	0	18.834	0	25.915
			734.55	38.359	1	0	13.38	0.732	0.564	5.131	21.895	0.468	26.405	0.829	105	37.307	0	0	18.269	0	25.454
			735.55	35.434	1	0	13.144	0.735	0.555	5.042	21.893	0.458	26.499	0.826	104.656	37.58	0	0	17.892	0	26.124
			736.55	36.099	1	0	12.976	0.737	0.548	4.98	21.888	0.451	26.597	0.823	104.311	37.853	0	0	17.612	0	26.794
			737.55	36.099	1	0	12.466	0.727	0.529	4.805	21.766	0.431	26.695	0.815	103.909	37.896	0	0	17.142	0	27.106
			738.55	36.099	1	0	12.161	0.715	0.518	4.707	21.648	0.42	26.689	0.811	103.852	37.666	0	0	16.999	0	26.74
			739.55	31.977	1	0	11.818	0.704	0.505	4.591	21.539	0.407	26.699	0.807	103.794	37.437	0	0	16.796	0	26.413
			740.55	31.844	1	0	11.694	0.686	0.504	4.58	21.316	0.403	26.661	0.8	103.794	37.078	0	0	17.051	0	25.758
			741.55	31.844	1	0	11.521	0.668	0.5	4.549	21.094	0.396	26.628	0.792	103.794	36.719	0	0	17.247	0	25.109
			742.55	35.7	1	0	11.686	0.662	0.509	4.631	21.001	0.402	26.585	0.79	103.852	36.589	0	0	17.653	0	24.795
			743.55	34.969	1	0	12.041	0.663	0.528	4.798	20.888	0.415	26.579	0.786	103.493	36.575	0	0	18.151	0	24.755
			744.55	34.969	1	0	12.417	0.665	0.546	4.965	20.818	0.427	26.617	0.782	103.134	36.561	0	0	18.678	0	24.828
			745.55	37.96	1	0	12.462	0.672	0.549	4.995	20.793	0.429	26.641	0.78	102.717	36.675	0	0	18.539	0	25.071
			746.55	37.96	1	0	12.558	0.68	0.555	5.044	20.77	0.432	26.662	0.779	102.301	36.79	0	0	18.479	0	25.305
			747.55	36.763	1	0	12.722	0.699	0.564	5.127	20.75	0.439	26.683	0.778	101.798	36.948	0	0	18.195	0	25.601
			748.55	36.763	1	0	12.441	0.711	0.554	5.033	20.705	0.431	26.619	0.778	101.712	36.991	0	0	17.489	0	25.503
			749.55	38.027	1	0	12.182	0.724	0.543	4.938	20.69	0.423	26.595	0.778	101.626	37.034	0	0	16.835	0	25.503
			750.55	34.503	1	0	12.01	0.736	0.536	4.876	20.686	0.417	26.583	0.778	101.54	37.078	0	0	16.322	0	25.532
			751.55	34.503	1	0	11.622	0.759	0.51	4.635	21.115	0.398	27.074	0.78	101.037	37.537	0	0	15.312	0	27.449
			752.55	34.503	1	0	11.211	0.77	0.479	4.358	21.686	0.375	27.738	0.782	100.621	37.953	0	0	14.56	0	29.63
			753.55	27.922	1	0	11.177	0.781	0.465	4.231	22.294	0.365	28.441	0.784	100.204	38.37	0	0	14.311	0	31.79
			754.55	27.922	1	0	11.143	0.792	0.451	4.104	22.941	0.355	29.187	0.786	99.788	38.786	0	0	14.07	0	33.926
			755.55	29.85	1	0	11.612	0.796	0.482	4.378	22.415	0.379	28.513	0.786	99.443	39.074	0	0	14.58	0	32.931
			756.55	29.85	1	0	12.415	0.79	0.536	4.871	21.528	0.42	27.451	0.784	99.515	38.944	0	0	15.719	0	30.424
			757.55	44.542	1	0	13.355	0.783	0.59	5.364	21.016	0.462	26.851	0.783	99.587	38.815	0	0	17.051	0	28.841
			758.55	45.938	1	0	13.96	0.77	0.62	5.635	20.886	0.485	26.68	0.783	100.233	38.413	0	0	18.12	0	27.834
			759.55	45.938	1	0	14.571	0.758	0.647	5.878	20.869	0.506	26.647	0.783	100.879	38.011	0	0	19.233	0	27.147
			760.55	39.755	1	0	14.317	0.751	0.629	5.72	21.058	0.494	26.833	0.785	101.453	37.738	0	0	19.054	0	27.183
			761.55	38.758	1	0	14.069	0.765	0.612	5.562	21.312	0.482	27.073	0.787	101.999	37.551	0	0	18.4	0	27.466
			762.55	38.758	1	0	13.837	0.778	0.594	5.404	21.604	0.469	27.356	0.79	102.545	37.365	0	0	17.79	0	27.841
			763.55	40.154	1	0	13.887	0.797	0.597	5.427	21.627	0.472	27.366	0.79	102.516	37.451	0	0	17.42	0	27.98
			764.55	40.154	1	0	13.998	0.817	0.603	5.478	21.636	0.476	27.368	0.791	102.487	37.537	0	0	17.142	0	28.099
			765.55	40.619	1	0	13.845	0.814	0.592	5.382	21.778	0.469	27.502	0.792	102.904	37.365	0	0	17	0	28.149
			766.55	40.619	1	0	13.611	0.793	0.577	5.247	21.916	0.458	27.643	0.793	103.349	37.106	0	0	17.168	0	28.1
			767.55	35.234	1	0	13.373	0.771	0.562	5.113	22.051	0.446	27.781	0.794	103.794	36.848	0	0	17.34	0	28.036
			768.55	35.234	1	0	12.744	0.737	0.529	4.807	22.266	0.421	27.994	0.795	104.354	36.403	0	0	17.3	0	27.852
			769.551	35.234	1	0	11.794	0.689	0.479	4.351	22.639	0.382	28.394	0.797	105.029	35.771	0	0	17.118	0	27.78
			770.55	29.451	1	0	11.794	0.689	0.479	4.351	22.639	0.382	28.394	0.797	105.029	35.771	0	0	17.118	0	27.78
			771.55	29.584	1	0	11.468	0.676	0.462	4.197	22.784	0.368	28.564	0.798	105.144	35.584	0	0	16.964	0	27.865
			772.55	29.584	1	0	11.262	0.672	0.449	4.084	22.984	0.361	28.615	0.803	105.13	35.57	0	0	16.749	0	27.956
			773.55	29.584	1	0	11.369	0.682	0.454	4.124	23.005	0.367	28.465	0.808	105	35.742	0	0	16.675	0	27.893
			774.55	31.113	1	0	11.466	0.691	0.458	4.16	23.026	0.372	28.31	0.813	104.871	35.914	0	0	16.588	0	27.816
			775.551	30.913	1	0	11.798	0.705	0.471	4.284	23.047	0.386	28.119	0.82	104.666	36.259	0	0	16.728	0	27.924
			776.55	30.913	1	0	11.913	0.702	0.476	4.327	23.032	0.389	28.183	0.817	104.699	36.259	0	0	16.961	0	28.072
			777.551	32.376	1	0	12.106	0.697	0.484	4.397	23.019	0.393	28.306	0.813	104.756	36.259	0	0	17.36	0	28.35
			778.55	32.908	1	0	12.206	0.695	0.487	4.431	23.024	0.395	28.382	0.811	104.785	36.259	0	0	17.568	0	28.519
			779.55	32.908	1	0	12.132	0.696	0.486	4.422	22.937	0.393	28.359	0.809	104.713	36.316	0	0	17.432	0	28.557
			780.551	32.908	1	0	11.693	0.706	0.473	4.298	22.77	0.383	28.138	0.809	104.483	36.431	0	0	16.563	0	28.239
			781.551	30.581	1	0	11.473	0.711	0.465	4.229	22.721	0.377	28.066	0.81	104.369	36.489	0	0	16.137	0	28.163
			782.55	30.381	1	0	11.473	0.711	0.465	4.229	22.721	0.377	28.066	0.81	104.369	36.489	0	0	16.137	0	28.163
			783.55	30.381	1	0	11.067	0.699	0.446	4.055	22.825	0.36	28.262	0.808	104.282	36.489	0	0	15.832	0	28.608
			784.551	30.381	1	0	10.731	0.674	0.427	3.884	23.028	0.344	28.642	0.804	104.325	36.403	0	0	15.933	0	29.311
			785.551	26.526	1	0	10.457	0.652	0.412	3.746	23.202	0.33	28.967	0.801	104.361	36.331	0	0	16.032	0	29.888
			786.551	26.326	1	0	10.398	0.648	0.409	3.716	23.237	0.327	29.032	0.8	104.368	36.316	0	0	16.046	0	30.001
			787.551	26.326	1	0	9.974	0.622	0.388	3.524	23.414	0.309	29.389	0.797	104.44	36.101	0	0	16.045	0	30.395
			788.551	26.326	1	0	9.685	0.612	0.375	3.413	23.438	0.299	29.447	0.796	104.483	35.943	0	0	15.819	0	30.266
			789.551	23.335	1	0	9.417	0.603	0.364	3.307	23.48	0.289	29.537	0.795	104.526	35.785	0	0	15.622	0	30.199
			790.551	22.47	1	0	9.346	0.59	0.363	3.304	23.278	0.287	29.433	0.791	104.641	35.512	0	0	15.841	0	29.555
			791.551	22.47	1	0	9.333	0.577	0.366	3.325	23.039	0.288	29.283	0.787	104.756	35.239	0	0	16.17	0	28.803
			792.551	26.193	1	0	9.524	0.574	0.377	3.429	22.785	0.296	29.056	0.784	104.828	35.125	0	0	16.598	0	28.137
			793.551	27.124	1	0	10.335	0.599	0.419	3.811	22.348	0.328	28.579	0.782	104.368	35.541	0	0	17.259	0	27.789
			794.551	27.124	1	0	11.213	0.624	0.461	4.193	22.129	0.36	28.366	0.78	103.909	35.957	0	0	17.975	0	27.99
			795.551	36.431	1	0	11.846	0.652	0.492	4.469	22.028	0.384	28.23	0.78	103.378	36.489	0	0	18.163	0	28.524
			796.551	36.431	1	0	12.402	0.681	0.519	4.72	21.922	0.405	28.09	0.78	102.846	37.02	0	0	18.223	0	29.031
			797.551	36.298	1	0	12.879	0.71	0.538	4.889	22.058	0.421	28.191	0.782	102.416	37.307	0	0	18.15	0	29.694
			798.551	36.298	1	0	12.646	0.71	0.523	4.756	22.265	0.41	28.398	0.784	102.516	37.063	0	0	17.806	0	29.785
			799.551	33.307	1	0	12.422	0.711	0.509	4.624	22.499	0.4	28.636	0.786	102.617	36.819	0	0	17.475	0	29.937
			800.551	31.578	1	0	12.214	0.711	0.494	4.495	22.76	0.389	28.898	0.788	102.717	36.575	0	0	17.169	0	30.134
			801.551	31.578	1	0	12.041	0.718	0.483	4.391	22.986	0.381	29.109	0.79	102.76	36.474	0	0	16.761	0	30.434
			802.551	31.578	1	0	11.84	0.725	0.477	4.333	22.923	0.376	29.041	0.789	102.703	36.618	0	0	16.335	0	30.505
			803.551	32.509	1	0	11.765	0.731	0.475	4.322	22.852	0.375	28.955	0.789	102.645	36.762	0	0	16.09	0	30.539
			804.551	31.179	1	0	11.692	0.738	0.474	4.311	22.785	0.374	28.874	0.789	102.588	36.905	0	0	15.852	0	30.581
			805.551	31.179	1	0	11.395	0.752	0.463	4.209	22.778	0.366	28.799	0.791	102.53	37.135	0	0	15.148	0	30.761
			806.551	31.179	1	0	11.188	0.76	0.452	4.113	22.909	0.359	28.885	0.793	102.53	37.221	0	0	14.713	0	31.07
			807.551	27.855	1	0	11.077	0.769	0.446	4.053	23.037	0.355	28.962	0.795	102.53	37.307	0	0	14.412	0	31.36
			808.551	28.985	1	0	10.971	0.777	0.439	3.993	23.178	0.35	29.052	0.798	102.53	37.393	0	0	14.123	0	31.674
			809.551	28.985	1	0	11.085	0.778	0.442	4.018	23.273	0.353	29.108	0.8	102.602	37.35	0	0	14.248	0	31.729
			810.551	28.985	1	0	11.555	0.771	0.462	4.2	23.193	0.369	29.039	0.799	102.674	37.221	0	0	14.987	0	31.395
			811.551	32.11	1	0	13.118	0.808	0.558	5.071	21.887	0.447	27.312	0.801	102.358	37.494	0	0	16.239	0	27.908
			812.551	34.503	1	0	14.966	0.845	0.654	5.942	21.38	0.525	26.617	0.803	102.042	37.767	0	0	17.72	0	26.591
			813.551	60.829	1	0	17.245	0.881	0.753	6.845	21.447	0.606	26.649	0.805	101.726	38.04	0	0	19.566	0	27.048
			814.551	60.829	1	0	18.496	0.885	0.796	7.233	21.777	0.641	27.013	0.806	102.315	37.896	0	0	20.89	0	27.713
			815.551	62.026	1	0	19.559	0.889	0.831	7.555	22.054	0.671	27.305	0.808	102.904	37.752	0	0	21.991	0	28.189
			816.551	46.27	1	0	18.326	0.85	0.773	7.027	22.145	0.624	27.415	0.808	103.88	37.207	0	0	21.57	0	27.65
			817.551	46.27	1	0	16.63	0.775	0.672	6.113	22.946	0.547	28.227	0.813	105.532	36.187	0	0	21.447	0	28.016
			818.551	41.55	1	0	15.346	0.701	0.582	5.293	24.253	0.478	29.553	0.821	107.183	35.168	0	0	21.885	0	29.356
			819.551	27.39	1	0	14.912	0.667	0.539	4.904	25.323	0.447	30.53	0.829	107.858	34.694	0	0	22.363	0	30.617
			820.551	32.043	1	0	14.959	0.68	0.533	4.844	25.765	0.448	30.67	0.84	108.002	34.636	0	0	21.993	0	30.811
			821.551	32.043	1	0	15.284	0.694	0.538	4.891	26.116	0.457	30.731	0.85	108.145	34.579	0	0	22.036	0	30.849
			822.551	44.076	1	0	16.149	0.741	0.586	5.325	25.485	0.498	29.99	0.85	107.614	34.995	0	0	21.782	0	29.994
			823.551	43.279	1	0	16.083	0.774	0.601	5.465	24.815	0.51	29.23	0.849	107.341	35.34	0	0	20.779	0	28.902
			824.551	43.279	1	0	16.007	0.807	0.616	5.602	24.174	0.523	28.503	0.848	107.068	35.685	0	0	19.845	0	27.802
			825.551	37.162	1	0	15.541	0.791	0.595	5.409	24.271	0.504	28.642	0.847	107.327	35.613	0	0	19.637	0	28.019
			826.551	37.029	1	0	14.815	0.774	0.565	5.136	24.325	0.479	28.716	0.847	107.614	35.527	0	0	19.136	0	28.065
			827.551	37.029	1	0	14.126	0.757	0.535	4.864	24.45	0.453	28.876	0.847	107.901	35.44	0	0	18.66	0	28.297
			828.551	33.307	1	0	13.791	0.755	0.522	4.747	24.45	0.442	28.861	0.847	107.93	35.426	0	0	18.266	0	28.241
			829.551	33.307	1	0	13.686	0.744	0.514	4.676	24.603	0.437	28.974	0.849	107.815	35.44	0	0	18.4	0	28.524
			830.551	32.908	1	0	13.682	0.733	0.511	4.645	24.727	0.435	29.061	0.851	107.7	35.455	0	0	18.675	0	28.744
			831.551	34.437	1	0	13.973	0.723	0.519	4.716	24.849	0.442	29.167	0.852	107.556	35.484	0	0	19.316	0	29.024
			832.551	35.899	1	0	14.031	0.706	0.515	4.684	25.073	0.439	29.412	0.852	107.757	35.283	0	0	19.879	0	29.237
			833.551	35.899	1	0	14.041	0.688	0.51	4.635	25.301	0.435	29.665	0.853	107.958	35.081	0	0	20.403	0	29.458
			834.551	32.11	1	0	13.808	0.68	0.5	4.544	25.351	0.426	29.756	0.852	108.303	34.852	0	0	20.311	0	29.284
			835.551	31.113	1	0	13.544	0.677	0.49	4.456	25.343	0.416	29.878	0.848	108.26	34.794	0	0	20.005	0	29.447
			836.551	31.113	1	0	13.311	0.674	0.482	4.378	25.343	0.407	30.018	0.844	108.217	34.737	0	0	19.743	0	29.646
			837.551	32.708	1	0	13.329	0.68	0.484	4.404	25.249	0.407	30.021	0.841	107.829	34.909	0	0	19.607	0	29.925
			838.551	33.041	1	0	13.655	0.692	0.498	4.525	25.21	0.418	30.023	0.84	107.528	35.081	0	0	19.745	0	30.202
			839.551	33.041	1	0	13.999	0.703	0.512	4.653	25.175	0.429	30.034	0.838	107.226	35.254	0	0	19.902	0	30.493
			840.551	35.567	1	0	14.274	0.71	0.521	4.736	25.235	0.437	30.058	0.84	107.312	35.254	0	0	20.115	0	30.544
			841.551	35.766	1	0	14.528	0.716	0.529	4.811	25.305	0.445	30.093	0.841	107.398	35.254	0	0	20.296	0	30.616
			842.551	35.766	1	0	14.48	0.719	0.527	4.789	25.346	0.443	30.167	0.84	107.456	35.211	0	0	20.133	0	30.701
			843.551	35.766	1	0	14.169	0.716	0.516	4.691	25.313	0.432	30.207	0.838	107.427	35.168	0	0	19.778	0	30.716
			844.551	32.243	1	0	13.858	0.714	0.505	4.587	25.308	0.422	30.276	0.836	107.398	35.125	0	0	19.42	0	30.789
			845.551	31.977	1	0	13.307	0.702	0.48	4.365	25.5	0.401	30.551	0.835	107.298	35.053	0	0	18.961	0	31.228
			846.551	31.977	1	0	12.677	0.69	0.453	4.115	25.736	0.377	30.88	0.833	107.197	34.981	0	0	18.372	0	31.761
			847.551	27.656	1	0	12.32	0.681	0.436	3.96	25.957	0.364	31.097	0.835	107.126	34.952	0	0	18.091	0	32.13
			848.551	26.592	1	0	12.123	0.678	0.425	3.862	26.182	0.354	31.4	0.834	106.867	35.01	0	0	17.875	0	32.79
			849.551	26.592	1	0	11.95	0.675	0.415	3.769	26.433	0.345	31.747	0.833	106.609	35.067	0	0	17.693	0	33.515
			850.551	28.387	1	0	12.004	0.682	0.417	3.795	26.395	0.347	31.787	0.83	106.422	35.153	0	0	17.611	0	33.722
			851.551	28.586	1	0	12.45	0.696	0.438	3.985	26.115	0.362	31.626	0.826	106.293	35.239	0	0	17.877	0	33.566
			852.551	28.586	1	0	12.91	0.711	0.459	4.176	25.889	0.377	31.514	0.822	106.163	35.326	0	0	18.152	0	33.495
			853.551	33.572	1	0	13.324	0.72	0.478	4.346	25.706	0.392	31.377	0.819	106.221	35.326	0	0	18.511	0	33.244
			854.551	33.572	1	0	13.731	0.728	0.496	4.509	25.556	0.405	31.267	0.817	106.278	35.326	0	0	18.851	0	33.039
			855.552	34.57	1	0	13.146	0.746	0.495	4.5	24.564	0.403	30.142	0.815	105.848	35.685	0	0	17.627	0	31.377
			856.551	34.57	1	0	13.146	0.746	0.495	4.5	24.564	0.403	30.142	0.815	105.848	35.685	0	0	17.627	0	31.377
			857.551	34.57	1	0	12.336	0.755	0.477	4.338	23.933	0.389	29.389	0.814	105.359	36.044	0	0	16.348	0	30.365
			858.551	27.257	1	0	11.58	0.763	0.456	4.149	23.512	0.371	28.894	0.814	104.871	36.403	0	0	15.169	0	29.851
			859.551	27.656	1	0	11.971	0.782	0.496	4.507	22.419	0.401	27.746	0.808	104.196	36.862	0	0	15.313	0	27.967
			860.552	27.656	1	0	13.622	0.81	0.591	5.376	21.442	0.473	26.821	0.799	103.335	37.422	0	0	16.822	0	26.598
			861.551	47.666	1	0	13.622	0.81	0.591	5.376	21.442	0.473	26.821	0.799	103.335	37.422	0	0	16.822	0	26.598
			862.551	46.802	1	0	14.73	0.816	0.622	5.652	22.065	0.499	27.517	0.802	103.722	37.178	0	0	18.047	0	27.891
			863.552	46.802	1	0	15.651	0.821	0.633	5.75	23.056	0.51	28.58	0.807	104.397	36.762	0	0	19.063	0	29.674
			864.552	37.761	1	0	15.064	0.817	0.595	5.409	23.581	0.485	28.959	0.814	105.115	36.331	0	0	18.438	0	29.843
			865.552	36.83	1	0	14.847	0.806	0.587	5.335	23.543	0.477	28.95	0.813	105.158	36.403	0	0	18.43	0	29.945
			866.552	36.83	1	0	14.323	0.792	0.557	5.062	23.904	0.455	29.252	0.817	105.632	36.216	0	0	18.089	0	30.318
			867.552	36.83	1	0	14.223	0.781	0.556	5.058	23.729	0.453	29.146	0.814	105.532	36.374	0	0	18.206	0	30.342
			868.552	36.83	1	0	14.191	0.771	0.559	5.08	23.549	0.453	29.037	0.811	105.431	36.532	0	0	18.415	0	30.355
			869.552	37.628	1	0	13.949	0.743	0.545	4.951	23.683	0.441	29.26	0.809	105.747	36.331	0	0	18.769	0	30.535
			870.552	37.628	1	0	13.784	0.726	0.53	4.818	24.002	0.43	29.598	0.811	106.163	35.972	0	0	18.975	0	30.698
			871.552	32.11	1	0	13.615	0.71	0.515	4.685	24.331	0.419	29.943	0.813	106.58	35.613	0	0	19.186	0	30.862
			872.552	31.977	1	0	13.36	0.69	0.5	4.549	24.532	0.407	30.177	0.813	106.91	35.311	0	0	19.369	0	30.869
			873.552	31.977	1	0	13.169	0.67	0.488	4.438	24.72	0.397	30.414	0.813	107.24	35.01	0	0	19.655	0	30.875
			874.552	32.642	1	0	13.202	0.667	0.493	4.478	24.55	0.399	30.279	0.811	107.154	35.067	0	0	19.793	0	30.69
			875.552	33.572	1	0	13.244	0.669	0.502	4.562	24.182	0.406	29.888	0.809	106.896	35.153	0	0	19.809	0	30.028
			876.552	33.572	1	0	13.298	0.67	0.512	4.651	23.822	0.413	29.509	0.807	106.637	35.239	0	0	19.843	0	29.373
			877.552	35.035	1	0	13.377	0.675	0.519	4.722	23.618	0.419	29.263	0.807	106.465	35.268	0	0	19.824	0	28.896
			878.552	35.234	1	0	13.438	0.683	0.524	4.767	23.525	0.425	29.041	0.81	106.465	35.254	0	0	19.67	0	28.393
			879.552	35.234	1	0	13.405	0.692	0.526	4.78	23.43	0.428	28.811	0.813	106.465	35.239	0	0	19.382	0	27.861
			880.552	35.234	1	0	14.803	0.744	0.593	5.393	23.076	0.492	27.811	0.83	105.661	35.9	0	0	19.897	0	26.611
			881.552	34.038	1	0	16.262	0.796	0.66	6	22.907	0.556	27.172	0.843	104.857	36.561	0	0	20.419	0	26.089
			882.552	57.439	1	0	17.442	0.849	0.71	6.451	22.959	0.606	26.893	0.854	104.053	37.221	0	0	20.549	0	26.396
			883.552	57.439	1	0	18.593	0.897	0.759	6.902	22.961	0.654	26.663	0.861	103.076	37.925	0	0	20.718	0	26.873
			884.552	51.722	1	0	19.588	0.97	0.767	6.975	24.057	0.671	27.523	0.874	103.191	38.155	0	0	20.198	0	29.201
			885.552	51.722	1	0	19.225	0.994	0.713	6.48	25.451	0.629	28.832	0.883	104.282	37.681	0	0	19.349	0	31.407
			886.552	36.697	1	0	18.891	1.017	0.658	5.985	27.113	0.588	30.369	0.893	105.374	37.207	0	0	18.568	0	33.868
			887.552	39.356	1	0	17.849	0.945	0.568	5.162	29.573	0.513	32.758	0.903	107.7	35.771	0	0	18.88	0	36.331
			888.552	39.356	1	0	16.771	0.873	0.477	4.338	32.892	0.437	35.885	0.917	110.026	34.335	0	0	19.202	0	39.417
			889.552	21.606	1	0	15.125	0.778	0.419	3.809	33.499	0.384	36.515	0.917	111.261	33.373	0	0	19.451	0	38.975
			890.552	21.606	1	0	13.228	0.682	0.353	3.207	34.414	0.324	37.473	0.918	112.496	32.411	0	0	19.401	0	38.874
			891.552	17.351	1	0	11.34	0.586	0.287	2.605	35.785	0.264	38.908	0.92	113.731	31.448	0	0	19.351	0	39.204
			892.552	17.351	1	0	10.873	0.586	0.274	2.489	35.915	0.252	39.053	0.92	113.731	31.448	0	0	18.554	0	39.395
			893.552	17.351	1	0	13.622	0.894	0.353	3.205	36.213	0.329	38.764	0.934	113.286	32.367	0	0	15.241	0	40.727
			894.552	17.351	1	0	16.657	1.202	0.468	4.256	33.919	0.442	35.946	0.944	112.841	33.286	0	0	13.863	0	37.517
			895.552	47.799	1	0	17.695	1.217	0.527	4.795	32.007	0.495	34.074	0.939	112.324	33.961	0	0	14.542	0	35.41
			896.552	55.777	1	0	18.687	1.232	0.579	5.267	30.787	0.543	32.875	0.936	111.807	34.636	0	0	15.168	0	34.292
			897.552	37.029	1	0	19.77	1.247	0.631	5.74	29.905	0.59	32.014	0.934	111.29	35.311	0	0	15.851	0	33.71
			898.552	34.636	1	0	18.81	0.955	0.592	5.38	29.92	0.548	32.335	0.925	111.218	35.067	0	0	19.704	0	34.507
			899.552	34.636	1	0	14.557	0.675	0.49	4.456	27.231	0.447	29.89	0.911	110.917	34.866	0	0	21.572	0	29.584
			900.552	34.636	1	0	13.362	0.688	0.447	4.064	27.458	0.406	30.216	0.909	110.687	34.909	0	0	19.433	0	30.326
			901.552	22.005	1	0	12.5	0.7	0.411	3.736	27.981	0.372	30.898	0.906	110.457	34.952	0	0	17.847	0	31.757
			902.552	22.67	1	0	12.711	0.732	0.429	3.898	27.376	0.386	30.396	0.901	108.676	35.914	0	0	17.365	0	32.231
			903.552	22.67	1	0	12.854	0.764	0.443	4.031	26.865	0.397	29.989	0.896	106.896	36.876	0	0	16.834	0	32.842
			904.552	40.553	1	0	13.909	0.782	0.496	4.509	26.036	0.444	29.085	0.895	105.345	37.796	0	0	17.778	0	32.326
			905.552	39.489	1	0	14.156	0.761	0.509	4.627	25.764	0.451	29.051	0.887	104.412	37.925	0	0	18.601	0	32.443
			906.552	39.489	1	0	14.426	0.74	0.522	4.745	25.543	0.459	29.061	0.879	103.478	38.054	0	0	19.505	0	32.642
			907.552	26.991	1	0	13.41	0.699	0.479	4.351	25.775	0.416	29.668	0.869	104.038	37.264	0	0	19.173	0	32.733
			908.552	26.991	1	0	12.49	0.659	0.438	3.985	26.069	0.376	30.411	0.857	104.598	36.474	0	0	18.947	0	33.025
			909.552	26.127	1	0	11.614	0.624	0.404	3.671	26.179	0.338	31.275	0.837	104.641	36.115	0	0	18.617	0	34.074
			910.552	26.127	1	0	11.626	0.629	0.409	3.72	25.88	0.34	31.165	0.83	104.11	36.546	0	0	18.495	0	34.482
			911.552	27.988	1	0	11.638	0.633	0.415	3.769	25.588	0.342	31.056	0.824	103.579	36.977	0	0	18.373	0	34.881
			912.552	28.786	1	0	12.595	0.668	0.475	4.316	24.301	0.391	29.54	0.823	102.315	37.652	0	0	18.866	0	32.99
			913.552	28.786	1	0	13.5	0.702	0.529	4.813	23.465	0.435	28.57	0.821	101.066	38.327	0	0	19.236	0	31.986
			914.552	46.137	1	0	14.434	0.731	0.578	5.258	23.045	0.477	27.955	0.824	100.333	38.571	0	0	19.741	0	31.023
			915.552	44.276	1	0	15.078	0.754	0.603	5.478	23.163	0.497	28.062	0.825	100.534	38.284	0	0	20.003	0	30.845
			916.552	44.276	1	0	15.84	0.776	0.63	5.731	23.314	0.521	28.209	0.826	100.735	37.997	0	0	20.401	0	30.746
			917.552	36.83	1	0	15.56	0.77	0.606	5.509	23.808	0.5	28.867	0.825	101.726	37.465	0	0	20.218	0	31.391
			918.552	38.027	1	0	16.465	0.816	0.644	5.855	23.812	0.534	28.717	0.829	102.459	37.25	0	0	20.183	0	30.726
			919.552	38.027	1	0	17.061	0.862	0.668	6.071	23.889	0.556	28.682	0.833	103.148	37.034	0	0	19.793	0	30.278
			920.552	56.907	1	0	17.891	0.915	0.714	6.491	23.524	0.598	28.096	0.837	102.861	37.35	0	0	19.553	0	29.377
			921.552	52.187	1	0	18.588	0.968	0.757	6.878	23.146	0.636	27.518	0.841	102.573	37.666	0	0	19.202	0	28.429
			922.552	52.187	1	0	17.884	1.003	0.743	6.751	22.738	0.627	26.947	0.844	102.416	37.968	0	0	17.834	0	27.447
			923.552	52.187	1	0	16.674	0.985	0.68	6.178	23.14	0.573	27.464	0.843	102.545	37.953	0	0	16.935	0	28.72
			924.552	33.373	1	0	15.807	0.966	0.631	5.734	23.607	0.531	28.065	0.841	102.717	37.939	0	0	16.357	0	30.134
			925.553	35.966	1	0	14.24	0.93	0.533	4.847	25.098	0.447	29.965	0.838	103.062	37.91	0	0	15.312	0	34.194
			926.553	35.966	1	0	12.921	0.881	0.491	4.462	24.653	0.411	29.426	0.838	102.932	37.839	0	0	14.674	0	33.042
			927.552	35.966	1	0	12.921	0.881	0.491	4.462	24.653	0.411	29.426	0.838	102.932	37.839	0	0	14.674	0	33.042
			928.552	35.966	1	0	11.585	0.831	0.441	4.012	24.479	0.37	29.187	0.839	102.76	37.767	0	0	13.938	0	32.48
			929.552	19.279	1	0	10.377	0.782	0.392	3.563	24.577	0.329	29.265	0.84	102.588	37.695	0	0	13.273	0	32.555
			930.553	19.545	1	0	9.877	0.705	0.394	3.585	23.052	0.324	28.061	0.822	101.094	38.183	0	0	14.017	0	30.691
			931.552	19.545	1	0	9.877	0.705	0.394	3.585	23.052	0.324	28.061	0.822	101.094	38.183	0	0	14.017	0	30.691
			932.552	36.963	1	0	10.888	0.715	0.444	4.036	22.604	0.362	27.739	0.815	100.52	38.499	0	0	15.22	0	30.439
			933.552	35.766	1	0	12.519	0.749	0.522	4.743	22.203	0.424	27.314	0.813	99.514	38.916	0	0	16.723	0	30.084
			934.552	35.766	1	0	14.397	0.782	0.594	5.404	22.486	0.482	27.729	0.811	98.509	39.332	0	0	18.415	0	31.604
			935.553	45.339	1	0	15.994	0.87	0.657	5.971	22.783	0.55	27.198	0.838	97.964	39.418	0	0	18.384	0	30.471
			936.553	43.744	1	0	17.26	0.936	0.699	6.353	23.221	0.6	27.035	0.859	97.849	39.404	0	0	18.444	0	29.991
			937.552	43.744	1	0	17.26	0.936	0.699	6.353	23.221	0.6	27.035	0.859	97.849	39.404	0	0	18.444	0	29.991
			938.552	49.727	1	0	17.988	0.979	0.713	6.486	23.771	0.626	27.081	0.878	98.165	39.289	0	0	18.369	0	29.862
			939.553	49.727	1	0	19.695	1.066	0.751	6.832	24.831	0.686	27.202	0.913	98.797	39.059	0	0	18.476	0	29.645
			940.553	50.192	1	0	18.328	0.982	0.68	6.177	25.434	0.615	28.101	0.905	100.448	38.072	0	0	18.668	0	30.393
			941.553	50.192	1	0	17.597	0.931	0.639	5.807	25.889	0.575	28.782	0.9	101.439	37.48	0	0	18.896	0	31.088
			942.553	30.581	1	0	16.574	0.864	0.584	5.313	26.523	0.521	29.773	0.891	102.76	36.69	0	0	19.188	0	32.078
			943.553	31.645	1	0	15.926	0.834	0.562	5.107	26.445	0.49	30.295	0.873	103.823	36.259	0	0	19.091	0	32.517
			944.553	31.645	1	0	15.181	0.805	0.535	4.865	26.391	0.457	30.921	0.854	104.885	35.828	0	0	18.868	0	33.12
			945.553	42.68	1	0	15.607	0.842	0.568	5.16	25.668	0.481	30.277	0.848	104.627	36.187	0	0	18.527	0	32.365
			946.553	41.351	1	0	15.954	0.87	0.589	5.358	25.327	0.502	29.736	0.852	104.727	36.403	0	0	18.33	0	31.559
			947.553	41.351	1	0	16.281	0.898	0.611	5.553	24.994	0.522	29.224	0.855	104.828	36.618	0	0	18.123	0	30.77
			948.553	38.891	1	0	16.207	0.889	0.599	5.445	25.352	0.518	29.328	0.864	105.187	36.474	0	0	18.239	0	30.784
			949.553	38.758	1	0	15.612	0.85	0.546	4.964	26.711	0.479	30.434	0.878	105.991	35.972	0	0	18.359	0	32.348
			950.553	38.758	1	0	15.009	0.812	0.493	4.482	28.346	0.441	31.717	0.894	106.795	35.469	0	0	18.48	0	34.093
			951.553	23.733	1	0	14.402	0.784	0.448	4.071	29.864	0.403	33.151	0.901	107.24	35.11	0	0	18.374	0	36.129
			952.553	23.733	1	0	13.812	0.755	0.403	3.664	31.733	0.367	34.884	0.91	107.686	34.751	0	0	18.285	0	38.433
			953.553	23.866	1	0	13.556	0.74	0.388	3.527	32.295	0.354	35.357	0.913	107.7	34.737	0	0	18.314	0	39.121
			954.553	23.866	1	0	13.876	0.753	0.417	3.789	30.816	0.379	33.926	0.908	107.269	35.081	0	0	18.417	0	37.368
			955.553	33.772	1	0	14.199	0.767	0.446	4.051	29.537	0.403	32.676	0.904	106.838	35.426	0	0	18.522	0	35.758
			956.553	33.307	1	0	14.109	0.762	0.458	4.16	28.566	0.409	31.93	0.895	106.81	35.512	0	0	18.521	0	34.553
			957.553	33.307	1	0	14.113	0.757	0.472	4.295	27.664	0.418	31.235	0.886	106.781	35.598	0	0	18.643	0	33.389
			958.553	27.855	1	0	13.777	0.739	0.457	4.158	27.838	0.403	31.611	0.881	107.183	35.34	0	0	18.643	0	33.709
			959.553	28.786	1	0	13.539	0.721	0.45	4.089	27.761	0.395	31.644	0.877	107.442	35.168	0	0	18.783	0	33.509
			960.553	28.786	1	0	13.241	0.703	0.44	4.004	27.669	0.385	31.683	0.873	107.7	34.995	0	0	18.845	0	33.315
			961.553	30.78	1	0	13.338	0.702	0.447	4.067	27.434	0.392	31.344	0.875	107.556	35.081	0	0	18.989	0	32.808
			962.553	30.182	1	0	13.414	0.712	0.457	4.156	27.032	0.4	30.866	0.876	107.427	35.283	0	0	18.845	0	32.2
			963.553	30.182	1	0	13.58	0.721	0.47	4.275	26.639	0.412	30.402	0.876	107.298	35.484	0	0	18.83	0	31.594
			964.553	32.043	1	0	13.681	0.731	0.477	4.338	26.473	0.417	30.28	0.874	107.312	35.598	0	0	18.721	0	31.524
			965.553	33.107	1	0	13.665	0.721	0.474	4.313	26.568	0.415	30.342	0.876	107.513	35.498	0	0	18.942	0	31.494
			966.553	33.107	1	0	13.602	0.712	0.47	4.273	26.663	0.412	30.402	0.877	107.714	35.397	0	0	19.103	0	31.461
			967.553	29.251	1	0	13.468	0.693	0.46	4.182	26.912	0.405	30.581	0.88	107.901	35.182	0	0	19.434	0	31.482
			968.553	28.719	1	0	13.362	0.684	0.459	4.175	26.716	0.402	30.487	0.876	107.872	35.11	0	0	19.535	0	31.182
			969.553	28.719	1	0	13.278	0.675	0.459	4.175	26.516	0.401	30.38	0.873	107.844	35.038	0	0	19.671	0	30.853
			970.553	32.841	1	0	13.381	0.685	0.471	4.28	26.098	0.408	30.115	0.867	107.628	35.182	0	0	19.534	0	30.543
			971.553	33.107	1	0	13.471	0.695	0.482	4.385	25.674	0.413	29.96	0.857	107.298	35.397	0	0	19.382	0	30.562
			972.553	33.107	1	0	13.559	0.705	0.494	4.491	25.268	0.419	29.805	0.848	106.968	35.613	0	0	19.233	0	30.577
			973.553	32.575	1	0	13.514	0.705	0.493	4.48	25.244	0.416	29.904	0.844	106.853	35.685	0	0	19.168	0	30.89
			974.553	32.575	1	0	13.63	0.709	0.495	4.502	25.348	0.419	29.929	0.847	106.867	35.728	0	0	19.234	0	31.008
			975.553	32.442	1	0	13.746	0.712	0.498	4.524	25.453	0.423	29.956	0.85	106.881	35.771	0	0	19.301	0	31.129
			976.553	33.905	1	0	13.923	0.716	0.502	4.56	25.586	0.429	29.888	0.856	107.011	35.742	0	0	19.451	0	30.947
			977.553	33.905	1	0	14.103	0.719	0.506	4.596	25.722	0.436	29.829	0.862	107.14	35.713	0	0	19.604	0	30.781
			978.553	33.905	1	0	15.508	0.792	0.566	5.147	25.453	0.493	29.22	0.871	106.996	35.9	0	0	19.586	0	29.758
			979.553	33.905	1	0	16.666	0.861	0.621	5.645	25.092	0.542	28.738	0.873	106.724	36.115	0	0	19.366	0	28.961
			980.553	52.586	1	0	17.799	0.929	0.676	6.144	24.751	0.591	28.292	0.875	106.451	36.331	0	0	19.151	0	28.178
			981.553	52.12	1	0	17.507	0.919	0.654	5.942	25.152	0.574	28.66	0.878	107.126	35.843	0	0	19.054	0	28.245
			982.553	52.12	1	0	17.203	0.908	0.631	5.736	25.582	0.556	29.043	0.881	107.801	35.354	0	0	18.942	0	28.326
			983.553	26.526	1	0	15.753	0.829	0.552	5.02	26.6	0.488	30.111	0.883	108.748	34.651	0	0	19.007	0	29.619
			984.553	26.393	1	0	15.463	0.836	0.534	4.851	27.038	0.473	30.528	0.886	109.495	34.363	0	0	18.492	0	30.011
			985.553	26.393	1	0	15.323	0.844	0.521	4.735	27.47	0.462	30.939	0.888	110.242	34.076	0	0	18.164	0	30.372
			986.553	45.938	1	0	16.513	0.93	0.585	5.318	26.528	0.519	29.914	0.887	110.041	34.493	0	0	17.748	0	28.765
			987.553	47.866	1	0	17.663	1.017	0.65	5.905	25.693	0.575	29.007	0.886	109.84	34.909	0	0	17.364	0	27.247
			988.553	47.866	1	0	18.69	1.076	0.693	6.298	25.574	0.626	28.284	0.904	108.992	35.728	0	0	17.363	0	26.808
			989.553	47.866	1	0	18.598	1.049	0.671	6.102	26.229	0.62	28.395	0.924	108.346	36.13	0	0	17.733	0	27.827
			990.553	40.752	1	0	18.341	1.021	0.644	5.853	26.926	0.609	28.483	0.945	107.7	36.532	0	0	17.96	0	28.762
			991.553	38.758	1	0	16.649	0.9	0.549	4.995	28.42	0.526	29.662	0.958	108.935	35.326	0	0	18.491	0	29.658
			992.553	38.758	1	0	14.982	0.78	0.457	4.156	30.415	0.446	31.164	0.976	110.17	34.119	0	0	19.217	0	30.96
			993.553	16.487	1	0	13.397	0.686	0.386	3.513	31.842	0.372	33.11	0.962	112.051	32.511	0	0	19.517	0	32.067
			994.553	17.218	1	0	12.247	0.623	0.347	3.158	32.083	0.324	34.421	0.932	112.884	31.721	0	0	19.671	0	33.027
			995.553	17.218	1	0	11.05	0.559	0.307	2.795	32.344	0.275	36.129	0.895	113.702	30.931	0	0	19.775	0	34.384
			996.553	25.794	1	0	11.491	0.588	0.334	3.04	31.09	0.297	34.958	0.889	112.64	31.75	0	0	19.535	0	33.891
			997.553	25.462	1	0	12.002	0.628	0.372	3.385	29.355	0.329	33.267	0.882	111.046	32.927	0	0	19.105	0	32.95
			998.553	25.462	1	0	12.512	0.668	0.411	3.736	27.89	0.36	31.806	0.877	109.438	34.105	0	0	18.724	0	32.173
			999.553	29.85	1	0	12.678	0.679	0.424	3.853	27.448	0.371	31.337	0.876	108.878	34.464	0	0	18.678	0	31.846
			1000.55	30.049	1	0	12.713	0.659	0.424	3.855	27.436	0.37	31.423	0.873	108.691	34.363	0	0	19.285	0	31.84
			1001.55	30.049	1	0	12.75	0.64	0.424	3.856	27.424	0.369	31.509	0.87	108.533	34.263	0	0	19.934	0	31.828
			1002.55	25.528	1	0	12.594	0.609	0.411	3.738	27.812	0.357	32.016	0.869	108.906	33.803	0	0	20.665	0	32.025
			1003.55	25.528	1	0	13.097	0.62	0.438	3.984	27.19	0.377	31.587	0.861	108.691	33.832	0	0	21.11	0	31.287
			1004.55	25.528	1	0	13.7	0.631	0.469	4.26	26.644	0.4	31.213	0.854	108.475	33.861	0	0	21.698	0	30.629
			1005.55	39.024	1	0	14.468	0.673	0.513	4.66	25.874	0.435	30.462	0.849	107.901	34.349	0	0	21.51	0	29.94
			1006.55	40.154	1	0	14.882	0.724	0.548	4.985	25.037	0.461	29.77	0.841	107.312	34.866	0	0	20.566	0	29.332
			1007.55	40.154	1	0	15.195	0.775	0.582	5.291	24.221	0.485	29.053	0.834	106.724	35.383	0	0	19.617	0	28.583
			1008.55	37.428	1	0	14.895	0.784	0.575	5.227	24.054	0.477	29.021	0.829	106.738	35.412	0	0	18.989	0	28.548
			1009.55	36.697	1	0	14.516	0.776	0.555	5.047	24.258	0.46	29.304	0.828	106.508	35.541	0	0	18.706	0	29.383
			1010.55	36.697	1	0	13.976	0.768	0.529	4.811	24.483	0.437	29.621	0.827	106.278	35.67	0	0	18.207	0	30.27
			1011.55	33.572	1	0	13.711	0.749	0.511	4.649	24.807	0.425	29.865	0.831	106.034	35.771	0	0	18.296	0	30.94
			1012.55	31.512	1	0	13.238	0.712	0.479	4.351	25.486	0.399	30.571	0.834	105.69	35.584	0	0	18.583	0	32.077
			1013.55	31.512	1	0	12.563	0.666	0.435	3.95	26.482	0.364	31.655	0.837	105.295	35.254	0	0	18.863	0	33.61
			1014.55	25.794	1	0	12.563	0.649	0.431	3.916	26.646	0.359	32.01	0.832	104.871	35.182	0	0	19.351	0	34.125
			1015.55	26.725	1	0	12.668	0.654	0.438	3.985	26.422	0.364	31.818	0.83	104.672	35.374	0	0	19.379	0	34.063
			1016.55	26.725	1	0	12.571	0.642	0.431	3.92	26.61	0.357	32.122	0.828	104.497	35.254	0	0	19.587	0	34.415
			1017.55	32.442	1	0	12.862	0.653	0.449	4.08	26.201	0.371	31.712	0.826	104.225	35.613	0	0	19.69	0	34.213
			1018.55	31.645	1	0	13.654	0.699	0.497	4.516	25.284	0.409	30.728	0.823	103.625	36.421	0	0	19.541	0	33.596
			1019.55	31.645	1	0	13.978	0.721	0.513	4.666	25.121	0.422	30.516	0.823	103.572	36.51	0	0	19.374	0	33.336
			1020.55	36.365	1	0	14.151	0.731	0.521	4.74	25.061	0.429	30.431	0.824	103.55	36.546	0	0	19.37	0	33.226
			1021.55	36.83	1	0	14.48	0.749	0.537	4.882	24.948	0.443	30.269	0.824	103.507	36.618	0	0	19.337	0	33.019
			1022.55	36.83	1	0	14.591	0.773	0.541	4.914	25.041	0.447	30.256	0.828	103.416	36.69	0	0	18.868	0	33.1
			1023.55	36.83	1	0	14.509	0.776	0.535	4.867	25.148	0.444	30.332	0.829	103.392	36.69	0	0	18.685	0	33.249
			1024.55	34.437	1	0	14.444	0.778	0.532	4.833	25.216	0.441	30.383	0.83	103.378	36.69	0	0	18.556	0	33.349
			1025.55	34.304	1	0	14.425	0.79	0.532	4.838	25.183	0.444	30.213	0.834	103.593	36.604	0	0	18.269	0	32.885
			1026.55	34.304	1	0	14.454	0.801	0.535	4.86	25.146	0.447	30.047	0.837	103.808	36.517	0	0	18.049	0	32.423
			1027.55	37.029	1	0	14.599	0.808	0.544	4.947	24.968	0.456	29.784	0.838	104.053	36.431	0	0	18.064	0	31.754
			1028.55	37.628	1	0	14.634	0.808	0.546	4.962	24.955	0.459	29.648	0.842	104.124	36.446	0	0	18.107	0	31.494
			1029.55	37.628	1	0	14.657	0.808	0.547	4.973	24.939	0.462	29.515	0.845	104.196	36.46	0	0	18.136	0	31.238
			1030.55	34.836	1	0	14.57	0.801	0.54	4.909	25.094	0.457	29.639	0.847	104.024	36.561	0	0	18.194	0	31.653
			1031.55	34.703	1	0	14.434	0.793	0.531	4.829	25.255	0.451	29.759	0.849	103.852	36.661	0	0	18.193	0	32.054
			1032.55	34.703	1	0	14.182	0.78	0.518	4.711	25.402	0.439	29.958	0.848	103.909	36.69	0	0	18.192	0	32.505
			1033.55	34.703	1	0	14.066	0.773	0.514	4.673	25.383	0.434	30.035	0.845	104.11	36.618	0	0	18.192	0	32.555
			1034.55	33.307	1	0	13.961	0.767	0.51	4.638	25.366	0.43	30.111	0.842	104.311	36.546	0	0	18.207	0	32.602
			1035.55	33.439	1	0	13.746	0.746	0.497	4.52	25.572	0.418	30.389	0.842	104.699	36.216	0	0	18.416	0	32.666
			1036.55	33.439	1	0	13.492	0.726	0.483	4.391	25.779	0.406	30.668	0.841	105.115	35.886	0	0	18.584	0	32.72
			1037.55	30.381	1	0	13.353	0.712	0.473	4.3	26.011	0.399	30.866	0.843	105.302	35.627	0	0	18.755	0	32.715
			1038.55	29.983	1	0	13.545	0.714	0.482	4.385	25.877	0.406	30.777	0.841	105.158	35.642	0	0	18.96	0	32.565
			1039.55	29.983	1	0	13.741	0.717	0.492	4.471	25.757	0.413	30.701	0.839	105.015	35.656	0	0	19.169	0	32.44
			1040.55	36.564	1	0	13.34	0.733	0.487	4.427	25.3	0.407	30.273	0.836	104.684	35.929	0	0	18.194	0	32.008
			1041.55	36.564	1	0	13.008	0.75	0.483	4.395	24.899	0.402	29.911	0.832	104.325	36.202	0	0	17.353	0	31.688
			1042.55	28.786	1	0	12.705	0.766	0.48	4.362	24.544	0.398	29.604	0.829	103.966	36.474	0	0	16.586	0	31.465
			1043.55	28.786	1	0	12.142	0.766	0.456	4.149	24.659	0.378	29.742	0.829	103.966	36.474	0	0	15.851	0	31.749
			1044.55	28.786	1	0	11.627	0.766	0.433	3.936	24.888	0.359	30.018	0.829	103.966	36.474	0	0	15.178	0	32.311
			1045.55	28.786	1	0	14.916	1.149	0.512	4.656	27.701	0.437	32.498	0.852	105.546	36.058	0	0	12.984	0	35.989
			1046.55	28.786	1	0	18.037	1.532	0.617	5.607	28.173	0.537	32.347	0.871	107.126	35.642	0	0	11.776	0	34.108
			1047.55	55.112	1	0	20.626	1.914	0.721	6.558	27.756	0.638	31.394	0.884	108.705	35.225	0	0	10.774	0	30.167
			1048.55	63.555	1	0	22.81	2.297	0.826	7.509	26.942	0.738	30.138	0.894	110.285	34.809	0	0	9.93	0	24.937
			1049.55	63.555	1	0	22.935	2.31	0.822	7.473	27.225	0.743	30.128	0.904	111.563	34.421	0	0	9.93	0	24.053
			1050.55	63.555	1	0	21.654	1.94	0.739	6.716	28.463	0.67	31.405	0.906	111.261	34.45	0	0	11.164	0	28.652
			1051.55	27.456	1	0	18.501	1.569	0.614	5.585	29.038	0.559	31.928	0.91	110.96	34.478	0	0	11.789	0	31.181
			1052.55	27.456	1	0	14.975	1.199	0.49	4.455	29.134	0.448	31.865	0.914	110.658	34.507	0	0	12.488	0	32.224
			1053.55	22.204	1	0	14.32	1.036	0.493	4.482	27.477	0.462	29.295	0.938	111.175	34.206	0	0	13.82	0	26.624
			1054.55	22.204	1	0	17.142	1.243	0.605	5.496	27.075	0.573	28.568	0.948	111.994	33.875	0	0	13.786	0	23.587
			1055.55	64.552	1	0	19.95	1.451	0.716	6.511	26.779	0.684	28.057	0.954	112.812	33.545	0	0	13.753	0	20.772
			1056.55	64.552	1	0	22.456	1.658	0.798	7.255	27.19	0.765	28.356	0.959	113.631	33.215	0	0	13.546	0	19.955
			1057.55	64.552	1	0	24.889	1.865	0.88	7.998	27.44	0.847	28.509	0.962	114.449	32.884	0	0	13.345	0	18.648
			1058.55	49.395	1	0	23.603	1.865	0.834	7.584	27.444	0.803	28.503	0.963	114.449	32.884	0	0	12.656	0	18.633
			1059.55	49.395	1	0	22.443	1.865	0.789	7.169	27.605	0.76	28.658	0.963	114.449	32.884	0	0	12.034	0	19.057
			1060.55	49.395	1	0	19.081	1.76	0.676	6.145	27.328	0.654	28.264	0.967	113.961	33.416	0	0	10.841	0	19.666
			1061.55	49.395	1	0	17.986	1.655	0.634	5.765	27.4	0.616	28.201	0.972	113.473	33.947	0	0	10.868	0	21.106
			1062.55	27.124	1	0	16.886	1.55	0.592	5.385	27.474	0.579	28.12	0.977	112.984	34.478	0	0	10.894	0	22.425
			1063.55	35.5	1	0	15.78	1.445	0.551	5.005	27.549	0.541	28.018	0.983	112.496	35.01	0	0	10.921	0	23.618
			1064.55	35.5	1	0	14.669	1.34	0.509	4.625	27.626	0.504	27.89	0.991	112.008	35.541	0	0	10.947	0	24.675
			1065.55	35.5	1	0	16.478	1.435	0.569	5.176	27.81	0.561	28.206	0.986	111.864	35.67	0	0	11.483	0	25.376
			1066.55	35.5	1	0	17.365	1.53	0.605	5.498	27.662	0.594	28.174	0.982	111.721	35.799	0	0	11.35	0	25.189
			1067.55	47.267	1	0	18.315	1.625	0.643	5.849	27.484	0.629	28.105	0.978	111.577	35.929	0	0	11.271	0	24.896
			1068.55	47.267	1	0	19.251	1.72	0.682	6.2	27.308	0.665	28.023	0.974	111.434	36.058	0	0	11.192	0	24.562
			1069.55	48.331	1	0	19.382	1.628	0.662	6.015	28.287	0.645	29.024	0.975	112.037	35.498	0	0	11.908	0	26.366
			1070.55	48.331	1	0	18.898	1.44	0.617	5.609	29.438	0.604	30.081	0.979	112.783	34.809	0	0	13.122	0	28.246
			1071.55	28.719	1	0	18.304	1.253	0.572	5.204	30.549	0.563	31.07	0.983	113.53	34.119	0	0	14.611	0	29.781
			1072.55	32.442	1	0	17.125	1.022	0.506	4.596	32.013	0.499	32.424	0.987	115.038	32.755	0	0	16.763	0	30.773
			1073.55	32.442	1	0	15.231	0.79	0.431	3.916	32.851	0.428	33.097	0.993	116.546	31.391	0	0	19.27	0	30.105
			1074.55	26.127	1	0	14.896	0.747	0.415	3.773	33.202	0.411	33.509	0.991	117.307	30.716	0	0	19.952	0	29.732
			1075.55	23.467	1	0	14.134	0.703	0.388	3.527	33.526	0.384	33.91	0.989	118.068	30.041	0	0	20.111	0	29.296
			1076.55	23.467	1	0	13.36	0.659	0.361	3.282	33.863	0.356	34.339	0.986	118.829	29.366	0	0	20.273	0	28.867
			1077.55	23.467	1	0	13.088	0.659	0.353	3.209	33.927	0.348	34.414	0.986	118.829	29.366	0	0	19.861	0	29.004
			1078.55	23.467	1	0	13.088	0.659	0.353	3.209	33.927	0.348	34.414	0.986	118.829	29.366	0	0	19.861	0	29.004
			1079.55	23.467	1	0	11.279	0.754	0.347	3.151	30.124	0.342	30.511	0.987	116.962	30.86	0	0	14.967	0	23.832
			1080.55	23.467	1	0	10.185	0.848	0.34	3.093	27.961	0.336	28.277	0.989	115.094	32.354	0	0	12.007	0	21.178
			1081.55	21.34	1	0	9.279	0.943	0.33	2.996	26.481	0.326	26.741	0.99	113.229	33.847	0	0	9.842	0	19.739
			1082.56	21.34	1	0	8.188	1.132	0.308	2.804	25.235	0.306	25.4	0.994	109.495	36.833	0	0	7.233	0	20.978
			1083.55	19.944	1	0	8.188	1.132	0.308	2.804	25.235	0.306	25.4	0.994	109.495	36.833	0	0	7.233	0	20.978
			1084.55	19.944	1	0	8.079	1.132	0.304	2.765	25.244	0.302	25.411	0.993	109.495	36.833	0	0	7.137	0	21.009
			1085.55	19.944	1	0	7.973	1.132	0.3	2.727	25.261	0.298	25.431	0.993	109.495	36.833	0	0	7.043	0	21.067
			1086.55	19.944	1	0	8.747	1.169	0.343	3.116	24.295	0.331	25.177	0.965	108.691	37.106	0	0	7.48	0	20.697
			1087.55	19.944	1	0	9.645	1.207	0.387	3.518	23.766	0.365	25.212	0.943	107.887	37.379	0	0	7.992	0	21.174
			1088.55	34.171	1	0	10.674	1.244	0.431	3.92	23.641	0.399	25.561	0.925	107.083	37.652	0	0	8.579	0	22.554
			1089.55	34.636	1	0	11.867	1.282	0.475	4.322	23.871	0.433	26.221	0.91	106.278	37.925	0	0	9.26	0	24.744
			1090.55	34.636	1	0	13.574	1.281	0.532	4.836	24.399	0.475	27.327	0.893	105.101	38.183	0	0	10.597	0	28.041
			1091.55	34.636	1	0	14.352	1.243	0.569	5.173	24.087	0.504	27.172	0.886	104.727	38.169	0	0	11.547	0	27.739
			1092.56	38.758	1	0	15.879	1.176	0.625	5.686	24.178	0.549	27.56	0.877	104.074	38.144	0	0	13.497	0	28.823
			1093.56	46.47	1	0	17.445	1.129	0.67	6.091	24.746	0.584	28.39	0.872	103.607	38.126	0	0	15.451	0	30.845
			1094.56	46.47	1	0	16.427	1.127	0.651	5.919	23.974	0.568	27.493	0.872	103.571	38.126	0	0	14.58	0	28.756
			1095.56	46.47	1	0	16.677	1.126	0.665	6.043	23.84	0.58	27.344	0.872	103.564	38.126	0	0	14.808	0	28.396
			1096.55	46.47	1	0	15.308	1.123	0.631	5.732	23.067	0.55	26.437	0.873	103.521	38.126	0	0	13.626	0	26.118
			1097.56	35.101	1	0	14.126	1.121	0.596	5.416	22.526	0.52	25.789	0.873	100.649	38.126	0	0	12.606	0	24.395
			1098.56	35.101	1	0	11.187	0.898	0.445	4.041	23.598	0.393	26.673	0.885	99.964	35.093	0	0	12.453	0	22.055
			1099.56	34.902	1	0	10.407	0.768	0.395	3.591	24.425	0.352	27.378	0.892	100.736	33.273	0	0	13.546	0	20.846
			1100.56	13.097	1	0	8.741	0.595	0.32	2.907	24.76	0.289	27.398	0.904	103.65	30.845	0	0	14.696	0	16.428
			1101.56	13.097	1	0	6.767	0.421	0.245	2.224	23.988	0.226	26.008	0.922	106.566	28.418	0	0	16.057	0	7.423
			1102.56	10.105	1	0	4.396	0.248	0.17	1.545	20.018	0.163	20.929	0.956	112.31	25.992	0	0	17.724	0	-16.195
			1103.56	10.105	1	0	7.009	0.448	0.27	2.455	22.714	0.236	25.964	0.875	111.261	28.677	0	0	15.645	0	7.822
			1104.56	10.105	1	0	9.073	0.648	0.37	3.364	22.403	0.31	26.756	0.837	110.213	31.362	0	0	14.002	0	15.61
			1105.56	46.337	1	0	11.412	0.848	0.495	4.502	21.524	0.405	26.304	0.818	106.336	34.048	0	0	13.458	0	19.206
			1106.56	46.337	1	0	13.576	1.048	0.62	5.64	20.714	0.501	25.671	0.807	102.459	36.733	0	0	12.954	0	21.841
			1107.56	51.722	1	0	15.584	1.248	0.746	6.778	19.964	0.596	24.975	0.799	98.581	39.418	0	0	12.488	0	23.923
			1108.56	51.722	1	0	16.277	1.297	0.778	7.076	20.008	0.624	24.967	0.801	97.978	39.806	0	0	12.55	0	24.398
			1109.56	51.722	1	0	16.976	1.346	0.811	7.375	20.057	0.652	24.969	0.803	97.375	40.194	0	0	12.612	0	24.899
			1110.56	57.239	1	0	17.285	1.395	0.827	7.522	20.052	0.666	24.911	0.805	96.772	40.581	0	0	12.391	0	25.219
			1111.56	57.239	1	0	17.583	1.444	0.844	7.669	20.034	0.68	24.839	0.807	96.169	40.969	0	0	12.176	0	25.494
			1112.56	57.106	1	0	17.87	1.493	0.86	7.816	20.005	0.695	24.755	0.808	95.566	41.357	0	0	11.969	0	25.729
			1113.56	57.106	1	0	17.462	1.429	0.83	7.544	20.219	0.671	25.012	0.808	96.269	40.926	0	0	12.216	0	25.957
			1114.56	57.106	1	0	17.037	1.366	0.8	7.271	20.428	0.647	25.26	0.809	96.973	40.495	0	0	12.474	0	26.145
			1115.56	47.267	1	0	16.445	1.302	0.763	6.94	20.615	0.618	25.482	0.809	97.634	40.064	0	0	12.628	0	26.243
			1116.56	47.267	1	0	15.838	1.239	0.727	6.609	20.8	0.588	25.699	0.809	98.294	39.634	0	0	12.787	0	26.316
			1117.56	45.007	1	0	15.215	1.175	0.691	6.278	20.981	0.559	25.912	0.81	98.955	39.203	0	0	12.949	0	26.361
			1118.56	45.007	1	0	15.068	1.175	0.684	6.216	20.985	0.554	25.921	0.81	98.912	39.203	0	0	12.824	0	26.385
			1119.56	45.007	1	0	14.039	1.156	0.644	5.851	20.756	0.523	25.562	0.812	98.481	39.361	0	0	12.14	0	25.726
			1120.56	45.007	1	0	13.436	1.138	0.618	5.616	20.678	0.503	25.377	0.815	98.136	39.519	0	0	11.809	0	25.526
			1121.56	33.905	1	0	12.865	1.119	0.592	5.382	20.645	0.484	25.241	0.818	97.792	39.677	0	0	11.495	0	25.456
			1122.56	36.431	1	0	12.324	1.101	0.566	5.147	20.659	0.465	25.155	0.821	97.447	39.835	0	0	11.198	0	25.52
			1123.56	36.431	1	0	12.333	1.076	0.564	5.129	20.721	0.465	25.153	0.824	96.758	40.107	0	0	11.46	0	26.006
			1124.56	36.431	1	0	13.063	1.07	0.592	5.385	20.898	0.487	25.41	0.822	96.456	40.222	0	0	12.204	0	26.893
			1125.56	44.342	1	0	13.658	1.065	0.613	5.573	21.109	0.503	25.704	0.821	96.111	40.337	0	0	12.829	0	27.858
			1126.56	43.279	1	0	14.317	1.059	0.634	5.76	21.401	0.52	26.097	0.82	95.767	40.452	0	0	13.522	0	29.047
			1127.56	43.279	1	0	15.798	1.091	0.705	6.413	21.246	0.574	26.101	0.814	95.681	40.481	0	0	14.477	0	29.035
			1128.56	43.279	1	0	16.606	1.129	0.761	6.918	20.74	0.616	25.622	0.809	95.939	40.395	0	0	14.704	0	27.587
			1129.56	60.297	1	0	17.534	1.168	0.82	7.453	20.363	0.661	25.27	0.806	96.198	40.309	0	0	15.017	0	26.418
			1130.56	62.824	1	0	18.443	1.177	0.876	7.964	20.052	0.704	24.966	0.803	96.528	40.194	0	0	15.664	0	25.37
			1131.56	62.824	1	0	19.434	1.187	0.932	8.475	19.864	0.747	24.802	0.801	96.858	40.079	0	0	16.369	0	24.695
			1132.56	61.959	1	0	19.248	1.159	0.922	8.385	19.859	0.739	24.774	0.802	96.93	40.05	0	0	16.61	0	24.648
			1133.56	61.959	1	0	18.887	1.13	0.905	8.227	19.836	0.726	24.727	0.802	97.002	40.021	0	0	16.708	0	24.542
			1134.56	57.04	1	0	18.517	1.136	0.87	7.911	20.23	0.703	25.027	0.808	97.375	39.892	0	0	16.297	0	25.167
			1135.56	57.04	1	0	18.231	1.17	0.838	7.618	20.714	0.682	25.437	0.814	97.677	39.792	0	0	15.576	0	26.045
			1136.56	51.256	1	0	18.161	1.205	0.814	7.4	21.273	0.668	25.915	0.821	97.978	39.691	0	0	15.076	0	27.074
			1137.56	51.256	1	0	18.357	1.239	0.805	7.316	21.778	0.666	26.325	0.827	98.28	39.591	0	0	14.818	0	27.892
			1138.56	53.982	1	0	19.325	1.293	0.853	7.751	21.685	0.712	25.974	0.835	99.027	39.404	0	0	14.946	0	26.527
			1139.56	53.982	1	0	20.367	1.313	0.918	8.344	21.245	0.767	25.422	0.836	99.472	39.318	0	0	15.512	0	24.82
			1140.56	72.929	1	0	20.792	1.333	0.95	8.636	20.967	0.794	25.074	0.836	99.917	39.232	0	0	15.598	0	23.626
			1141.56	72.929	1	0	20.989	1.353	0.974	8.855	20.657	0.815	24.687	0.837	100.362	39.145	0	0	15.513	0	22.278
			1142.56	61.959	1	0	21.183	1.373	0.998	9.073	20.36	0.836	24.316	0.837	100.807	39.059	0	0	15.428	0	20.933
			1143.56	61.959	1	0	21.215	1.485	0.978	8.889	20.879	0.829	24.632	0.848	101.726	38.829	0	0	14.284	0	21.085
			1144.56	61.959	1	0	21.243	1.597	0.958	8.705	21.406	0.822	24.937	0.858	102.645	38.6	0	0	13.298	0	21.171
			1145.56	66.214	1	0	21.771	1.71	0.968	8.798	21.758	0.841	25.051	0.869	103.564	38.37	0	0	12.735	0	20.652
			1146.56	66.214	1	0	22.256	1.822	0.978	8.891	22.057	0.859	25.107	0.879	104.483	38.14	0	0	12.216	0	19.931
			1147.56	65.35	1	0	22.703	1.934	0.988	8.984	22.309	0.878	25.115	0.888	105.402	37.91	0	0	11.739	0	19.032
			1148.56	65.35	1	0	21.345	1.806	0.908	8.251	22.789	0.813	25.434	0.896	106.163	37.551	0	0	11.819	0	19.853
			1149.56	65.35	1	0	19.968	1.678	0.827	7.518	23.34	0.749	25.784	0.905	106.925	37.192	0	0	11.9	0	20.731
			1150.56	39.423	1	0	18.733	1.55	0.753	6.842	23.991	0.69	26.168	0.917	107.686	36.833	0	0	12.086	0	21.668
			1151.56	39.423	1	0	17.458	1.422	0.678	6.165	24.728	0.631	26.561	0.931	108.447	36.474	0	0	12.277	0	22.583
			1152.56	40.619	1	0	16.843	1.317	0.645	5.862	25.011	0.61	26.455	0.945	108.849	36.417	0	0	12.793	0	22.568
			1153.56	40.619	1	0	17.696	1.339	0.689	6.267	24.595	0.65	26.086	0.943	108.49	36.719	0	0	13.214	0	22.013
			1154.56	54.248	1	0	18.685	1.362	0.738	6.705	24.29	0.694	25.816	0.941	108.131	37.02	0	0	13.721	0	21.723
			1155.56	54.248	1	0	19.616	1.384	0.782	7.111	24.063	0.734	25.629	0.939	107.772	37.322	0	0	14.169	0	21.66
			1156.56	55.444	1	0	20.609	1.407	0.827	7.516	23.935	0.775	25.541	0.937	107.413	37.623	0	0	14.648	0	21.876
			1157.56	55.444	1	0	20.703	1.407	0.83	7.549	23.939	0.778	25.539	0.937	107.413	37.623	0	0	14.715	0	21.87
			1158.56	55.444	1	0	20.798	1.407	0.834	7.582	23.945	0.782	25.538	0.938	107.413	37.623	0	0	14.782	0	21.867
			1159.56	55.444	1	0	15.38	1.377	0.672	6.11	21.954	0.626	23.582	0.931	104.513	39.259	0	0	11.166	0	18.948
			1160.56	55.444	1	0	13.744	1.363	0.596	5.421	22.102	0.552	23.862	0.926	103.063	40.078	0	0	10.086	0	21.353
			1161.56	28.52	1	0	13.744	1.363	0.596	5.421	22.102	0.552	23.862	0.926	103.063	40.078	0	0	10.086	0	21.353
			1162.56	28.52	1	0	12.395	1.348	0.52	4.731	22.827	0.479	24.81	0.92	101.612	40.897	0	0	9.196	0	25.584
			1163.56	30.248	1	0	11.265	1.333	0.445	4.042	24.273	0.405	26.62	0.912	100.161	41.716	0	0	8.451	0	31.595
			1164.56	30.248	1	0	11.397	1.333	0.45	4.089	24.274	0.41	26.618	0.912	100.161	41.716	0	0	8.55	0	31.589
			1165.56	30.248	1	0	11.723	1.287	0.464	4.215	24.186	0.422	26.595	0.909	99.615	41.745	0	0	9.11	0	31.68
			1166.56	30.248	1	0	11.833	1.241	0.467	4.247	24.184	0.424	26.661	0.907	99.07	41.773	0	0	9.538	0	31.976
			1167.56	33.107	1	0	11.954	1.194	0.471	4.28	24.2	0.426	26.745	0.905	98.524	41.802	0	0	10.008	0	32.31
			1168.56	31.445	1	0	12.088	1.148	0.474	4.313	24.237	0.428	26.852	0.903	97.978	41.831	0	0	10.527	0	32.685
			1169.56	31.445	1	0	12.236	1.102	0.478	4.345	24.297	0.43	26.984	0.9	97.433	41.859	0	0	11.103	0	33.106
			1170.56	31.445	1	0	12.291	1.132	0.484	4.404	24.118	0.434	26.931	0.896	97.806	41.716	0	0	10.857	0	32.737
			1171.56	31.445	1	0	12.543	1.177	0.501	4.559	23.822	0.445	26.816	0.888	98.366	41.5	0	0	10.657	0	32.088
			1172.56	35.234	1	0	12.936	1.214	0.524	4.761	23.56	0.462	26.68	0.883	98.832	41.321	0	0	10.651	0	31.433
			1173.56	35.234	1	0	13.981	1.24	0.603	5.481	22.144	0.524	25.476	0.869	98.904	41.189	0	0	11.271	0	28.15
			1174.56	37.362	1	0	14.366	1.268	0.629	5.717	21.835	0.544	25.258	0.864	99.199	41.055	0	0	11.328	0	27.291
			1175.56	37.362	1	0	15.651	1.284	0.715	6.499	20.939	0.611	24.513	0.854	99.098	40.969	0	0	12.185	0	25.031
			1176.56	63.821	1	0	17.177	1.301	0.803	7.299	20.473	0.679	24.199	0.846	98.883	40.883	0	0	13.207	0	23.928
			1177.56	63.821	1	0	20.408	1.333	0.965	8.773	20.26	0.804	24.317	0.833	98.51	40.711	0	0	15.31	0	23.898
			1178.56	64.486	1	0	19.977	1.292	0.942	8.565	20.284	0.783	24.408	0.831	98.007	40.854	0	0	15.462	0	24.521
			1179.56	64.486	1	0	19.558	1.251	0.92	8.367	20.298	0.763	24.492	0.829	97.447	40.998	0	0	15.634	0	25.112
			1180.56	56.575	1	0	18.93	1.21	0.89	8.091	20.285	0.735	24.55	0.826	96.93	41.141	0	0	15.645	0	25.615
			1181.56	56.575	1	0	18.263	1.169	0.858	7.796	20.275	0.706	24.615	0.824	96.528	41.285	0	0	15.623	0	26.128
			1182.56	53.716	1	0	17.941	1.156	0.832	7.564	20.519	0.687	24.864	0.825	96.686	41.17	0	0	15.526	0	26.677
			1183.56	53.716	1	0	18.095	1.183	0.83	7.547	20.765	0.689	25.035	0.829	97.289	40.912	0	0	15.294	0	26.679
			1184.56	55.976	1	0	18.208	1.211	0.827	7.516	21.004	0.689	25.198	0.834	97.749	40.653	0	0	15.038	0	26.652
			1185.56	55.976	1	0	18.5	1.238	0.832	7.564	21.23	0.697	25.342	0.838	98.165	40.395	0	0	14.939	0	26.567
			1186.56	55.444	1	0	19.307	1.286	0.853	7.751	21.659	0.725	25.471	0.85	98.869	39.993	0	0	15.008	0	26.142
			1187.56	55.444	1	0	19.797	1.307	0.866	7.876	21.871	0.744	25.475	0.858	99.012	39.849	0	0	15.149	0	25.864
			1188.56	60.563	1	0	20.038	1.327	0.869	7.898	22.091	0.753	25.502	0.866	99.371	39.705	0	0	15.098	0	25.642
			1189.56	60.563	1	0	20.319	1.348	0.873	7.935	22.312	0.763	25.53	0.874	99.874	39.562	0	0	15.078	0	25.421
			1190.56	56.774	1	0	21.549	1.438	0.926	8.416	22.369	0.813	25.473	0.878	100.994	39.131	0	0	14.987	0	24.248
			1191.56	56.774	1	0	22.211	1.508	0.963	8.758	22.198	0.843	25.369	0.875	101.827	38.844	0	0	14.733	0	23.213
			1192.56	73.062	1	0	22.866	1.577	1.002	9.107	22.015	0.874	25.246	0.872	102.66	38.557	0	0	14.496	0	22.088
			1193.56	73.062	1	0	23.787	1.647	1.052	9.56	21.851	0.914	25.135	0.869	103.277	38.269	0	0	14.441	0	20.965
			1194.56	73.328	1	0	24.701	1.717	1.101	10.013	21.696	0.955	25.027	0.867	103.895	37.982	0	0	14.386	0	19.813
			1195.56	73.328	1	0	23.341	1.663	1.026	9.329	21.979	0.897	25.156	0.874	104.282	38.068	0	0	14.037	0	20.588
			1196.56	73.328	1	0	22.524	1.609	0.967	8.789	22.487	0.853	25.487	0.882	104.67	38.155	0	0	14.002	0	21.943
			1197.56	48.065	1	0	21.697	1.554	0.907	8.242	23.07	0.809	25.86	0.892	105.058	38.241	0	0	13.959	0	23.375
			1198.56	53.317	1	0	20.557	1.412	0.815	7.409	24.223	0.738	26.743	0.906	105.718	37.997	0	0	14.563	0	25.842
			1199.56	53.317	1	0	19.314	1.269	0.723	6.576	25.521	0.668	27.654	0.923	106.379	37.752	0	0	15.222	0	28.169
			1200.56	42.88	1	0	19.366	1.18	0.708	6.435	26.062	0.656	28.128	0.927	106.652	37.422	0	0	16.409	0	29.006
			1201.56	42.88	1	0	18.903	1.092	0.676	6.149	26.513	0.629	28.493	0.931	106.925	37.092	0	0	17.317	0	29.535
			1202.56	42.88	1	0	19.307	1.068	0.706	6.42	25.905	0.654	27.964	0.926	106.451	37.221	0	0	18.081	0	28.566
			1203.56	42.88	1	0	20.297	1.133	0.772	7.016	24.999	0.709	27.198	0.919	105.704	37.681	0	0	17.921	0	27.296
			1204.56	63.223	1	0	21.271	1.197	0.837	7.613	24.213	0.765	26.518	0.913	104.957	38.14	0	0	17.764	0	26.151
			1205.56	64.685	1	0	21.575	1.237	0.868	7.893	23.725	0.79	26.086	0.909	104.096	38.585	0	0	17.447	0	25.64
			1206.56	64.685	1	0	21.868	1.276	0.899	8.173	23.257	0.815	25.667	0.906	103.234	39.03	0	0	17.141	0	25.131
			1207.56	53.118	1	0	21.093	1.25	0.86	7.82	23.423	0.781	25.805	0.908	103.119	39.016	0	0	16.872	0	25.559
			1208.56	53.118	1	0	20.254	1.225	0.817	7.427	23.657	0.743	26.013	0.909	103.004	39.002	0	0	16.539	0	26.167
			1209.56	50.325	1	0	19.279	1.2	0.769	6.991	23.9	0.701	26.219	0.912	103.22	38.916	0	0	16.069	0	26.638
			1210.56	50.325	1	0	18.915	1.201	0.756	6.871	23.859	0.689	26.165	0.912	103.55	38.844	0	0	15.755	0	26.377
			1211.56	48.73	1	0	18.425	1.201	0.737	6.704	23.822	0.673	26.117	0.912	103.765	38.772	0	0	15.337	0	26.132
			1212.56	48.73	1	0	18.141	1.202	0.727	6.613	23.778	0.664	26.064	0.912	103.981	38.7	0	0	15.09	0	25.869
			1213.56	47.001	1	0	18.712	1.258	0.758	6.891	23.587	0.692	25.822	0.913	104.426	38.585	0	0	14.879	0	24.862
			1214.56	47.001	1	0	19.421	1.312	0.793	7.213	23.433	0.725	25.63	0.914	104.541	38.542	0	0	14.8	0	24.087
			1215.56	60.497	1	0	20.057	1.367	0.826	7.509	23.287	0.756	25.457	0.915	104.684	38.499	0	0	14.674	0	23.344
			1216.56	60.497	1	0	20.83	1.421	0.864	7.853	23.165	0.791	25.31	0.915	104.943	38.456	0	0	14.655	0	22.658
			1217.56	59.566	1	0	21.912	1.476	0.912	8.293	23.11	0.837	25.18	0.918	105.56	38.269	0	0	14.848	0	21.748
			1218.56	59.566	1	0	22.158	1.476	0.92	8.364	23.171	0.846	25.198	0.92	105.948	38.126	0	0	15.017	0	21.539
			1219.56	63.09	1	0	22.379	1.475	0.927	8.424	23.235	0.854	25.223	0.921	106.422	37.982	0	0	15.168	0	21.35
			1220.56	63.09	1	0	22.681	1.475	0.936	8.509	23.312	0.864	25.255	0.923	106.867	37.839	0	0	15.375	0	21.182
			1221.56	62.691	1	0	22.891	1.502	0.934	8.495	23.584	0.868	25.394	0.929	106.968	37.939	0	0	15.24	0	21.678
			1222.56	62.691	1	0	22.763	1.529	0.922	8.384	23.779	0.86	25.499	0.933	106.709	38.183	0	0	14.888	0	22.331
			1223.56	59.034	1	0	22.863	1.556	0.919	8.353	23.988	0.86	25.617	0.936	106.451	38.427	0	0	14.694	0	23.011
			1224.56	59.034	1	0	22.991	1.583	0.917	8.333	24.195	0.862	25.728	0.94	106.106	38.671	0	0	14.524	0	23.666
			1225.56	61.959	1	0	22.463	1.506	0.865	7.864	25.004	0.82	26.369	0.948	106.695	38.327	0	0	14.918	0	25.104
			1226.56	61.959	1	0	22.471	1.402	0.844	7.671	25.567	0.804	26.839	0.953	107.628	37.738	0	0	16.032	0	25.68
			1227.56	45.539	1	0	22.48	1.297	0.823	7.478	26.149	0.787	27.317	0.957	108.562	37.149	0	0	17.327	0	26.23
			1228.56	51.987	1	0	22.211	1.193	0.793	7.205	26.708	0.763	27.752	0.962	109.495	36.561	0	0	18.615	0	26.619
			1229.56	51.987	1	0	21.9	1.089	0.763	6.933	27.24	0.738	28.141	0.968	110.428	35.972	0	0	20.11	0	26.85
			1230.56	51.987	1	0	22.523	1.089	0.782	7.109	27.321	0.757	28.223	0.968	110.428	35.972	0	0	20.683	0	27.048
			1231.56	51.987	1	0	18.83	1.159	0.717	6.518	24.993	0.694	25.814	0.968	108.16	37.207	0	0	16.241	0	22.749
			1232.56	51.987	1	0	16.442	1.23	0.652	5.927	24.069	0.631	24.855	0.968	105.891	38.442	0	0	13.37	0	21.949
			1233.56	30.381	1	0	14.772	1.3	0.587	5.336	24.081	0.569	24.86	0.969	103.622	39.677	0	0	11.361	0	23.867
			1234.56	30.381	1	0	12.931	1.371	0.506	4.602	24.502	0.491	25.281	0.969	101.353	40.912	0	0	9.435	0	26.849
			1235.56	30.381	1	0	11.624	1.441	0.425	3.867	26.263	0.413	27.078	0.97	99.084	42.147	0	0	8.067	0	33.04
			1236.56	25.129	1	0	11.195	1.441	0.41	3.724	26.27	0.397	27.076	0.97	99.084	42.147	0	0	7.769	0	33.036
			1237.56	25.129	1	0	11.162	1.377	0.418	3.804	25.593	0.398	26.891	0.952	99.098	42.046	0	0	8.107	0	32.61
			1238.56	25.129	1	0	11.543	1.313	0.459	4.176	24.054	0.428	25.83	0.931	99.113	41.946	0	0	8.794	0	30.019
			1239.56	33.307	1	0	12.567	1.248	0.516	4.693	23.254	0.473	25.399	0.916	99.127	41.845	0	0	10.067	0	28.91
			1240.56	44.01	1	0	14.831	1.248	0.649	5.904	21.814	0.586	24.182	0.902	99.414	41.386	0	0	11.882	0	24.837
			1241.56	44.01	1	0	18.091	1.248	0.783	7.115	22.08	0.699	24.72	0.893	99.701	40.926	0	0	14.496	0	25.657
			1242.56	69.405	1	0	20.495	1.312	0.89	8.089	22.05	0.795	24.685	0.893	99.974	40.567	0	0	15.621	0	24.799
			1243.56	69.405	1	0	21.734	1.376	0.965	8.771	21.61	0.862	24.193	0.893	100.247	40.208	0	0	15.795	0	22.55
			1244.56	68.94	1	0	22.601	1.394	1.004	9.131	21.598	0.9	24.103	0.896	101.238	39.476	0	0	16.215	0	20.94
			1245.56	68.94	1	0	22.107	1.348	0.966	8.778	21.944	0.868	24.411	0.899	101.956	39.102	0	0	16.405	0	21.389
			1246.56	57.173	1	0	21.602	1.301	0.927	8.425	22.306	0.836	24.728	0.902	102.674	38.729	0	0	16.599	0	21.843
			1247.56	56.508	1	0	21.845	1.29	0.917	8.339	22.782	0.827	25.26	0.902	103.981	38.183	0	0	16.939	0	22.482
			1248.56	56.508	1	0	22.1	1.31	0.932	8.469	22.71	0.839	25.229	0.9	103.948	38.234	0	0	16.873	0	22.412
			1249.56	56.508	1	0	22.765	1.37	0.969	8.809	22.533	0.868	25.16	0.896	103.851	38.384	0	0	16.614	0	22.273
			1250.56	78.181	1	0	23.702	1.451	1.023	9.299	22.278	0.91	25.034	0.89	103.722	38.586	0	0	16.336	0	21.976
			1251.56	74.391	1	0	24.914	1.568	1.103	10.027	21.78	0.974	24.678	0.883	104.182	38.628	0	0	15.889	0	20.546
			1252.56	74.391	1	0	24.01	1.524	1.061	9.649	21.791	0.939	24.621	0.885	104.9	38.27	0	0	15.754	0	19.872
			1253.56	66.347	1	0	23.531	1.506	1.038	9.44	21.819	0.92	24.621	0.886	105.187	38.126	0	0	15.621	0	19.672
			1254.56	66.347	1	0	22.839	1.471	1.006	9.147	21.834	0.894	24.58	0.888	105.761	37.839	0	0	15.524	0	19.136
			1255.56	63.688	1	0	22.513	1.453	0.971	8.831	22.283	0.873	24.8	0.898	106.781	37.365	0	0	15.492	0	18.988
			1256.56	63.688	1	0	23.334	1.479	0.982	8.925	22.868	0.894	25.098	0.911	107.448	37.085	0	0	15.777	0	19.267
			1257.56	62.824	1	0	23.935	1.488	0.999	9.078	23.067	0.914	25.202	0.915	107.671	36.991	0	0	16.09	0	19.368
			1258.56	70.868	1	0	24.907	1.505	1.02	9.275	23.505	0.942	25.462	0.923	108.116	36.805	0	0	16.552	0	19.724
			1259.56	70.868	1	0	25.778	1.537	1.032	9.385	24.059	0.964	25.756	0.934	108.878	36.604	0	0	16.774	0	20.079
			1260.56	70.868	1	0	26.261	1.552	1.047	9.52	24.172	0.982	25.788	0.937	109.193	36.589	0	0	16.925	0	20.087
			1261.56	67.743	1	0	25.331	1.566	1.012	9.196	24.146	0.952	25.668	0.941	109.509	36.575	0	0	16.172	0	19.641
			1262.56	67.743	1	0	24.481	1.581	0.976	8.873	24.194	0.922	25.622	0.944	109.825	36.561	0	0	15.482	0	19.415
			1263.56	59.034	1	0	24.313	1.614	0.953	8.66	24.637	0.908	25.836	0.954	110.515	36.431	0	0	15.068	0	19.663
			1264.56	59.034	1	0	24.928	1.631	0.968	8.8	24.868	0.929	25.906	0.96	110.888	36.316	0	0	15.282	0	19.569
			1265.56	63.09	1	0	25.56	1.649	0.983	8.94	25.109	0.95	25.992	0.966	111.261	36.202	0	0	15.502	0	19.518
			1266.56	72.862	1	0	26.983	1.666	1.025	9.318	25.441	0.996	26.192	0.971	111.635	36.087	0	0	16.193	0	19.803
			1267.56	72.862	1	0	26.705	1.653	0.995	9.044	25.935	0.977	26.413	0.982	112.037	36.001	0	0	16.158	0	20.334
			1268.56	72.862	1	0	25.74	1.622	0.952	8.658	26.093	0.941	26.403	0.988	112.065	36.029	0	0	15.873	0	20.493
			1269.56	48.996	1	0	23.415	1.59	0.862	7.838	26.201	0.858	26.323	0.995	112.094	36.058	0	0	14.722	0	20.447
			1270.56	48.996	1	0	21.404	1.559	0.772	7.018	26.729	0.775	26.619	1.004	112.123	36.087	0	0	13.727	0	21.476
			1271.56	42.88	1	0	19.648	1.528	0.682	6.198	27.761	0.692	27.344	1.015	112.152	36.115	0	0	12.858	0	23.636
			1272.56	42.88	1	0	19.766	1.556	0.692	6.289	27.544	0.701	27.167	1.014	111.994	36.331	0	0	12.706	0	23.462
			1273.56	42.88	1	0	19.882	1.583	0.702	6.38	27.328	0.711	26.989	1.013	111.836	36.546	0	0	12.558	0	23.283
			1274.56	52.32	1	0	20.503	1.611	0.73	6.635	27.118	0.738	26.824	1.011	111.678	36.762	0	0	12.729	0	23.129
			1275.56	52.32	1	0	21.142	1.638	0.758	6.889	26.945	0.765	26.691	1.01	111.52	36.977	0	0	12.904	0	23.063
			1276.56	52.187	1	0	21.798	1.666	0.786	7.144	26.807	0.792	26.591	1.008	111.362	37.192	0	0	13.084	0	23.08
			1277.56	52.187	1	0	20.88	1.642	0.762	6.924	26.481	0.768	26.253	1.009	111.189	37.365	0	0	12.715	0	22.553
			1278.56	52.187	1	0	20.415	1.618	0.751	6.825	26.251	0.758	26.008	1.009	111.017	37.537	0	0	12.615	0	22.27
			1279.56	44.276	1	0	19.969	1.595	0.74	6.731	26.024	0.748	25.759	1.01	110.845	37.709	0	0	12.523	0	21.966
			1280.56	48.73	1	0	19.529	1.571	0.73	6.636	25.799	0.738	25.512	1.011	110.673	37.882	0	0	12.433	0	21.658
			1281.56	48.73	1	0	18.728	1.486	0.71	6.455	25.383	0.724	24.892	1.02	110.759	37.681	0	0	12.606	0	19.748
			1282.56	48.73	1	0	18.729	1.424	0.714	6.489	25.206	0.733	24.54	1.027	111.017	37.307	0	0	13.15	0	18.174
			1283.56	45.539	1	0	18.026	1.363	0.693	6.302	24.936	0.717	24.102	1.035	111.276	36.934	0	0	13.228	0	16.272
			1284.56	45.539	1	0	17.316	1.301	0.673	6.115	24.637	0.701	23.632	1.043	111.534	36.561	0	0	13.306	0	14.189
			1285.56	41.882	1	0	16.597	1.24	0.652	5.927	24.306	0.685	23.128	1.051	111.793	36.187	0	0	13.384	0	11.9
			1286.56	41.882	1	0	16.325	1.24	0.641	5.827	24.318	0.674	23.141	1.051	111.793	36.187	0	0	13.165	0	11.947
			1287.56	41.882	1	0	16.062	1.24	0.63	5.727	24.344	0.662	23.167	1.051	111.793	36.187	0	0	12.953	0	12.042
			1288.56	41.882	1	0	15.376	1.3	0.621	5.644	23.701	0.647	22.741	1.042	110.658	36.934	0	0	11.832	0	11.795
			1289.56	41.882	1	0	15.272	1.359	0.628	5.713	23.302	0.649	22.576	1.032	109.366	37.681	0	0	11.236	0	12.469
			1290.56	38.824	1	0	15.524	1.259	0.686	6.236	21.623	0.679	21.84	0.99	107.169	38.585	0	0	12.33	0	11.967
			1291.56	44.409	1	0	15.831	1.159	0.744	6.76	20.26	0.71	21.225	0.955	104.972	39.49	0	0	13.661	0	11.782
			1292.56	61.029	1	0	15.597	1.059	0.754	6.858	19.581	0.699	21.133	0.927	102.932	40.395	0	0	14.733	0	13.516
			1293.56	61.029	1	0	16.275	0.899	0.774	7.04	19.707	0.703	21.702	0.908	102.028	40.553	0	0	18.107	0	16.424
			1294.56	45.472	1	0	16.27	0.739	0.778	7.069	19.338	0.691	21.768	0.888	101.281	40.711	0	0	22.017	0	17.314
			1295.56	45.472	1	0	15.398	0.739	0.731	6.644	19.473	0.649	21.914	0.889	101.439	40.711	0	0	20.836	0	17.815
			1296.56	45.472	1	0	13.105	0.721	0.621	5.649	19.453	0.557	21.686	0.897	102.947	39.605	0	0	18.166	0	15.177
			1297.56	45.472	1	0	11.823	0.704	0.559	5.08	19.475	0.507	21.473	0.907	104.297	38.499	0	0	16.799	0	12.458
			1298.56	24.664	1	0	10.721	0.686	0.496	4.511	19.843	0.456	21.582	0.919	105.647	37.393	0	0	15.623	0	10.825
			1299.56	24.664	1	0	11.184	0.721	0.536	4.869	19.259	0.483	21.338	0.903	105.115	37.379	0	0	15.516	0	9.754
			1300.56	24.664	1	0	11.376	0.755	0.553	5.027	19.046	0.492	21.408	0.89	104.584	37.365	0	0	15.059	0	9.871
			1301.56	58.569	1	0	12.643	0.808	0.633	5.755	18.588	0.551	21.347	0.871	102.703	38.456	0	0	15.655	0	11.58
			1302.56	51.256	1	0	14.015	0.86	0.713	6.482	18.376	0.61	21.464	0.856	100.822	39.547	0	0	16.3	0	13.888
			1303.56	51.256	1	0	15.947	0.976	0.807	7.336	18.627	0.676	22.243	0.837	99.141	40.38	0	0	16.346	0	17.798
			1304.56	51.256	1	0	15.978	1.039	0.799	7.264	18.92	0.663	22.787	0.83	99.342	40.122	0	0	15.375	0	19
			1305.56	55.91	1	0	15.893	1.103	0.793	7.205	19.033	0.653	23.102	0.824	99.544	39.863	0	0	14.411	0	19.397
			1306.56	55.91	1	0	15.818	1.166	0.786	7.147	19.153	0.643	23.433	0.817	99.745	39.605	0	0	13.561	0	19.817
			1307.56	49.129	1	0	15.751	1.23	0.78	7.089	19.279	0.632	23.78	0.811	99.946	39.346	0	0	12.806	0	20.26
			1308.56	49.129	1	0	15.358	1.23	0.759	6.904	19.304	0.616	23.813	0.811	99.946	39.346	0	0	12.486	0	20.362
			1309.56	49.129	1	0	14.653	1.232	0.706	6.418	19.811	0.571	24.486	0.809	99.529	39.734	0	0	11.893	0	23.081
			1310.56	49.129	1	0	14.825	1.234	0.694	6.309	20.393	0.56	25.263	0.807	99.113	40.122	0	0	12.014	0	25.928
			1311.56	38.16	1	0	15.001	1.236	0.682	6.2	20.999	0.549	26.077	0.805	98.696	40.51	0	0	12.137	0	28.69
			1312.56	45.14	1	0	15.977	1.249	0.73	6.638	20.899	0.585	26.068	0.802	97.82	40.883	0	0	12.792	0	29.202
			1313.56	45.14	1	0	17.063	1.262	0.778	7.076	20.948	0.622	26.232	0.799	96.944	41.256	0	0	13.521	0	30.14
			1314.56	65.15	1	0	18.126	1.273	0.826	7.513	20.969	0.659	26.288	0.798	96.485	41.242	0	0	14.239	0	30.231
			1315.56	65.15	1	0	18.517	1.284	0.853	7.758	20.752	0.68	26.044	0.797	96.025	41.228	0	0	14.422	0	29.571
			1316.56	54.115	1	0	18.919	1.295	0.88	8.004	20.56	0.701	25.829	0.796	95.566	41.213	0	0	14.609	0	28.972
			1317.56	54.115	1	0	20.05	1.45	0.899	8.173	21.441	0.729	26.426	0.811	97.246	40.581	0	0	13.829	0	29.125
			1318.56	54.115	1	0	21.908	1.605	0.966	8.778	21.896	0.799	26.455	0.828	98.926	39.95	0	0	13.653	0	27.735
			1319.56	71.333	1	0	24.541	1.759	1.065	9.685	22.301	0.895	26.535	0.84	100.606	39.318	0	0	13.948	0	26.378
			1320.56	87.288	1	0	27.29	1.914	1.165	10.593	22.736	0.992	26.716	0.851	102.286	38.686	0	0	14.257	0	25.198
			1321.56	87.288	1	0	28.012	1.896	1.161	10.552	23.42	0.998	27.23	0.86	103.952	38.054	0	0	14.771	0	25.501
			1322.56	87.288	1	0	25.909	1.724	1.076	9.786	23.288	0.926	27.076	0.86	103.507	38.054	0	0	15.027	0	25.736
			1323.56	52.652	1	0	21.008	1.363	0.855	7.771	23.566	0.739	27.244	0.865	102.315	38.155	0	0	15.418	0	27.548
			1324.56	43.279	1	0	21.008	1.363	0.855	7.771	23.566	0.739	27.244	0.865	102.315	38.155	0	0	15.418	0	27.548
			1325.56	43.279	1	0	20.008	1.173	0.835	7.588	22.828	0.728	26.185	0.872	101.999	38.255	0	0	17.052	0	25.533
			1326.56	57.638	1	0	25.441	1.207	1.139	10.353	21.303	0.959	25.295	0.842	102.716	37.853	0	0	21.085	0	22.271
			1327.56	80.574	1	0	29.3	1.223	1.258	11.437	22.224	1.049	26.656	0.834	103.291	37.652	0	0	23.954	0	25.612
			1328.56	114.213	1	0	29.3	1.223	1.258	11.437	22.224	1.049	26.656	0.834	103.291	37.652	0	0	23.954	0	25.612
			1329.56	82.901	1	0	30.427	1.257	1.334	12.128	21.79	1.098	26.488	0.823	104.167	37.35	0	0	24.214	0	24.542
			1330.56	82.901	1	0	27.962	1.29	1.247	11.336	21.45	1.009	26.51	0.809	104.613	37.049	0	0	21.676	0	23.96
			1331.56	82.901	1	0	27.962	1.29	1.247	11.336	21.45	1.009	26.51	0.809	104.613	37.049	0	0	21.676	0	23.96
			1332.56	82.901	1	0	21.478	1.219	1.053	9.573	19.459	0.857	23.898	0.814	104.756	37.235	0	0	17.625	0	16.773
			1333.56	82.901	1	0	17.181	1.147	0.861	7.825	18.985	0.707	23.102	0.822	104.885	37.422	0	0	14.977	0	14.724
			1334.56	18.415	1	0	14.008	1.076	0.669	6.078	19.86	0.557	23.822	0.834	105.015	37.609	0	0	13.021	0	17.761
			1335.56	19.013	1	0	11.567	1.004	0.476	4.331	22.927	0.407	26.81	0.855	105.144	37.796	0	0	11.517	0	26.823
			1336.56	19.013	1	0	10.425	0.944	0.335	3.047	29.255	0.295	33.219	0.881	104.584	38.312	0	0	11.048	0	40.561
			1337.56	19.013	1	0	11.29	0.954	0.381	3.46	27.922	0.329	32.34	0.863	103.895	38.643	0	0	11.832	0	39.53
			1338.56	35.966	1	0	12.197	0.965	0.424	3.856	27.083	0.36	31.878	0.85	103.22	38.973	0	0	12.642	0	39.16
			1339.56	33.506	1	0	13.237	0.975	0.468	4.253	26.672	0.392	31.813	0.838	102.545	39.303	0	0	13.571	0	39.465
			1340.56	33.506	1	0	16.499	1.145	0.606	5.509	25.895	0.505	31.086	0.833	102.1	39.504	0	0	14.404	0	38.27
			1341.56	33.506	1	0	18.247	1.305	0.693	6.302	25.193	0.58	30.131	0.836	102.344	39.375	0	0	13.985	0	36.002
			1342.56	64.951	1	0	20.213	1.464	0.791	7.187	24.588	0.663	29.321	0.839	102.573	39.246	0	0	13.805	0	33.782
			1343.56	64.951	1	0	22.128	1.624	0.888	8.073	24.059	0.746	28.624	0.841	102.803	39.117	0	0	13.629	0	31.613
			1344.56	65.882	1	0	23.153	1.699	0.931	8.46	24.059	0.789	28.392	0.847	103.536	38.671	0	0	13.629	0	30.134
			1345.56	65.882	1	0	22.357	1.615	0.879	7.987	24.563	0.75	28.775	0.854	104.038	38.356	0	0	13.847	0	30.774
			1346.56	47.666	1	0	21.243	1.53	0.817	7.429	25.043	0.703	29.103	0.86	104.541	38.04	0	0	13.881	0	31.262
			1347.56	47.666	1	0	20.062	1.446	0.753	6.845	25.611	0.654	29.497	0.868	105.043	37.724	0	0	13.872	0	31.87
			1348.56	44.542	1	0	18.883	1.362	0.689	6.262	26.287	0.604	29.957	0.877	105.546	37.408	0	0	13.864	0	32.589
			1349.56	44.542	1	0	19.142	1.42	0.703	6.387	26.169	0.616	29.829	0.877	105.603	37.408	0	0	13.482	0	32.16
			1350.56	44.542	1	0	19.387	1.478	0.716	6.513	26.036	0.628	29.682	0.877	105.661	37.408	0	0	13.12	0	31.677
			1351.56	52.253	1	0	19.971	1.535	0.744	6.76	25.877	0.652	29.503	0.877	105.718	37.408	0	0	13.007	0	31.114
			1352.56	52.253	1	0	20.544	1.593	0.771	7.007	25.716	0.676	29.323	0.877	105.776	37.408	0	0	12.895	0	30.531
			1353.56	53.583	1	0	21.108	1.651	0.798	7.255	25.554	0.7	29.14	0.877	105.833	37.408	0	0	12.785	0	29.93
			1354.56	53.583	1	0	20.916	1.643	0.791	7.193	25.535	0.698	28.953	0.882	106.235	37.264	0	0	12.728	0	29.282
			1355.56	53.583	1	0	20.998	1.636	0.794	7.222	25.527	0.705	28.765	0.887	106.566	37.121	0	0	12.836	0	28.619
			1356.56	49.993	1	0	20.972	1.628	0.794	7.215	25.518	0.709	28.579	0.893	106.896	36.977	0	0	12.881	0	27.953
			1357.56	53.317	1	0	20.946	1.621	0.793	7.207	25.507	0.712	28.394	0.898	107.226	36.833	0	0	12.925	0	27.281
			1358.56	53.317	1	0	20.955	1.601	0.8	7.273	25.277	0.719	28.109	0.899	107.14	37.02	0	0	13.09	0	26.98
			1359.56	53.317	1	0	21.277	1.589	0.818	7.436	25.094	0.732	28.034	0.895	106.652	37.35	0	0	13.393	0	27.417
			1360.56	55.976	1	0	21.189	1.576	0.821	7.464	24.892	0.731	27.941	0.891	106.307	37.681	0	0	13.441	0	27.799
			1361.56	55.976	1	0	21.101	1.564	0.824	7.491	24.691	0.731	27.847	0.887	105.962	38.011	0	0	13.49	0	28.169
			1362.56	54.314	1	0	20.217	1.475	0.769	6.987	25.306	0.684	28.436	0.89	106.12	38.04	0	0	13.703	0	29.902
			1363.56	54.314	1	0	19.285	1.399	0.705	6.411	26.252	0.634	29.209	0.899	106.695	37.738	0	0	13.787	0	31.394
			1364.56	34.902	1	0	18.616	1.322	0.65	5.913	27.411	0.592	30.135	0.91	107.269	37.437	0	0	14.08	0	33.109
			1365.56	34.902	1	0	18.034	1.246	0.601	5.46	28.677	0.554	31.1	0.922	107.772	37.135	0	0	14.478	0	34.773
			1366.56	37.761	1	0	17	1.134	0.54	4.909	29.928	0.504	32.078	0.933	108.131	36.79	0	0	14.989	0	36.332
			1367.56	37.761	1	0	16.849	1.099	0.538	4.889	29.734	0.5	32.007	0.929	107.987	36.747	0	0	15.326	0	36.198
			1368.56	34.171	1	0	16.691	1.065	0.536	4.869	29.524	0.495	31.919	0.925	107.844	36.704	0	0	15.678	0	36.029
			1369.56	34.171	1	0	16.247	1.03	0.525	4.771	29.275	0.483	31.796	0.921	107.7	36.661	0	0	15.777	0	35.789
			1370.56	34.171	1	0	16.334	1.027	0.55	4.998	28.089	0.499	30.948	0.908	106.953	36.948	0	0	15.911	0	34.611
			1371.56	34.171	1	0	17.09	1.058	0.595	5.409	27.202	0.535	30.23	0.9	106.35	37.279	0	0	16.15	0	33.63
			1372.56	46.071	1	0	17.869	1.09	0.64	5.82	26.477	0.572	29.644	0.893	105.747	37.609	0	0	16.396	0	32.863
			1373.56	49.195	1	0	18.471	1.077	0.687	6.245	25.488	0.606	28.904	0.882	105.158	37.939	0	0	17.157	0	31.807
			1374.56	49.195	1	0	18.995	1.063	0.728	6.618	24.718	0.635	28.347	0.872	104.57	38.269	0	0	17.862	0	31.102
			1375.56	49.727	1	0	18.928	1.019	0.733	6.665	24.397	0.636	28.134	0.867	104.584	38.269	0	0	18.583	0	30.705
			1376.56	47.799	1	0	18.324	0.98	0.717	6.522	24.083	0.619	27.894	0.863	104.699	38.198	0	0	18.69	0	30.113
			1377.56	47.799	1	0	17.713	0.942	0.702	6.378	23.746	0.603	27.628	0.859	104.814	38.126	0	0	18.799	0	29.451
			1378.56	43.943	1	0	16.92	0.949	0.67	6.087	23.777	0.576	27.622	0.861	104.914	38.054	0	0	17.833	0	29.314
			1379.56	43.943	1	0	16.315	0.955	0.643	5.849	23.871	0.555	27.683	0.862	105.015	37.982	0	0	17.077	0	29.336
			1380.56	39.09	1	0	15.759	0.962	0.617	5.611	24.047	0.533	27.836	0.864	105.115	37.91	0	0	16.382	0	29.569
			1381.56	39.09	1	0	16.401	1.043	0.654	5.947	23.725	0.566	27.413	0.865	104.785	38.169	0	0	15.719	0	28.818
			1382.56	39.09	1	0	17.143	1.125	0.699	6.351	23.317	0.606	26.898	0.867	104.167	38.427	0	0	15.241	0	27.782
			1383.56	56.242	1	0	18.223	1.206	0.758	6.887	22.937	0.658	26.425	0.868	103.55	38.686	0	0	15.108	0	26.785
			1384.56	58.702	1	0	19.285	1.288	0.817	7.424	22.589	0.71	25.995	0.869	102.932	38.944	0	0	14.978	0	25.844
			1385.56	58.702	1	0	19.943	1.353	0.846	7.693	22.592	0.742	25.758	0.877	102.401	39.102	0	0	14.742	0	25.265
			1386.56	58.702	1	0	19.913	1.337	0.831	7.555	22.958	0.736	25.936	0.885	102.487	39.002	0	0	14.898	0	25.631
			1387.56	48.929	1	0	19.71	1.32	0.808	7.349	23.348	0.723	26.12	0.894	102.861	38.901	0	0	14.928	0	26.009
			1388.56	51.19	1	0	19.764	1.277	0.804	7.307	23.509	0.72	26.238	0.896	103.32	38.729	0	0	15.481	0	26.166
			1389.56	51.19	1	0	19.821	1.233	0.799	7.265	23.674	0.718	26.359	0.898	103.78	38.557	0	0	16.078	0	26.326
			1390.56	57.173	1	0	20.32	1.205	0.824	7.491	23.515	0.735	26.369	0.892	104.153	38.485	0	0	16.861	0	26.312
			1391.56	57.173	1	0	19.662	1.114	0.775	7.044	24.101	0.69	27.071	0.89	105.201	37.681	0	0	17.653	0	27.028
			1392.56	57.173	1	0	18.939	1.022	0.726	6.596	24.672	0.645	27.763	0.889	106.25	36.876	0	0	18.524	0	27.627
			1393.56	34.836	1	0	17.498	0.959	0.648	5.887	25.441	0.579	28.436	0.895	107.212	36.144	0	0	18.254	0	28.148
			1394.56	34.836	1	0	16.098	0.895	0.57	5.178	26.494	0.514	29.36	0.902	108.174	35.412	0	0	17.991	0	29.149
			1395.56	31.246	1	0	16.773	0.979	0.591	5.371	26.766	0.533	29.647	0.903	108.375	35.383	0	0	17.129	0	29.576
			1396.56	31.246	1	0	18.309	1.127	0.679	6.175	25.618	0.608	28.599	0.896	107.614	36.087	0	0	16.24	0	28.033
			1397.56	64.22	1	0	19.87	1.276	0.776	7.055	24.482	0.691	27.501	0.89	106.853	36.79	0	0	15.577	0	26.142
			1398.56	64.22	1	0	21.699	1.424	0.884	8.033	23.591	0.783	26.622	0.886	106.092	37.494	0	0	15.24	0	24.602
			1399.56	67.012	1	0	22.209	1.445	0.917	8.34	23.27	0.813	26.258	0.886	106.178	37.58	0	0	15.365	0	23.691
			1400.56	67.012	1	0	19.102	1.192	0.762	6.926	23.895	0.681	26.73	0.894	107.872	36.346	0	0	16.021	0	23.611
			1401.56	42.481	1	0	17.829	1.097	0.7	6.367	24.158	0.629	26.906	0.898	108.507	35.883	0	0	16.247	0	23.542
			1402.56	38.359	1	0	17.284	1.066	0.676	6.143	24.235	0.608	26.948	0.899	108.719	35.728	0	0	16.218	0	23.47
			1403.56	38.359	1	0	16.841	1.068	0.652	5.924	24.489	0.588	27.156	0.902	108.46	35.944	0	0	15.764	0	24.394
			1404.56	38.359	1	0	17.83	1.198	0.701	6.377	24.23	0.63	26.985	0.898	107.354	36.777	0	0	14.889	0	25.035
			1405.56	59.034	1	0	19.834	1.37	0.803	7.3	23.69	0.718	26.507	0.894	105.881	37.886	0	0	14.481	0	25.164
			1406.56	59.034	1	0	20.751	1.503	0.856	7.781	23.34	0.763	26.171	0.892	104.211	39.045	0	0	13.803	0	25.809
			1407.56	62.757	1	0	20.751	1.503	0.856	7.781	23.34	0.763	26.171	0.892	104.211	39.045	0	0	13.803	0	25.809
			1408.56	62.757	1	0	19.769	1.422	0.802	7.287	23.692	0.717	26.495	0.894	104.383	38.815	0	0	13.905	0	26.546
			1409.56	40.952	1	0	18.088	1.279	0.706	6.423	24.482	0.635	27.217	0.9	104.684	38.413	0	0	14.143	0	28.148
			1410.56	40.952	1	0	16.764	1.177	0.633	5.755	25.224	0.572	27.89	0.904	104.9	38.126	0	0	14.243	0	29.579
			1411.56	43.212	1	0	15.723	1.08	0.579	5.264	25.747	0.523	28.482	0.904	105.23	37.681	0	0	14.561	0	30.467
			1412.56	43.212	1	0	14.835	0.983	0.532	4.833	26.315	0.48	29.12	0.904	105.56	37.235	0	0	15.097	0	31.372
			1413.56	24.132	1	0	13.878	0.885	0.484	4.402	26.85	0.437	29.723	0.903	105.891	36.79	0	0	15.675	0	32.103
			1414.56	25.196	1	0	13.069	0.793	0.467	4.245	26.009	0.415	29.254	0.889	105.158	36.934	0	0	16.476	0	31.414
			1415.56	25.196	1	0	12.172	0.701	0.45	4.089	24.9	0.393	28.498	0.874	104.426	37.078	0	0	17.364	0	30.024
			1416.56	37.495	1	0	12.11	0.706	0.467	4.247	23.864	0.404	27.611	0.864	103.363	37.666	0	0	17.153	0	28.926
			1417.56	37.495	1	0	11.942	0.711	0.481	4.376	22.852	0.412	26.727	0.855	102.301	38.255	0	0	16.795	0	27.737
			1418.56	29.916	1	0	11.78	0.716	0.496	4.505	21.91	0.419	25.891	0.846	101.238	38.844	0	0	16.453	0	26.56
			1419.56	29.916	1	0	13.54	0.878	0.573	5.211	22.115	0.484	26.18	0.845	101.31	38.944	0	0	15.418	0	27.286
			1420.56	29.916	1	0	15.429	1.04	0.673	6.115	21.704	0.567	25.728	0.844	101.339	39.045	0	0	14.829	0	25.953
			1421.56	63.289	1	0	17.857	1.203	0.795	7.225	21.421	0.67	25.419	0.843	101.367	39.145	0	0	14.849	0	24.851
			1422.56	70.535	1	0	20.291	1.365	0.917	8.336	21.22	0.772	25.199	0.842	101.396	39.246	0	0	14.868	0	23.907
			1423.56	70.535	1	0	22.969	1.56	1.045	9.496	21.199	0.881	25.147	0.843	101.295	39.476	0	0	14.722	0	23.494
			1424.56	70.535	1	0	23.721	1.593	1.072	9.744	21.354	0.905	25.29	0.844	101.123	39.605	0	0	14.887	0	24.013
			1425.56	72.33	1	0	23.427	1.627	1.056	9.598	21.425	0.893	25.336	0.846	101.037	39.734	0	0	14.402	0	24.254
			1426.56	72.33	1	0	23.151	1.66	1.04	9.453	21.514	0.881	25.403	0.847	100.951	39.863	0	0	13.948	0	24.551
			1427.56	65.217	1	0	22.893	1.693	1.024	9.307	21.621	0.868	25.49	0.848	100.865	39.993	0	0	13.522	0	24.901
			1428.56	65.217	1	0	22.436	1.693	1.002	9.113	21.642	0.85	25.516	0.848	100.908	39.993	0	0	13.252	0	24.974
			1429.56	65.217	1	0	20.066	1.632	0.887	8.067	21.836	0.759	25.516	0.856	101.554	39.849	0	0	12.298	0	24.942
			1430.56	65.217	1	0	18.552	1.57	0.799	7.267	22.379	0.692	25.852	0.866	102.157	39.705	0	0	11.815	0	25.837
			1431.56	34.104	1	0	17.152	1.509	0.711	6.467	23.215	0.625	26.441	0.878	102.76	39.562	0	0	11.368	0	27.368
			1432.56	35.966	1	0	15.854	1.447	0.623	5.667	24.448	0.557	27.353	0.894	103.363	39.418	0	0	10.954	0	29.615
			1433.56	35.966	1	0	15.443	1.391	0.588	5.344	25.216	0.532	27.882	0.904	103.737	39.303	0	0	11.099	0	30.851
			1434.56	35.966	1	0	16.52	1.397	0.646	5.871	24.555	0.579	27.407	0.896	103.507	39.332	0	0	11.827	0	29.752
			1435.56	53.383	1	0	17.521	1.402	0.698	6.347	24.092	0.62	27.113	0.889	103.277	39.361	0	0	12.495	0	29.067
			1436.56	53.383	1	0	17.706	1.408	0.715	6.504	23.765	0.631	26.935	0.882	103.047	39.389	0	0	12.579	0	28.653
			1437.56	53.383	1	0	17.893	1.413	0.733	6.66	23.456	0.642	26.766	0.876	102.818	39.418	0	0	12.663	0	28.258
			1438.56	41.683	1	0	17.032	1.413	0.697	6.34	23.454	0.611	26.77	0.876	102.818	39.418	0	0	12.054	0	28.269
			1439.56	41.683	1	0	16.249	1.413	0.662	6.02	23.566	0.58	26.906	0.876	102.818	39.418	0	0	11.5	0	28.611
			1440.56	41.683	1	0	15.536	1.413	0.627	5.7	23.796	0.549	27.177	0.876	102.818	39.418	0	0	10.995	0	29.284
			1441.56	41.683	1	0	15.536	1.413	0.627	5.7	23.796	0.549	27.177	0.876	102.818	39.418	0	0	10.995	0	29.284
			1442.56	41.683	1	0	16.294	1.648	0.651	5.915	24.194	0.576	27.327	0.885	103.004	39.476	0	0	9.886	0	29.039
			1443.56	41.683	1	0	16.913	1.883	0.674	6.129	24.34	0.603	27.214	0.894	103.191	39.533	0	0	8.98	0	28.074
			1444.56	49.528	1	0	17.772	2.119	0.711	6.467	24.321	0.642	26.934	0.903	103.378	39.591	0	0	8.389	0	26.605
			1445.56	49.528	1	0	18.525	2.354	0.749	6.805	24.157	0.682	26.524	0.911	103.564	39.648	0	0	7.87	0	24.702
			1446.56	54.048	1	0	18.962	2.368	0.762	6.924	24.309	0.705	26.246	0.926	104.182	39.447	0	0	8.007	0	23.501
			1447.56	54.048	1	0	19.086	2.147	0.751	6.827	24.751	0.702	26.479	0.935	104.613	39.188	0	0	8.888	0	24.56
			1448.56	46.004	1	0	19.49	1.927	0.752	6.84	25.151	0.71	26.645	0.944	105.043	38.93	0	0	10.116	0	25.396
			1449.56	46.004	1	0	19.487	1.706	0.74	6.729	25.462	0.706	26.695	0.954	105.474	38.671	0	0	11.424	0	25.88
			1450.56	49.993	1	0	19.482	1.485	0.728	6.618	25.752	0.702	26.714	0.964	105.905	38.413	0	0	13.119	0	26.237
			1451.56	49.993	1	0	19.986	1.493	0.75	6.816	25.655	0.719	26.754	0.959	106.135	38.255	0	0	13.384	0	26.046
			1452.56	49.993	1	0	20.61	1.501	0.776	7.051	25.582	0.74	26.813	0.954	106.35	38.097	0	0	13.727	0	25.901
			1453.56	53.251	1	0	20.889	1.51	0.789	7.176	25.481	0.749	26.841	0.949	106.566	37.939	0	0	13.838	0	25.672
			1454.56	54.58	1	0	21.173	1.518	0.803	7.302	25.388	0.759	26.873	0.945	106.781	37.781	0	0	13.95	0	25.454
			1455.56	54.58	1	0	21.461	1.526	0.817	7.427	25.304	0.768	26.911	0.94	106.996	37.623	0	0	14.063	0	25.246
			1456.56	54.58	1	0	20.999	1.534	0.817	7.427	24.765	0.767	26.379	0.939	106.896	37.752	0	0	13.687	0	24.015
			1457.56	54.58	1	0	20.464	1.542	0.813	7.391	24.258	0.762	25.881	0.937	106.81	37.882	0	0	13.268	0	22.829
			1458.56	53.251	1	0	19.603	1.551	0.796	7.238	23.732	0.745	25.356	0.936	106.738	38.011	0	0	12.642	0	21.514
			1459.56	53.251	1	0	18.819	1.559	0.779	7.085	23.278	0.728	24.908	0.935	106.666	38.14	0	0	12.073	0	20.38
			1460.56	48.996	1	0	18.103	1.567	0.763	6.933	22.89	0.712	24.531	0.933	106.594	38.269	0	0	11.553	0	19.422
			1461.56	48.996	1	0	17.985	1.55	0.745	6.775	23.262	0.696	24.921	0.933	106.379	38.37	0	0	11.606	0	20.882
			1462.56	48.996	1	0	18.129	1.532	0.74	6.725	23.61	0.691	25.284	0.934	106.163	38.47	0	0	11.832	0	22.212
			1463.56	47.467	1	0	18.597	1.515	0.747	6.793	23.969	0.698	25.666	0.934	105.934	38.571	0	0	12.277	0	23.555
			1464.56	51.456	1	0	19.102	1.497	0.755	6.86	24.367	0.705	26.089	0.934	105.704	38.671	0	0	12.757	0	24.968
			1465.56	51.456	1	0	19.634	1.514	0.776	7.056	24.36	0.722	26.174	0.931	105.474	38.844	0	0	12.97	0	25.44
			1466.56	51.456	1	0	19.936	1.548	0.802	7.295	23.946	0.744	25.819	0.927	105.474	38.916	0	0	12.882	0	24.473
			1467.56	56.176	1	0	19.96	1.581	0.818	7.44	23.526	0.757	25.448	0.924	105.474	38.987	0	0	12.622	0	23.431
			1468.56	56.176	1	0	19.984	1.615	0.834	7.585	23.12	0.769	25.086	0.922	105.474	39.059	0	0	12.373	0	22.384
			1469.56	56.774	1	0	20.007	1.649	0.85	7.731	22.728	0.781	24.735	0.919	105.474	39.131	0	0	12.133	0	21.333
			1470.56	56.774	1	0	20.05	1.649	0.852	7.747	22.729	0.783	24.731	0.919	105.474	39.131	0	0	12.159	0	21.322
			1471.56	56.774	1	0	20.093	1.649	0.854	7.764	22.73	0.785	24.727	0.919	105.474	39.131	0	0	12.185	0	21.311
			1472.56	56.774	1	0	18.321	1.572	0.777	7.067	22.727	0.727	24.316	0.935	106.207	38.715	0	0	11.656	0	19.563
			1473.56	56.774	1	0	16.654	1.495	0.7	6.362	22.907	0.667	24.026	0.953	106.939	38.298	0	0	11.143	0	18.152
			1474.56	31.312	1	0	15.128	1.417	0.622	5.656	23.353	0.608	23.907	0.977	107.671	37.882	0	0	10.673	0	17.269
			1475.56	30.98	1	0	13.725	1.34	0.545	4.951	24.15	0.548	23.982	1.007	108.404	37.465	0	0	10.241	0	17.019
			1476.56	30.98	1	0	12.432	1.263	0.467	4.245	25.44	0.489	24.296	1.047	109.136	37.049	0	0	9.843	0	17.532
			1477.56	30.98	1	0	13.276	1.317	0.529	4.809	24.03	0.531	23.939	1.004	107.786	37.666	0	0	10.081	0	17.358
			1478.56	30.98	1	0	14.673	1.398	0.623	5.668	22.592	0.595	23.653	0.955	105.762	38.592	0	0	10.496	0	17.867
			1479.56	51.921	1	0	15.88	1.465	0.7	6.361	21.829	0.647	23.608	0.925	104.075	39.364	0	0	10.836	0	18.896
			1480.56	51.921	1	0	16.112	1.479	0.714	6.49	21.713	0.656	23.618	0.919	103.738	39.518	0	0	10.894	0	19.161
			1481.56	51.256	1	0	17.135	1.533	0.774	7.039	21.32	0.697	23.686	0.9	102.387	40.136	0	0	11.177	0	20.295
			1482.56	51.256	1	0	17.1	1.533	0.773	7.024	21.322	0.696	23.688	0.9	102.387	40.136	0	0	11.154	0	20.304
			1483.56	51.256	1	0	17.065	1.533	0.771	7.009	21.325	0.694	23.691	0.9	102.387	40.136	0	0	11.132	0	20.312
			1484.56	51.256	1	0	17.065	1.533	0.771	7.009	21.325	0.694	23.691	0.9	102.387	40.136	0	0	11.132	0	20.312
			1485.56	51.256	1	0	13.824	1.413	0.656	5.966	20.229	0.589	22.529	0.898	101.22	40.495	0	0	9.785	0	17.513
			1486.56	51.256	1	0	11.282	1.293	0.542	4.923	19.93	0.485	22.274	0.895	100.054	40.854	0	0	8.728	0	17.705
			1487.56	20.742	1	0	10.557	1.244	0.499	4.541	20.186	0.446	22.603	0.893	95.51	40.998	0	0	8.483	0	19.249
			1488.56	20.742	1	0	9.195	1.014	0.416	3.782	20.883	0.364	23.879	0.875	90.683	40.624	0	0	9.07	0	23.339
			1489.56	22.005	1	0	7.632	0.783	0.333	3.024	21.305	0.282	25.164	0.847	85.858	40.251	0	0	9.744	0	26.752
			1490.56	23.534	1	0	7.624	0.649	0.341	3.1	20.429	0.283	24.598	0.83	81.967	39.591	0	0	11.751	0	24.307
			1491.56	23.534	1	0	7.018	0.514	0.324	2.947	19.292	0.265	23.637	0.816	82.154	38.93	0	0	13.644	0	20.508
			1492.56	23.534	1	0	6.019	0.38	0.304	2.76	16.905	0.243	21.155	0.799	86.418	38.269	0	0	15.84	0	11.337
			1493.56	15.157	1	0	9.682	0.678	0.483	4.393	18.382	0.388	22.904	0.803	88.07	39.562	0	0	14.276	0	19.267
			1494.56	15.157	1	0	12.685	0.976	0.663	6.025	18.042	0.533	22.435	0.804	89.721	40.854	0	0	12.992	0	19.254
			1495.56	83.233	1	0	16.475	1.275	0.995	9.042	15.836	0.801	19.674	0.805	91.373	42.147	0	0	12.925	0	9.994
			1496.56	83.233	1	0	20.142	1.384	1.174	10.673	16.462	0.953	20.271	0.812	90.77	42.247	0	0	14.553	0	12.277
			1497.56	133.824	1	0	24.414	1.493	1.324	12.038	17.745	1.081	21.73	0.817	90.166	42.348	0	0	16.348	0	17.678
			1498.56	74.79	1	0	24.883	1.305	1.27	11.542	18.758	1.044	22.811	0.822	91.99	41.156	0	0	19.073	0	20.017
			1499.56	65.084	1	0	25.539	1.116	1.215	11.045	19.965	1.007	24.098	0.828	93.814	39.964	0	0	22.889	0	22.649
			1500.56	65.084	1	0	22.378	1.029	0.995	9.045	21.267	0.841	25.168	0.845	95.997	39.016	0	0	21.739	0	24.404
			1501.56	65.084	1	0	22.263	1.132	0.965	8.769	21.939	0.82	25.795	0.851	96.356	39.26	0	0	19.671	0	26.254
			1502.56	60.696	1	0	22.62	1.234	0.963	8.758	22.414	0.825	26.18	0.856	96.715	39.504	0	0	18.327	0	27.393
			1503.56	64.685	1	0	22.93	1.337	0.962	8.747	22.833	0.829	26.495	0.862	97.074	39.748	0	0	17.156	0	28.312
			1504.56	64.685	1	0	21.705	1.38	0.894	8.131	23.283	0.782	26.623	0.875	97.878	39.777	0	0	15.731	0	28.562
			1505.56	64.685	1	0	20.601	1.321	0.842	7.653	23.435	0.743	26.544	0.883	98.323	39.562	0	0	15.6	0	28.186
			1506.56	42.547	1	0	19.277	1.261	0.777	7.065	23.702	0.694	26.551	0.893	98.768	39.346	0	0	15.282	0	28.022
			1507.56	43.212	1	0	18.782	1.183	0.78	7.087	22.952	0.688	26.007	0.883	99.917	38.758	0	0	15.874	0	25.866
			1508.56	43.212	1	0	17.855	1.105	0.758	6.895	22.35	0.663	25.574	0.874	101.066	38.169	0	0	16.159	0	23.918
			1509.56	65.483	1	0	18.337	1.086	0.804	7.307	21.637	0.689	25.242	0.857	101.769	37.796	0	0	16.885	0	22.391
			1510.56	57.638	1	0	18.792	1.067	0.847	7.702	21.017	0.713	24.966	0.842	102.473	37.422	0	0	17.612	0	20.982
			1511.56	57.638	1	0	19.287	1.048	0.891	8.096	20.499	0.737	24.758	0.828	103.177	37.049	0	0	18.404	0	19.742
			1512.56	57.638	1	0	18.041	1.124	0.833	7.571	20.585	0.695	24.68	0.834	101.468	38.183	0	0	16.045	0	21.311
			1513.56	57.638	1	0	17.408	1.201	0.799	7.26	20.782	0.671	24.726	0.84	99.759	39.318	0	0	14.497	0	23.175
			1514.56	46.27	1	0	16.886	1.277	0.764	6.949	21.122	0.648	24.924	0.847	98.05	40.452	0	0	13.221	0	25.393
			1515.56	46.27	1	0	15.647	1.354	0.704	6.396	21.318	0.601	24.941	0.855	96.341	41.587	0	0	11.559	0	27.017
			1516.56	46.27	1	0	14.684	1.43	0.643	5.844	21.95	0.555	25.422	0.863	94.632	42.721	0	0	10.269	0	29.808
			1517.56	37.428	1	0	14.646	1.407	0.647	5.885	21.722	0.564	24.934	0.871	95.049	42.448	0	0	10.411	0	28.167
			1518.56	37.428	1	0	15.408	1.384	0.713	6.485	20.724	0.628	23.542	0.88	95.465	42.175	0	0	11.136	0	23.789
			1519.56	47.799	1	0	16.284	1.36	0.779	7.085	20.033	0.692	22.564	0.888	95.882	41.902	0	0	11.97	0	20.277
			1520.56	68.209	1	0	18.301	1.337	0.872	7.927	20.109	0.779	22.509	0.893	96.298	41.63	0	0	13.686	0	19.708
			1521.56	68.209	1	0	21.358	1.345	0.97	8.815	21.111	0.867	23.614	0.894	97.72	40.926	0	0	15.875	0	22.081
			1522.56	68.209	1	0	23.406	1.377	1.03	9.362	21.804	0.917	24.481	0.891	98.725	40.495	0	0	17	0	23.889
			1523.56	69.871	1	0	23.635	1.408	1.029	9.351	22.064	0.913	24.869	0.887	99.73	40.064	0	0	16.784	0	24.203
			1524.56	67.81	1	0	23.859	1.44	1.027	9.34	22.32	0.908	25.255	0.884	100.735	39.634	0	0	16.574	0	24.481
			1525.56	67.81	1	0	22.77	1.421	0.966	8.785	22.634	0.857	25.523	0.887	101.554	39.303	0	0	16.02	0	24.737
			1526.56	67.81	1	0	21.562	1.372	0.906	8.235	22.833	0.81	25.527	0.894	101.367	39.404	0	0	15.718	0	25.076
			1527.56	47.932	1	0	21.038	1.266	0.864	7.856	23.267	0.775	25.952	0.897	102.918	38.456	0	0	16.623	0	24.973
			1528.56	49.727	1	0	20.596	1.159	0.83	7.549	23.604	0.746	26.268	0.899	104.469	37.508	0	0	17.764	0	24.524
			1529.56	53.982	1	0	20.088	1.053	0.797	7.242	23.876	0.718	26.505	0.901	106.02	36.561	0	0	19.073	0	23.814
			1530.56	56.575	1	0	21.098	0.997	0.823	7.478	24.207	0.735	27.077	0.894	107.757	35.512	0	0	21.17	0	23.62
			1531.56	56.575	1	0	22.016	1.021	0.825	7.496	25.235	0.737	28.227	0.894	108.849	35.096	0	0	21.555	0	25.711
			1532.56	56.575	1	0	22.121	1.103	0.814	7.398	25.802	0.733	28.646	0.901	108.203	35.728	0	0	20.059	0	27.598
			1533.56	50.392	1	0	20.696	1.184	0.761	6.922	25.896	0.691	28.542	0.907	107.556	36.36	0	0	17.476	0	28.208
			1534.56	50.392	1	0	19.595	1.266	0.709	6.445	26.415	0.649	28.875	0.915	106.91	36.991	0	0	15.483	0	29.805
			1535.56	39.157	1	0	18.72	1.347	0.657	5.969	27.326	0.606	29.588	0.924	106.264	37.623	0	0	13.898	0	32.179
			1536.56	39.157	1	0	16.712	1.257	0.585	5.318	27.294	0.537	29.722	0.918	105.489	38.025	0	0	13.299	0	33.305
			1537.56	39.157	1	0	14.869	1.166	0.513	4.667	27.571	0.468	30.245	0.912	104.713	38.427	0	0	12.75	0	35.15
			1538.56	26.592	1	0	13.763	1.076	0.476	4.324	27.432	0.43	30.341	0.904	103.938	38.829	0	0	12.793	0	36.051
			1539.56	26.592	1	0	12.65	0.985	0.438	3.98	27.251	0.392	30.435	0.895	103.162	39.232	0	0	12.837	0	36.881
			1540.56	26.592	1	0	11.529	0.895	0.4	3.636	27.018	0.354	30.529	0.885	102.387	39.634	0	0	12.881	0	37.63
			1541.56	26.592	1	0	10.256	0.895	0.369	3.358	26.028	0.327	29.402	0.885	102.387	39.634	0	0	11.46	0	35.48
			1542.56	26.592	1	0	9.237	0.895	0.339	3.08	25.558	0.3	28.863	0.885	102.387	39.634	0	0	10.321	0	34.392
			1543.56	16.421	1	0	8.975	0.965	0.341	3.104	24.763	0.303	27.882	0.888	100.735	40.395	0	0	9.302	0	33.295
			1544.56	16.421	1	0	10.073	1.035	0.462	4.204	20.606	0.413	23.082	0.893	99.084	41.156	0	0	9.736	0	21.699
			1545.56	27.456	1	0	11.142	1.032	0.741	6.733	14.227	0.618	17.061	0.834	97.72	41.414	0	0	10.8	0	-3.443
			1546.56	66.812	1	0	14.121	1.029	1.049	9.54	12.723	0.849	15.719	0.809	96.356	41.673	0	0	13.728	0	-11.184
			1547.56	119.066	1	0	17.41	1.026	1.173	10.66	14.036	0.938	17.539	0.8	94.991	41.931	0	0	16.975	0	0.341
			1548.56	119.066	1	0	21.653	0.953	1.263	11.477	16.143	0.997	20.439	0.79	95.279	41.429	0	0	22.726	0	13.052
			1549.56	57.372	1	0	19.78	0.88	1.234	11.22	15.006	0.95	19.504	0.769	95.566	40.926	0	0	22.477	0	8.494
			1550.56	57.372	1	0	14.314	0.954	0.683	6.205	19.739	0.558	24.13	0.818	96.399	40.323	0	0	14.998	0	23.731
			1551.56	57.372	1	0	14.314	0.954	0.683	6.205	19.739	0.558	24.13	0.818	96.399	40.323	0	0	14.998	0	23.731
			1552.56	27.39	1	0	13.866	0.992	0.595	5.407	21.995	0.508	25.764	0.854	96.815	40.021	0	0	13.983	0	27.677
			1553.56	27.39	1	0	13.474	1.029	0.507	4.608	25.134	0.457	27.87	0.902	97.232	39.719	0	0	13.097	0	32.235
			1554.56	28.188	1	0	13.13	1.066	0.419	3.811	29.677	0.407	30.596	0.97	97.648	39.418	0	0	12.317	0	37.35
			1555.56	28.188	1	0	13.275	1.066	0.424	3.855	29.665	0.411	30.603	0.969	97.648	39.418	0	0	12.453	0	37.363
			1556.56	28.188	1	0	13.275	1.066	0.424	3.855	29.665	0.411	30.603	0.969	97.648	39.418	0	0	12.453	0	37.363
			1557.56	28.188	1	0	12.832	1.142	0.442	4.018	27.608	0.413	29.575	0.933	97.002	40.021	0	0	11.237	0	36.083
			1558.56	28.188	1	0	12.309	1.256	0.469	4.264	25.075	0.415	28.338	0.885	96.033	40.926	0	0	9.8	0	34.558
			1559.56	34.171	1	0	11.965	1.351	0.491	4.468	23.336	0.417	27.504	0.848	95.225	41.679	0	0	8.857	0	33.569
			1560.56	34.171	1	0	11.665	1.383	0.491	4.464	22.795	0.411	27.232	0.837	94.956	41.931	0	0	8.437	0	33.228
			1561.56	34.171	1	0	12.755	1.5	0.635	5.774	19.333	0.513	23.931	0.808	94.477	42.326	0	0	8.503	0	24.852
			1562.56	32.575	1	0	12.984	1.511	0.659	5.994	18.962	0.532	23.504	0.807	94.489	42.304	0	0	8.594	0	23.486
			1563.56	32.575	1	0	15.43	1.576	0.923	8.391	16.123	0.739	20.134	0.801	94.561	42.175	0	0	9.792	0	10.779
			1564.56	85.626	1	0	21.82	1.689	1.36	12.368	15.507	1.083	19.48	0.796	94.686	41.949	0	0	12.919	0	6.936
			1565.56	121.791	1	0	29.698	1.648	1.546	14.052	18.561	1.243	23.086	0.804	97.306	40.424	0	0	18.018	0	18.404
			1566.56	121.791	1	0	29.52	1.575	1.468	13.347	19.392	1.189	23.938	0.81	98.825	39.605	0	0	18.74	0	19.991
			1567.56	81.837	1	0	31.199	1.478	1.442	13.111	20.813	1.18	25.438	0.818	100.85	38.514	0	0	21.112	0	22.933
			1568.56	76.984	1	0	30.458	1.504	1.309	11.898	22.405	1.099	26.672	0.84	103.823	37.322	0	0	20.257	0	24.148
			1569.56	76.984	1	0	29.774	1.529	1.175	10.685	24.404	1.019	28.155	0.867	106.795	36.13	0	0	19.468	0	25.75
			1570.56	77.449	1	0	29.755	1.653	1.161	10.551	24.769	1.02	28.183	0.879	107.743	36.029	0	0	18.005	0	25.178
			1571.56	77.449	1	0	27.79	1.525	1.011	9.187	26.488	0.907	29.507	0.898	110.802	34.119	0	0	18.223	0	25.31
			1572.56	76.917	1	0	25.735	1.397	0.86	7.816	28.732	0.794	31.128	0.923	113.86	32.209	0	0	18.416	0	25.823
			1573.56	27.124	1	0	22.853	1.147	0.708	6.433	30.719	0.665	32.697	0.94	115.971	30.4	0	0	19.931	0	26.527
			1574.56	26.858	1	0	19.454	0.896	0.555	5.049	32.838	0.536	34.026	0.965	118.082	28.591	0	0	21.717	0	26.348
			1575.56	26.858	1	0	15.42	0.645	0.405	3.68	34.785	0.409	34.444	1.01	120.193	26.781	0	0	23.906	0	23.933
			1576.56	26.858	1	0	15.388	0.645	0.404	3.673	34.781	0.408	34.44	1.01	120.193	26.781	0	0	23.857	0	23.925
			1577.56	26.858	1	0	14.435	0.784	0.408	3.713	32.822	0.412	32.519	1.009	116.847	29.467	0	0	18.403	0	25.357
			1578.56	26.858	1	0	13.837	0.924	0.413	3.753	31.488	0.416	31.216	1.009	113.501	32.152	0	0	14.978	0	27.448
			1579.56	28.321	1	0	13.032	1.063	0.408	3.713	30.229	0.412	29.98	1.008	110.156	34.837	0	0	12.257	0	29.2
			1580.56	28.321	1	0	12.475	1.203	0.404	3.673	29.44	0.407	29.209	1.008	106.81	37.523	0	0	10.373	0	31.56
			1581.56	25.395	1	0	12.066	1.342	0.4	3.633	28.935	0.403	28.719	1.008	103.464	40.208	0	0	8.991	0	34.191
			1582.56	25.395	1	0	11.63	1.248	0.396	3.596	28.079	0.39	28.468	0.986	102.2	40.61	0	0	9.322	0	34.416
			1583.56	25.395	1	0	11.456	1.153	0.407	3.698	26.794	0.391	27.848	0.962	100.893	41.012	0	0	9.934	0	33.8
			1584.56	26.991	1	0	11.552	1.059	0.427	3.88	25.635	0.401	27.257	0.94	99.587	41.414	0	0	10.91	0	33.184
			1585.56	32.043	1	0	11.668	0.964	0.447	4.062	24.599	0.411	26.716	0.921	98.28	41.816	0	0	12.099	0	32.614
			1586.56	32.043	1	0	11.881	0.868	0.461	4.191	24.109	0.413	26.911	0.896	97.476	41.587	0	0	13.694	0	32.828
			1587.56	32.043	1	0	12.405	0.865	0.47	4.276	24.665	0.418	27.744	0.889	97.935	40.955	0	0	14.338	0	33.826
			1588.56	30.115	1	0	12.482	0.863	0.465	4.224	25.122	0.41	28.482	0.882	98.438	40.323	0	0	14.467	0	34.546
			1589.56	30.115	1	0	12.56	0.86	0.459	4.171	25.594	0.401	29.254	0.875	98.94	39.691	0	0	14.598	0	35.274
			1590.56	30.115	1	0	11.309	0.858	0.419	3.813	25.204	0.364	29.056	0.867	99.486	39.059	0	0	13.18	0	34.022
			1591.56	30.115	1	0	11.432	0.893	0.443	4.025	24.198	0.394	27.195	0.89	99.012	39.361	0	0	12.799	0	30.358
			1592.56	18.947	1	0	12.869	0.928	0.59	5.365	20.489	0.543	22.286	0.919	98.538	39.662	0	0	13.861	0	16.831
			1593.56	37.894	1	0	15.05	1.012	0.781	7.096	18.213	0.7	20.315	0.896	98.208	39.892	0	0	14.877	0	9.466
			1594.56	79.111	1	0	17.576	1.095	0.971	8.827	17.175	0.857	19.46	0.883	97.878	40.122	0	0	16.054	0	5.826
			1595.56	93.405	1	0	22.734	1.178	1.133	10.302	19.108	0.992	21.837	0.875	97.504	40.352	0	0	19.299	0	15.645
			1596.56	93.405	1	0	26.048	1.226	1.238	11.258	20.073	1.067	23.302	0.861	97.648	40.28	0	0	21.246	0	20.374
			1597.56	72.862	1	0	24.71	1.3	1.201	10.918	19.688	1.007	23.472	0.839	98.151	40.165	0	0	19.008	0	20.479
			1598.56	72.862	1	0	23.226	1.326	1.121	10.187	19.851	0.939	23.681	0.838	98.51	40.122	0	0	17.516	0	20.981
			1599.56	66.68	1	0	22.461	1.352	1.064	9.669	20.243	0.891	24.165	0.838	98.869	40.079	0	0	16.613	0	22.321
			1600.56	66.68	1	0	22.643	1.378	1.068	9.713	20.332	0.894	24.288	0.837	99.228	40.036	0	0	16.432	0	22.536
			1601.56	74.458	1	0	24.61	1.506	1.127	10.247	21.022	0.962	24.637	0.853	100.965	39.318	0	0	16.337	0	21.897
			1602.56	74.458	1	0	26.968	1.609	1.201	10.922	21.666	1.042	24.97	0.868	102.344	38.643	0	0	16.763	0	21.307
			1603.56	92.407	1	0	29.451	1.711	1.276	11.596	22.332	1.123	25.367	0.88	103.722	37.968	0	0	17.211	0	20.84
			1604.56	91.344	1	0	31.309	1.814	1.326	12.058	22.875	1.184	25.627	0.893	105.101	37.293	0	0	17.263	0	19.894
			1605.56	91.344	1	0	31.418	1.874	1.289	11.718	23.646	1.178	25.883	0.914	106.867	36.546	0	0	16.762	0	18.906
			1606.56	91.344	1	0	29.81	1.833	1.201	10.915	24.07	1.11	26.03	0.925	107.255	36.474	0	0	16.265	0	19.387
			1607.56	62.026	1	0	28.354	1.791	1.115	10.14	24.626	1.046	26.264	0.938	107.643	36.403	0	0	15.829	0	20.114
			1608.56	63.023	1	0	26.974	1.75	1.03	9.365	25.345	0.981	26.605	0.953	108.03	36.331	0	0	15.417	0	21.131
			1609.56	63.023	1	0	25.766	1.751	0.961	8.733	25.965	0.929	26.843	0.967	108.662	36.36	0	0	14.712	0	21.849
			1610.56	63.023	1	0	25.946	1.795	0.979	8.902	25.671	0.944	26.617	0.964	108.906	36.46	0	0	14.456	0	21.228
			1611.56	68.209	1	0	26.007	1.838	0.994	9.033	25.377	0.956	26.387	0.962	109.15	36.561	0	0	14.148	0	20.583
			1612.56	68.209	1	0	26.066	1.882	1.008	9.164	25.089	0.967	26.158	0.959	109.394	36.661	0	0	13.853	0	19.929
			1613.56	67.81	1	0	26.122	1.925	1.022	9.295	24.806	0.978	25.932	0.957	109.639	36.762	0	0	13.57	0	19.269
			1614.56	67.81	1	0	25.305	1.851	0.969	8.807	25.329	0.937	26.195	0.967	110.055	36.589	0	0	13.669	0	20.024
			1615.56	67.81	1	0	24.947	1.777	0.932	8.469	25.935	0.912	26.487	0.979	110.471	36.417	0	0	14.036	0	20.845
			1616.56	50.392	1	0	24.601	1.704	0.896	8.142	26.565	0.889	26.775	0.992	110.888	36.245	0	0	14.44	0	21.632
			1617.56	55.843	1	0	24.234	1.63	0.86	7.815	27.223	0.865	27.053	1.006	111.304	36.072	0	0	14.869	0	22.37
			1618.56	55.843	1	0	22.867	1.568	0.805	7.322	27.379	0.824	26.754	1.023	110.902	36.388	0	0	14.58	0	22.397
			1619.56	55.843	1	0	22.826	1.581	0.817	7.425	26.956	0.837	26.306	1.025	110.084	36.876	0	0	14.44	0	22.02
			1620.56	49.794	1	0	22.128	1.336	0.708	6.436	29.944	0.722	29.379	1.019	113.961	32.64	0	0	16.563	0	22.799
			1621.56	54.181	1	0	19.805	1.091	0.571	5.189	32.917	0.579	32.439	1.015	117.838	28.404	0	0	18.15	0	21.888
			1622.56	19.678	1	0	16.99	0.846	0.434	3.942	36.592	0.437	36.324	1.007	121.715	24.168	0	0	20.074	0	20.921
			1623.56	10.238	1	0	12.994	0.596	0.303	2.753	38.881	0.301	39.088	0.995	125.004	21.023	0	0	21.802	0	18.772
			1624.56	10.238	1	0	8.359	0.346	0.162	1.475	43.186	0.156	44.96	0.961	128.292	17.878	0	0	24.188	0	19.659
			1625.56	6.316	1	0	7.382	0.352	0.125	1.14	49.514	0.122	50.894	0.973	126.885	19.458	0	0	20.948	0	30.832
			1626.56	7.446	1	0	7.108	0.359	0.117	1.064	51.282	0.115	52.083	0.985	125.478	21.037	0	0	19.789	0	35.268
			1627.56	7.446	1	0	8.632	0.482	0.19	1.725	40.195	0.184	41.417	0.97	119.217	26.207	0	0	17.917	0	33.805
			1628.56	7.446	1	0	10.682	0.598	0.278	2.531	34.775	0.268	36.178	0.961	114.363	29.797	0	0	17.875	0	32.724
			1629.56	34.437	1	0	12.313	0.713	0.364	3.305	31.207	0.347	32.662	0.955	109.509	33.387	0	0	17.26	0	32.659
			1630.56	35.766	1	0	15.549	0.901	0.538	4.889	27.115	0.512	28.492	0.952	106.077	36.144	0	0	17.261	0	28.386
			1631.56	35.766	1	0	18.67	1.088	0.705	6.413	25.105	0.67	26.431	0.95	102.645	38.901	0	0	17.157	0	27.447
			1632.56	65.35	1	0	20.653	1.16	0.792	7.198	24.824	0.752	26.124	0.95	104.067	38.068	0	0	17.807	0	25.094
			1633.56	63.156	1	0	22.588	1.231	0.874	7.947	24.663	0.831	25.951	0.95	105.489	37.235	0	0	18.343	0	22.952
			1634.56	63.156	1	0	25.779	1.411	1.007	9.154	24.585	0.956	25.902	0.949	107.57	36.331	0	0	18.269	0	20.481
			1635.56	63.156	1	0	27.922	1.628	1.112	10.105	24.255	1.053	25.61	0.947	108.891	36.187	0	0	17.156	0	18.432
			1636.56	79.909	1	0	27.922	1.628	1.112	10.105	24.255	1.053	25.61	0.947	108.891	36.187	0	0	17.156	0	18.432
			1637.56	81.638	1	0	27.606	1.623	1.09	9.911	24.448	1.036	25.737	0.95	109.753	35.986	0	0	17.014	0	18.433
			1638.56	81.638	1	0	26.711	1.561	1.036	9.414	24.869	0.989	26.038	0.955	110.715	35.721	0	0	17.111	0	19.062
			1639.56	56.043	1	0	24.407	1.42	0.924	8.396	25.384	0.888	26.407	0.961	110.967	35.559	0	0	17.193	0	20.401
			1640.56	56.043	1	0	23.762	1.391	0.895	8.135	25.485	0.861	26.473	0.963	111.017	35.527	0	0	17.079	0	20.64
			1641.56	51.854	1	0	22.426	1.325	0.831	7.551	25.859	0.805	26.674	0.969	111.319	35.34	0	0	16.925	0	21.101
			1642.56	51.854	1	0	22.593	1.372	0.843	7.667	25.695	0.818	26.499	0.97	111.419	35.283	0	0	16.467	0	20.308
			1643.56	60.297	1	0	22.322	1.419	0.841	7.644	25.501	0.815	26.295	0.97	111.52	35.225	0	0	15.731	0	19.414
			1644.56	60.297	1	0	22.373	1.466	0.851	7.735	25.291	0.825	26.076	0.97	111.62	35.168	0	0	15.261	0	18.454
			1645.56	55.178	1	0	21.762	1.484	0.831	7.551	25.211	0.81	25.84	0.976	112.152	34.924	0	0	14.664	0	17.154
			1646.56	55.178	1	0	20.755	1.455	0.785	7.136	25.422	0.771	25.89	0.982	112.582	34.737	0	0	14.265	0	17.044
			1647.56	45.14	1	0	19.9	1.426	0.743	6.751	25.746	0.735	26.026	0.989	113.013	34.55	0	0	13.955	0	17.193
			1648.56	45.14	1	0	19.4	1.397	0.716	6.505	26.023	0.713	26.104	0.997	113.444	34.363	0	0	13.887	0	17.161
			1649.56	46.204	1	0	18.905	1.368	0.689	6.26	26.33	0.692	26.193	1.005	113.875	34.177	0	0	13.819	0	17.162
			1650.56	46.204	1	0	19.098	1.372	0.699	6.356	26.199	0.697	26.289	0.997	112.913	34.794	0	0	13.922	0	18.719
			1651.56	46.204	1	0	19.294	1.376	0.71	6.453	26.076	0.701	26.388	0.988	111.951	35.412	0	0	14.026	0	20.232
			1652.56	48.663	1	0	19.027	1.379	0.704	6.402	25.923	0.69	26.448	0.98	110.988	36.029	0	0	13.794	0	21.588
			1653.56	48.663	1	0	18.769	1.383	0.699	6.351	25.779	0.679	26.523	0.972	110.026	36.647	0	0	13.569	0	22.941
			1654.56	44.342	1	0	18.519	1.387	0.693	6.3	25.644	0.668	26.611	0.964	109.064	37.264	0	0	13.352	0	24.291
			1655.56	44.342	1	0	18.185	1.387	0.68	6.182	25.662	0.655	26.626	0.964	109.064	37.264	0	0	13.111	0	24.329
			1656.56	44.342	1	0	17.862	1.387	0.667	6.064	25.699	0.643	26.658	0.964	109.064	37.264	0	0	12.878	0	24.415
			1657.56	44.342	1	0	17.862	1.387	0.667	6.064	25.699	0.643	26.658	0.964	109.064	37.264	0	0	12.878	0	24.415
			1658.56	44.342	1	0	17.862	1.387	0.667	6.064	25.699	0.643	26.658	0.964	109.064	37.264	0	0	12.878	0	24.415
			1659.56	44.342	1	0	17.862	1.387	0.667	6.064	25.699	0.643	26.658	0.964	109.064	37.264	0	0	12.878	0	24.415
			1660.56	44.342	1	0	17.862	1.387	0.667	6.064	25.699	0.643	26.658	0.964	109.064	37.264	0	0	12.878	0	24.415
			1661.56	44.342	1	0	17.862	1.387	0.667	6.064	25.699	0.643	26.658	0.964	109.064	37.264	0	0	12.878	0	24.415
			1662.56	44.342	1	0	15.988	1.656	0.622	5.655	24.835	0.605	25.516	0.973	107.93	38.011	0	0	9.656	0	21.583
			1663.56	44.342	1	0	15.187	1.925	0.583	5.302	25.284	0.574	25.68	0.985	106.795	38.758	0	0	7.891	0	22.391
			1664.56	29.384	1	0	14.634	2.193	0.544	4.949	26.195	0.543	26.262	0.997	105.661	39.504	0	0	6.672	0	24.352
			1665.56	31.445	1	0	14.994	2.137	0.613	5.575	23.811	0.599	24.367	0.977	104.857	39.447	0	0	7.017	0	18.798
			1666.56	31.445	1	0	15.393	2.08	0.682	6.2	21.962	0.655	22.853	0.961	104.053	39.389	0	0	7.4	0	13.738
			1667.56	67.211	1	0	16.331	1.755	0.714	6.487	22.155	0.674	23.456	0.945	104.383	38.585	0	0	9.306	0	15.715
			1668.56	67.211	1	0	17.323	1.429	0.739	6.718	22.522	0.686	24.255	0.929	104.713	37.781	0	0	12.119	0	18.161
			1669.56	39.888	1	0	19.173	1.104	0.764	6.949	23.811	0.698	26.061	0.914	105.043	36.977	0	0	17.367	0	23.197
			1670.56	39.888	1	0	17.476	1.104	0.682	6.202	24.317	0.623	26.62	0.914	105.043	36.977	0	0	15.829	0	24.703
			1671.56	39.888	1	0	13.74	1.054	0.54	4.909	24.093	0.495	26.304	0.916	104.713	37.393	0	0	13.036	0	24.721
			1672.56	39.888	1	0	11.86	1.004	0.48	4.364	23.33	0.441	25.382	0.919	104.383	37.81	0	0	11.813	0	23.045
			1673.56	19.944	1	0	10.545	0.954	0.426	3.876	23.279	0.394	25.194	0.924	104.053	38.226	0	0	11.054	0	23.349
			1674.56	19.944	1	0	9.389	0.904	0.373	3.389	23.626	0.347	25.397	0.93	103.722	38.643	0	0	10.386	0	24.707
			1675.56	22.071	1	0	8.996	0.856	0.375	3.405	22.445	0.34	24.7	0.909	102.918	38.758	0	0	10.512	0	23.047
			1676.56	22.071	1	0	10.426	0.858	0.488	4.44	19.953	0.431	22.589	0.883	102.444	38.456	0	0	12.157	0	15.92
			1677.56	40.486	1	0	13.953	0.964	0.765	6.955	17.18	0.649	20.263	0.848	100.692	38.973	0	0	14.468	0	7.613
			1678.56	57.771	1	0	18.433	1.071	1.035	9.411	16.875	0.86	20.323	0.83	98.94	39.49	0	0	17.208	0	8.457
			1679.56	111.886	1	0	24.658	1.178	1.281	11.645	18.334	1.051	22.351	0.82	97.188	40.007	0	0	20.932	0	16.857
			1680.56	111.886	1	0	28.896	1.283	1.471	13.376	18.782	1.201	23.006	0.816	95.91	40.825	0	0	22.523	0	20.167
			1681.56	103.775	1	0	30.982	1.388	1.61	14.635	18.469	1.308	22.738	0.812	94.632	41.644	0	0	22.321	0	20.33
			1682.56	103.775	1	0	23.932	1.22	1.308	11.889	17.459	1.066	21.419	0.815	99.96	38.198	0	0	19.619	0	9.703
			1683.56	103.775	1	0	19.009	1.052	1.011	9.189	17.805	0.829	21.715	0.82	105.288	34.751	0	0	18.077	0	4.115
			1684.56	11.501	1	0	14.972	0.883	0.738	6.711	18.996	0.611	22.936	0.828	110.615	31.305	0	0	16.948	0	1.514
			1685.56	13.163	1	0	15.365	0.919	0.733	6.662	19.689	0.607	23.77	0.828	111.089	31.219	0	0	16.722	0	4.331
			1686.56	13.163	1	0	15.747	0.954	0.727	6.613	20.378	0.603	24.598	0.828	111.563	31.132	0	0	16.503	0	6.947
			1687.56	101.98	1	0	19.464	1.158	0.919	8.351	20.164	0.754	24.56	0.821	106.709	34.493	0	0	16.811	0	13.606
			1688.56	101.98	1	0	21.594	1.244	1.024	9.307	20.143	0.844	24.446	0.824	103.191	36.92	0	0	17.356	0	17.833
			1689.56	75.056	1	0	24.877	1.331	1.166	10.604	20.431	0.965	24.684	0.828	99.673	39.346	0	0	18.696	0	22.693
			1690.56	48.132	1	0	23.226	1.213	1.042	9.471	21.265	0.874	25.342	0.839	101.008	38.413	0	0	19.141	0	23.364
			1691.56	60.563	1	0	20.559	1.088	0.864	7.855	22.571	0.74	26.36	0.856	103.837	36.762	0	0	18.9	0	23.68
			1692.56	60.563	1	0	19.336	0.962	0.77	6.998	23.656	0.674	27.034	0.875	106.666	35.11	0	0	20.095	0	22.874
			1693.56	42.88	1	0	19.39	0.954	0.757	6.878	24.123	0.665	27.438	0.879	108.16	34.392	0	0	20.329	0	22.629
			1694.56	43.744	1	0	18.581	0.945	0.706	6.418	24.76	0.624	27.995	0.884	109.653	33.674	0	0	19.654	0	22.738
			1695.56	43.744	1	0	18.708	1.031	0.713	6.482	24.813	0.627	28.207	0.88	109.61	34.105	0	0	18.149	0	23.83
			1696.56	43.744	1	0	19.439	1.125	0.767	6.973	24.082	0.668	27.659	0.871	108.073	35.254	0	0	17.285	0	24.276
			1697.56	62.89	1	0	20.031	1.218	0.818	7.44	23.35	0.706	27.068	0.863	106.537	36.403	0	0	16.44	0	24.524
			1698.56	60.829	1	0	20.567	1.312	0.87	7.907	22.637	0.744	26.457	0.856	105	37.551	0	0	15.674	0	24.634
			1699.56	60.829	1	0	21.056	1.406	0.921	8.375	21.947	0.782	25.841	0.849	103.464	38.7	0	0	14.976	0	24.64
			1700.56	60.829	1	0	20.519	1.448	0.91	8.273	21.677	0.77	25.605	0.847	102.961	38.987	0	0	14.167	0	24.338
			1701.56	60.829	1	0	20.219	1.491	0.907	8.249	21.445	0.766	25.41	0.844	102.459	39.275	0	0	13.562	0	24.141
			1702.56	59.167	1	0	19.943	1.533	0.905	8.225	21.236	0.761	25.242	0.841	101.956	39.562	0	0	13.007	0	24.011
			1703.56	59.965	1	0	19.688	1.576	0.902	8.202	21.047	0.757	25.097	0.839	101.453	39.849	0	0	12.496	0	23.941
			1704.56	59.965	1	0	19.453	1.618	0.9	8.178	20.876	0.752	24.973	0.836	100.951	40.136	0	0	12.023	0	23.928
			1705.56	59.965	1	0	18.261	1.576	0.827	7.522	21.286	0.698	25.247	0.843	100.692	40.28	0	0	11.59	0	25.099
			1706.56	59.965	1	0	18.261	1.576	0.827	7.522	21.286	0.698	25.247	0.843	100.692	40.28	0	0	11.59	0	25.099
			1707.56	59.965	1	0	17.11	1.533	0.753	6.844	21.898	0.641	25.709	0.852	100.434	40.423	0	0	11.159	0	26.749
			1708.56	35.168	1	0	15.887	1.491	0.674	6.125	22.695	0.581	26.329	0.862	100.175	40.567	0	0	10.657	0	28.739
			1709.56	35.168	1	0	14.772	1.448	0.595	5.407	23.875	0.52	27.288	0.875	99.917	40.711	0	0	10.199	0	31.439
			1710.56	33.705	1	0	11.843	1.039	0.404	3.675	27.72	0.362	30.917	0.897	103.765	37.293	0	0	11.4	0	35.037
			1711.56	33.705	1	0	11.843	1.039	0.404	3.675	27.72	0.362	30.917	0.897	103.765	37.293	0	0	11.4	0	35.037
			1712.56	15.29	1	0	10.637	0.855	0.348	3.164	28.565	0.313	31.739	0.9	105.819	35.512	0	0	12.438	0	34.177
			1713.56	16.487	1	0	9.302	0.671	0.296	2.692	28.791	0.268	31.82	0.905	107.874	33.73	0	0	13.854	0	31.619
			1714.56	16.487	1	0	9.56	0.622	0.367	3.34	23.678	0.314	27.704	0.855	105.589	34.493	0	0	15.364	0	24.07
			1715.56	16.487	1	0	11.599	0.756	0.494	4.492	21.738	0.408	26.295	0.827	101.25	37.036	0	0	15.333	0	24.708
			1716.56	57.372	1	0	12.844	0.891	0.586	5.326	20.544	0.475	25.337	0.811	96.914	39.577	0	0	14.42	0	26.051
			1717.56	57.372	1	0	15.232	1.159	0.785	7.137	18.466	0.621	23.361	0.79	88.242	44.66	0	0	13.142	0	27.554
			1718.56	47.001	1	0	14.513	1.159	0.746	6.782	18.514	0.59	23.419	0.791	88.242	44.66	0	0	12.522	0	27.72
			1719.56	47.001	1	0	14.697	1.176	0.751	6.829	18.632	0.59	23.714	0.786	88.974	44.243	0	0	12.501	0	27.944
			1720.56	47.001	1	0	14.471	1.192	0.733	6.664	18.815	0.572	24.102	0.781	89.707	43.827	0	0	12.138	0	28.407
			1721.56	51.323	1	0	15.231	1.209	0.773	7.027	18.79	0.599	24.233	0.775	90.425	43.41	0	0	12.6	0	28.138
			1722.56	51.323	1	0	16.489	1.195	0.843	7.662	18.647	0.652	24.104	0.774	91.803	42.534	0	0	13.796	0	26.521
			1723.56	60.297	1	0	18.01	1.182	0.913	8.296	18.8	0.705	24.35	0.772	93.182	41.658	0	0	15.242	0	25.923
			1724.56	70.203	1	0	19.4	1.151	0.969	8.813	19.039	0.751	24.589	0.774	93.828	41.199	0	0	16.849	0	25.966
			1725.56	70.203	1	0	19.222	1.121	0.953	8.662	19.166	0.739	24.698	0.776	94.489	40.739	0	0	17.144	0	25.629
			1726.56	70.203	1	0	18.537	1.077	0.911	8.284	19.286	0.712	24.675	0.782	96.169	39.734	0	0	17.209	0	24.067
			1727.56	45.805	1	0	17.221	1.063	0.84	7.635	19.426	0.66	24.733	0.785	97.188	39.188	0	0	16.194	0	23.371
			1728.56	46.47	1	0	17.449	1.05	0.857	7.793	19.269	0.678	24.363	0.791	98.208	38.643	0	0	16.624	0	21.389
			1729.56	46.47	1	0	17.689	1.036	0.875	7.951	19.132	0.696	24.027	0.796	99.228	38.097	0	0	17.077	0	19.439
			1730.56	75.987	1	0	19.55	1.104	0.928	8.435	20.003	0.748	24.817	0.806	100.233	37.939	0	0	17.709	0	21.351
			1731.56	75.987	1	0	21.562	1.186	0.995	9.042	20.656	0.807	25.445	0.812	100.233	38.327	0	0	18.181	0	23.59
			1732.56	63.488	1	0	23.685	1.268	1.061	9.649	21.329	0.867	26.112	0.817	100.233	38.715	0	0	18.679	0	25.831
			1733.56	68.674	1	0	22.427	1.209	0.96	8.731	22.27	0.793	26.985	0.825	100.98	38.499	0	0	18.556	0	27.9
			1734.56	68.674	1	0	20.646	1.149	0.841	7.649	23.341	0.703	27.945	0.835	101.726	38.284	0	0	17.965	0	30.022
			1735.56	42.414	1	0	19.127	1.008	0.76	6.909	23.769	0.637	28.349	0.838	102.473	37.681	0	0	18.979	0	30.309
			1736.56	36.431	1	0	17.091	0.866	0.663	6.027	24.112	0.559	28.608	0.843	103.22	37.078	0	0	19.726	0	30.176
			1737.56	36.431	1	0	14.888	0.725	0.566	5.145	24.272	0.48	28.597	0.849	103.966	36.474	0	0	20.535	0	29.327
			1738.56	36.431	1	0	17.437	0.982	0.64	5.822	25.675	0.556	29.573	0.868	104.067	36.977	0	0	17.753	0	31.943
			1739.56	36.431	1	0	19.636	1.239	0.726	6.6	25.824	0.641	29.267	0.882	104.167	37.48	0	0	15.843	0	31.531
			1740.56	67.145	1	0	21.408	1.497	0.812	7.378	25.39	0.725	28.415	0.894	104.268	37.982	0	0	14.304	0	29.695
			1741.56	64.885	1	0	21.364	1.503	0.806	7.324	25.531	0.725	28.377	0.9	105.288	37.853	0	0	14.214	0	29.373
			1742.56	64.885	1	0	21.632	1.509	0.811	7.371	25.69	0.734	28.362	0.906	106.307	37.724	0	0	14.331	0	29.104
			1743.56	34.437	1	0	19.982	1.259	0.724	6.578	26.386	0.653	29.239	0.902	107.226	37.092	0	0	15.876	0	30.804
			1744.56	38.16	1	0	18.119	1.008	0.643	5.847	26.605	0.578	29.606	0.899	108.145	36.46	0	0	17.979	0	31.169
			1745.56	38.16	1	0	14.684	0.772	0.517	4.696	26.362	0.471	28.89	0.913	108.82	36.001	0	0	19.026	0	29.211
			1746.56	38.16	1	0	14.278	0.787	0.486	4.415	27.309	0.454	29.21	0.935	108.576	36.173	0	0	18.151	0	30.165
			1747.56	22.803	1	0	13.665	0.801	0.443	4.031	28.665	0.427	29.794	0.962	108.332	36.345	0	0	17.051	0	31.648
			1748.56	24.132	1	0	13.122	0.816	0.401	3.647	30.463	0.399	30.616	0.995	108.088	36.517	0	0	16.077	0	33.543
			1749.56	24.132	1	0	13.98	0.912	0.45	4.087	29.185	0.445	29.5	0.989	107.413	37.092	0	0	15.333	0	32.064
			1750.56	24.132	1	0	15.483	0.993	0.542	4.927	26.954	0.52	28.106	0.959	106.982	37.494	0	0	15.598	0	29.49
			1751.56	54.248	1	0	16.75	0.99	0.631	5.733	25.059	0.599	26.372	0.95	107.413	37.279	0	0	16.922	0	24.87
			1752.56	53.516	1	0	18.712	0.987	0.751	6.831	23.49	0.71	24.874	0.944	106.925	37.063	0	0	18.959	0	20.305
			1753.56	53.583	1	0	21.211	0.984	0.872	7.929	22.935	0.82	24.396	0.94	106.436	36.848	0	0	21.552	0	18.463
			1754.56	64.286	1	0	20.386	0.867	0.808	7.349	23.589	0.77	24.759	0.953	105.891	36.431	0	0	23.507	0	19.154
			1755.56	64.286	1	0	19.11	0.75	0.739	6.716	23.936	0.715	24.746	0.967	106.264	36.015	0	0	25.473	0	18.649
			1756.56	33.041	1	0	17.71	0.72	0.68	6.182	24.017	0.656	24.911	0.964	106.724	35.656	0	0	24.61	0	18.547
			1757.56	30.381	1	0	15.882	0.689	0.589	5.351	24.789	0.565	25.815	0.96	108.102	35.297	0	0	23.05	0	20.538
			1758.56	34.038	1	0	14.272	0.658	0.497	4.52	26.263	0.475	27.502	0.955	109.481	34.938	0	0	21.676	0	24.324
			1759.56	33.905	1	0	14.215	0.673	0.512	4.653	25.463	0.48	27.172	0.937	110.701	34.708	0	0	21.128	0	23.099
			1760.56	33.905	1	0	14.411	0.687	0.536	4.869	24.713	0.493	26.827	0.921	111.003	34.478	0	0	20.97	0	21.788
			1761.56	37.894	1	0	14.545	0.699	0.548	4.985	24.397	0.502	26.653	0.915	110.357	34.809	0	0	20.815	0	21.907
			1762.56	38.293	1	0	14.745	0.701	0.567	5.155	23.928	0.512	26.498	0.903	109.409	35.254	0	0	21.028	0	22.284
			1763.56	38.293	1	0	14.74	0.704	0.577	5.247	23.505	0.515	26.364	0.892	108.461	35.699	0	0	20.95	0	22.704
			1764.56	40.087	1	0	15.481	0.706	0.605	5.504	23.544	0.54	26.415	0.891	108.174	35.886	0	0	21.928	0	23.154
			1765.56	37.295	1	0	16.634	0.708	0.653	5.938	23.453	0.582	26.313	0.891	107.887	36.072	0	0	23.482	0	23.203
			1766.56	47.267	1	0	17.963	0.711	0.701	6.373	23.606	0.625	26.485	0.891	107.599	36.259	0	0	25.272	0	23.962
			1767.56	54.181	1	0	18.599	0.717	0.706	6.415	24.301	0.631	27.174	0.894	108.03	35.914	0	0	25.94	0	25.117
			1768.56	54.181	1	0	18.978	0.723	0.701	6.376	24.963	0.629	27.818	0.897	108.461	35.57	0	0	26.242	0	26.102
			1769.56	41.617	1	0	18.14	0.718	0.667	6.065	25.067	0.597	27.996	0.895	108.878	35.153	0	0	25.272	0	25.835
			1770.56	35.899	1	0	16.472	0.696	0.583	5.3	25.979	0.52	29.115	0.892	109.624	34.464	0	0	23.68	0	27.267
			1771.56	35.899	1	0	15.151	0.673	0.503	4.571	27.627	0.446	31.117	0.888	110.371	33.775	0	0	22.499	0	30.335
			1772.56	26.193	1	0	15.221	0.69	0.503	4.571	27.815	0.449	31.162	0.893	109.538	34.32	0	0	22.059	0	31.29
			1773.56	27.523	1	0	15.709	0.707	0.52	4.727	27.816	0.466	31.012	0.897	108.705	34.866	0	0	22.232	0	31.849
			1774.56	41.617	1	0	14.86	0.723	0.498	4.525	27.54	0.448	30.588	0.9	107.872	35.412	0	0	20.548	0	31.854
			1775.56	41.617	1	0	14.514	0.757	0.505	4.589	26.623	0.457	29.434	0.905	106.709	36.23	0	0	19.183	0	30.744
			1776.56	28.52	1	0	14.098	0.79	0.508	4.616	25.795	0.462	28.376	0.909	105.546	37.049	0	0	17.845	0	29.689
			1777.56	28.52	1	0	12.956	0.804	0.47	4.276	25.623	0.426	28.267	0.906	105.675	37.078	0	0	16.122	0	29.477
			1778.56	28.52	1	0	12.755	0.817	0.465	4.227	25.551	0.42	28.289	0.903	105.804	37.106	0	0	15.609	0	29.559
			1779.56	29.185	1	0	13.386	0.831	0.499	4.536	25.017	0.449	27.778	0.901	105.934	37.135	0	0	16.112	0	28.419
			1780.56	39.822	1	0	13.638	0.819	0.503	4.573	25.26	0.45	28.26	0.894	106.537	36.819	0	0	16.648	0	29.048
			1781.56	39.822	1	0	13.803	0.808	0.503	4.576	25.518	0.447	28.763	0.887	107.14	36.503	0	0	17.091	0	29.69
			1782.56	29.85	1	0	14.225	0.782	0.502	4.562	26.318	0.443	29.811	0.883	107.614	36.158	0	0	18.181	0	31.411
			1783.56	28.653	1	0	13.656	0.757	0.468	4.256	27.011	0.411	30.8	0.877	108.088	35.814	0	0	18.035	0	32.875
			1784.56	28.653	1	0	13.663	0.779	0.461	4.192	27.497	0.407	31.144	0.883	106.998	36.473	0	0	17.531	0	34.494
			1785.56	28.653	1	0	14.773	0.874	0.517	4.698	26.756	0.467	29.596	0.904	103.867	38.484	0	0	16.9	0	34.31
			1786.56	37.495	1	0	14.773	0.874	0.517	4.698	26.756	0.467	29.596	0.904	103.867	38.484	0	0	16.9	0	34.31
			1787.56	38.492	1	0	15.355	0.922	0.546	4.967	26.396	0.499	28.915	0.913	102.302	39.489	0	0	16.662	0	34.283
			1788.56	38.492	1	0	15.441	0.971	0.574	5.22	25.338	0.52	27.982	0.906	101.31	39.92	0	0	15.902	0	32.847
			1789.56	38.492	1	0	15.135	0.972	0.572	5.198	24.944	0.512	27.835	0.896	101.654	39.576	0	0	15.567	0	32.033
			1790.56	37.229	1	0	15.295	0.963	0.589	5.352	24.472	0.519	27.784	0.881	103.393	38.353	0	0	15.875	0	30.125
			1791.56	37.362	1	0	15.16	0.962	0.591	5.369	24.175	0.516	27.692	0.873	103.925	37.924	0	0	15.753	0	29.253
			1792.56	37.362	1	0	15.762	0.951	0.622	5.651	23.865	0.537	27.635	0.864	105.733	36.733	0	0	16.574	0	27.235
			1793.56	45.871	1	0	17.943	0.928	0.68	6.182	24.795	0.59	28.577	0.868	108.095	35.451	0	0	19.33	0	27.382
			1794.56	48.796	1	0	18.055	0.929	0.688	6.251	24.676	0.6	28.269	0.873	108.418	35.325	0	0	19.435	0	26.438
			1795.56	48.796	1	0	19.241	0.92	0.716	6.505	25.252	0.629	28.72	0.879	109.753	34.651	0	0	20.915	0	26.356
			1796.56	47.733	1	0	19.366	0.878	0.713	6.484	25.421	0.642	28.242	0.9	111.02	33.926	0	0	22.051	0	24.004
			1797.56	46.669	1	0	19.922	0.85	0.723	6.573	25.739	0.658	28.291	0.91	111.792	33.445	0	0	23.437	0	23.303
			1798.56	46.47	1	0	20.317	0.811	0.736	6.693	25.692	0.674	28.063	0.916	113.013	32.741	0	0	25.052	0	21.489
			1799.56	50.658	1	0	21.298	0.768	0.753	6.842	26.236	0.69	28.624	0.917	114.248	31.98	0	0	27.732	0	21.525
			1800.56	53.184	1	0	23.61	0.746	0.824	7.487	26.514	0.764	28.574	0.928	114.851	31.736	0	0	31.666	0	20.973
			1801.56	53.184	1	0	23.803	0.693	0.754	6.853	29.025	0.709	30.867	0.94	117.508	29.093	0	0	34.368	0	21.189
			1802.56	70.269	1	0	23.994	0.64	0.681	6.189	32.158	0.652	33.589	0.957	120.164	26.451	0	0	37.514	0	21.493
			1803.56	23.268	1	0	24.212	0.591	0.6	5.456	36.514	0.595	36.833	0.991	122.62	23.909	0	0	40.995	0	22.069
			1804.56	26.393	1	0	22.022	0.588	0.531	4.829	37.51	0.535	37.243	1.007	122.563	23.996	0	0	37.453	0	23.029
			1805.56	26.393	1	0	20.408	0.544	0.443	4.025	41.343	0.455	40.217	1.028	123.841	22.933	0	0	37.514	0	25.638
			1806.56	30.248	1	0	19.576	0.57	0.475	4.32	37.145	0.478	36.897	1.007	121.241	24.929	0	0	34.368	0	24.55
			1807.56	40.885	1	0	18.559	0.595	0.498	4.529	33.748	0.491	34.229	0.986	118.642	26.925	0	0	31.182	0	23.874
			1808.56	34.038	1	0	15.968	0.618	0.488	4.44	29.734	0.469	30.991	0.959	114.047	30.429	0	0	25.822	0	24.24
			1809.56	34.038	1	0	15.024	0.595	0.476	4.325	28.605	0.457	29.756	0.961	112.755	31.305	0	0	25.242	0	23.175
			1810.56	23.135	1	0	13.704	0.593	0.431	3.92	28.779	0.41	30.253	0.951	110.759	32.813	0	0	23.118	0	26.944
			1811.56	26.06	1	0	12.907	0.59	0.407	3.702	28.69	0.383	30.503	0.941	109.552	34.32	0	0	21.861	0	29.897
			1812.56	26.06	1	0	12.009	0.612	0.377	3.427	28.939	0.351	31.101	0.931	108.906	35.412	0	0	19.616	0	32.727
			1813.56	26.06	1	0	12.084	0.636	0.379	3.444	29.094	0.353	31.203	0.932	110.256	34.995	0	0	18.989	0	32.35
			1814.56	23.999	1	0	11.893	0.661	0.372	3.38	29.277	0.347	31.333	0.934	110.816	34.579	0	0	18.004	0	31.999
			1815.56	23.733	1	0	11.798	0.647	0.383	3.478	28.169	0.352	30.635	0.919	111.046	34.277	0	0	18.224	0	30.162
			1816.56	23.733	1	0	11.624	0.634	0.39	3.545	27.173	0.353	30.004	0.906	111.276	33.976	0	0	18.328	0	28.381
			1817.56	29.65	1	0	11.589	0.597	0.404	3.669	26.02	0.36	29.204	0.891	110.945	34.091	0	0	19.419	0	26.832
			1818.56	28.52	1	0	11.619	0.596	0.41	3.727	25.676	0.361	29.194	0.88	109.969	34.751	0	0	19.502	0	27.876
			1819.56	28.52	1	0	11.619	0.595	0.415	3.776	25.338	0.361	29.173	0.869	108.992	35.412	0	0	19.535	0	28.863
			1820.56	25.861	1	0	11.549	0.631	0.403	3.664	26.115	0.351	30.001	0.87	108.346	35.957	0	0	18.297	0	31.437
			1821.56	25.528	1	0	11.825	0.66	0.416	3.784	26.002	0.36	30.094	0.864	108.088	35.957	0	0	17.905	0	31.656
			1822.56	25.528	1	0	12.088	0.69	0.429	3.904	25.866	0.368	30.148	0.858	107.829	35.957	0	0	17.53	0	31.788
			1823.56	32.908	1	0	12.018	0.682	0.438	3.982	25.187	0.373	29.592	0.851	108.217	35.412	0	0	17.612	0	29.82
			1824.56	32.908	1	0	11.976	0.675	0.448	4.069	24.537	0.378	29.055	0.845	108.605	34.866	0	0	17.737	0	27.799
			1825.56	28.719	1	0	13.193	0.761	0.488	4.44	25.024	0.414	29.507	0.848	108.935	34.55	0	0	17.341	0	28.229
			1826.56	28.719	1	0	14.025	0.854	0.507	4.609	25.848	0.435	30.154	0.857	108.878	34.78	0	0	16.43	0	29.887
			1827.56	39.09	1	0	14.683	0.946	0.522	4.747	26.453	0.452	30.562	0.866	108.82	35.01	0	0	15.514	0	30.969
			1828.56	39.09	1	0	15.618	1.039	0.55	5	26.866	0.48	30.783	0.873	108.763	35.239	0	0	15.029	0	31.621
			1829.56	37.96	1	0	16.496	1.132	0.578	5.253	27.137	0.508	30.866	0.879	108.705	35.469	0	0	14.572	0	31.959
			1830.56	37.96	1	0	16.401	1.132	0.574	5.222	27.141	0.505	30.871	0.879	108.705	35.469	0	0	14.489	0	31.969
			1831.56	37.96	1	0	16.307	1.132	0.571	5.191	27.146	0.502	30.878	0.879	108.705	35.469	0	0	14.406	0	31.984
			1832.56	37.96	1	0	14.368	1.109	0.523	4.756	26.076	0.46	29.658	0.879	108.748	35.484	0	0	12.956	0	29.473
			1833.56	37.96	1	0	12.946	1.086	0.479	4.355	25.634	0.421	29.165	0.879	108.791	35.498	0	0	11.921	0	28.45
			1834.56	22.071	1	0	11.734	1.063	0.435	3.953	25.566	0.382	29.1	0.879	108.834	35.512	0	0	11.039	0	28.382
			1835.56	23.268	1	0	11.333	0.998	0.422	3.84	25.324	0.368	29.099	0.87	108.978	35.311	0	0	11.355	0	28.195
			1836.56	23.268	1	0	11.074	0.933	0.423	3.845	24.609	0.364	28.582	0.861	109.122	35.11	0	0	11.869	0	26.8
			1837.56	33.838	1	0	12.261	0.891	0.471	4.285	24.375	0.403	28.526	0.854	109.222	34.895	0	0	13.761	0	26.386
			1838.56	38.16	1	0	13.66	0.849	0.516	4.693	24.717	0.438	29.103	0.849	109.323	34.679	0	0	16.089	0	27.43
			1839.56	38.16	1	0	14.74	0.783	0.531	4.824	25.795	0.447	30.592	0.843	109.682	34.206	0	0	18.816	0	29.939
			1840.56	38.16	1	0	13.993	0.76	0.507	4.607	25.575	0.427	30.383	0.842	109.94	33.947	0	0	18.416	0	29.101
			1841.56	28.055	1	0	12.975	0.736	0.47	4.273	25.506	0.395	30.365	0.84	110.199	33.689	0	0	17.624	0	28.65
			1842.56	25.927	1	0	12.041	0.713	0.433	3.938	25.612	0.363	30.565	0.838	110.457	33.43	0	0	16.898	0	28.649
			1843.56	25.927	1	0	10.576	0.666	0.38	3.453	25.505	0.318	30.442	0.838	109.696	33.732	0	0	15.875	0	28.903
			1844.56	25.927	1	0	10.017	0.643	0.362	3.289	25.276	0.304	30.042	0.841	108.676	34.292	0	0	15.568	0	28.975
			1845.56	20.409	1	0	9.615	0.621	0.35	3.184	24.979	0.296	29.573	0.845	107.657	34.852	0	0	15.493	0	28.867
			1846.56	22.071	1	0	9.772	0.609	0.365	3.316	24.322	0.304	29.206	0.833	106.695	35.354	0	0	16.057	0	28.864
			1847.56	22.071	1	0	9.941	0.597	0.379	3.449	23.741	0.312	28.889	0.822	105.733	35.857	0	0	16.662	0	28.943
			1848.56	30.78	1	0	10.389	0.607	0.395	3.591	23.876	0.32	29.435	0.811	105.79	35.799	0	0	17.104	0	30.019
			1849.56	30.78	1	0	10.662	0.618	0.406	3.687	23.906	0.325	29.872	0.8	105.848	35.742	0	0	17.247	0	30.84
			1850.56	25.595	1	0	10.94	0.629	0.416	3.784	23.946	0.329	30.311	0.79	105.905	35.685	0	0	17.393	0	31.644
			1851.56	25.595	1	0	10.73	0.673	0.403	3.66	24.432	0.32	30.738	0.795	105.345	35.972	0	0	15.952	0	32.945
			1852.56	25.595	1	0	10.649	0.716	0.392	3.565	25.028	0.314	31.262	0.801	104.785	36.259	0	0	14.868	0	34.381
			1853.56	26.26	1	0	10.895	0.76	0.397	3.613	25.394	0.32	31.497	0.806	104.225	36.546	0	0	14.339	0	35.245
			1854.56	27.323	1	0	11.392	0.769	0.414	3.76	25.539	0.334	31.625	0.808	104.412	36.331	0	0	14.81	0	35.177
			1855.56	27.323	1	0	11.685	0.779	0.419	3.807	25.894	0.339	31.989	0.809	104.598	36.115	0	0	15.008	0	35.532
			1856.56	30.98	1	0	11.884	0.744	0.422	3.836	26.042	0.34	32.285	0.807	105.345	35.613	0	0	15.964	0	35.33
			1857.56	27.323	1	0	11.982	0.71	0.422	3.836	26.156	0.339	32.559	0.803	106.092	35.11	0	0	16.872	0	35.068
			1858.56	27.323	1	0	12.304	0.71	0.429	3.902	26.407	0.345	32.814	0.805	106.264	35.139	0	0	17.325	0	35.552
			1859.56	27.323	1	0	12.615	0.744	0.44	4	26.515	0.357	32.716	0.81	105.69	35.67	0	0	16.947	0	36.163
			1860.57	29.717	1	0	13.416	0.787	0.464	4.218	26.856	0.379	32.879	0.817	105.201	36.23	0	0	17.051	0	37.243
			1861.56	34.57	1	0	13.416	0.787	0.464	4.218	26.856	0.379	32.879	0.817	105.201	36.23	0	0	17.051	0	37.243
			1862.56	34.57	1	0	13.628	0.795	0.466	4.238	27.174	0.382	33.199	0.819	105.288	36.259	0	0	17.142	0	37.822
			1863.56	28.055	1	0	13.683	0.769	0.461	4.193	27.509	0.376	33.706	0.816	105.949	35.756	0	0	17.794	0	37.955
			1864.57	28.055	1	0	12.699	0.701	0.411	3.732	28.465	0.335	34.932	0.815	107.377	34.554	0	0	18.109	0	38.172
			1865.57	28.055	1	0	12.668	0.686	0.404	3.673	28.795	0.331	35.119	0.82	107.485	34.356	0	0	18.48	0	38.16
			1866.57	24.997	1	0	12.687	0.679	0.402	3.658	28.928	0.331	35.189	0.822	107.528	34.277	0	0	18.679	0	38.147
			1867.57	26.326	1	0	12.829	0.658	0.409	3.722	28.672	0.337	34.873	0.822	107.643	34.105	0	0	19.486	0	37.381
			1868.57	26.326	1	0	13.123	0.633	0.424	3.853	28.227	0.347	34.427	0.82	107.772	33.925	0	0	20.716	0	36.374
			1869.57	30.381	1	0	13.349	0.629	0.433	3.94	28.06	0.355	34.296	0.818	107.786	33.918	0	0	21.209	0	36.145
			1870.56	30.514	1	0	14.146	0.649	0.479	4.358	26.963	0.392	32.992	0.817	107.284	34.349	0	0	21.783	0	34.641
			1871.57	30.514	1	0	14.568	0.669	0.51	4.635	26.185	0.416	32.074	0.816	106.781	34.78	0	0	21.763	0	33.682
			1872.57	41.617	1	0	14.953	0.719	0.545	4.957	25.288	0.447	30.829	0.82	105.852	35.559	0	0	20.805	0	32.545
			1873.57	36.431	1	0	14.89	0.726	0.546	4.962	25.177	0.448	30.673	0.821	105.719	35.67	0	0	20.516	0	32.41
			1874.57	36.431	1	0	15.031	0.754	0.564	5.124	24.689	0.464	30.001	0.823	105.187	36.115	0	0	19.935	0	31.742
			1875.57	36.431	1	0	13.036	0.759	0.509	4.625	23.729	0.42	28.747	0.825	105.273	36.144	0	0	17.184	0	29.129
			1876.57	36.431	1	0	11.769	0.763	0.47	4.273	23.202	0.389	28.019	0.828	105.359	36.173	0	0	15.42	0	27.524
			1877.57	23.401	1	0	10.737	0.768	0.431	3.92	23.085	0.358	27.774	0.831	105.445	36.202	0	0	13.985	0	26.991
			1878.57	23.534	1	0	9.882	0.772	0.392	3.567	23.357	0.328	27.977	0.835	105.532	36.23	0	0	12.794	0	27.51
			1879.57	23.534	1	0	9.161	0.777	0.354	3.215	24.039	0.297	28.64	0.839	105.618	36.259	0	0	11.79	0	29.061
			1880.57	23.534	1	0	10.276	0.871	0.4	3.635	24.051	0.336	28.652	0.839	105.115	36.647	0	0	11.795	0	29.596
			1881.57	23.534	1	0	11.453	0.965	0.449	4.085	24.006	0.377	28.602	0.839	104.613	37.034	0	0	11.863	0	29.947
			1882.57	38.758	1	0	12.643	1.06	0.499	4.536	23.998	0.419	28.594	0.839	104.11	37.422	0	0	11.932	0	30.358
			1883.57	40.021	1	0	13.462	1.043	0.527	4.795	24.155	0.443	28.783	0.839	105.015	36.905	0	0	12.902	0	30
			1884.57	40.021	1	0	14.426	1.027	0.556	5.053	24.54	0.466	29.244	0.839	105.919	36.388	0	0	14.044	0	30.23
			1885.57	32.974	1	0	13.694	0.917	0.522	4.747	24.623	0.438	29.356	0.839	107.327	35.484	0	0	14.937	0	29.222
			1886.57	32.974	1	0	12.755	0.806	0.485	4.407	24.484	0.407	29.192	0.839	108.734	34.579	0	0	15.818	0	27.527
			1887.57	27.589	1	0	11.699	0.696	0.447	4.067	24.044	0.375	28.671	0.839	110.141	33.674	0	0	16.809	0	24.907
			1888.57	27.589	1	0	11.302	0.696	0.431	3.92	24.102	0.362	28.742	0.839	110.141	33.674	0	0	16.239	0	25.071
			1889.57	27.589	1	0	10.932	0.696	0.415	3.773	24.223	0.348	28.886	0.839	110.141	33.674	0	0	15.707	0	25.405
			1890.57	27.589	1	0	13.699	1.015	0.465	4.229	27.823	0.402	32.197	0.864	110.457	33.918	0	0	13.496	0	32.32
			1891.57	27.589	1	0	16.35	1.334	0.535	4.86	29.3	0.474	33.06	0.886	110.773	34.162	0	0	12.256	0	33.59
			1892.57	44.276	1	0	18.555	1.653	0.604	5.491	29.679	0.546	32.856	0.903	111.089	34.407	0	0	11.225	0	32.625
			1893.57	50.658	1	0	20.418	1.972	0.673	6.122	29.459	0.617	32.131	0.917	111.405	34.651	0	0	10.354	0	30.447
			1894.57	50.658	1	0	20.031	1.936	0.641	5.827	30.346	0.593	32.802	0.925	112.123	34.421	0	0	10.344	0	31.529
			1895.57	50.658	1	0	18.275	1.582	0.557	5.067	31.626	0.514	34.31	0.922	112.525	33.947	0	0	11.554	0	34.786
			1896.57	16.819	1	0	15.462	1.227	0.455	4.133	32.461	0.417	35.405	0.917	112.927	33.473	0	0	12.6	0	36.874
			1897.57	16.487	1	0	12.089	0.873	0.352	3.198	32.159	0.32	35.376	0.909	113.329	32.999	0	0	13.854	0	36.659
			1898.57	16.487	1	0	8.76	0.574	0.292	2.651	27.113	0.258	30.691	0.883	111.793	33.717	0	0	15.251	0	29.298
			1899.57	16.487	1	0	9.366	0.631	0.327	2.973	26.101	0.286	29.801	0.876	109.854	34.909	0	0	14.849	0	29.442
			1900.57	30.647	1	0	9.974	0.687	0.363	3.304	25.209	0.316	28.991	0.87	107.915	36.101	0	0	14.514	0	29.609
			1901.57	28.586	1	0	10.555	0.744	0.4	3.635	24.411	0.346	28.24	0.864	105.977	37.293	0	0	14.194	0	29.778
			1902.57	28.586	1	0	11.11	0.8	0.436	3.965	23.687	0.375	27.538	0.86	104.038	38.485	0	0	13.888	0	29.948
			1903.57	28.586	1	0	10.519	0.795	0.413	3.753	23.687	0.355	27.528	0.86	104.943	37.896	0	0	13.235	0	29.048
			1904.57	28.586	1	0	10.323	0.79	0.403	3.662	23.811	0.347	27.672	0.86	105.848	37.307	0	0	13.074	0	28.484
			1905.57	22.869	1	0	10.132	0.784	0.393	3.571	23.953	0.338	27.837	0.86	106.752	36.719	0	0	12.917	0	27.95
			1906.57	25.262	1	0	10.312	0.754	0.398	3.62	23.974	0.34	28.078	0.854	106.566	36.532	0	0	13.669	0	28.238
			1907.57	25.262	1	0	10.315	0.724	0.393	3.575	24.206	0.333	28.548	0.848	106.307	36.345	0	0	14.24	0	29.018
			1908.57	30.381	1	0	10.809	0.7	0.405	3.685	24.529	0.342	29.11	0.843	105.144	36.747	0	0	15.45	0	30.839
			1909.57	26.924	1	0	11.087	0.675	0.41	3.731	24.773	0.344	29.59	0.837	103.981	37.149	0	0	16.43	0	32.391
			1910.57	26.924	1	0	11.403	0.65	0.415	3.776	25.085	0.346	30.152	0.832	102.818	37.551	0	0	17.543	0	34.014
			1911.57	26.924	1	0	11.143	0.65	0.405	3.682	25.143	0.337	30.216	0.832	102.746	37.551	0	0	17.143	0	34.137
			1912.57	26.924	1	0	11.143	0.65	0.405	3.682	25.143	0.337	30.216	0.832	102.746	37.551	0	0	17.143	0	34.137
			1913.57	26.924	1	0	9.046	0.62	0.365	3.32	22.532	0.304	27.068	0.832	103.694	36.747	0	0	14.6	0	26.224
			1914.57	26.924	1	0	7.551	0.589	0.327	2.969	20.922	0.272	25.121	0.833	104.713	35.943	0	0	12.815	0	19.849
			1915.57	13.695	1	0	6.381	0.559	0.288	2.618	19.936	0.24	23.923	0.833	105.733	35.139	0	0	11.419	0	14.862
			1916.57	14.094	1	0	5.441	0.528	0.249	2.267	19.504	0.208	23.387	0.834	106.752	34.335	0	0	10.297	0	11.628
			1917.57	14.094	1	0	5.056	0.502	0.225	2.044	19.982	0.183	24.493	0.816	106.178	34.234	0	0	10.076	0	14.973
			1918.57	14.094	1	0	5.54	0.506	0.24	2.18	20.545	0.192	25.714	0.799	104.656	34.938	0	0	10.958	0	19.726
			1919.57	18.747	1	0	6.072	0.509	0.254	2.305	21.312	0.199	27.187	0.784	103.062	35.642	0	0	11.92	0	24.618
			1920.57	18.681	1	0	6.793	0.503	0.279	2.538	21.618	0.213	28.363	0.762	102.243	35.613	0	0	13.515	0	27.224
			1921.57	18.681	1	0	7.708	0.496	0.304	2.76	22.522	0.226	30.255	0.744	101.425	35.584	0	0	15.547	0	31.007
			1922.57	22.603	1	0	7.819	0.485	0.314	2.855	22.026	0.232	29.837	0.738	102.2	34.852	0	0	16.114	0	29.078
			1923.57	22.204	1	0	7.943	0.475	0.325	2.951	21.583	0.238	29.461	0.733	102.976	34.119	0	0	16.736	0	27.153
			1924.57	22.204	1	0	9.634	0.562	0.408	3.707	21.272	0.3	28.877	0.737	101.453	34.852	0	0	17.13	0	27.305
			1925.57	22.204	1	0	10.977	0.661	0.472	4.291	21.285	0.351	28.639	0.743	99.156	36.316	0	0	16.611	0	29.167
			1926.57	46.337	1	0	12.285	0.759	0.537	4.885	21.174	0.402	28.305	0.748	96.858	37.781	0	0	16.181	0	30.645
			1927.57	43.943	1	0	13.527	0.858	0.603	5.48	20.975	0.453	27.898	0.752	94.561	39.246	0	0	15.773	0	31.821
			1928.57	43.943	1	0	14.708	0.956	0.668	6.075	20.722	0.504	27.451	0.755	92.263	40.711	0	0	15.385	0	32.785
			1929.57	43.943	1	0	14.024	0.991	0.631	5.738	20.962	0.478	27.681	0.757	93.9	40.122	0	0	14.148	0	32.437
			1930.57	43.943	1	0	13.778	1.026	0.609	5.533	21.404	0.463	28.16	0.76	95.537	39.533	0	0	13.424	0	32.613
			1931.57	34.038	1	0	13.557	1.062	0.586	5.327	21.914	0.447	28.716	0.763	97.174	38.944	0	0	12.77	0	32.919
			1932.57	36.431	1	0	13.356	1.097	0.563	5.122	22.496	0.432	29.352	0.766	98.811	38.356	0	0	12.177	0	33.349
			1933.57	36.431	1	0	13.173	1.132	0.541	4.916	23.153	0.416	30.07	0.77	100.448	37.767	0	0	11.637	0	33.899
			1934.57	36.431	1	0	13.102	1.065	0.534	4.856	23.237	0.411	30.173	0.77	101.166	37.235	0	0	12.298	0	33.437
			1935.57	36.431	1	0	12.474	0.999	0.507	4.611	23.214	0.391	30.144	0.77	101.884	36.704	0	0	12.489	0	32.687
			1936.57	31.844	1	0	11.825	0.932	0.48	4.365	23.147	0.37	30.057	0.77	102.603	36.173	0	0	12.686	0	31.792
			1937.57	27.456	1	0	11.156	0.866	0.453	4.12	23.025	0.349	29.899	0.77	103.32	35.641	0	0	12.889	0	30.721
			1938.57	27.456	1	0	11.032	0.859	0.421	3.831	24.474	0.33	31.215	0.784	104.612	35.569	0	0	12.837	0	33.265
			1939.57	27.456	1	0	11.452	0.89	0.425	3.864	25.25	0.336	31.92	0.791	104.9	35.799	0	0	12.874	0	34.913
			1940.57	28.852	1	0	11.452	0.89	0.425	3.864	25.25	0.336	31.92	0.791	104.9	35.799	0	0	12.874	0	34.913
			1941.57	28.852	1	0	11.875	0.92	0.429	3.896	26.02	0.342	32.608	0.798	105.187	36.029	0	0	12.91	0	36.463
			1942.57	28.653	1	0	12.289	0.95	0.432	3.925	26.786	0.347	33.28	0.805	105.474	36.259	0	0	12.936	0	37.924
			1943.57	28.653	1	0	11.938	0.935	0.423	3.848	26.515	0.344	32.623	0.813	105.636	36.313	0	0	12.771	0	36.882
			1944.57	28.653	1	0	11.781	0.926	0.42	3.818	26.352	0.343	32.23	0.818	105.733	36.345	0	0	12.728	0	36.241
			1945.57	26.592	1	0	11.56	0.913	0.415	3.775	26.135	0.342	31.71	0.824	105.862	36.388	0	0	12.656	0	35.368
			1946.57	27.057	1	0	11.342	0.901	0.41	3.731	25.919	0.341	31.194	0.831	105.991	36.431	0	0	12.585	0	34.475
			1947.57	27.057	1	0	11.126	0.889	0.406	3.687	25.704	0.34	30.681	0.838	106.12	36.474	0	0	12.516	0	33.559
			1948.57	27.057	1	0	10.915	0.873	0.401	3.645	25.473	0.336	30.437	0.837	105.79	36.704	0	0	12.509	0	33.433
			1949.57	27.057	1	0	10.891	0.856	0.404	3.669	25.22	0.337	30.187	0.835	105.46	36.934	0	0	12.72	0	33.286
			1950.57	25.063	1	0	10.867	0.84	0.406	3.693	24.968	0.339	29.935	0.834	105.13	37.164	0	0	12.939	0	33.128
			1951.57	27.922	1	0	10.841	0.823	0.409	3.716	24.715	0.34	29.681	0.833	104.799	37.393	0	0	13.166	0	32.958
			1952.57	27.922	1	0	10.814	0.807	0.411	3.74	24.463	0.342	29.427	0.831	104.469	37.623	0	0	13.401	0	32.777
			1953.57	27.922	1	0	10.665	0.79	0.403	3.66	24.613	0.334	29.65	0.83	104.354	37.465	0	0	13.496	0	33.009
			1954.57	27.922	1	0	10.024	0.773	0.378	3.435	24.612	0.313	29.688	0.829	104.239	37.307	0	0	12.961	0	32.861
			1955.57	22.138	1	0	9.432	0.757	0.353	3.209	24.743	0.292	29.891	0.828	104.124	37.149	0	0	12.467	0	33.04
			1956.57	19.678	1	0	8.884	0.74	0.328	2.984	25.02	0.271	30.278	0.826	104.009	36.991	0	0	12.009	0	33.572
			1957.57	19.678	1	0	8.375	0.723	0.303	2.758	25.464	0.25	30.879	0.825	103.895	36.833	0	0	11.583	0	34.484
			1958.57	19.678	1	0	8.19	0.723	0.296	2.691	25.524	0.244	30.964	0.824	103.895	36.833	0	0	11.327	0	34.643
			1959.57	19.678	1	0	8.19	0.723	0.296	2.691	25.524	0.244	30.964	0.824	103.895	36.833	0	0	11.327	0	34.643
			1960.57	19.678	1	0	7.964	0.763	0.293	2.664	25.188	0.241	30.572	0.824	103.119	37.393	0	0	10.436	0	34.708
			1961.57	19.678	1	0	7.772	0.803	0.29	2.636	24.932	0.239	30.278	0.823	102.344	37.953	0	0	9.674	0	34.931
			1962.57	18.681	1	0	7.558	0.844	0.285	2.595	24.723	0.235	30.025	0.823	101.568	38.514	0	0	8.959	0	35.207
			1963.57	18.681	1	0	7.373	0.884	0.281	2.553	24.592	0.231	29.868	0.823	100.793	39.074	0	0	8.342	0	35.648
			1964.57	18.149	1	0	7.211	0.924	0.276	2.511	24.527	0.227	29.791	0.823	100.017	39.634	0	0	7.805	0	36.226
			1965.57	18.149	1	0	7.513	0.903	0.291	2.647	24.198	0.238	29.632	0.817	100.247	39.361	0	0	8.323	0	35.565
			1966.57	18.149	1	0	7.857	0.881	0.306	2.784	24.029	0.248	29.644	0.811	100.477	39.088	0	0	8.916	0	35.23
			1967.57	23.667	1	0	8.325	0.86	0.324	2.942	24.05	0.26	29.887	0.805	100.707	38.815	0	0	9.682	0	35.344
			1968.57	23.667	1	0	8.88	0.838	0.341	3.1	24.303	0.273	30.401	0.799	100.936	38.542	0	0	10.592	0	35.965
			1969.57	23.933	1	0	9.551	0.817	0.358	3.258	24.824	0.285	31.239	0.795	101.166	38.269	0	0	11.691	0	37.141
			1970.57	23.933	1	0	9.778	0.823	0.372	3.385	24.472	0.296	30.809	0.794	101.339	38.083	0	0	11.876	0	36.109
			1971.57	23.933	1	0	10.012	0.83	0.386	3.513	24.163	0.307	30.433	0.794	101.511	37.896	0	0	12.066	0	35.146
			1972.57	28.321	1	0	10.144	0.836	0.396	3.6	23.901	0.314	30.104	0.794	101.683	37.709	0	0	12.131	0	34.247
			1973.57	28.321	1	0	10.277	0.843	0.406	3.687	23.653	0.322	29.795	0.794	101.855	37.523	0	0	12.197	0	33.364
			1974.57	27.124	1	0	10.411	0.849	0.415	3.775	23.421	0.33	29.504	0.794	102.028	37.336	0	0	12.263	0	32.496
			1975.57	27.124	1	0	10.605	0.886	0.418	3.796	23.79	0.334	29.78	0.799	102.473	37.307	0	0	11.964	0	32.989
			1976.57	27.124	1	0	11.213	0.924	0.439	3.993	23.983	0.353	29.805	0.805	102.918	37.279	0	0	12.138	0	32.96
			1977.57	29.118	1	0	11.944	0.961	0.464	4.222	24.22	0.376	29.915	0.81	103.363	37.25	0	0	12.426	0	33.095
			1978.57	35.5	1	0	12.71	0.999	0.49	4.451	24.505	0.399	30.099	0.814	103.808	37.221	0	0	12.728	0	33.374
			1979.57	35.5	1	0	12.223	0.895	0.451	4.1	25.406	0.368	31.103	0.817	104.641	36.561	0	0	13.654	0	34.495
			1980.57	35.5	1	0	11.414	0.754	0.408	3.713	25.873	0.333	31.731	0.815	105.029	35.929	0	0	15.129	0	34.791
			1981.57	14.293	1	0	9.866	0.614	0.347	3.151	25.867	0.282	31.815	0.813	105.417	35.297	0	0	16.079	0	33.873
			1982.57	14.958	1	0	8.682	0.498	0.312	2.838	24.686	0.25	30.803	0.801	105.331	34.909	0	0	17.421	0	31.085
			1983.57	14.958	1	0	7.222	0.383	0.275	2.496	22.458	0.216	28.524	0.787	105.244	34.521	0	0	18.848	0	25.291
			1984.57	24.066	1	0	8.496	0.424	0.334	3.035	22.095	0.261	28.258	0.782	105.445	34.45	0	0	20.02	0	24.873
			1985.57	23.002	1	0	9.884	0.466	0.394	3.58	22.08	0.306	28.378	0.778	105.632	34.378	0	0	21.228	0	25.208
			1986.57	33.971	1	0	11.45	0.507	0.454	4.125	22.443	0.352	28.95	0.775	105.819	34.306	0	0	22.592	0	26.474
			1987.57	34.902	1	0	12.348	0.522	0.486	4.422	22.665	0.378	29.196	0.776	106.479	33.99	0	0	23.637	0	26.537
			1988.57	34.902	1	0	13.049	0.569	0.501	4.555	23.481	0.391	30.118	0.78	105.962	34.464	0	0	22.941	0	29.31
			1989.57	34.902	1	0	12.104	0.6	0.468	4.253	23.458	0.366	29.983	0.782	104.785	35.254	0	0	20.187	0	30.302
			1990.57	27.855	1	0	11.316	0.63	0.432	3.925	23.879	0.339	30.398	0.786	103.622	36.044	0	0	17.951	0	32.34
			1991.57	22.936	1	0	10.662	0.633	0.392	3.562	24.805	0.309	31.472	0.788	102.803	36.647	0	0	16.849	0	35.18
			1992.57	22.936	1	0	10.459	0.635	0.368	3.342	25.945	0.291	32.797	0.791	101.985	37.25	0	0	16.466	0	38.221
			1993.57	21.606	1	0	10.386	0.607	0.365	3.315	25.856	0.288	32.733	0.79	102.344	37.063	0	0	17.115	0	37.793
			1994.57	26.858	1	0	10.784	0.578	0.376	3.422	25.876	0.297	32.815	0.789	102.688	36.876	0	0	18.644	0	37.584
			1995.57	26.858	1	0	11.492	0.589	0.406	3.691	25.617	0.32	32.501	0.788	103.105	36.675	0	0	19.498	0	36.856
			1996.57	26.858	1	0	12.083	0.629	0.435	3.955	25.303	0.343	32.071	0.789	103.177	36.661	0	0	19.216	0	36.235
			1997.57	32.775	1	0	12.137	0.668	0.448	4.075	24.809	0.354	31.411	0.79	103.248	36.647	0	0	18.163	0	35.138
[truncated: 1,527 more rows]
