# Supplementary material for: Handcycling with concurrent lower body low-frequency electromyostimulation significantly increases acute oxygen uptake: implications for rehabilitation and prevention
Source: PeerJ. 2022 May 18;10:e13333. doi: 10.7717/peerj.13333 (PMC9123886; doi:10.7717/peerj.13333)
Supplement: Supplemental Information 1 — Raw data for each participant (load, heart rate, spirometric data) and R-Scripts for data processing (as described in the material & method section under “Data aquisition”), and EMS intensity and blood lactate concentration. [file peerj-10-13333-s001.zip › raw_data/SPIROMETRIC_DATA/EMS_Pilot_03.xlsx]

## Sheet: Tabelle1
Name	Rappelt		Zeit	%VO2	Geschw.	Steig.	VE	VT	VO2	VO2/kg	VE/VO2	VCO2	VE/VCO2	RER	PETO2	PETCO2	O2Puls	HR	BF	P(A-a)O2	VD/VT
Vorname	Ludwig		min:sec		km/h	%	l/min	l	l/min	ml/(kg*min)	l/l	l/min	l/l		mmHg	mmHg	ml/beat	b/min	1/min	mmHg	%
Id-Nr.	RapLud270597		0.822	14.909	0	0	12.786	0.77	0.364	3.958	32.565	0.343	34.564	0.942	113.078	33.898	0	0	16.601	0	36.719
Geburtsdatum (TT.MM.JJJJ)			1.822	17.974	0	0	12.786	0.77	0.364	3.958	32.565	0.343	34.564	0.942	113.078	33.898	0	0	16.601	0	36.719
Größe (cm)			2.822	17.974	0	0	12.654	0.756	0.359	3.905	32.613	0.339	34.57	0.943	113.211	33.821	0	0	16.728	0	36.61
Gewicht (kg)	92		3.822	17.974	0	0	12.533	0.744	0.355	3.858	32.653	0.335	34.57	0.945	113.331	33.752	0	0	16.842	0	36.502
Geschlecht	männl.		4.822	13.559	0	0	12.539	0.734	0.356	3.865	32.571	0.336	34.522	0.943	113.336	33.727	0	0	17.073	0	36.382
Datum			5.822	13.559	0	0	12.595	0.722	0.36	3.915	32.261	0.339	34.319	0.94	113.28	33.715	0	0	17.44	0	36.025
Messzeit			6.822	13.559	0	0	12.655	0.719	0.364	3.959	32.041	0.342	34.168	0.938	113.225	33.726	0	0	17.599	0	35.79
modality	CON-EMS		7.822	24.884	0	0	12.655	0.719	0.364	3.959	32.041	0.342	34.168	0.938	113.225	33.726	0	0	17.599	0	35.79
			8.822	33.143	0	0	12.697	0.716	0.367	3.992	31.865	0.344	34.054	0.936	113.173	33.736	0	0	17.728	0	35.613
			9.822	33.143	0	0	12.881	0.717	0.379	4.116	31.364	0.352	33.721	0.93	113.016	33.787	0	0	17.962	0	35.132
			10.822	17.403	0	0	12.881	0.717	0.379	4.116	31.364	0.352	33.721	0.93	113.016	33.787	0	0	17.962	0	35.132
			11.821	16.987	0	0	12.977	0.718	0.384	4.177	31.138	0.356	33.566	0.928	112.947	33.809	0	0	18.086	0	34.902
			12.821	16.987	0	0	12.966	0.71	0.386	4.198	30.923	0.357	33.457	0.924	112.877	33.785	0	0	18.268	0	34.675
			13.822	17.663	0	0	12.966	0.71	0.386	4.198	30.923	0.357	33.457	0.924	112.877	33.785	0	0	18.268	0	34.675
			14.822	18.338	0	0	12.955	0.706	0.387	4.205	30.83	0.357	33.411	0.923	112.845	33.774	0	0	18.342	0	34.577
			15.822	18.338	0	0	12.955	0.706	0.387	4.205	30.83	0.357	33.411	0.923	112.845	33.774	0	0	18.342	0	34.577
			16.822	14.442	0	0	13.181	0.708	0.395	4.296	30.712	0.365	33.271	0.923	113.027	33.677	0	0	18.605	0	34.189
			17.822	14.442	0	0	13.319	0.71	0.401	4.363	30.563	0.37	33.159	0.922	113.05	33.621	0	0	18.771	0	33.908
			18.822	14.442	0	0	13.456	0.714	0.406	4.418	30.506	0.375	33.076	0.922	113.129	33.575	0	0	18.844	0	33.693
			19.822	19.117	0	0	13.74	0.717	0.415	4.506	30.555	0.382	33.162	0.921	113.196	33.533	0	0	19.175	0	33.781
			20.821	18.546	0	0	13.74	0.717	0.415	4.506	30.555	0.382	33.162	0.921	113.196	33.533	0	0	19.175	0	33.781
			21.821	23.533	0	0	14.034	0.719	0.423	4.593	30.625	0.389	33.269	0.921	113.263	33.491	0	0	19.518	0	33.907
			22.822	23.533	0	0	14.208	0.692	0.43	4.674	30.37	0.393	33.189	0.915	113.147	33.447	0	0	20.54	0	33.683
			23.822	22.754	0	0	13.836	0.662	0.424	4.612	29.85	0.386	32.822	0.909	112.965	33.445	0	0	20.9	0	33.006
			24.821	25.871	0	0	13.836	0.662	0.424	4.612	29.85	0.386	32.822	0.909	112.965	33.445	0	0	20.9	0	33.006
			25.822	27.481	0	0	13.455	0.634	0.422	4.591	29.042	0.38	32.271	0.9	112.52	33.507	0	0	21.227	0	32.074
			26.822	27.481	0	0	13.475	0.635	0.426	4.636	28.811	0.382	32.144	0.896	112.258	33.572	0	0	21.204	0	31.943
			27.821	21.819	0	0	13.475	0.635	0.426	4.636	28.811	0.382	32.144	0.896	112.258	33.572	0	0	21.204	0	31.943
			28.822	21.091	0	0	13.542	0.638	0.435	4.729	28.397	0.387	31.924	0.89	111.793	33.679	0	0	21.213	0	31.705
			29.821	21.091	0	0	13.542	0.638	0.435	4.729	28.397	0.387	31.924	0.89	111.793	33.679	0	0	21.213	0	31.705
			30.822	24	0	0	13.599	0.641	0.443	4.814	28.021	0.391	31.738	0.883	111.385	33.762	0	0	21.22	0	31.489
			31.822	22.806	0	0	13.599	0.641	0.443	4.814	28.021	0.391	31.738	0.883	111.385	33.762	0	0	21.22	0	31.489
			32.821	22.806	0	0	13.764	0.646	0.45	4.896	27.909	0.396	31.71	0.88	111.197	33.818	0	0	21.294	0	31.528
			33.821	25.611	1	0	13.932	0.652	0.458	4.979	27.801	0.402	31.685	0.877	111.01	33.873	0	0	21.372	0	31.573
			34.821	26.182	1	0	14.102	0.657	0.466	5.062	27.699	0.407	31.664	0.875	110.822	33.929	0	0	21.45	0	31.624
			35.822	26.494	1	0	14.207	0.666	0.474	5.155	27.437	0.413	31.509	0.871	110.526	33.994	0	0	21.329	0	31.437
			36.821	26.494	1	0	14.207	0.666	0.474	5.155	27.437	0.413	31.509	0.871	110.526	33.994	0	0	21.329	0	31.437
			37.821	26.39	1	0	14.231	0.667	0.477	5.18	27.355	0.415	31.446	0.87	110.44	34.001	0	0	21.332	0	31.327
			38.822	24	1	0	14.263	0.668	0.479	5.208	27.271	0.416	31.38	0.869	110.354	34.008	0	0	21.345	0	31.214
			39.821	24	1	0	14.31	0.669	0.482	5.242	27.191	0.419	31.315	0.868	110.269	34.015	0	0	21.381	0	31.1
			40.822	24	1	0	14.306	0.667	0.483	5.25	27.131	0.419	31.273	0.868	110.222	33.996	0	0	21.453	0	30.988
			41.821	23.429	1	0	14.256	0.664	0.482	5.24	27.079	0.418	31.241	0.867	110.176	33.978	0	0	21.457	0	30.894
			42.821	23.637	1	0	14.206	0.662	0.481	5.23	27.026	0.417	31.208	0.866	110.13	33.959	0	0	21.46	0	30.799
			43.821	23.637	1	0	14.308	0.665	0.485	5.269	27.03	0.42	31.194	0.867	110.076	33.973	0	0	21.503	0	30.796
			44.821	24.78	1	0	14.436	0.669	0.489	5.318	27.035	0.424	31.18	0.867	110.023	33.987	0	0	21.586	0	30.792
			45.821	24.676	1	0	14.586	0.676	0.495	5.383	27.013	0.43	31.125	0.868	109.947	34.033	0	0	21.582	0	30.762
			46.821	24.676	1	0	14.677	0.683	0.499	5.428	26.979	0.434	31.047	0.869	109.891	34.082	0	0	21.489	0	30.687
			47.821	26.598	1	0	14.793	0.69	0.504	5.484	26.944	0.439	30.966	0.87	109.835	34.13	0	0	21.437	0	30.607
			48.821	26.754	1	0	14.839	0.694	0.507	5.508	26.923	0.441	30.913	0.871	109.801	34.158	0	0	21.371	0	30.546
			49.821	26.754	1	0	14.855	0.694	0.507	5.513	26.924	0.442	30.902	0.871	109.798	34.154	0	0	21.417	0	30.519
			50.821	25.611	1	0	14.851	0.693	0.507	5.511	26.922	0.442	30.893	0.871	109.796	34.149	0	0	21.434	0	30.492
			51.821	25.767	1	0	14.86	0.693	0.507	5.509	26.95	0.442	30.893	0.872	109.833	34.14	0	0	21.437	0	30.477
			52.821	27.273	1	0	14.869	0.694	0.507	5.507	26.978	0.442	30.893	0.873	109.87	34.13	0	0	21.44	0	30.462
			53.821	27.689	1	0	14.869	0.694	0.506	5.501	27.007	0.442	30.894	0.874	109.907	34.121	0	0	21.43	0	30.45
			54.821	27.689	1	0	14.905	0.695	0.507	5.512	27.026	0.444	30.878	0.875	109.935	34.14	0	0	21.434	0	30.449
			55.821	27.117	1	0	14.844	0.696	0.505	5.485	27.05	0.442	30.865	0.876	109.97	34.151	0	0	21.342	0	30.44
			56.821	26.026	1	0	14.782	0.696	0.502	5.457	27.073	0.441	30.849	0.878	110.005	34.163	0	0	21.248	0	30.428
			57.821	26.026	1	0	14.774	0.696	0.502	5.46	27.049	0.441	30.826	0.877	110	34.179	0	0	21.219	0	30.407
			58.821	27.585	1	0	14.763	0.697	0.502	5.461	27.022	0.441	30.799	0.877	109.995	34.195	0	0	21.184	0	30.38
			59.821	28.312	1	0	14.751	0.698	0.503	5.462	26.996	0.441	30.773	0.877	109.991	34.212	0	0	21.148	0	30.354
			60.821	30.702	1	0	14.725	0.699	0.502	5.456	26.983	0.44	30.753	0.877	109.967	34.225	0	0	21.078	0	30.336
			61.821	30.702	1	0	14.691	0.7	0.501	5.446	26.973	0.44	30.724	0.878	109.93	34.251	0	0	20.987	0	30.317
			62.821	31.014	1	0	14.657	0.701	0.5	5.437	26.964	0.439	30.694	0.878	109.893	34.276	0	0	20.896	0	30.298
			63.821	26.39	1	0	14.605	0.701	0.498	5.414	26.98	0.438	30.678	0.879	109.875	34.293	0	0	20.84	0	30.291
			64.821	26.39	1	0	14.279	0.7	0.491	5.334	26.772	0.432	30.408	0.88	109.856	34.309	0	0	20.393	0	29.77
			65.821	25.923	1	0	13.967	0.7	0.483	5.254	26.583	0.426	30.16	0.881	109.838	34.325	0	0	19.965	0	29.284
			66.821	26.182	1	0	13.688	0.699	0.477	5.182	26.415	0.421	29.933	0.882	109.845	34.341	0	0	19.574	0	28.835
			67.821	26.182	1	0	14.444	0.765	0.489	5.311	27.397	0.435	30.805	0.889	110.058	34.344	0	0	18.881	0	30.612
			68.821	25.559	1	0	15.403	0.831	0.511	5.555	28.106	0.459	31.321	0.897	110.255	34.348	0	0	18.543	0	31.593
			69.821	25.559	1	0	16.323	0.896	0.533	5.797	28.694	0.483	31.715	0.905	110.452	34.353	0	0	18.209	0	32.295
			70.821	19.948	1	0	16.328	0.901	0.532	5.778	28.81	0.483	31.716	0.908	110.651	34.344	0	0	18.119	0	32.275
			71.821	19.896	1	0	16.341	0.907	0.53	5.762	28.922	0.484	31.701	0.912	110.838	34.346	0	0	18.019	0	32.242
			72.821	23.845	1	0	16.316	0.913	0.528	5.738	29.013	0.484	31.675	0.916	111.026	34.348	0	0	17.878	0	32.186
			73.821	23.845	1	0	16.284	0.916	0.525	5.705	29.129	0.483	31.677	0.92	111.179	34.357	0	0	17.769	0	32.2
			74.821	23.845	1	0	16.204	0.918	0.521	5.662	29.211	0.48	31.675	0.922	111.313	34.364	0	0	17.646	0	32.204
			75.821	23.845	1	0	16.09	0.92	0.516	5.607	29.293	0.477	31.672	0.925	111.447	34.371	0	0	17.484	0	32.206
			76.821	23.221	1	0	15.965	0.918	0.509	5.536	29.435	0.472	31.735	0.928	111.605	34.346	0	0	17.382	0	32.291
			77.821	23.221	1	0	15.882	0.923	0.505	5.491	29.533	0.47	31.76	0.93	111.686	34.371	0	0	17.213	0	32.374
			78.821	23.221	1	0	15.797	0.927	0.501	5.443	29.639	0.467	31.791	0.932	111.767	34.397	0	0	17.043	0	32.469
			79.821	14.909	1	0	15.781	0.934	0.5	5.431	29.693	0.467	31.768	0.935	111.827	34.443	0	0	16.896	0	32.489
			80.821	14.909	1	0	15.765	0.941	0.498	5.418	29.747	0.467	31.746	0.937	111.888	34.489	0	0	16.752	0	32.508
			81.821	14.909	1	0	15.768	0.945	0.498	5.413	29.788	0.468	31.718	0.939	111.964	34.513	0	0	16.68	0	32.484
			82.821	44.936	1	0	15.763	0.95	0.497	5.405	29.832	0.468	31.686	0.941	112.013	34.536	0	0	16.585	0	32.452
			83.821	63.482	1	0	15.758	0.956	0.497	5.397	29.876	0.469	31.655	0.944	112.061	34.559	0	0	16.492	0	32.42
			84.821	63.482	1	0	15.763	0.961	0.496	5.394	29.914	0.469	31.618	0.946	112.11	34.582	0	0	16.408	0	32.377
			85.821	24.832	1	0	15.734	0.967	0.496	5.387	29.91	0.47	31.551	0.948	112.14	34.621	0	0	16.265	0	32.297
			86.821	24.832	1	0	15.777	0.975	0.498	5.417	29.843	0.473	31.438	0.949	112.163	34.668	0	0	16.175	0	32.136
			87.821	22.39	1	0	15.822	0.984	0.501	5.447	29.777	0.476	31.328	0.95	112.186	34.714	0	0	16.087	0	31.977
			88.821	21.195	1	0	15.813	0.989	0.501	5.44	29.805	0.477	31.279	0.953	112.256	34.737	0	0	15.988	0	31.908
			89.821	21.195	1	0	15.805	0.995	0.5	5.434	29.834	0.478	31.231	0.955	112.325	34.76	0	0	15.89	0	31.838
			90.821	20.156	1	0	15.809	1	0.5	5.432	29.863	0.479	31.184	0.958	112.395	34.784	0	0	15.805	0	31.771
			91.821	20.156	1	0	15.813	1.006	0.5	5.43	29.893	0.48	31.137	0.96	112.464	34.807	0	0	15.721	0	31.704
			92.821	24	1	0	15.762	1.008	0.498	5.411	29.905	0.479	31.108	0.961	112.55	34.804	0	0	15.637	0	31.638
			93.821	24	1	0	15.712	1.01	0.496	5.392	29.918	0.478	31.08	0.963	112.636	34.802	0	0	15.553	0	31.573
			94.821	24.52	1	0	15.654	1.012	0.494	5.371	29.929	0.476	31.048	0.964	112.721	34.8	0	0	15.462	0	31.5
			95.821	24.52	1	0	15.819	1.015	0.497	5.405	30.055	0.48	31.16	0.965	112.807	34.798	0	0	15.591	0	31.719
			96.821	25.143	1	0	16.003	1.017	0.501	5.448	30.17	0.483	31.279	0.965	112.851	34.802	0	0	15.735	0	31.96
			97.821	25.039	1	0	16.202	1.019	0.505	5.494	30.293	0.488	31.405	0.965	112.895	34.807	0	0	15.893	0	32.214
			98.821	25.039	1	0	15.562	0.956	0.491	5.337	29.836	0.472	31.016	0.962	112.733	34.825	0	0	16.28	0	31.581
			99.821	25.039	1	0	14.657	0.892	0.466	5.065	29.48	0.446	30.784	0.958	112.543	34.835	0	0	16.433	0	31.228
			100.821	24.52	1	0	13.735	0.828	0.441	4.792	29.044	0.42	30.483	0.953	112.353	34.844	0	0	16.589	0	30.706
			101.821	24.364	1	0	13.65	0.825	0.44	4.78	28.932	0.417	30.48	0.949	112.161	34.867	0	0	16.548	0	30.74
			102.821	24.364	1	0	13.567	0.822	0.439	4.768	28.821	0.415	30.477	0.946	111.969	34.89	0	0	16.507	0	30.775
			103.821	22.909	1	0	13.506	0.818	0.438	4.766	28.693	0.413	30.466	0.942	111.756	34.93	0	0	16.507	0	30.818
			104.821	22.909	1	0	13.463	0.816	0.439	4.775	28.548	0.412	30.432	0.938	111.577	34.962	0	0	16.489	0	30.802
			105.821	23.533	1	0	13.421	0.815	0.44	4.783	28.403	0.411	30.398	0.934	111.399	34.994	0	0	16.472	0	30.785
			106.821	23.533	1	0	13.419	0.814	0.443	4.813	28.223	0.412	30.338	0.93	111.207	35.02	0	0	16.478	0	30.704
			107.821	20.416	1	0	13.418	0.814	0.446	4.843	28.045	0.413	30.279	0.926	111.014	35.045	0	0	16.484	0	30.622
			108.821	20.416	1	0	13.366	0.808	0.446	4.846	27.903	0.411	30.244	0.923	110.899	35.02	0	0	16.55	0	30.516
			109.821	20.052	1	0	13.314	0.801	0.446	4.849	27.759	0.41	30.208	0.919	110.783	34.994	0	0	16.617	0	30.406
			110.821	20.052	1	0	13.231	0.794	0.445	4.842	27.61	0.408	30.174	0.915	110.644	34.964	0	0	16.661	0	30.292
			111.821	21.247	1	0	13.156	0.787	0.445	4.837	27.458	0.405	30.139	0.911	110.505	34.934	0	0	16.714	0	30.178
			112.821	21.715	1	0	13.08	0.783	0.444	4.829	27.337	0.403	30.128	0.907	110.35	34.927	0	0	16.706	0	30.148
			113.821	21.715	1	0	13.008	0.777	0.444	4.821	27.212	0.401	30.129	0.903	110.192	34.913	0	0	16.746	0	30.131
			114.821	23.117	1	0	12.935	0.771	0.443	4.813	27.086	0.398	30.128	0.899	110.035	34.899	0	0	16.787	0	30.112
			115.821	23.117	1	0	12.851	0.764	0.442	4.801	26.962	0.395	30.129	0.895	109.877	34.886	0	0	16.813	0	30.095
			116.821	23.013	1	0	12.791	0.757	0.441	4.792	26.863	0.393	30.14	0.891	109.738	34.855	0	0	16.904	0	30.075
			117.821	23.013	1	0	12.727	0.749	0.44	4.783	26.761	0.39	30.159	0.887	109.585	34.832	0	0	16.981	0	30.082
			118.821	22.13	1	0	12.645	0.742	0.439	4.767	26.657	0.387	30.174	0.883	109.433	34.809	0	0	17.034	0	30.079
			119.821	22.442	1	0	12.574	0.738	0.438	4.761	26.527	0.385	30.166	0.879	109.291	34.798	0	0	17.049	0	30.045
			120.821	22.442	1	0	12.498	0.733	0.438	4.758	26.37	0.383	30.136	0.875	109.134	34.791	0	0	17.041	0	29.974
			121.821	24.572	1	0	12.412	0.729	0.437	4.751	26.214	0.381	30.109	0.871	108.976	34.784	0	0	17.018	0	29.909
			122.821	24.572	1	0	12.295	0.725	0.435	4.734	26.052	0.377	30.07	0.866	108.819	34.777	0	0	16.952	0	29.818
			123.821	24.468	1	0	12.242	0.724	0.436	4.737	25.921	0.376	30.026	0.863	108.659	34.784	0	0	16.905	0	29.738
			124.821	24.468	1	0	12.212	0.724	0.437	4.748	25.798	0.376	29.996	0.86	108.432	34.811	0	0	16.858	0	29.718
			125.821	23.429	1	0	12.189	0.725	0.438	4.761	25.677	0.375	29.968	0.857	108.205	34.839	0	0	16.822	0	29.705
			126.821	23.897	1	0	12.189	0.725	0.44	4.783	25.562	0.376	29.949	0.854	107.978	34.867	0	0	16.818	0	29.709
			127.821	23.897	1	0	12.175	0.725	0.441	4.796	25.461	0.375	29.931	0.851	107.793	34.888	0	0	16.8	0	29.704
			128.82	23.897	1	0	12.171	0.726	0.443	4.818	25.338	0.376	29.89	0.848	107.593	34.911	0	0	16.767	0	29.656
			129.82	23.897	1	0	12.167	0.727	0.445	4.84	25.216	0.376	29.85	0.845	107.394	34.934	0	0	16.735	0	29.608
			130.82	23.221	1	0	12.169	0.729	0.447	4.859	25.127	0.377	29.825	0.842	107.223	34.967	0	0	16.701	0	29.607
			131.82	23.221	1	0	12.171	0.73	0.449	4.878	25.039	0.377	29.8	0.84	107.051	34.999	0	0	16.667	0	29.605
			132.82	22.961	1	0	12.167	0.73	0.451	4.897	24.934	0.377	29.776	0.837	106.882	35.027	0	0	16.661	0	29.598
			133.82	22.026	1	0	12.143	0.73	0.451	4.907	24.833	0.377	29.752	0.835	106.713	35.055	0	0	16.627	0	29.593
			134.82	22.026	1	0	12.137	0.731	0.453	4.924	24.741	0.377	29.719	0.833	106.565	35.066	0	0	16.604	0	29.541
			135.82	22.494	1	0	12.154	0.734	0.455	4.947	24.666	0.378	29.699	0.831	106.368	35.108	0	0	16.551	0	29.564
			136.82	22.494	1	0	12.171	0.738	0.457	4.971	24.592	0.379	29.679	0.829	106.171	35.15	0	0	16.498	0	29.586
			137.82	20.883	1	0	12.185	0.74	0.459	4.988	24.541	0.379	29.684	0.827	105.988	35.198	0	0	16.471	0	29.674
			138.82	20.883	1	0	12.199	0.742	0.461	5.006	24.491	0.38	29.69	0.825	105.805	35.247	0	0	16.444	0	29.762
			139.82	22.026	1	0	12.246	0.746	0.464	5.046	24.4	0.382	29.64	0.823	105.643	35.289	0	0	16.413	0	29.721
			140.82	22.026	1	0	12.292	0.75	0.468	5.086	24.311	0.384	29.591	0.822	105.481	35.33	0	0	16.382	0	29.681
			141.82	23.273	1	0	12.352	0.755	0.472	5.129	24.234	0.387	29.541	0.82	105.342	35.377	0	0	16.355	0	29.644
			142.821	23.273	1	0	12.404	0.76	0.476	5.17	24.158	0.39	29.49	0.819	105.203	35.423	0	0	16.319	0	29.607
			143.821	24.987	1	0	12.409	0.766	0.478	5.193	24.074	0.39	29.457	0.817	104.981	35.5	0	0	16.207	0	29.655
			144.821	24.987	1	0	12.418	0.77	0.479	5.21	24.026	0.391	29.431	0.816	104.845	35.555	0	0	16.12	0	29.685
			145.821	25.923	1	0	12.431	0.775	0.481	5.228	23.976	0.392	29.403	0.815	104.708	35.61	0	0	16.038	0	29.706
			146.821	25.923	1	0	12.443	0.78	0.483	5.247	23.927	0.393	29.373	0.815	104.572	35.665	0	0	15.956	0	29.727
			147.821	25.819	1	0	12.487	0.785	0.486	5.28	23.873	0.396	29.314	0.814	104.438	35.709	0	0	15.917	0	29.665
			148.821	24.52	1	0	12.593	0.789	0.492	5.343	23.801	0.4	29.23	0.814	104.304	35.752	0	0	15.956	0	29.546
			149.821	24.52	1	0	12.7	0.794	0.497	5.407	23.731	0.405	29.148	0.814	104.17	35.795	0	0	15.996	0	29.432
			150.821	25.974	1	0	12.788	0.795	0.502	5.456	23.683	0.409	29.092	0.814	104.096	35.816	0	0	16.089	0	29.345
			151.821	25.974	1	0	12.855	0.796	0.505	5.493	23.648	0.411	29.054	0.814	104.021	35.838	0	0	16.154	0	29.294
			152.821	27.117	1	0	12.954	0.797	0.51	5.541	23.625	0.415	29.032	0.814	103.947	35.859	0	0	16.261	0	29.279
			153.821	27.117	1	0	13.057	0.798	0.514	5.588	23.615	0.418	29.019	0.814	103.892	35.869	0	0	16.361	0	29.265
			154.821	30.39	1	0	13.139	0.798	0.518	5.627	23.6	0.421	28.997	0.814	103.907	35.857	0	0	16.463	0	29.198
			155.821	30.39	1	0	13.208	0.798	0.521	5.659	23.589	0.424	28.98	0.814	103.921	35.845	0	0	16.547	0	29.141
			156.821	29.923	1	0	13.252	0.798	0.523	5.683	23.569	0.426	28.951	0.814	103.935	35.833	0	0	16.6	0	29.058
			157.821	29.923	1	0	13.274	0.8	0.524	5.691	23.58	0.427	28.942	0.815	103.95	35.824	0	0	16.593	0	29.021
			158.821	26.338	1	0	13.35	0.803	0.527	5.728	23.568	0.43	28.907	0.815	103.941	35.824	0	0	16.621	0	28.94
			159.821	26.338	1	0	13.407	0.805	0.529	5.753	23.571	0.432	28.892	0.816	103.946	35.821	0	0	16.65	0	28.901
			160.821	25.871	1	0	13.466	0.807	0.532	5.778	23.575	0.434	28.877	0.816	103.95	35.837	0	0	16.688	0	28.892
			161.821	25.871	1	0	13.509	0.809	0.533	5.797	23.576	0.436	28.858	0.817	103.955	35.854	0	0	16.706	0	28.874
			162.821	27.689	1	0	13.551	0.81	0.535	5.815	23.578	0.437	28.84	0.818	103.959	35.87	0	0	16.722	0	28.859
			163.821	31.117	1	0	13.598	0.814	0.537	5.834	23.59	0.439	28.817	0.819	103.962	35.891	0	0	16.712	0	28.836
			164.821	31.117	1	0	13.663	0.816	0.539	5.859	23.61	0.442	28.802	0.82	103.966	35.888	0	0	16.74	0	28.796
			165.821	29.559	1	0	13.745	0.819	0.542	5.891	23.627	0.445	28.784	0.821	103.971	35.886	0	0	16.789	0	28.75
			166.821	27.793	1	0	13.801	0.819	0.544	5.913	23.632	0.447	28.76	0.822	104.024	35.854	0	0	16.859	0	28.644
			167.821	27.793	1	0	13.882	0.82	0.547	5.949	23.632	0.45	28.725	0.823	104.061	35.835	0	0	16.929	0	28.533
			168.821	27.637	1	0	13.943	0.821	0.55	5.977	23.629	0.453	28.684	0.824	104.098	35.817	0	0	16.974	0	28.41
			169.821	27.637	1	0	13.997	0.823	0.552	6.001	23.629	0.455	28.647	0.825	104.135	35.798	0	0	17.011	0	28.294
			170.821	26.65	1	0	14.02	0.822	0.552	6.003	23.658	0.456	28.65	0.826	104.152	35.787	0	0	17.055	0	28.283
			171.821	26.65	1	0	14.035	0.822	0.552	6.001	23.687	0.456	28.658	0.827	104.198	35.777	0	0	17.079	0	28.287
			172.821	28.312	1	0	14.056	0.821	0.552	6.003	23.716	0.457	28.667	0.827	104.244	35.768	0	0	17.113	0	28.291
			173.821	28.728	1	0	14.078	0.821	0.552	6.005	23.744	0.457	28.675	0.828	104.291	35.759	0	0	17.146	0	28.295
			174.821	28.728	1	0	14.152	0.824	0.556	6.046	23.714	0.461	28.618	0.829	104.323	35.768	0	0	17.182	0	28.178
			175.821	28.728	1	0	14.228	0.826	0.56	6.087	23.685	0.464	28.563	0.829	104.356	35.777	0	0	17.218	0	28.064
			176.821	28.728	1	0	14.324	0.829	0.565	6.137	23.656	0.468	28.51	0.83	104.388	35.787	0	0	17.28	0	27.955
			177.821	28.624	1	0	14.422	0.832	0.569	6.187	23.63	0.473	28.46	0.83	104.42	35.796	0	0	17.342	0	27.851
			178.821	28.624	1	0	14.413	0.828	0.568	6.175	23.655	0.472	28.479	0.831	104.515	35.777	0	0	17.404	0	27.87
			179.821	28.156	1	0	14.349	0.825	0.565	6.14	23.678	0.469	28.495	0.831	104.61	35.759	0	0	17.4	0	27.882
			180.821	29.299	1	0	14.285	0.821	0.562	6.104	23.702	0.467	28.512	0.831	104.705	35.74	0	0	17.396	0	27.894
			181.821	29.299	1	0	13.963	0.821	0.553	6.011	23.527	0.46	28.284	0.832	104.759	35.738	0	0	17.014	0	27.364
			182.821	31.221	1	0	13.68	0.82	0.546	5.93	23.366	0.454	28.071	0.832	104.812	35.736	0	0	16.679	0	26.863
			183.821	31.221	1	0	13.408	0.82	0.538	5.848	23.218	0.448	27.876	0.833	104.865	35.733	0	0	16.357	0	26.396
			184.821	30.702	1	0	13.145	0.819	0.531	5.768	23.077	0.442	27.693	0.833	104.9	35.743	0	0	16.055	0	25.971
			185.821	30.702	1	0	12.891	0.818	0.523	5.688	22.948	0.436	27.525	0.834	104.935	35.752	0	0	15.763	0	25.578
			186.821	30.182	1	0	12.658	0.817	0.516	5.614	22.828	0.431	27.369	0.834	104.969	35.761	0	0	15.497	0	25.209
			187.821	30.182	1	0	13.233	0.893	0.526	5.718	23.579	0.441	28.103	0.839	105.108	35.833	0	0	14.811	0	26.976
			188.821	30.182	1	0	13.918	0.967	0.541	5.876	24.254	0.456	28.726	0.844	105.27	35.893	0	0	14.393	0	28.384
			189.821	32.416	1	0	14.559	1.041	0.555	6.032	24.824	0.471	29.228	0.849	105.433	35.953	0	0	13.992	0	29.461
			190.821	32.416	1	0	15.166	1.114	0.569	6.188	25.303	0.486	29.626	0.854	105.595	36.013	0	0	13.613	0	30.268
			191.821	33.299	1	0	15.025	1.11	0.561	6.102	25.415	0.481	29.683	0.856	105.917	35.905	0	0	13.542	0	30.225
			192.821	33.299	1	0	14.925	1.105	0.554	6.026	25.558	0.476	29.767	0.859	106.239	35.796	0	0	13.507	0	30.241
			193.821	25.871	1	0	14.826	1.1	0.547	5.95	25.705	0.471	29.854	0.861	106.56	35.687	0	0	13.473	0	30.26
			194.821	25.871	1	0	14.761	1.095	0.542	5.89	25.85	0.468	29.953	0.863	106.757	35.617	0	0	13.481	0	30.373
			195.821	25.871	1	0	14.699	1.09	0.537	5.832	25.989	0.464	30.048	0.865	106.952	35.571	0	0	13.482	0	30.512
			196.821	15.741	1	0	14.618	1.086	0.53	5.765	26.138	0.46	30.155	0.867	107.146	35.525	0	0	13.465	0	30.674
			197.821	15.741	1	0	14.536	1.081	0.524	5.698	26.292	0.455	30.264	0.869	107.341	35.478	0	0	13.448	0	30.84
			198.821	15.741	1	0	14.426	1.074	0.517	5.616	26.467	0.45	30.408	0.87	107.54	35.43	0	0	13.433	0	31.08
			199.821	15.741	1	0	14.332	1.067	0.51	5.539	26.648	0.444	30.556	0.872	107.739	35.381	0	0	13.432	0	31.323
			200.821	15.741	1	0	14.243	1.06	0.503	5.466	26.828	0.439	30.7	0.874	107.939	35.333	0	0	13.436	0	31.558
			201.821	15.741	1	0	14.307	1.06	0.504	5.483	26.862	0.443	30.56	0.879	108.054	35.335	0	0	13.501	0	31.272
			202.821	42.027	1	0	14.377	1.059	0.506	5.503	26.896	0.448	30.417	0.884	108.14	35.335	0	0	13.577	0	30.976
			203.821	51.793	1	0	14.449	1.058	0.508	5.523	26.93	0.452	30.279	0.889	108.226	35.335	0	0	13.654	0	30.687
			204.821	51.793	1	0	14.528	1.059	0.51	5.548	26.958	0.456	30.203	0.893	108.379	35.291	0	0	13.723	0	30.452
			205.821	51.793	1	0	14.617	1.058	0.512	5.569	27.021	0.459	30.152	0.896	108.541	35.228	0	0	13.81	0	30.241
			206.821	16	1	0	14.679	1.056	0.51	5.541	27.266	0.46	30.212	0.902	108.735	35.138	0	0	13.898	0	30.224
			207.821	17.455	1	0	14.731	1.054	0.507	5.508	27.525	0.461	30.282	0.909	108.93	35.048	0	0	13.977	0	30.227
			208.821	17.455	1	0	14.742	1.052	0.502	5.452	27.828	0.459	30.407	0.915	109.124	34.957	0	0	14.018	0	30.349
			209.821	19.637	1	0	14.814	1.055	0.501	5.445	28.002	0.461	30.417	0.921	109.268	34.899	0	0	14.042	0	30.264
			210.821	19.637	1	0	14.887	1.058	0.5	5.439	28.176	0.463	30.426	0.926	109.412	34.842	0	0	14.066	0	30.18
			211.821	19.377	1	0	14.929	1.074	0.502	5.459	28.174	0.467	30.329	0.929	109.451	34.913	0	0	13.895	0	30.055
			212.821	19.377	1	0	15.211	1.09	0.51	5.548	28.27	0.475	30.378	0.931	109.49	34.985	0	0	13.949	0	30.242
			213.821	19.013	1	0	15.513	1.106	0.519	5.643	28.369	0.484	30.432	0.932	109.53	35.057	0	0	14.021	0	30.439
			214.821	19.844	1	0	15.819	1.122	0.528	5.738	28.471	0.493	30.491	0.934	109.569	35.129	0	0	14.093	0	30.643
			215.821	19.844	1	0	16.132	1.13	0.536	5.827	28.602	0.501	30.606	0.935	109.636	35.168	0	0	14.274	0	30.932
			216.821	33.299	1	0	16.456	1.138	0.544	5.917	28.743	0.509	30.733	0.935	109.703	35.207	0	0	14.464	0	31.245
			217.821	33.143	1	0	16.789	1.145	0.553	6.007	28.895	0.517	30.873	0.936	109.771	35.247	0	0	14.658	0	31.58
			218.821	33.143	1	0	16.443	1.075	0.545	5.92	28.621	0.509	30.602	0.935	109.734	35.224	0	0	15.29	0	31.143
			219.821	33.871	1	0	15.76	1	0.527	5.729	28.228	0.493	30.196	0.935	109.722	35.161	0	0	15.757	0	30.35
			220.821	35.481	1	0	15.015	0.925	0.509	5.532	27.716	0.476	29.662	0.934	109.71	35.099	0	0	16.235	0	29.244
			221.821	28.364	1	0	14.224	0.85	0.491	5.335	27.069	0.458	28.983	0.934	109.699	35.036	0	0	16.742	0	27.76
			222.821	28.364	1	0	14.374	0.852	0.496	5.394	27.061	0.463	29.025	0.932	109.495	35.115	0	0	16.862	0	27.981
			223.821	24.935	1	0	14.479	0.855	0.501	5.444	27.017	0.466	29.029	0.931	109.291	35.194	0	0	16.927	0	28.116
			224.821	24.935	1	0	14.577	0.858	0.505	5.491	26.974	0.469	29.032	0.929	109.087	35.272	0	0	16.984	0	28.25
			225.821	24.935	1	0	14.635	0.862	0.508	5.523	26.931	0.472	29.01	0.928	109.009	35.312	0	0	16.976	0	28.259
			226.821	28.884	1	0	14.744	0.871	0.514	5.589	26.832	0.476	28.967	0.926	108.877	35.39	0	0	16.935	0	28.279
			227.821	28.884	1	0	14.86	0.879	0.52	5.656	26.739	0.481	28.926	0.924	108.745	35.469	0	0	16.902	0	28.303
			228.821	29.819	1	0	14.986	0.888	0.527	5.728	26.647	0.486	28.887	0.922	108.613	35.548	0	0	16.881	0	28.331
			229.821	29.819	1	0	15.123	0.897	0.534	5.802	26.565	0.491	28.85	0.921	108.492	35.615	0	0	16.861	0	28.341
			230.821	28.884	1	0	15.2	0.903	0.538	5.847	26.503	0.495	28.808	0.92	108.376	35.661	0	0	16.831	0	28.312
			231.821	29.091	1	0	15.309	0.909	0.543	5.906	26.441	0.499	28.769	0.919	108.26	35.708	0	0	16.837	0	28.288
			232.821	29.091	1	0	15.221	0.909	0.54	5.873	26.433	0.495	28.866	0.916	108.228	35.703	0	0	16.748	0	28.502
			233.821	29.091	1	0	15.103	0.905	0.536	5.826	26.434	0.489	28.98	0.912	108.233	35.666	0	0	16.686	0	28.705
			234.821	23.481	1	0	15	0.901	0.532	5.785	26.434	0.483	29.097	0.908	108.237	35.629	0	0	16.64	0	28.913
			235.821	22.65	1	0	14.889	0.897	0.528	5.738	26.44	0.479	29.161	0.907	108.175	35.636	0	0	16.607	0	29.075
			236.821	22.65	1	0	14.746	0.89	0.522	5.674	26.47	0.472	29.267	0.904	108.108	35.634	0	0	16.571	0	29.316
			237.821	24.78	1	0	14.63	0.885	0.52	5.655	26.341	0.468	29.288	0.899	108.008	35.659	0	0	16.528	0	29.409
			238.821	24.78	1	0	14.515	0.88	0.519	5.636	26.212	0.464	29.31	0.894	107.908	35.685	0	0	16.486	0	29.506
			239.821	24.416	1	0	14.442	0.876	0.519	5.644	26.036	0.462	29.275	0.889	107.809	35.71	0	0	16.478	0	29.477
			240.821	24.416	1	0	14.347	0.872	0.519	5.643	25.863	0.459	29.241	0.884	107.709	35.736	0	0	16.445	0	29.448
			241.821	29.351	1	0	14.3	0.874	0.52	5.657	25.716	0.458	29.196	0.881	107.611	35.804	0	0	16.363	0	29.459
			242.821	29.351	1	0	14.227	0.857	0.518	5.628	25.682	0.455	29.249	0.878	107.616	35.697	0	0	16.609	0	29.425
			243.821	29.975	1	0	14.18	0.841	0.516	5.607	25.657	0.452	29.306	0.875	107.607	35.601	0	0	16.861	0	29.417
			244.821	29.975	1	0	14.109	0.825	0.513	5.58	25.618	0.448	29.352	0.873	107.597	35.505	0	0	17.096	0	29.382
			245.821	26.598	1	0	14.031	0.81	0.511	5.551	25.576	0.444	29.394	0.87	107.588	35.409	0	0	17.33	0	29.336
			246.821	28.52	1	0	13.967	0.803	0.509	5.528	25.547	0.442	29.424	0.868	107.549	35.347	0	0	17.402	0	29.309
			247.821	28.52	1	0	13.913	0.798	0.507	5.514	25.499	0.439	29.442	0.866	107.487	35.292	0	0	17.426	0	29.263
			248.821	26.13	1	0	13.86	0.794	0.506	5.502	25.451	0.437	29.461	0.864	107.425	35.237	0	0	17.453	0	29.22
			249.821	27.013	1	0	13.807	0.79	0.505	5.489	25.402	0.435	29.48	0.862	107.363	35.182	0	0	17.48	0	29.177
			250.821	27.013	1	0	13.815	0.789	0.506	5.504	25.348	0.435	29.483	0.86	107.284	35.17	0	0	17.51	0	29.163
			251.821	25.974	1	0	13.842	0.788	0.508	5.524	25.302	0.436	29.492	0.858	107.205	35.158	0	0	17.562	0	29.165
			252.821	25.559	1	0	13.865	0.787	0.51	5.543	25.256	0.437	29.503	0.856	107.126	35.146	0	0	17.61	0	29.17
			253.821	25.559	1	0	13.845	0.787	0.51	5.547	25.201	0.436	29.495	0.854	107.08	35.144	0	0	17.599	0	29.15
			254.821	26.078	1	0	13.866	0.787	0.512	5.565	25.157	0.437	29.477	0.853	107.018	35.153	0	0	17.61	0	29.126
			255.821	24.728	1	0	13.88	0.788	0.513	5.58	25.115	0.438	29.461	0.852	106.956	35.163	0	0	17.615	0	29.106
			256.821	24.728	1	0	13.81	0.783	0.511	5.559	25.071	0.435	29.458	0.851	106.932	35.113	0	0	17.629	0	29.022
			257.821	25.923	1	0	13.725	0.778	0.508	5.523	25.069	0.432	29.471	0.851	106.97	35.053	0	0	17.638	0	28.959
			258.821	25.923	1	0	13.613	0.773	0.504	5.477	25.06	0.428	29.479	0.85	107.008	34.993	0	0	17.612	0	28.884
			259.821	25.611	1	0	13.502	0.768	0.5	5.431	25.052	0.424	29.488	0.85	107.047	34.933	0	0	17.587	0	28.81
			260.821	25.611	1	0	13.447	0.766	0.498	5.415	25.019	0.423	29.484	0.849	107.054	34.919	0	0	17.548	0	28.779
			261.821	27.169	1	0	13.357	0.766	0.495	5.385	24.989	0.42	29.486	0.848	107.051	34.918	0	0	17.438	0	28.782
			262.821	27.273	1	0	13.301	0.763	0.494	5.366	24.969	0.418	29.496	0.847	107.068	34.89	0	0	17.424	0	28.762
			263.821	27.273	1	0	13.281	0.765	0.493	5.362	24.951	0.417	29.497	0.846	107.037	34.909	0	0	17.352	0	28.793
			264.821	25.559	1	0	13.26	0.769	0.493	5.359	24.934	0.417	29.489	0.846	106.994	34.933	0	0	17.246	0	28.812
			265.821	25.559	1	0	13.239	0.772	0.493	5.357	24.917	0.417	29.482	0.845	106.951	34.957	0	0	17.141	0	28.832
			266.821	25.351	1	0	13.206	0.778	0.492	5.35	24.901	0.416	29.457	0.845	106.913	34.991	0	0	16.98	0	28.828
			267.821	25.351	1	0	13.18	0.783	0.492	5.346	24.884	0.416	29.432	0.845	106.874	35.024	0	0	16.829	0	28.822
			268.821	27.377	1	0	13.154	0.788	0.492	5.346	24.844	0.416	29.404	0.845	106.834	35.065	0	0	16.684	0	28.822
			269.821	26.65	1	0	13.132	0.793	0.492	5.343	24.83	0.415	29.395	0.845	106.793	35.105	0	0	16.561	0	28.865
			270.821	26.65	1	0	13.162	0.799	0.494	5.366	24.793	0.417	29.373	0.844	106.739	35.163	0	0	16.476	0	28.904
			271.821	24.104	1	0	13.162	0.799	0.494	5.366	24.793	0.417	29.373	0.844	106.739	35.163	0	0	16.476	0	28.904
			272.821	24.104	1	0	13.16	0.802	0.494	5.374	24.758	0.417	29.349	0.844	106.683	35.207	0	0	16.4	0	28.921
			273.821	23.377	1	0	13.132	0.804	0.494	5.375	24.708	0.417	29.317	0.843	106.642	35.24	0	0	16.326	0	28.902
			274.821	23.377	1	0	13.086	0.806	0.494	5.369	24.655	0.416	29.284	0.842	106.6	35.272	0	0	16.229	0	28.879
			275.821	24.312	1	0	13.045	0.808	0.494	5.364	24.602	0.415	29.25	0.841	106.558	35.305	0	0	16.139	0	28.854
			276.82	24.312	1	0	13	0.81	0.492	5.351	24.581	0.414	29.23	0.841	106.521	35.33	0	0	16.051	0	28.85
			277.82	25.663	1	0	12.96	0.809	0.491	5.335	24.58	0.413	29.225	0.841	106.507	35.349	0	0	16.024	0	28.87
			278.821	25.663	1	0	12.92	0.808	0.489	5.317	24.579	0.412	29.219	0.841	106.493	35.367	0	0	15.994	0	28.888
			279.821	26.598	1	0	12.906	0.807	0.489	5.314	24.566	0.411	29.2	0.841	106.475	35.381	0	0	15.983	0	28.87
			280.821	26.598	1	0	12.915	0.809	0.49	5.323	24.549	0.412	29.172	0.842	106.447	35.393	0	0	15.961	0	28.826
			281.821	24.987	1	0	12.896	0.811	0.489	5.319	24.531	0.412	29.146	0.842	106.419	35.404	0	0	15.905	0	28.784
			282.821	24.987	1	0	12.88	0.812	0.489	5.318	24.513	0.412	29.117	0.842	106.391	35.416	0	0	15.853	0	28.738
			283.821	25.611	1	0	12.865	0.814	0.489	5.316	24.495	0.412	29.088	0.842	106.364	35.428	0	0	15.801	0	28.691
			284.821	25.611	1	0	12.765	0.813	0.486	5.277	24.48	0.408	29.106	0.841	106.38	35.407	0	0	15.703	0	28.697
			285.82	26.858	1	0	12.704	0.812	0.483	5.254	24.47	0.406	29.133	0.84	106.396	35.386	0	0	15.654	0	28.725
			286.82	26.858	1	0	12.645	0.81	0.481	5.23	24.462	0.404	29.161	0.839	106.412	35.365	0	0	15.605	0	28.755
			287.821	25.974	1	0	12.641	0.81	0.482	5.239	24.411	0.404	29.127	0.838	106.331	35.4	0	0	15.614	0	28.736
			288.821	25.974	1	0	12.637	0.809	0.483	5.248	24.361	0.404	29.093	0.837	106.25	35.434	0	0	15.623	0	28.718
			289.821	24.987	1	0	12.655	0.808	0.484	5.266	24.311	0.405	29.055	0.837	106.169	35.469	0	0	15.659	0	28.692
			290.82	24.987	1	0	12.674	0.807	0.486	5.284	24.262	0.406	29.017	0.836	106.088	35.504	0	0	15.697	0	28.666
			291.821	23.637	1	0	12.683	0.805	0.489	5.318	24.123	0.408	28.923	0.834	106.005	35.513	0	0	15.75	0	28.473
			292.82	24.728	1	0	12.683	0.805	0.489	5.318	24.123	0.408	28.923	0.834	106.005	35.513	0	0	15.75	0	28.473
			293.821	24.728	1	0	12.657	0.804	0.489	5.32	24.057	0.408	28.88	0.833	105.963	35.518	0	0	15.737	0	28.385
			294.82	26.806	1	0	12.63	0.803	0.49	5.323	23.991	0.407	28.837	0.832	105.921	35.522	0	0	15.725	0	28.297
			295.82	26.806	1	0	12.603	0.802	0.49	5.321	23.947	0.407	28.829	0.831	105.877	35.529	0	0	15.716	0	28.292
			296.82	25.091	1	0	12.578	0.801	0.489	5.32	23.902	0.406	28.82	0.829	105.833	35.536	0	0	15.709	0	28.285
			297.82	25.091	1	0	12.578	0.799	0.49	5.329	23.857	0.406	28.807	0.828	105.789	35.543	0	0	15.733	0	28.269
			298.82	25.091	1	0	12.567	0.798	0.49	5.326	23.845	0.406	28.815	0.828	105.759	35.536	0	0	15.755	0	28.277
			299.82	21.663	1	0	12.558	0.796	0.489	5.319	23.855	0.405	28.826	0.828	105.731	35.522	0	0	15.774	0	28.281
			300.821	23.169	1	0	12.531	0.793	0.488	5.302	23.875	0.404	28.847	0.828	105.676	35.495	0	0	15.803	0	28.286
			301.82	23.169	1	0	12.531	0.793	0.488	5.302	23.875	0.404	28.847	0.828	105.676	35.495	0	0	15.803	0	28.286
			302.82	25.403	1	0	12.486	0.79	0.486	5.28	23.883	0.402	28.867	0.827	105.664	35.458	0	0	15.81	0	28.275
			303.82	25.403	1	0	12.465	0.788	0.484	5.264	23.909	0.401	28.899	0.827	105.669	35.416	0	0	15.828	0	28.281
			304.82	26.078	1	0	12.432	0.785	0.482	5.243	23.933	0.399	28.928	0.827	105.673	35.374	0	0	15.831	0	28.28
			305.821	26.078	1	0	12.41	0.783	0.481	5.225	23.969	0.398	28.974	0.827	105.648	35.312	0	0	15.855	0	28.283
			306.82	27.481	1	0	12.41	0.783	0.481	5.225	23.969	0.398	28.974	0.827	105.648	35.312	0	0	15.855	0	28.283
			307.82	26.078	1	0	12.409	0.783	0.481	5.23	23.947	0.398	28.977	0.826	105.613	35.298	0	0	15.851	0	28.268
			308.82	26.078	1	0	12.396	0.783	0.481	5.229	23.925	0.397	28.979	0.826	105.578	35.284	0	0	15.831	0	28.25
			309.82	26.078	1	0	12.39	0.782	0.481	5.231	23.904	0.397	28.974	0.825	105.565	35.273	0	0	15.836	0	28.22
			310.82	26.286	1	0	12.35	0.782	0.48	5.216	23.894	0.395	28.992	0.824	105.534	35.263	0	0	15.797	0	28.245
			311.82	26.39	1	0	12.319	0.782	0.479	5.208	23.872	0.394	28.996	0.823	105.47	35.284	0	0	15.744	0	28.288
			312.82	26.39	1	0	12.314	0.782	0.479	5.209	23.854	0.394	29	0.823	105.432	35.291	0	0	15.744	0	28.307
			313.82	24.572	1	0	12.309	0.782	0.479	5.211	23.837	0.394	29.003	0.822	105.395	35.298	0	0	15.743	0	28.327
			314.82	24.572	1	0	12.277	0.779	0.479	5.206	23.792	0.393	29.004	0.82	105.354	35.293	0	0	15.752	0	28.324
			315.82	24.935	1	0	12.296	0.779	0.481	5.224	23.743	0.394	28.979	0.819	105.284	35.309	0	0	15.79	0	28.295
			316.82	24.935	1	0	12.285	0.778	0.481	5.232	23.686	0.394	28.943	0.818	105.215	35.326	0	0	15.79	0	28.241
			317.82	23.585	1	0	12.274	0.777	0.482	5.239	23.629	0.394	28.906	0.817	105.145	35.342	0	0	15.79	0	28.186
			318.82	23.585	1	0	12.261	0.777	0.481	5.233	23.633	0.393	28.917	0.817	105.155	35.307	0	0	15.774	0	28.153
			319.82	22.961	1	0	12.247	0.777	0.481	5.226	23.637	0.393	28.927	0.817	105.164	35.272	0	0	15.757	0	28.121
			320.82	22.961	1	0	12.224	0.777	0.48	5.215	23.643	0.392	28.942	0.817	105.173	35.238	0	0	15.729	0	28.096
			321.82	24.312	1	0	12.208	0.776	0.479	5.21	23.633	0.391	28.952	0.816	105.15	35.219	0	0	15.724	0	28.089
			322.82	24.312	1	0	12.187	0.775	0.478	5.196	23.654	0.39	28.991	0.816	105.113	35.207	0	0	15.717	0	28.158
			323.82	24.624	1	0	12.194	0.774	0.478	5.195	23.667	0.39	29.019	0.816	105.076	35.196	0	0	15.747	0	28.203
			324.821	24.624	1	0	12.176	0.771	0.476	5.175	23.716	0.388	29.108	0.815	104.997	35.168	0	0	15.789	0	28.358
			325.821	25.299	1	0	12.14	0.768	0.474	5.154	23.733	0.386	29.146	0.814	104.969	35.145	0	0	15.813	0	28.407
			326.82	25.299	1	0	12.14	0.768	0.474	5.154	23.733	0.386	29.146	0.814	104.969	35.145	0	0	15.813	0	28.407
			327.82	25.299	1	0	12.081	0.764	0.471	5.124	23.749	0.384	29.183	0.814	104.942	35.122	0	0	15.807	0	28.453
			328.82	25.299	1	0	12.022	0.761	0.469	5.094	23.765	0.381	29.22	0.813	104.914	35.099	0	0	15.802	0	28.5
			329.82	24.364	1	0	11.986	0.76	0.468	5.083	23.743	0.38	29.225	0.812	104.856	35.099	0	0	15.781	0	28.512
			330.82	24.364	1	0	11.95	0.758	0.467	5.072	23.721	0.379	29.23	0.812	104.798	35.099	0	0	15.76	0	28.525
			331.82	24.312	1	0	11.902	0.757	0.465	5.055	23.698	0.377	29.236	0.811	104.74	35.099	0	0	15.722	0	28.538
			332.82	24.312	1	0	11.854	0.756	0.464	5.039	23.675	0.375	29.242	0.81	104.682	35.099	0	0	15.685	0	28.553
			333.82	24.416	1	0	11.84	0.756	0.464	5.039	23.651	0.375	29.234	0.809	104.601	35.131	0	0	15.657	0	28.586
			334.82	24.416	1	0	11.835	0.757	0.464	5.042	23.628	0.375	29.225	0.808	104.52	35.163	0	0	15.641	0	28.621
			335.821	24.416	1	0	11.847	0.758	0.465	5.056	23.584	0.376	29.211	0.807	104.358	35.228	0	0	15.638	0	28.694
			336.82	25.351	1	0	11.847	0.758	0.465	5.056	23.584	0.376	29.211	0.807	104.358	35.228	0	0	15.638	0	28.694
			337.82	25.351	1	0	11.84	0.755	0.465	5.05	23.592	0.375	29.222	0.807	104.314	35.233	0	0	15.673	0	28.726
			338.82	26.026	1	0	11.851	0.753	0.465	5.053	23.598	0.375	29.231	0.807	104.27	35.238	0	0	15.733	0	28.754
			339.82	26.026	1	0	11.857	0.751	0.465	5.053	23.603	0.375	29.239	0.807	104.226	35.242	0	0	15.786	0	28.781
			340.82	23.169	1	0	11.892	0.749	0.467	5.075	23.569	0.377	29.19	0.807	104.175	35.249	0	0	15.869	0	28.688
			341.82	23.169	1	0	11.921	0.747	0.468	5.092	23.543	0.378	29.154	0.808	104.131	35.24	0	0	15.949	0	28.595
			342.82	21.922	1	0	11.937	0.745	0.469	5.102	23.521	0.379	29.126	0.808	104.087	35.231	0	0	16.013	0	28.52
			343.82	21.922	1	0	11.954	0.744	0.47	5.113	23.501	0.38	29.098	0.808	104.043	35.221	0	0	16.078	0	28.445
			344.82	22.909	1	0	11.917	0.741	0.469	5.094	23.507	0.378	29.127	0.807	104.052	35.187	0	0	16.089	0	28.454
			345.82	22.909	1	0	11.907	0.74	0.467	5.081	23.544	0.377	29.16	0.807	104.066	35.163	0	0	16.091	0	28.489
			346.82	22.546	1	0	11.882	0.739	0.466	5.063	23.577	0.376	29.189	0.808	104.08	35.14	0	0	16.072	0	28.515
			347.82	22.546	1	0	11.858	0.739	0.464	5.045	23.611	0.375	29.218	0.808	104.094	35.117	0	0	16.056	0	28.543
			348.82	23.481	1	0	11.834	0.738	0.462	5.027	23.646	0.374	29.248	0.808	104.108	35.094	0	0	16.039	0	28.571
			349.82	24.052	1	0	11.793	0.737	0.461	5.008	23.649	0.372	29.269	0.808	104.096	35.094	0	0	16.004	0	28.618
			350.82	24.052	1	0	11.694	0.745	0.46	5	23.508	0.371	29.157	0.806	103.915	35.191	0	0	15.702	0	28.525
			351.82	24.052	1	0	11.598	0.753	0.459	4.992	23.374	0.37	29.053	0.805	103.735	35.289	0	0	15.411	0	28.447
			352.82	23.429	1	0	11.501	0.761	0.458	4.978	23.265	0.368	28.962	0.803	103.587	35.37	0	0	15.109	0	28.371
			353.82	24.676	1	0	11.25	0.77	0.453	4.928	23.008	0.364	28.678	0.802	103.438	35.451	0	0	14.616	0	27.859
			354.82	24.676	1	0	11.008	0.778	0.448	4.874	22.783	0.359	28.435	0.801	103.29	35.532	0	0	14.144	0	27.429
			355.82	27.793	1	0	10.78	0.787	0.443	4.819	22.583	0.355	28.224	0.8	103.142	35.613	0	0	13.701	0	27.063
			356.82	27.793	1	0	10.592	0.796	0.44	4.784	22.372	0.352	27.993	0.799	102.998	35.698	0	0	13.298	0	26.65
			357.82	26.858	1	0	10.414	0.806	0.437	4.749	22.179	0.349	27.786	0.798	102.855	35.784	0	0	12.918	0	26.284
			358.82	26.858	1	0	10.946	0.872	0.45	4.891	22.762	0.361	28.366	0.802	102.97	35.835	0	0	12.549	0	27.635
			359.82	22.494	1	0	11.447	0.938	0.463	5.033	23.245	0.373	28.825	0.806	103.086	35.886	0	0	12.201	0	28.657
			360.82	22.494	1	0	12.036	1.003	0.482	5.241	23.568	0.391	29.067	0.811	103.218	35.928	0	0	12.006	0	29.141
			361.82	21.663	1	0	11.972	0.993	0.478	5.195	23.639	0.388	29.095	0.812	103.417	35.879	0	0	12.054	0	29.143
			362.82	21.663	1	0	11.913	0.984	0.474	5.15	23.71	0.386	29.12	0.814	103.617	35.831	0	0	12.107	0	29.139
			363.82	21.663	1	0	11.89	0.975	0.471	5.124	23.771	0.385	29.123	0.816	103.816	35.782	0	0	12.199	0	29.084
			364.82	21.663	1	0	11.92	0.973	0.472	5.127	23.816	0.386	29.097	0.819	103.973	35.754	0	0	12.248	0	28.982
			365.82	23.221	1	0	11.943	0.972	0.472	5.126	23.864	0.387	29.075	0.821	104.131	35.726	0	0	12.29	0	28.891
			366.82	23.221	1	0	11.962	0.97	0.471	5.123	23.917	0.388	29.06	0.823	104.288	35.698	0	0	12.328	0	28.815
			367.82	23.221	1	0	11.981	0.969	0.471	5.119	23.969	0.389	29.046	0.825	104.446	35.671	0	0	12.366	0	28.74
			368.82	17.974	1	0	12.05	0.974	0.475	5.168	23.889	0.393	28.93	0.826	104.506	35.701	0	0	12.371	0	28.517
			369.82	17.974	1	0	12.104	0.979	0.479	5.208	23.82	0.396	28.825	0.826	104.566	35.731	0	0	12.362	0	28.317
			370.82	17.974	1	0	12.161	0.984	0.483	5.249	23.748	0.399	28.718	0.827	104.626	35.761	0	0	12.354	0	28.11
			371.82	17.974	1	0	12.193	0.989	0.485	5.27	23.725	0.401	28.677	0.827	104.694	35.789	0	0	12.329	0	28.051
			372.82	17.974	1	0	12.196	0.99	0.484	5.257	23.792	0.401	28.712	0.829	104.807	35.766	0	0	12.314	0	28.09
			373.82	42.962	1	0	12.218	0.992	0.484	5.257	23.838	0.401	28.724	0.83	104.921	35.743	0	0	12.321	0	28.076
			374.82	42.962	1	0	12.241	0.993	0.484	5.257	23.884	0.402	28.735	0.831	105.034	35.719	0	0	12.327	0	28.061
			375.82	53.715	1	0	12.336	0.997	0.489	5.31	23.833	0.407	28.615	0.833	105.069	35.749	0	0	12.373	0	27.824
			376.82	16	1	0	12.422	1.001	0.493	5.356	23.797	0.411	28.519	0.834	105.104	35.78	0	0	12.408	0	27.64
			377.82	16	1	0	12.519	1.005	0.498	5.408	23.762	0.416	28.425	0.836	105.138	35.81	0	0	12.456	0	27.461
			378.82	18.702	1	0	12.636	1.011	0.504	5.473	23.706	0.422	28.313	0.837	105.171	35.844	0	0	12.502	0	27.243
			379.82	23.897	1	0	12.754	1.016	0.51	5.538	23.653	0.427	28.207	0.839	105.203	35.879	0	0	12.548	0	27.034
			380.82	23.897	1	0	12.894	1.022	0.517	5.619	23.575	0.434	28.071	0.84	105.236	35.914	0	0	12.615	0	26.754
			381.82	23.533	1	0	13.1	1.019	0.523	5.69	23.65	0.441	28.083	0.842	105.437	35.851	0	0	12.856	0	26.683
			382.82	23.533	1	0	13.251	1.01	0.526	5.714	23.808	0.444	28.196	0.844	105.692	35.747	0	0	13.118	0	26.798
			383.82	30.598	1	0	13.38	1.001	0.527	5.723	23.991	0.446	28.338	0.847	105.947	35.643	0	0	13.363	0	26.982
			384.82	30.598	1	0	13.689	0.992	0.531	5.767	24.344	0.45	28.699	0.848	106.201	35.539	0	0	13.793	0	27.673
			385.82	30.858	1	0	14.026	0.986	0.535	5.818	24.716	0.455	29.086	0.85	106.405	35.474	0	0	14.225	0	28.467
			386.82	30.858	1	0	14.386	0.98	0.54	5.869	25.12	0.46	29.51	0.851	106.609	35.409	0	0	14.686	0	29.319
			387.82	25.819	1	0	14.761	0.973	0.544	5.917	25.558	0.464	29.974	0.853	106.813	35.344	0	0	15.169	0	30.23
			388.82	26.858	1	0	15.162	0.967	0.549	5.964	26.031	0.469	30.479	0.854	107.017	35.279	0	0	15.685	0	31.198
			389.82	26.858	1	0	14.721	0.905	0.538	5.847	25.671	0.459	30.111	0.853	106.952	35.254	0	0	16.266	0	30.492
			390.82	30.442	1	0	14.246	0.843	0.527	5.731	25.227	0.449	29.646	0.851	106.887	35.228	0	0	16.891	0	29.549
			391.82	29.299	1	0	13.518	0.782	0.509	5.538	24.633	0.433	29.011	0.849	106.822	35.203	0	0	17.29	0	28.188
			392.82	29.299	1	0	13.656	0.794	0.515	5.599	24.641	0.437	29.062	0.848	106.69	35.268	0	0	17.203	0	28.395
			393.82	31.325	1	0	13.768	0.806	0.521	5.662	24.595	0.441	29.083	0.846	106.512	35.342	0	0	17.075	0	28.549
			394.82	31.325	1	0	13.818	0.819	0.525	5.707	24.518	0.443	29.071	0.843	106.333	35.416	0	0	16.875	0	28.627
			395.82	33.663	1	0	13.803	0.823	0.526	5.722	24.438	0.443	29.057	0.841	106.204	35.46	0	0	16.763	0	28.664
			396.82	33.663	1	0	13.788	0.828	0.528	5.736	24.359	0.443	29.044	0.839	106.074	35.504	0	0	16.654	0	28.701
			397.82	26.858	1	0	13.768	0.83	0.529	5.745	24.29	0.442	29.043	0.836	105.958	35.534	0	0	16.582	0	28.745
			398.82	24.52	1	0	13.747	0.833	0.529	5.755	24.221	0.442	29.043	0.834	105.842	35.564	0	0	16.512	0	28.789
			399.82	24.52	1	0	13.663	0.829	0.526	5.715	24.232	0.438	29.094	0.833	105.822	35.543	0	0	16.483	0	28.874
			400.82	25.507	1	0	13.578	0.825	0.522	5.675	24.243	0.434	29.148	0.832	105.801	35.522	0	0	16.454	0	28.963
			401.82	25.507	1	0	13.525	0.823	0.519	5.645	24.269	0.432	29.198	0.831	105.741	35.511	0	0	16.442	0	29.059
			402.82	25.039	1	0	13.494	0.82	0.518	5.625	24.294	0.43	29.249	0.831	105.68	35.499	0	0	16.458	0	29.155
			403.82	25.039	1	0	13.503	0.821	0.519	5.639	24.25	0.43	29.248	0.829	105.574	35.539	0	0	16.454	0	29.214
			404.82	25.663	1	0	13.497	0.819	0.52	5.648	24.199	0.43	29.242	0.828	105.509	35.548	0	0	16.471	0	29.217
			405.82	25.663	1	0	13.492	0.818	0.52	5.657	24.148	0.43	29.236	0.826	105.444	35.557	0	0	16.489	0	29.221
			406.82	25.091	1	0	13.421	0.815	0.518	5.631	24.127	0.427	29.264	0.824	105.405	35.539	0	0	16.463	0	29.255
			407.82	25.091	1	0	13.367	0.812	0.516	5.613	24.102	0.425	29.283	0.823	105.365	35.52	0	0	16.458	0	29.27
			408.82	25.351	1	0	13.249	0.81	0.513	5.572	24.058	0.421	29.308	0.821	105.3	35.522	0	0	16.354	0	29.332
			409.82	25.351	1	0	13.109	0.806	0.508	5.518	24.029	0.416	29.349	0.819	105.238	35.52	0	0	16.255	0	29.421
			410.82	26.078	1	0	12.981	0.803	0.503	5.468	24.006	0.411	29.4	0.817	105.175	35.518	0	0	16.17	0	29.531
			411.82	26.078	1	0	12.828	0.799	0.497	5.401	24.006	0.405	29.484	0.814	105.113	35.516	0	0	16.053	0	29.71
			412.82	24.884	1	0	12.692	0.794	0.491	5.342	24.007	0.399	29.553	0.812	105.023	35.516	0	0	15.976	0	29.864
			413.82	24.884	1	0	12.634	0.795	0.49	5.327	23.963	0.397	29.555	0.811	104.879	35.557	0	0	15.883	0	29.933
			414.82	24.676	1	0	12.587	0.796	0.49	5.321	23.906	0.396	29.536	0.809	104.735	35.599	0	0	15.804	0	29.958
			415.82	24.676	1	0	12.54	0.797	0.489	5.314	23.849	0.395	29.519	0.808	104.592	35.641	0	0	15.726	0	29.985
			416.82	26.494	1	0	12.532	0.799	0.49	5.323	23.797	0.395	29.488	0.807	104.485	35.673	0	0	15.689	0	29.97
			417.82	27.897	1	0	12.524	0.8	0.491	5.332	23.745	0.395	29.458	0.806	104.379	35.705	0	0	15.652	0	29.955
			418.82	27.897	1	0	12.524	0.802	0.492	5.344	23.692	0.396	29.426	0.805	104.272	35.738	0	0	15.625	0	29.937
			419.82	28.208	1	0	12.524	0.803	0.493	5.357	23.64	0.396	29.395	0.804	104.166	35.77	0	0	15.599	0	29.919
			420.82	28.208	1	0	12.554	0.804	0.495	5.381	23.591	0.398	29.332	0.804	104.11	35.782	0	0	15.619	0	29.802
			421.82	26.546	1	0	12.617	0.805	0.499	5.424	23.525	0.401	29.244	0.804	104.054	35.793	0	0	15.678	0	29.629
			422.82	26.546	1	0	12.689	0.806	0.503	5.47	23.46	0.405	29.159	0.805	103.999	35.805	0	0	15.749	0	29.463
			423.82	23.325	1	0	12.698	0.802	0.504	5.473	23.458	0.405	29.132	0.805	103.966	35.78	0	0	15.835	0	29.367
			424.82	23.325	1	0	12.719	0.798	0.503	5.469	23.502	0.406	29.128	0.807	103.98	35.745	0	0	15.945	0	29.307
			425.82	23.845	1	0	12.74	0.793	0.503	5.466	23.546	0.407	29.125	0.808	103.994	35.71	0	0	16.057	0	29.249
			426.82	23.845	1	0	12.742	0.789	0.502	5.453	23.594	0.406	29.129	0.81	104.041	35.671	0	0	16.154	0	29.198
			427.82	24.78	1	0	12.744	0.784	0.501	5.441	23.643	0.406	29.132	0.812	104.087	35.631	0	0	16.251	0	29.147
			428.82	24.78	1	0	12.752	0.782	0.5	5.432	23.687	0.406	29.126	0.813	104.119	35.606	0	0	16.31	0	29.094
			429.82	23.533	1	0	12.759	0.779	0.499	5.424	23.732	0.407	29.119	0.815	104.152	35.58	0	0	16.37	0	29.041
			430.82	23.533	1	0	12.747	0.775	0.497	5.406	23.78	0.406	29.135	0.816	104.168	35.555	0	0	16.437	0	29.039
			431.82	26.806	1	0	12.724	0.772	0.495	5.384	23.825	0.405	29.148	0.817	104.184	35.529	0	0	16.491	0	29.029
			432.82	26.806	1	0	12.667	0.767	0.492	5.349	23.859	0.403	29.169	0.818	104.24	35.495	0	0	16.524	0	29.023
			433.82	26.91	1	0	12.633	0.765	0.491	5.339	23.838	0.402	29.144	0.818	104.254	35.481	0	0	16.513	0	28.948
			434.82	26.91	1	0	12.599	0.764	0.49	5.328	23.818	0.401	29.12	0.818	104.267	35.467	0	0	16.501	0	28.874
			435.82	29.299	1	0	12.588	0.764	0.49	5.326	23.806	0.401	29.102	0.818	104.24	35.483	0	0	16.478	0	28.859
			436.82	31.949	1	0	12.576	0.764	0.49	5.324	23.795	0.401	29.083	0.818	104.212	35.499	0	0	16.454	0	28.845
			437.82	31.949	1	0	12.569	0.763	0.489	5.314	23.823	0.4	29.088	0.819	104.214	35.499	0	0	16.474	0	28.855
			438.82	25.507	1	0	12.558	0.762	0.488	5.302	23.852	0.4	29.092	0.82	104.217	35.499	0	0	16.489	0	28.866
			439.82	24.832	1	0	12.607	0.759	0.489	5.312	23.893	0.402	29.081	0.822	104.244	35.478	0	0	16.605	0	28.811
			440.82	24.832	1	0	12.658	0.757	0.49	5.325	23.927	0.403	29.077	0.823	104.272	35.458	0	0	16.712	0	28.769
			441.82	24.208	1	0	12.698	0.756	0.491	5.334	23.957	0.404	29.068	0.824	104.3	35.437	0	0	16.807	0	28.717
			442.82	24.208	1	0	12.729	0.754	0.491	5.339	23.987	0.405	29.06	0.825	104.328	35.416	0	0	16.89	0	28.667
			443.82	23.637	1	0	12.745	0.753	0.491	5.338	24.02	0.406	29.071	0.826	104.383	35.393	0	0	16.931	0	28.655
			444.82	23.637	1	0	12.753	0.752	0.49	5.33	24.07	0.406	29.08	0.828	104.425	35.372	0	0	16.962	0	28.642
			445.82	21.974	1	0	12.782	0.751	0.49	5.33	24.124	0.407	29.097	0.829	104.467	35.351	0	0	17.022	0	28.647
			446.82	21.403	1	0	12.811	0.75	0.49	5.329	24.179	0.407	29.115	0.83	104.508	35.33	0	0	17.082	0	28.653
			447.82	21.403	1	0	12.77	0.747	0.488	5.305	24.204	0.406	29.124	0.831	104.582	35.27	0	0	17.103	0	28.578
			448.82	26.338	1	0	12.729	0.743	0.486	5.28	24.229	0.404	29.133	0.832	104.657	35.21	0	0	17.124	0	28.503
			449.82	26.338	1	0	12.698	0.74	0.484	5.259	24.257	0.403	29.146	0.832	104.731	35.15	0	0	17.16	0	28.435
			450.82	27.897	1	0	12.668	0.737	0.482	5.239	24.285	0.401	29.158	0.833	104.805	35.089	0	0	17.196	0	28.367
			451.82	27.897	1	0	12.65	0.733	0.481	5.229	24.289	0.401	29.167	0.833	104.807	35.057	0	0	17.257	0	28.336
			452.82	25.039	1	0	12.587	0.729	0.478	5.196	24.31	0.398	29.196	0.833	104.809	35.025	0	0	17.257	0	28.348
			453.82	24.832	1	0	12.524	0.726	0.475	5.163	24.331	0.395	29.225	0.833	104.812	34.992	0	0	17.257	0	28.361
			454.82	24.832	1	0	12.465	0.724	0.473	5.141	24.319	0.393	29.255	0.831	104.84	34.969	0	0	17.208	0	28.392
			455.82	25.195	1	0	12.416	0.723	0.471	5.122	24.307	0.391	29.284	0.83	104.867	34.946	0	0	17.174	0	28.416
			456.82	25.195	1	0	12.354	0.722	0.469	5.099	24.291	0.389	29.307	0.829	104.895	34.923	0	0	17.121	0	28.43
			457.82	24.624	1	0	12.299	0.721	0.467	5.08	24.269	0.387	29.32	0.828	104.891	34.904	0	0	17.069	0	28.429
			458.82	24.624	1	0	12.293	0.722	0.468	5.088	24.221	0.387	29.302	0.827	104.809	34.936	0	0	17.033	0	28.441
			459.82	23.533	1	0	12.295	0.723	0.469	5.1	24.173	0.387	29.283	0.826	104.728	34.969	0	0	17.011	0	28.452
			460.82	23.481	1	0	12.292	0.724	0.47	5.11	24.125	0.388	29.264	0.824	104.647	35.001	0	0	16.979	0	28.463
			461.82	23.481	1	0	12.314	0.727	0.472	5.13	24.077	0.389	29.227	0.824	104.582	35.034	0	0	16.947	0	28.433
			462.82	23.169	1	0	12.345	0.731	0.474	5.152	24.05	0.39	29.227	0.823	104.494	35.078	0	0	16.877	0	28.503
			463.82	23.169	1	0	12.407	0.736	0.477	5.187	24.024	0.392	29.231	0.822	104.406	35.122	0	0	16.851	0	28.579
			464.82	23.845	1	0	12.424	0.738	0.477	5.188	24.056	0.392	29.281	0.822	104.36	35.145	0	0	16.842	0	28.726
			465.82	23.845	1	0	12.421	0.736	0.477	5.19	24.037	0.392	29.3	0.82	104.356	35.129	0	0	16.865	0	28.742
			466.82	27.793	1	0	12.395	0.735	0.477	5.181	24.022	0.39	29.324	0.819	104.351	35.113	0	0	16.857	0	28.768
			467.82	27.117	1	0	12.345	0.734	0.475	5.163	24.008	0.389	29.348	0.818	104.346	35.096	0	0	16.816	0	28.794
			468.82	27.117	1	0	12.314	0.735	0.475	5.163	23.946	0.388	29.342	0.816	104.311	35.096	0	0	16.762	0	28.781
			469.82	22.13	1	0	12.315	0.737	0.476	5.171	23.92	0.388	29.344	0.815	104.233	35.136	0	0	16.705	0	28.846
			470.82	22.13	1	0	12.343	0.74	0.478	5.191	23.89	0.389	29.34	0.814	104.154	35.175	0	0	16.685	0	28.9
			471.82	21.403	1	0	12.37	0.742	0.479	5.208	23.868	0.39	29.33	0.814	104.075	35.214	0	0	16.675	0	28.942
			472.82	21.403	1	0	12.402	0.741	0.48	5.223	23.861	0.391	29.309	0.814	104.075	35.194	0	0	16.731	0	28.862
			473.82	25.403	1	0	12.442	0.741	0.482	5.241	23.853	0.393	29.288	0.814	104.075	35.173	0	0	16.799	0	28.783
			474.82	25.403	1	0	12.478	0.74	0.484	5.257	23.849	0.394	29.273	0.815	104.075	35.152	0	0	16.86	0	28.717
			475.82	25.039	1	0	12.519	0.741	0.486	5.279	23.829	0.395	29.282	0.814	104.061	35.147	0	0	16.901	0	28.73
			476.82	25.039	1	0	12.562	0.741	0.488	5.301	23.811	0.396	29.294	0.813	104.047	35.143	0	0	16.944	0	28.747
			477.82	24.624	1	0	12.603	0.742	0.49	5.323	23.794	0.398	29.307	0.812	104.034	35.138	0	0	16.985	0	28.768
			478.82	26.494	1	0	12.66	0.742	0.492	5.347	23.796	0.399	29.327	0.811	104.001	35.143	0	0	17.056	0	28.819
			479.82	26.494	1	0	12.734	0.744	0.495	5.376	23.808	0.401	29.338	0.812	103.976	35.166	0	0	17.115	0	28.879
			480.82	26.65	1	0	12.799	0.746	0.497	5.403	23.818	0.403	29.345	0.812	103.95	35.189	0	0	17.161	0	28.929
			481.82	26.65	1	0	12.864	0.748	0.499	5.429	23.828	0.405	29.352	0.812	103.925	35.212	0	0	17.207	0	28.981
			482.82	25.143	1	0	12.854	0.746	0.499	5.419	23.847	0.405	29.373	0.812	103.952	35.201	0	0	17.222	0	29.009
			483.82	25.143	1	0	12.853	0.745	0.498	5.414	23.863	0.404	29.392	0.812	103.98	35.189	0	0	17.25	0	29.033
			484.82	25.974	1	0	12.836	0.744	0.497	5.402	23.882	0.404	29.415	0.812	104.008	35.177	0	0	17.256	0	29.064
			485.82	27.741	1	0	12.884	0.746	0.499	5.421	23.892	0.405	29.403	0.813	103.978	35.217	0	0	17.263	0	29.1
			486.82	27.741	1	0	12.931	0.749	0.501	5.441	23.902	0.407	29.391	0.813	103.948	35.256	0	0	17.269	0	29.136
			487.82	27.377	1	0	13.016	0.751	0.504	5.474	23.919	0.41	29.387	0.814	103.918	35.295	0	0	17.325	0	29.187
			488.82	27.377	1	0	13.101	0.754	0.507	5.507	23.936	0.413	29.384	0.815	103.888	35.335	0	0	17.381	0	29.242
			489.82	26.91	1	0	13.099	0.75	0.505	5.491	23.994	0.412	29.445	0.815	103.971	35.272	0	0	17.465	0	29.277
			490.82	26.806	1	0	13.099	0.746	0.504	5.475	24.053	0.411	29.506	0.815	104.054	35.21	0	0	17.553	0	29.311
			491.82	26.806	1	0	13.105	0.742	0.502	5.462	24.113	0.41	29.569	0.815	104.138	35.147	0	0	17.651	0	29.346
			492.82	26.702	1	0	13.127	0.74	0.502	5.458	24.164	0.41	29.628	0.816	104.205	35.094	0	0	17.75	0	29.389
			493.82	26.702	1	0	13.153	0.735	0.502	5.457	24.203	0.41	29.661	0.816	104.295	35.029	0	0	17.907	0	29.358
			494.82	27.533	1	0	13.144	0.73	0.501	5.443	24.233	0.409	29.682	0.816	104.386	34.964	0	0	18.018	0	29.301
			495.82	27.741	1	0	13.075	0.724	0.497	5.405	24.262	0.406	29.711	0.817	104.49	34.886	0	0	18.064	0	29.237
			496.82	27.741	1	0	13.019	0.721	0.493	5.362	24.339	0.403	29.768	0.818	104.552	34.846	0	0	18.064	0	29.296
			497.82	26.39	1	0	12.962	0.718	0.489	5.32	24.418	0.401	29.826	0.819	104.615	34.807	0	0	18.064	0	29.356
			498.82	26.39	1	0	12.932	0.714	0.486	5.288	24.501	0.399	29.891	0.82	104.677	34.767	0	0	18.102	0	29.43
			499.82	25.299	1	0	12.955	0.716	0.487	5.293	24.524	0.399	29.899	0.82	104.61	34.793	0	0	18.102	0	29.489
			500.82	24.987	1	0	12.95	0.715	0.487	5.294	24.507	0.399	29.897	0.82	104.587	34.779	0	0	18.114	0	29.463
			501.82	24.987	1	0	13.011	0.713	0.489	5.318	24.506	0.402	29.83	0.822	104.606	34.737	0	0	18.246	0	29.256
			502.82	26.338	1	0	13.072	0.711	0.491	5.342	24.506	0.405	29.766	0.823	104.624	34.696	0	0	18.381	0	29.054
			503.82	26.338	1	0	13.157	0.712	0.496	5.388	24.457	0.409	29.665	0.824	104.564	34.714	0	0	18.48	0	28.869
			504.82	22.961	1	0	13.349	0.72	0.505	5.494	24.355	0.417	29.521	0.825	104.534	34.747	0	0	18.532	0	28.608
			505.82	23.065	1	0	13.567	0.729	0.517	5.619	24.228	0.427	29.344	0.826	104.504	34.779	0	0	18.618	0	28.273
			506.82	23.065	1	0	13.793	0.736	0.528	5.744	24.114	0.437	29.164	0.827	104.501	34.793	0	0	18.743	0	27.897
			507.82	24.468	1	0	13.978	0.741	0.539	5.855	23.988	0.446	29	0.827	104.543	34.802	0	0	18.873	0	27.543
			508.82	24.468	1	0	14.106	0.745	0.545	5.926	23.931	0.451	28.917	0.828	104.585	34.811	0	0	18.924	0	27.369
			509.82	24.468	1	0	14.235	0.75	0.552	5.996	23.877	0.457	28.838	0.828	104.626	34.821	0	0	18.975	0	27.201
			510.82	20.78	1	0	14.291	0.752	0.554	6.019	23.886	0.459	28.83	0.828	104.694	34.807	0	0	19.004	0	27.158
			511.82	20.364	1	0	14.343	0.754	0.556	6.04	23.894	0.461	28.821	0.829	104.761	34.793	0	0	19.027	0	27.112
			512.82	20.364	1	0	14.399	0.756	0.558	6.063	23.901	0.463	28.812	0.83	104.828	34.779	0	0	19.055	0	27.065
			513.82	20.364	1	0	14.476	0.76	0.561	6.095	23.915	0.465	28.81	0.83	104.872	34.788	0	0	19.048	0	27.072
			514.82	25.923	1	0	14.555	0.766	0.563	6.123	23.947	0.468	28.816	0.831	104.918	34.818	0	0	19.001	0	27.131
			515.82	26.13	1	0	14.665	0.772	0.567	6.164	23.982	0.472	28.827	0.832	104.965	34.848	0	0	18.996	0	27.199
			516.82	31.273	1	0	14.78	0.777	0.571	6.208	24.013	0.476	28.84	0.833	105.02	34.855	0	0	19.029	0	27.235
			517.82	31.273	1	0	14.803	0.778	0.572	6.218	24.015	0.476	28.838	0.833	105.092	34.839	0	0	19.016	0	27.2
			518.82	34.234	1	0	14.798	0.78	0.572	6.219	24.005	0.477	28.823	0.833	105.164	34.823	0	0	18.968	0	27.137
			519.82	43.17	1	0	14.755	0.782	0.571	6.209	23.98	0.476	28.791	0.833	105.236	34.807	0	0	18.87	0	27.035
			520.82	45.351	1	0	14.748	0.788	0.572	6.221	23.935	0.477	28.727	0.833	105.27	34.842	0	0	18.721	0	26.94
			521.82	45.351	1	0	14.783	0.797	0.575	6.25	23.902	0.479	28.68	0.833	105.259	34.918	0	0	18.555	0	26.948
			522.82	43.222	1	0	14.818	0.806	0.578	6.279	23.868	0.482	28.632	0.834	105.247	34.994	0	0	18.391	0	26.953
			523.82	37.195	1	0	14.866	0.814	0.58	6.309	23.848	0.484	28.595	0.834	105.252	35.062	0	0	18.266	0	26.969
			524.82	37.195	1	0	14.915	0.818	0.583	6.332	23.851	0.487	28.557	0.835	105.28	35.103	0	0	18.225	0	26.944
			525.82	30.858	1	0	14.964	0.823	0.585	6.355	23.853	0.489	28.519	0.836	105.307	35.145	0	0	18.185	0	26.919
			526.82	30.858	1	0	15.092	0.828	0.589	6.407	23.872	0.494	28.493	0.838	105.321	35.201	0	0	18.225	0	26.946
			527.82	31.117	1	0	15.23	0.833	0.595	6.462	23.896	0.499	28.476	0.839	105.335	35.256	0	0	18.278	0	26.99
			528.82	31.117	1	0	15.361	0.839	0.6	6.517	23.909	0.504	28.454	0.84	105.365	35.307	0	0	18.319	0	27.016
			529.82	30.65	1	0	15.464	0.844	0.604	6.562	23.916	0.508	28.426	0.841	105.395	35.358	0	0	18.326	0	27.029
			530.82	31.377	1	0	15.519	0.845	0.604	6.569	23.978	0.509	28.445	0.843	105.555	35.344	0	0	18.372	0	27.048
			531.82	31.377	1	0	15.528	0.844	0.602	6.546	24.073	0.509	28.495	0.845	105.724	35.312	0	0	18.403	0	27.111
			532.82	26.546	1	0	15.417	0.844	0.597	6.488	24.113	0.504	28.538	0.845	105.852	35.307	0	0	18.268	0	27.203
			533.82	26.546	1	0	15.33	0.844	0.592	6.438	24.167	0.501	28.596	0.845	105.979	35.302	0	0	18.161	0	27.33
			534.82	24.78	1	0	15.21	0.844	0.587	6.378	24.199	0.496	28.654	0.845	106.093	35.302	0	0	18.03	0	27.463
			535.82	24.78	1	0	14.995	0.835	0.576	6.259	24.295	0.486	28.766	0.845	106.176	35.289	0	0	17.947	0	27.709
			536.82	27.377	1	0	14.745	0.827	0.563	6.118	24.423	0.475	28.912	0.845	106.259	35.275	0	0	17.821	0	28.029
			537.82	27.377	1	0	14.499	0.819	0.55	5.978	24.563	0.465	29.072	0.845	106.343	35.261	0	0	17.697	0	28.375
			538.82	28.884	1	0	14.293	0.814	0.538	5.846	24.747	0.455	29.252	0.846	106.391	35.235	0	0	17.552	0	28.74
			539.819	27.845	1	0	14.164	0.809	0.53	5.762	24.872	0.449	29.369	0.847	106.44	35.21	0	0	17.502	0	28.96
			540.82	27.845	1	0	14.036	0.804	0.522	5.677	25.003	0.443	29.491	0.848	106.489	35.184	0	0	17.451	0	29.189
			541.82	28.52	1	0	14.013	0.802	0.521	5.667	25.001	0.442	29.485	0.848	106.431	35.214	0	0	17.464	0	29.227
			542.82	28.52	1	0	13.99	0.8	0.52	5.657	24.999	0.441	29.479	0.848	106.373	35.244	0	0	17.477	0	29.264
			543.82	28.52	1	0	13.964	0.799	0.519	5.646	24.999	0.441	29.474	0.848	106.315	35.275	0	0	17.486	0	29.305
			544.82	26.962	1	0	13.841	0.792	0.513	5.573	25.085	0.435	29.572	0.848	106.368	35.226	0	0	17.482	0	29.444
			545.82	26.962	1	0	13.716	0.783	0.506	5.504	25.151	0.429	29.661	0.848	106.419	35.156	0	0	17.51	0	29.53
			546.82	22.754	1	0	13.556	0.775	0.499	5.422	25.211	0.423	29.745	0.848	106.47	35.087	0	0	17.495	0	29.603
			547.819	22.754	1	0	13.396	0.766	0.491	5.34	25.274	0.416	29.832	0.847	106.521	35.018	0	0	17.48	0	29.682
			548.819	23.741	1	0	13.396	0.766	0.491	5.339	25.277	0.416	29.846	0.847	106.452	35.045	0	0	17.495	0	29.758
			549.82	25.455	1	0	13.419	0.765	0.492	5.348	25.277	0.416	29.86	0.847	106.382	35.073	0	0	17.541	0	29.832
			550.82	25.455	1	0	13.474	0.764	0.494	5.369	25.281	0.418	29.879	0.846	106.313	35.101	0	0	17.63	0	29.916
			551.819	24.52	1	0	13.531	0.763	0.496	5.39	25.285	0.42	29.879	0.846	106.262	35.108	0	0	17.724	0	29.929
			552.819	24.52	1	0	13.545	0.759	0.496	5.394	25.28	0.42	29.868	0.846	106.257	35.073	0	0	17.835	0	29.851
			553.82	23.741	1	0	13.543	0.756	0.496	5.392	25.278	0.42	29.858	0.847	106.252	35.038	0	0	17.926	0	29.779
			554.82	24.676	1	0	13.493	0.75	0.495	5.377	25.24	0.419	29.828	0.846	106.252	34.999	0	0	17.983	0	29.654
			555.82	24.676	1	0	13.493	0.75	0.495	5.377	25.24	0.419	29.828	0.846	106.252	34.999	0	0	17.983	0	29.654
			556.819	29.403	1	0	13.489	0.75	0.495	5.382	25.208	0.419	29.814	0.846	106.241	34.992	0	0	17.997	0	29.614
			557.819	29.403	1	0	13.475	0.749	0.495	5.382	25.179	0.418	29.804	0.845	106.229	34.985	0	0	17.997	0	29.584
			558.819	29.403	1	0	13.445	0.747	0.494	5.371	25.168	0.417	29.814	0.844	106.234	34.962	0	0	18.002	0	29.569
			559.82	20.364	1	0	13.426	0.745	0.493	5.363	25.169	0.416	29.828	0.844	106.222	34.943	0	0	18.025	0	29.569
			560.819	20.364	1	0	13.433	0.743	0.494	5.365	25.165	0.416	29.837	0.843	106.211	34.925	0	0	18.081	0	29.56
			561.82	19.273	1	0	13.455	0.741	0.495	5.378	25.137	0.417	29.827	0.843	106.192	34.899	0	0	18.154	0	29.499
			562.819	19.273	1	0	13.516	0.741	0.499	5.42	25.059	0.42	29.768	0.842	106.164	34.892	0	0	18.235	0	29.362
			563.819	26.338	1	0	13.578	0.741	0.502	5.461	24.984	0.422	29.711	0.841	106.137	34.885	0	0	18.316	0	29.229
			564.819	27.845	1	0	13.622	0.742	0.505	5.491	24.93	0.425	29.656	0.841	106.127	34.879	0	0	18.356	0	29.101
			565.819	27.845	1	0	13.677	0.744	0.507	5.515	24.928	0.427	29.637	0.841	106.132	34.867	0	0	18.395	0	29.041
			566.819	28	1	0	13.733	0.745	0.51	5.538	24.927	0.429	29.619	0.842	106.137	34.855	0	0	18.433	0	28.982
			567.819	28	1	0	13.795	0.745	0.512	5.56	24.939	0.431	29.631	0.842	106.144	34.846	0	0	18.519	0	28.994
			568.819	27.013	1	0	13.857	0.745	0.514	5.582	24.953	0.432	29.645	0.842	106.151	34.837	0	0	18.605	0	29.009
			569.819	27.273	1	0	13.924	0.744	0.516	5.61	24.949	0.434	29.644	0.842	106.148	34.844	0	0	18.714	0	29.019
			570.82	27.273	1	0	13.971	0.743	0.518	5.63	24.942	0.436	29.644	0.841	106.155	34.846	0	0	18.798	0	29.023
			571.819	28.52	1	0	14.01	0.742	0.519	5.646	24.937	0.437	29.646	0.841	106.162	34.848	0	0	18.871	0	29.032
			572.819	28.52	1	0	13.993	0.74	0.518	5.631	24.968	0.436	29.692	0.841	106.243	34.8	0	0	18.91	0	29.052
			573.819	26.91	1	0	13.981	0.737	0.516	5.614	25.014	0.434	29.739	0.841	106.357	34.742	0	0	18.958	0	29.06
			574.819	27.273	1	0	13.963	0.735	0.515	5.595	25.06	0.433	29.787	0.841	106.47	34.684	0	0	19	0	29.07
			575.819	27.273	1	0	14.05	0.737	0.519	5.636	25.037	0.436	29.749	0.842	106.472	34.705	0	0	19.056	0	29.021
			576.819	28.988	1	0	14.137	0.74	0.523	5.682	24.996	0.44	29.687	0.842	106.47	34.733	0	0	19.108	0	28.933
			577.819	28.884	1	0	14.266	0.742	0.528	5.742	24.97	0.445	29.642	0.842	106.468	34.761	0	0	19.216	0	28.879
			578.819	28.884	1	0	14.396	0.745	0.534	5.801	24.947	0.45	29.601	0.843	106.465	34.788	0	0	19.325	0	28.834
			579.82	28.208	1	0	14.49	0.742	0.535	5.812	25.054	0.452	29.632	0.845	106.706	34.682	0	0	19.522	0	28.73
			580.819	28.936	1	0	14.49	0.742	0.535	5.812	25.054	0.452	29.632	0.845	106.706	34.682	0	0	19.522	0	28.73
			581.819	28.936	1	0	14.474	0.738	0.533	5.793	25.098	0.451	29.657	0.846	106.843	34.61	0	0	19.601	0	28.669
			582.819	27.793	1	0	14.456	0.735	0.531	5.773	25.143	0.45	29.699	0.847	106.961	34.559	0	0	19.676	0	28.679
			583.819	27.793	1	0	14.436	0.731	0.529	5.752	25.187	0.448	29.741	0.847	107.079	34.508	0	0	19.748	0	28.688
			584.819	27.793	1	0	14.485	0.729	0.53	5.761	25.23	0.449	29.773	0.847	107.163	34.487	0	0	19.857	0	28.723
			585.819	27.637	1	0	14.533	0.728	0.531	5.768	25.28	0.45	29.812	0.848	107.23	34.464	0	0	19.954	0	28.768
			586.819	27.117	1	0	14.579	0.727	0.531	5.774	25.331	0.451	29.854	0.848	107.297	34.441	0	0	20.049	0	28.82
			587.819	27.117	1	0	14.603	0.726	0.531	5.772	25.379	0.451	29.894	0.849	107.364	34.418	0	0	20.112	0	28.868
			588.819	26.91	1	0	14.576	0.725	0.529	5.75	25.426	0.449	29.926	0.85	107.473	34.378	0	0	20.095	0	28.873
			589.819	26.546	1	0	14.533	0.726	0.527	5.729	25.447	0.448	29.929	0.85	107.566	34.355	0	0	20.025	0	28.841
			590.819	26.546	1	0	14.484	0.726	0.525	5.705	25.468	0.447	29.931	0.851	107.658	34.332	0	0	19.948	0	28.806
			591.819	27.169	1	0	14.406	0.723	0.521	5.663	25.512	0.444	29.96	0.852	107.779	34.286	0	0	19.917	0	28.794
			592.819	28.052	1	0	14.315	0.72	0.516	5.61	25.579	0.44	30.009	0.852	107.906	34.246	0	0	19.871	0	28.834
			593.819	28.052	1	0	14.226	0.717	0.511	5.558	25.649	0.436	30.06	0.853	108.034	34.207	0	0	19.829	0	28.878
			594.819	27.845	1	0	14.143	0.715	0.507	5.507	25.731	0.433	30.116	0.854	108.17	34.154	0	0	19.77	0	28.91
			595.819	28	1	0	14.058	0.713	0.502	5.46	25.788	0.429	30.167	0.855	108.288	34.1	0	0	19.728	0	28.93
			596.819	25.039	1	0	13.976	0.71	0.498	5.412	25.855	0.426	30.228	0.855	108.406	34.047	0	0	19.69	0	28.971
			597.819	25.039	1	0	13.938	0.707	0.496	5.388	25.892	0.424	30.269	0.855	108.469	34.022	0	0	19.709	0	29.015
			598.819	24.935	1	0	13.91	0.706	0.494	5.371	25.917	0.423	30.283	0.856	108.529	33.994	0	0	19.701	0	29.001
			599.819	28.312	1	0	13.877	0.705	0.492	5.353	25.941	0.422	30.3	0.856	108.589	33.966	0	0	19.685	0	28.989
			600.819	28.312	1	0	13.844	0.704	0.491	5.334	25.966	0.42	30.316	0.857	108.65	33.938	0	0	19.668	0	28.978
			601.819	28.156	1	0	13.829	0.707	0.49	5.327	25.978	0.42	30.313	0.857	108.664	33.952	0	0	19.572	0	28.994
			602.819	28.156	1	0	13.809	0.709	0.489	5.32	25.986	0.42	30.307	0.857	108.677	33.966	0	0	19.471	0	29.003
			603.819	25.299	1	0	13.791	0.712	0.489	5.313	25.995	0.419	30.301	0.858	108.691	33.98	0	0	19.371	0	29.012
			604.819	23.741	1	0	13.723	0.713	0.487	5.291	25.977	0.417	30.289	0.858	108.687	33.987	0	0	19.257	0	28.999
			605.819	23.741	1	0	13.661	0.713	0.485	5.271	25.959	0.416	30.277	0.857	108.682	33.994	0	0	19.151	0	28.986
			606.819	21.039	1	0	13.596	0.714	0.483	5.25	25.942	0.414	30.266	0.857	108.677	34.001	0	0	19.042	0	28.972
			607.819	21.195	1	0	13.547	0.714	0.481	5.228	25.96	0.412	30.309	0.857	108.67	34.003	0	0	18.961	0	29.066
			608.819	21.195	1	0	13.485	0.715	0.478	5.199	25.985	0.409	30.36	0.856	108.664	34.005	0	0	18.864	0	29.176
			609.819	21.247	1	0	13.426	0.715	0.476	5.171	26.011	0.407	30.415	0.855	108.657	34.008	0	0	18.77	0	29.295
			610.819	21.247	1	0	13.355	0.715	0.473	5.145	26.002	0.404	30.449	0.854	108.631	34.017	0	0	18.683	0	29.379
			611.819	21.871	1	0	13.366	0.72	0.475	5.161	25.962	0.405	30.44	0.853	108.548	34.066	0	0	18.569	0	29.438
			612.819	25.351	1	0	13.438	0.727	0.479	5.202	25.916	0.408	30.396	0.853	108.448	34.133	0	0	18.478	0	29.454
			613.819	25.351	1	0	13.51	0.735	0.482	5.244	25.868	0.411	30.351	0.852	108.349	34.2	0	0	18.388	0	29.467
			614.819	25.039	1	0	13.519	0.738	0.483	5.254	25.849	0.412	30.333	0.852	108.293	34.239	0	0	18.316	0	29.492
			615.819	25.039	1	0	13.481	0.739	0.482	5.24	25.846	0.411	30.343	0.852	108.272	34.249	0	0	18.235	0	29.527
			616.819	26.65	1	0	13.43	0.741	0.48	5.221	25.845	0.409	30.354	0.851	108.251	34.258	0	0	18.136	0	29.564
			617.819	26.026	1	0	13.381	0.742	0.479	5.203	25.843	0.407	30.362	0.851	108.23	34.267	0	0	18.04	0	29.596
			618.819	26.026	1	0	13.313	0.741	0.475	5.168	25.885	0.405	30.41	0.851	108.26	34.244	0	0	17.977	0	29.657
			619.819	23.637	1	0	13.294	0.739	0.474	5.155	25.908	0.404	30.445	0.851	108.249	34.237	0	0	17.991	0	29.72
			620.819	23.637	1	0	13.317	0.736	0.474	5.155	25.942	0.404	30.475	0.851	108.226	34.228	0	0	18.096	0	29.767
			621.819	23.429	1	0	13.341	0.733	0.474	5.156	25.977	0.404	30.505	0.852	108.203	34.218	0	0	18.202	0	29.816
			622.819	23.845	1	0	13.379	0.733	0.475	5.168	25.987	0.405	30.505	0.852	108.152	34.232	0	0	18.249	0	29.838
			623.819	23.845	1	0	13.413	0.733	0.477	5.18	25.997	0.406	30.503	0.852	108.101	34.246	0	0	18.293	0	29.856
			624.819	23.948	1	0	13.464	0.739	0.48	5.216	25.928	0.409	30.454	0.851	107.973	34.318	0	0	18.226	0	29.869
			625.819	23.948	1	0	13.509	0.743	0.483	5.253	25.849	0.411	30.401	0.85	107.837	34.404	0	0	18.174	0	29.896
			626.819	30.286	1	0	13.567	0.748	0.487	5.294	25.77	0.414	30.349	0.849	107.7	34.489	0	0	18.138	0	29.925
			627.819	31.221	1	0	13.58	0.748	0.488	5.308	25.729	0.414	30.322	0.849	107.603	34.529	0	0	18.147	0	29.934
			628.819	31.221	1	0	13.552	0.748	0.487	5.297	25.728	0.413	30.329	0.848	107.561	34.54	0	0	18.107	0	29.965
			629.819	26.338	1	0	13.541	0.749	0.487	5.293	25.725	0.413	30.332	0.848	107.519	34.552	0	0	18.088	0	29.991
			630.819	26.338	1	0	13.541	0.749	0.488	5.302	25.685	0.413	30.305	0.848	107.473	34.571	0	0	18.079	0	29.965
			631.819	25.507	1	0	13.541	0.749	0.489	5.31	25.646	0.414	30.278	0.847	107.427	34.589	0	0	18.069	0	29.938
			632.819	25.507	1	0	13.522	0.746	0.488	5.306	25.62	0.413	30.267	0.846	107.417	34.571	0	0	18.126	0	29.888
			633.819	22.858	1	0	13.526	0.743	0.487	5.289	25.704	0.412	30.378	0.846	107.39	34.554	0	0	18.206	0	30.091
			634.819	23.377	1	0	13.53	0.74	0.485	5.271	25.788	0.41	30.489	0.846	107.362	34.538	0	0	18.287	0	30.294
			635.819	23.845	1	0	13.578	0.739	0.485	5.271	25.88	0.41	30.601	0.846	107.32	34.538	0	0	18.376	0	30.522
			636.819	23.845	1	0	13.622	0.738	0.487	5.291	25.863	0.411	30.605	0.845	107.269	34.543	0	0	18.453	0	30.538
			637.819	22.858	1	0	13.67	0.737	0.489	5.312	25.847	0.413	30.612	0.844	107.218	34.547	0	0	18.537	0	30.559
			638.819	22.858	1	0	13.686	0.737	0.49	5.323	25.823	0.413	30.595	0.844	107.174	34.55	0	0	18.574	0	30.529
			639.819	26.65	1	0	13.702	0.736	0.491	5.334	25.798	0.414	30.579	0.844	107.13	34.552	0	0	18.611	0	30.499
			640.819	26.65	1	0	13.748	0.737	0.493	5.36	25.763	0.416	30.54	0.844	107.063	34.566	0	0	18.643	0	30.443
			641.819	27.377	1	0	13.798	0.739	0.496	5.387	25.729	0.418	30.501	0.844	106.996	34.58	0	0	18.68	0	30.385
			642.819	23.845	1	0	13.763	0.734	0.494	5.372	25.726	0.417	30.51	0.843	106.987	34.554	0	0	18.743	0	30.364
			643.819	23.845	1	0	13.622	0.727	0.488	5.306	25.754	0.411	30.566	0.843	107.063	34.469	0	0	18.75	0	30.343
			644.819	24.78	1	0	13.481	0.719	0.482	5.241	25.783	0.406	30.623	0.842	107.139	34.383	0	0	18.758	0	30.323
			645.819	26.286	1	0	13.373	0.715	0.478	5.198	25.772	0.402	30.637	0.841	107.172	34.325	0	0	18.705	0	30.26
			646.819	26.286	1	0	13.266	0.711	0.474	5.156	25.763	0.399	30.652	0.84	107.204	34.267	0	0	18.652	0	30.199
			647.819	26.078	1	0	13.229	0.712	0.474	5.157	25.688	0.398	30.627	0.839	107.105	34.293	0	0	18.583	0	30.188
			648.819	23.429	1	0	13.193	0.713	0.475	5.158	25.614	0.397	30.602	0.837	107.005	34.318	0	0	18.514	0	30.178
			649.819	23.429	1	0	13.177	0.716	0.476	5.177	25.5	0.398	30.54	0.835	106.855	34.376	0	0	18.411	0	30.145
			650.819	23.533	1	0	12.945	0.719	0.473	5.141	25.239	0.394	30.283	0.833	106.704	34.434	0	0	18.008	0	29.711
			651.819	26.598	1	0	12.709	0.723	0.469	5.101	24.986	0.39	30.056	0.831	106.565	34.494	0	0	17.571	0	29.336
			652.819	26.598	1	0	12.484	0.728	0.466	5.061	24.751	0.386	29.851	0.829	106.426	34.554	0	0	17.155	0	28.999
			653.819	25.455	1	0	12.283	0.732	0.463	5.027	24.526	0.382	29.658	0.827	106.287	34.615	0	0	16.776	0	28.682
			654.819	25.455	1	0	12.091	0.737	0.459	4.994	24.315	0.379	29.481	0.825	106.148	34.675	0	0	16.413	0	28.397
			655.819	27.793	1	0	11.883	0.736	0.454	4.935	24.18	0.374	29.355	0.824	106.086	34.677	0	0	16.151	0	28.126
			656.819	28	1	0	12.443	0.807	0.462	5.017	25.087	0.382	30.288	0.828	106.208	34.719	0	0	15.412	0	30.124
			657.819	28	1	0	13.156	0.879	0.476	5.169	25.901	0.397	31.055	0.834	106.331	34.76	0	0	14.968	0	31.672
			658.819	21.507	1	0	13.855	0.955	0.492	5.345	26.522	0.413	31.613	0.839	106.415	34.848	0	0	14.509	0	32.801
			659.819	21.507	1	0	13.812	0.953	0.489	5.312	26.6	0.411	31.648	0.84	106.618	34.802	0	0	14.494	0	32.799
			660.819	20.104	1	0	13.756	0.951	0.485	5.273	26.685	0.408	31.695	0.842	106.822	34.756	0	0	14.466	0	32.819
			661.819	20.104	1	0	13.69	0.949	0.48	5.222	26.813	0.405	31.779	0.844	107.031	34.703	0	0	14.43	0	32.9
			662.819	25.663	1	0	13.624	0.946	0.476	5.171	26.945	0.402	31.865	0.846	107.239	34.649	0	0	14.394	0	32.984
			663.819	25.663	1	0	13.605	0.947	0.474	5.154	26.996	0.401	31.888	0.847	107.341	34.652	0	0	14.374	0	33.032
			664.819	25.663	1	0	13.577	0.946	0.474	5.155	26.934	0.402	31.788	0.847	107.461	34.652	0	0	14.347	0	32.84
			665.819	17.922	1	0	13.549	0.946	0.474	5.156	26.872	0.402	31.688	0.848	107.582	34.652	0	0	14.321	0	32.648
			666.819	17.922	1	0	13.535	0.947	0.475	5.164	26.806	0.403	31.57	0.849	107.675	34.661	0	0	14.289	0	32.43
			667.819	17.922	1	0	13.526	0.948	0.474	5.151	26.856	0.403	31.561	0.851	107.776	34.666	0	0	14.265	0	32.42
			668.819	17.922	1	0	13.517	0.949	0.473	5.138	26.907	0.403	31.553	0.853	107.878	34.67	0	0	14.242	0	32.409
			669.819	17.922	1	0	13.494	0.947	0.471	5.116	26.976	0.402	31.582	0.854	108.01	34.638	0	0	14.243	0	32.416
			670.819	17.922	1	0	13.469	0.946	0.469	5.093	27.045	0.401	31.612	0.856	108.142	34.605	0	0	14.242	0	32.426
			671.819	38.806	1	0	13.419	0.942	0.465	5.053	27.148	0.398	31.686	0.857	108.298	34.561	0	0	14.242	0	32.505
			672.819	49.923	1	0	13.383	0.94	0.463	5.027	27.212	0.397	31.726	0.858	108.399	34.547	0	0	14.239	0	32.564
			673.819	49.923	1	0	13.348	0.938	0.46	5.001	27.277	0.395	31.767	0.859	108.501	34.533	0	0	14.236	0	32.624
			674.819	18.961	1	0	13.396	0.939	0.462	5.026	27.241	0.398	31.686	0.86	108.518	34.58	0	0	14.268	0	32.54
			675.819	18.961	1	0	13.459	0.941	0.466	5.062	27.178	0.401	31.584	0.861	108.52	34.624	0	0	14.309	0	32.408
			676.819	18.702	1	0	13.548	0.942	0.47	5.108	27.116	0.405	31.484	0.861	108.522	34.668	0	0	14.377	0	32.281
			677.819	18.702	1	0	13.617	0.944	0.473	5.142	27.074	0.408	31.409	0.862	108.525	34.712	0	0	14.423	0	32.202
			678.819	23.585	1	0	13.643	0.941	0.473	5.139	27.138	0.408	31.416	0.864	108.659	34.672	0	0	14.492	0	32.157
			679.819	23.585	1	0	13.662	0.939	0.472	5.13	27.22	0.409	31.448	0.866	108.789	34.645	0	0	14.543	0	32.177
			680.819	23.585	1	0	13.698	0.937	0.472	5.129	27.295	0.409	31.47	0.867	108.918	34.617	0	0	14.612	0	32.181
			681.819	24.676	1	0	13.914	0.935	0.477	5.18	27.449	0.414	31.613	0.868	109.048	34.589	0	0	14.873	0	32.418
			682.819	24.728	1	0	14.116	0.931	0.48	5.219	27.631	0.417	31.781	0.869	109.194	34.54	0	0	15.165	0	32.674
			683.819	24.728	1	0	14.328	0.926	0.484	5.258	27.826	0.421	31.965	0.871	109.34	34.492	0	0	15.469	0	32.955
			684.819	22.13	1	0	14.547	0.922	0.487	5.298	28.034	0.425	32.164	0.872	109.486	34.443	0	0	15.786	0	33.262
			685.819	21.974	1	0	14.774	0.917	0.491	5.337	28.25	0.428	32.383	0.872	109.618	34.383	0	0	16.108	0	33.584
			686.819	21.974	1	0	15.011	0.913	0.495	5.378	28.48	0.432	32.618	0.873	109.75	34.323	0	0	16.445	0	33.93
			687.819	24.156	1	0	14.524	0.836	0.485	5.277	27.913	0.422	32.087	0.87	109.696	34.223	0	0	17.376	0	32.866
			688.819	24.156	1	0	13.691	0.758	0.469	5.099	27.031	0.406	31.244	0.865	109.652	34.112	0	0	18.061	0	31.118
			689.819	25.195	1	0	12.799	0.68	0.453	4.924	25.925	0.39	30.145	0.86	109.608	34.001	0	0	18.818	0	28.728
			690.819	26.858	1	0	12.846	0.68	0.456	4.959	25.838	0.391	30.136	0.857	109.444	34.024	0	0	18.884	0	28.747
			691.819	26.858	1	0	12.907	0.68	0.46	4.998	25.759	0.393	30.132	0.855	109.263	34.049	0	0	18.974	0	28.78
			692.819	25.195	1	0	12.978	0.68	0.464	5.04	25.684	0.395	30.13	0.852	109.083	34.075	0	0	19.078	0	28.817
			693.819	25.195	1	0	13.073	0.681	0.469	5.099	25.576	0.398	30.123	0.849	108.858	34.107	0	0	19.198	0	28.855
			694.819	24.364	1	0	13.109	0.679	0.471	5.124	25.514	0.399	30.135	0.847	108.74	34.084	0	0	19.299	0	28.843
			695.819	25.455	1	0	13.128	0.678	0.473	5.142	25.46	0.399	30.153	0.844	108.622	34.061	0	0	19.374	0	28.841
			696.819	25.455	1	0	13.154	0.677	0.474	5.154	25.446	0.4	30.191	0.843	108.52	34.04	0	0	19.436	0	28.888
			697.819	23.741	1	0	13.158	0.675	0.475	5.159	25.423	0.399	30.231	0.841	108.446	34.01	0	0	19.506	0	28.922
			698.819	23.741	1	0	13.161	0.672	0.475	5.163	25.398	0.399	30.272	0.839	108.372	33.98	0	0	19.574	0	28.957
			699.819	23.741	1	0	12.972	0.67	0.47	5.113	25.273	0.394	30.187	0.837	108.298	33.95	0	0	19.357	0	28.732
			700.819	23.793	1	0	12.826	0.671	0.467	5.08	25.151	0.391	30.092	0.836	108.193	33.957	0	0	19.127	0	28.545
			701.819	23.897	1	0	12.686	0.671	0.464	5.048	25.036	0.388	30.004	0.834	108.089	33.964	0	0	18.907	0	28.371
			702.819	23.897	1	0	12.549	0.671	0.461	5.016	24.925	0.384	29.922	0.833	107.985	33.971	0	0	18.692	0	28.209
			703.819	23.481	1	0	12.855	0.709	0.469	5.1	25.235	0.391	30.265	0.834	107.936	34.049	0	0	18.136	0	29.052
			704.819	24.104	1	0	13.312	0.746	0.483	5.25	25.492	0.403	30.527	0.835	107.888	34.128	0	0	17.84	0	29.708
			705.819	24.104	1	0	13.738	0.784	0.496	5.394	25.705	0.415	30.74	0.836	107.839	34.207	0	0	17.531	0	30.245
			706.819	24.78	1	0	14.13	0.821	0.508	5.527	25.893	0.426	30.918	0.837	107.804	34.288	0	0	17.22	0	30.704
			707.819	24.935	1	0	13.916	0.819	0.502	5.454	25.836	0.42	30.846	0.838	107.869	34.269	0	0	16.991	0	30.53
			708.819	27.377	1	0	13.733	0.817	0.496	5.393	25.78	0.416	30.774	0.838	107.934	34.251	0	0	16.799	0	30.353
			709.819	27.377	1	0	13.517	0.816	0.49	5.325	25.695	0.411	30.666	0.838	107.999	34.232	0	0	16.566	0	30.104
			710.819	26.13	1	0	13.313	0.814	0.484	5.263	25.603	0.406	30.547	0.838	108.068	34.202	0	0	16.363	0	29.811
			711.819	25.403	1	0	13.098	0.811	0.478	5.193	25.523	0.401	30.442	0.838	108.138	34.172	0	0	16.143	0	29.545
			712.819	25.403	1	0	12.989	0.813	0.474	5.156	25.494	0.398	30.406	0.838	108.087	34.2	0	0	15.979	0	29.515
			713.819	25.403	1	0	12.94	0.817	0.473	5.142	25.48	0.397	30.394	0.838	108.02	34.249	0	0	15.837	0	29.566
			714.819	17.247	1	0	12.891	0.821	0.472	5.127	25.467	0.395	30.384	0.838	107.952	34.297	0	0	15.698	0	29.619
			715.819	17.247	1	0	12.856	0.82	0.47	5.108	25.487	0.394	30.421	0.838	107.941	34.288	0	0	15.683	0	29.683
			716.819	17.247	1	0	12.814	0.818	0.468	5.086	25.511	0.392	30.454	0.838	107.943	34.29	0	0	15.663	0	29.757
			717.819	17.247	1	0	12.77	0.816	0.466	5.063	25.537	0.39	30.489	0.838	107.946	34.293	0	0	15.642	0	29.836
			718.819	36.52	1	0	12.771	0.818	0.467	5.073	25.493	0.39	30.482	0.836	107.871	34.332	0	0	15.605	0	29.884
			719.819	46.494	1	0	12.785	0.821	0.468	5.087	25.457	0.391	30.463	0.836	107.788	34.383	0	0	15.567	0	29.924
			720.819	46.494	1	0	12.79	0.824	0.469	5.096	25.424	0.392	30.448	0.835	107.705	34.434	0	0	15.519	0	29.974
			721.819	46.494	1	0	12.795	0.827	0.47	5.106	25.392	0.392	30.433	0.834	107.621	34.485	0	0	15.47	0	30.023
			722.819	16.156	1	0	12.742	0.829	0.468	5.086	25.394	0.39	30.451	0.834	107.614	34.485	0	0	15.367	0	30.059
			723.819	16.156	1	0	12.663	0.831	0.465	5.055	25.394	0.388	30.466	0.834	107.607	34.485	0	0	15.231	0	30.086
			724.819	15.117	1	0	12.567	0.833	0.461	5.008	25.444	0.384	30.504	0.834	107.644	34.478	0	0	15.088	0	30.152
			725.819	15.117	1	0	12.474	0.834	0.456	4.96	25.499	0.381	30.547	0.835	107.681	34.471	0	0	14.948	0	30.228
			726.819	15.117	1	0	12.493	0.844	0.458	4.978	25.467	0.382	30.51	0.835	107.598	34.552	0	0	14.81	0	30.273
			727.819	20	1	0	12.522	0.852	0.461	5.008	25.391	0.384	30.45	0.834	107.498	34.631	0	0	14.699	0	30.265
			728.819	21.559	1	0	12.55	0.86	0.463	5.038	25.314	0.386	30.388	0.833	107.399	34.71	0	0	14.59	0	30.254
			729.819	21.559	1	0	12.543	0.864	0.464	5.045	25.27	0.387	30.336	0.833	107.378	34.744	0	0	14.525	0	30.199
			730.819	20.987	1	0	12.674	0.867	0.47	5.108	25.228	0.391	30.292	0.833	107.357	34.779	0	0	14.619	0	30.158
			731.819	20.468	1	0	12.802	0.87	0.475	5.168	25.194	0.396	30.253	0.833	107.336	34.814	0	0	14.71	0	30.129
			732.819	20.468	1	0	12.932	0.874	0.481	5.228	25.163	0.401	30.219	0.833	107.316	34.848	0	0	14.801	0	30.109
			733.819	25.351	1	0	13.037	0.876	0.485	5.271	25.165	0.404	30.226	0.833	107.313	34.86	0	0	14.89	0	30.139
			734.819	25.559	1	0	12.768	0.839	0.477	5.184	24.986	0.396	30.086	0.83	107.309	34.77	0	0	15.214	0	29.747
			735.819	25.559	1	0	12.338	0.803	0.462	5.025	24.828	0.383	29.993	0.828	107.304	34.679	0	0	15.368	0	29.446
			736.819	25.559	1	0	11.9	0.767	0.448	4.866	24.64	0.369	29.87	0.825	107.299	34.589	0	0	15.525	0	29.07
			737.819	21.767	1	0	11.559	0.738	0.438	4.759	24.399	0.36	29.662	0.823	107.251	34.564	0	0	15.661	0	28.603
			738.819	20.364	1	0	11.797	0.748	0.448	4.87	24.359	0.368	29.628	0.822	107.102	34.638	0	0	15.768	0	28.646
			739.819	20.364	1	0	12.038	0.758	0.458	4.981	24.328	0.377	29.605	0.822	106.954	34.712	0	0	15.878	0	28.71
			740.819	20.364	1	0	12.275	0.763	0.468	5.082	24.327	0.384	29.612	0.822	106.864	34.742	0	0	16.084	0	28.769
			741.819	28.78	1	0	12.519	0.768	0.477	5.184	24.338	0.392	29.633	0.821	106.774	34.772	0	0	16.296	0	28.861
			742.819	29.819	1	0	12.68	0.773	0.483	5.245	24.374	0.396	29.691	0.821	106.683	34.802	0	0	16.398	0	29.03
			743.819	29.819	1	0	12.74	0.775	0.485	5.273	24.36	0.398	29.683	0.821	106.713	34.774	0	0	16.448	0	28.967
			744.819	26.494	1	0	12.764	0.776	0.487	5.291	24.328	0.399	29.652	0.82	106.743	34.747	0	0	16.452	0	28.854
			745.819	26.494	1	0	12.944	0.796	0.493	5.364	24.384	0.405	29.677	0.822	106.76	34.788	0	0	16.27	0	28.955
			746.819	26.182	1	0	13.105	0.821	0.5	5.44	24.4	0.412	29.643	0.823	106.72	34.888	0	0	15.965	0	29.015
			747.819	26.182	1	0	13.359	0.846	0.511	5.558	24.397	0.422	29.577	0.825	106.681	34.987	0	0	15.789	0	29.004
			748.819	23.585	1	0	13.608	0.871	0.522	5.676	24.384	0.432	29.502	0.827	106.642	35.087	0	0	15.616	0	28.965
			749.819	23.585	1	0	13.581	0.869	0.519	5.646	24.462	0.43	29.535	0.828	106.799	35.022	0	0	15.623	0	28.934
			750.819	22.961	1	0	13.558	0.867	0.517	5.617	24.542	0.429	29.57	0.83	106.957	34.957	0	0	15.635	0	28.906
			751.819	22.961	1	0	13.535	0.865	0.514	5.588	24.622	0.428	29.604	0.832	107.114	34.892	0	0	15.647	0	28.877
			752.819	30.598	1	0	13.513	0.863	0.511	5.56	24.704	0.426	29.639	0.834	107.272	34.828	0	0	15.659	0	28.848
			753.819	32.624	1	0	13.518	0.864	0.512	5.562	24.705	0.427	29.592	0.835	107.332	34.851	0	0	15.638	0	28.782
			754.819	32.624	1	0	13.557	0.866	0.513	5.576	24.718	0.429	29.56	0.836	107.392	34.874	0	0	15.656	0	28.748
			755.819	30.13	1	0	13.596	0.867	0.514	5.59	24.731	0.431	29.529	0.838	107.452	34.897	0	0	15.673	0	28.715
			756.819	30.13	1	0	13.646	0.864	0.515	5.597	24.785	0.432	29.555	0.839	107.51	34.888	0	0	15.785	0	28.762
			757.819	24.208	1	0	13.581	0.854	0.51	5.543	24.887	0.428	29.618	0.84	107.688	34.791	0	0	15.904	0	28.754
			758.819	24.208	1	0	13.499	0.843	0.504	5.482	24.989	0.425	29.677	0.842	107.867	34.693	0	0	16.004	0	28.739
			759.819	24.208	1	0	13.413	0.834	0.5	5.43	25.049	0.421	29.718	0.843	107.985	34.631	0	0	16.076	0	28.736
			760.819	32.26	1	0	13.363	0.83	0.497	5.4	25.083	0.419	29.753	0.843	108.024	34.612	0	0	16.098	0	28.786
			761.819	32.26	1	0	13.313	0.826	0.494	5.371	25.118	0.417	29.787	0.843	108.064	34.594	0	0	16.121	0	28.836
			762.819	37.975	1	0	13.288	0.822	0.492	5.35	25.158	0.415	29.831	0.843	108.071	34.564	0	0	16.173	0	28.885
			763.819	37.975	1	0	13.278	0.817	0.491	5.336	25.196	0.414	29.871	0.843	108.078	34.533	0	0	16.244	0	28.928
			764.819	20.883	1	0	13.298	0.815	0.491	5.339	25.21	0.414	29.884	0.844	108.066	34.527	0	0	16.322	0	28.948
			765.819	21.299	1	0	13.369	0.812	0.494	5.369	25.197	0.417	29.846	0.844	108.052	34.522	0	0	16.47	0	28.861
			766.819	21.299	1	0	13.443	0.809	0.497	5.397	25.199	0.42	29.821	0.845	108.038	34.517	0	0	16.623	0	28.804
			767.819	21.299	1	0	13.519	0.806	0.499	5.425	25.203	0.422	29.8	0.846	108.024	34.513	0	0	16.779	0	28.754
			768.819	22.182	1	0	13.5	0.799	0.499	5.419	25.182	0.421	29.805	0.845	108.006	34.478	0	0	16.903	0	28.717
			769.819	22.39	1	0	13.46	0.792	0.497	5.403	25.166	0.42	29.813	0.844	107.987	34.443	0	0	17.001	0	28.684
			770.819	22.39	1	0	13.419	0.785	0.496	5.386	25.147	0.418	29.82	0.843	107.969	34.408	0	0	17.101	0	28.648
			771.819	21.403	1	0	13.403	0.782	0.495	5.377	25.152	0.417	29.836	0.843	107.946	34.397	0	0	17.147	0	28.668
			772.819	20.78	1	0	13.368	0.779	0.493	5.359	25.164	0.415	29.864	0.843	107.922	34.385	0	0	17.17	0	28.71
			773.819	20.78	1	0	13.433	0.776	0.495	5.381	25.176	0.417	29.89	0.842	107.899	34.374	0	0	17.321	0	28.75
			774.819	22.078	1	0	13.453	0.772	0.495	5.379	25.214	0.417	29.94	0.842	107.881	34.357	0	0	17.416	0	28.835
			775.819	22.13	1	0	13.473	0.769	0.495	5.377	25.251	0.417	29.992	0.842	107.862	34.341	0	0	17.512	0	28.92
			776.819	22.13	1	0	13.325	0.748	0.489	5.319	25.192	0.411	29.971	0.841	107.857	34.256	0	0	17.818	0	28.752
			777.819	23.117	1	0	13.171	0.726	0.484	5.26	25.118	0.406	29.935	0.839	107.853	34.17	0	0	18.135	0	28.549
			778.819	24.104	1	0	12.875	0.703	0.473	5.144	25.036	0.396	29.908	0.837	107.846	34.073	0	0	18.325	0	28.34
			779.819	24.104	1	0	12.573	0.679	0.463	5.029	24.936	0.386	29.862	0.835	107.839	33.975	0	0	18.519	0	28.088
			780.819	28	1	0	12.511	0.679	0.461	5.015	24.878	0.385	29.836	0.834	107.712	34.005	0	0	18.424	0	28.083
			781.819	27.117	1	0	12.441	0.679	0.46	4.999	24.82	0.383	29.81	0.833	107.584	34.036	0	0	18.318	0	28.077
			782.819	27.117	1	0	12.431	0.683	0.461	5.012	24.748	0.383	29.784	0.831	107.38	34.121	0	0	18.198	0	28.162
			783.819	29.611	1	0	12.473	0.687	0.464	5.045	24.685	0.385	29.771	0.829	107.177	34.207	0	0	18.156	0	28.275
			784.819	30.234	1	0	12.533	0.688	0.467	5.071	24.678	0.386	29.819	0.828	107.01	34.253	0	0	18.215	0	28.452
			785.819	30.234	1	0	12.593	0.687	0.47	5.107	24.619	0.388	29.834	0.825	106.878	34.279	0	0	18.317	0	28.527
			786.819	28.78	1	0	12.647	0.687	0.473	5.14	24.565	0.389	29.853	0.823	106.746	34.304	0	0	18.411	0	28.609
			787.819	27.429	1	0	12.695	0.691	0.477	5.18	24.482	0.391	29.827	0.821	106.616	34.362	0	0	18.377	0	28.646
			788.819	27.429	1	0	12.773	0.694	0.481	5.228	24.416	0.394	29.803	0.819	106.465	34.411	0	0	18.394	0	28.674
			789.819	23.948	1	0	12.848	0.698	0.485	5.275	24.351	0.397	29.781	0.818	106.315	34.459	0	0	18.406	0	28.707
			790.819	23.948	1	0	12.925	0.7	0.489	5.313	24.327	0.399	29.776	0.817	106.225	34.473	0	0	18.457	0	28.718
			791.819	23.585	1	0	13.029	0.706	0.493	5.363	24.314	0.403	29.782	0.816	106.13	34.506	0	0	18.46	0	28.78
			792.819	23.585	1	0	13.133	0.711	0.498	5.412	24.3	0.406	29.787	0.816	106.035	34.538	0	0	18.462	0	28.843
			793.819	20.832	1	0	13.211	0.717	0.502	5.453	24.275	0.409	29.78	0.815	105.972	34.582	0	0	18.428	0	28.898
			794.819	20.832	1	0	13.271	0.722	0.505	5.488	24.248	0.411	29.771	0.814	105.91	34.626	0	0	18.37	0	28.948
			795.819	18.909	1	0	13.301	0.727	0.507	5.509	24.222	0.413	29.753	0.814	105.863	34.665	0	0	18.303	0	28.971
			796.819	18.909	1	0	13.3	0.731	0.507	5.515	24.206	0.413	29.772	0.813	105.819	34.703	0	0	18.186	0	29.07
			797.819	23.221	1	0	13.309	0.736	0.508	5.527	24.182	0.413	29.784	0.812	105.775	34.74	0	0	18.085	0	29.153
			798.819	26.078	1	0	13.268	0.737	0.507	5.513	24.17	0.411	29.812	0.811	105.757	34.751	0	0	17.999	0	29.231
			799.819	26.078	1	0	13.21	0.734	0.504	5.484	24.189	0.409	29.843	0.811	105.787	34.728	0	0	17.988	0	29.261
			800.819	27.741	1	0	13.145	0.732	0.501	5.45	24.212	0.406	29.88	0.81	105.817	34.705	0	0	17.965	0	29.301
			801.818	27.273	1	0	13.096	0.728	0.499	5.421	24.237	0.404	29.918	0.81	105.852	34.679	0	0	17.995	0	29.343
			802.819	27.273	1	0	13.074	0.725	0.498	5.409	24.241	0.403	29.954	0.809	105.833	34.675	0	0	18.037	0	29.411
			803.819	27.949	1	0	13.134	0.724	0.501	5.444	24.195	0.405	29.901	0.809	105.815	34.668	0	0	18.151	0	29.29
			804.818	27.741	1	0	13.214	0.722	0.505	5.493	24.123	0.409	29.816	0.809	105.796	34.661	0	0	18.294	0	29.099
			805.819	27.741	1	0	13.344	0.721	0.512	5.565	24.04	0.414	29.717	0.809	105.773	34.659	0	0	18.505	0	28.885
			806.819	29.455	1	0	13.503	0.723	0.52	5.656	23.94	0.421	29.59	0.809	105.685	34.7	0	0	18.673	0	28.68
			807.819	29.455	1	0	13.667	0.725	0.529	5.746	23.858	0.428	29.486	0.809	105.597	34.742	0	0	18.847	0	28.524
			808.819	29.247	1	0	13.757	0.722	0.532	5.783	23.852	0.43	29.483	0.809	105.616	34.707	0	0	19.06	0	28.463
			809.818	29.247	1	0	13.865	0.72	0.536	5.828	23.85	0.434	29.473	0.809	105.636	34.684	0	0	19.244	0	28.403
			810.818	27.221	1	0	13.976	0.719	0.54	5.873	23.851	0.437	29.467	0.809	105.657	34.661	0	0	19.432	0	28.353
			811.819	28.884	1	0	14.178	0.721	0.547	5.95	23.889	0.443	29.511	0.809	105.699	34.645	0	0	19.672	0	28.422
			812.819	28.884	1	0	14.387	0.722	0.555	6.028	23.933	0.449	29.565	0.809	105.741	34.628	0	0	19.922	0	28.511
			813.818	25.091	1	0	14.539	0.72	0.559	6.076	23.984	0.453	29.619	0.81	105.859	34.557	0	0	20.196	0	28.511
			814.819	25.195	1	0	14.634	0.72	0.562	6.113	23.996	0.456	29.615	0.81	105.947	34.529	0	0	20.331	0	28.457
			815.819	25.195	1	0	14.744	0.72	0.566	6.156	24.008	0.459	29.61	0.811	106.035	34.501	0	0	20.486	0	28.401
			816.819	26.026	1	0	14.854	0.717	0.568	6.176	24.101	0.462	29.67	0.812	106.243	34.394	0	0	20.723	0	28.356
			817.819	27.013	1	0	14.854	0.717	0.568	6.176	24.101	0.462	29.67	0.812	106.243	34.394	0	0	20.723	0	28.356
			818.818	32.572	1	0	14.913	0.715	0.569	6.186	24.151	0.463	29.705	0.813	106.347	34.341	0	0	20.847	0	28.344
			819.818	34.65	1	0	14.926	0.715	0.569	6.181	24.192	0.463	29.725	0.814	106.475	34.32	0	0	20.885	0	28.353
			820.819	34.65	1	0	14.944	0.714	0.568	6.177	24.236	0.463	29.746	0.815	106.602	34.3	0	0	20.928	0	28.364
			821.818	37.455	1	0	14.951	0.713	0.567	6.168	24.278	0.463	29.765	0.816	106.73	34.279	0	0	20.957	0	28.371
			822.818	36.884	1	0	14.913	0.709	0.565	6.141	24.31	0.461	29.777	0.816	106.85	34.244	0	0	21.039	0	28.342
			823.818	29.039	1	0	14.875	0.704	0.563	6.114	24.341	0.46	29.789	0.817	106.97	34.209	0	0	21.122	0	28.311
			824.818	27.533	1	0	14.85	0.7	0.56	6.092	24.376	0.458	29.801	0.818	107.091	34.174	0	0	21.224	0	28.282
			825.819	27.533	1	0	14.88	0.693	0.559	6.08	24.456	0.458	29.849	0.819	107.297	34.105	0	0	21.458	0	28.272
			826.818	30.286	1	0	14.88	0.693	0.559	6.08	24.456	0.458	29.849	0.819	107.297	34.105	0	0	21.458	0	28.272
			827.818	30.442	1	0	14.849	0.691	0.557	6.059	24.481	0.457	29.86	0.82	107.392	34.073	0	0	21.491	0	28.242
			828.818	30.442	1	0	14.832	0.688	0.555	6.035	24.539	0.456	29.898	0.821	107.508	34.019	0	0	21.56	0	28.235
			829.818	31.533	1	0	14.873	0.688	0.555	6.037	24.601	0.456	29.939	0.822	107.598	33.991	0	0	21.61	0	28.278
			830.818	32.416	1	0	14.912	0.689	0.555	6.038	24.662	0.457	29.979	0.823	107.688	33.964	0	0	21.656	0	28.316
			831.818	28.988	1	0	14.786	0.689	0.552	5.997	24.622	0.454	29.9	0.823	107.779	33.936	0	0	21.463	0	28.101
			832.818	28.988	1	0	14.681	0.692	0.55	5.974	24.549	0.453	29.773	0.825	107.783	33.966	0	0	21.215	0	27.879
			833.818	28.832	1	0	14.753	0.695	0.553	6.012	24.527	0.457	29.701	0.826	107.788	33.996	0	0	21.225	0	27.774
			834.818	27.117	1	0	14.746	0.697	0.553	6.011	24.521	0.457	29.665	0.827	107.793	34.029	0	0	21.171	0	27.749
			835.819	27.117	1	0	14.673	0.697	0.549	5.964	24.593	0.454	29.749	0.827	107.839	34.035	0	0	21.043	0	27.941
			836.818	26.494	1	0	14.585	0.698	0.544	5.911	24.668	0.45	29.835	0.827	107.885	34.042	0	0	20.895	0	28.137
			837.818	25.455	1	0	14.472	0.696	0.537	5.839	24.77	0.444	29.96	0.827	107.996	34.005	0	0	20.808	0	28.342
			838.818	25.455	1	0	14.372	0.692	0.531	5.771	24.88	0.439	30.094	0.827	108.117	33.961	0	0	20.761	0	28.555
			839.818	25.923	1	0	14.364	0.694	0.53	5.759	24.925	0.438	30.151	0.827	108.131	33.994	0	0	20.684	0	28.726
			840.818	27.325	1	0	14.432	0.699	0.532	5.787	24.936	0.441	30.137	0.827	108.149	34.024	0	0	20.654	0	28.746
			841.818	27.325	1	0	14.5	0.703	0.535	5.815	24.948	0.443	30.123	0.828	108.168	34.054	0	0	20.623	0	28.764
			842.818	25.819	1	0	14.484	0.705	0.534	5.804	24.97	0.443	30.118	0.829	108.166	34.077	0	0	20.553	0	28.792
			843.818	25.351	1	0	14.465	0.706	0.533	5.792	24.994	0.442	30.113	0.83	108.163	34.1	0	0	20.481	0	28.82
			844.818	25.351	1	0	14.445	0.709	0.531	5.769	25.065	0.441	30.143	0.832	108.182	34.126	0	0	20.379	0	28.923
			845.818	25.351	1	0	14.448	0.709	0.529	5.752	25.146	0.441	30.19	0.833	108.23	34.107	0	0	20.373	0	28.991
			846.818	19.117	1	0	14.422	0.708	0.527	5.729	25.199	0.439	30.231	0.834	108.295	34.075	0	0	20.373	0	29.024
			847.818	22.702	1	0	14.445	0.71	0.527	5.729	25.244	0.44	30.25	0.835	108.309	34.089	0	0	20.355	0	29.085
			848.818	32.52	1	0	14.468	0.711	0.527	5.729	25.289	0.44	30.269	0.835	108.323	34.103	0	0	20.337	0	29.146
			849.818	32.52	1	0	14.493	0.713	0.526	5.719	25.382	0.44	30.322	0.837	108.351	34.117	0	0	20.314	0	29.279
			850.818	27.689	1	0	14.545	0.715	0.527	5.724	25.456	0.441	30.37	0.838	108.376	34.107	0	0	20.343	0	29.364
			851.818	26.806	1	0	14.598	0.717	0.527	5.73	25.529	0.442	30.419	0.839	108.402	34.098	0	0	20.372	0	29.449
			852.818	26.806	1	0	14.638	0.717	0.528	5.736	25.574	0.443	30.438	0.84	108.441	34.098	0	0	20.414	0	29.488
			853.818	26.754	1	0	14.67	0.718	0.528	5.739	25.619	0.444	30.457	0.841	108.492	34.093	0	0	20.426	0	29.52
			854.818	27.273	1	0	14.702	0.719	0.528	5.742	25.664	0.445	30.477	0.842	108.543	34.089	0	0	20.438	0	29.551
			855.818	31.637	1	0	14.763	0.724	0.53	5.758	25.713	0.447	30.492	0.843	108.562	34.098	0	0	20.391	0	29.596
			856.818	31.637	1	0	14.802	0.728	0.53	5.765	25.763	0.448	30.508	0.844	108.589	34.11	0	0	20.337	0	29.646
			857.818	28.676	1	0	14.831	0.732	0.531	5.768	25.811	0.449	30.52	0.846	108.617	34.121	0	0	20.27	0	29.689
			858.818	28.676	1	0	14.846	0.734	0.53	5.761	25.875	0.449	30.542	0.847	108.652	34.137	0	0	20.235	0	29.758
			859.818	27.117	1	0	14.849	0.736	0.53	5.757	25.905	0.449	30.537	0.848	108.666	34.174	0	0	20.168	0	29.808
			860.818	28.988	1	0	14.867	0.739	0.53	5.758	25.939	0.45	30.536	0.849	108.68	34.212	0	0	20.121	0	29.865
			861.818	28.988	1	0	14.885	0.741	0.53	5.759	25.973	0.451	30.535	0.851	108.694	34.249	0	0	20.075	0	29.923
			862.818	28.988	1	0	15.071	0.744	0.534	5.807	26.085	0.455	30.622	0.852	108.698	34.276	0	0	20.262	0	30.144
			863.818	28.988	1	0	15.242	0.745	0.537	5.84	26.236	0.458	30.756	0.853	108.784	34.249	0	0	20.469	0	30.37
			864.818	27.377	1	0	15.199	0.743	0.534	5.802	26.33	0.456	30.846	0.854	108.904	34.198	0	0	20.458	0	30.469
			865.818	27.897	1	0	15.141	0.741	0.53	5.757	26.427	0.452	30.938	0.854	109.025	34.147	0	0	20.425	0	30.572
			866.818	27.897	1	0	15.123	0.74	0.529	5.745	26.448	0.452	30.92	0.855	109.104	34.121	0	0	20.427	0	30.497
			867.818	27.377	1	0	15.106	0.741	0.528	5.734	26.469	0.452	30.904	0.856	109.166	34.11	0	0	20.392	0	30.446
			868.818	25.923	1	0	15.088	0.741	0.527	5.723	26.49	0.452	30.888	0.858	109.229	34.098	0	0	20.356	0	30.394
			869.818	25.923	1	0	15.034	0.742	0.525	5.703	26.492	0.451	30.849	0.859	109.282	34.093	0	0	20.25	0	30.307
			870.818	28.312	1	0	14.971	0.744	0.522	5.679	26.496	0.449	30.81	0.86	109.335	34.089	0	0	20.133	0	30.222
			871.818	28.312	1	0	14.886	0.745	0.519	5.641	26.525	0.447	30.816	0.861	109.337	34.117	0	0	19.989	0	30.277
			872.818	27.741	1	0	14.823	0.746	0.516	5.611	26.56	0.445	30.827	0.862	109.34	34.144	0	0	19.875	0	30.344
			873.818	24.78	1	0	14.805	0.747	0.515	5.6	26.58	0.444	30.822	0.862	109.342	34.172	0	0	19.822	0	30.378
			874.818	24.78	1	0	14.774	0.747	0.514	5.588	26.586	0.443	30.817	0.863	109.337	34.195	0	0	19.766	0	30.406
			875.818	25.507	1	0	14.749	0.747	0.514	5.587	26.542	0.443	30.78	0.862	109.312	34.216	0	0	19.743	0	30.364
			876.818	25.507	1	0	14.693	0.747	0.513	5.574	26.501	0.442	30.746	0.862	109.287	34.237	0	0	19.679	0	30.331
			877.818	26.286	1	0	14.682	0.746	0.512	5.57	26.502	0.442	30.718	0.863	109.266	34.253	0	0	19.674	0	30.299
			878.818	27.585	1	0	14.671	0.746	0.512	5.565	26.503	0.442	30.689	0.864	109.245	34.269	0	0	19.669	0	30.267
			879.818	26.806	1	0	14.568	0.746	0.509	5.527	26.496	0.44	30.653	0.864	109.224	34.286	0	0	19.539	0	30.22
			880.818	25.923	1	0	14.465	0.745	0.506	5.5	26.437	0.437	30.582	0.864	109.189	34.302	0	0	19.42	0	30.101
			881.818	25.923	1	0	14.895	0.778	0.52	5.654	26.575	0.451	30.638	0.867	109.18	34.371	0	0	19.141	0	30.307
			882.818	25.195	1	0	15.394	0.812	0.539	5.856	26.602	0.469	30.558	0.871	109.171	34.441	0	0	18.97	0	30.227
			883.818	25.195	1	0	15.905	0.846	0.558	6.061	26.634	0.487	30.49	0.874	109.148	34.501	0	0	18.804	0	30.144
			884.818	23.741	1	0	15.944	0.849	0.558	6.064	26.696	0.488	30.49	0.876	109.226	34.487	0	0	18.771	0	30.118
			885.818	23.741	1	0	15.983	0.853	0.558	6.066	26.758	0.49	30.491	0.878	109.305	34.473	0	0	18.738	0	30.092
			886.818	26.026	1	0	15.989	0.853	0.557	6.053	26.829	0.49	30.507	0.879	109.416	34.445	0	0	18.746	0	30.08
			887.818	27.117	1	0	15.946	0.852	0.555	6.028	26.864	0.488	30.497	0.881	109.514	34.434	0	0	18.721	0	30.041
			888.818	27.117	1	0	15.913	0.851	0.553	6.007	26.9	0.488	30.49	0.882	109.611	34.422	0	0	18.708	0	30.008
			889.818	26.806	1	0	15.918	0.851	0.553	6.006	26.914	0.488	30.473	0.883	109.701	34.406	0	0	18.701	0	29.945
			890.818	27.065	1	0	15.698	0.852	0.548	5.954	26.773	0.484	30.288	0.884	109.791	34.39	0	0	18.429	0	29.531
			891.818	27.065	1	0	15.471	0.852	0.543	5.898	26.637	0.48	30.109	0.885	109.882	34.374	0	0	18.149	0	29.124
			892.818	28.312	1	0	15.25	0.853	0.537	5.842	26.511	0.476	29.941	0.885	109.972	34.357	0	0	17.878	0	28.735
			893.818	28.312	1	0	15.025	0.854	0.532	5.781	26.398	0.471	29.794	0.886	110.072	34.351	0	0	17.596	0	28.402
			894.818	23.377	1	0	14.787	0.855	0.525	5.711	26.3	0.466	29.662	0.887	110.171	34.344	0	0	17.3	0	28.1
			895.818	23.377	1	0	15.247	0.919	0.533	5.793	26.865	0.476	30.076	0.893	110.313	34.406	0	0	16.597	0	28.994
			896.818	50.65	1	0	15.897	0.983	0.548	5.953	27.372	0.493	30.38	0.901	110.454	34.469	0	0	16.18	0	29.624
			897.818	57.819	1	0	16.516	1.046	0.562	6.113	27.795	0.511	30.599	0.908	110.595	34.531	0	0	15.784	0	30.052
			898.818	57.819	1	0	16.443	1.043	0.557	6.056	27.926	0.508	30.639	0.911	110.82	34.492	0	0	15.759	0	30.075
			899.818	26.286	1	0	16.357	1.04	0.552	5.996	28.054	0.505	30.672	0.915	111.044	34.452	0	0	15.722	0	30.086
			900.818	26.286	1	0	16.297	1.037	0.547	5.946	28.182	0.502	30.708	0.918	111.269	34.413	0	0	15.709	0	30.101
			901.818	26.286	1	0	16.237	1.034	0.542	5.896	28.312	0.5	30.744	0.921	111.494	34.374	0	0	15.697	0	30.117
			902.818	24.624	1	0	16.02	1.03	0.535	5.811	28.339	0.493	30.701	0.923	111.665	34.351	0	0	15.548	0	29.996
			903.818	24.624	1	0	15.789	1.026	0.526	5.718	28.378	0.487	30.667	0.925	111.837	34.327	0	0	15.386	0	29.895
			904.818	24.624	1	0	15.557	1.022	0.517	5.624	28.421	0.48	30.634	0.928	112.008	34.304	0	0	15.22	0	29.796
			905.818	17.195	1	0	15.339	1.019	0.509	5.532	28.483	0.474	30.605	0.931	112.186	34.286	0	0	15.059	0	29.71
			906.818	17.195	1	0	15.303	1.016	0.506	5.496	28.597	0.472	30.66	0.933	112.304	34.258	0	0	15.066	0	29.787
			907.818	17.195	1	0	15.258	1.013	0.502	5.457	28.713	0.469	30.714	0.935	112.423	34.23	0	0	15.064	0	29.86
			908.818	17.195	1	0	15.188	1.012	0.498	5.409	28.833	0.466	30.78	0.937	112.52	34.221	0	0	15.016	0	29.985
			909.818	17.195	1	0	15.152	1.013	0.496	5.386	28.886	0.465	30.803	0.938	112.575	34.239	0	0	14.953	0	30.061
			910.818	38.962	1	0	15.2	1.015	0.497	5.402	28.897	0.466	30.795	0.938	112.631	34.258	0	0	14.974	0	30.072
			911.818	49.663	1	0	15.248	1.017	0.498	5.418	28.907	0.468	30.788	0.939	112.687	34.276	0	0	14.994	0	30.083
			912.818	49.663	1	0	14.877	0.985	0.483	5.25	29.052	0.454	30.939	0.939	112.717	34.242	0	0	15.108	0	30.408
			913.818	16.78	1	0	14.357	0.951	0.46	4.999	29.379	0.432	31.265	0.94	112.754	34.202	0	0	15.095	0	31.073
			914.818	16.312	1	0	13.825	0.917	0.436	4.744	29.74	0.41	31.624	0.94	112.791	34.163	0	0	15.069	0	31.779
			915.818	16.312	1	0	13.699	0.915	0.433	4.703	29.726	0.406	31.646	0.939	112.726	34.198	0	0	14.978	0	31.884
			916.818	16.312	1	0	13.592	0.909	0.429	4.663	29.728	0.402	31.694	0.938	112.65	34.212	0	0	14.954	0	32.007
			917.818	13.351	1	0	13.496	0.903	0.426	4.629	29.727	0.399	31.742	0.937	112.573	34.225	0	0	14.943	0	32.132
			918.818	13.351	1	0	13.476	0.907	0.424	4.611	29.804	0.398	31.795	0.937	112.587	34.229	0	0	14.855	0	32.237
			919.818	13.195	1	0	13.452	0.899	0.425	4.622	29.663	0.397	31.77	0.934	112.399	34.256	0	0	14.964	0	32.241
			920.818	13.195	1	0	13.48	0.899	0.427	4.646	29.574	0.398	31.737	0.932	112.288	34.288	0	0	14.989	0	32.229
			921.818	21.715	1	0	13.665	0.9	0.434	4.72	29.512	0.404	31.737	0.93	112.177	34.32	0	0	15.19	0	32.281
			922.818	21.247	1	0	13.812	0.895	0.439	4.769	29.513	0.407	31.794	0.928	112.124	34.293	0	0	15.426	0	32.352
			923.818	21.247	1	0	13.956	0.891	0.443	4.814	29.528	0.41	31.868	0.927	112.071	34.265	0	0	15.661	0	32.455
			924.818	24.987	1	0	14.104	0.887	0.447	4.86	29.553	0.414	31.95	0.925	112.017	34.237	0	0	15.904	0	32.573
			925.818	25.715	1	0	14.248	0.884	0.451	4.901	29.596	0.416	32.056	0.923	111.939	34.225	0	0	16.114	0	32.761
			926.818	25.715	1	0	13.723	0.821	0.441	4.799	28.964	0.405	31.611	0.916	111.783	34.168	0	0	16.716	0	31.88
			927.818	25.715	1	0	12.967	0.758	0.425	4.624	28.231	0.386	31.114	0.907	111.628	34.11	0	0	17.113	0	30.857
			928.818	20.676	1	0	12.21	0.695	0.411	4.467	27.315	0.369	30.443	0.897	111.459	34.075	0	0	17.569	0	29.465
			929.818	20.104	1	0	12.308	0.698	0.417	4.536	27.127	0.373	30.379	0.893	111.223	34.128	0	0	17.643	0	29.42
			930.818	20.104	1	0	12.417	0.7	0.424	4.608	26.951	0.377	30.322	0.889	110.987	34.181	0	0	17.732	0	29.388
			931.818	20.468	1	0	12.518	0.704	0.43	4.678	26.774	0.381	30.247	0.885	110.771	34.214	0	0	17.77	0	29.285
			932.818	21.143	1	0	12.619	0.709	0.437	4.749	26.603	0.385	30.175	0.882	110.556	34.246	0	0	17.809	0	29.186
			933.819	21.143	1	0	13.046	0.715	0.452	4.916	26.585	0.397	30.293	0.878	110.313	34.218	0	0	18.256	0	29.385
			934.818	27.117	1	0	13.046	0.715	0.452	4.916	26.585	0.397	30.293	0.878	110.313	34.218	0	0	18.256	0	29.385
			935.818	28.156	1	0	13.284	0.717	0.46	5.002	26.611	0.403	30.387	0.876	110.185	34.205	0	0	18.517	0	29.556
			936.818	28.156	1	0	13.551	0.72	0.469	5.098	26.642	0.41	30.488	0.874	110.058	34.191	0	0	18.816	0	29.739
			937.818	24.468	1	0	13.576	0.721	0.471	5.119	26.588	0.411	30.477	0.872	110.009	34.174	0	0	18.842	0	29.691
			938.818	23.948	1	0	13.611	0.721	0.473	5.142	26.535	0.412	30.471	0.871	109.961	34.158	0	0	18.88	0	29.651
			939.818	23.948	1	0	13.62	0.721	0.474	5.156	26.482	0.412	30.464	0.869	109.912	34.142	0	0	18.882	0	29.611
			940.818	23.325	1	0	13.587	0.719	0.473	5.145	26.467	0.411	30.48	0.868	109.905	34.098	0	0	18.908	0	29.574
			941.818	23.741	1	0	13.57	0.72	0.473	5.142	26.451	0.41	30.493	0.867	109.87	34.091	0	0	18.852	0	29.59
			942.818	23.741	1	0	13.562	0.721	0.473	5.143	26.438	0.41	30.509	0.867	109.836	34.084	0	0	18.809	0	29.609
			943.818	26.442	1	0	13.554	0.722	0.473	5.143	26.425	0.41	30.524	0.866	109.801	34.077	0	0	18.766	0	29.629
			944.818	26.962	1	0	13.629	0.721	0.476	5.169	26.437	0.411	30.558	0.865	109.775	34.059	0	0	18.89	0	29.669
			945.818	26.962	1	0	13.733	0.721	0.479	5.203	26.459	0.414	30.604	0.865	109.75	34.04	0	0	19.055	0	29.733
			946.818	26.754	1	0	13.839	0.72	0.482	5.238	26.484	0.416	30.654	0.864	109.724	34.022	0	0	19.223	0	29.805
			947.818	26.754	1	0	13.878	0.72	0.483	5.249	26.5	0.417	30.697	0.863	109.724	33.991	0	0	19.281	0	29.845
			948.818	25.455	1	0	13.891	0.72	0.483	5.253	26.507	0.417	30.731	0.863	109.724	33.961	0	0	19.305	0	29.864
			949.818	26.026	1	0	13.904	0.719	0.484	5.256	26.515	0.417	30.765	0.862	109.724	33.931	0	0	19.329	0	29.884
			950.818	26.026	1	0	13.821	0.714	0.48	5.219	26.526	0.414	30.798	0.861	109.773	33.866	0	0	19.35	0	29.847
			951.818	27.429	1	0	13.701	0.71	0.476	5.172	26.523	0.409	30.823	0.86	109.822	33.811	0	0	19.292	0	29.808
			952.818	24.728	1	0	13.581	0.706	0.471	5.125	26.521	0.405	30.85	0.86	109.87	33.755	0	0	19.234	0	29.773
			953.818	24.728	1	0	13.518	0.707	0.469	5.102	26.514	0.403	30.869	0.859	109.861	33.76	0	0	19.128	0	29.819
			954.818	23.325	1	0	13.455	0.706	0.468	5.085	26.48	0.401	30.869	0.858	109.854	33.76	0	0	19.063	0	29.818
			955.818	23.325	1	0	13.391	0.705	0.466	5.067	26.444	0.399	30.87	0.857	109.847	33.76	0	0	18.996	0	29.82
			956.818	25.299	1	0	13.335	0.702	0.465	5.053	26.397	0.398	30.852	0.856	109.866	33.744	0	0	18.983	0	29.758
			957.818	25.767	1	0	13.308	0.702	0.465	5.051	26.355	0.397	30.84	0.855	109.838	33.734	0	0	18.965	0	29.719
			958.818	25.767	1	0	13.278	0.701	0.464	5.047	26.31	0.396	30.827	0.853	109.81	33.725	0	0	18.942	0	29.678
			959.818	24.468	1	0	13.234	0.701	0.463	5.031	26.306	0.395	30.823	0.853	109.828	33.701	0	0	18.889	0	29.63
			960.818	25.247	1	0	13.106	0.696	0.459	4.984	26.283	0.391	30.847	0.852	109.803	33.649	0	0	18.819	0	29.593
			961.818	25.247	1	0	13.005	0.693	0.455	4.943	26.287	0.387	30.873	0.851	109.81	33.605	0	0	18.766	0	29.575
			962.818	22.13	1	0	12.904	0.688	0.451	4.899	26.302	0.383	30.924	0.851	109.796	33.582	0	0	18.753	0	29.64
			963.818	21.663	1	0	12.803	0.683	0.447	4.855	26.318	0.379	30.976	0.85	109.782	33.558	0	0	18.741	0	29.707
			964.818	21.663	1	0	12.749	0.681	0.445	4.833	26.316	0.377	31.022	0.848	109.717	33.563	0	0	18.718	0	29.806
			965.818	21.663	1	0	12.685	0.679	0.443	4.811	26.298	0.375	31.056	0.847	109.664	33.568	0	0	18.67	0	29.88
			966.818	21.143	1	0	12.622	0.678	0.441	4.789	26.281	0.372	31.09	0.845	109.611	33.572	0	0	18.623	0	29.956
			967.818	21.143	1	0	12.56	0.677	0.439	4.766	26.271	0.37	31.136	0.844	109.553	33.591	0	0	18.566	0	30.076
			968.818	21.143	1	0	12.52	0.677	0.437	4.754	26.255	0.368	31.165	0.842	109.476	33.621	0	0	18.494	0	30.183
			969.818	21.351	1	0	12.479	0.677	0.436	4.742	26.241	0.367	31.195	0.841	109.4	33.651	0	0	18.424	0	30.291
			970.818	21.299	1	0	12.468	0.679	0.436	4.743	26.217	0.367	31.205	0.84	109.303	33.679	0	0	18.373	0	30.355
			971.818	21.299	1	0	12.457	0.68	0.436	4.743	26.194	0.366	31.215	0.839	109.205	33.707	0	0	18.322	0	30.419
			972.818	23.377	1	0	12.373	0.677	0.434	4.717	26.153	0.364	31.208	0.838	109.136	33.697	0	0	18.272	0	30.39
			973.818	23.221	1	0	12.282	0.674	0.431	4.688	26.114	0.361	31.204	0.837	109.066	33.688	0	0	18.21	0	30.368
			974.819	23.221	1	0	12.121	0.672	0.427	4.637	26.044	0.356	31.212	0.834	108.911	33.686	0	0	18.024	0	30.378
			975.818	20.832	1	0	12.121	0.672	0.427	4.637	26.044	0.356	31.212	0.834	108.911	33.686	0	0	18.024	0	30.378
			976.818	20.832	1	0	11.918	0.676	0.422	4.588	25.899	0.352	31.094	0.833	108.772	33.732	0	0	17.628	0	30.221
			977.818	20.208	1	0	11.77	0.68	0.418	4.548	25.811	0.348	31.046	0.831	108.633	33.778	0	0	17.316	0	30.201
			978.818	20.208	1	0	11.667	0.686	0.417	4.529	25.711	0.346	30.965	0.83	108.481	33.857	0	0	17.016	0	30.169
			979.818	22.234	1	0	11.712	0.69	0.42	4.569	25.6	0.348	30.914	0.828	108.277	33.934	0	0	16.973	0	30.191
			980.818	22.806	1	0	11.756	0.694	0.424	4.609	25.491	0.35	30.863	0.826	108.073	34.01	0	0	16.93	0	30.212
			981.818	22.806	1	0	11.776	0.699	0.427	4.637	25.394	0.351	30.825	0.824	107.869	34.086	0	0	16.852	0	30.259
			982.818	24.052	1	0	11.809	0.702	0.429	4.668	25.302	0.353	30.784	0.822	107.665	34.154	0	0	16.818	0	30.284
			983.818	22.909	1	0	11.905	0.71	0.435	4.729	25.206	0.357	30.727	0.82	107.498	34.209	0	0	16.775	0	30.257
			984.818	22.909	1	0	12.022	0.717	0.442	4.801	25.094	0.362	30.65	0.819	107.332	34.265	0	0	16.763	0	30.191
			985.818	23.429	1	0	12.149	0.726	0.448	4.872	25.015	0.366	30.595	0.818	107.163	34.325	0	0	16.731	0	30.174
			986.818	23.429	1	0	12.273	0.735	0.454	4.938	24.957	0.371	30.536	0.817	107.007	34.392	0	0	16.699	0	30.158
			987.818	21.403	1	0	12.422	0.744	0.462	5.019	24.877	0.377	30.45	0.817	106.852	34.459	0	0	16.7	0	30.087
			988.818	21.403	1	0	12.54	0.751	0.468	5.086	24.801	0.382	30.373	0.817	106.743	34.52	0	0	16.699	0	30.021
			989.818	21.403	1	0	12.619	0.753	0.472	5.131	24.742	0.386	30.297	0.817	106.69	34.543	0	0	16.761	0	29.901
			990.818	21.403	1	0	12.694	0.755	0.476	5.174	24.691	0.389	30.231	0.817	106.637	34.566	0	0	16.817	0	29.8
			991.818	17.87	1	0	12.792	0.759	0.481	5.232	24.614	0.393	30.141	0.817	106.563	34.601	0	0	16.854	0	29.666
			992.818	19.377	1	0	12.909	0.765	0.488	5.301	24.533	0.398	30.031	0.817	106.493	34.647	0	0	16.878	0	29.507
			993.818	19.377	1	0	13.044	0.771	0.495	5.378	24.45	0.404	29.92	0.817	106.424	34.693	0	0	16.926	0	29.343
			994.818	27.533	1	0	13.18	0.777	0.502	5.454	24.371	0.41	29.813	0.817	106.354	34.74	0	0	16.973	0	29.187
			995.818	27.533	1	0	13.241	0.777	0.505	5.485	24.35	0.413	29.776	0.818	106.384	34.716	0	0	17.037	0	29.07
			996.818	25.819	1	0	13.297	0.778	0.507	5.513	24.329	0.415	29.736	0.818	106.415	34.693	0	0	17.094	0	28.944
			997.818	25.819	1	0	13.352	0.779	0.51	5.541	24.309	0.417	29.696	0.819	106.445	34.67	0	0	17.15	0	28.82
			998.818	30.078	1	0	13.378	0.779	0.511	5.559	24.277	0.419	29.659	0.819	106.47	34.645	0	0	17.18	0	28.697
			999.818	31.845	1	0	13.421	0.779	0.514	5.584	24.247	0.42	29.625	0.818	106.496	34.619	0	0	17.233	0	28.583
			1000.82	31.845	1	0	13.465	0.779	0.516	5.609	24.219	0.422	29.593	0.818	106.521	34.594	0	0	17.286	0	28.47
			1001.82	31.117	1	0	13.53	0.778	0.519	5.638	24.208	0.425	29.573	0.819	106.586	34.571	0	0	17.383	0	28.389
			1002.82	33.299	1	0	13.602	0.778	0.522	5.67	24.196	0.427	29.552	0.819	106.651	34.547	0	0	17.49	0	28.306
			1003.82	33.299	1	0	13.718	0.777	0.526	5.717	24.204	0.431	29.555	0.819	106.716	34.524	0	0	17.653	0	28.275
			1004.82	29.923	1	0	13.804	0.775	0.529	5.747	24.223	0.433	29.56	0.819	106.776	34.492	0	0	17.804	0	28.233
			1005.82	29.507	1	0	13.889	0.774	0.531	5.776	24.244	0.436	29.565	0.82	106.836	34.459	0	0	17.955	0	28.193
			1006.82	29.507	1	0	13.976	0.772	0.534	5.806	24.268	0.438	29.574	0.821	106.896	34.427	0	0	18.109	0	28.159
			1007.82	31.014	1	0	14.243	0.768	0.54	5.867	24.461	0.443	29.787	0.821	107.012	34.362	0	0	18.554	0	28.518
			1008.82	31.585	1	0	14.44	0.764	0.544	5.91	24.612	0.447	29.95	0.822	107.128	34.297	0	0	18.911	0	28.763
			1009.82	31.585	1	0	14.644	0.759	0.548	5.952	24.773	0.45	30.125	0.822	107.244	34.232	0	0	19.281	0	29.032
			1010.82	26.754	1	0	14.598	0.759	0.545	5.926	24.799	0.449	30.114	0.824	107.413	34.191	0	0	19.223	0	28.939
			1011.82	26.962	1	0	14.552	0.759	0.543	5.901	24.827	0.448	30.103	0.825	107.582	34.149	0	0	19.165	0	28.848
			1012.82	26.962	1	0	14.524	0.759	0.541	5.883	24.854	0.447	30.095	0.826	107.751	34.107	0	0	19.131	0	28.761
			1013.82	26.702	1	0	14.496	0.759	0.54	5.865	24.882	0.446	30.087	0.827	107.92	34.066	0	0	19.096	0	28.675
			1014.82	26.598	1	0	14.45	0.753	0.536	5.827	24.95	0.444	30.114	0.829	108.033	34.026	0	0	19.183	0	28.672
			1015.82	26.598	1	0	14.385	0.747	0.532	5.781	25.02	0.442	30.14	0.83	108.147	33.987	0	0	19.246	0	28.666
			1016.82	27.741	1	0	14.32	0.742	0.528	5.735	25.09	0.439	30.166	0.832	108.26	33.948	0	0	19.31	0	28.659
			1017.82	28.26	1	0	14.289	0.738	0.525	5.711	25.131	0.438	30.175	0.833	108.344	33.917	0	0	19.364	0	28.632
			1018.82	28.26	1	0	14.229	0.734	0.522	5.674	25.178	0.435	30.188	0.834	108.427	33.887	0	0	19.378	0	28.612
			1019.82	25.871	1	0	14.168	0.731	0.519	5.637	25.225	0.433	30.202	0.835	108.511	33.857	0	0	19.391	0	28.592
			1020.82	25.767	1	0	14.139	0.731	0.516	5.614	25.277	0.432	30.24	0.836	108.552	33.846	0	0	19.351	0	28.654
			1021.82	25.767	1	0	14.119	0.731	0.515	5.595	25.326	0.431	30.276	0.837	108.594	33.834	0	0	19.324	0	28.709
			1022.82	27.013	1	0	14.1	0.731	0.513	5.577	25.375	0.43	30.311	0.837	108.636	33.822	0	0	19.298	0	28.764
			1023.82	25.611	1	0	14.061	0.728	0.51	5.549	25.426	0.427	30.374	0.837	108.682	33.792	0	0	19.311	0	28.847
			1024.82	25.611	1	0	14.012	0.726	0.507	5.516	25.482	0.425	30.442	0.837	108.728	33.762	0	0	19.311	0	28.94
			1025.82	23.793	1	0	13.964	0.723	0.504	5.483	25.539	0.422	30.51	0.837	108.775	33.732	0	0	19.311	0	29.034
			1026.82	23.793	1	0	13.998	0.726	0.506	5.495	25.553	0.423	30.511	0.837	108.731	33.774	0	0	19.282	0	29.103
			1027.82	23.169	1	0	14.032	0.729	0.507	5.508	25.564	0.425	30.512	0.838	108.687	33.815	0	0	19.252	0	29.172
			1028.82	23.169	1	0	14.066	0.732	0.508	5.52	25.576	0.426	30.512	0.838	108.643	33.857	0	0	19.223	0	29.239
			1029.82	24.416	1	0	14.081	0.731	0.507	5.509	25.654	0.426	30.557	0.84	108.668	33.848	0	0	19.257	0	29.317
			1030.82	25.039	1	0	14.104	0.731	0.506	5.501	25.732	0.426	30.6	0.841	108.694	33.839	0	0	19.302	0	29.392
			1031.82	25.039	1	0	14.127	0.73	0.505	5.493	25.811	0.426	30.644	0.842	108.719	33.829	0	0	19.348	0	29.467
			1032.82	27.585	1	0	14.137	0.731	0.505	5.492	25.836	0.426	30.654	0.843	108.719	33.829	0	0	19.34	0	29.487
			1033.82	27.793	1	0	14.137	0.732	0.505	5.486	25.864	0.426	30.666	0.843	108.719	33.829	0	0	19.318	0	29.511
			1034.82	27.793	1	0	14.136	0.733	0.504	5.481	25.893	0.426	30.678	0.844	108.719	33.829	0	0	19.297	0	29.535
			1035.82	26.494	1	0	14.168	0.734	0.505	5.489	25.914	0.426	30.693	0.844	108.728	33.839	0	0	19.305	0	29.581
			1036.82	26.754	1	0	14.21	0.735	0.506	5.502	25.933	0.427	30.71	0.844	108.738	33.848	0	0	19.326	0	29.629
			1037.82	26.754	1	0	14.252	0.737	0.507	5.515	25.952	0.429	30.726	0.845	108.747	33.857	0	0	19.347	0	29.677
			1038.82	26.858	1	0	14.27	0.737	0.508	5.522	25.958	0.429	30.729	0.845	108.731	33.866	0	0	19.355	0	29.697
			1039.82	26.702	1	0	14.305	0.738	0.509	5.534	25.964	0.43	30.731	0.845	108.714	33.876	0	0	19.385	0	29.716
			1040.82	26.702	1	0	14.393	0.741	0.513	5.571	25.96	0.433	30.711	0.845	108.677	33.908	0	0	19.422	0	29.728
			1041.82	28.572	1	0	14.53	0.742	0.517	5.62	25.981	0.437	30.717	0.846	108.638	33.92	0	0	19.591	0	29.758
			1042.82	28.832	1	0	14.65	0.742	0.521	5.66	26.012	0.441	30.733	0.846	108.599	33.931	0	0	19.735	0	29.811
			1043.82	28.832	1	0	14.788	0.743	0.525	5.704	26.055	0.444	30.764	0.847	108.559	33.943	0	0	19.904	0	29.892
			1044.82	25.039	1	0	14.89	0.743	0.527	5.731	26.112	0.447	30.819	0.847	108.545	33.938	0	0	20.038	0	29.995
			1045.82	25.403	1	0	14.957	0.745	0.53	5.758	26.113	0.449	30.826	0.847	108.55	33.943	0	0	20.081	0	30.017
			1046.82	25.403	1	0	15.029	0.746	0.533	5.791	26.089	0.451	30.802	0.847	108.562	33.938	0	0	20.148	0	29.959
			1047.82	27.585	1	0	15.102	0.747	0.536	5.825	26.068	0.454	30.779	0.847	108.573	33.934	0	0	20.215	0	29.904
			1048.82	27.429	1	0	15.141	0.746	0.537	5.84	26.064	0.455	30.775	0.847	108.601	33.913	0	0	20.294	0	29.863
			1049.82	27.429	1	0	15.209	0.746	0.54	5.866	26.067	0.457	30.759	0.847	108.615	33.908	0	0	20.38	0	29.823
			1050.82	27.169	1	0	15.275	0.746	0.542	5.891	26.072	0.46	30.744	0.848	108.629	33.903	0	0	20.463	0	29.785
			1051.82	27.689	1	0	15.351	0.748	0.545	5.924	26.06	0.463	30.707	0.849	108.629	33.917	0	0	20.517	0	29.73
			1052.82	27.689	1	0	15.43	0.751	0.548	5.957	26.055	0.465	30.68	0.849	108.631	33.938	0	0	20.541	0	29.707
			1053.82	27.949	1	0	15.523	0.754	0.552	5.996	26.049	0.469	30.649	0.85	108.633	33.959	0	0	20.583	0	29.677
			1054.82	27.429	1	0	15.614	0.758	0.555	6.035	26.044	0.472	30.607	0.851	108.626	33.987	0	0	20.598	0	29.632
			1055.82	31.065	1	0	15.653	0.759	0.557	6.05	26.05	0.474	30.577	0.852	108.64	34.005	0	0	20.611	0	29.599
			1056.82	31.065	1	0	15.679	0.761	0.557	6.059	26.057	0.476	30.547	0.853	108.654	34.024	0	0	20.604	0	29.567
			1057.82	29.715	1	0	15.687	0.759	0.557	6.056	26.078	0.476	30.544	0.854	108.71	34.012	0	0	20.656	0	29.543
			1058.82	29.715	1	0	15.714	0.759	0.557	6.055	26.128	0.477	30.541	0.856	108.772	34.003	0	0	20.702	0	29.523
			1059.82	27.169	1	0	15.769	0.759	0.558	6.064	26.178	0.478	30.533	0.857	108.835	33.994	0	0	20.785	0	29.492
			1060.82	28.364	1	0	15.877	0.76	0.562	6.11	26.161	0.483	30.449	0.859	108.856	33.989	0	0	20.904	0	29.308
			1061.82	30.026	1	0	15.975	0.76	0.566	6.152	26.148	0.487	30.369	0.861	108.877	33.985	0	0	21.007	0	29.134
			1062.82	30.026	1	0	16.074	0.761	0.57	6.193	26.136	0.492	30.294	0.863	108.897	33.98	0	0	21.112	0	28.967
			1063.82	29.871	1	0	16.136	0.76	0.572	6.216	26.136	0.494	30.25	0.864	108.932	33.978	0	0	21.218	0	28.872
			1064.82	31.585	1	0	16.212	0.76	0.575	6.246	26.133	0.497	30.202	0.865	108.967	33.975	0	0	21.345	0	28.767
			1065.82	31.429	1	0	16.326	0.76	0.579	6.294	26.115	0.502	30.122	0.867	108.99	33.973	0	0	21.492	0	28.595
			1066.82	31.429	1	0	16.444	0.76	0.584	6.344	26.1	0.507	30.049	0.869	109.009	33.971	0	0	21.629	0	28.435
			1067.82	31.689	1	0	16.553	0.761	0.588	6.396	26.062	0.511	29.988	0.869	109.036	33.971	0	0	21.75	0	28.302
			1068.82	32.572	1	0	16.672	0.762	0.594	6.452	26.022	0.516	29.925	0.87	109.064	33.971	0	0	21.883	0	28.167
			1069.82	32.572	1	0	16.795	0.763	0.599	6.506	25.998	0.521	29.873	0.87	109.115	33.964	0	0	22.018	0	28.041
			1070.82	28.884	1	0	16.927	0.764	0.602	6.546	26.049	0.526	29.844	0.873	109.143	33.959	0	0	22.154	0	27.97
			1071.82	28.104	1	0	16.988	0.763	0.603	6.555	26.1	0.528	29.821	0.875	109.192	33.931	0	0	22.267	0	27.874
			1072.82	28.104	1	0	17.047	0.761	0.605	6.575	26.106	0.53	29.801	0.876	109.275	33.901	0	0	22.396	0	27.782
			1073.82	28.624	1	0	17.151	0.759	0.608	6.613	26.113	0.533	29.782	0.877	109.358	33.871	0	0	22.584	0	27.69
			1074.82	30.234	1	0	17.286	0.759	0.612	6.657	26.141	0.538	29.753	0.879	109.437	33.839	0	0	22.776	0	27.572
			1075.82	31.897	1	0	17.473	0.759	0.618	6.719	26.179	0.544	29.734	0.88	109.49	33.822	0	0	23.02	0	27.503
			1076.82	31.533	1	0	17.605	0.759	0.622	6.76	26.22	0.549	29.718	0.882	109.544	33.806	0	0	23.192	0	27.44
			1077.82	31.533	1	0	17.666	0.758	0.623	6.769	26.271	0.55	29.738	0.883	109.595	33.785	0	0	23.316	0	27.45
			1078.82	31.014	1	0	17.749	0.756	0.624	6.787	26.32	0.552	29.757	0.884	109.646	33.765	0	0	23.469	0	27.458
			1079.82	31.845	1	0	17.817	0.755	0.624	6.787	26.418	0.554	29.801	0.886	109.741	33.732	0	0	23.596	0	27.5
			1080.82	34.546	1	0	17.842	0.753	0.623	6.774	26.5	0.553	29.841	0.888	109.849	33.683	0	0	23.704	0	27.507
			1081.82	34.546	1	0	17.871	0.75	0.622	6.762	26.583	0.553	29.884	0.89	109.958	33.635	0	0	23.817	0	27.519
			1082.82	35.377	1	0	17.953	0.749	0.624	6.783	26.617	0.555	29.904	0.89	110.03	33.609	0	0	23.976	0	27.52
			1083.82	36.001	1	0	18.05	0.746	0.627	6.811	26.644	0.558	29.915	0.891	110.1	33.577	0	0	24.196	0	27.493
			1084.82	36.001	1	0	18.155	0.744	0.628	6.83	26.718	0.561	29.92	0.893	110.208	33.524	0	0	24.416	0	27.414
			1085.82	33.247	1	0	18.244	0.741	0.629	6.84	26.799	0.563	29.936	0.895	110.317	33.47	0	0	24.614	0	27.359
			1086.82	32.52	1	0	18.366	0.742	0.632	6.873	26.853	0.567	29.942	0.897	110.382	33.459	0	0	24.758	0	27.351
			1087.82	34.027	1	0	18.5	0.742	0.635	6.907	26.917	0.571	29.961	0.898	110.447	33.447	0	0	24.917	0	27.374
			1088.82	35.221	1	0	18.636	0.743	0.639	6.942	26.982	0.575	29.984	0.9	110.512	33.436	0	0	25.078	0	27.402
			1089.82	36.364	1	0	18.746	0.742	0.641	6.963	27.054	0.576	30.074	0.9	110.574	33.422	0	0	25.26	0	27.574
			1090.82	36.364	1	0	18.84	0.741	0.642	6.982	27.112	0.578	30.151	0.899	110.637	33.408	0	0	25.421	0	27.716
			1091.82	34.338	1	0	18.907	0.743	0.644	7	27.148	0.579	30.191	0.899	110.711	33.406	0	0	25.448	0	27.796
			1092.82	31.429	1	0	18.982	0.745	0.646	7.019	27.184	0.581	30.231	0.899	110.785	33.403	0	0	25.485	0	27.877
			1093.82	32.676	1	0	19.006	0.745	0.645	7.007	27.267	0.581	30.266	0.901	110.894	33.385	0	0	25.522	0	27.92
			1094.82	29.819	1	0	19.047	0.745	0.643	6.993	27.38	0.581	30.309	0.903	110.996	33.355	0	0	25.569	0	27.959
			1095.82	29.663	1	0	19.032	0.742	0.64	6.961	27.475	0.579	30.395	0.904	111.093	33.308	0	0	25.648	0	28.066
			1096.82	29.663	1	0	18.996	0.738	0.637	6.919	27.578	0.576	30.499	0.904	111.202	33.262	0	0	25.734	0	28.209
			1097.82	34.546	1	0	18.959	0.734	0.633	6.877	27.681	0.572	30.603	0.905	111.311	33.216	0	0	25.819	0	28.353
			1098.82	35.793	1	0	18.973	0.733	0.632	6.865	27.747	0.571	30.664	0.905	111.348	33.206	0	0	25.872	0	28.464
			1099.82	35.429	1	0	18.958	0.732	0.629	6.842	27.817	0.57	30.725	0.905	111.385	33.197	0	0	25.887	0	28.577
			1100.82	34.13	1	0	18.911	0.73	0.626	6.809	27.874	0.567	30.776	0.906	111.415	33.183	0	0	25.891	0	28.659
			1101.82	33.715	1	0	18.844	0.728	0.624	6.787	27.858	0.565	30.809	0.904	111.468	33.167	0	0	25.882	0	28.703
			1102.82	33.195	1	0	18.731	0.725	0.621	6.746	27.848	0.561	30.835	0.903	111.494	33.165	0	0	25.839	0	28.754
			1103.82	33.195	1	0	18.621	0.722	0.616	6.696	27.883	0.557	30.858	0.904	111.485	33.165	0	0	25.776	0	28.804
			1104.82	31.793	1	0	18.49	0.72	0.611	6.637	27.924	0.552	30.887	0.904	111.475	33.165	0	0	25.686	0	28.863
			1105.82	33.091	1	0	18.463	0.718	0.609	6.624	27.931	0.551	30.906	0.904	111.422	33.167	0	0	25.724	0	28.909
			1106.82	34.442	1	0	18.456	0.716	0.609	6.62	27.932	0.55	30.919	0.903	111.369	33.169	0	0	25.79	0	28.939
			1107.82	34.442	1	0	18.534	0.718	0.613	6.658	27.897	0.553	30.919	0.902	111.276	33.197	0	0	25.828	0	28.986
			1108.82	29.663	1	0	18.654	0.722	0.617	6.712	27.865	0.557	30.9	0.902	111.179	33.239	0	0	25.852	0	29.015
			1109.82	28.988	1	0	18.746	0.725	0.622	6.763	27.803	0.56	30.902	0.9	111.075	33.285	0	0	25.856	0	29.093
			1110.82	27.117	1	0	18.874	0.728	0.629	6.839	27.69	0.564	30.88	0.897	110.926	33.343	0	0	25.919	0	29.145
			1111.82	28.312	1	0	18.957	0.728	0.633	6.881	27.643	0.567	30.878	0.895	110.831	33.355	0	0	26.035	0	29.159
			1112.82	28.312	1	0	19.019	0.728	0.636	6.914	27.601	0.569	30.879	0.894	110.732	33.366	0	0	26.123	0	29.181
			1113.82	33.559	1	0	19.022	0.727	0.636	6.914	27.603	0.568	30.895	0.893	110.669	33.355	0	0	26.157	0	29.196
			1114.82	32.572	1	0	18.958	0.726	0.634	6.89	27.602	0.566	30.912	0.893	110.586	33.345	0	0	26.123	0	29.214
			1115.82	31.169	1	0	18.872	0.724	0.632	6.87	27.548	0.563	30.931	0.891	110.468	33.357	0	0	26.075	0	29.273
			1116.82	29.975	1	0	18.826	0.723	0.633	6.879	27.44	0.562	30.908	0.888	110.306	33.389	0	0	26.055	0	29.281
			1117.82	26.546	1	0	18.815	0.721	0.634	6.891	27.371	0.561	30.913	0.885	110.167	33.389	0	0	26.109	0	29.292
			1118.82	26.546	1	0	18.827	0.719	0.636	6.917	27.282	0.562	30.912	0.883	110	33.394	0	0	26.186	0	29.3
			1119.82	26.546	1	0	18.85	0.717	0.639	6.947	27.191	0.562	30.91	0.88	109.833	33.399	0	0	26.28	0	29.304
			1120.82	34.442	1	0	18.813	0.713	0.641	6.965	27.054	0.563	30.815	0.878	109.65	33.385	0	0	26.369	0	29.089
			1121.82	35.741	1	0	18.743	0.71	0.641	6.972	26.915	0.562	30.719	0.876	109.467	33.371	0	0	26.413	0	28.87
			1122.82	39.897	1	0	18.655	0.705	0.641	6.969	26.785	0.56	30.659	0.874	109.254	33.38	0	0	26.453	0	28.764
			1123.82	39.429	1	0	18.599	0.703	0.643	6.985	26.637	0.559	30.617	0.87	108.999	33.426	0	0	26.468	0	28.755
			1124.82	40.208	1	0	18.581	0.702	0.646	7.027	26.451	0.559	30.583	0.865	108.71	33.489	0	0	26.463	0	28.79
			1125.82	41.144	1	0	18.623	0.704	0.654	7.112	26.198	0.561	30.534	0.858	108.383	33.554	0	0	26.463	0	28.794
			1126.82	35.845	1	0	18.72	0.708	0.664	7.216	25.969	0.566	30.44	0.853	108.061	33.635	0	0	26.423	0	28.732
			1127.82	34.546	1	0	18.819	0.715	0.673	7.313	25.782	0.571	30.367	0.849	107.728	33.739	0	0	26.313	0	28.751
			1128.82	34.546	1	0	18.903	0.722	0.681	7.403	25.602	0.576	30.295	0.845	107.394	33.843	0	0	26.185	0	28.771
			1129.82	32.208	1	0	18.936	0.726	0.686	7.458	25.469	0.578	30.256	0.842	107.123	33.908	0	0	26.096	0	28.794
			1130.82	32.572	1	0	18.993	0.728	0.694	7.547	25.25	0.581	30.175	0.837	106.799	33.973	0	0	26.072	0	28.73
			1131.82	35.481	1	0	19.09	0.732	0.704	7.65	25.05	0.586	30.108	0.832	106.482	34.042	0	0	26.067	0	28.7
			1132.82	35.481	1	0	19.255	0.739	0.713	7.752	24.951	0.592	30.064	0.83	106.199	34.114	0	0	26.072	0	28.723
			1133.82	36.988	1	0	19.47	0.746	0.724	7.872	24.864	0.6	30.037	0.828	105.944	34.172	0	0	26.116	0	28.757
			1134.82	37.663	1	0	19.586	0.747	0.731	7.95	24.773	0.604	30.001	0.826	105.736	34.205	0	0	26.223	0	28.733
			1135.82	34.494	1	0	19.707	0.748	0.739	8.028	24.685	0.608	29.966	0.824	105.527	34.237	0	0	26.337	0	28.711
			1136.82	34.079	1	0	19.682	0.748	0.741	8.053	24.575	0.608	29.927	0.821	105.368	34.269	0	0	26.317	0	28.68
			1137.82	34.079	1	0	19.733	0.753	0.749	8.139	24.394	0.612	29.862	0.817	105.108	34.353	0	0	26.198	0	28.677
			1138.82	36.728	1	0	19.716	0.755	0.753	8.187	24.235	0.612	29.807	0.813	104.888	34.411	0	0	26.129	0	28.653
			1139.82	35.845	1	0	19.718	0.757	0.759	8.247	24.066	0.614	29.718	0.81	104.647	34.489	0	0	26.052	0	28.59
			1140.82	41.611	1	0	19.747	0.76	0.765	8.313	23.917	0.618	29.606	0.808	104.413	34.564	0	0	25.989	0	28.467
			1141.82	42.598	1	0	19.761	0.763	0.77	8.373	23.771	0.621	29.497	0.806	104.179	34.638	0	0	25.907	0	28.35
			1142.82	42.598	1	0	19.748	0.767	0.776	8.44	23.576	0.623	29.379	0.803	103.881	34.742	0	0	25.74	0	28.259
			1143.82	41.663	1	0	19.757	0.772	0.783	8.516	23.387	0.626	29.261	0.799	103.587	34.846	0	0	25.603	0	28.168
			1144.82	41.663	1	0	19.759	0.773	0.789	8.574	23.235	0.627	29.223	0.795	103.339	34.932	0	0	25.565	0	28.224
			1145.82	45.871	1	0	19.757	0.775	0.794	8.625	23.099	0.628	29.185	0.791	103.112	35.015	0	0	25.5	0	28.275
			1146.82	46.39	1	0	19.748	0.777	0.798	8.674	22.962	0.629	29.146	0.788	102.88	35.099	0	0	25.426	0	28.324
			1147.82	45.092	1	0	19.796	0.782	0.805	8.75	22.832	0.632	29.06	0.786	102.616	35.207	0	0	25.302	0	28.304
			1148.82	44.364	1	0	19.832	0.788	0.811	8.82	22.703	0.636	28.972	0.784	102.352	35.316	0	0	25.165	0	28.281
			1149.82	37.975	1	0	19.854	0.794	0.817	8.88	22.587	0.639	28.887	0.782	102.116	35.421	0	0	25.021	0	28.255
			1150.82	38.182	1	0	19.905	0.802	0.824	8.959	22.462	0.643	28.796	0.78	101.852	35.546	0	0	24.834	0	28.246
			1151.82	38.182	1	0	20.041	0.812	0.835	9.075	22.35	0.65	28.714	0.778	101.599	35.689	0	0	24.676	0	28.281
			1152.82	48.468	1	0	20.167	0.822	0.846	9.194	22.218	0.656	28.639	0.776	101.356	35.835	0	0	24.538	0	28.337
			1153.82	46.91	1	0	20.292	0.832	0.857	9.313	22.088	0.663	28.564	0.773	101.113	35.981	0	0	24.401	0	28.39
			1154.82	48.416	1	0	20.341	0.839	0.864	9.393	21.969	0.667	28.476	0.772	100.911	36.09	0	0	24.232	0	28.355
			1155.82	49.975	1	0	20.391	0.848	0.87	9.454	21.897	0.67	28.423	0.77	100.694	36.206	0	0	24.041	0	28.409
			1156.82	49.975	1	0	20.4	0.855	0.872	9.477	21.866	0.672	28.385	0.77	100.513	36.319	0	0	23.865	0	28.496
			1157.82	45.819	1	0	20.395	0.861	0.873	9.492	21.836	0.673	28.347	0.77	100.332	36.433	0	0	23.675	0	28.582
			1158.82	45.819	1	0	19.922	0.866	0.864	9.394	21.562	0.665	28.011	0.77	100.163	36.523	0	0	23.001	0	27.94
			1159.82	43.066	1	0	19.488	0.871	0.856	9.302	21.309	0.658	27.702	0.769	99.994	36.613	0	0	22.378	0	27.348
			1160.82	39.845	1	0	19.076	0.876	0.847	9.209	21.075	0.651	27.418	0.769	99.825	36.704	0	0	21.789	0	26.804
			1161.82	39.845	1	0	18.681	0.881	0.836	9.089	20.921	0.643	27.193	0.769	99.709	36.794	0	0	21.204	0	26.389
			1162.82	46.65	1	0	19.378	0.958	0.846	9.199	21.558	0.656	27.82	0.775	99.867	36.868	0	0	20.233	0	27.887
			1163.82	45.923	1	0	20.426	1.032	0.876	9.518	22.062	0.683	28.276	0.78	99.99	36.94	0	0	19.792	0	28.922
			1164.82	45.923	1	0	20.362	1.031	0.872	9.477	22.086	0.682	28.248	0.782	100.11	36.993	0	0	19.758	0	28.947
			1165.82	49.352	1	0	20.383	1.035	0.873	9.484	22.097	0.684	28.197	0.784	100.184	37.072	0	0	19.7	0	28.946
			1166.82	51.585	1	0	20.401	1.039	0.873	9.49	22.107	0.686	28.148	0.785	100.258	37.151	0	0	19.639	0	28.948
			1167.82	51.741	1	0	20.432	1.041	0.873	9.492	22.138	0.688	28.113	0.787	100.302	37.204	0	0	19.625	0	28.947
			1168.82	51.741	1	0	20.387	1.038	0.867	9.424	22.245	0.686	28.133	0.791	100.446	37.206	0	0	19.647	0	29.006
			1169.82	48.52	1	0	20.483	1.039	0.872	9.482	22.214	0.692	27.998	0.793	100.46	37.271	0	0	19.717	0	28.79
			1170.82	44.936	1	0	20.533	1.039	0.874	9.503	22.22	0.696	27.931	0.796	100.495	37.315	0	0	19.761	0	28.704
			1171.82	44.936	1	0	20.665	1.046	0.879	9.558	22.242	0.702	27.859	0.798	100.527	37.366	0	0	19.755	0	28.599
			1172.82	44.936	1	0	20.82	1.053	0.886	9.631	22.249	0.71	27.765	0.801	100.559	37.417	0	0	19.772	0	28.442
			1173.82	28	1	0	20.947	1.055	0.892	9.693	22.243	0.717	27.672	0.804	100.647	37.449	0	0	19.846	0	28.266
			1174.82	28	1	0	21.095	1.058	0.899	9.771	22.224	0.725	27.562	0.806	100.735	37.482	0	0	19.939	0	28.05
			1175.82	28	1	0	21.245	1.064	0.908	9.868	22.17	0.735	27.384	0.81	100.777	37.533	0	0	19.973	0	27.686
			1176.82	28	1	0	21.42	1.068	0.916	9.96	22.15	0.744	27.272	0.812	100.833	37.558	0	0	20.048	0	27.44
			1177.82	62.702	1	0	21.596	1.073	0.925	10.053	22.132	0.754	27.164	0.815	100.888	37.584	0	0	20.123	0	27.203
			1178.82	92.313	1	0	21.726	1.074	0.93	10.113	22.134	0.76	27.107	0.817	101.009	37.584	0	0	20.234	0	27.059
			1179.82	38.286	1	0	21.826	1.074	0.934	10.149	22.156	0.764	27.077	0.818	101.129	37.584	0	0	20.316	0	26.982
			1180.82	39.066	1	0	21.913	1.075	0.936	10.17	22.199	0.767	27.066	0.82	101.229	37.584	0	0	20.39	0	26.955
			1181.82	39.066	1	0	21.984	1.072	0.936	10.176	22.256	0.77	27.066	0.822	101.356	37.563	0	0	20.498	0	26.926
			1182.82	38.546	1	0	22.026	1.07	0.935	10.167	22.317	0.771	27.069	0.824	101.484	37.542	0	0	20.579	0	26.903
			1183.82	38.338	1	0	22.094	1.072	0.937	10.181	22.356	0.774	27.043	0.827	101.537	37.554	0	0	20.613	0	26.853
			1184.82	55.585	1	0	22.159	1.073	0.938	10.193	22.397	0.777	27.019	0.829	101.59	37.565	0	0	20.643	0	26.809
			1185.82	51.481	1	0	22.29	1.077	0.944	10.256	22.395	0.783	26.979	0.83	101.655	37.595	0	0	20.695	0	26.75
			1186.82	58.131	1	0	22.418	1.08	0.951	10.333	22.359	0.79	26.921	0.831	101.736	37.619	0	0	20.762	0	26.633
			1187.82	60.728	1	0	22.547	1.082	0.958	10.41	22.324	0.796	26.864	0.831	101.817	37.642	0	0	20.83	0	26.522
			1188.82	55.014	1	0	22.654	1.082	0.962	10.46	22.323	0.801	26.803	0.833	101.94	37.639	0	0	20.943	0	26.362
			1189.82	57.404	1	0	23.107	1.081	0.972	10.568	22.534	0.811	27.02	0.834	102.063	37.637	0	0	21.375	0	26.91
			1190.82	57.404	1	0	23.578	1.08	0.982	10.677	22.759	0.82	27.254	0.835	102.185	37.635	0	0	21.826	0	27.491
			1191.82	53.559	1	0	24.116	1.088	0.996	10.822	22.975	0.832	27.478	0.836	102.215	37.693	0	0	22.172	0	28.118
			1192.82	53.559	1	0	24.739	1.095	1.011	10.991	23.215	0.846	27.733	0.837	102.246	37.751	0	0	22.592	0	28.805
			1193.82	55.533	1	0	24.297	1.031	1.005	10.926	22.859	0.84	27.36	0.835	102.002	37.825	0	0	23.56	0	28.172
			1194.82	51.326	1	0	23.159	0.965	0.98	10.653	22.258	0.816	26.73	0.833	101.796	37.878	0	0	24.009	0	26.838
			1195.82	49.04	1	0	23.252	0.974	0.988	10.739	22.181	0.821	26.683	0.831	101.592	37.95	0	0	23.878	0	26.816
			1196.82	50.183	1	0	23.328	0.983	0.995	10.82	22.101	0.826	26.63	0.83	101.389	38.022	0	0	23.732	0	26.781
			1197.82	50.183	1	0	23.413	0.993	1.004	10.917	21.997	0.832	26.549	0.829	101.15	38.128	0	0	23.588	0	26.726
			1198.82	53.871	1	0	23.525	1.004	1.016	11.039	21.872	0.84	26.45	0.827	100.942	38.26	0	0	23.43	0	26.66
			1199.82	53.559	1	0	23.639	1.016	1.027	11.163	21.748	0.848	26.351	0.825	100.733	38.392	0	0	23.277	0	26.594
			1200.82	57.819	1	0	23.601	1.021	1.026	11.152	21.741	0.846	26.361	0.825	100.691	38.452	0	0	23.12	0	26.705
			1201.82	56.365	1	0	23.544	1.026	1.025	11.14	21.72	0.845	26.353	0.824	100.65	38.513	0	0	22.945	0	26.769
			1202.82	56.365	1	0	23.38	1.025	1.02	11.082	21.678	0.839	26.338	0.823	100.61	38.566	0	0	22.818	0	26.818
			1203.82	52.261	1	0	23.315	1.031	1.017	11.06	21.67	0.837	26.333	0.823	100.576	38.624	0	0	22.604	0	26.882
			1204.82	44.105	1	0	23.375	1.045	1.02	11.089	21.684	0.84	26.331	0.824	100.497	38.716	0	0	22.379	0	26.996
			1205.82	44.105	1	0	23.409	1.058	1.021	11.103	21.703	0.842	26.337	0.824	100.418	38.809	0	0	22.134	0	27.129
			1206.82	49.455	1	0	23.362	1.066	1.019	11.072	21.731	0.84	26.337	0.825	100.353	38.906	0	0	21.912	0	27.266
			1207.82	53.04	1	0	23.323	1.076	1.018	11.061	21.727	0.841	26.289	0.826	100.274	39.029	0	0	21.681	0	27.316
			1208.82	53.04	1	0	23.284	1.085	1.017	11.049	21.723	0.841	26.242	0.828	100.196	39.152	0	0	21.454	0	27.366
			1209.82	51.949	1	0	23.316	1.096	1.019	11.076	21.713	0.845	26.183	0.829	100.173	39.235	0	0	21.278	0	27.321
			1210.82	51.014	1	0	23.401	1.106	1.024	11.134	21.689	0.851	26.108	0.831	100.149	39.319	0	0	21.152	0	27.235
			1211.82	51.014	1	0	23.478	1.116	1.028	11.176	21.689	0.856	26.036	0.833	100.156	39.395	0	0	21.034	0	27.145
			1212.82	53.404	1	0	23.54	1.126	1.031	11.21	21.69	0.861	25.966	0.835	100.163	39.471	0	0	20.905	0	27.06
			1213.82	56.676	1	0	23.548	1.136	1.032	11.219	21.69	0.864	25.899	0.837	100.17	39.548	0	0	20.732	0	26.98
			1214.82	56.676	1	0	23.546	1.143	1.031	11.204	21.725	0.866	25.851	0.84	100.242	39.59	0	0	20.603	0	26.901
			1215.82	54.027	1	0	23.548	1.15	1.03	11.19	21.759	0.868	25.801	0.843	100.314	39.631	0	0	20.48	0	26.819
			1216.82	49.611	1	0	23.352	1.161	1.02	11.086	21.792	0.864	25.73	0.847	100.416	39.673	0	0	20.111	0	26.668
			1217.82	49.611	1	0	23.278	1.172	1.014	11.022	21.86	0.863	25.698	0.851	100.518	39.715	0	0	19.854	0	26.62
			1218.82	57.404	1	0	23.207	1.184	1.008	10.958	21.93	0.861	25.667	0.854	100.62	39.756	0	0	19.603	0	26.575
			1219.82	59.43	1	0	23.285	1.193	1.014	11.02	21.889	0.867	25.607	0.855	100.587	39.847	0	0	19.518	0	26.532
			1220.82	59.43	1	0	23.474	1.202	1.025	11.137	21.843	0.876	25.544	0.855	100.555	39.937	0	0	19.526	0	26.483
			1221.82	52.78	1	0	23.663	1.211	1.035	11.254	21.798	0.886	25.483	0.855	100.522	40.027	0	0	19.534	0	26.437
			1222.82	51.897	1	0	23.157	1.212	1.024	11.135	21.562	0.877	25.189	0.856	100.583	40.057	0	0	19.099	0	25.678
			1223.82	51.897	1	0	22.621	1.214	1.011	10.991	21.339	0.866	24.91	0.857	100.643	40.088	0	0	18.64	0	24.943
			1224.82	59.43	1	0	22.111	1.215	0.998	10.847	21.135	0.856	24.651	0.857	100.703	40.118	0	0	18.203	0	24.251
			1225.82	59.949	1	0	21.636	1.219	0.985	10.711	20.948	0.846	24.402	0.858	100.726	40.169	0	0	17.754	0	23.595
			1226.82	55.222	1	0	21.196	1.223	0.973	10.581	20.777	0.837	24.171	0.86	100.749	40.22	0	0	17.336	0	22.984
			1227.82	55.222	1	0	21.938	1.325	0.982	10.677	21.389	0.85	24.708	0.866	100.958	40.273	0	0	16.559	0	24.343
			1228.82	51.585	1	0	23.086	1.427	1.007	10.947	22.022	0.88	25.212	0.873	101.201	40.291	0	0	16.183	0	25.498
			1229.82	51.585	1	0	22.898	1.414	0.991	10.767	22.201	0.869	25.318	0.877	101.523	40.189	0	0	16.198	0	25.666
			1230.82	51.585	1	0	22.71	1.401	0.974	10.586	22.386	0.857	25.427	0.88	101.845	40.088	0	0	16.213	0	25.839
			1231.82	42.39	1	0	22.517	1.389	0.959	10.421	22.538	0.847	25.503	0.884	102.13	39.995	0	0	16.207	0	25.932
			1232.82	46.858	1	0	22.529	1.39	0.958	10.412	22.571	0.85	25.44	0.887	102.252	40.004	0	0	16.207	0	25.771
			1233.82	46.858	1	0	22.541	1.391	0.957	10.403	22.603	0.852	25.377	0.891	102.375	40.013	0	0	16.207	0	25.61
			1234.82	61.456	1	0	22.504	1.383	0.954	10.369	22.637	0.852	25.333	0.894	102.493	40.018	0	0	16.27	0	25.52
			1235.82	61.456	1	0	22.472	1.378	0.953	10.358	22.623	0.853	25.288	0.895	102.586	40.025	0	0	16.31	0	25.422
			1236.82	61.456	1	0	22.44	1.372	0.952	10.347	22.61	0.853	25.243	0.896	102.679	40.032	0	0	16.35	0	25.324
			1237.82	31.741	1	0	22.467	1.372	0.955	10.382	22.562	0.856	25.182	0.896	102.757	40.034	0	0	16.381	0	25.159
			1238.82	31.741	1	0	22.489	1.373	0.956	10.396	22.554	0.858	25.148	0.897	102.811	40.051	0	0	16.377	0	25.085
			1239.82	31.741	1	0	22.511	1.375	0.958	10.411	22.546	0.86	25.114	0.898	102.864	40.067	0	0	16.373	0	25.011
			1240.82	31.741	1	0	22.452	1.375	0.953	10.362	22.593	0.857	25.141	0.899	102.873	40.101	0	0	16.325	0	25.144
			1241.82	31.741	1	0	22.408	1.375	0.95	10.321	22.638	0.855	25.154	0.9	102.869	40.127	0	0	16.297	0	25.221
			1242.82	65.3	1	0	22.419	1.376	0.951	10.337	22.613	0.856	25.125	0.9	102.855	40.159	0	0	16.298	0	25.192
			1243.82	93.456	1	0	22.43	1.376	0.953	10.354	22.589	0.857	25.096	0.9	102.841	40.192	0	0	16.3	0	25.164
			1244.82	29.923	1	0	22.496	1.376	0.956	10.396	22.564	0.861	25.066	0.9	102.848	40.201	0	0	16.344	0	25.092
			1245.82	29.923	1	0	22.518	1.377	0.958	10.408	22.56	0.862	25.059	0.9	102.855	40.21	0	0	16.356	0	25.087
			1246.82	29.611	1	0	22.54	1.377	0.959	10.42	22.555	0.863	25.053	0.9	102.862	40.22	0	0	16.367	0	25.083
			1247.82	48.261	1	0	22.699	1.371	0.967	10.512	22.512	0.87	25.021	0.9	102.873	40.22	0	0	16.559	0	25.011
			1248.82	48.261	1	0	22.8	1.364	0.974	10.587	22.449	0.876	24.967	0.899	102.885	40.22	0	0	16.71	0	24.877
			1249.82	52.261	1	0	22.903	1.358	0.981	10.661	22.388	0.881	24.915	0.899	102.896	40.22	0	0	16.863	0	24.75
			1250.82	57.871	1	0	22.921	1.358	0.978	10.635	22.461	0.882	24.917	0.901	102.989	40.192	0	0	16.877	0	24.71
			1251.82	57.871	1	0	22.908	1.358	0.974	10.589	22.545	0.881	24.933	0.904	103.082	40.164	0	0	16.869	0	24.709
			1252.82	57.871	1	0	22.896	1.358	0.97	10.543	22.63	0.88	24.948	0.907	103.174	40.136	0	0	16.861	0	24.708
			1253.82	54.027	1	0	23.456	1.362	0.984	10.701	22.846	0.894	25.154	0.908	103.29	40.115	0	0	17.219	0	25.242
			1254.82	54.027	1	0	24.041	1.367	0.999	10.858	23.079	0.908	25.379	0.909	103.406	40.095	0	0	17.592	0	25.821
			1255.82	52.209	1	0	24.651	1.371	1.013	11.016	23.33	0.923	25.624	0.91	103.522	40.074	0	0	17.981	0	26.445
			1256.82	53.871	1	0	25.35	1.376	1.03	11.193	23.616	0.94	25.864	0.913	103.638	40.057	0	0	18.42	0	27.049
			1257.82	57.663	1	0	26.117	1.382	1.048	11.387	23.92	0.959	26.125	0.916	103.753	40.041	0	0	18.903	0	27.695
			1258.82	57.663	1	0	25.69	1.289	1.045	11.354	23.526	0.955	25.725	0.915	103.684	40.023	0	0	19.934	0	26.87
			1259.82	57.819	1	0	24.511	1.192	1.021	11.103	22.868	0.933	25.049	0.913	103.642	39.986	0	0	20.564	0	25.231
			1260.82	53.404	1	0	24.817	1.21	1.036	11.257	22.854	0.946	25.006	0.914	103.522	40.069	0	0	20.516	0	25.196
			1261.82	53.404	1	0	25.122	1.227	1.05	11.411	22.838	0.96	24.963	0.915	103.401	40.152	0	0	20.468	0	25.16
			1262.82	56.001	1	0	25.512	1.251	1.069	11.618	22.8	0.978	24.911	0.915	103.332	40.24	0	0	20.396	0	25.09
			1263.82	57.871	1	0	25.79	1.262	1.08	11.742	22.816	0.989	24.913	0.916	103.424	40.227	0	0	20.435	0	25.04
			1264.82	57.871	1	0	25.917	1.266	1.084	11.778	22.86	0.993	24.94	0.917	103.51	40.213	0	0	20.474	0	25.083
			1265.82	57.559	1	0	25.98	1.27	1.085	11.788	22.899	0.995	24.963	0.917	103.596	40.199	0	0	20.462	0	25.115
			1266.82	54.702	1	0	26.013	1.271	1.082	11.76	22.984	0.995	24.988	0.92	103.707	40.183	0	0	20.462	0	25.155
			1267.82	54.702	1	0	26.093	1.274	1.082	11.763	23.052	0.997	25.011	0.922	103.809	40.169	0	0	20.474	0	25.188
			1268.82	55.066	1	0	26.17	1.278	1.082	11.764	23.12	1	25.034	0.924	103.911	40.155	0	0	20.483	0	25.221
			1269.82	55.066	1	0	26.28	1.278	1.085	11.791	23.165	1.003	25.048	0.925	104.038	40.127	0	0	20.558	0	25.211
			1270.82	55.066	1	0	26.4	1.279	1.087	11.811	23.231	1.007	25.062	0.927	104.17	40.095	0	0	20.643	0	25.199
			1271.82	58.027	1	0	26.55	1.279	1.089	11.842	23.302	1.012	25.083	0.929	104.302	40.062	0	0	20.751	0	25.203
			1272.82	60.417	1	0	26.668	1.281	1.091	11.862	23.369	1.016	25.109	0.931	104.448	40.039	0	0	20.822	0	25.233
			1273.82	60.417	1	0	26.719	1.282	1.091	11.853	23.431	1.017	25.125	0.933	104.596	40.018	0	0	20.841	0	25.239
			1274.82	56.313	1	0	26.717	1.283	1.088	11.822	23.492	1.016	25.141	0.934	104.745	39.997	0	0	20.819	0	25.247
			1275.82	52.728	1	0	26.692	1.285	1.085	11.79	23.535	1.016	25.138	0.936	104.872	40	0	0	20.776	0	25.239
			1276.82	52.728	1	0	26.765	1.289	1.087	11.819	23.546	1.019	25.127	0.937	104.997	40.009	0	0	20.76	0	25.21
			1277.82	60.261	1	0	26.775	1.294	1.088	11.823	23.552	1.02	25.11	0.938	105.122	40.018	0	0	20.696	0	25.165
			1278.82	66.599	1	0	26.78	1.299	1.086	11.809	23.588	1.02	25.112	0.939	105.201	40.018	0	0	20.622	0	25.155
			1279.82	53.715	1	0	26.81	1.31	1.086	11.803	23.635	1.022	25.112	0.941	105.28	40.03	0	0	20.465	0	25.14
			1280.82	53.715	1	0	26.84	1.322	1.085	11.797	23.681	1.024	25.111	0.943	105.358	40.041	0	0	20.31	0	25.124
			1281.82	53.715	1	0	26.89	1.332	1.087	11.814	23.701	1.026	25.106	0.944	105.449	40.057	0	0	20.184	0	25.104
			1282.82	58.287	1	0	26.911	1.335	1.086	11.804	23.742	1.027	25.099	0.946	105.511	40.064	0	0	20.152	0	25.085
			1283.82	58.027	1	0	26.931	1.339	1.085	11.793	23.783	1.028	25.092	0.948	105.574	40.071	0	0	20.12	0	25.066
			1284.82	58.027	1	0	26.928	1.337	1.083	11.769	23.829	1.029	25.079	0.95	105.613	40.071	0	0	20.138	0	25.034
			1285.82	57.04	1	0	26.925	1.336	1.08	11.744	23.875	1.029	25.066	0.952	105.653	40.071	0	0	20.155	0	25.002
			1286.82	56.78	1	0	27.06	1.342	1.083	11.773	23.942	1.035	25.066	0.955	105.738	40.064	0	0	20.158	0	24.97
			1287.82	56.78	1	0	27.183	1.348	1.086	11.808	23.985	1.039	25.075	0.957	105.824	40.053	0	0	20.167	0	24.959
			1288.82	56.417	1	0	27.246	1.35	1.085	11.798	24.061	1.04	25.104	0.958	105.988	40.009	0	0	20.181	0	24.963
			1289.82	53.04	1	0	27.309	1.352	1.085	11.789	24.137	1.042	25.133	0.96	106.153	39.965	0	0	20.196	0	24.966
			1290.82	53.04	1	0	27.355	1.358	1.085	11.789	24.181	1.043	25.145	0.962	106.289	39.939	0	0	20.138	0	24.937
			1291.82	57.715	1	0	27.456	1.365	1.087	11.814	24.224	1.047	25.155	0.963	106.426	39.914	0	0	20.121	0	24.907
			1292.82	53.923	1	0	27.63	1.379	1.093	11.879	24.256	1.053	25.168	0.964	106.554	39.912	0	0	20.034	0	24.894
			1293.82	53.923	1	0	27.776	1.388	1.096	11.913	24.319	1.058	25.193	0.965	106.63	39.905	0	0	20.011	0	24.925
			1294.82	57.04	1	0	27.833	1.397	1.095	11.905	24.393	1.059	25.226	0.967	106.706	39.898	0	0	19.925	0	24.978
			1295.82	57.04	1	0	27.87	1.399	1.095	11.904	24.429	1.061	25.208	0.969	106.808	39.877	0	0	19.917	0	24.885
			1296.82	60.001	1	0	27.887	1.402	1.094	11.895	24.465	1.063	25.191	0.971	106.91	39.856	0	0	19.894	0	24.796
			1297.82	53.196	1	0	27.904	1.404	1.093	11.885	24.501	1.064	25.175	0.973	107.012	39.835	0	0	19.871	0	24.707
			1298.82	53.196	1	0	27.948	1.411	1.092	11.871	24.574	1.066	25.166	0.976	107.105	39.819	0	0	19.812	0	24.634
			1299.82	51.429	1	0	27.981	1.417	1.09	11.852	24.647	1.068	25.157	0.98	107.197	39.803	0	0	19.745	0	24.56
			1300.82	51.429	1	0	28.014	1.424	1.089	11.833	24.72	1.07	25.147	0.983	107.29	39.786	0	0	19.678	0	24.486
			1301.82	59.274	1	0	28.019	1.429	1.087	11.814	24.769	1.07	25.151	0.985	107.422	39.763	0	0	19.601	0	24.437
			1302.82	63.17	1	0	28.071	1.435	1.087	11.814	24.818	1.072	25.152	0.987	107.554	39.74	0	0	19.557	0	24.383
			1303.82	59.014	1	0	28.057	1.436	1.085	11.791	24.856	1.072	25.159	0.988	107.665	39.722	0	0	19.54	0	24.369
			1304.82	59.014	1	0	28.053	1.436	1.083	11.77	24.897	1.071	25.172	0.989	107.774	39.701	0	0	19.529	0	24.371
			1305.82	56.417	1	0	28.022	1.437	1.08	11.741	24.931	1.069	25.182	0.99	107.883	39.68	0	0	19.499	0	24.362
			1306.82	56.417	1	0	27.991	1.438	1.078	11.712	24.966	1.068	25.192	0.991	107.992	39.659	0	0	19.469	0	24.353
			1307.82	62.287	1	0	28.031	1.444	1.076	11.699	25.033	1.07	25.192	0.994	108.071	39.652	0	0	19.415	0	24.319
			1308.82	65.404	1	0	28.164	1.45	1.079	11.724	25.102	1.075	25.196	0.996	108.149	39.645	0	0	19.426	0	24.3
			1309.82	65.404	1	0	28.296	1.456	1.081	11.75	25.17	1.08	25.2	0.999	108.228	39.638	0	0	19.437	0	24.28
			1310.82	53.559	1	0	28.38	1.453	1.079	11.731	25.283	1.081	25.235	1.002	108.335	39.587	0	0	19.535	0	24.304
			1311.82	52.313	1	0	28.536	1.45	1.08	11.743	25.393	1.086	25.265	1.005	108.441	39.536	0	0	19.684	0	24.313
			1312.82	52.313	1	0	28.558	1.439	1.077	11.704	25.49	1.085	25.287	1.008	108.582	39.471	0	0	19.852	0	24.3
			1313.82	56.209	1	0	28.646	1.435	1.077	11.711	25.551	1.088	25.304	1.01	108.752	39.416	0	0	19.962	0	24.265
			1314.82	55.222	1	0	28.711	1.431	1.077	11.706	25.616	1.089	25.324	1.012	108.921	39.36	0	0	20.057	0	24.24
			1315.82	55.222	1	0	28.848	1.433	1.081	11.753	25.637	1.094	25.343	1.012	109.041	39.328	0	0	20.126	0	24.233
			1316.82	54.131	1	0	28.987	1.435	1.086	11.8	25.659	1.098	25.363	1.012	109.161	39.295	0	0	20.196	0	24.227
			1317.82	56.832	1	0	28.988	1.429	1.085	11.794	25.669	1.098	25.373	1.012	109.236	39.27	0	0	20.281	0	24.233
			1318.82	53.352	1	0	28.911	1.42	1.08	11.743	25.706	1.094	25.393	1.012	109.338	39.221	0	0	20.36	0	24.236
			1319.82	53.352	1	0	28.84	1.414	1.077	11.712	25.706	1.091	25.392	1.012	109.361	39.205	0	0	20.396	0	24.225
			1320.82	48.728	1	0	28.768	1.408	1.075	11.681	25.705	1.088	25.391	1.012	109.384	39.189	0	0	20.431	0	24.213
			1321.82	48.728	1	0	28.789	1.405	1.076	11.697	25.687	1.089	25.38	1.012	109.377	39.182	0	0	20.497	0	24.183
			1322.82	55.793	1	0	28.853	1.401	1.079	11.733	25.662	1.092	25.365	1.012	109.37	39.175	0	0	20.594	0	24.139
			1323.82	57.663	1	0	28.779	1.385	1.075	11.681	25.698	1.088	25.392	1.012	109.386	39.131	0	0	20.777	0	24.193
			1324.82	57.663	1	0	28.636	1.369	1.067	11.601	25.734	1.081	25.418	1.012	109.402	39.087	0	0	20.915	0	24.244
			1325.82	54.235	1	0	28.491	1.353	1.06	11.52	25.769	1.073	25.443	1.013	109.419	39.043	0	0	21.054	0	24.29
			1326.82	58.91	1	0	28.519	1.353	1.06	11.522	25.791	1.072	25.495	1.012	109.393	39.038	0	0	21.085	0	24.429
			1327.82	54.183	1	0	28.569	1.352	1.061	11.531	25.814	1.072	25.546	1.01	109.368	39.034	0	0	21.133	0	24.567
			1328.82	54.183	1	0	28.619	1.351	1.062	11.541	25.836	1.072	25.598	1.009	109.342	39.029	0	0	21.182	0	24.706
			1329.82	52.52	1	0	28.068	1.345	1.048	11.388	25.674	1.056	25.47	1.008	109.335	39.017	0	0	20.871	0	24.35
			1330.82	58.391	1	0	27.282	1.347	1.035	11.246	25.272	1.04	25.15	1.005	109.067	39.138	0	0	20.248	0	23.638
			1331.82	58.391	1	0	27.278	1.349	1.039	11.296	25.159	1.043	25.068	1.004	108.888	39.21	0	0	20.216	0	23.517
			1332.82	58.391	1	0	27.278	1.349	1.039	11.296	25.159	1.043	25.068	1.004	108.888	39.21	0	0	20.216	0	23.517
			1333.82	55.533	1	0	27.231	1.351	1.042	11.328	25.047	1.045	24.987	1.002	108.71	39.282	0	0	20.152	0	23.401
			1334.82	54.443	1	0	26.932	1.348	1.036	11.261	24.915	1.037	24.901	1.001	108.638	39.298	0	0	19.982	0	23.19
			1335.82	54.443	1	0	26.817	1.344	1.036	11.258	24.814	1.034	24.856	0.998	108.566	39.314	0	0	19.948	0	23.099
			1336.82	58.754	1	0	26.984	1.345	1.047	11.376	24.71	1.041	24.835	0.995	108.406	39.356	0	0	20.06	0	23.104
			1337.82	61.767	1	0	27.153	1.346	1.057	11.494	24.609	1.049	24.815	0.992	108.247	39.397	0	0	20.173	0	23.116
			1338.82	54.598	1	0	27.155	1.338	1.061	11.53	24.528	1.048	24.824	0.988	108.119	39.418	0	0	20.291	0	23.202
			1339.82	53.507	1	0	27.132	1.331	1.063	11.549	24.462	1.046	24.846	0.985	107.973	39.43	0	0	20.386	0	23.312
			1340.82	53.507	1	0	27.09	1.324	1.063	11.559	24.398	1.043	24.87	0.981	107.827	39.441	0	0	20.466	0	23.423
			1341.82	53.767	1	0	27.054	1.319	1.066	11.591	24.292	1.042	24.872	0.977	107.654	39.485	0	0	20.514	0	23.519
			1342.82	53.767	1	0	26.928	1.316	1.067	11.593	24.173	1.037	24.873	0.972	107.498	39.522	0	0	20.46	0	23.594
			1343.82	53.767	1	0	26.893	1.322	1.07	11.627	24.077	1.035	24.888	0.967	107.309	39.573	0	0	20.35	0	23.705
			1344.82	33.507	1	0	26.836	1.327	1.072	11.65	23.982	1.032	24.902	0.963	107.119	39.624	0	0	20.223	0	23.816
			1345.82	44.728	1	0	26.832	1.332	1.074	11.675	23.931	1.031	24.943	0.959	106.966	39.657	0	0	20.15	0	23.974
			1346.82	44.728	1	0	26.784	1.331	1.073	11.659	23.919	1.027	24.984	0.957	106.862	39.666	0	0	20.127	0	24.112
			1347.82	61.508	1	0	26.58	1.33	1.066	11.585	23.888	1.018	25.003	0.955	106.757	39.675	0	0	19.986	0	24.183
			1348.82	61.508	1	0	26.379	1.329	1.059	11.511	23.859	1.01	25.024	0.953	106.653	39.685	0	0	19.847	0	24.262
			1349.82	43.533	1	0	26.611	1.36	1.066	11.583	23.944	1.015	25.139	0.952	106.625	39.685	0	0	19.564	0	24.491
			1350.82	52.78	1	0	27.073	1.391	1.083	11.771	23.994	1.031	25.212	0.952	106.598	39.685	0	0	19.457	0	24.6
			1351.82	66.235	1	0	27.53	1.423	1.1	11.959	24.037	1.046	25.278	0.951	106.57	39.685	0	0	19.352	0	24.687
			1352.82	66.235	1	0	27.43	1.415	1.092	11.869	24.127	1.038	25.372	0.951	106.607	39.636	0	0	19.387	0	24.896
			1353.82	61.144	1	0	27.277	1.407	1.081	11.752	24.225	1.028	25.478	0.951	106.644	39.587	0	0	19.384	0	25.135
			1354.82	60.469	1	0	27.254	1.409	1.082	11.766	24.177	1.028	25.447	0.95	106.584	39.613	0	0	19.35	0	25.085
			1355.82	59.066	1	0	27.246	1.41	1.084	11.787	24.128	1.03	25.412	0.949	106.523	39.638	0	0	19.325	0	25.028
			1356.82	59.066	1	0	27.186	1.411	1.084	11.783	24.083	1.029	25.383	0.949	106.463	39.664	0	0	19.264	0	24.985
			1357.82	59.17	1	0	27.224	1.418	1.086	11.808	24.071	1.03	25.375	0.949	106.426	39.668	0	0	19.198	0	24.948
			1358.82	59.17	1	0	27.261	1.425	1.089	11.832	24.059	1.032	25.367	0.948	106.389	39.673	0	0	19.132	0	24.911
			1359.82	57.663	1	0	27.385	1.432	1.095	11.9	24.034	1.038	25.342	0.948	106.352	39.678	0	0	19.127	0	24.826
			1360.82	56.157	1	0	27.882	1.434	1.108	12.048	24.174	1.051	25.487	0.948	106.317	39.668	0	0	19.438	0	25.209
			1361.82	56.157	1	0	28.282	1.429	1.115	12.119	24.372	1.057	25.699	0.948	106.41	39.587	0	0	19.784	0	25.674
			1362.82	47.377	1	0	28.609	1.425	1.118	12.156	24.575	1.06	25.918	0.948	106.503	39.506	0	0	20.083	0	26.152
			1363.82	47.377	1	0	28.653	1.426	1.117	12.137	24.654	1.058	26.028	0.947	106.635	39.432	0	0	20.1	0	26.321
			1364.82	66.235	1	0	28.698	1.426	1.115	12.117	24.732	1.055	26.138	0.946	106.767	39.358	0	0	20.118	0	26.49
			1365.82	82.287	1	0	29.071	1.438	1.124	12.219	24.854	1.064	26.246	0.947	106.813	39.335	0	0	20.214	0	26.702
			1366.82	82.287	1	0	28.815	1.45	1.117	12.137	24.809	1.058	26.179	0.948	106.859	39.312	0	0	19.875	0	26.448
			1367.82	45.403	1	0	28.361	1.457	1.101	11.965	24.775	1.045	26.103	0.949	106.994	39.263	0	0	19.462	0	26.143
			1368.82	44.468	1	0	28.154	1.485	1.092	11.869	24.812	1.039	26.07	0.952	107.047	39.258	0	0	18.955	0	25.955
			1369.82	56.624	1	0	28.017	1.513	1.086	11.808	24.837	1.037	26.027	0.954	107.1	39.254	0	0	18.513	0	25.74
			1370.82	56.624	1	0	28.241	1.541	1.092	11.873	24.915	1.046	26.03	0.957	107.172	39.258	0	0	18.325	0	25.663
			1371.82	52.988	1	0	28.247	1.548	1.091	11.857	24.958	1.046	26.034	0.959	107.276	39.224	0	0	18.241	0	25.592
			1372.82	57.404	1	0	28.446	1.571	1.095	11.904	25.049	1.054	26.034	0.962	107.394	39.217	0	0	18.104	0	25.502
			1373.82	57.404	1	0	28.416	1.571	1.09	11.853	25.131	1.052	26.05	0.965	107.526	39.177	0	0	18.083	0	25.481
			1374.82	63.845	1	0	28.387	1.572	1.086	11.801	25.214	1.05	26.067	0.967	107.658	39.138	0	0	18.062	0	25.459
			1375.82	55.326	1	0	28.465	1.578	1.085	11.796	25.298	1.053	26.073	0.97	107.806	39.103	0	0	18.039	0	25.393
			1376.82	55.326	1	0	28.518	1.585	1.086	11.803	25.334	1.056	26.049	0.973	107.918	39.087	0	0	17.99	0	25.276
			1377.82	50.235	1	0	28.571	1.592	1.087	11.81	25.37	1.059	26.025	0.975	108.029	39.071	0	0	17.941	0	25.158
			1378.82	58.598	1	0	28.725	1.593	1.09	11.853	25.417	1.066	26.011	0.977	108.131	39.052	0	0	18.027	0	25.084
			1379.82	58.598	1	0	28.933	1.594	1.097	11.919	25.46	1.074	25.992	0.98	108.233	39.034	0	0	18.146	0	24.995
			1380.82	58.598	1	0	28.774	1.567	1.091	11.858	25.433	1.07	25.935	0.981	108.23	39.048	0	0	18.364	0	24.957
			1381.82	40.676	1	0	28.385	1.542	1.075	11.69	25.434	1.056	25.909	0.982	108.2	39.075	0	0	18.412	0	25.019
			1382.82	40.676	1	0	27.987	1.516	1.06	11.519	25.434	1.041	25.881	0.983	108.17	39.103	0	0	18.456	0	25.076
			1383.82	52.053	1	0	28.067	1.528	1.067	11.597	25.342	1.048	25.794	0.982	108.105	39.17	0	0	18.373	0	24.911
			1384.82	52.053	1	0	28.102	1.533	1.073	11.667	25.224	1.053	25.712	0.981	108.052	39.224	0	0	18.334	0	24.758
			1385.82	70.183	1	0	28.102	1.533	1.074	11.669	25.221	1.053	25.719	0.981	108.082	39.217	0	0	18.332	0	24.767
			1386.82	70.183	1	0	28.157	1.536	1.072	11.648	25.318	1.053	25.761	0.983	108.082	39.217	0	0	18.336	0	24.873
			1387.82	52.468	1	0	28.157	1.536	1.072	11.648	25.318	1.053	25.761	0.983	108.082	39.217	0	0	18.336	0	24.873
			1388.82	51.585	1	0	28.104	1.53	1.068	11.613	25.342	1.051	25.765	0.984	108.082	39.212	0	0	18.368	0	24.894
			1389.82	51.585	1	0	28.084	1.523	1.068	11.607	25.332	1.051	25.74	0.984	108.126	39.191	0	0	18.443	0	24.815
			1390.82	56.936	1	0	28.012	1.515	1.065	11.577	25.33	1.049	25.723	0.985	108.17	39.17	0	0	18.485	0	24.757
			1391.82	57.196	1	0	28.028	1.512	1.067	11.603	25.284	1.052	25.658	0.985	108.212	39.163	0	0	18.534	0	24.573
			1392.82	57.196	1	0	28.069	1.513	1.071	11.637	25.248	1.056	25.592	0.987	108.223	39.17	0	0	18.551	0	24.399
			1393.82	53.611	1	0	28.144	1.514	1.075	11.682	25.217	1.061	25.535	0.988	108.235	39.177	0	0	18.591	0	24.246
			1394.82	57.196	1	0	28.139	1.509	1.074	11.671	25.234	1.062	25.507	0.989	108.207	39.177	0	0	18.65	0	24.186
			1395.82	57.196	1	0	28.111	1.504	1.072	11.65	25.251	1.061	25.501	0.99	108.203	39.166	0	0	18.685	0	24.162
			1396.82	57.456	1	0	28.083	1.5	1.07	11.629	25.269	1.06	25.494	0.991	108.198	39.154	0	0	18.72	0	24.137
			1397.82	56.936	1	0	28.456	1.494	1.078	11.72	25.403	1.07	25.593	0.993	108.198	39.133	0	0	19.044	0	24.402
			1398.82	56.936	1	0	28.842	1.488	1.087	11.81	25.546	1.08	25.702	0.994	108.198	39.113	0	0	19.379	0	24.691
			1399.82	54.91	1	0	29.081	1.462	1.091	11.855	25.641	1.085	25.784	0.994	108.279	39.048	0	0	19.895	0	24.894
			1400.82	56.832	1	0	29.343	1.431	1.095	11.904	25.743	1.09	25.876	0.995	108.409	38.95	0	0	20.511	0	25.085
			1401.82	53.248	1	0	29.21	1.399	1.09	11.846	25.731	1.085	25.852	0.995	108.538	38.853	0	0	20.873	0	24.955
			1402.82	53.248	1	0	29.066	1.368	1.081	11.753	25.78	1.078	25.859	0.997	108.701	38.737	0	0	21.251	0	24.879
			1403.82	52.261	1	0	29.255	1.361	1.085	11.792	25.858	1.084	25.884	0.999	108.784	38.672	0	0	21.489	0	24.858
			1404.82	56.572	1	0	29.447	1.356	1.088	11.823	25.953	1.089	25.932	1.001	108.874	38.608	0	0	21.72	0	24.895
			1405.82	59.274	1	0	29.582	1.35	1.088	11.827	26.059	1.091	25.991	1.003	108.965	38.543	0	0	21.911	0	24.965
			1406.82	59.274	1	0	29.615	1.338	1.085	11.795	26.15	1.089	26.045	1.004	109.039	38.473	0	0	22.13	0	25.031
			1407.82	60.365	1	0	29.824	1.331	1.092	11.869	26.164	1.098	26.01	1.006	109.078	38.438	0	0	22.414	0	24.899
			1408.82	56.936	1	0	30.038	1.323	1.099	11.942	26.183	1.107	25.979	1.008	109.117	38.404	0	0	22.705	0	24.78
			1409.82	56.936	1	0	30.189	1.315	1.1	11.957	26.276	1.11	26.039	1.009	109.205	38.341	0	0	22.955	0	24.861
			1410.82	55.481	1	0	30.192	1.307	1.096	11.912	26.37	1.107	26.102	1.01	109.293	38.279	0	0	23.095	0	24.949
			1411.82	55.481	1	0	30.279	1.307	1.098	11.94	26.384	1.109	26.127	1.01	109.291	38.274	0	0	23.168	0	25.011
			1412.82	54.079	1	0	30.378	1.304	1.101	11.968	26.406	1.112	26.152	1.01	109.317	38.256	0	0	23.292	0	25.056
			1413.82	54.079	1	0	30.489	1.302	1.104	11.999	26.43	1.114	26.18	1.01	109.342	38.237	0	0	23.425	0	25.107
			1414.82	58.754	1	0	30.556	1.299	1.107	12.037	26.402	1.117	26.171	1.009	109.326	38.244	0	0	23.523	0	25.104
			1415.82	59.326	1	0	30.692	1.302	1.112	12.089	26.41	1.122	26.167	1.009	109.298	38.265	0	0	23.567	0	25.118
			1416.82	61.508	1	0	30.612	1.306	1.11	12.065	26.397	1.121	26.136	1.01	109.27	38.286	0	0	23.444	0	25.057
			1417.82	56.469	1	0	30.73	1.318	1.113	12.1	26.432	1.125	26.161	1.01	109.349	38.251	0	0	23.323	0	25.028
			1418.82	58.235	1	0	31.007	1.329	1.122	12.194	26.476	1.134	26.194	1.011	109.428	38.216	0	0	23.323	0	25.02
			1419.82	56.209	1	0	31.305	1.341	1.131	12.294	26.522	1.144	26.229	1.011	109.507	38.181	0	0	23.338	0	25.019
			1420.82	52.157	1	0	31.416	1.343	1.131	12.299	26.608	1.146	26.266	1.013	109.562	38.142	0	0	23.389	0	25.045
			1421.82	52.157	1	0	31.464	1.345	1.13	12.279	26.693	1.146	26.302	1.015	109.618	38.103	0	0	23.393	0	25.067
			1422.82	68.105	1	0	31.484	1.349	1.129	12.276	26.721	1.146	26.332	1.015	109.646	38.091	0	0	23.334	0	25.113
			1423.82	68.105	1	0	31.48	1.35	1.128	12.265	26.742	1.145	26.362	1.014	109.703	38.066	0	0	23.326	0	25.15
			1424.82	55.741	1	0	31.524	1.35	1.129	12.271	26.764	1.145	26.395	1.014	109.761	38.04	0	0	23.353	0	25.194
			1425.82	50.598	1	0	31.484	1.345	1.124	12.222	26.835	1.141	26.449	1.015	109.808	38.015	0	0	23.412	0	25.311
			1426.82	61.3	1	0	31.49	1.339	1.121	12.185	26.915	1.139	26.493	1.016	109.831	38.001	0	0	23.518	0	25.422
			1427.82	61.611	1	0	31.496	1.333	1.118	12.149	26.996	1.137	26.537	1.017	109.854	37.987	0	0	23.625	0	25.534
			1428.82	61.611	1	0	31.578	1.334	1.122	12.191	26.973	1.141	26.521	1.017	109.829	38.005	0	0	23.678	0	25.521
			1429.82	62.547	1	0	31.66	1.334	1.125	12.233	26.951	1.144	26.505	1.017	109.803	38.024	0	0	23.73	0	25.509
			1430.82	62.547	1	0	31.61	1.333	1.123	12.202	26.976	1.141	26.532	1.017	109.856	38.01	0	0	23.718	0	25.561
			1431.82	53.248	1	0	31.539	1.336	1.119	12.167	26.996	1.138	26.55	1.017	109.861	38.029	0	0	23.61	0	25.631
			1432.82	58.495	1	0	31.405	1.339	1.114	12.106	27.018	1.133	26.57	1.017	109.866	38.047	0	0	23.456	0	25.705
			1433.82	67.118	1	0	31.281	1.343	1.111	12.08	26.972	1.129	26.555	1.016	109.838	38.084	0	0	23.3	0	25.719
			1434.82	67.118	1	0	30.836	1.352	1.105	12.008	26.758	1.119	26.411	1.013	109.722	38.181	0	0	22.801	0	25.472
			1435.82	57.3	1	0	30.433	1.362	1.099	11.949	26.545	1.111	26.266	1.011	109.599	38.279	0	0	22.353	0	25.221
			1436.82	56.365	1	0	30.027	1.371	1.095	11.9	26.306	1.104	26.09	1.008	109.476	38.376	0	0	21.907	0	24.883
			1437.82	58.754	1	0	30.063	1.383	1.1	11.961	26.214	1.108	26.034	1.007	109.375	38.432	0	0	21.737	0	24.784
			1438.82	58.754	1	0	30.035	1.391	1.1	11.961	26.196	1.106	26.063	1.005	109.307	38.452	0	0	21.589	0	24.872
			1439.82	57.923	1	0	30.008	1.399	1.1	11.961	26.178	1.104	26.092	1.003	109.24	38.473	0	0	21.443	0	24.96
			1440.82	49.559	1	0	29.962	1.405	1.104	11.998	26.062	1.104	26.048	1.001	109.127	38.515	0	0	21.329	0	24.896
			1441.82	50.079	1	0	30.035	1.41	1.112	12.092	25.927	1.11	25.983	0.998	109.013	38.557	0	0	21.299	0	24.771
			1442.82	50.079	1	0	30.011	1.406	1.111	12.075	25.939	1.11	25.971	0.999	109.032	38.531	0	0	21.345	0	24.708
			1443.82	60.313	1	0	29.97	1.402	1.109	12.051	25.952	1.108	25.963	1	109.05	38.506	0	0	21.377	0	24.655
			1444.82	60.313	1	0	29.928	1.398	1.106	12.026	25.966	1.107	25.954	1	109.069	38.48	0	0	21.41	0	24.601
			1445.82	54.131	1	0	29.86	1.394	1.103	11.986	25.992	1.103	25.992	1	109.09	38.466	0	0	21.423	0	24.694
			1446.82	54.131	1	0	29.738	1.39	1.097	11.923	26.018	1.097	26.028	1	109.111	38.452	0	0	21.397	0	24.782
			1447.82	52.572	1	0	29.842	1.388	1.101	11.971	26.004	1.099	26.052	0.998	109.15	38.413	0	0	21.499	0	24.787
			1448.82	52.572	1	0	29.761	1.377	1.102	11.982	25.899	1.097	26.018	0.995	109.113	38.422	0	0	21.619	0	24.746
			1449.82	47.533	1	0	29.519	1.365	1.097	11.928	25.795	1.089	25.987	0.993	109.076	38.432	0	0	21.622	0	24.713
			1450.82	47.533	1	0	29.318	1.357	1.091	11.864	25.752	1.083	25.96	0.992	109.027	38.45	0	0	21.606	0	24.698
			1451.82	44.936	1	0	29.25	1.361	1.092	11.866	25.692	1.081	25.943	0.99	108.958	38.489	0	0	21.499	0	24.708
			1452.82	61.092	1	0	29.184	1.364	1.092	11.869	25.63	1.079	25.925	0.989	108.888	38.529	0	0	21.394	0	24.714
			1453.82	68.157	1	0	29.073	1.362	1.087	11.82	25.637	1.075	25.939	0.988	108.867	38.526	0	0	21.345	0	24.756
			1454.82	68.157	1	0	28.963	1.36	1.083	11.771	25.644	1.07	25.954	0.988	108.846	38.524	0	0	21.296	0	24.799
			1455.82	61.144	1	0	28.867	1.358	1.079	11.728	25.651	1.066	25.969	0.988	108.826	38.522	0	0	21.257	0	24.842
			1456.82	64.469	1	0	28.9	1.363	1.083	11.769	25.594	1.069	25.934	0.987	108.786	38.529	0	0	21.209	0	24.743
			1457.82	58.91	1	0	28.972	1.367	1.088	11.827	25.536	1.073	25.897	0.986	108.747	38.536	0	0	21.189	0	24.638
			1458.82	57.975	1	0	29.044	1.372	1.093	11.885	25.477	1.077	25.86	0.985	108.708	38.543	0	0	21.17	0	24.533
			1459.82	57.975	1	0	28.951	1.368	1.087	11.82	25.532	1.071	25.919	0.985	108.724	38.52	0	0	21.16	0	24.669
			1460.82	56.52	1	0	28.81	1.364	1.08	11.738	25.583	1.064	25.975	0.985	108.74	38.496	0	0	21.115	0	24.795
			1461.82	53.3	1	0	28.706	1.363	1.076	11.697	25.578	1.06	25.975	0.985	108.677	38.506	0	0	21.068	0	24.816
			1462.82	60.261	1	0	28.666	1.365	1.078	11.714	25.508	1.06	25.942	0.983	108.58	38.536	0	0	20.995	0	24.769
			1463.82	60.261	1	0	28.656	1.368	1.08	11.743	25.438	1.061	25.909	0.982	108.483	38.566	0	0	20.944	0	24.721
			1464.82	59.118	1	0	28.646	1.371	1.083	11.772	25.369	1.062	25.877	0.98	108.386	38.596	0	0	20.894	0	24.674
			1465.82	57.559	1	0	28.929	1.369	1.09	11.843	25.465	1.069	25.945	0.981	108.413	38.552	0	0	21.125	0	24.793
			1466.82	57.559	1	0	29.166	1.368	1.094	11.894	25.563	1.075	26.016	0.983	108.441	38.508	0	0	21.321	0	24.916
			1467.82	56.78	1	0	29.484	1.366	1.1	11.962	25.693	1.082	26.121	0.984	108.469	38.464	0	0	21.578	0	25.132
			1468.82	51.533	1	0	29.355	1.36	1.096	11.911	25.685	1.077	26.123	0.983	108.49	38.455	0	0	21.592	0	25.142
			1469.82	51.533	1	0	29.187	1.353	1.089	11.838	25.69	1.07	26.139	0.983	108.511	38.445	0	0	21.575	0	25.19
			1470.82	51.533	1	0	29.018	1.346	1.082	11.765	25.694	1.063	26.155	0.982	108.531	38.436	0	0	21.558	0	25.24
			1471.82	55.637	1	0	28.974	1.349	1.079	11.723	25.75	1.061	26.171	0.984	108.552	38.45	0	0	21.473	0	25.296
			1472.82	58.702	1	0	28.913	1.353	1.074	11.669	25.818	1.058	26.197	0.986	108.573	38.464	0	0	21.374	0	25.38
			1473.82	58.702	1	0	28.8	1.352	1.069	11.625	25.813	1.053	26.223	0.984	108.545	38.473	0	0	21.306	0	25.467
			1474.82	50.702	1	0	28.7	1.351	1.066	11.587	25.807	1.048	26.246	0.983	108.518	38.482	0	0	21.248	0	25.548
			1475.82	48.105	1	0	28.602	1.35	1.063	11.55	25.801	1.044	26.269	0.982	108.49	38.492	0	0	21.19	0	25.63
			1476.82	48.105	1	0	28.556	1.35	1.059	11.514	25.84	1.041	26.286	0.983	108.464	38.473	0	0	21.152	0	25.641
			1477.82	56.624	1	0	28.502	1.35	1.056	11.478	25.871	1.039	26.294	0.984	108.439	38.455	0	0	21.107	0	25.632
			1478.82	56.884	1	0	28.384	1.348	1.048	11.396	25.95	1.033	26.326	0.986	108.395	38.462	0	0	21.05	0	25.733
			1479.82	56.884	1	0	28.3	1.346	1.041	11.313	26.058	1.029	26.353	0.989	108.399	38.445	0	0	21.03	0	25.788
			1480.82	58.027	1	0	28.259	1.343	1.035	11.249	26.168	1.027	26.381	0.992	108.404	38.429	0	0	21.043	0	25.843
			1481.82	55.014	1	0	28.177	1.337	1.03	11.194	26.213	1.022	26.404	0.993	108.42	38.404	0	0	21.075	0	25.88
			1482.82	55.014	1	0	28.108	1.335	1.028	11.174	26.196	1.02	26.401	0.992	108.376	38.418	0	0	21.062	0	25.903
			1483.82	53.559	1	0	28.069	1.332	1.027	11.165	26.178	1.019	26.398	0.992	108.332	38.432	0	0	21.072	0	25.925
			1484.82	57.352	1	0	28.006	1.326	1.028	11.172	26.098	1.017	26.365	0.99	108.279	38.445	0	0	21.113	0	25.878
			1485.82	57.352	1	0	27.944	1.321	1.029	11.18	26.017	1.016	26.332	0.988	108.226	38.459	0	0	21.155	0	25.83
			1486.82	54.91	1	0	27.88	1.315	1.029	11.187	25.936	1.015	26.298	0.986	108.172	38.473	0	0	21.197	0	25.781
			1487.82	56.417	1	0	27.853	1.312	1.031	11.203	25.872	1.015	26.282	0.984	108.124	38.482	0	0	21.226	0	25.765
			1488.82	52.416	1	0	27.793	1.309	1.031	11.203	25.811	1.013	26.271	0.983	108.075	38.492	0	0	21.229	0	25.759
			1489.82	52.416	1	0	27.732	1.306	1.031	11.204	25.75	1.011	26.259	0.981	108.027	38.501	0	0	21.232	0	25.752
			1490.82	52.416	1	0	27.825	1.31	1.035	11.251	25.733	1.015	26.236	0.981	108.029	38.494	0	0	21.235	0	25.666
			1491.82	51.222	1	0	28.009	1.315	1.043	11.336	25.713	1.023	26.208	0.981	108.031	38.487	0	0	21.306	0	25.567
			1492.82	48.001	1	0	28.139	1.315	1.048	11.394	25.701	1.029	26.18	0.982	108.057	38.476	0	0	21.394	0	25.47
			1493.82	48.001	1	0	28.206	1.311	1.048	11.395	25.757	1.031	26.186	0.984	108.117	38.443	0	0	21.51	0	25.444
			1494.82	48.105	1	0	28.221	1.307	1.046	11.372	25.818	1.031	26.199	0.985	108.177	38.411	0	0	21.586	0	25.437
			1495.82	49.507	1	0	28.154	1.301	1.042	11.331	25.846	1.028	26.211	0.986	108.198	38.392	0	0	21.633	0	25.455
			1496.82	49.507	1	0	28.029	1.294	1.038	11.279	25.841	1.023	26.219	0.986	108.182	38.388	0	0	21.666	0	25.491
			1497.82	54.494	1	0	27.956	1.286	1.035	11.249	25.838	1.02	26.227	0.985	108.166	38.383	0	0	21.74	0	25.529
			1498.82	55.481	1	0	27.987	1.283	1.036	11.263	25.83	1.02	26.238	0.984	108.149	38.381	0	0	21.815	0	25.565
			1499.82	52.624	1	0	28.057	1.282	1.039	11.292	25.829	1.022	26.252	0.984	108.119	38.385	0	0	21.887	0	25.613
			1500.82	52.624	1	0	27.985	1.277	1.035	11.252	25.849	1.019	26.266	0.984	108.082	38.392	0	0	21.921	0	25.676
			1501.82	52.624	1	0	27.913	1.271	1.031	11.212	25.869	1.015	26.278	0.984	108.045	38.399	0	0	21.955	0	25.738
			1502.82	57.975	1	0	27.818	1.265	1.028	11.173	25.864	1.012	26.283	0.984	108.015	38.392	0	0	21.986	0	25.756
			1503.82	58.806	1	0	27.771	1.264	1.027	11.166	25.835	1.01	26.284	0.983	107.964	38.385	0	0	21.965	0	25.749
			1504.82	58.806	1	0	27.8	1.27	1.029	11.186	25.821	1.011	26.279	0.983	107.92	38.392	0	0	21.896	0	25.734
			1505.82	57.663	1	0	27.781	1.275	1.029	11.189	25.804	1.011	26.272	0.982	107.876	38.399	0	0	21.79	0	25.71
			1506.82	60.676	1	0	27.749	1.278	1.029	11.181	25.794	1.01	26.265	0.982	107.864	38.394	0	0	21.706	0	25.672
			1507.82	56.728	1	0	27.725	1.28	1.029	11.182	25.772	1.01	26.246	0.982	107.89	38.381	0	0	21.652	0	25.594
			1508.82	56.728	1	0	27.791	1.283	1.032	11.216	25.758	1.013	26.236	0.982	107.915	38.367	0	0	21.669	0	25.536
			1509.82	53.559	1	0	27.926	1.29	1.032	11.214	25.894	1.014	26.337	0.983	107.943	38.357	0	0	21.655	0	25.769
			1510.82	50.702	1	0	28.027	1.297	1.031	11.211	26.001	1.014	26.443	0.983	107.922	38.371	0	0	21.602	0	26.049
			1511.82	50.442	1	0	28.17	1.305	1.033	11.223	26.113	1.015	26.552	0.983	107.901	38.385	0	0	21.582	0	26.335
			1512.82	50.442	1	0	28.2	1.305	1.034	11.242	26.095	1.016	26.568	0.982	107.908	38.374	0	0	21.615	0	26.358
			1513.82	57.196	1	0	28.202	1.301	1.032	11.223	26.139	1.014	26.61	0.982	107.976	38.323	0	0	21.685	0	26.395
			1514.82	57.767	1	0	28.187	1.296	1.03	11.196	26.182	1.012	26.652	0.982	108.043	38.272	0	0	21.743	0	26.431
			1515.82	51.429	1	0	28.315	1.304	1.034	11.237	26.212	1.016	26.665	0.983	108.057	38.279	0	0	21.712	0	26.452
			1516.82	51.429	1	0	28.403	1.312	1.036	11.263	26.241	1.019	26.676	0.984	108.071	38.286	0	0	21.652	0	26.471
			1517.82	49.196	1	0	28.49	1.32	1.038	11.288	26.27	1.022	26.688	0.984	108.084	38.293	0	0	21.591	0	26.489
			1518.82	55.378	1	0	28.465	1.322	1.037	11.273	26.283	1.021	26.699	0.984	108.122	38.279	0	0	21.535	0	26.488
			1519.82	55.378	1	0	28.494	1.324	1.038	11.281	26.293	1.022	26.71	0.984	108.159	38.265	0	0	21.518	0	26.485
			1520.82	52.78	1	0	28.479	1.322	1.036	11.259	26.33	1.02	26.727	0.985	108.189	38.249	0	0	21.535	0	26.509
			1521.82	51.326	1	0	28.395	1.317	1.034	11.244	26.282	1.018	26.716	0.984	108.156	38.256	0	0	21.558	0	26.508
			1522.82	51.326	1	0	28.267	1.312	1.031	11.209	26.241	1.013	26.713	0.982	108.124	38.262	0	0	21.548	0	26.528
			1523.82	52.988	1	0	28.217	1.311	1.03	11.195	26.226	1.01	26.739	0.981	108.094	38.262	0	0	21.522	0	26.598
			1524.82	47.689	1	0	28.159	1.31	1.028	11.178	26.212	1.007	26.767	0.979	108.064	38.262	0	0	21.489	0	26.671
			1525.82	47.689	1	0	28.148	1.31	1.029	11.182	26.192	1.006	26.787	0.978	108.034	38.262	0	0	21.492	0	26.724
			1526.82	51.326	1	0	28.2	1.312	1.032	11.22	26.153	1.009	26.769	0.977	108.01	38.269	0	0	21.489	0	26.682
			1527.82	52.365	1	0	28.257	1.315	1.036	11.261	26.114	1.011	26.751	0.976	107.987	38.276	0	0	21.489	0	26.639
			1528.82	51.585	1	0	28.314	1.318	1.04	11.301	26.076	1.014	26.733	0.975	107.964	38.283	0	0	21.489	0	26.596
			1529.82	51.585	1	0	27.751	1.315	1.026	11.156	25.888	1.001	26.548	0.975	107.941	38.288	0	0	21.096	0	26.13
			1530.82	58.702	1	0	27.201	1.313	1.013	11.007	25.717	0.987	26.381	0.975	107.918	38.293	0	0	20.712	0	25.702
			1531.82	56.365	1	0	27.834	1.388	1.02	11.09	26.18	0.997	26.78	0.978	108.147	38.207	0	0	20.049	0	26.372
			1532.82	56.365	1	0	28.967	1.463	1.046	11.372	26.628	1.027	27.123	0.982	108.376	38.121	0	0	19.797	0	26.87
			1533.82	55.845	1	0	30.11	1.538	1.074	11.669	27.026	1.058	27.418	0.986	108.606	38.035	0	0	19.575	0	27.23
			1534.82	59.949	1	0	30.011	1.524	1.064	11.565	27.169	1.051	27.514	0.987	108.809	37.947	0	0	19.694	0	27.369
			1535.82	55.481	1	0	29.918	1.51	1.055	11.465	27.313	1.043	27.611	0.989	109.013	37.859	0	0	19.819	0	27.506
			1536.82	55.481	1	0	29.889	1.497	1.048	11.392	27.451	1.039	27.703	0.991	109.122	37.818	0	0	19.97	0	27.707
			1537.82	55.481	1	0	29.831	1.486	1.041	11.316	27.575	1.033	27.791	0.992	109.199	37.788	0	0	20.078	0	27.908
			1538.82	54.702	1	0	29.823	1.475	1.037	11.273	27.664	1.029	27.87	0.993	109.247	37.751	0	0	20.224	0	28.074
			1539.82	54.131	1	0	29.785	1.464	1.032	11.219	27.752	1.025	27.949	0.993	109.296	37.714	0	0	20.35	0	28.239
			1540.82	54.131	1	0	29.672	1.448	1.03	11.197	27.691	1.022	27.92	0.992	109.342	37.672	0	0	20.496	0	28.149
			1541.82	56.417	1	0	29.614	1.435	1.033	11.228	27.55	1.022	27.836	0.99	109.314	37.665	0	0	20.638	0	27.974
			1542.82	56.417	1	0	29.436	1.422	1.032	11.214	27.41	1.019	27.753	0.988	109.287	37.658	0	0	20.7	0	27.798
			1543.82	56.417	1	0	29.365	1.418	1.03	11.192	27.391	1.016	27.754	0.987	109.231	37.676	0	0	20.712	0	27.843
			1544.82	35.689	1	0	29.331	1.421	1.033	11.227	27.277	1.017	27.713	0.984	109.145	37.716	0	0	20.648	0	27.802
			1545.82	35.689	1	0	29.341	1.423	1.038	11.28	27.16	1.019	27.672	0.982	109.06	37.755	0	0	20.614	0	27.758
			1546.82	63.793	1	0	29.272	1.416	1.033	11.233	27.206	1.015	27.708	0.982	109.023	37.725	0	0	20.666	0	27.818
			1547.82	93.196	1	0	29.242	1.41	1.031	11.201	27.249	1.012	27.742	0.982	108.985	37.695	0	0	20.746	0	27.872
			1548.82	93.196	1	0	29.199	1.403	1.027	11.164	27.293	1.009	27.777	0.983	108.948	37.665	0	0	20.817	0	27.928
			1549.82	40.001	1	0	29.222	1.397	1.026	11.151	27.342	1.009	27.802	0.983	108.946	37.632	0	0	20.917	0	27.953
			1550.82	40.468	1	0	29.245	1.391	1.025	11.142	27.383	1.009	27.817	0.984	108.944	37.6	0	0	21.018	0	27.952
			1551.82	42.027	1	0	29.298	1.388	1.027	11.158	27.388	1.01	27.826	0.984	108.944	37.565	0	0	21.113	0	27.928
			1552.82	40.001	1	0	29.311	1.384	1.026	11.154	27.407	1.01	27.847	0.984	108.944	37.531	0	0	21.181	0	27.932
			1553.82	45.04	1	0	29.324	1.38	1.026	11.15	27.425	1.01	27.868	0.984	108.944	37.496	0	0	21.248	0	27.935
			1554.82	45.04	1	0	29.313	1.377	1.026	11.152	27.408	1.008	27.886	0.983	108.935	37.475	0	0	21.287	0	27.954
			1555.82	44.312	1	0	29.275	1.374	1.025	11.142	27.395	1.006	27.906	0.982	108.925	37.454	0	0	21.307	0	27.976
			1556.82	52.261	1	0	29.272	1.376	1.026	11.156	27.36	1.006	27.912	0.98	108.904	37.461	0	0	21.275	0	27.997
			1557.82	49.248	1	0	29.32	1.376	1.027	11.168	27.376	1.006	27.955	0.979	108.916	37.447	0	0	21.301	0	28.078
			1558.82	49.248	1	0	29.369	1.377	1.029	11.18	27.392	1.006	27.999	0.978	108.928	37.433	0	0	21.327	0	28.159
			1559.82	56.728	1	0	29.382	1.374	1.028	11.174	27.416	1.006	28.021	0.978	108.923	37.408	0	0	21.386	0	28.179
			1560.82	59.43	1	0	29.95	1.371	1.04	11.308	27.613	1.018	28.229	0.978	108.918	37.382	0	0	21.851	0	28.644
			1561.82	51.689	1	0	30.569	1.368	1.054	11.456	27.816	1.03	28.464	0.977	108.935	37.338	0	0	22.35	0	29.137
			1562.82	51.689	1	0	30.022	1.292	1.05	11.415	27.349	1.021	28.122	0.973	108.705	37.382	0	0	23.239	0	28.621
			1563.82	50.91	1	0	28.763	1.216	1.028	11.175	26.688	0.993	27.626	0.966	108.476	37.426	0	0	23.651	0	27.71
			1564.82	53.871	1	0	27.454	1.141	1.006	10.935	25.949	0.965	27.056	0.959	108.256	37.484	0	0	24.071	0	26.594
			1565.82	58.546	1	0	27.616	1.149	1.017	11.059	25.821	0.972	27.014	0.956	108.082	37.544	0	0	24.034	0	26.565
			1566.82	57.923	1	0	27.714	1.155	1.027	11.162	25.68	0.978	26.972	0.952	107.89	37.614	0	0	23.993	0	26.559
			1567.82	54.91	1	0	27.843	1.16	1.038	11.278	25.539	0.984	26.926	0.948	107.793	37.637	0	0	24.009	0	26.467
			1568.82	54.91	1	0	27.984	1.161	1.045	11.361	25.482	0.989	26.929	0.946	107.707	37.612	0	0	24.109	0	26.428
			1569.82	54.962	1	0	28.069	1.162	1.05	11.41	25.452	0.992	26.934	0.945	107.649	37.593	0	0	24.159	0	26.408
			1570.82	52.624	1	0	28.125	1.163	1.053	11.446	25.423	0.994	26.941	0.944	107.591	37.575	0	0	24.184	0	26.393
			1571.82	56.209	1	0	28.297	1.17	1.062	11.547	25.361	1.001	26.906	0.943	107.489	37.595	0	0	24.193	0	26.317
			1572.82	58.183	1	0	28.402	1.173	1.067	11.595	25.355	1.005	26.91	0.942	107.461	37.582	0	0	24.21	0	26.294
			1573.82	58.183	1	0	28.543	1.174	1.072	11.656	25.347	1.01	26.907	0.942	107.448	37.558	0	0	24.302	0	26.244
			1574.82	55.533	1	0	28.654	1.176	1.077	11.704	25.343	1.014	26.908	0.942	107.434	37.535	0	0	24.37	0	26.205
			1575.82	55.533	1	0	28.718	1.169	1.076	11.692	25.418	1.015	26.95	0.943	107.457	37.489	0	0	24.563	0	26.254
			1576.82	57.663	1	0	28.783	1.163	1.075	11.685	25.485	1.015	26.982	0.945	107.48	37.443	0	0	24.759	0	26.274
			1577.82	57.663	1	0	28.886	1.16	1.079	11.729	25.477	1.019	26.979	0.944	107.496	37.422	0	0	24.9	0	26.238
			1578.82	57.663	1	0	29.023	1.159	1.085	11.798	25.446	1.024	26.978	0.943	107.519	37.394	0	0	25.043	0	26.193
			1579.82	57.663	1	0	29.151	1.158	1.091	11.86	25.423	1.028	26.985	0.942	107.543	37.366	0	0	25.178	0	26.168
			1580.82	58.287	1	0	29.234	1.158	1.095	11.903	25.405	1.031	26.988	0.941	107.543	37.359	0	0	25.252	0	26.164
			1581.82	55.741	1	0	29.138	1.158	1.092	11.873	25.384	1.027	26.992	0.94	107.543	37.352	0	0	25.17	0	26.161
			1582.82	59.274	1	0	29.15	1.165	1.094	11.888	25.371	1.027	27.012	0.939	107.575	37.341	0	0	25.016	0	26.171
			1583.82	52.261	1	0	29.355	1.18	1.104	11.996	25.336	1.034	27.042	0.937	107.64	37.317	0	0	24.869	0	26.165
			1584.82	52.261	1	0	29.355	1.18	1.104	11.996	25.336	1.034	27.042	0.937	107.64	37.317	0	0	24.869	0	26.165
			1585.82	50.39	1	0	29.273	1.176	1.096	11.916	25.431	1.029	27.104	0.938	107.721	37.253	0	0	24.9	0	26.228
			1586.82	59.326	1	0	29.232	1.171	1.09	11.851	25.529	1.024	27.17	0.94	107.802	37.188	0	0	24.967	0	26.3
			1587.82	59.326	1	0	28.752	1.161	1.074	11.674	25.481	1.01	27.084	0.941	107.895	37.095	0	0	24.763	0	25.95
			1588.82	58.391	1	0	28.577	1.167	1.071	11.641	25.402	1.007	27.007	0.941	107.804	37.13	0	0	24.494	0	25.795
			1589.82	56.365	1	0	28.405	1.172	1.068	11.609	25.326	1.004	26.932	0.94	107.714	37.165	0	0	24.23	0	25.646
			1590.82	54.962	1	0	28.544	1.182	1.075	11.688	25.286	1.01	26.929	0.939	107.64	37.211	0	0	24.155	0	25.689
			1591.82	58.287	1	0	28.684	1.193	1.081	11.747	25.296	1.014	26.965	0.938	107.635	37.211	0	0	24.038	0	25.75
			1592.82	58.287	1	0	28.881	1.205	1.088	11.828	25.307	1.021	26.985	0.938	107.61	37.229	0	0	23.976	0	25.799
			1593.82	61.923	1	0	29.078	1.216	1.096	11.909	25.318	1.027	27.003	0.938	107.584	37.248	0	0	23.915	0	25.845
			1594.82	60.105	1	0	29.136	1.22	1.099	11.945	25.296	1.03	26.994	0.937	107.542	37.271	0	0	23.882	0	25.849
			1595.82	60.157	1	0	29.209	1.224	1.103	11.985	25.278	1.033	26.983	0.937	107.492	37.28	0	0	23.865	0	25.822
			1596.82	54.183	1	0	29.304	1.229	1.107	12.027	25.276	1.037	26.976	0.937	107.431	37.297	0	0	23.845	0	25.818
			1597.82	60.105	1	0	29.452	1.236	1.112	12.087	25.286	1.043	26.967	0.938	107.39	37.304	0	0	23.821	0	25.785
			1598.82	60.105	1	0	29.488	1.244	1.113	12.098	25.301	1.045	26.961	0.938	107.348	37.311	0	0	23.707	0	25.757
			1599.82	65.767	1	0	29.553	1.255	1.118	12.157	25.244	1.049	26.911	0.938	107.295	37.366	0	0	23.552	0	25.691
			1600.82	43.014	1	0	29.265	1.26	1.115	12.122	25.074	1.044	26.797	0.936	107.197	37.438	0	0	23.227	0	25.501
			1601.82	43.014	1	0	29.071	1.265	1.115	12.117	24.924	1.04	26.706	0.933	107.1	37.51	0	0	22.978	0	25.372
			1602.82	29.923	1	0	29.074	1.269	1.119	12.164	24.834	1.041	26.684	0.931	106.982	37.542	0	0	22.911	0	25.359
			1603.82	53.404	1	0	29.021	1.273	1.121	12.184	24.75	1.04	26.665	0.928	106.864	37.575	0	0	22.798	0	25.35
			1604.82	53.404	1	0	28.986	1.279	1.123	12.211	24.671	1.04	26.653	0.926	106.732	37.616	0	0	22.661	0	25.374
			1605.82	67.274	1	0	29.03	1.29	1.13	12.285	24.57	1.043	26.629	0.923	106.565	37.674	0	0	22.497	0	25.373
			1606.82	64.209	1	0	29.087	1.303	1.138	12.369	24.462	1.047	26.59	0.92	106.391	37.734	0	0	22.332	0	25.338
			1607.82	69.664	1	0	29.098	1.315	1.144	12.43	24.361	1.049	26.56	0.917	106.218	37.795	0	0	22.133	0	25.323
			1608.82	69.664	1	0	28.464	1.327	1.133	12.311	24.071	1.036	26.304	0.915	106.044	37.855	0	0	21.454	0	24.702
			1609.82	63.014	1	0	27.274	1.348	1.107	12.036	23.607	1.01	25.872	0.912	105.683	37.989	0	0	20.226	0	23.681
			1610.82	63.637	1	0	27.274	1.348	1.107	12.036	23.607	1.01	25.872	0.912	105.683	37.989	0	0	20.226	0	23.681
			1611.82	64.521	1	0	26.733	1.358	1.095	11.905	23.401	0.997	25.702	0.91	105.493	38.054	0	0	19.679	0	23.284
			1612.82	64.521	1	0	27.348	1.45	1.104	12.005	23.806	1.006	26.125	0.911	105.585	38.047	0	0	18.861	0	24.139
			1613.82	60.988	1	0	28.388	1.536	1.128	12.259	24.252	1.03	26.562	0.913	105.65	38.049	0	0	18.479	0	25.032
			1614.82	60.988	1	0	28.198	1.525	1.116	12.131	24.339	1.021	26.615	0.914	105.643	38.049	0	0	18.486	0	25.212
			1615.82	47.118	1	0	27.945	1.514	1.101	11.964	24.45	1.008	26.694	0.916	105.636	38.049	0	0	18.452	0	25.46
			1616.82	49.559	1	0	27.814	1.514	1.098	11.932	24.4	1.005	26.64	0.916	105.565	38.1	0	0	18.37	0	25.407
			1617.82	66.287	1	0	27.738	1.52	1.1	11.961	24.278	1.007	26.528	0.915	105.407	38.202	0	0	18.248	0	25.265
			1618.82	62.391	1	0	27.941	1.526	1.111	12.077	24.224	1.017	26.474	0.915	105.25	38.304	0	0	18.31	0	25.276
			1619.82	62.391	1	0	27.92	1.517	1.108	12.045	24.266	1.015	26.491	0.916	105.275	38.279	0	0	18.409	0	25.311
			1620.82	67.326	1	0	28.003	1.513	1.112	12.089	24.247	1.018	26.479	0.916	105.236	38.293	0	0	18.504	0	25.314
			1621.82	67.326	1	0	27.887	1.51	1.108	12.04	24.242	1.014	26.484	0.915	105.196	38.306	0	0	18.467	0	25.361
			1622.82	67.326	1	0	27.757	1.505	1.105	12.006	24.195	1.01	26.45	0.915	105.087	38.367	0	0	18.448	0	25.394
			1623.82	40.676	1	0	27.589	1.502	1.1	11.954	24.151	1.004	26.45	0.913	105.004	38.406	0	0	18.366	0	25.471
			1624.82	40.676	1	0	27.422	1.5	1.095	11.902	24.108	0.998	26.452	0.911	104.921	38.445	0	0	18.284	0	25.551
			1625.82	40.676	1	0	27.331	1.505	1.091	11.859	24.118	0.994	26.473	0.911	104.866	38.463	0	0	18.155	0	25.618
			1626.82	40.676	1	0	27.233	1.502	1.088	11.826	24.097	0.99	26.475	0.91	104.83	38.487	0	0	18.134	0	25.678
			1627.82	68.988	1	0	27.073	1.498	1.081	11.748	24.113	0.983	26.502	0.91	104.816	38.487	0	0	18.076	0	25.763
			1628.82	97.82	1	0	26.911	1.494	1.073	11.667	24.131	0.976	26.531	0.91	104.802	38.487	0	0	18.015	0	25.852
			1629.82	41.04	1	0	26.856	1.494	1.071	11.641	24.136	0.974	26.543	0.909	104.768	38.494	0	0	17.98	0	25.899
			1630.82	41.04	1	0	26.801	1.493	1.069	11.615	24.141	0.971	26.556	0.909	104.733	38.501	0	0	17.945	0	25.945
			1631.82	38.338	1	0	27.023	1.499	1.076	11.693	24.182	0.98	26.543	0.911	104.742	38.492	0	0	18.026	0	25.876
			1632.82	47.222	1	0	27.216	1.505	1.082	11.761	24.217	0.989	26.504	0.914	104.772	38.476	0	0	18.085	0	25.724
			1633.82	47.222	1	0	27.188	1.506	1.078	11.715	24.288	0.987	26.515	0.916	104.867	38.459	0	0	18.048	0	25.721
			1634.82	48.52	1	0	27.202	1.508	1.076	11.695	24.343	0.988	26.51	0.918	104.962	38.443	0	0	18.038	0	25.675
			1635.82	60.001	1	0	27.258	1.513	1.077	11.702	24.382	0.99	26.516	0.92	105.08	38.422	0	0	18.013	0	25.637
			1636.82	60.001	1	0	27.299	1.513	1.076	11.692	24.439	0.991	26.53	0.921	105.233	38.385	0	0	18.039	0	25.611
			1637.82	59.17	1	0	27.309	1.509	1.071	11.642	24.55	0.99	26.556	0.924	105.419	38.332	0	0	18.102	0	25.602
			1638.82	61.975	1	0	27.319	1.504	1.066	11.592	24.663	0.989	26.581	0.928	105.604	38.279	0	0	18.166	0	25.594
			1639.82	61.975	1	0	27.856	1.499	1.079	11.724	24.861	1.003	26.725	0.93	105.789	38.225	0	0	18.581	0	25.9
			1640.82	62.495	1	0	28.965	1.486	1.098	11.939	25.376	1.028	27.112	0.936	106.225	38.091	0	0	19.494	0	26.718
			1641.82	52.884	1	0	28.965	1.486	1.098	11.939	25.376	1.028	27.112	0.936	106.225	38.091	0	0	19.494	0	26.718
			1642.82	52.884	1	0	29.57	1.479	1.109	12.051	25.661	1.041	27.335	0.939	106.442	38.024	0	0	19.99	0	27.194
			1643.82	52.624	1	0	29.124	1.393	1.102	11.984	25.355	1.035	26.999	0.939	106.38	38.033	0	0	20.912	0	26.629
			1644.82	57.092	1	0	27.991	1.306	1.078	11.722	24.843	1.013	26.45	0.939	106.317	38.042	0	0	21.429	0	25.483
			1645.82	57.092	1	0	28.13	1.31	1.083	11.772	24.863	1.018	26.458	0.94	106.338	38.045	0	0	21.468	0	25.495
			1646.82	58.702	1	0	28.269	1.314	1.088	11.823	24.883	1.023	26.466	0.94	106.359	38.047	0	0	21.508	0	25.508
			1647.82	59.689	1	0	28.256	1.318	1.088	11.822	24.876	1.023	26.452	0.94	106.38	38.049	0	0	21.432	0	25.461
			1648.82	59.43	1	0	28.182	1.316	1.082	11.762	24.935	1.019	26.486	0.941	106.486	38.001	0	0	21.412	0	25.476
			1649.82	59.43	1	0	28.108	1.314	1.077	11.702	24.996	1.015	26.521	0.942	106.593	37.952	0	0	21.392	0	25.493
			1650.82	63.43	1	0	28.226	1.344	1.082	11.764	24.993	1.02	26.527	0.942	106.648	37.971	0	0	21.003	0	25.444
			1651.82	65.871	1	0	28.373	1.368	1.085	11.794	25.078	1.024	26.583	0.943	106.769	37.95	0	0	20.744	0	25.483
			1652.82	59.897	1	0	28.24	1.357	1.074	11.678	25.2	1.016	26.657	0.945	106.908	37.88	0	0	20.812	0	25.592
			1653.82	59.897	1	0	28.118	1.346	1.064	11.567	25.323	1.008	26.731	0.947	107.047	37.811	0	0	20.89	0	25.702
			1654.82	60.209	1	0	27.953	1.332	1.052	11.432	25.461	1	26.789	0.95	107.16	37.762	0	0	20.984	0	25.815
			1655.82	56.001	1	0	27.952	1.334	1.049	11.405	25.521	0.999	26.795	0.952	107.186	37.769	0	0	20.956	0	25.836
			1656.82	57.248	1	0	27.943	1.336	1.046	11.375	25.582	0.999	26.801	0.955	107.211	37.776	0	0	20.921	0	25.858
			1657.82	57.248	1	0	28.026	1.345	1.05	11.411	25.584	1.002	26.796	0.955	107.193	37.811	0	0	20.837	0	25.876
			1658.82	59.014	1	0	28.029	1.343	1.05	11.413	25.581	1.003	26.789	0.955	107.177	37.827	0	0	20.871	0	25.891
			1659.82	59.014	1	0	28.037	1.341	1.05	11.417	25.577	1.003	26.782	0.955	107.16	37.843	0	0	20.909	0	25.907
			1660.82	48.52	1	0	27.957	1.335	1.048	11.387	25.566	1.001	26.764	0.955	107.165	37.852	0	0	20.94	0	25.893
			1661.82	48.52	1	0	27.943	1.334	1.047	11.386	25.556	1.001	26.75	0.955	107.179	37.855	0	0	20.949	0	25.865
			1662.82	38.286	1	0	27.937	1.333	1.048	11.388	25.545	1.001	26.735	0.955	107.193	37.857	0	0	20.965	0	25.834
			1663.82	38.286	1	0	27.917	1.331	1.047	11.383	25.535	1	26.74	0.955	107.186	37.866	0	0	20.975	0	25.867
			1664.82	38.286	1	0	27.921	1.331	1.047	11.384	25.537	1	26.745	0.955	107.202	37.869	0	0	20.984	0	25.887
			1665.82	57.715	1	0	27.942	1.33	1.048	11.393	25.536	1.001	26.749	0.955	107.218	37.871	0	0	21.006	0	25.902
			1666.82	64.521	1	0	27.882	1.321	1.044	11.352	25.566	0.998	26.741	0.956	107.232	37.855	0	0	21.101	0	25.88
			1667.82	42.754	1	0	27.787	1.312	1.039	11.294	25.602	0.995	26.736	0.958	107.246	37.839	0	0	21.172	0	25.868
			1668.82	42.754	1	0	27.69	1.308	1.036	11.259	25.588	0.992	26.73	0.957	107.228	37.839	0	0	21.162	0	25.864
			1669.82	41.923	1	0	27.648	1.31	1.035	11.249	25.574	0.99	26.735	0.957	107.211	37.852	0	0	21.111	0	25.897
			1670.82	58.027	1	0	27.623	1.311	1.035	11.246	25.558	0.989	26.738	0.956	107.195	37.866	0	0	21.073	0	25.926
			1671.82	58.027	1	0	27.631	1.314	1.037	11.271	25.51	0.99	26.724	0.955	107.146	37.894	0	0	21.029	0	25.926
			1672.82	58.287	1	0	27.572	1.315	1.038	11.283	25.432	0.989	26.693	0.953	107.075	37.931	0	0	20.959	0	25.905
			1673.82	53.196	1	0	27.501	1.317	1.039	11.288	25.355	0.988	26.665	0.951	107.003	37.968	0	0	20.881	0	25.888
			1674.82	53.196	1	0	27.414	1.317	1.038	11.282	25.289	0.985	26.638	0.949	106.929	38.001	0	0	20.819	0	25.873
			1675.82	52.676	1	0	27.308	1.315	1.036	11.266	25.225	0.982	26.618	0.948	106.889	38.019	0	0	20.766	0	25.859
			1676.82	56.832	1	0	27.278	1.32	1.04	11.307	25.109	0.983	26.568	0.945	106.838	38.047	0	0	20.667	0	25.759
			1677.82	59.014	1	0	27.247	1.325	1.044	11.348	24.994	0.984	26.518	0.943	106.787	38.075	0	0	20.57	0	25.66
			1678.82	59.014	1	0	27.534	1.336	1.058	11.495	24.945	0.996	26.495	0.941	106.755	38.11	0	0	20.606	0	25.624
			1679.82	59.585	1	0	27.867	1.348	1.073	11.663	24.893	1.009	26.469	0.94	106.723	38.144	0	0	20.677	0	25.576
			1680.82	60.728	1	0	28.181	1.356	1.086	11.803	24.881	1.021	26.457	0.94	106.72	38.151	0	0	20.775	0	25.529
			1681.82	57.3	1	0	28.286	1.333	1.087	11.812	24.935	1.023	26.479	0.942	106.769	38.091	0	0	21.22	0	25.559
			1682.82	57.3	1	0	28.237	1.309	1.083	11.775	24.951	1.022	26.46	0.943	106.818	38.031	0	0	21.564	0	25.478
			1683.82	54.702	1	0	28.475	1.321	1.094	11.886	24.935	1.032	26.434	0.943	106.862	38.019	0	0	21.561	0	25.356
			1684.82	58.391	1	0	28.694	1.332	1.103	11.99	24.919	1.041	26.41	0.944	106.906	38.008	0	0	21.544	0	25.236
			1685.82	59.793	1	0	28.931	1.343	1.113	12.099	24.908	1.051	26.389	0.944	106.95	37.996	0	0	21.54	0	25.125
			1686.82	59.793	1	0	29.02	1.34	1.112	12.091	24.998	1.052	26.423	0.946	107.091	37.929	0	0	21.664	0	25.109
			1687.82	58.91	1	0	29.091	1.336	1.111	12.075	25.089	1.053	26.457	0.948	107.232	37.862	0	0	21.776	0	25.096
			1688.82	58.079	1	0	29.159	1.332	1.109	12.058	25.18	1.054	26.492	0.95	107.373	37.795	0	0	21.885	0	25.084
			1689.82	58.079	1	0	29.245	1.34	1.11	12.066	25.245	1.057	26.523	0.952	107.524	37.76	0	0	21.83	0	25.083
			1690.82	56.676	1	0	29.331	1.347	1.111	12.073	25.309	1.059	26.553	0.953	107.675	37.725	0	0	21.776	0	25.081
			1691.82	54.598	1	0	29.45	1.353	1.111	12.078	25.407	1.062	26.584	0.956	107.827	37.681	0	0	21.759	0	25.065
			1692.82	54.598	1	0	29.503	1.355	1.109	12.055	25.502	1.063	26.609	0.958	107.971	37.644	0	0	21.766	0	25.061
			1693.82	60.001	1	0	29.597	1.357	1.109	12.049	25.598	1.066	26.63	0.961	108.115	37.607	0	0	21.803	0	25.044
			1694.82	63.17	1	0	29.57	1.352	1.102	11.983	25.711	1.062	26.681	0.964	108.26	37.554	0	0	21.867	0	25.103
			1695.82	59.066	1	0	29.512	1.346	1.096	11.91	25.814	1.058	26.729	0.966	108.383	37.507	0	0	21.929	0	25.171
			1696.82	59.066	1	0	29.466	1.341	1.09	11.851	25.897	1.055	26.764	0.968	108.501	37.459	0	0	21.981	0	25.197
			1697.82	59.066	1	0	29.451	1.34	1.087	11.815	25.961	1.053	26.793	0.969	108.599	37.433	0	0	21.978	0	25.23
			1698.82	59.222	1	0	29.43	1.34	1.084	11.778	26.025	1.051	26.821	0.97	108.696	37.408	0	0	21.97	0	25.261
			1699.82	58.079	1	0	29.398	1.338	1.08	11.743	26.073	1.049	26.848	0.971	108.786	37.399	0	0	21.967	0	25.32
			1700.82	58.079	1	0	29.294	1.332	1.074	11.677	26.122	1.045	26.864	0.972	108.874	37.375	0	0	21.994	0	25.341
			1701.82	56.832	1	0	29.107	1.319	1.062	11.544	26.242	1.034	26.943	0.974	108.983	37.313	0	0	22.06	0	25.48
			1702.82	55.741	1	0	28.918	1.307	1.05	11.412	26.364	1.024	27.023	0.976	109.092	37.25	0	0	22.126	0	25.618
			1703.82	55.741	1	0	28.782	1.296	1.038	11.285	26.524	1.015	27.124	0.978	109.224	37.179	0	0	22.207	0	25.79
			1704.82	54.287	1	0	28.395	1.285	1.021	11.099	26.596	1.001	27.136	0.98	109.356	37.107	0	0	22.095	0	25.73
			1705.82	54.287	1	0	28.013	1.274	1.004	10.913	26.674	0.986	27.152	0.982	109.488	37.035	0	0	21.983	0	25.681
			1706.82	53.455	1	0	28.613	1.324	1.01	10.976	27.137	0.997	27.489	0.987	109.778	36.903	0	0	21.616	0	26.155
			1707.82	53.455	1	0	29.548	1.373	1.029	11.181	27.554	1.021	27.762	0.993	110.067	36.771	0	0	21.52	0	26.452
			1708.82	58.079	1	0	29.657	1.373	1.023	11.12	27.805	1.02	27.879	0.997	110.35	36.66	0	0	21.606	0	26.551
			1709.82	49.248	1	0	29.664	1.365	1.015	11.032	28.03	1.016	27.992	1.001	110.614	36.542	0	0	21.727	0	26.649
			1710.82	48.728	1	0	29.621	1.358	1.005	10.921	28.264	1.01	28.11	1.005	110.878	36.423	0	0	21.812	0	26.755
			1711.82	52.001	1	0	29.528	1.349	0.996	10.826	28.415	1.004	28.197	1.008	111.072	36.361	0	0	21.89	0	26.888
			1712.82	52.001	1	0	29.378	1.34	0.985	10.712	28.565	0.995	28.284	1.01	111.267	36.298	0	0	21.928	0	27.021
			1713.82	51.741	1	0	29.225	1.332	0.976	10.61	28.682	0.988	28.342	1.012	111.401	36.268	0	0	21.934	0	27.131
			1714.82	49.559	1	0	29.086	1.325	0.967	10.51	28.809	0.981	28.402	1.014	111.522	36.238	0	0	21.952	0	27.248
			1715.82	48.572	1	0	28.965	1.318	0.958	10.418	28.937	0.974	28.461	1.017	111.642	36.208	0	0	21.983	0	27.362
			1716.82	40.157	1	0	28.772	1.308	0.948	10.301	29.059	0.965	28.534	1.018	111.718	36.185	0	0	22.004	0	27.528
			1717.82	40.157	1	0	28.558	1.297	0.938	10.191	29.143	0.955	28.602	1.019	111.786	36.162	0	0	22.025	0	27.681
			1718.82	40.157	1	0	28.362	1.286	0.928	10.089	29.225	0.946	28.667	1.019	111.853	36.139	0	0	22.06	0	27.83
			1719.82	30.546	1	0	28.107	1.276	0.918	9.982	29.261	0.936	28.712	1.019	111.895	36.132	0	0	22.029	0	27.953
			1720.82	30.546	1	0	27.927	1.267	0.91	9.891	29.335	0.928	28.762	1.02	111.925	36.111	0	0	22.046	0	28.062
			1721.82	65.923	1	0	27.82	1.257	0.904	9.822	29.417	0.923	28.805	1.021	111.964	36.081	0	0	22.13	0	28.142
			1722.82	84.988	1	0	27.69	1.248	0.898	9.758	29.46	0.917	28.854	1.021	112.001	36.06	0	0	22.183	0	28.244
			1723.82	45.611	1	0	27.572	1.239	0.892	9.7	29.502	0.911	28.901	1.021	112.038	36.039	0	0	22.246	0	28.345
			1724.82	46.858	1	0	27.4	1.23	0.885	9.619	29.551	0.903	28.968	1.02	112.064	36.011	0	0	22.278	0	28.481
			1725.82	46.858	1	0	27.306	1.228	0.881	9.581	29.565	0.899	28.991	1.02	112.087	36	0	0	22.243	0	28.52
			1726.82	44.936	1	0	27.221	1.225	0.878	9.546	29.577	0.895	29.013	1.019	112.11	35.988	0	0	22.215	0	28.557
			1727.82	42.131	1	0	26.907	1.221	0.869	9.45	29.532	0.885	28.994	1.019	112.152	35.976	0	0	22.029	0	28.505
			1728.82	44.001	1	0	26.62	1.218	0.861	9.358	29.496	0.876	28.987	1.018	112.193	35.965	0	0	21.863	0	28.48
			1729.82	44.416	1	0	26.341	1.214	0.853	9.269	29.464	0.867	28.984	1.017	112.235	35.953	0	0	21.704	0	28.465
			1730.82	44.416	1	0	26.258	1.211	0.849	9.225	29.51	0.863	29.021	1.017	112.256	35.935	0	0	21.684	0	28.526
			1731.82	40.78	1	0	26.176	1.208	0.845	9.182	29.552	0.859	29.056	1.017	112.277	35.916	0	0	21.664	0	28.583
			1732.82	40.572	1	0	26.159	1.212	0.846	9.195	29.493	0.86	29.01	1.017	112.277	35.937	0	0	21.59	0	28.503
			1733.82	40.572	1	0	26.14	1.214	0.847	9.207	29.436	0.861	28.961	1.016	112.293	35.939	0	0	21.53	0	28.387
			1734.82	39.949	1	0	26.105	1.217	0.848	9.214	29.38	0.861	28.911	1.016	112.309	35.942	0	0	21.457	0	28.268
			1735.82	40.676	1	0	26.321	1.222	0.855	9.295	29.371	0.869	28.906	1.016	112.335	35.974	0	0	21.537	0	28.297
			1736.82	44.053	1	0	26.539	1.228	0.863	9.376	29.364	0.876	28.904	1.016	112.36	36.007	0	0	21.616	0	28.33
			1737.82	44.053	1	0	25.782	1.174	0.848	9.22	28.945	0.86	28.549	1.014	112.193	36.113	0	0	21.953	0	27.832
			1738.82	44.78	1	0	24.68	1.118	0.82	8.918	28.574	0.829	28.269	1.011	112.045	36.187	0	0	22.085	0	27.45
			1739.82	46.183	1	0	24.459	1.11	0.817	8.881	28.425	0.823	28.213	1.008	111.904	36.24	0	0	22.026	0	27.426
			1740.82	43.585	1	0	24.209	1.103	0.813	8.833	28.28	0.816	28.163	1.004	111.762	36.294	0	0	21.94	0	27.414
			1741.82	43.585	1	0	23.988	1.098	0.808	8.785	28.165	0.809	28.124	1.001	111.64	36.335	0	0	21.844	0	27.405
			1742.82	37.663	1	0	23.815	1.098	0.804	8.741	28.103	0.804	28.109	1	111.556	36.349	0	0	21.698	0	27.395
			1743.82	38.494	1	0	23.688	1.097	0.802	8.716	28.033	0.8	28.084	0.998	111.473	36.363	0	0	21.594	0	27.36
			1744.82	38.494	1	0	23.563	1.096	0.798	8.678	28.006	0.796	28.09	0.997	111.452	36.349	0	0	21.491	0	27.351
			1745.82	43.014	1	0	23.457	1.096	0.795	8.646	27.984	0.792	28.101	0.996	111.431	36.335	0	0	21.405	0	27.356
			1746.82	42.183	1	0	23.351	1.095	0.792	8.613	27.963	0.788	28.114	0.995	111.41	36.322	0	0	21.32	0	27.365
			1747.82	42.183	1	0	23.296	1.095	0.79	8.585	27.988	0.786	28.13	0.995	111.461	36.282	0	0	21.285	0	27.338
			1748.82	41.923	1	0	23.277	1.094	0.788	8.568	28.017	0.785	28.146	0.995	111.512	36.243	0	0	21.281	0	27.312
			1749.82	41.092	1	0	23.306	1.093	0.788	8.566	28.061	0.786	28.151	0.997	111.598	36.19	0	0	21.317	0	27.234
			1750.82	42.546	1	0	23.378	1.092	0.788	8.567	28.14	0.788	28.162	0.999	111.709	36.12	0	0	21.415	0	27.148
			1751.82	42.546	1	0	23.436	1.09	0.788	8.563	28.219	0.789	28.173	1.002	111.82	36.051	0	0	21.5	0	27.06
			1752.82	42.91	1	0	23.416	1.089	0.785	8.533	28.294	0.787	28.21	1.003	111.945	35.988	0	0	21.503	0	27.045
			1753.82	40.208	1	0	23.401	1.088	0.782	8.505	28.369	0.786	28.247	1.004	112.071	35.925	0	0	21.51	0	27.03
			1754.82	40.208	1	0	23.374	1.087	0.779	8.471	28.447	0.784	28.288	1.006	112.196	35.863	0	0	21.506	0	27.023
			1755.82	39.637	1	0	23.344	1.087	0.775	8.421	28.577	0.781	28.34	1.008	112.339	35.805	0	0	21.477	0	27.047
			1756.82	39.845	1	0	23.364	1.087	0.772	8.394	28.697	0.781	28.382	1.011	112.483	35.747	0	0	21.493	0	27.048
			1757.82	38.39	1	0	23.369	1.086	0.768	8.353	28.844	0.779	28.439	1.014	112.67	35.678	0	0	21.51	0	27.065
			1758.82	38.39	1	0	23.556	1.086	0.769	8.356	29.064	0.783	28.53	1.019	112.844	35.61	0	0	21.683	0	27.165
			1759.82	38.39	1	0	23.727	1.086	0.768	8.353	29.284	0.786	28.619	1.023	113.018	35.543	0	0	21.843	0	27.26
			1760.82	39.585	1	0	23.857	1.084	0.767	8.334	29.507	0.788	28.718	1.027	113.212	35.474	0	0	22.001	0	27.38
			1761.82	39.585	1	0	23.848	1.082	0.762	8.284	29.673	0.786	28.78	1.031	113.435	35.395	0	0	22.042	0	27.395
			1762.82	36.572	1	0	23.88	1.08	0.759	8.249	29.836	0.785	28.825	1.035	113.655	35.316	0	0	22.105	0	27.369
			1763.82	38.182	1	0	23.885	1.079	0.755	8.204	30.001	0.784	28.873	1.039	113.875	35.238	0	0	22.144	0	27.349
			1764.82	40.157	1	0	23.895	1.078	0.751	8.162	30.168	0.783	28.927	1.043	114.079	35.177	0	0	22.168	0	27.371
			1765.82	40.157	1	0	23.914	1.078	0.747	8.118	30.356	0.782	28.988	1.047	114.264	35.124	0	0	22.183	0	27.42
			1766.82	40.157	1	0	23.935	1.075	0.743	8.072	30.552	0.781	29.061	1.051	114.44	35.041	0	0	22.261	0	27.452
			1767.82	39.585	1	0	23.955	1.072	0.738	8.026	30.749	0.779	29.134	1.055	114.616	34.957	0	0	22.339	0	27.484
			1768.82	39.793	1	0	23.935	1.068	0.733	7.968	30.938	0.777	29.206	1.059	114.824	34.874	0	0	22.404	0	27.514
			1769.82	39.793	1	0	23.975	1.068	0.73	7.934	31.123	0.776	29.26	1.064	115.014	34.823	0	0	22.447	0	27.549
			1770.82	38.858	1	0	24.005	1.066	0.726	7.893	31.32	0.776	29.326	1.068	115.202	34.744	0	0	22.526	0	27.57
			1771.82	39.481	1	0	24.036	1.063	0.722	7.852	31.519	0.775	29.392	1.072	115.39	34.666	0	0	22.606	0	27.591
			1772.82	37.507	1	0	24.039	1.059	0.719	7.81	31.685	0.773	29.448	1.076	115.559	34.598	0	0	22.698	0	27.611
			1773.82	38.079	1	0	24.081	1.056	0.716	7.779	31.861	0.773	29.51	1.08	115.707	34.536	0	0	22.813	0	27.652
			1774.82	38.079	1	0	24.139	1.052	0.713	7.754	32.039	0.773	29.573	1.083	115.855	34.473	0	0	22.944	0	27.693
			1775.82	35.741	1	0	24.175	1.045	0.71	7.714	32.237	0.771	29.668	1.087	116.045	34.388	0	0	23.142	0	27.777
			1776.82	35.533	1	0	24.186	1.037	0.705	7.668	32.432	0.769	29.759	1.09	116.235	34.302	0	0	23.319	0	27.849
			1777.82	36.988	1	0	24.198	1.03	0.701	7.622	32.63	0.767	29.85	1.093	116.425	34.216	0	0	23.499	0	27.922
			1778.82	35.637	1	0	24.178	1.026	0.698	7.59	32.735	0.765	29.897	1.095	116.568	34.174	0	0	23.555	0	27.962
			1779.82	35.637	1	0	24.096	1.023	0.694	7.541	32.833	0.761	29.936	1.097	116.712	34.133	0	0	23.551	0	27.984
			1780.82	34.598	1	0	24.077	1.025	0.692	7.519	32.905	0.76	29.958	1.098	116.805	34.135	0	0	23.5	0	28.034
			1781.82	35.689	1	0	24.057	1.026	0.69	7.496	32.977	0.759	29.981	1.1	116.897	34.137	0	0	23.449	0	28.084
			1782.82	35.689	1	0	24.005	1.027	0.687	7.465	33.048	0.757	30.001	1.102	116.99	34.14	0	0	23.367	0	28.13
			1783.82	34.442	1	0	23.908	1.025	0.681	7.397	33.211	0.752	30.07	1.104	117.085	34.105	0	0	23.332	0	28.227
			1784.82	35.117	1	0	23.839	1.022	0.675	7.336	33.386	0.747	30.146	1.107	117.18	34.07	0	0	23.324	0	28.34
			1785.82	34.13	1	0	23.771	1.019	0.669	7.275	33.564	0.743	30.222	1.111	117.275	34.036	0	0	23.316	0	28.454
			1786.82	33.611	1	0	23.729	1.016	0.665	7.229	33.715	0.74	30.281	1.113	117.365	33.994	0	0	23.348	0	28.516
			1787.82	33.611	1	0	23.707	1.013	0.661	7.187	33.871	0.738	30.337	1.116	117.456	33.952	0	0	23.399	0	28.572
			1788.82	33.819	1	0	23.764	1.013	0.662	7.201	33.89	0.741	30.313	1.118	117.483	33.938	0	0	23.461	0	28.498
			1789.82	34.546	1	0	23.758	1.013	0.662	7.192	33.922	0.741	30.304	1.119	117.511	33.924	0	0	23.461	0	28.453
			1790.82	32.572	1	0	23.752	1.012	0.661	7.183	33.954	0.741	30.294	1.121	117.539	33.91	0	0	23.461	0	28.409
			1791.82	32.78	1	0	23.627	1.01	0.657	7.14	33.976	0.736	30.309	1.121	117.578	33.88	0	0	23.391	0	28.393
			1792.82	32.78	1	0	23.53	1.008	0.653	7.103	34.006	0.733	30.331	1.121	117.618	33.85	0	0	23.348	0	28.394
			1793.82	31.793	1	0	23.406	1.003	0.649	7.057	34.041	0.728	30.368	1.121	117.636	33.818	0	0	23.328	0	28.429
			1794.82	30.858	1	0	23.303	0.999	0.646	7.018	34.07	0.724	30.4	1.121	117.655	33.785	0	0	23.328	0	28.453
			1795.82	36.884	1	0	23.199	0.994	0.642	6.978	34.1	0.719	30.433	1.12	117.673	33.753	0	0	23.328	0	28.478
			1796.82	36.884	1	0	23.194	0.997	0.644	6.995	34.015	0.72	30.411	1.118	117.627	33.778	0	0	23.262	0	28.469
			1797.82	35.481	1	0	23.162	1	0.644	7.004	33.932	0.719	30.389	1.117	117.581	33.804	0	0	23.169	0	28.459
			1798.82	29.559	1	0	23.13	1.002	0.645	7.012	33.851	0.719	30.367	1.115	117.534	33.829	0	0	23.077	0	28.45
			1799.82	30.754	1	0	22.939	0.994	0.639	6.949	33.858	0.712	30.421	1.113	117.52	33.771	0	0	23.089	0	28.486
			1800.82	30.754	1	0	22.763	0.985	0.634	6.888	33.875	0.704	30.488	1.111	117.506	33.714	0	0	23.115	0	28.549
			1801.82	31.949	1	0	22.614	0.978	0.63	6.849	33.834	0.699	30.52	1.109	117.476	33.69	0	0	23.127	0	28.594
			1802.82	33.351	1	0	22.434	0.971	0.626	6.802	33.783	0.692	30.54	1.106	117.446	33.667	0	0	23.108	0	28.613
			1803.82	39.481	1	0	22.256	0.964	0.621	6.755	33.732	0.686	30.561	1.104	117.416	33.644	0	0	23.088	0	28.633
			1804.82	36.78	1	0	22.069	0.956	0.617	6.707	33.674	0.679	30.581	1.101	117.407	33.616	0	0	23.077	0	28.646
			1805.82	36.78	1	0	21.64	0.954	0.61	6.628	33.405	0.67	30.417	1.098	117.368	33.63	0	0	22.672	0	28.321
			1806.82	29.299	1	0	21.311	0.955	0.605	6.574	33.17	0.663	30.279	1.095	117.284	33.663	0	0	22.318	0	28.077
			1807.82	30.13	1	0	20.987	0.955	0.6	6.518	32.949	0.655	30.154	1.093	117.201	33.695	0	0	21.97	0	27.859
			1808.82	30.13	1	0	20.852	0.951	0.598	6.495	32.84	0.651	30.154	1.089	117.083	33.718	0	0	21.925	0	27.91
			1809.82	29.819	1	0	20.73	0.945	0.595	6.472	32.752	0.647	30.153	1.086	116.983	33.716	0	0	21.925	0	27.915
			1810.82	29.819	1	0	20.646	0.941	0.595	6.465	32.645	0.644	30.153	1.083	116.888	33.697	0	0	21.942	0	27.893
			1811.82	37.143	1	0	20.453	0.931	0.59	6.418	32.559	0.637	30.197	1.078	116.809	33.649	0	0	21.959	0	27.924
			1812.82	36.936	1	0	20.193	0.922	0.584	6.351	32.463	0.628	30.225	1.074	116.731	33.6	0	0	21.904	0	27.921
			1813.82	36.936	1	0	20.057	0.92	0.582	6.33	32.345	0.623	30.239	1.07	116.652	33.572	0	0	21.798	0	27.908
			1814.82	25.091	1	0	19.988	0.922	0.584	6.349	32.14	0.622	30.195	1.064	116.548	33.584	0	0	21.673	0	27.825
			1815.82	26.13	1	0	19.91	0.924	0.586	6.365	31.941	0.62	30.157	1.059	116.443	33.595	0	0	21.539	0	27.759
			1816.82	28.26	1	0	19.834	0.927	0.587	6.381	31.744	0.619	30.121	1.054	116.339	33.607	0	0	21.407	0	27.695
			1817.82	26.65	1	0	19.641	0.924	0.584	6.349	31.587	0.612	30.136	1.048	116.256	33.602	0	0	21.267	0	27.726
			1818.82	26.65	1	0	19.483	0.921	0.582	6.324	31.45	0.606	30.183	1.042	116.17	33.598	0	0	21.164	0	27.828
			1819.82	26.65	1	0	19.191	0.909	0.573	6.223	31.453	0.593	30.363	1.036	116.14	33.517	0	0	21.119	0	28.103
			1820.82	22.961	1	0	18.937	0.897	0.565	6.141	31.426	0.582	30.514	1.03	116.11	33.436	0	0	21.116	0	28.309
			1821.81	24.468	1	0	18.588	0.885	0.555	6.033	31.37	0.568	30.634	1.024	116.082	33.354	0	0	21.005	0	28.449
			1822.82	24.468	1	0	18.437	0.884	0.553	6.007	31.245	0.564	30.631	1.02	115.948	33.368	0	0	20.864	0	28.469
			1823.82	29.455	1	0	18.271	0.882	0.55	5.976	31.124	0.559	30.637	1.016	115.813	33.382	0	0	20.706	0	28.507
			1824.81	28.416	1	0	18.114	0.882	0.547	5.944	31.022	0.553	30.662	1.012	115.702	33.398	0	0	20.527	0	28.588
			1825.81	29.819	1	0	17.966	0.883	0.544	5.915	30.921	0.548	30.69	1.008	115.591	33.415	0	0	20.356	0	28.675
			1826.82	29.819	1	0	17.865	0.885	0.543	5.904	30.809	0.545	30.704	1.003	115.443	33.442	0	0	20.191	0	28.749
			1827.82	26.962	1	0	17.691	0.879	0.538	5.852	30.769	0.538	30.78	1	115.378	33.405	0	0	20.127	0	28.856
			1828.82	32.416	1	0	17.522	0.873	0.534	5.801	30.726	0.531	30.857	0.996	115.313	33.368	0	0	20.066	0	28.964
			1829.82	32.416	1	0	17.336	0.866	0.528	5.741	30.703	0.524	30.946	0.992	115.285	33.322	0	0	20.026	0	29.084
			1830.81	33.091	1	0	17.377	0.871	0.531	5.773	30.613	0.526	30.913	0.99	115.193	33.359	0	0	19.957	0	29.07
			1831.82	33.091	1	0	17.397	0.876	0.533	5.799	30.525	0.527	30.884	0.988	115.1	33.396	0	0	19.866	0	29.063
			1832.81	27.221	1	0	17.359	0.877	0.533	5.79	30.505	0.526	30.917	0.987	115.058	33.392	0	0	19.793	0	29.122
			1833.81	29.663	1	0	17.321	0.878	0.532	5.784	30.476	0.524	30.941	0.985	115.017	33.387	0	0	19.721	0	29.163
			1834.81	24.572	1	0	17.283	0.88	0.531	5.777	30.448	0.523	30.966	0.983	114.975	33.382	0	0	19.649	0	29.205
			1835.82	24.572	1	0	17.254	0.881	0.531	5.774	30.418	0.521	30.993	0.981	114.919	33.389	0	0	19.575	0	29.268
			1836.82	20.832	1	0	17.283	0.874	0.531	5.772	30.462	0.52	31.104	0.979	114.869	33.32	0	0	19.783	0	29.394
			1837.81	25.455	1	0	17.283	0.874	0.531	5.772	30.462	0.52	31.104	0.979	114.869	33.32	0	0	19.783	0	29.394
			1838.81	25.455	1	0	17.179	0.869	0.53	5.758	30.34	0.518	31.028	0.978	114.769	33.329	0	0	19.774	0	29.26
			1839.81	25.455	1	0	16.959	0.868	0.525	5.71	30.202	0.513	30.928	0.977	114.704	33.348	0	0	19.529	0	29.084
			1840.82	25.455	1	0	16.863	0.872	0.525	5.704	30.073	0.512	30.84	0.975	114.521	33.429	0	0	19.329	0	29.035
			1841.81	28.208	1	0	16.863	0.872	0.525	5.704	30.073	0.512	30.84	0.975	114.521	33.429	0	0	19.329	0	29.035
			1842.81	29.403	1	0	16.85	0.877	0.525	5.706	30.046	0.512	30.817	0.975	114.403	33.491	0	0	19.22	0	29.086
			1843.81	29.403	1	0	16.846	0.881	0.526	5.715	30.005	0.513	30.777	0.975	114.285	33.554	0	0	19.123	0	29.103
			1844.81	28	1	0	16.747	0.877	0.523	5.686	29.97	0.51	30.757	0.974	114.167	33.595	0	0	19.086	0	29.139
			1845.82	29.923	1	0	16.461	0.875	0.515	5.595	29.93	0.5	30.804	0.972	114	33.628	0	0	18.817	0	29.296
			1846.81	29.923	1	0	16.461	0.875	0.515	5.595	29.93	0.5	30.804	0.972	114	33.628	0	0	18.817	0	29.296
			1847.81	27.013	1	0	16.346	0.873	0.511	5.556	29.926	0.496	30.846	0.97	113.917	33.644	0	0	18.713	0	29.414
			1848.81	25.663	1	0	16.312	0.877	0.511	5.557	29.869	0.495	30.838	0.969	113.81	33.686	0	0	18.594	0	29.462
			1849.81	25.663	1	0	16.11	0.871	0.505	5.493	29.828	0.489	30.856	0.967	113.736	33.681	0	0	18.496	0	29.502
			1850.81	26.182	1	0	15.992	0.871	0.503	5.465	29.765	0.485	30.827	0.966	113.625	33.737	0	0	18.352	0	29.535
			1851.81	26.182	1	0	15.876	0.872	0.5	5.436	29.704	0.482	30.801	0.964	113.513	33.792	0	0	18.211	0	29.574
			1852.81	20.935	1	0	15.802	0.87	0.499	5.421	29.642	0.48	30.783	0.963	113.391	33.827	0	0	18.161	0	29.598
			1853.82	22.39	1	0	15.48	0.853	0.489	5.318	29.561	0.47	30.783	0.96	113.293	33.744	0	0	18.142	0	29.483
			1854.81	22.39	1	0	15.48	0.853	0.489	5.318	29.561	0.47	30.783	0.96	113.293	33.744	0	0	18.142	0	29.483
			1855.81	27.117	1	0	15.295	0.845	0.484	5.261	29.505	0.464	30.766	0.959	113.245	33.702	0	0	18.104	0	29.391
			1856.81	30.182	1	0	15.153	0.84	0.481	5.231	29.39	0.46	30.718	0.957	113.078	33.746	0	0	18.037	0	29.371
			1857.81	30.182	1	0	14.98	0.833	0.477	5.184	29.299	0.455	30.71	0.954	112.948	33.778	0	0	17.976	0	29.418
			1858.81	28.208	1	0	14.788	0.826	0.472	5.129	29.218	0.449	30.713	0.951	112.819	33.811	0	0	17.894	0	29.489
			1859.81	28.208	1	0	14.629	0.822	0.468	5.088	29.123	0.444	30.716	0.948	112.677	33.829	0	0	17.807	0	29.534
			1860.81	26.026	1	0	14.489	0.818	0.465	5.057	29.013	0.439	30.714	0.945	112.499	33.857	0	0	17.706	0	29.58
			1861.81	26.026	1	0	14.323	0.815	0.461	5.013	28.925	0.434	30.74	0.941	112.321	33.885	0	0	17.572	0	29.682
			1862.81	27.325	1	0	14.16	0.812	0.457	4.968	28.841	0.428	30.771	0.937	112.142	33.913	0	0	17.441	0	29.797
			1863.81	27.325	1	0	13.833	0.813	0.45	4.895	28.599	0.421	30.598	0.935	111.932	33.975	0	0	17.022	0	29.542
			1864.81	20.156	1	0	13.539	0.813	0.444	4.831	28.366	0.414	30.431	0.932	111.721	34.038	0	0	16.645	0	29.297
			1865.81	20.364	1	0	13.259	0.814	0.439	4.767	28.153	0.408	30.288	0.93	111.51	34.1	0	0	16.284	0	29.099
			1866.81	20.364	1	0	13.663	0.868	0.447	4.854	28.623	0.415	30.796	0.929	111.475	34.124	0	0	15.736	0	30.125
			1867.81	18.65	1	0	14.041	0.922	0.455	4.941	29.014	0.422	31.22	0.929	111.441	34.147	0	0	15.223	0	30.941
			1868.81	18.65	1	0	14.707	0.976	0.475	5.167	29.166	0.442	31.36	0.93	111.406	34.17	0	0	15.062	0	31.163
			1869.81	16.987	1	0	14.76	0.975	0.475	5.159	29.315	0.442	31.485	0.931	111.533	34.082	0	0	15.141	0	31.271
			1870.81	16.987	1	0	14.814	0.973	0.474	5.15	29.466	0.442	31.611	0.932	111.661	33.994	0	0	15.22	0	31.379
			1871.81	20.935	1	0	14.773	0.972	0.47	5.104	29.646	0.438	31.779	0.933	111.788	33.906	0	0	15.202	0	31.568
			1872.81	21.247	1	0	14.663	0.965	0.463	5.038	29.8	0.432	31.948	0.933	111.964	33.79	0	0	15.198	0	31.72
			1873.81	21.247	1	0	14.515	0.957	0.456	4.957	29.965	0.425	32.15	0.932	112.096	33.697	0	0	15.173	0	31.975
			1874.81	23.377	1	0	14.42	0.948	0.451	4.898	30.111	0.42	32.326	0.931	112.228	33.605	0	0	15.205	0	32.175
			1875.81	23.377	1	0	14.325	0.94	0.445	4.839	30.261	0.414	32.505	0.931	112.36	33.512	0	0	15.236	0	32.378
			1876.81	23.377	1	0	14.242	0.927	0.441	4.798	30.317	0.411	32.587	0.93	112.436	33.415	0	0	15.364	0	32.394
			1877.81	23.377	1	0	14.151	0.914	0.437	4.754	30.374	0.407	32.671	0.93	112.513	33.318	0	0	15.486	0	32.412
			1878.81	16.156	1	0	14.037	0.901	0.433	4.701	30.437	0.402	32.763	0.929	112.589	33.22	0	0	15.587	0	32.445
			1879.81	16.156	1	0	13.981	0.892	0.431	4.683	30.414	0.4	32.762	0.928	112.606	33.181	0	0	15.665	0	32.389
			1880.81	16.156	1	0	14.045	0.894	0.434	4.715	30.349	0.403	32.692	0.928	112.592	33.188	0	0	15.702	0	32.267
			1881.81	39.066	1	0	14.106	0.896	0.437	4.746	30.287	0.405	32.625	0.928	112.578	33.195	0	0	15.736	0	32.149
			1882.81	39.066	1	0	14.05	0.895	0.436	4.736	30.23	0.404	32.596	0.927	112.548	33.19	0	0	15.704	0	32.088
			1883.81	54.391	1	0	14.021	0.895	0.436	4.737	30.161	0.404	32.536	0.927	112.527	33.206	0	0	15.666	0	32.001
			1884.81	21.195	1	0	13.993	0.895	0.436	4.738	30.093	0.404	32.477	0.927	112.506	33.223	0	0	15.629	0	31.916
			1885.81	21.195	1	0	14.097	0.898	0.441	4.795	29.968	0.408	32.394	0.925	112.425	33.26	0	0	15.69	0	31.814
			1886.81	20.312	1	0	14.203	0.902	0.446	4.851	29.848	0.412	32.314	0.924	112.344	33.297	0	0	15.752	0	31.718
			1887.81	20.312	1	0	14.267	0.901	0.449	4.879	29.81	0.414	32.296	0.923	112.381	33.248	0	0	15.832	0	31.604
			1888.81	18.182	1	0	14.324	0.901	0.451	4.904	29.774	0.416	32.278	0.922	112.418	33.199	0	0	15.906	0	31.487
			1889.81	19.481	1	0	14.4	0.901	0.455	4.941	29.708	0.419	32.233	0.922	112.45	33.155	0	0	15.985	0	31.327
			1890.81	19.481	1	0	14.429	0.899	0.456	4.955	29.679	0.42	32.214	0.921	112.494	33.125	0	0	16.047	0	31.241
			1891.81	19.896	1	0	14.459	0.898	0.457	4.97	29.651	0.421	32.195	0.921	112.538	33.095	0	0	16.11	0	31.157
			1892.81	19.533	1	0	14.506	0.898	0.459	4.992	29.618	0.423	32.165	0.921	112.575	33.084	0	0	16.158	0	31.078
			1893.81	19.533	1	0	14.554	0.898	0.461	5.013	29.587	0.425	32.135	0.921	112.613	33.072	0	0	16.207	0	31.001
			1894.81	24.624	1	0	14.803	0.898	0.467	5.078	29.709	0.43	32.286	0.92	112.65	33.06	0	0	16.48	0	31.274
			1895.81	24.935	1	0	15.06	0.898	0.473	5.143	29.845	0.435	32.452	0.92	112.687	33.049	0	0	16.763	0	31.573
			1896.81	24.935	1	0	15.341	0.9	0.48	5.213	29.996	0.441	32.632	0.919	112.705	33.04	0	0	17.049	0	31.899
			1897.81	18.806	1	0	14.931	0.847	0.473	5.137	29.505	0.433	32.209	0.916	112.562	33.058	0	0	17.621	0	31.195
			1898.81	18.806	1	0	14.492	0.795	0.466	5.061	28.933	0.425	31.697	0.913	112.418	33.077	0	0	18.232	0	30.288
			1899.81	18.857	1	0	13.739	0.741	0.448	4.871	28.342	0.407	31.175	0.909	112.3	33.084	0	0	18.542	0	29.301
			1900.81	25.351	1	0	13.749	0.744	0.451	4.899	28.207	0.409	31.12	0.906	112.094	33.158	0	0	18.491	0	29.312
			1901.81	25.351	1	0	13.76	0.746	0.453	4.928	28.072	0.41	31.065	0.904	111.888	33.232	0	0	18.44	0	29.323
			1902.81	25.039	1	0	13.772	0.748	0.456	4.953	27.957	0.411	31.032	0.901	111.658	33.294	0	0	18.418	0	29.361
			1903.81	25.039	1	0	13.783	0.749	0.458	4.979	27.843	0.411	31	0.898	111.429	33.357	0	0	18.396	0	29.399
			1904.81	26.702	1	0	13.843	0.752	0.462	5.019	27.745	0.414	30.956	0.896	111.244	33.396	0	0	18.41	0	29.373
			1905.81	25.507	1	0	13.883	0.754	0.465	5.059	27.614	0.416	30.885	0.894	111.051	33.443	0	0	18.408	0	29.304
			1906.81	25.507	1	0	13.923	0.756	0.469	5.099	27.486	0.418	30.815	0.892	110.859	33.489	0	0	18.405	0	29.236
			1907.81	26.598	1	0	13.985	0.762	0.473	5.138	27.407	0.421	30.763	0.891	110.688	33.565	0	0	18.362	0	29.253
			1908.81	26.598	1	0	14.052	0.767	0.477	5.186	27.303	0.424	30.696	0.889	110.526	33.644	0	0	18.321	0	29.241
			1909.81	25.767	1	0	14.119	0.772	0.481	5.233	27.2	0.428	30.629	0.888	110.364	33.723	0	0	18.28	0	29.23
			1910.81	25.767	1	0	14.142	0.773	0.484	5.257	27.122	0.429	30.603	0.886	110.262	33.744	0	0	18.301	0	29.209
			1911.81	26.546	1	0	14.135	0.772	0.485	5.274	27.02	0.429	30.564	0.884	110.155	33.751	0	0	18.311	0	29.14
			1912.81	27.793	1	0	14.129	0.771	0.487	5.291	26.918	0.429	30.525	0.882	110.049	33.758	0	0	18.32	0	29.071
			1913.81	27.793	1	0	14.256	0.774	0.492	5.348	26.878	0.433	30.515	0.881	109.958	33.776	0	0	18.414	0	29.08
			1914.81	26.182	1	0	14.38	0.777	0.497	5.399	26.865	0.437	30.537	0.88	109.879	33.799	0	0	18.507	0	29.16
			1915.81	25.455	1	0	14.503	0.78	0.501	5.449	26.854	0.441	30.558	0.879	109.801	33.822	0	0	18.598	0	29.241
			1916.81	25.455	1	0	14.504	0.78	0.502	5.452	26.841	0.441	30.559	0.878	109.782	33.825	0	0	18.601	0	29.247
			1917.81	24.052	1	0	14.506	0.78	0.502	5.455	26.828	0.441	30.56	0.878	109.764	33.827	0	0	18.603	0	29.252
			1918.81	24.052	1	0	14.501	0.779	0.502	5.454	26.819	0.44	30.564	0.877	109.747	33.815	0	0	18.618	0	29.242
			1919.81	24.208	1	0	14.509	0.778	0.502	5.459	26.81	0.44	30.567	0.877	109.731	33.804	0	0	18.651	0	29.231
			1920.81	25.351	1	0	14.498	0.776	0.502	5.452	26.817	0.44	30.588	0.877	109.72	33.788	0	0	18.678	0	29.248
			1921.81	25.351	1	0	14.532	0.776	0.503	5.471	26.791	0.441	30.589	0.876	109.694	33.778	0	0	18.728	0	29.234
			1922.81	25.819	1	0	14.552	0.776	0.504	5.482	26.769	0.441	30.592	0.875	109.669	33.769	0	0	18.758	0	29.227
			1923.81	26.546	1	0	14.551	0.774	0.505	5.486	26.743	0.441	30.599	0.874	109.65	33.741	0	0	18.809	0	29.197
			1924.81	26.546	1	0	14.59	0.773	0.506	5.5	26.743	0.442	30.606	0.874	109.643	33.711	0	0	18.885	0	29.162
			1925.81	28.104	1	0	14.646	0.772	0.508	5.52	26.746	0.444	30.616	0.874	109.636	33.681	0	0	18.983	0	29.133
			1926.81	27.481	1	0	14.701	0.77	0.51	5.54	26.75	0.445	30.627	0.873	109.629	33.651	0	0	19.081	0	29.106
			1927.81	27.481	1	0	14.694	0.766	0.509	5.531	26.765	0.444	30.666	0.873	109.666	33.593	0	0	19.181	0	29.095
			1928.81	27.273	1	0	14.664	0.762	0.507	5.515	26.776	0.443	30.702	0.872	109.703	33.535	0	0	19.252	0	29.075
			1929.81	26.286	1	0	14.634	0.757	0.506	5.499	26.788	0.441	30.737	0.872	109.741	33.477	0	0	19.324	0	29.055
			1930.81	26.286	1	0	14.628	0.756	0.506	5.505	26.743	0.441	30.746	0.87	109.747	33.45	0	0	19.362	0	29.028
			1931.81	25.819	1	0	14.663	0.754	0.508	5.527	26.694	0.441	30.75	0.868	109.754	33.422	0	0	19.453	0	28.99
			1932.81	25.819	1	0	14.698	0.752	0.511	5.549	26.646	0.442	30.754	0.866	109.761	33.394	0	0	19.546	0	28.955
			1933.81	24.935	1	0	14.75	0.751	0.513	5.576	26.61	0.444	30.736	0.866	109.78	33.378	0	0	19.642	0	28.891
			1934.81	25.715	1	0	14.779	0.75	0.515	5.593	26.576	0.445	30.723	0.865	109.798	33.362	0	0	19.708	0	28.837
			1935.81	25.715	1	0	14.782	0.747	0.515	5.593	26.575	0.445	30.751	0.864	109.84	33.315	0	0	19.801	0	28.82
			1936.81	28.208	1	0	14.771	0.744	0.514	5.584	26.586	0.444	30.791	0.863	109.889	33.262	0	0	19.865	0	28.815
			1937.81	27.221	1	0	14.757	0.741	0.513	5.575	26.597	0.442	30.832	0.863	109.937	33.209	0	0	19.928	0	28.811
			1938.81	27.221	1	0	14.736	0.738	0.512	5.563	26.607	0.441	30.87	0.862	109.986	33.155	0	0	19.979	0	28.803
			1939.81	28.676	1	0	14.701	0.736	0.51	5.548	26.609	0.439	30.908	0.861	109.988	33.139	0	0	19.979	0	28.854
			1940.81	28.676	1	0	14.674	0.734	0.509	5.536	26.612	0.438	30.946	0.86	109.991	33.123	0	0	19.988	0	28.905
			1941.81	28.676	1	0	14.649	0.733	0.508	5.526	26.613	0.437	30.984	0.859	109.998	33.104	0	0	19.991	0	28.953
			1942.81	25.299	1	0	14.651	0.733	0.508	5.52	26.644	0.436	31.038	0.858	110.009	33.1	0	0	20	0	29.056
			1943.81	25.403	1	0	14.646	0.732	0.507	5.512	26.674	0.435	31.093	0.858	110.021	33.095	0	0	20	0	29.161
			1944.81	25.403	1	0	14.637	0.731	0.505	5.493	26.745	0.434	31.175	0.858	110.06	33.081	0	0	20.02	0	29.304
			1945.81	27.065	1	0	14.634	0.73	0.504	5.481	26.795	0.433	31.23	0.858	110.088	33.063	0	0	20.043	0	29.384
			1946.81	28.728	1	0	14.63	0.729	0.503	5.469	26.844	0.432	31.284	0.858	110.116	33.044	0	0	20.066	0	29.463
			1947.81	28.728	1	0	14.635	0.728	0.502	5.46	26.893	0.431	31.341	0.858	110.144	33.026	0	0	20.1	0	29.545
			1948.81	28	1	0	14.623	0.728	0.501	5.445	26.945	0.43	31.413	0.858	110.155	33.012	0	0	20.094	0	29.667
			1949.81	26.65	1	0	14.644	0.728	0.501	5.442	26.998	0.429	31.487	0.857	110.164	33.012	0	0	20.112	0	29.815
			1950.81	24.104	1	0	14.646	0.728	0.501	5.441	27.006	0.429	31.517	0.857	110.164	33.012	0	0	20.123	0	29.874
			1951.81	24.104	1	0	14.647	0.727	0.5	5.44	27.015	0.429	31.547	0.856	110.164	33.012	0	0	20.135	0	29.933
			1952.81	24	1	0	14.576	0.726	0.497	5.406	27.044	0.426	31.586	0.856	110.178	33.005	0	0	20.088	0	30
			1953.81	24	1	0	14.521	0.724	0.495	5.379	27.073	0.424	31.624	0.856	110.192	32.998	0	0	20.065	0	30.064
			1954.81	24.416	1	0	14.501	0.724	0.493	5.361	27.129	0.422	31.686	0.856	110.201	33.005	0	0	20.028	0	30.197
			1955.81	24.728	1	0	14.442	0.723	0.491	5.333	27.155	0.42	31.746	0.855	110.199	33.014	0	0	19.965	0	30.329
			1956.81	26.598	1	0	14.383	0.723	0.488	5.306	27.181	0.417	31.807	0.855	110.197	33.023	0	0	19.902	0	30.465
			1957.81	26.598	1	0	14.326	0.721	0.486	5.278	27.215	0.415	31.854	0.854	110.208	33.019	0	0	19.859	0	30.548
			1958.81	26.234	1	0	14.329	0.722	0.485	5.276	27.231	0.415	31.862	0.855	110.194	33.04	0	0	19.84	0	30.598
			1959.81	24.52	1	0	14.329	0.723	0.485	5.273	27.247	0.415	31.871	0.855	110.181	33.06	0	0	19.817	0	30.649
			1960.81	24.52	1	0	14.328	0.724	0.486	5.279	27.218	0.415	31.855	0.854	110.137	33.091	0	0	19.783	0	30.667
			1961.81	24.52	1	0	14.314	0.724	0.485	5.274	27.218	0.415	31.856	0.854	110.097	33.102	0	0	19.764	0	30.687
			1962.81	24.52	1	0	14.251	0.724	0.483	5.25	27.224	0.413	31.863	0.854	110.058	33.114	0	0	19.678	0	30.721
			1963.81	23.533	1	0	14.189	0.724	0.481	5.226	27.231	0.411	31.872	0.854	110.018	33.125	0	0	19.592	0	30.756
			1964.81	24.572	1	0	14.037	0.721	0.475	5.16	27.273	0.405	31.937	0.854	110.042	33.102	0	0	19.467	0	30.844
			1965.81	25.507	1	0	13.931	0.718	0.47	5.109	27.326	0.401	32.012	0.854	110.065	33.079	0	0	19.405	0	30.951
			1966.81	25.507	1	0	13.849	0.717	0.467	5.075	27.343	0.398	32.043	0.853	110.065	33.086	0	0	19.313	0	31.021
			1967.81	23.221	1	0	13.731	0.717	0.464	5.046	27.265	0.396	31.999	0.852	109.979	33.135	0	0	19.155	0	31.017
			1968.81	23.221	1	0	13.616	0.717	0.462	5.018	27.19	0.393	31.958	0.851	109.893	33.183	0	0	19.001	0	31.017
			1969.81	24.52	1	0	13.507	0.716	0.459	4.991	27.119	0.39	31.924	0.85	109.808	33.232	0	0	18.855	0	31.031
			1970.81	24.624	1	0	13.56	0.717	0.462	5.026	27.032	0.392	31.848	0.849	109.771	33.227	0	0	18.921	0	30.879
			1971.81	24.624	1	0	13.627	0.717	0.467	5.071	26.927	0.396	31.757	0.848	109.734	33.223	0	0	19.008	0	30.696
			1972.81	24.468	1	0	13.667	0.717	0.47	5.103	26.835	0.398	31.68	0.847	109.692	33.22	0	0	19.068	0	30.542
			1973.81	25.039	1	0	13.743	0.719	0.474	5.15	26.747	0.401	31.573	0.847	109.639	33.232	0	0	19.115	0	30.351
			1974.81	25.039	1	0	13.833	0.721	0.479	5.204	26.651	0.406	31.457	0.847	109.585	33.243	0	0	19.18	0	30.141
			1975.81	26.286	1	0	13.932	0.724	0.485	5.269	26.518	0.41	31.316	0.847	109.504	33.264	0	0	19.233	0	29.895
			1976.81	26.286	1	0	13.944	0.724	0.486	5.284	26.465	0.411	31.27	0.846	109.47	33.255	0	0	19.27	0	29.789
			1977.81	25.143	1	0	13.947	0.723	0.487	5.295	26.414	0.412	31.23	0.846	109.435	33.246	0	0	19.294	0	29.694
			1978.81	25.143	1	0	13.974	0.724	0.49	5.324	26.326	0.414	31.163	0.845	109.395	33.262	0	0	19.294	0	29.586
			1979.81	18.234	1	0	14.017	0.725	0.493	5.359	26.234	0.416	31.077	0.844	109.372	33.274	0	0	19.332	0	29.431
			1980.81	19.117	1	0	14.048	0.726	0.496	5.391	26.139	0.418	30.986	0.844	109.349	33.285	0	0	19.353	0	29.265
			1981.81	19.117	1	0	14.04	0.722	0.494	5.374	26.195	0.417	31.027	0.844	109.384	33.225	0	0	19.447	0	29.25
			1982.81	19.793	1	0	14.025	0.718	0.493	5.354	26.252	0.416	31.07	0.845	109.419	33.165	0	0	19.532	0	29.239
			1983.81	19.793	1	0	14.053	0.714	0.492	5.35	26.315	0.416	31.118	0.846	109.453	33.104	0	0	19.678	0	29.236
			1984.81	19.948	1	0	14.384	0.727	0.506	5.502	26.227	0.43	30.902	0.849	109.391	33.151	0	0	19.772	0	28.866
			1985.81	29.715	1	0	14.689	0.739	0.52	5.649	26.119	0.443	30.675	0.851	109.333	33.183	0	0	19.888	0	28.443
			1986.81	31.377	1	0	14.995	0.75	0.533	5.796	26.022	0.455	30.468	0.854	109.275	33.216	0	0	20.002	0	28.055
			1987.81	31.377	1	0	15.121	0.752	0.538	5.85	26.005	0.46	30.424	0.855	109.328	33.195	0	0	20.097	0	27.922
			1988.81	33.507	1	0	15.24	0.756	0.543	5.902	25.987	0.464	30.396	0.855	109.368	33.188	0	0	20.164	0	27.848
			1989.81	34.182	1	0	15.348	0.759	0.547	5.951	25.968	0.468	30.368	0.855	109.407	33.181	0	0	20.216	0	27.772
			1990.81	34.182	1	0	15.525	0.767	0.553	6.012	26.018	0.474	30.35	0.857	109.416	33.202	0	0	20.249	0	27.76
			1991.81	26.754	1	0	15.706	0.774	0.558	6.066	26.109	0.48	30.355	0.86	109.456	33.213	0	0	20.293	0	27.784
			1992.81	26.13	1	0	15.727	0.781	0.558	6.064	26.17	0.481	30.349	0.862	109.495	33.225	0	0	20.132	0	27.78
			1993.81	28.78	1	0	15.745	0.786	0.561	6.094	26.084	0.484	30.219	0.863	109.46	33.283	0	0	20.039	0	27.596
			1994.81	28.78	1	0	15.943	0.79	0.571	6.201	25.965	0.493	30.047	0.864	109.426	33.341	0	0	20.175	0	27.317
			1995.81	29.299	1	0	16.244	0.798	0.585	6.356	25.833	0.506	29.876	0.865	109.34	33.433	0	0	20.349	0	27.091
			1996.81	23.013	1	0	16.415	0.803	0.592	6.434	25.799	0.511	29.857	0.864	109.282	33.487	0	0	20.438	0	27.136
			1997.81	22.546	1	0	16.58	0.808	0.599	6.509	25.768	0.517	29.842	0.863	109.224	33.54	0	0	20.519	0	27.187
[truncated: 1,557 more rows]
