# Supplementary material for: Handcycling with concurrent lower body low-frequency electromyostimulation significantly increases acute oxygen uptake: implications for rehabilitation and prevention
Source: PeerJ. 2022 May 18;10:e13333. doi: 10.7717/peerj.13333 (PMC9123886; doi:10.7717/peerj.13333)
Supplement: Supplemental Information 1 — Raw data for each participant (load, heart rate, spirometric data) and R-Scripts for data processing (as described in the material & method section under “Data aquisition”), and EMS intensity and blood lactate concentration. [file peerj-10-13333-s001.zip › raw_data/SPIROMETRIC_DATA/EMS_Pilot_04.xlsx]

## Sheet: EMS_Pilot_04
Name	Rappelt		Zeit	%VO2	Geschw.	Steig.	VE	VT	VO2	VO2/kg	VE/VO2	VCO2	VE/VCO2	RER	PETO2	PETCO2	O2Puls	HR	BF	P(A-a)O2	VD/VT
Vorname	Ludwig		min:sec		km/h	%	l/min	l	l/min	ml/(kg*min)	l/l	l/min	l/l		mmHg	mmHg	ml/beat	b/min	1/min	mmHg	%
Id-Nr.	RapLud270597		0.426	35.864	0	0	8.276	0.629	0.342	4.557	22.058	0.268	28.124	0.784	100.535	38.395	0	0	13.155	0	31.055
Geburtsdatum (TT.MM.JJJJ)			1.426	35.864	0	0	8.276	0.629	0.342	4.557	22.058	0.268	28.124	0.784	100.535	38.395	0	0	13.155	0	31.055
Größe (cm)			2.426	29.364	0	0	8.242	0.624	0.34	4.531	22.077	0.266	28.175	0.784	100.534	38.343	0	0	13.199	0	31.084
Gewicht (kg)	75		3.426	29.364	0	0	8.211	0.62	0.338	4.508	22.093	0.265	28.221	0.783	100.533	38.296	0	0	13.238	0	31.11
Geschlecht	männl.		4.426	27.485	0	0	8.184	0.617	0.337	4.488	22.108	0.263	28.262	0.782	100.533	38.254	0	0	13.273	0	31.131
Datum			5.426	27.485	0	0	8.237	0.62	0.34	4.528	22.064	0.265	28.228	0.782	100.469	38.286	0	0	13.282	0	31.11
Messzeit			6.426	27.485	0	0	8.286	0.623	0.342	4.565	22.025	0.267	28.197	0.781	100.411	38.316	0	0	13.29	0	31.092
modality	EMS-CON		7.426	20.516	0	0	8.336	0.626	0.345	4.603	21.988	0.27	28.164	0.781	100.358	38.342	0	0	13.308	0	31.064
			8.426	20.516	0	0	8.383	0.629	0.348	4.638	21.955	0.271	28.135	0.78	100.31	38.367	0	0	13.324	0	31.04
			9.426	21.612	0	0	8.366	0.625	0.346	4.618	21.992	0.27	28.19	0.78	100.363	38.319	0	0	13.39	0	31.083
			10.426	21.612	0	0	8.351	0.621	0.345	4.599	22.026	0.269	28.241	0.78	100.411	38.274	0	0	13.451	0	31.122
			11.426	28.894	0	0	8.343	0.617	0.344	4.585	22.059	0.268	28.286	0.78	100.456	38.234	0	0	13.518	0	31.154
			12.426	28.894	0	0	8.336	0.614	0.343	4.573	22.088	0.267	28.328	0.78	100.498	38.196	0	0	13.581	0	31.183
			13.426	28.033	0	0	8.336	0.613	0.343	4.572	22.086	0.267	28.331	0.78	100.539	38.165	0	0	13.604	0	31.147
			14.426	28.033	0	0	8.336	0.612	0.343	4.572	22.085	0.267	28.335	0.779	100.577	38.137	0	0	13.626	0	31.114
			15.426	24.588	0	0	8.336	0.612	0.343	4.572	22.085	0.267	28.335	0.779	100.577	38.137	0	0	13.626	0	31.114
			16.426	24.588	0	0	8.174	0.598	0.336	4.479	22.052	0.261	28.39	0.777	100.65	37.999	0	0	13.67	0	31.009
			17.426	24.118	0	0	8.123	0.595	0.334	4.45	22.049	0.259	28.408	0.776	100.733	37.915	0	0	13.657	0	30.924
			18.426	24.118	0	0	8.152	0.603	0.336	4.477	22.02	0.261	28.345	0.777	100.613	37.947	0	0	13.524	0	30.852
			19.426	24.118	0	0	8.198	0.611	0.339	4.515	21.987	0.263	28.276	0.778	100.492	37.98	0	0	13.424	0	30.767
			20.426	31.244	0	0	8.242	0.619	0.341	4.553	21.952	0.266	28.207	0.778	100.372	38.012	0	0	13.325	0	30.678
			21.426	31.244	0	0	8.286	0.626	0.344	4.59	21.916	0.268	28.136	0.779	100.251	38.045	0	0	13.226	0	30.584
			22.426	31.792	0	0	8.383	0.638	0.35	4.666	21.852	0.273	28.024	0.78	100.075	38.142	0	0	13.144	0	30.497
			23.426	31.792	0	0	8.627	0.657	0.36	4.802	21.912	0.282	28.012	0.782	100.2	38.142	0	0	13.133	0	30.492
			24.426	24.353	0	0	8.855	0.676	0.37	4.932	21.958	0.29	27.983	0.785	100.325	38.142	0	0	13.1	0	30.446
			25.426	24.353	0	0	9.089	0.695	0.38	5.067	21.99	0.299	27.943	0.787	100.451	38.142	0	0	13.076	0	30.369
			26.426	24.901	0	0	9.276	0.713	0.387	5.163	22.074	0.306	27.949	0.79	100.64	38.107	0	0	13.016	0	30.338
			27.426	24.901	0	0	9.461	0.73	0.394	5.258	22.151	0.313	27.949	0.793	100.83	38.073	0	0	12.955	0	30.291
			28.426	26.78	0	0	9.505	0.736	0.395	5.269	22.225	0.314	27.958	0.795	100.983	38.063	0	0	12.913	0	30.295
			29.426	26.78	0	0	9.549	0.742	0.396	5.28	22.296	0.316	27.965	0.797	101.136	38.054	0	0	12.872	0	30.297
			30.426	25.136	0	0	9.609	0.75	0.398	5.311	22.323	0.318	27.92	0.8	101.266	38.073	0	0	12.818	0	30.223
			31.437	25.136	1	0	9.668	0.757	0.401	5.342	22.348	0.321	27.874	0.802	101.395	38.091	0	0	12.766	0	30.146
			32.426	25.136	1	0	9.668	0.757	0.401	5.342	22.348	0.321	27.874	0.802	101.395	38.091	0	0	12.766	0	30.146
			33.426	25.136	1	0	9.732	0.765	0.403	5.375	22.373	0.324	27.831	0.804	101.525	38.11	0	0	12.72	0	30.076
			34.426	34.376	1	0	9.804	0.776	0.407	5.424	22.362	0.328	27.749	0.806	101.604	38.154	0	0	12.628	0	29.952
			35.426	34.376	1	0	9.905	0.788	0.412	5.489	22.349	0.333	27.662	0.808	101.683	38.198	0	0	12.576	0	29.812
			36.426	34.297	1	0	9.959	0.794	0.414	5.515	22.379	0.335	27.622	0.81	101.803	38.195	0	0	12.538	0	29.712
			37.426	34.297	1	0	10.012	0.801	0.416	5.542	22.407	0.338	27.581	0.812	101.924	38.193	0	0	12.499	0	29.611
			38.426	34.297	1	0	9.976	0.797	0.413	5.511	22.439	0.336	27.598	0.813	102.03	38.151	0	0	12.524	0	29.591
			39.426	45.26	1	0	9.939	0.792	0.411	5.48	22.472	0.334	27.615	0.814	102.137	38.11	0	0	12.549	0	29.571
			40.426	45.26	1	0	9.924	0.793	0.411	5.481	22.435	0.335	27.555	0.814	102.167	38.123	0	0	12.515	0	29.452
			41.426	46.278	1	0	9.908	0.794	0.411	5.482	22.397	0.335	27.495	0.815	102.197	38.137	0	0	12.481	0	29.334
			42.426	46.278	1	0	9.886	0.795	0.411	5.48	22.358	0.335	27.433	0.815	102.227	38.151	0	0	12.44	0	29.212
			43.426	46.278	1	0	10.003	0.81	0.419	5.586	22.226	0.341	27.273	0.815	102.148	38.242	0	0	12.347	0	28.96
			44.426	29.991	1	0	10.116	0.824	0.426	5.681	22.128	0.347	27.149	0.815	102.067	38.327	0	0	12.281	0	28.785
			45.426	29.991	1	0	10.21	0.837	0.432	5.764	22.039	0.352	27.036	0.815	101.986	38.413	0	0	12.195	0	28.632
			46.426	30.226	1	0	10.321	0.851	0.439	5.855	21.955	0.358	26.932	0.815	101.905	38.499	0	0	12.131	0	28.498
			47.426	30.226	1	0	10.432	0.864	0.446	5.948	21.871	0.364	26.828	0.815	101.824	38.585	0	0	12.068	0	28.361
			48.426	30.226	1	0	10.491	0.872	0.449	5.988	21.86	0.366	26.797	0.816	101.817	38.626	0	0	12.037	0	28.338
			49.426	32.966	1	0	10.571	0.881	0.453	6.045	21.835	0.37	26.736	0.817	101.822	38.669	0	0	11.997	0	28.242
			50.426	36.02	1	0	10.629	0.878	0.454	6.056	21.908	0.371	26.828	0.817	101.992	38.614	0	0	12.11	0	28.387
			51.426	36.02	1	0	10.687	0.874	0.455	6.067	21.982	0.372	26.922	0.816	102.162	38.559	0	0	12.225	0	28.536
			52.426	36.02	1	0	10.748	0.871	0.456	6.079	22.058	0.372	27.019	0.816	102.332	38.504	0	0	12.343	0	28.689
			53.426	26.232	1	0	10.682	0.856	0.45	5.999	22.189	0.367	27.191	0.816	102.535	38.382	0	0	12.48	0	28.933
			54.426	26.232	1	0	10.635	0.841	0.444	5.927	22.332	0.363	27.379	0.816	102.739	38.26	0	0	12.644	0	29.207
			55.426	24.509	1	0	10.427	0.818	0.434	5.792	22.359	0.354	27.461	0.814	102.631	38.238	0	0	12.743	0	29.388
			56.426	24.509	1	0	10.239	0.792	0.425	5.664	22.399	0.345	27.597	0.812	102.499	38.183	0	0	12.929	0	29.64
			57.426	24.509	1	0	10.037	0.766	0.415	5.529	22.433	0.336	27.729	0.809	102.368	38.128	0	0	13.111	0	29.872
			58.426	44.164	1	0	9.801	0.739	0.404	5.38	22.451	0.325	27.839	0.806	102.236	38.073	0	0	13.259	0	30.045
			59.426	44.164	1	0	9.56	0.713	0.392	5.231	22.455	0.315	27.938	0.804	102.104	38.018	0	0	13.41	0	30.185
			60.426	41.815	1	0	9.518	0.702	0.391	5.212	22.408	0.313	27.997	0.8	101.915	37.982	0	0	13.55	0	30.26
			61.426	41.815	1	0	9.476	0.692	0.39	5.193	22.359	0.31	28.054	0.797	101.726	37.946	0	0	13.692	0	30.328
			62.426	41.815	1	0	9.429	0.682	0.388	5.173	22.306	0.308	28.108	0.794	101.537	37.91	0	0	13.834	0	30.39
			63.426	32.575	1	0	9.238	0.671	0.382	5.098	22.145	0.302	28.008	0.791	101.348	37.875	0	0	13.764	0	30.112
			64.426	36.333	1	0	8.847	0.647	0.37	4.931	21.849	0.29	27.844	0.785	101.023	37.776	0	0	13.682	0	29.586
			65.426	36.333	1	0	8.616	0.632	0.362	4.823	21.711	0.283	27.788	0.781	100.886	37.714	0	0	13.622	0	29.356
			66.426	36.333	1	0	8.387	0.618	0.354	4.714	21.573	0.275	27.736	0.778	100.75	37.652	0	0	13.564	0	29.132
			67.426	20.281	1	0	8.16	0.604	0.345	4.606	21.433	0.267	27.688	0.774	100.613	37.59	0	0	13.506	0	28.915
			68.426	21.534	1	0	8.041	0.602	0.341	4.553	21.357	0.264	27.641	0.773	100.491	37.568	0	0	13.365	0	28.775
			69.426	21.534	1	0	7.925	0.599	0.338	4.5	21.285	0.26	27.602	0.771	100.369	37.547	0	0	13.228	0	28.651
			70.426	22.63	1	0	7.826	0.597	0.334	4.457	21.215	0.257	27.565	0.77	100.247	37.525	0	0	13.12	0	28.534
			71.426	22.63	1	0	7.73	0.594	0.331	4.414	21.149	0.254	27.534	0.768	100.125	37.504	0	0	13.015	0	28.428
			72.426	19.968	1	0	8.143	0.665	0.338	4.501	22.091	0.26	28.634	0.772	100.29	37.463	0	0	12.244	0	30.862
			73.426	19.968	1	0	8.904	0.784	0.348	4.636	23.78	0.271	30.507	0.779	100.791	37.313	0	0	11.351	0	34.478
			74.426	26.702	1	0	8.805	0.777	0.34	4.54	23.997	0.265	30.814	0.779	100.845	37.224	0	0	11.331	0	34.934
			75.426	26.702	1	0	9.117	0.833	0.343	4.573	24.795	0.268	31.691	0.782	101.123	37.104	0	0	10.942	0	36.383
			76.426	26.702	1	0	9.341	0.879	0.343	4.578	25.468	0.27	32.383	0.786	101.368	37.047	0	0	10.632	0	37.517
			77.426	16.914	1	0	9.277	0.874	0.337	4.494	25.762	0.265	32.769	0.786	101.441	36.948	0	0	10.609	0	38.045
			78.426	16.914	1	0	9.193	0.866	0.333	4.434	25.857	0.261	32.897	0.786	101.405	36.958	0	0	10.614	0	38.275
			79.426	16.914	1	0	9.094	0.856	0.33	4.396	25.78	0.259	32.781	0.786	101.372	37.021	0	0	10.621	0	38.166
			80.426	16.914	1	0	8.95	0.848	0.323	4.301	25.911	0.254	32.965	0.786	101.337	37.03	0	0	10.55	0	38.486
			81.426	16.914	1	0	8.807	0.84	0.316	4.207	26.055	0.248	33.165	0.786	101.303	37.04	0	0	10.48	0	38.828
			82.426	16.914	1	0	8.729	0.84	0.312	4.154	26.152	0.244	33.33	0.785	101.208	37.067	0	0	10.393	0	39.134
			83.426	16.914	1	0	8.756	0.85	0.314	4.189	26.035	0.247	33.178	0.785	101.08	37.16	0	0	10.296	0	39.01
			84.426	16.914	1	0	8.781	0.861	0.317	4.223	25.92	0.249	33.031	0.785	100.953	37.253	0	0	10.198	0	38.892
			85.426	16.914	1	0	8.805	0.872	0.319	4.257	25.805	0.251	32.885	0.785	100.826	37.345	0	0	10.102	0	38.772
			86.426	16.914	1	0	8.818	0.885	0.321	4.285	25.702	0.253	32.7	0.786	100.721	37.47	0	0	9.958	0	38.626
			87.426	39.857	1	0	8.83	0.899	0.323	4.313	25.599	0.255	32.515	0.787	100.617	37.596	0	0	9.819	0	38.477
			88.425	47.609	1	0	8.901	0.916	0.329	4.389	25.389	0.26	32.202	0.788	100.545	37.7	0	0	9.715	0	38.073
			89.425	47.609	1	0	8.97	0.933	0.335	4.464	25.181	0.264	31.895	0.789	100.473	37.804	0	0	9.613	0	37.666
			90.426	47.609	1	0	9.003	0.946	0.338	4.501	25.093	0.267	31.719	0.791	100.494	37.864	0	0	9.514	0	37.427
			91.425	47.609	1	0	9.037	0.96	0.34	4.538	25.004	0.27	31.543	0.793	100.515	37.924	0	0	9.417	0	37.184
			92.425	22.082	1	0	9.069	0.973	0.343	4.574	24.915	0.272	31.368	0.794	100.536	37.985	0	0	9.323	0	36.938
			93.426	22.082	1	0	9.193	0.986	0.35	4.664	24.785	0.278	31.172	0.795	100.557	38.045	0	0	9.323	0	36.648
			94.426	19.106	1	0	9.3	1	0.356	4.743	24.679	0.283	30.997	0.796	100.608	38.105	0	0	9.303	0	36.392
			95.426	19.106	1	0	9.407	1.013	0.362	4.822	24.574	0.288	30.827	0.797	100.659	38.165	0	0	9.283	0	36.14
			96.425	19.106	1	0	9.501	1.027	0.367	4.894	24.476	0.293	30.667	0.798	100.71	38.225	0	0	9.251	0	35.902
			97.425	26.702	1	0	9.595	1.041	0.372	4.965	24.378	0.298	30.509	0.799	100.761	38.286	0	0	9.22	0	35.666
			98.425	26.702	1	0	9.688	1.054	0.378	5.037	24.282	0.302	30.354	0.8	100.812	38.346	0	0	9.189	0	35.431
			99.425	27.72	1	0	9.781	1.068	0.383	5.109	24.186	0.307	30.202	0.801	100.863	38.406	0	0	9.158	0	35.198
			100.425	27.72	1	0	9.864	1.081	0.388	5.172	24.11	0.311	30.055	0.802	100.937	38.464	0	0	9.123	0	34.969
			101.425	27.72	1	0	9.946	1.094	0.393	5.236	24.033	0.316	29.911	0.803	101.011	38.522	0	0	9.088	0	34.741
			102.426	27.72	1	0	10.059	1.108	0.399	5.316	23.952	0.321	29.762	0.805	101.085	38.58	0	0	9.082	0	34.502
			103.425	33.749	1	0	9.891	1.05	0.395	5.271	23.683	0.317	29.498	0.803	100.881	38.656	0	0	9.424	0	34.165
			104.425	33.749	1	0	9.601	0.991	0.389	5.184	23.301	0.311	29.11	0.8	100.677	38.733	0	0	9.684	0	33.554
			105.425	33.358	1	0	9.247	0.923	0.379	5.054	22.916	0.302	28.739	0.797	100.501	38.77	0	0	10.017	0	32.905
			106.425	33.358	1	0	8.868	0.855	0.369	4.925	22.438	0.293	28.254	0.794	100.325	38.807	0	0	10.374	0	31.976
			107.425	33.358	1	0	8.441	0.787	0.359	4.784	21.852	0.284	27.631	0.791	100.149	38.844	0	0	10.731	0	30.688
			108.425	33.358	1	0	8.436	0.787	0.359	4.783	21.843	0.284	27.633	0.79	100.203	38.8	0	0	10.721	0	30.628
			109.425	31.244	1	0	8.43	0.787	0.359	4.782	21.833	0.283	27.634	0.79	100.256	38.756	0	0	10.711	0	30.569
			110.425	31.244	1	0	8.472	0.791	0.361	4.81	21.819	0.285	27.639	0.789	100.279	38.73	0	0	10.714	0	30.541
			111.425	29.991	1	0	8.513	0.794	0.363	4.839	21.805	0.286	27.644	0.789	100.302	38.705	0	0	10.717	0	30.513
			112.425	29.991	1	0	8.569	0.798	0.366	4.874	21.796	0.288	27.653	0.788	100.325	38.679	0	0	10.738	0	30.495
			113.425	29.991	1	0	8.56	0.794	0.365	4.867	21.793	0.288	27.653	0.788	100.409	38.635	0	0	10.779	0	30.432
			114.425	29.991	1	0	8.55	0.79	0.365	4.861	21.79	0.287	27.653	0.788	100.492	38.591	0	0	10.819	0	30.369
			115.425	28.425	1	0	8.526	0.784	0.363	4.843	21.795	0.286	27.671	0.788	100.587	38.517	0	0	10.878	0	30.306
			116.425	28.425	1	0	8.508	0.777	0.362	4.829	21.799	0.285	27.689	0.787	100.682	38.443	0	0	10.947	0	30.241
			117.425	31.635	1	0	8.49	0.771	0.361	4.815	21.803	0.284	27.706	0.787	100.777	38.369	0	0	11.015	0	30.172
			118.425	31.635	1	0	8.471	0.764	0.36	4.8	21.805	0.283	27.722	0.787	100.872	38.295	0	0	11.085	0	30.102
			119.425	31.635	1	0	8.406	0.753	0.356	4.748	21.847	0.28	27.8	0.786	100.921	38.23	0	0	11.17	0	30.186
			120.425	24.04	1	0	8.339	0.741	0.352	4.696	21.887	0.277	27.876	0.785	100.969	38.165	0	0	11.257	0	30.263
			121.425	24.04	1	0	8.271	0.729	0.348	4.644	21.925	0.273	27.951	0.784	101.018	38.1	0	0	11.344	0	30.335
			122.425	21.925	1	0	8.202	0.717	0.344	4.591	21.96	0.27	28.024	0.784	101.067	38.035	0	0	11.432	0	30.401
			123.425	21.925	1	0	8.155	0.707	0.342	4.556	21.975	0.267	28.081	0.783	101.078	37.989	0	0	11.54	0	30.456
			124.425	21.925	1	0	8.106	0.696	0.339	4.52	21.988	0.265	28.135	0.782	101.09	37.943	0	0	11.649	0	30.503
			125.425	24.274	1	0	8.068	0.685	0.337	4.492	21.991	0.263	28.182	0.78	101.071	37.897	0	0	11.784	0	30.532
			126.425	24.274	1	0	8.029	0.673	0.335	4.463	21.991	0.261	28.226	0.779	101.053	37.85	0	0	11.922	0	30.552
			127.425	25.527	1	0	8.046	0.667	0.336	4.477	21.953	0.261	28.215	0.778	101.025	37.818	0	0	12.064	0	30.477
			128.425	25.527	1	0	8.064	0.66	0.337	4.49	21.915	0.262	28.205	0.777	100.997	37.785	0	0	12.209	0	30.404
			129.425	25.527	1	0	8.089	0.654	0.338	4.509	21.871	0.262	28.187	0.776	100.969	37.753	0	0	12.369	0	30.311
			130.425	24.431	1	0	8.061	0.646	0.337	4.489	21.868	0.261	28.2	0.775	100.987	37.717	0	0	12.482	0	30.279
			131.425	25.136	1	0	8.122	0.638	0.34	4.527	21.82	0.263	28.206	0.774	100.937	37.672	0	0	12.724	0	30.218
			132.425	25.136	1	0	8.129	0.629	0.34	4.527	21.812	0.262	28.241	0.772	100.932	37.623	0	0	12.92	0	30.212
			133.425	25.136	1	0	8.087	0.62	0.338	4.5	21.795	0.26	28.272	0.771	100.928	37.575	0	0	13.042	0	30.197
			134.425	24.274	1	0	8.043	0.611	0.336	4.474	21.776	0.258	28.3	0.769	100.923	37.526	0	0	13.166	0	30.173
			135.425	24.274	1	0	7.999	0.602	0.334	4.447	21.753	0.256	28.325	0.768	100.918	37.477	0	0	13.293	0	30.141
			136.425	23.805	1	0	8.028	0.603	0.335	4.462	21.761	0.257	28.357	0.767	100.886	37.468	0	0	13.317	0	30.198
			137.425	23.805	1	0	8.04	0.607	0.335	4.472	21.758	0.257	28.365	0.767	100.816	37.491	0	0	13.243	0	30.255
			138.425	26.858	1	0	8.075	0.611	0.337	4.494	21.763	0.258	28.387	0.767	100.747	37.514	0	0	13.209	0	30.341
			139.425	26.858	1	0	8.079	0.616	0.338	4.503	21.746	0.259	28.38	0.766	100.677	37.538	0	0	13.123	0	30.368
			140.425	26.075	1	0	8.082	0.62	0.338	4.511	21.729	0.259	28.373	0.766	100.608	37.561	0	0	13.039	0	30.392
			141.425	26.075	1	0	8.072	0.621	0.338	4.507	21.724	0.259	28.37	0.766	100.569	37.565	0	0	13.004	0	30.395
			142.425	32.418	1	0	8.061	0.622	0.338	4.503	21.718	0.259	28.368	0.766	100.529	37.57	0	0	12.969	0	30.397
			143.425	32.418	1	0	8.059	0.625	0.338	4.505	21.715	0.259	28.369	0.765	100.469	37.598	0	0	12.891	0	30.445
			144.425	33.436	1	0	8.058	0.629	0.338	4.508	21.711	0.259	28.37	0.765	100.409	37.626	0	0	12.814	0	30.492
			145.426	33.436	1	0	8.098	0.639	0.34	4.536	21.716	0.26	28.378	0.765	100.277	37.711	0	0	12.678	0	30.646
			146.425	28.346	1	0	8.098	0.639	0.34	4.536	21.716	0.26	28.378	0.765	100.277	37.711	0	0	12.678	0	30.646
			147.425	28.346	1	0	8.114	0.645	0.341	4.55	21.715	0.261	28.372	0.765	100.205	37.769	0	0	12.579	0	30.723
			148.425	26.78	1	0	8.111	0.648	0.341	4.551	21.709	0.261	28.357	0.766	100.135	37.804	0	0	12.513	0	30.745
			149.425	26.78	1	0	8.108	0.651	0.341	4.553	21.702	0.261	28.342	0.766	100.066	37.839	0	0	12.449	0	30.766
			150.425	26.78	1	0	8.129	0.657	0.343	4.57	21.694	0.263	28.313	0.766	100.01	37.885	0	0	12.378	0	30.775
			151.425	26.78	1	0	8.149	0.662	0.344	4.587	21.684	0.264	28.283	0.767	99.955	37.931	0	0	12.308	0	30.782
			152.425	25.919	1	0	8.173	0.667	0.345	4.606	21.673	0.265	28.249	0.767	99.899	37.978	0	0	12.246	0	30.781
			153.425	25.919	1	0	8.195	0.673	0.347	4.63	21.635	0.266	28.193	0.767	99.79	38.059	0	0	12.185	0	30.78
			154.425	23.491	1	0	8.194	0.677	0.348	4.637	21.609	0.267	28.146	0.768	99.719	38.121	0	0	12.105	0	30.771
			155.425	23.491	1	0	8.187	0.681	0.348	4.642	21.583	0.267	28.096	0.768	99.647	38.184	0	0	12.017	0	30.756
			156.425	23.491	1	0	8.186	0.686	0.349	4.65	21.553	0.268	28.045	0.768	99.575	38.246	0	0	11.94	0	30.737
			157.425	23.491	1	0	8.185	0.69	0.349	4.659	21.523	0.269	27.994	0.769	99.503	38.309	0	0	11.864	0	30.717
			158.425	25.997	1	0	8.171	0.69	0.349	4.651	21.525	0.268	28.009	0.769	99.415	38.35	0	0	11.84	0	30.81
			159.425	25.997	1	0	8.169	0.69	0.349	4.651	21.52	0.268	28.015	0.768	99.327	38.392	0	0	11.832	0	30.882
			160.425	27.563	1	0	8.159	0.691	0.348	4.645	21.522	0.267	28.031	0.768	99.239	38.434	0	0	11.814	0	30.977
			161.425	27.563	1	0	8.15	0.691	0.348	4.64	21.524	0.267	28.047	0.767	99.151	38.476	0	0	11.796	0	31.071
			162.425	27.563	1	0	8.169	0.694	0.35	4.662	21.479	0.268	28.012	0.767	99.017	38.536	0	0	11.768	0	31.082
			163.425	25.449	1	0	8.188	0.697	0.351	4.684	21.434	0.269	27.977	0.766	98.882	38.596	0	0	11.739	0	31.093
			164.425	25.449	1	0	8.219	0.701	0.354	4.715	21.383	0.271	27.93	0.766	98.748	38.656	0	0	11.728	0	31.078
			165.425	27.328	1	0	8.25	0.704	0.356	4.746	21.332	0.272	27.884	0.765	98.614	38.716	0	0	11.717	0	31.064
			166.425	27.328	1	0	8.092	0.707	0.353	4.713	21.078	0.27	27.566	0.765	98.475	38.774	0	0	11.449	0	30.445
			167.425	27.328	1	0	7.939	0.709	0.351	4.679	20.837	0.268	27.262	0.764	98.336	38.832	0	0	11.19	0	29.84
			168.425	28.19	1	0	7.805	0.709	0.349	4.65	20.614	0.266	26.99	0.764	98.234	38.858	0	0	11.009	0	29.25
			169.425	28.19	1	0	7.676	0.709	0.347	4.621	20.399	0.264	26.729	0.763	98.132	38.883	0	0	10.834	0	28.674
			170.425	27.642	1	0	7.787	0.711	0.355	4.729	20.225	0.27	26.576	0.761	97.975	38.899	0	0	10.956	0	28.334
			171.425	27.642	1	0	7.901	0.713	0.363	4.838	20.065	0.275	26.439	0.759	97.817	38.916	0	0	11.081	0	28.025
			172.425	27.642	1	0	8.018	0.715	0.371	4.947	19.918	0.281	26.315	0.757	97.66	38.932	0	0	11.209	0	27.748
			173.425	30.93	1	0	8.049	0.718	0.374	4.982	19.861	0.282	26.292	0.755	97.502	38.948	0	0	11.217	0	27.716
			174.425	32.418	1	0	8.057	0.717	0.375	5.002	19.799	0.283	26.265	0.754	97.365	38.941	0	0	11.237	0	27.639
			175.425	32.418	1	0	8.066	0.716	0.377	5.023	19.738	0.283	26.238	0.752	97.229	38.934	0	0	11.258	0	27.562
			176.425	32.418	1	0	8.059	0.716	0.378	5.035	19.671	0.283	26.203	0.751	97.092	38.927	0	0	11.256	0	27.466
			177.425	32.418	1	0	8.051	0.715	0.379	5.047	19.605	0.284	26.168	0.749	96.955	38.92	0	0	11.255	0	27.369
			178.425	32.418	1	0	8.044	0.715	0.379	5.059	19.539	0.284	26.134	0.748	96.819	38.913	0	0	11.253	0	27.273
			179.425	32.418	1	0	8.053	0.717	0.381	5.083	19.477	0.284	26.104	0.746	96.68	38.929	0	0	11.225	0	27.222
			180.425	32.418	1	0	8.062	0.72	0.383	5.106	19.415	0.285	26.074	0.745	96.541	38.946	0	0	11.197	0	27.171
			181.425	20.751	1	0	8.053	0.723	0.384	5.12	19.349	0.285	26.039	0.743	96.402	38.962	0	0	11.144	0	27.107
			182.425	20.594	1	0	8.045	0.725	0.385	5.133	19.284	0.285	26.004	0.742	96.263	38.978	0	0	11.092	0	27.042
			183.425	20.594	1	0	8.036	0.728	0.386	5.146	19.219	0.286	25.969	0.74	96.124	38.994	0	0	11.041	0	26.978
			184.425	20.594	1	0	8.029	0.731	0.387	5.155	19.175	0.286	25.953	0.739	96.038	38.976	0	0	10.989	0	26.909
			185.425	43.302	1	0	8.256	0.798	0.389	5.191	19.72	0.289	26.567	0.742	96.323	38.906	0	0	10.346	0	28.282
			186.425	43.302	1	0	8.463	0.865	0.392	5.229	20.183	0.292	27.067	0.746	96.608	38.837	0	0	9.78	0	29.313
			187.425	43.302	1	0	8.649	0.933	0.395	5.268	20.577	0.296	27.471	0.749	96.893	38.767	0	0	9.272	0	30.073
			188.425	29.756	1	0	8.861	1	0.399	5.32	20.963	0.3	27.853	0.753	97.178	38.698	0	0	8.859	0	30.744
			189.425	29.756	1	0	9.032	1.067	0.402	5.355	21.308	0.304	28.165	0.757	97.488	38.635	0	0	8.465	0	31.239
			190.425	29.756	1	0	9.179	1.134	0.404	5.381	21.621	0.307	28.432	0.76	97.799	38.573	0	0	8.096	0	31.612
			191.425	29.756	1	0	9.141	1.137	0.402	5.362	21.609	0.306	28.406	0.761	97.773	38.621	0	0	8.036	0	31.62
			192.425	29.756	1	0	9.102	1.141	0.401	5.343	21.599	0.305	28.382	0.761	97.748	38.67	0	0	7.977	0	31.631
			193.425	29.756	1	0	9.082	1.145	0.4	5.337	21.581	0.305	28.348	0.761	97.722	38.719	0	0	7.934	0	31.62
			194.425	29.756	1	0	9.062	1.148	0.4	5.33	21.563	0.304	28.314	0.762	97.697	38.767	0	0	7.892	0	31.61
			195.425	29.756	1	0	9.042	1.152	0.399	5.324	21.545	0.304	28.281	0.762	97.671	38.816	0	0	7.85	0	31.601
			196.425	29.756	1	0	8.983	1.147	0.395	5.269	21.621	0.301	28.387	0.762	97.736	38.772	0	0	7.829	0	31.782
			197.425	29.756	1	0	9.064	1.143	0.396	5.279	21.773	0.301	28.597	0.761	97.805	38.73	0	0	7.927	0	32.194
			198.425	29.756	1	0	9.155	1.139	0.397	5.292	21.93	0.302	28.817	0.761	97.875	38.689	0	0	8.035	0	32.62
			199.425	29.756	1	0	9.248	1.135	0.398	5.306	22.092	0.303	29.044	0.761	97.944	38.647	0	0	8.145	0	33.054
			200.425	34.689	1	0	9.344	1.131	0.399	5.32	22.259	0.303	29.278	0.76	98.014	38.605	0	0	8.259	0	33.496
			201.425	34.689	1	0	9.272	1.126	0.392	5.231	22.458	0.299	29.502	0.761	98.039	38.61	0	0	8.237	0	33.981
			202.425	34.689	1	0	9.224	1.12	0.387	5.163	22.628	0.295	29.69	0.762	98.065	38.615	0	0	8.236	0	34.384
			203.425	37.195	1	0	9.175	1.114	0.382	5.095	22.804	0.292	29.882	0.763	98.09	38.619	0	0	8.235	0	34.79
			204.425	37.195	1	0	9.176	1.099	0.379	5.049	22.997	0.289	30.123	0.763	98.398	38.408	0	0	8.35	0	34.996
			205.425	37.195	1	0	9.158	1.084	0.374	4.986	23.223	0.286	30.404	0.764	98.706	38.198	0	0	8.45	0	35.275
			206.425	28.973	1	0	9.14	1.069	0.369	4.923	23.454	0.282	30.691	0.764	99.015	37.987	0	0	8.553	0	35.554
			207.425	28.973	1	0	9.157	1.061	0.369	4.916	23.524	0.282	30.789	0.764	99.077	37.943	0	0	8.634	0	35.692
			208.425	31.244	1	0	9.175	1.052	0.368	4.909	23.594	0.281	30.888	0.764	99.14	37.899	0	0	8.717	0	35.831
			209.425	31.244	1	0	9.193	1.044	0.368	4.902	23.666	0.281	30.988	0.764	99.202	37.855	0	0	8.802	0	35.971
			210.425	31.244	1	0	9.184	1.036	0.365	4.872	23.777	0.279	31.132	0.764	99.265	37.811	0	0	8.862	0	36.19
			211.425	22.473	1	0	9.176	1.028	0.363	4.842	23.89	0.277	31.277	0.764	99.327	37.767	0	0	8.923	0	36.409
			212.425	22.473	1	0	9.167	1.02	0.361	4.812	24.003	0.276	31.423	0.764	99.39	37.723	0	0	8.985	0	36.627
			213.425	23.1	1	0	9.328	1.039	0.369	4.925	23.894	0.283	31.182	0.766	99.614	37.686	0	0	8.979	0	36.103
			214.425	23.1	1	0	9.489	1.058	0.378	5.037	23.789	0.29	30.952	0.769	99.839	37.649	0	0	8.973	0	35.589
			215.425	23.1	1	0	9.68	1.076	0.389	5.183	23.608	0.3	30.628	0.771	100.064	37.612	0	0	8.994	0	34.882
			216.425	27.093	1	0	9.749	1.03	0.398	5.302	23.186	0.306	30.172	0.768	99.918	37.626	0	0	9.461	0	34.07
			217.425	30.93	1	0	9.825	0.985	0.407	5.42	22.793	0.311	29.748	0.766	99.772	37.639	0	0	9.979	0	33.297
			218.425	30.93	1	0	9.729	0.919	0.405	5.399	22.563	0.309	29.535	0.764	99.598	37.676	0	0	10.585	0	32.994
			219.425	21.377	1	0	9.56	0.854	0.402	5.364	22.204	0.306	29.162	0.761	99.424	37.714	0	0	11.196	0	32.335
			220.425	18.323	1	0	9.372	0.789	0.4	5.331	21.778	0.303	28.702	0.759	99.251	37.751	0	0	11.886	0	31.45
			221.425	18.323	1	0	9.16	0.723	0.397	5.297	21.271	0.3	28.133	0.756	99.077	37.788	0	0	12.666	0	30.279
			222.425	28.425	1	0	9.218	0.721	0.398	5.309	21.352	0.301	28.202	0.757	99.239	37.714	0	0	12.784	0	30.322
			223.425	28.425	1	0	9.196	0.713	0.395	5.272	21.431	0.299	28.296	0.757	99.394	37.607	0	0	12.905	0	30.371
			224.425	28.425	1	0	9.145	0.704	0.392	5.222	21.492	0.297	28.368	0.758	99.55	37.5	0	0	12.988	0	30.368
			225.425	24.353	1	0	9.082	0.696	0.388	5.169	21.543	0.294	28.426	0.758	99.705	37.394	0	0	13.055	0	30.335
			226.425	24.353	1	0	9.018	0.687	0.384	5.115	21.592	0.291	28.483	0.758	99.86	37.287	0	0	13.122	0	30.298
			227.425	24.353	1	0	9.021	0.687	0.383	5.109	21.622	0.291	28.495	0.759	99.925	37.273	0	0	13.131	0	30.302
			228.425	50.193	1	0	9.036	0.687	0.383	5.107	21.667	0.291	28.538	0.759	99.971	37.255	0	0	13.162	0	30.368
			229.425	50.193	1	0	9.042	0.686	0.383	5.102	21.704	0.291	28.571	0.76	100.017	37.236	0	0	13.179	0	30.412
			230.425	56.301	1	0	9.044	0.686	0.382	5.094	21.738	0.29	28.6	0.76	100.064	37.218	0	0	13.19	0	30.446
			231.425	56.301	1	0	9.046	0.685	0.382	5.087	21.772	0.29	28.629	0.76	100.11	37.199	0	0	13.201	0	30.481
			232.425	56.301	1	0	9.012	0.684	0.379	5.058	21.812	0.289	28.661	0.761	100.256	37.144	0	0	13.18	0	30.466
			233.425	30.852	1	0	9.018	0.691	0.381	5.077	21.763	0.29	28.598	0.761	100.226	37.197	0	0	13.052	0	30.412
			234.425	30.852	1	0	9.024	0.698	0.382	5.096	21.714	0.291	28.534	0.761	100.196	37.25	0	0	12.927	0	30.357
			235.425	31.087	1	0	9.049	0.715	0.387	5.158	21.56	0.294	28.321	0.761	99.883	37.519	0	0	12.662	0	30.295
			236.425	31.087	1	0	9.101	0.731	0.393	5.236	21.401	0.299	28.105	0.761	99.57	37.788	0	0	12.445	0	30.217
			237.425	31.087	1	0	9.151	0.748	0.399	5.314	21.241	0.304	27.888	0.762	99.258	38.056	0	0	12.236	0	30.128
			238.425	22.239	1	0	9.15	0.757	0.4	5.337	21.167	0.305	27.766	0.762	99.191	38.158	0	0	12.08	0	30.003
			239.425	22.239	1	0	9.052	0.761	0.397	5.296	21.113	0.303	27.662	0.763	99.214	38.188	0	0	11.89	0	29.811
			240.425	21.455	1	0	8.957	0.765	0.394	5.255	21.065	0.301	27.566	0.764	99.237	38.218	0	0	11.706	0	29.635
			241.425	21.455	1	0	8.9	0.769	0.393	5.236	21.013	0.3	27.472	0.765	99.26	38.249	0	0	11.571	0	29.463
			242.425	21.455	1	0	8.828	0.773	0.391	5.212	20.948	0.299	27.362	0.766	99.283	38.279	0	0	11.42	0	29.25
			243.425	22.082	1	0	8.758	0.777	0.389	5.188	20.887	0.298	27.255	0.766	99.306	38.309	0	0	11.273	0	29.045
			244.425	22.082	1	0	8.472	0.754	0.377	5.022	20.825	0.288	27.226	0.765	99.167	38.332	0	0	11.236	0	29.022
			245.425	21.769	1	0	8.322	0.742	0.371	4.944	20.749	0.283	27.187	0.763	98.947	38.42	0	0	11.223	0	29.066
			246.424	21.769	1	0	8.142	0.729	0.362	4.833	20.736	0.276	27.233	0.761	98.727	38.508	0	0	11.167	0	29.305
			247.425	21.769	1	0	7.986	0.717	0.355	4.739	20.713	0.27	27.272	0.759	98.507	38.596	0	0	11.144	0	29.523
			248.424	34.454	1	0	7.83	0.704	0.348	4.645	20.69	0.264	27.315	0.757	98.287	38.684	0	0	11.121	0	29.746
			249.424	34.454	1	0	7.87	0.711	0.352	4.69	20.61	0.266	27.269	0.756	98.095	38.749	0	0	11.068	0	29.738
			250.425	32.575	1	0	7.842	0.71	0.351	4.677	20.592	0.265	27.289	0.755	97.993	38.767	0	0	11.042	0	29.81
			251.425	32.575	1	0	7.812	0.709	0.35	4.663	20.574	0.263	27.31	0.753	97.891	38.786	0	0	11.013	0	29.883
			252.425	32.575	1	0	7.783	0.709	0.349	4.649	20.557	0.262	27.331	0.752	97.789	38.804	0	0	10.985	0	29.958
			253.425	32.575	1	0	7.754	0.708	0.348	4.635	20.54	0.261	27.352	0.751	97.687	38.823	0	0	10.957	0	30.032
			254.424	20.907	1	0	7.793	0.713	0.35	4.67	20.503	0.263	27.312	0.751	97.592	38.874	0	0	10.929	0	30.017
			255.425	20.907	1	0	7.832	0.719	0.353	4.705	20.466	0.265	27.273	0.75	97.497	38.925	0	0	10.901	0	30
			256.424	20.907	1	0	7.893	0.724	0.356	4.751	20.436	0.267	27.226	0.751	97.396	38.985	0	0	10.896	0	29.981
			257.424	19.968	1	0	7.953	0.73	0.36	4.798	20.407	0.27	27.18	0.751	97.294	39.045	0	0	10.891	0	29.963
			258.424	19.968	1	0	8.013	0.736	0.363	4.844	20.377	0.273	27.135	0.751	97.192	39.106	0	0	10.885	0	29.946
			259.424	19.968	1	0	8.015	0.742	0.364	4.859	20.335	0.274	27.065	0.751	97.108	39.17	0	0	10.799	0	29.876
			260.424	36.098	1	0	8.017	0.748	0.366	4.874	20.293	0.275	26.994	0.752	97.025	39.235	0	0	10.714	0	29.806
			261.424	36.098	1	0	8.117	0.766	0.375	4.995	20.083	0.282	26.71	0.752	96.837	39.385	0	0	10.598	0	29.35
			262.424	39.152	1	0	8.146	0.769	0.377	5.033	20.01	0.284	26.601	0.752	96.872	39.393	0	0	10.589	0	29.1
			263.424	39.152	1	0	8.239	0.779	0.386	5.141	19.832	0.29	26.337	0.753	96.86	39.435	0	0	10.582	0	28.521
			264.424	39.152	1	0	8.297	0.781	0.39	5.205	19.729	0.294	26.172	0.754	96.963	39.404	0	0	10.629	0	28.066
			265.424	28.503	1	0	8.377	0.784	0.397	5.288	19.612	0.299	26.006	0.754	96.995	39.411	0	0	10.692	0	27.664
			266.424	28.503	1	0	8.352	0.778	0.394	5.247	19.694	0.297	26.085	0.755	97.127	39.353	0	0	10.734	0	27.779
			267.424	28.503	1	0	8.326	0.773	0.39	5.207	19.778	0.295	26.165	0.756	97.259	39.295	0	0	10.776	0	27.894
			268.424	28.581	1	0	8.301	0.767	0.387	5.166	19.861	0.293	26.244	0.757	97.391	39.238	0	0	10.818	0	28.008
			269.424	28.581	1	0	8.336	0.766	0.388	5.168	19.932	0.294	26.294	0.758	97.519	39.208	0	0	10.884	0	28.087
			270.424	28.581	1	0	8.303	0.762	0.385	5.132	19.987	0.292	26.356	0.758	97.565	39.194	0	0	10.896	0	28.22
			271.424	29.912	1	0	8.347	0.762	0.386	5.147	20.035	0.293	26.394	0.759	97.606	39.207	0	0	10.952	0	28.333
			272.425	29.912	1	0	8.523	0.775	0.394	5.257	20.056	0.3	26.374	0.76	97.592	39.319	0	0	11.002	0	28.442
			273.424	29.912	1	0	8.523	0.775	0.394	5.257	20.056	0.3	26.374	0.76	97.592	39.319	0	0	11.002	0	28.442
			274.424	24.744	1	0	8.619	0.781	0.399	5.314	20.074	0.303	26.376	0.761	97.585	39.374	0	0	11.037	0	28.523
			275.424	24.744	1	0	8.716	0.787	0.403	5.372	20.094	0.307	26.379	0.762	97.579	39.43	0	0	11.072	0	28.61
			276.424	36.255	1	0	8.586	0.783	0.398	5.302	20.049	0.303	26.298	0.762	97.653	39.421	0	0	10.965	0	28.4
			277.424	36.255	1	0	8.46	0.779	0.392	5.232	20.009	0.299	26.222	0.763	97.727	39.411	0	0	10.86	0	28.203
			278.424	45.73	1	0	8.312	0.775	0.386	5.145	19.984	0.295	26.163	0.764	97.801	39.402	0	0	10.728	0	28.045
			279.424	45.73	1	0	8.168	0.771	0.379	5.058	19.967	0.29	26.113	0.765	97.875	39.393	0	0	10.598	0	27.911
			280.424	45.73	1	0	8.027	0.767	0.373	4.971	19.958	0.285	26.073	0.765	97.949	39.383	0	0	10.472	0	27.802
			281.424	25.136	1	0	7.953	0.77	0.371	4.943	19.894	0.284	25.979	0.766	97.933	39.421	0	0	10.326	0	27.619
			282.424	25.136	1	0	7.881	0.774	0.369	4.914	19.834	0.282	25.891	0.766	97.917	39.458	0	0	10.184	0	27.449
			283.424	25.136	1	0	7.81	0.777	0.366	4.886	19.778	0.281	25.807	0.766	97.9	39.495	0	0	10.045	0	27.291
			284.424	23.648	1	0	7.741	0.781	0.364	4.857	19.726	0.279	25.73	0.767	97.884	39.532	0	0	9.91	0	27.147
			285.424	23.648	1	0	7.674	0.785	0.362	4.828	19.679	0.278	25.658	0.767	97.868	39.569	0	0	9.778	0	27.015
			286.424	23.648	1	0	7.608	0.788	0.36	4.8	19.635	0.276	25.591	0.767	97.852	39.606	0	0	9.65	0	26.894
			287.424	30.461	1	0	7.534	0.792	0.357	4.763	19.596	0.274	25.541	0.767	97.843	39.634	0	0	9.517	0	26.805
			288.424	30.461	1	0	7.824	0.868	0.359	4.792	20.365	0.278	26.351	0.773	98.273	39.506	0	0	9.017	0	28.579
			289.424	30.461	1	0	8.085	0.944	0.362	4.82	21.037	0.281	27.027	0.778	98.704	39.379	0	0	8.567	0	29.924
			290.424	30.461	1	0	8.36	1.02	0.366	4.877	21.6	0.287	27.56	0.784	99.135	39.251	0	0	8.197	0	30.861
			291.424	23.335	1	0	8.671	1.096	0.372	4.956	22.136	0.293	28.04	0.789	99.566	39.124	0	0	7.913	0	31.631
			292.424	23.335	1	0	8.918	1.168	0.373	4.972	22.769	0.297	28.616	0.796	99.99	38.983	0	0	7.639	0	32.56
			293.424	23.335	1	0	9.149	1.239	0.374	4.988	23.35	0.3	29.121	0.802	100.413	38.841	0	0	7.383	0	33.292
			294.424	23.335	1	0	9.321	1.311	0.371	4.952	24.027	0.3	29.718	0.808	100.837	38.7	0	0	7.111	0	34.18
			295.424	23.335	1	0	9.245	1.309	0.363	4.84	24.38	0.294	30.053	0.811	100.937	38.689	0	0	7.062	0	34.854
			296.424	23.335	1	0	9.169	1.307	0.355	4.727	24.754	0.289	30.406	0.814	101.036	38.677	0	0	7.014	0	35.546
			297.424	23.335	1	0	9.175	1.313	0.355	4.739	24.712	0.29	30.302	0.816	101.104	38.693	0	0	6.99	0	35.353
			298.424	23.335	1	0	9.181	1.318	0.356	4.751	24.67	0.291	30.2	0.817	101.171	38.709	0	0	6.965	0	35.159
			299.424	23.335	1	0	9.187	1.324	0.357	4.763	24.627	0.292	30.098	0.818	101.238	38.726	0	0	6.941	0	34.966
			300.424	23.335	1	0	9.172	1.322	0.356	4.75	24.658	0.292	30.109	0.819	101.37	38.675	0	0	6.937	0	34.916
			301.424	23.335	1	0	9.158	1.321	0.355	4.736	24.69	0.291	30.119	0.82	101.502	38.624	0	0	6.934	0	34.866
			302.424	23.335	1	0	9.13	1.319	0.354	4.714	24.725	0.29	30.135	0.82	101.634	38.573	0	0	6.919	0	34.827
			303.424	35.08	1	0	9.08	1.312	0.349	4.655	24.896	0.287	30.298	0.822	101.815	38.48	0	0	6.921	0	35.035
			304.424	35.08	1	0	9.031	1.304	0.345	4.597	25.071	0.284	30.464	0.823	101.995	38.388	0	0	6.923	0	35.248
			305.424	35.08	1	0	8.981	1.297	0.34	4.538	25.25	0.281	30.634	0.824	102.176	38.295	0	0	6.925	0	35.464
			306.424	39.152	1	0	8.931	1.289	0.336	4.479	25.435	0.277	30.807	0.826	102.357	38.202	0	0	6.926	0	35.685
			307.424	39.152	1	0	8.957	1.288	0.336	4.486	25.467	0.278	30.829	0.826	102.445	38.177	0	0	6.952	0	35.692
			308.424	39.152	1	0	8.982	1.287	0.337	4.492	25.499	0.278	30.851	0.827	102.533	38.151	0	0	6.977	0	35.7
			309.424	39.152	1	0	9.015	1.286	0.338	4.504	25.526	0.279	30.872	0.827	102.621	38.126	0	0	7.008	0	35.706
			310.424	25.292	1	0	9.047	1.285	0.339	4.515	25.554	0.28	30.893	0.827	102.709	38.1	0	0	7.039	0	35.713
			311.424	25.292	1	0	9.08	1.284	0.339	4.526	25.583	0.281	30.916	0.828	102.797	38.075	0	0	7.07	0	35.721
			312.424	27.328	1	0	9.117	1.277	0.339	4.522	25.704	0.281	31.053	0.828	102.871	38.026	0	0	7.142	0	35.932
			313.424	27.328	1	0	9.154	1.269	0.339	4.517	25.826	0.281	31.193	0.828	102.945	37.978	0	0	7.215	0	36.146
			314.424	27.328	1	0	9.192	1.261	0.338	4.513	25.951	0.28	31.335	0.828	103.019	37.929	0	0	7.289	0	36.362
			315.424	21.142	1	0	9.213	1.253	0.337	4.498	26.09	0.28	31.488	0.829	103.093	37.88	0	0	7.351	0	36.595
			316.424	21.142	1	0	9.234	1.246	0.336	4.483	26.23	0.279	31.643	0.829	103.167	37.832	0	0	7.414	0	36.829
			317.424	19.733	1	0	9.256	1.238	0.335	4.468	26.373	0.278	31.8	0.829	103.241	37.783	0	0	7.477	0	37.064
			318.424	19.733	1	0	9.278	1.23	0.334	4.453	26.517	0.277	31.959	0.83	103.316	37.734	0	0	7.542	0	37.3
			319.424	19.733	1	0	9.09	1.16	0.332	4.42	26.095	0.273	31.636	0.825	102.945	37.869	0	0	7.835	0	37.023
			320.424	19.733	1	0	8.886	1.09	0.329	4.388	25.617	0.27	31.243	0.82	102.574	38.003	0	0	8.151	0	36.594
			321.424	19.733	1	0	8.692	1.02	0.328	4.373	25.049	0.267	30.742	0.815	102.204	38.137	0	0	8.521	0	35.932
			322.424	24.588	1	0	8.415	0.95	0.325	4.336	24.35	0.263	30.09	0.809	101.833	38.272	0	0	8.856	0	34.934
			323.424	24.588	1	0	8.114	0.88	0.322	4.299	23.565	0.259	29.324	0.804	101.463	38.406	0	0	9.219	0	33.645
			324.424	25.371	1	0	7.705	0.798	0.314	4.193	22.78	0.251	28.557	0.798	101.148	38.466	0	0	9.66	0	32.171
			325.424	25.371	1	0	7.255	0.715	0.307	4.087	21.813	0.243	27.558	0.792	100.833	38.526	0	0	10.146	0	30.074
			326.424	25.371	1	0	7.205	0.706	0.304	4.051	21.833	0.24	27.625	0.79	100.842	38.457	0	0	10.204	0	30.121
			327.424	22.552	1	0	7.154	0.697	0.301	4.015	21.85	0.238	27.691	0.789	100.851	38.388	0	0	10.263	0	30.165
			328.424	22.552	1	0	7.084	0.688	0.298	3.968	21.869	0.234	27.766	0.788	100.86	38.318	0	0	10.296	0	30.227
			329.424	22.552	1	0	7.014	0.679	0.294	3.92	21.887	0.231	27.84	0.786	100.87	38.249	0	0	10.328	0	30.287
			330.424	20.594	1	0	6.95	0.673	0.291	3.883	21.882	0.229	27.868	0.785	100.856	38.198	0	0	10.328	0	30.271
			331.424	20.594	1	0	6.939	0.674	0.291	3.879	21.871	0.228	27.854	0.785	100.777	38.214	0	0	10.302	0	30.264
			332.424	20.594	1	0	6.932	0.674	0.291	3.877	21.862	0.228	27.839	0.785	100.698	38.23	0	0	10.281	0	30.255
			333.424	20.594	1	0	6.94	0.675	0.291	3.882	21.858	0.229	27.827	0.786	100.62	38.246	0	0	10.282	0	30.251
			334.424	29.129	1	0	6.948	0.676	0.292	3.888	21.854	0.229	27.814	0.786	100.541	38.262	0	0	10.283	0	30.246
			335.424	29.129	1	0	6.956	0.676	0.292	3.893	21.849	0.229	27.801	0.786	100.462	38.279	0	0	10.285	0	30.242
			336.424	32.418	1	0	7.049	0.686	0.297	3.96	21.797	0.233	27.738	0.786	100.277	38.36	0	0	10.277	0	30.225
			337.424	32.418	1	0	7.142	0.695	0.302	4.027	21.746	0.237	27.676	0.786	100.092	38.441	0	0	10.27	0	30.208
			338.424	32.418	1	0	7.214	0.699	0.306	4.074	21.719	0.24	27.641	0.786	99.999	38.455	0	0	10.326	0	30.15
			339.424	19.889	1	0	7.286	0.702	0.309	4.12	21.695	0.243	27.609	0.786	99.906	38.469	0	0	10.383	0	30.099
			340.424	19.889	1	0	7.279	0.693	0.308	4.105	21.731	0.242	27.683	0.785	99.913	38.397	0	0	10.51	0	30.158
			341.424	18.715	1	0	7.272	0.683	0.307	4.089	21.766	0.241	27.756	0.784	99.92	38.325	0	0	10.64	0	30.214
			342.424	18.715	1	0	7.267	0.674	0.306	4.075	21.8	0.239	27.83	0.783	99.927	38.253	0	0	10.777	0	30.268
			343.424	18.715	1	0	7.272	0.672	0.306	4.077	21.803	0.239	27.854	0.783	99.948	38.205	0	0	10.825	0	30.248
			344.424	18.715	1	0	7.278	0.669	0.306	4.078	21.805	0.239	27.877	0.782	99.969	38.156	0	0	10.873	0	30.228
			345.424	20.438	1	0	7.299	0.67	0.307	4.099	21.757	0.24	27.849	0.781	99.939	38.14	0	0	10.888	0	30.144
			346.424	20.438	1	0	7.341	0.671	0.31	4.132	21.715	0.242	27.831	0.78	99.909	38.123	0	0	10.935	0	30.082
			347.424	20.751	1	0	7.376	0.672	0.312	4.159	21.68	0.243	27.82	0.779	99.878	38.107	0	0	10.971	0	30.034
			348.424	20.751	1	0	7.412	0.673	0.314	4.186	21.646	0.244	27.81	0.778	99.848	38.091	0	0	11.007	0	29.988
			349.424	20.751	1	0	7.447	0.674	0.316	4.213	21.613	0.246	27.8	0.777	99.818	38.075	0	0	11.044	0	29.945
			350.424	20.751	1	0	7.411	0.666	0.315	4.195	21.575	0.244	27.808	0.776	99.756	38.047	0	0	11.133	0	29.915
			351.424	31.87	1	0	7.374	0.657	0.313	4.177	21.534	0.243	27.812	0.774	99.693	38.019	0	0	11.223	0	29.878
			352.424	31.87	1	0	7.307	0.648	0.311	4.141	21.496	0.24	27.823	0.773	99.631	37.991	0	0	11.268	0	29.852
			353.424	33.123	1	0	7.229	0.64	0.307	4.099	21.457	0.237	27.829	0.771	99.568	37.964	0	0	11.299	0	29.817
			354.424	33.123	1	0	7.151	0.631	0.304	4.057	21.416	0.234	27.833	0.769	99.506	37.936	0	0	11.331	0	29.777
			355.424	22.552	1	0	7.173	0.635	0.306	4.084	21.353	0.235	27.788	0.768	99.387	37.982	0	0	11.297	0	29.747
			356.424	22.552	1	0	7.208	0.641	0.309	4.123	21.276	0.237	27.734	0.767	99.216	38.054	0	0	11.247	0	29.738
			357.424	22.787	1	0	7.256	0.647	0.313	4.167	21.207	0.239	27.688	0.766	99.045	38.126	0	0	11.219	0	29.746
			358.424	22.787	1	0	7.304	0.653	0.316	4.212	21.139	0.242	27.642	0.765	98.873	38.198	0	0	11.191	0	29.753
			359.424	22.787	1	0	7.327	0.659	0.318	4.243	21.065	0.243	27.585	0.764	98.702	38.269	0	0	11.125	0	29.735
			360.424	26.467	1	0	7.349	0.665	0.321	4.275	20.991	0.244	27.528	0.763	98.53	38.341	0	0	11.06	0	29.714
			361.424	26.467	1	0	7.365	0.668	0.322	4.297	20.938	0.245	27.515	0.761	98.382	38.394	0	0	11.033	0	29.765
			362.424	25.527	1	0	7.421	0.674	0.326	4.341	20.898	0.247	27.522	0.759	98.218	38.462	0	0	11.018	0	29.881
			363.424	25.527	1	0	7.473	0.68	0.329	4.384	20.856	0.249	27.527	0.758	98.053	38.529	0	0	10.997	0	29.992
			364.424	25.527	1	0	7.581	0.685	0.335	4.467	20.78	0.253	27.491	0.756	97.889	38.596	0	0	11.059	0	30.011
			365.424	25.841	1	0	7.69	0.691	0.341	4.55	20.711	0.257	27.461	0.754	97.724	38.663	0	0	11.121	0	30.042
			366.424	25.841	1	0	7.739	0.688	0.344	4.585	20.675	0.259	27.494	0.752	97.65	38.659	0	0	11.242	0	30.109
			367.424	25.841	1	0	7.695	0.676	0.342	4.559	20.642	0.256	27.541	0.75	97.683	38.589	0	0	11.377	0	30.107
			368.424	24.823	1	0	7.637	0.664	0.339	4.523	20.616	0.253	27.589	0.747	97.715	38.52	0	0	11.494	0	30.107
			369.424	24.823	1	0	7.567	0.652	0.336	4.48	20.589	0.25	27.639	0.745	97.748	38.45	0	0	11.598	0	30.109
			370.424	24.823	1	0	7.496	0.641	0.333	4.437	20.557	0.247	27.685	0.743	97.78	38.381	0	0	11.704	0	30.098
			371.424	26.858	1	0	7.512	0.642	0.334	4.457	20.513	0.248	27.669	0.741	97.657	38.42	0	0	11.695	0	30.121
			372.424	26.858	1	0	7.527	0.644	0.336	4.477	20.469	0.249	27.653	0.74	97.535	38.459	0	0	11.686	0	30.143
			373.424	26.858	1	0	7.532	0.646	0.337	4.491	20.425	0.249	27.634	0.739	97.412	38.499	0	0	11.663	0	30.159
			374.424	24.431	1	0	7.538	0.648	0.338	4.505	20.381	0.249	27.616	0.738	97.289	38.538	0	0	11.639	0	30.176
			375.424	24.431	1	0	7.543	0.649	0.339	4.519	20.337	0.25	27.597	0.737	97.166	38.577	0	0	11.616	0	30.192
			376.424	24.431	1	0	7.557	0.651	0.34	4.538	20.294	0.25	27.584	0.736	97.034	38.621	0	0	11.612	0	30.227
			377.424	28.503	1	0	7.57	0.652	0.342	4.556	20.252	0.251	27.571	0.735	96.902	38.665	0	0	11.607	0	30.261
			378.424	28.503	1	0	7.572	0.654	0.343	4.567	20.212	0.251	27.559	0.733	96.77	38.709	0	0	11.585	0	30.299
			379.424	35.864	1	0	7.574	0.655	0.343	4.578	20.172	0.251	27.547	0.732	96.638	38.753	0	0	11.563	0	30.336
			380.424	35.864	1	0	7.576	0.656	0.344	4.59	20.132	0.252	27.535	0.731	96.506	38.797	0	0	11.541	0	30.373
			381.424	27.172	1	0	7.615	0.662	0.347	4.624	20.103	0.253	27.529	0.73	96.39	38.851	0	0	11.508	0	30.44
			382.424	27.172	1	0	7.655	0.667	0.349	4.658	20.073	0.255	27.522	0.729	96.275	38.904	0	0	11.476	0	30.504
			383.424	25.292	1	0	7.693	0.672	0.352	4.692	20.043	0.256	27.514	0.728	96.159	38.957	0	0	11.444	0	30.567
			384.424	25.292	1	0	7.755	0.678	0.355	4.739	20.014	0.259	27.508	0.728	96.043	39.011	0	0	11.446	0	30.631
			385.424	25.292	1	0	7.816	0.683	0.359	4.787	19.985	0.261	27.501	0.727	95.927	39.064	0	0	11.448	0	30.696
			386.424	26.154	1	0	7.878	0.688	0.363	4.835	19.957	0.263	27.495	0.726	95.811	39.117	0	0	11.45	0	30.76
			387.424	26.154	1	0	7.896	0.687	0.363	4.842	19.971	0.263	27.529	0.725	95.8	39.115	0	0	11.492	0	30.832
			388.424	25.371	1	0	7.915	0.686	0.364	4.849	19.985	0.264	27.563	0.725	95.788	39.112	0	0	11.535	0	30.904
			389.424	25.371	1	0	7.903	0.685	0.363	4.84	19.991	0.263	27.585	0.725	95.777	39.11	0	0	11.533	0	30.948
			390.424	25.371	1	0	7.919	0.684	0.363	4.844	20.013	0.263	27.628	0.724	95.765	39.108	0	0	11.572	0	31.038
			391.424	29.834	1	0	7.935	0.683	0.364	4.848	20.035	0.263	27.67	0.724	95.753	39.106	0	0	11.611	0	31.128
			392.424	29.834	1	0	7.951	0.682	0.364	4.852	20.058	0.263	27.713	0.724	95.742	39.103	0	0	11.651	0	31.218
			393.424	27.563	1	0	7.983	0.687	0.365	4.871	20.07	0.265	27.718	0.724	95.756	39.103	0	0	11.617	0	31.231
			394.424	27.563	1	0	8.015	0.692	0.367	4.891	20.082	0.266	27.721	0.724	95.77	39.103	0	0	11.583	0	31.243
			395.424	27.563	1	0	7.985	0.697	0.365	4.871	20.101	0.265	27.743	0.725	95.784	39.103	0	0	11.46	0	31.293
			396.424	32.027	1	0	7.963	0.702	0.364	4.855	20.124	0.264	27.768	0.725	95.797	39.103	0	0	11.351	0	31.352
			397.424	32.027	1	0	8.002	0.715	0.366	4.886	20.125	0.266	27.731	0.726	95.721	39.175	0	0	11.186	0	31.377
			398.424	32.027	1	0	8.04	0.729	0.369	4.918	20.122	0.268	27.689	0.727	95.645	39.247	0	0	11.027	0	31.39
			399.424	33.514	1	0	8.09	0.743	0.372	4.96	20.108	0.271	27.637	0.728	95.568	39.319	0	0	10.89	0	31.38
			400.424	33.514	1	0	8.042	0.751	0.371	4.949	20.049	0.27	27.534	0.728	95.517	39.383	0	0	10.715	0	31.243
			401.424	33.514	1	0	7.995	0.758	0.37	4.938	19.994	0.27	27.435	0.729	95.466	39.448	0	0	10.545	0	31.114
			402.423	28.19	1	0	7.943	0.764	0.369	4.922	19.94	0.269	27.332	0.73	95.471	39.49	0	0	10.391	0	30.941
			403.424	28.19	1	0	7.908	0.771	0.368	4.913	19.901	0.269	27.248	0.73	95.475	39.532	0	0	10.262	0	30.809
			404.424	25.136	1	0	7.88	0.777	0.368	4.908	19.863	0.269	27.166	0.731	95.48	39.573	0	0	10.144	0	30.679
			405.424	25.136	1	0	7.853	0.783	0.368	4.904	19.825	0.269	27.085	0.732	95.485	39.615	0	0	10.029	0	30.551
			406.424	25.136	1	0	7.862	0.789	0.37	4.928	19.762	0.271	26.989	0.732	95.357	39.698	0	0	9.959	0	30.446
			407.424	25.136	1	0	7.852	0.793	0.37	4.928	19.743	0.271	26.943	0.733	95.29	39.745	0	0	9.904	0	30.404
			408.424	32.105	1	0	7.842	0.796	0.37	4.928	19.724	0.271	26.898	0.733	95.223	39.791	0	0	9.849	0	30.363
			409.424	32.105	1	0	7.849	0.8	0.371	4.941	19.698	0.272	26.844	0.734	95.156	39.837	0	0	9.817	0	30.302
			410.424	32.105	1	0	7.79	0.803	0.369	4.918	19.646	0.271	26.754	0.734	95.089	39.884	0	0	9.703	0	30.155
			411.423	32.966	1	0	7.733	0.806	0.367	4.896	19.597	0.27	26.668	0.735	95.021	39.93	0	0	9.592	0	30.016
			412.424	32.966	1	0	7.648	0.805	0.364	4.849	19.567	0.267	26.61	0.735	94.975	39.951	0	0	9.504	0	29.91
			413.424	32.966	1	0	7.565	0.803	0.36	4.802	19.54	0.265	26.557	0.736	94.929	39.972	0	0	9.417	0	29.815
			414.423	32.966	1	0	7.483	0.802	0.357	4.755	19.517	0.263	26.508	0.736	94.882	39.993	0	0	9.332	0	29.729
			415.423	23.256	1	0	7.393	0.8	0.353	4.7	19.505	0.26	26.475	0.737	94.836	40.013	0	0	9.236	0	29.68
			416.423	23.256	1	0	7.305	0.799	0.348	4.645	19.498	0.257	26.448	0.737	94.79	40.034	0	0	9.143	0	29.645
			417.423	23.256	1	0	7.218	0.798	0.344	4.59	19.495	0.254	26.426	0.738	94.744	40.055	0	0	9.051	0	29.625
			418.423	24.509	1	0	7.514	0.856	0.35	4.669	20.055	0.261	26.946	0.744	95.093	39.99	0	0	8.781	0	30.72
			419.423	24.509	1	0	7.793	0.914	0.356	4.747	20.545	0.267	27.371	0.751	95.443	39.925	0	0	8.526	0	31.554
			420.423	24.509	1	0	8.157	0.972	0.367	4.897	20.929	0.278	27.622	0.758	95.793	39.861	0	0	8.39	0	31.96
			421.423	29.834	1	0	8.509	1.03	0.379	5.047	21.259	0.289	27.813	0.764	96.143	39.796	0	0	8.258	0	32.213
			422.423	29.834	1	0	8.486	1.022	0.375	4.996	21.407	0.287	27.937	0.766	96.418	39.712	0	0	8.303	0	32.383
			423.423	29.834	1	0	8.463	1.014	0.371	4.945	21.558	0.285	28.062	0.768	96.694	39.629	0	0	8.349	0	32.554
			424.423	29.834	1	0	8.396	0.997	0.364	4.855	21.764	0.28	28.272	0.77	96.96	39.529	0	0	8.423	0	32.895
			425.423	23.491	1	0	8.327	0.98	0.357	4.764	21.975	0.276	28.484	0.771	97.227	39.43	0	0	8.499	0	33.234
			426.423	23.491	1	0	8.258	0.963	0.35	4.673	22.19	0.271	28.699	0.773	97.493	39.33	0	0	8.577	0	33.571
			427.423	23.491	1	0	8.219	0.949	0.347	4.626	22.292	0.269	28.792	0.774	97.634	39.275	0	0	8.658	0	33.704
			428.423	23.491	1	0	8.179	0.936	0.343	4.578	22.394	0.266	28.885	0.775	97.775	39.219	0	0	8.742	0	33.833
			429.423	23.491	1	0	8.135	0.922	0.34	4.528	22.501	0.264	28.982	0.776	97.917	39.163	0	0	8.823	0	33.97
			430.423	23.491	1	0	8.09	0.908	0.336	4.477	22.608	0.261	29.078	0.778	98.058	39.108	0	0	8.905	0	34.102
			431.423	23.491	1	0	8.126	0.901	0.336	4.48	22.683	0.261	29.144	0.778	98.174	39.059	0	0	9.018	0	34.177
			432.423	23.491	1	0	8.164	0.895	0.336	4.484	22.757	0.262	29.225	0.779	98.271	39.006	0	0	9.123	0	34.271
			433.423	42.519	1	0	8.21	0.889	0.337	4.492	22.83	0.263	29.302	0.779	98.368	38.953	0	0	9.239	0	34.359
			434.423	42.519	1	0	8.241	0.882	0.337	4.494	22.899	0.263	29.373	0.78	98.466	38.899	0	0	9.34	0	34.432
			435.423	52.386	1	0	8.274	0.876	0.337	4.496	22.97	0.263	29.446	0.78	98.563	38.846	0	0	9.443	0	34.509
			436.423	52.386	1	0	8.307	0.87	0.337	4.498	23.042	0.263	29.521	0.781	98.66	38.793	0	0	9.549	0	34.589
			437.423	15.896	1	0	8.27	0.862	0.333	4.446	23.187	0.261	29.667	0.782	98.892	38.675	0	0	9.595	0	34.721
			438.423	15.896	1	0	8.232	0.854	0.33	4.395	23.335	0.258	29.815	0.783	99.123	38.557	0	0	9.64	0	34.853
			439.423	15.583	1	0	8.173	0.846	0.325	4.334	23.478	0.255	29.952	0.784	99.355	38.438	0	0	9.662	0	34.962
			440.424	15.583	1	0	8.122	0.83	0.319	4.247	23.778	0.25	30.256	0.786	99.818	38.202	0	0	9.786	0	35.229
			441.423	15.583	1	0	8.122	0.83	0.319	4.247	23.778	0.25	30.256	0.786	99.818	38.202	0	0	9.786	0	35.229
			442.423	24.353	1	0	8.2	0.83	0.321	4.275	23.848	0.252	30.324	0.786	99.994	38.14	0	0	9.885	0	35.274
			443.423	24.353	1	0	8.28	0.829	0.323	4.304	23.92	0.254	30.397	0.787	100.17	38.077	0	0	9.986	0	35.328
			444.423	23.726	1	0	8.367	0.829	0.325	4.335	23.994	0.256	30.476	0.787	100.346	38.015	0	0	10.096	0	35.392
			445.423	23.726	1	0	8.456	0.828	0.328	4.367	24.071	0.258	30.56	0.788	100.522	37.952	0	0	10.208	0	35.466
			446.423	23.726	1	0	8.547	0.828	0.33	4.399	24.154	0.26	30.65	0.788	100.698	37.89	0	0	10.323	0	35.55
			447.423	24.04	1	0	8.64	0.828	0.332	4.431	24.24	0.262	30.747	0.788	100.874	37.827	0	0	10.44	0	35.645
			448.423	24.823	1	0	8.702	0.823	0.332	4.432	24.399	0.262	30.912	0.789	101.108	37.737	0	0	10.577	0	35.83
			449.423	24.823	1	0	8.36	0.762	0.325	4.328	23.862	0.255	30.414	0.785	100.895	37.762	0	0	10.967	0	34.918
			450.423	24.823	1	0	7.998	0.702	0.317	4.228	23.21	0.247	29.774	0.78	100.682	37.788	0	0	11.395	0	33.678
			451.423	24.823	1	0	7.504	0.641	0.306	4.074	22.416	0.236	28.991	0.773	100.469	37.813	0	0	11.698	0	32.074
			452.423	20.516	1	0	6.982	0.581	0.294	3.919	21.465	0.225	28.009	0.766	100.256	37.839	0	0	12.017	0	29.936
			453.423	20.516	1	0	7.04	0.588	0.298	3.971	21.385	0.228	27.944	0.765	100.103	37.901	0	0	11.98	0	29.897
			454.423	18.715	1	0	7.098	0.594	0.302	4.023	21.307	0.231	27.878	0.764	99.95	37.964	0	0	11.943	0	29.858
			455.423	18.715	1	0	7.159	0.601	0.306	4.077	21.231	0.233	27.816	0.763	99.797	38.026	0	0	11.912	0	29.822
			456.423	18.715	1	0	7.22	0.608	0.31	4.131	21.156	0.236	27.753	0.762	99.644	38.089	0	0	11.882	0	29.786
			457.423	28.66	1	0	7.29	0.614	0.314	4.191	21.079	0.239	27.693	0.761	99.466	38.158	0	0	11.87	0	29.762
			458.423	28.66	1	0	7.309	0.617	0.315	4.203	21.083	0.24	27.71	0.761	99.413	38.184	0	0	11.839	0	29.842
			459.423	29.286	1	0	7.328	0.621	0.316	4.215	21.087	0.24	27.728	0.761	99.36	38.209	0	0	11.808	0	29.922
			460.423	29.286	1	0	7.335	0.624	0.317	4.221	21.089	0.241	27.747	0.76	99.306	38.235	0	0	11.759	0	30.005
			461.423	29.286	1	0	7.342	0.627	0.317	4.227	21.09	0.241	27.766	0.76	99.253	38.26	0	0	11.71	0	30.088
			462.423	29.286	1	0	7.349	0.63	0.317	4.233	21.091	0.241	27.785	0.759	99.2	38.286	0	0	11.663	0	30.169
			463.423	23.648	1	0	7.342	0.633	0.317	4.228	21.108	0.241	27.787	0.76	99.204	38.304	0	0	11.595	0	30.205
			464.423	23.648	1	0	7.329	0.636	0.316	4.218	21.125	0.24	27.792	0.76	99.209	38.323	0	0	11.516	0	30.247
			465.423	24.274	1	0	7.322	0.639	0.316	4.212	21.146	0.24	27.803	0.761	99.214	38.341	0	0	11.45	0	30.3
			466.423	24.274	1	0	7.315	0.643	0.315	4.206	21.167	0.24	27.813	0.761	99.218	38.36	0	0	11.385	0	30.353
			467.423	24.274	1	0	7.309	0.646	0.315	4.2	21.189	0.24	27.824	0.762	99.223	38.378	0	0	11.32	0	30.406
			468.423	25.371	1	0	7.344	0.65	0.317	4.223	21.189	0.241	27.8	0.762	99.197	38.422	0	0	11.301	0	30.421
			469.423	25.371	1	0	7.38	0.654	0.318	4.246	21.189	0.243	27.776	0.763	99.172	38.466	0	0	11.282	0	30.434
			470.423	25.371	1	0	7.437	0.658	0.321	4.279	21.203	0.245	27.772	0.763	99.147	38.51	0	0	11.297	0	30.493
			471.423	25.371	1	0	7.489	0.663	0.323	4.308	21.217	0.247	27.767	0.764	99.121	38.554	0	0	11.303	0	30.548
			472.423	26.545	1	0	7.541	0.667	0.325	4.338	21.231	0.249	27.762	0.765	99.096	38.598	0	0	11.309	0	30.604
			473.423	26.545	1	0	7.512	0.663	0.323	4.313	21.262	0.248	27.781	0.765	99.126	38.587	0	0	11.324	0	30.626
			474.423	26.545	1	0	7.473	0.659	0.321	4.28	21.299	0.246	27.807	0.766	99.172	38.57	0	0	11.34	0	30.655
			475.423	24.823	1	0	7.428	0.655	0.318	4.244	21.338	0.244	27.831	0.767	99.218	38.554	0	0	11.347	0	30.68
			476.423	24.823	1	0	7.393	0.65	0.316	4.214	21.379	0.243	27.86	0.767	99.265	38.538	0	0	11.37	0	30.715
			477.423	24.823	1	0	7.358	0.646	0.314	4.183	21.42	0.241	27.889	0.768	99.311	38.522	0	0	11.393	0	30.75
			478.423	23.1	1	0	7.323	0.641	0.311	4.153	21.46	0.239	27.917	0.769	99.357	38.506	0	0	11.417	0	30.783
			479.423	23.1	1	0	7.332	0.642	0.312	4.158	21.461	0.24	27.908	0.769	99.327	38.52	0	0	11.421	0	30.783
			480.423	23.726	1	0	7.341	0.642	0.312	4.163	21.462	0.24	27.899	0.769	99.297	38.533	0	0	11.426	0	30.784
			481.423	23.726	1	0	7.347	0.643	0.313	4.167	21.463	0.24	27.892	0.77	99.267	38.547	0	0	11.427	0	30.789
			482.423	23.726	1	0	7.354	0.644	0.313	4.171	21.464	0.241	27.885	0.77	99.237	38.561	0	0	11.428	0	30.794
			483.423	24.666	1	0	7.36	0.644	0.313	4.175	21.464	0.241	27.878	0.77	99.207	38.575	0	0	11.429	0	30.799
			484.423	24.666	1	0	7.378	0.646	0.315	4.196	21.415	0.242	27.812	0.77	99.17	38.587	0	0	11.415	0	30.676
			485.423	24.666	1	0	7.395	0.649	0.316	4.217	21.365	0.244	27.747	0.77	99.133	38.598	0	0	11.401	0	30.552
			486.423	24.118	1	0	7.413	0.651	0.318	4.238	21.316	0.245	27.682	0.77	99.096	38.61	0	0	11.387	0	30.429
			487.423	24.118	1	0	7.407	0.653	0.318	4.244	21.273	0.245	27.625	0.77	99.059	38.621	0	0	11.337	0	30.321
			488.423	24.118	1	0	7.39	0.656	0.318	4.244	21.234	0.245	27.567	0.77	99.047	38.626	0	0	11.271	0	30.202
			489.423	22.708	1	0	7.375	0.658	0.318	4.244	21.196	0.245	27.51	0.77	99.035	38.631	0	0	11.206	0	30.083
			490.423	22.708	1	0	7.359	0.66	0.318	4.244	21.158	0.245	27.453	0.771	99.024	38.635	0	0	11.142	0	29.965
			491.423	23.726	1	0	7.367	0.668	0.319	4.253	21.156	0.246	27.431	0.771	98.966	38.675	0	0	11.035	0	29.977
			492.423	23.726	1	0	7.375	0.675	0.32	4.262	21.154	0.247	27.408	0.772	98.908	38.714	0	0	10.931	0	29.986
			493.423	23.726	1	0	7.392	0.682	0.321	4.277	21.154	0.248	27.387	0.772	98.85	38.753	0	0	10.843	0	30.001
			494.423	24.588	1	0	7.42	0.688	0.323	4.3	21.133	0.249	27.362	0.772	98.753	38.804	0	0	10.788	0	30.019
			495.423	24.588	1	0	7.447	0.694	0.324	4.324	21.111	0.25	27.335	0.772	98.656	38.855	0	0	10.734	0	30.034
			496.423	24.979	1	0	7.458	0.694	0.325	4.337	21.077	0.251	27.305	0.772	98.577	38.872	0	0	10.75	0	29.989
			497.423	24.979	1	0	7.469	0.694	0.326	4.351	21.043	0.252	27.275	0.772	98.498	38.888	0	0	10.766	0	29.944
			498.423	24.979	1	0	7.52	0.694	0.33	4.394	20.977	0.254	27.203	0.771	98.419	38.904	0	0	10.839	0	29.804
			499.423	29.208	1	0	7.568	0.694	0.332	4.432	20.929	0.256	27.146	0.771	98.368	38.918	0	0	10.902	0	29.694
			500.423	29.208	1	0	7.566	0.686	0.332	4.422	20.952	0.255	27.201	0.77	98.503	38.788	0	0	11.028	0	29.63
			501.423	29.208	1	0	7.57	0.678	0.331	4.417	20.966	0.255	27.246	0.77	98.637	38.659	0	0	11.165	0	29.542
			502.423	26.545	1	0	7.599	0.668	0.332	4.432	20.944	0.255	27.254	0.768	98.778	38.503	0	0	11.369	0	29.33
			503.423	26.545	1	0	7.628	0.659	0.334	4.448	20.923	0.256	27.264	0.767	98.92	38.348	0	0	11.58	0	29.122
			504.423	26.545	1	0	7.659	0.649	0.335	4.463	20.905	0.257	27.277	0.766	99.061	38.193	0	0	11.799	0	28.918
			505.423	26.545	1	0	7.702	0.64	0.336	4.486	20.887	0.258	27.289	0.765	99.186	38.042	0	0	12.025	0	28.718
			506.423	26.467	1	0	7.632	0.632	0.333	4.439	20.893	0.255	27.317	0.765	99.311	37.892	0	0	12.079	0	28.554
			507.423	26.467	1	0	7.55	0.623	0.329	4.385	20.893	0.251	27.335	0.764	99.436	37.741	0	0	12.116	0	28.364
			508.423	27.407	1	0	7.468	0.615	0.325	4.332	20.891	0.248	27.351	0.764	99.561	37.591	0	0	12.153	0	28.168
			509.423	27.407	1	0	7.385	0.606	0.321	4.279	20.887	0.245	27.365	0.763	99.686	37.44	0	0	12.19	0	27.967
			510.423	27.407	1	0	7.296	0.597	0.317	4.221	20.887	0.241	27.387	0.763	99.83	37.287	0	0	12.225	0	27.776
			511.423	26.154	1	0	7.207	0.588	0.312	4.163	20.885	0.238	27.406	0.762	99.973	37.134	0	0	12.26	0	27.58
			512.423	26.154	1	0	7.113	0.579	0.308	4.102	20.881	0.234	27.421	0.761	100.117	36.982	0	0	12.289	0	27.37
			513.423	31.635	1	0	7.018	0.57	0.303	4.042	20.875	0.231	27.435	0.761	100.261	36.829	0	0	12.319	0	27.156
			514.423	31.635	1	0	6.924	0.561	0.299	3.982	20.868	0.227	27.446	0.76	100.404	36.676	0	0	12.348	0	26.935
			515.423	22.787	1	0	6.807	0.549	0.292	3.898	20.906	0.222	27.523	0.76	100.569	36.507	0	0	12.389	0	26.832
			516.423	23.726	1	0	7.222	0.615	0.296	3.944	22.191	0.226	28.992	0.765	100.877	36.426	0	0	11.744	0	30.042
			517.423	26.937	1	0	7.596	0.681	0.299	3.99	23.298	0.231	30.212	0.771	101.185	36.345	0	0	11.162	0	32.476
			518.423	26.937	1	0	8.034	0.746	0.306	4.079	24.293	0.238	31.254	0.777	101.493	36.264	0	0	10.768	0	34.39
			519.423	26.937	1	0	8.443	0.812	0.313	4.168	25.146	0.245	32.107	0.783	101.801	36.183	0	0	10.401	0	35.841
			520.423	26.937	1	0	8.824	0.877	0.319	4.257	25.874	0.252	32.801	0.789	102.109	36.101	0	0	10.058	0	36.928
			521.423	14.017	1	0	8.813	0.872	0.317	4.223	26.039	0.25	32.957	0.79	102.259	36.048	0	0	10.103	0	37.124
			522.423	14.017	1	0	8.801	0.863	0.314	4.189	26.193	0.249	33.111	0.791	102.456	35.96	0	0	10.204	0	37.267
			523.423	14.017	1	0	8.789	0.853	0.312	4.156	26.347	0.247	33.268	0.792	102.653	35.872	0	0	10.306	0	37.411
			524.423	14.017	1	0	8.766	0.843	0.309	4.117	26.502	0.245	33.423	0.793	102.85	35.784	0	0	10.398	0	37.548
			525.423	14.017	1	0	8.742	0.833	0.306	4.078	26.659	0.243	33.578	0.794	103.047	35.696	0	0	10.49	0	37.684
			526.423	14.017	1	0	8.717	0.824	0.303	4.041	26.808	0.241	33.743	0.794	103.19	35.622	0	0	10.58	0	37.852
			527.423	14.017	1	0	8.692	0.821	0.301	4.01	26.927	0.239	33.855	0.795	103.316	35.583	0	0	10.594	0	37.98
			528.423	14.017	1	0	8.671	0.817	0.299	3.981	27.05	0.238	33.972	0.796	103.441	35.543	0	0	10.611	0	38.115
			529.423	14.017	1	0	8.604	0.814	0.294	3.922	27.24	0.235	34.164	0.797	103.566	35.504	0	0	10.574	0	38.369
			530.423	14.017	1	0	8.555	0.811	0.291	3.877	27.391	0.232	34.341	0.798	103.619	35.474	0	0	10.552	0	38.608
			531.423	37.508	1	0	8.548	0.816	0.291	3.88	27.359	0.232	34.274	0.798	103.487	35.587	0	0	10.474	0	38.659
			532.423	37.508	1	0	8.535	0.822	0.291	3.878	27.343	0.232	34.224	0.799	103.355	35.701	0	0	10.389	0	38.737
			533.423	42.754	1	0	8.49	0.829	0.289	3.852	27.397	0.231	34.244	0.8	103.216	35.84	0	0	10.246	0	38.959
			534.423	42.754	1	0	8.446	0.836	0.287	3.827	27.455	0.23	34.269	0.801	103.077	35.979	0	0	10.108	0	39.188
			535.423	42.754	1	0	8.403	0.843	0.285	3.801	27.517	0.229	34.298	0.802	102.938	36.118	0	0	9.973	0	39.422
			536.423	20.359	1	0	8.393	0.853	0.285	3.803	27.494	0.229	34.23	0.803	102.799	36.278	0	0	9.835	0	39.532
			537.423	20.359	1	0	8.484	0.864	0.291	3.876	27.293	0.233	33.991	0.803	102.66	36.437	0	0	9.817	0	39.367
			538.423	20.359	1	0	8.568	0.875	0.296	3.945	27.106	0.237	33.77	0.803	102.521	36.597	0	0	9.791	0	39.226
			539.423	20.359	1	0	8.652	0.886	0.301	4.014	26.924	0.242	33.554	0.802	102.382	36.757	0	0	9.766	0	39.089
			540.423	20.359	1	0	8.735	0.897	0.306	4.083	26.746	0.246	33.344	0.802	102.243	36.917	0	0	9.741	0	38.957
			541.423	20.594	1	0	8.821	0.909	0.312	4.154	26.567	0.25	33.12	0.802	102.095	37.079	0	0	9.705	0	38.801
			542.423	20.594	1	0	8.907	0.921	0.317	4.226	26.392	0.254	32.901	0.802	101.947	37.241	0	0	9.67	0	38.649
			543.423	20.829	1	0	8.998	0.933	0.323	4.302	26.215	0.259	32.681	0.802	101.799	37.403	0	0	9.641	0	38.49
			544.423	20.829	1	0	9.089	0.946	0.328	4.378	26.043	0.263	32.468	0.802	101.65	37.565	0	0	9.612	0	38.335
			545.423	23.413	1	0	9.179	0.958	0.334	4.453	25.875	0.268	32.258	0.802	101.502	37.727	0	0	9.584	0	38.185
			546.423	23.413	1	0	9.25	0.967	0.338	4.513	25.745	0.271	32.114	0.802	101.382	37.869	0	0	9.562	0	38.117
			547.423	23.413	1	0	8.991	0.9	0.333	4.444	25.297	0.266	31.754	0.797	101.118	37.922	0	0	9.988	0	37.592
			548.423	22.239	1	0	8.705	0.833	0.328	4.374	24.753	0.26	31.273	0.792	100.854	37.975	0	0	10.452	0	36.814
			549.423	22.239	1	0	8.312	0.766	0.321	4.275	24.029	0.252	30.583	0.786	100.589	38.029	0	0	10.857	0	35.599
			550.423	22.239	1	0	7.887	0.698	0.313	4.176	23.163	0.244	29.711	0.78	100.325	38.082	0	0	11.294	0	33.955
			551.423	27.328	1	0	7.426	0.631	0.306	4.077	22.131	0.236	28.623	0.773	100.061	38.135	0	0	11.768	0	31.748
			552.423	27.328	1	0	7.467	0.637	0.308	4.113	22.081	0.238	28.609	0.772	99.913	38.198	0	0	11.727	0	31.814
			553.423	26.545	1	0	7.509	0.642	0.311	4.148	22.03	0.24	28.594	0.77	99.765	38.26	0	0	11.687	0	31.878
			554.423	26.545	1	0	7.563	0.648	0.314	4.191	21.979	0.242	28.574	0.769	99.617	38.323	0	0	11.667	0	31.932
			555.423	26.545	1	0	7.617	0.654	0.318	4.234	21.929	0.244	28.554	0.768	99.468	38.385	0	0	11.648	0	31.984
			556.423	27.093	1	0	7.637	0.653	0.319	4.25	21.903	0.244	28.582	0.766	99.364	38.388	0	0	11.688	0	32.045
			557.423	27.093	1	0	7.657	0.653	0.32	4.265	21.883	0.245	28.6	0.765	99.313	38.376	0	0	11.734	0	32.066
			558.423	27.798	1	0	7.663	0.652	0.32	4.272	21.863	0.245	28.617	0.764	99.262	38.364	0	0	11.76	0	32.084
			559.421	27.798	1	0	7.667	0.651	0.321	4.277	21.842	0.245	28.63	0.763	99.211	38.353	0	0	11.781	0	32.093
			560.423	27.798	1	0	7.67	0.65	0.321	4.283	21.82	0.245	28.642	0.762	99.16	38.341	0	0	11.802	0	32.102
			561.423	24.901	1	0	7.699	0.654	0.323	4.313	21.763	0.246	28.603	0.761	99.093	38.374	0	0	11.764	0	32.072
			562.423	24.901	1	0	7.728	0.659	0.326	4.343	21.707	0.248	28.564	0.76	99.026	38.406	0	0	11.726	0	32.041
			563.423	24.744	1	0	7.756	0.664	0.328	4.373	21.651	0.249	28.524	0.759	98.959	38.439	0	0	11.689	0	32.008
			564.423	24.744	1	0	7.796	0.668	0.331	4.409	21.599	0.251	28.488	0.758	98.892	38.471	0	0	11.668	0	31.983
			565.421	24.744	1	0	7.835	0.673	0.333	4.445	21.546	0.252	28.451	0.757	98.825	38.503	0	0	11.648	0	31.957
			566.423	24.744	1	0	7.874	0.677	0.336	4.48	21.495	0.254	28.415	0.756	98.757	38.536	0	0	11.627	0	31.93
			567.421	26.858	1	0	7.846	0.678	0.335	4.473	21.457	0.253	28.396	0.756	98.662	38.554	0	0	11.579	0	31.915
			568.421	26.858	1	0	7.819	0.678	0.335	4.465	21.42	0.253	28.377	0.755	98.567	38.573	0	0	11.531	0	31.902
			569.423	28.19	1	0	7.794	0.678	0.334	4.459	21.38	0.252	28.354	0.754	98.472	38.591	0	0	11.488	0	31.88
			570.423	28.19	1	0	7.77	0.679	0.334	4.454	21.341	0.252	28.331	0.753	98.377	38.61	0	0	11.445	0	31.858
			571.421	23.256	1	0	7.745	0.679	0.334	4.448	21.302	0.251	28.309	0.752	98.282	38.628	0	0	11.402	0	31.838
			572.421	23.256	1	0	7.716	0.678	0.333	4.44	21.259	0.25	28.292	0.751	98.197	38.645	0	0	11.374	0	31.824
			573.423	21.847	1	0	7.696	0.677	0.333	4.437	21.216	0.25	28.285	0.75	98.102	38.666	0	0	11.373	0	31.834
			574.421	21.847	1	0	7.676	0.675	0.332	4.427	21.202	0.249	28.295	0.749	98.079	38.662	0	0	11.376	0	31.85
			575.421	21.847	1	0	7.634	0.673	0.331	4.416	21.131	0.248	28.273	0.747	97.912	38.707	0	0	11.336	0	31.865
			576.421	28.894	1	0	7.597	0.672	0.33	4.403	21.088	0.246	28.268	0.746	97.817	38.728	0	0	11.309	0	31.881
			577.421	28.894	1	0	7.584	0.673	0.33	4.406	21.042	0.246	28.234	0.745	97.694	38.77	0	0	11.275	0	31.867
			578.423	28.894	1	0	7.571	0.674	0.331	4.408	20.996	0.246	28.2	0.745	97.571	38.811	0	0	11.24	0	31.853
			579.421	28.738	1	0	7.599	0.679	0.333	4.443	20.927	0.248	28.13	0.744	97.425	38.862	0	0	11.19	0	31.781
			580.421	28.738	1	0	7.602	0.68	0.334	4.45	20.9	0.248	28.109	0.744	97.351	38.887	0	0	11.182	0	31.771
			581.422	28.738	1	0	7.67	0.69	0.339	4.521	20.784	0.252	27.987	0.743	97.134	38.964	0	0	11.111	0	31.624
			582.422	25.919	1	0	7.703	0.695	0.342	4.565	20.687	0.254	27.907	0.741	96.942	39.007	0	0	11.089	0	31.514
			583.422	25.919	1	0	7.731	0.698	0.345	4.598	20.621	0.255	27.853	0.74	96.834	39.021	0	0	11.077	0	31.419
			584.422	25.527	1	0	7.69	0.693	0.342	4.567	20.64	0.253	27.894	0.74	96.84	38.976	0	0	11.096	0	31.443
			585.422	25.527	1	0	7.629	0.687	0.34	4.529	20.632	0.251	27.93	0.739	96.795	38.923	0	0	11.102	0	31.442
			586.422	25.527	1	0	7.59	0.686	0.339	4.516	20.581	0.25	27.918	0.737	96.652	38.918	0	0	11.061	0	31.408
			587.422	25.527	1	0	7.574	0.687	0.338	4.512	20.557	0.249	27.909	0.737	96.561	38.925	0	0	11.032	0	31.4
			588.422	26.545	1	0	7.607	0.686	0.341	4.544	20.501	0.251	27.847	0.736	96.485	38.943	0	0	11.082	0	31.289
			589.422	26.545	1	0	7.684	0.696	0.347	4.632	20.343	0.255	27.671	0.735	96.193	39.064	0	0	11.035	0	31.081
			590.422	25.371	1	0	7.74	0.701	0.352	4.692	20.239	0.258	27.557	0.734	96.009	39.133	0	0	11.037	0	30.928
			591.422	25.371	1	0	7.729	0.7	0.352	4.692	20.204	0.258	27.524	0.734	95.915	39.148	0	0	11.038	0	30.875
			592.422	25.371	1	0	7.717	0.699	0.352	4.693	20.168	0.258	27.491	0.734	95.822	39.162	0	0	11.039	0	30.822
			593.422	25.371	1	0	7.723	0.699	0.353	4.702	20.146	0.259	27.468	0.733	95.77	39.173	0	0	11.054	0	30.785
			594.422	31.009	1	0	7.687	0.698	0.351	4.684	20.123	0.258	27.449	0.733	95.736	39.167	0	0	11.011	0	30.734
			595.422	31.009	1	0	7.667	0.698	0.351	4.675	20.114	0.257	27.439	0.733	95.743	39.157	0	0	10.983	0	30.699
			596.422	32.731	1	0	7.678	0.699	0.351	4.681	20.118	0.257	27.44	0.733	95.79	39.145	0	0	10.989	0	30.684
			597.422	32.731	1	0	7.673	0.699	0.351	4.68	20.109	0.257	27.429	0.733	95.797	39.136	0	0	10.981	0	30.646
			598.422	32.731	1	0	7.695	0.699	0.352	4.695	20.103	0.258	27.425	0.733	95.832	39.119	0	0	11.007	0	30.614
			599.422	21.299	1	0	7.685	0.694	0.351	4.677	20.138	0.257	27.471	0.733	95.955	39.048	0	0	11.073	0	30.613
			600.422	21.299	1	0	7.679	0.689	0.35	4.662	20.174	0.256	27.518	0.733	96.078	38.976	0	0	11.147	0	30.615
			601.422	22.552	1	0	7.676	0.684	0.349	4.649	20.211	0.256	27.565	0.733	96.2	38.904	0	0	11.227	0	30.613
			602.422	22.552	1	0	7.674	0.679	0.348	4.637	20.247	0.255	27.611	0.733	96.323	38.832	0	0	11.307	0	30.611
			603.422	32.418	1	0	7.672	0.674	0.347	4.624	20.284	0.254	27.657	0.733	96.446	38.76	0	0	11.389	0	30.608
			604.422	32.418	1	0	7.659	0.669	0.345	4.605	20.32	0.253	27.694	0.734	96.578	38.684	0	0	11.445	0	30.578
			605.422	32.418	1	0	7.645	0.669	0.345	4.605	20.282	0.253	27.646	0.734	96.506	38.7	0	0	11.43	0	30.494
			606.422	29.051	1	0	7.643	0.669	0.346	4.612	20.246	0.254	27.6	0.734	96.434	38.716	0	0	11.431	0	30.415
			607.422	29.051	1	0	7.618	0.668	0.346	4.607	20.201	0.253	27.539	0.734	96.363	38.733	0	0	11.399	0	30.301
			608.422	29.051	1	0	7.594	0.668	0.345	4.602	20.156	0.253	27.478	0.734	96.291	38.749	0	0	11.367	0	30.188
			609.422	27.015	1	0	7.57	0.668	0.345	4.597	20.112	0.253	27.417	0.734	96.219	38.765	0	0	11.336	0	30.074
			610.423	27.015	1	0	7.505	0.659	0.34	4.531	20.207	0.25	27.522	0.734	96.367	38.696	0	0	11.391	0	30.203
			611.422	28.581	1	0	7.505	0.659	0.34	4.531	20.207	0.25	27.522	0.734	96.367	38.696	0	0	11.391	0	30.203
			612.422	28.581	1	0	7.473	0.654	0.337	4.497	20.261	0.248	27.582	0.735	96.441	38.661	0	0	11.419	0	30.282
			613.422	28.581	1	0	7.44	0.65	0.335	4.462	20.315	0.246	27.642	0.735	96.515	38.626	0	0	11.447	0	30.361
			614.422	22.787	1	0	7.407	0.645	0.332	4.428	20.37	0.244	27.702	0.735	96.59	38.591	0	0	11.476	0	30.44
			615.422	22.787	1	0	7.443	0.649	0.334	4.452	20.367	0.246	27.667	0.736	96.606	38.624	0	0	11.474	0	30.411
			616.422	23.178	1	0	7.479	0.652	0.336	4.476	20.364	0.247	27.631	0.737	96.622	38.656	0	0	11.472	0	30.382
			617.422	23.178	1	0	7.501	0.655	0.337	4.493	20.356	0.249	27.59	0.738	96.638	38.689	0	0	11.449	0	30.339
			618.422	23.178	1	0	7.521	0.658	0.338	4.51	20.347	0.25	27.548	0.739	96.654	38.721	0	0	11.424	0	30.297
			619.422	23.178	1	0	7.484	0.657	0.335	4.472	20.413	0.248	27.605	0.739	96.761	38.693	0	0	11.387	0	30.383
			620.422	26.545	1	0	7.446	0.656	0.333	4.434	20.48	0.246	27.664	0.74	96.867	38.665	0	0	11.35	0	30.472
			621.422	26.545	1	0	7.41	0.656	0.33	4.4	20.539	0.245	27.71	0.741	96.949	38.661	0	0	11.3	0	30.566
			622.422	24.509	1	0	7.398	0.655	0.329	4.384	20.579	0.244	27.733	0.742	97.03	38.656	0	0	11.288	0	30.61
			623.422	24.509	1	0	7.381	0.655	0.327	4.365	20.621	0.243	27.757	0.743	97.111	38.652	0	0	11.268	0	30.656
			624.422	24.509	1	0	7.365	0.655	0.326	4.346	20.663	0.242	27.781	0.744	97.192	38.647	0	0	11.248	0	30.702
			625.422	24.979	1	0	7.357	0.653	0.325	4.338	20.673	0.242	27.776	0.744	97.176	38.665	0	0	11.259	0	30.714
			626.422	24.979	1	0	7.376	0.653	0.326	4.348	20.681	0.243	27.75	0.745	97.18	38.679	0	0	11.292	0	30.677
			627.422	26.467	1	0	7.381	0.653	0.326	4.348	20.69	0.243	27.728	0.746	97.185	38.693	0	0	11.304	0	30.648
			628.422	26.467	1	0	7.386	0.653	0.326	4.349	20.7	0.244	27.706	0.747	97.189	38.707	0	0	11.316	0	30.62
			629.422	26.467	1	0	7.391	0.652	0.326	4.35	20.71	0.244	27.685	0.748	97.194	38.721	0	0	11.328	0	30.592
			630.422	25.684	1	0	7.358	0.658	0.326	4.345	20.655	0.244	27.592	0.749	97.111	38.791	0	0	11.188	0	30.491
			631.422	25.684	1	0	7.326	0.663	0.326	4.341	20.602	0.244	27.502	0.749	97.027	38.86	0	0	11.052	0	30.394
			632.422	25.684	1	0	7.291	0.668	0.325	4.334	20.551	0.244	27.416	0.75	96.944	38.929	0	0	10.914	0	30.305
			633.422	25.527	1	0	7.257	0.673	0.325	4.327	20.502	0.243	27.333	0.75	96.861	38.999	0	0	10.779	0	30.22
			634.422	25.527	1	0	7.224	0.678	0.324	4.32	20.455	0.243	27.252	0.751	96.777	39.068	0	0	10.647	0	30.14
			635.422	25.527	1	0	7.191	0.684	0.323	4.313	20.41	0.243	27.173	0.751	96.694	39.138	0	0	10.519	0	30.063
			636.422	26.154	1	0	7.158	0.685	0.322	4.288	20.438	0.242	27.174	0.752	96.814	39.115	0	0	10.454	0	30.033
			637.422	26.154	1	0	7.125	0.686	0.32	4.262	20.469	0.241	27.176	0.753	96.935	39.092	0	0	10.389	0	30.007
			638.422	25.606	1	0	7.111	0.687	0.319	4.248	20.5	0.24	27.185	0.754	97.055	39.068	0	0	10.352	0	29.994
			639.422	25.606	1	0	7.381	0.742	0.322	4.296	21.179	0.245	27.852	0.76	97.514	38.98	0	0	9.952	0	31.379
			640.422	25.606	1	0	7.631	0.796	0.326	4.344	21.777	0.25	28.407	0.767	97.972	38.892	0	0	9.582	0	32.453
			641.422	28.738	1	0	7.836	0.851	0.329	4.389	22.239	0.254	28.801	0.772	98.308	38.846	0	0	9.213	0	33.202
			642.422	28.738	1	0	8.088	0.905	0.334	4.459	22.689	0.26	29.154	0.778	98.644	38.8	0	0	8.939	0	33.833
			643.422	28.738	1	0	8.313	0.959	0.339	4.521	23.087	0.266	29.439	0.784	98.98	38.753	0	0	8.669	0	34.3
			644.422	28.738	1	0	8.525	1.013	0.344	4.583	23.433	0.272	29.66	0.79	99.316	38.707	0	0	8.414	0	34.619
			645.422	21.925	1	0	8.457	1.009	0.34	4.528	23.523	0.269	29.698	0.792	99.489	38.689	0	0	8.386	0	34.675
			646.422	21.925	1	0	8.398	1.005	0.336	4.477	23.616	0.267	29.746	0.794	99.661	38.67	0	0	8.354	0	34.749
			647.422	21.925	1	0	8.345	1.002	0.332	4.429	23.717	0.264	29.799	0.796	99.832	38.652	0	0	8.33	0	34.834
			648.422	21.925	1	0	8.293	0.998	0.329	4.382	23.821	0.262	29.855	0.798	100.003	38.633	0	0	8.306	0	34.923
			649.422	21.925	1	0	8.242	0.995	0.325	4.335	23.927	0.26	29.91	0.8	100.175	38.615	0	0	8.283	0	35.011
			650.422	21.925	1	0	8.192	0.992	0.322	4.288	24.037	0.258	29.968	0.802	100.346	38.596	0	0	8.26	0	35.103
			651.422	21.925	1	0	8.139	0.987	0.318	4.24	24.142	0.255	30.058	0.803	100.469	38.557	0	0	8.247	0	35.23
			652.422	21.925	1	0	8.086	0.981	0.314	4.189	24.269	0.253	30.171	0.804	100.617	38.494	0	0	8.24	0	35.371
			653.422	21.925	1	0	8.016	0.976	0.31	4.131	24.39	0.25	30.275	0.806	100.766	38.432	0	0	8.216	0	35.493
			654.422	33.201	1	0	7.951	0.97	0.306	4.076	24.508	0.247	30.378	0.807	100.914	38.369	0	0	8.197	0	35.612
			655.422	33.201	1	0	7.885	0.964	0.302	4.021	24.631	0.244	30.485	0.808	101.062	38.306	0	0	8.177	0	35.736
			656.422	33.201	1	0	7.82	0.959	0.297	3.966	24.759	0.241	30.596	0.809	101.21	38.244	0	0	8.157	0	35.866
			657.422	37.743	1	0	7.736	0.952	0.292	3.893	24.935	0.237	30.771	0.81	101.338	38.186	0	0	8.127	0	36.125
			658.422	37.743	1	0	7.675	0.951	0.289	3.851	25.008	0.234	30.847	0.811	101.358	38.172	0	0	8.072	0	36.25
			659.422	37.743	1	0	7.615	0.95	0.286	3.809	25.086	0.232	30.928	0.811	101.379	38.158	0	0	8.019	0	36.383
			660.422	16.444	1	0	7.568	0.949	0.283	3.773	25.162	0.23	31.013	0.811	101.4	38.144	0	0	7.978	0	36.521
			661.422	16.444	1	0	7.572	0.948	0.283	3.775	25.164	0.23	31.021	0.811	101.421	38.13	0	0	7.992	0	36.519
			662.422	16.992	1	0	7.577	0.946	0.283	3.777	25.167	0.23	31.029	0.811	101.442	38.117	0	0	8.006	0	36.516
			663.422	16.992	1	0	7.59	0.943	0.284	3.782	25.168	0.23	31.059	0.81	101.428	38.098	0	0	8.047	0	36.548
			664.422	16.992	1	0	7.604	0.94	0.284	3.788	25.169	0.23	31.089	0.81	101.414	38.079	0	0	8.089	0	36.582
			665.422	16.992	1	0	7.617	0.937	0.285	3.794	25.171	0.23	31.12	0.809	101.4	38.061	0	0	8.131	0	36.615
			666.422	16.835	1	0	7.625	0.934	0.285	3.796	25.177	0.23	31.154	0.808	101.386	38.042	0	0	8.167	0	36.654
			667.422	16.835	1	0	7.633	0.93	0.285	3.798	25.183	0.23	31.188	0.807	101.372	38.024	0	0	8.203	0	36.694
			668.422	15.583	1	0	7.64	0.927	0.285	3.8	25.19	0.23	31.222	0.807	101.358	38.005	0	0	8.24	0	36.733
			669.422	15.583	1	0	7.637	0.924	0.285	3.794	25.215	0.229	31.284	0.806	101.372	37.973	0	0	8.269	0	36.805
			670.422	15.583	1	0	7.406	0.866	0.279	3.725	24.795	0.223	31.002	0.8	101.048	38.005	0	0	8.549	0	36.357
			671.422	15.583	1	0	7.167	0.809	0.275	3.662	24.293	0.218	30.625	0.793	100.724	38.038	0	0	8.86	0	35.704
			672.422	15.583	1	0	6.91	0.752	0.27	3.598	23.702	0.212	30.136	0.786	100.4	38.07	0	0	9.193	0	34.804
			673.422	21.064	1	0	6.579	0.694	0.263	3.509	22.981	0.205	29.514	0.779	100.075	38.103	0	0	9.474	0	33.592
			674.422	21.064	1	0	6.227	0.637	0.257	3.421	22.138	0.198	28.735	0.77	99.751	38.135	0	0	9.773	0	31.989
			675.422	22.239	1	0	5.862	0.581	0.251	3.342	21.133	0.191	27.745	0.762	99.401	38.181	0	0	10.086	0	29.849
			676.422	22.239	1	0	5.898	0.584	0.254	3.381	21.03	0.192	27.709	0.759	99.214	38.2	0	0	10.094	0	29.804
			677.422	22.239	1	0	5.934	0.587	0.256	3.42	20.929	0.194	27.674	0.756	99.026	38.218	0	0	10.102	0	29.76
			678.422	22.943	1	0	5.938	0.59	0.258	3.44	20.832	0.194	27.643	0.754	98.838	38.237	0	0	10.058	0	29.723
			679.422	22.943	1	0	5.943	0.593	0.26	3.461	20.735	0.195	27.611	0.751	98.651	38.256	0	0	10.014	0	29.686
			680.422	22.943	1	0	5.948	0.597	0.261	3.482	20.64	0.195	27.58	0.748	98.463	38.274	0	0	9.971	0	29.648
			681.422	22.317	1	0	5.953	0.6	0.263	3.502	20.545	0.196	27.548	0.746	98.276	38.293	0	0	9.927	0	29.609
			682.422	22.317	1	0	5.964	0.604	0.264	3.524	20.474	0.197	27.499	0.745	98.137	38.332	0	0	9.872	0	29.565
			683.422	22.317	1	0	6.009	0.616	0.267	3.563	20.443	0.199	27.471	0.744	98.046	38.385	0	0	9.754	0	29.597
			684.422	20.751	1	0	6.067	0.628	0.271	3.608	20.419	0.201	27.447	0.744	97.956	38.438	0	0	9.661	0	29.634
			685.422	20.751	1	0	6.147	0.64	0.275	3.668	20.391	0.205	27.416	0.744	97.866	38.492	0	0	9.607	0	29.656
			686.422	21.612	1	0	6.226	0.652	0.28	3.727	20.361	0.208	27.382	0.744	97.775	38.545	0	0	9.553	0	29.668
			687.422	21.612	1	0	6.304	0.664	0.284	3.786	20.328	0.211	27.345	0.743	97.685	38.598	0	0	9.5	0	29.671
			688.422	21.612	1	0	6.351	0.665	0.286	3.82	20.304	0.213	27.333	0.743	97.613	38.605	0	0	9.545	0	29.656
			689.422	21.612	1	0	6.366	0.661	0.287	3.823	20.323	0.213	27.371	0.742	97.648	38.568	0	0	9.625	0	29.685
			690.422	23.491	1	0	6.382	0.657	0.287	3.827	20.341	0.213	27.407	0.742	97.683	38.531	0	0	9.708	0	29.71
			691.422	23.491	1	0	6.387	0.653	0.287	3.825	20.358	0.213	27.44	0.742	97.717	38.494	0	0	9.773	0	29.728
			692.422	23.491	1	0	6.391	0.65	0.287	3.822	20.375	0.213	27.473	0.742	97.752	38.457	0	0	9.84	0	29.745
			693.422	20.751	1	0	6.396	0.646	0.286	3.819	20.391	0.212	27.506	0.741	97.787	38.42	0	0	9.908	0	29.762
			694.422	20.751	1	0	6.417	0.649	0.288	3.836	20.378	0.213	27.471	0.742	97.805	38.42	0	0	9.887	0	29.687
			695.422	20.751	1	0	6.437	0.652	0.289	3.853	20.364	0.214	27.436	0.742	97.824	38.42	0	0	9.867	0	29.611
			696.422	20.751	1	0	6.451	0.656	0.29	3.865	20.353	0.215	27.403	0.743	97.843	38.42	0	0	9.837	0	29.538
			697.422	20.751	1	0	6.471	0.659	0.291	3.881	20.342	0.216	27.37	0.743	97.861	38.42	0	0	9.816	0	29.466
			698.422	23.883	1	0	6.491	0.663	0.292	3.897	20.331	0.217	27.336	0.744	97.88	38.42	0	0	9.796	0	29.394
			699.422	23.883	1	0	6.511	0.666	0.293	3.913	20.32	0.218	27.303	0.744	97.898	38.42	0	0	9.775	0	29.32
			700.422	26.389	1	0	6.557	0.67	0.295	3.94	20.334	0.22	27.295	0.745	97.898	38.445	0	0	9.79	0	29.341
			701.422	26.389	1	0	6.603	0.673	0.297	3.966	20.349	0.222	27.288	0.746	97.898	38.471	0	0	9.805	0	29.363
			702.422	26.389	1	0	6.645	0.677	0.299	3.992	20.358	0.224	27.272	0.746	97.898	38.496	0	0	9.816	0	29.365
			703.422	21.69	1	0	6.688	0.681	0.301	4.018	20.368	0.225	27.256	0.747	97.898	38.522	0	0	9.826	0	29.369
			704.422	21.69	1	0	6.731	0.684	0.303	4.044	20.377	0.227	27.241	0.748	97.898	38.547	0	0	9.837	0	29.373
			705.422	21.769	1	0	6.779	0.688	0.306	4.078	20.363	0.229	27.207	0.748	97.866	38.58	0	0	9.848	0	29.345
			706.422	21.769	1	0	6.817	0.691	0.308	4.101	20.367	0.23	27.197	0.749	97.859	38.598	0	0	9.864	0	29.349
			707.422	21.769	1	0	6.856	0.694	0.309	4.125	20.37	0.232	27.188	0.749	97.852	38.617	0	0	9.88	0	29.355
			708.422	21.769	1	0	6.895	0.697	0.311	4.149	20.375	0.233	27.179	0.75	97.845	38.635	0	0	9.897	0	29.362
			709.422	25.997	1	0	6.963	0.699	0.314	4.188	20.391	0.236	27.186	0.75	97.838	38.654	0	0	9.956	0	29.406
			710.422	25.997	1	0	7.001	0.698	0.315	4.199	20.447	0.236	27.244	0.75	97.875	38.626	0	0	10.036	0	29.5
			711.422	25.214	1	0	7.04	0.696	0.316	4.21	20.504	0.237	27.305	0.751	97.912	38.598	0	0	10.117	0	29.597
			712.422	25.214	1	0	7.08	0.694	0.317	4.221	20.563	0.238	27.367	0.751	97.949	38.57	0	0	10.2	0	29.699
			713.422	25.214	1	0	7.121	0.692	0.317	4.231	20.623	0.239	27.432	0.752	97.986	38.543	0	0	10.284	0	29.805
			714.422	25.214	1	0	7.074	0.683	0.315	4.197	20.632	0.237	27.456	0.751	97.975	38.501	0	0	10.352	0	29.795
			715.422	25.606	1	0	7.026	0.674	0.312	4.162	20.64	0.234	27.478	0.751	97.963	38.459	0	0	10.422	0	29.779
			716.422	25.606	1	0	6.949	0.665	0.308	4.113	20.629	0.232	27.476	0.751	97.951	38.418	0	0	10.449	0	29.707
			717.422	26.31	1	0	6.871	0.656	0.305	4.065	20.617	0.229	27.471	0.75	97.94	38.376	0	0	10.476	0	29.63
			718.422	26.31	1	0	6.794	0.647	0.301	4.016	20.603	0.226	27.465	0.75	97.928	38.334	0	0	10.504	0	29.548
			719.422	26.31	1	0	6.745	0.648	0.299	3.993	20.575	0.225	27.43	0.75	97.898	38.339	0	0	10.412	0	29.476
			720.422	27.798	1	0	6.697	0.649	0.298	3.97	20.55	0.223	27.397	0.75	97.868	38.343	0	0	10.322	0	29.41
			721.421	27.798	1	0	7.241	0.723	0.31	4.128	21.575	0.235	28.429	0.759	98.174	38.293	0	0	10.017	0	31.649
			722.422	27.798	1	0	7.848	0.797	0.327	4.363	22.297	0.252	28.989	0.769	98.48	38.242	0	0	9.849	0	32.76
			723.422	27.876	1	0	8.435	0.871	0.345	4.598	22.885	0.268	29.402	0.778	98.785	38.191	0	0	9.687	0	33.507
			724.421	27.876	1	0	9.003	0.945	0.363	4.834	23.363	0.285	29.7	0.787	99.091	38.14	0	0	9.53	0	33.975
			725.421	22.708	1	0	9.548	1.013	0.378	5.046	23.835	0.301	30.01	0.794	99.447	38.056	0	0	9.421	0	34.395
			726.422	22.708	1	0	9.551	1.006	0.375	5.006	24.023	0.299	30.176	0.796	99.776	37.941	0	0	9.49	0	34.568
			727.422	22.708	1	0	9.55	0.999	0.372	4.965	24.211	0.297	30.344	0.798	100.105	37.825	0	0	9.556	0	34.743
			728.422	22.708	1	0	9.549	0.992	0.369	4.923	24.401	0.295	30.513	0.8	100.434	37.709	0	0	9.623	0	34.918
			729.422	17.54	1	0	9.548	0.985	0.366	4.882	24.594	0.293	30.685	0.802	100.763	37.593	0	0	9.691	0	35.094
			730.421	17.54	1	0	9.523	0.975	0.362	4.826	24.799	0.29	30.904	0.802	100.932	37.5	0	0	9.763	0	35.393
			731.421	17.54	1	0	9.477	0.966	0.358	4.769	24.962	0.287	31.07	0.803	101.092	37.396	0	0	9.811	0	35.57
			732.421	17.54	1	0	9.43	0.957	0.353	4.711	25.125	0.284	31.237	0.804	101.252	37.292	0	0	9.859	0	35.744
			733.421	17.54	1	0	9.375	0.947	0.349	4.65	25.293	0.281	31.405	0.805	101.412	37.188	0	0	9.899	0	35.919
			734.421	17.54	1	0	9.319	0.938	0.344	4.588	25.464	0.278	31.576	0.806	101.571	37.084	0	0	9.94	0	36.096
			735.422	17.54	1	0	9.294	0.931	0.343	4.568	25.495	0.276	31.652	0.805	101.513	37.067	0	0	9.981	0	36.216
			736.422	50.506	1	0	9.215	0.918	0.338	4.504	25.615	0.272	31.836	0.805	101.462	37.021	0	0	10.044	0	36.494
			737.422	64.601	1	0	9.215	0.918	0.338	4.504	25.615	0.272	31.836	0.805	101.462	37.021	0	0	10.044	0	36.494
			738.421	64.601	1	0	9.166	0.911	0.335	4.467	25.676	0.269	31.924	0.804	101.437	36.998	0	0	10.065	0	36.626
			739.421	64.601	1	0	9.116	0.904	0.332	4.43	25.735	0.267	32.013	0.804	101.412	36.975	0	0	10.086	0	36.756
			740.421	64.601	1	0	9.065	0.897	0.329	4.393	25.794	0.265	32.102	0.804	101.386	36.952	0	0	10.106	0	36.886
			741.421	18.715	1	0	9.106	0.903	0.334	4.454	25.569	0.267	31.934	0.801	101.129	37.047	0	0	10.081	0	36.715
			742.421	17.697	1	0	9.146	0.91	0.339	4.515	25.349	0.27	31.768	0.798	100.872	37.141	0	0	10.055	0	36.546
			743.421	17.697	1	0	9.189	0.916	0.343	4.577	25.132	0.273	31.603	0.795	100.615	37.236	0	0	10.033	0	36.375
			744.421	17.697	1	0	9.232	0.922	0.348	4.639	24.92	0.276	31.44	0.793	100.358	37.331	0	0	10.011	0	36.206
			745.421	15.113	1	0	9.351	0.928	0.355	4.73	24.768	0.28	31.358	0.79	100.101	37.426	0	0	10.071	0	36.183
			746.421	15.113	1	0	9.449	0.931	0.36	4.797	24.684	0.283	31.345	0.787	99.922	37.48	0	0	10.149	0	36.232
			747.421	15.113	1	0	9.548	0.934	0.365	4.863	24.606	0.286	31.338	0.785	99.744	37.533	0	0	10.228	0	36.291
			748.421	15.113	1	0	9.643	0.936	0.37	4.927	24.535	0.289	31.339	0.783	99.565	37.586	0	0	10.302	0	36.364
			749.421	15.113	1	0	9.74	0.939	0.374	4.991	24.469	0.292	31.344	0.781	99.387	37.639	0	0	10.377	0	36.445
			750.421	22.708	1	0	9.838	0.941	0.379	5.054	24.408	0.295	31.353	0.778	99.209	37.693	0	0	10.453	0	36.534
			751.421	22.708	1	0	9.968	0.945	0.385	5.136	24.344	0.299	31.354	0.776	99.028	37.748	0	0	10.551	0	36.611
			752.421	21.142	1	0	9.538	0.875	0.378	5.037	23.633	0.29	30.772	0.768	98.512	37.86	0	0	10.896	0	35.726
			753.421	21.142	1	0	8.945	0.806	0.364	4.855	22.858	0.276	30.181	0.757	97.995	37.971	0	0	11.1	0	34.767
			754.421	21.142	1	0	8.331	0.737	0.351	4.674	21.958	0.261	29.437	0.746	97.479	38.082	0	0	11.31	0	33.442
			755.421	21.142	1	0	7.692	0.667	0.337	4.492	20.912	0.247	28.508	0.734	96.962	38.193	0	0	11.53	0	31.637
			756.421	33.749	1	0	7.007	0.596	0.322	4.288	19.741	0.232	27.402	0.72	96.513	38.269	0	0	11.758	0	29.244
			757.421	33.749	1	0	7.035	0.601	0.325	4.335	19.62	0.233	27.348	0.717	96.092	38.378	0	0	11.715	0	29.286
			758.421	34.063	1	0	7.075	0.605	0.329	4.388	19.509	0.235	27.298	0.715	95.67	38.487	0	0	11.693	0	29.337
			759.421	34.063	1	0	7.092	0.61	0.332	4.427	19.397	0.236	27.246	0.712	95.248	38.596	0	0	11.632	0	29.381
			760.421	34.063	1	0	7.109	0.614	0.335	4.466	19.287	0.238	27.193	0.709	94.827	38.705	0	0	11.573	0	29.423
			761.421	29.677	1	0	7.153	0.622	0.339	4.52	19.202	0.24	27.124	0.708	94.565	38.791	0	0	11.51	0	29.399
			762.421	29.677	1	0	7.237	0.635	0.344	4.593	19.155	0.244	27.073	0.708	94.317	38.913	0	0	11.406	0	29.472
			763.421	29.129	1	0	7.321	0.648	0.35	4.667	19.107	0.248	27.018	0.707	94.07	39.036	0	0	11.306	0	29.537
			764.421	29.129	1	0	7.402	0.661	0.356	4.74	19.056	0.251	26.96	0.707	93.822	39.159	0	0	11.207	0	29.588
			765.421	29.129	1	0	7.5	0.674	0.362	4.825	19.005	0.256	26.9	0.707	93.574	39.282	0	0	11.136	0	29.634
			766.421	32.418	1	0	7.563	0.683	0.365	4.867	19.02	0.258	26.894	0.707	93.544	39.316	0	0	11.067	0	29.677
			767.421	32.418	1	0	7.624	0.693	0.368	4.91	19.033	0.261	26.885	0.708	93.514	39.351	0	0	10.998	0	29.71
			768.421	31.557	1	0	7.669	0.699	0.37	4.929	19.083	0.262	26.91	0.709	93.604	39.33	0	0	10.973	0	29.74
			769.421	31.557	1	0	7.714	0.705	0.371	4.948	19.133	0.264	26.933	0.71	93.694	39.309	0	0	10.948	0	29.766
			770.421	31.557	1	0	7.78	0.71	0.374	4.98	19.186	0.266	26.957	0.712	93.785	39.288	0	0	10.953	0	29.794
			771.421	27.328	1	0	7.845	0.716	0.376	5.012	19.238	0.268	26.981	0.713	93.875	39.268	0	0	10.958	0	29.821
			772.421	27.328	1	0	7.837	0.713	0.373	4.975	19.357	0.267	27.075	0.715	94.153	39.175	0	0	10.992	0	29.903
			773.421	27.328	1	0	7.826	0.709	0.371	4.942	19.446	0.266	27.132	0.717	94.405	39.11	0	0	11.036	0	29.942
			774.421	24.823	1	0	7.811	0.705	0.368	4.908	19.537	0.264	27.191	0.718	94.658	39.045	0	0	11.078	0	29.983
			775.421	24.823	1	0	7.776	0.701	0.365	4.861	19.627	0.263	27.252	0.72	94.91	38.98	0	0	11.09	0	30.029
			776.421	24.823	1	0	7.741	0.697	0.361	4.814	19.719	0.261	27.314	0.722	95.163	38.916	0	0	11.102	0	30.075
			777.421	28.503	1	0	7.734	0.697	0.359	4.791	19.795	0.26	27.35	0.724	95.336	38.892	0	0	11.095	0	30.122
			778.421	28.503	1	0	7.726	0.697	0.357	4.763	19.892	0.259	27.41	0.726	95.508	38.869	0	0	11.077	0	30.225
			779.421	28.503	1	0	7.722	0.698	0.355	4.737	19.991	0.259	27.467	0.728	95.679	38.846	0	0	11.067	0	30.321
			780.421	30.461	1	0	7.719	0.698	0.353	4.712	20.09	0.258	27.525	0.73	95.851	38.823	0	0	11.056	0	30.417
			781.421	30.461	1	0	7.72	0.698	0.352	4.689	20.193	0.257	27.584	0.732	96.022	38.8	0	0	11.052	0	30.517
			782.421	30.461	1	0	7.693	0.698	0.349	4.647	20.3	0.256	27.657	0.734	96.196	38.774	0	0	11.024	0	30.642
			783.421	24.666	1	0	7.657	0.695	0.345	4.599	20.41	0.254	27.742	0.736	96.388	38.723	0	0	11.02	0	30.757
			784.421	24.666	1	0	7.628	0.692	0.342	4.556	20.517	0.252	27.826	0.737	96.58	38.672	0	0	11.024	0	30.867
			785.421	26.937	1	0	7.598	0.689	0.338	4.512	20.626	0.25	27.911	0.739	96.772	38.621	0	0	11.028	0	30.979
			786.421	26.937	1	0	7.566	0.686	0.335	4.468	20.736	0.248	27.993	0.741	96.965	38.57	0	0	11.03	0	31.085
			787.421	26.937	1	0	7.554	0.685	0.334	4.447	20.799	0.248	28.025	0.742	97.09	38.554	0	0	11.032	0	31.13
			788.421	27.798	1	0	7.542	0.684	0.332	4.426	20.861	0.247	28.057	0.744	97.215	38.538	0	0	11.034	0	31.175
			789.421	27.798	1	0	7.552	0.686	0.332	4.425	20.897	0.247	28.052	0.745	97.296	38.559	0	0	11.012	0	31.195
			790.421	25.527	1	0	7.584	0.688	0.333	4.438	20.932	0.248	28.049	0.746	97.377	38.58	0	0	11.024	0	31.219
			791.421	25.527	1	0	7.622	0.69	0.334	4.454	20.965	0.25	28.044	0.748	97.458	38.601	0	0	11.044	0	31.241
			792.421	25.527	1	0	7.66	0.692	0.335	4.471	20.999	0.251	28.04	0.749	97.539	38.621	0	0	11.064	0	31.263
			793.421	24.509	1	0	7.662	0.689	0.335	4.467	21.012	0.251	28.036	0.749	97.606	38.605	0	0	11.123	0	31.229
			794.421	24.509	1	0	7.651	0.684	0.334	4.453	21.03	0.25	28.042	0.75	97.687	38.575	0	0	11.194	0	31.196
			795.421	24.509	1	0	7.64	0.678	0.333	4.44	21.049	0.25	28.048	0.75	97.768	38.545	0	0	11.265	0	31.161
			796.421	24.901	1	0	7.616	0.673	0.331	4.419	21.066	0.249	28.047	0.751	97.849	38.515	0	0	11.317	0	31.111
			797.421	24.901	1	0	7.591	0.668	0.33	4.398	21.083	0.248	28.044	0.752	97.931	38.485	0	0	11.369	0	31.059
			798.421	23.648	1	0	7.566	0.662	0.328	4.377	21.099	0.247	28.041	0.752	98.012	38.455	0	0	11.422	0	31.003
			799.421	23.648	1	0	7.564	0.66	0.328	4.38	21.071	0.247	28.019	0.752	98.002	38.459	0	0	11.463	0	30.961
			800.421	23.648	1	0	7.561	0.657	0.329	4.383	21.044	0.247	27.998	0.752	97.993	38.464	0	0	11.503	0	30.918
			801.421	23.491	1	0	7.55	0.655	0.329	4.381	21.012	0.247	27.974	0.751	97.984	38.469	0	0	11.53	0	30.871
			802.421	23.491	1	0	7.538	0.652	0.328	4.379	20.981	0.247	27.95	0.751	97.975	38.473	0	0	11.557	0	30.823
			803.421	23.491	1	0	7.525	0.648	0.328	4.375	20.95	0.246	27.934	0.75	98.021	38.438	0	0	11.613	0	30.733
			804.421	27.172	1	0	7.515	0.645	0.327	4.366	20.957	0.245	27.959	0.75	98.093	38.376	0	0	11.66	0	30.694
			805.421	27.172	1	0	7.53	0.641	0.328	4.376	20.94	0.246	27.947	0.749	98.164	38.313	0	0	11.744	0	30.578
			806.421	27.798	1	0	7.543	0.632	0.327	4.36	21.02	0.245	28.022	0.75	98.334	38.158	0	0	11.932	0	30.507
			807.421	27.798	1	0	7.555	0.623	0.326	4.345	21.102	0.245	28.097	0.751	98.503	38.003	0	0	12.126	0	30.436
			808.421	27.798	1	0	7.569	0.614	0.325	4.329	21.184	0.244	28.172	0.752	98.672	37.848	0	0	12.326	0	30.364
			809.421	26.075	1	0	7.529	0.604	0.321	4.285	21.257	0.242	28.248	0.752	98.843	37.693	0	0	12.455	0	30.29
			810.421	26.075	1	0	7.489	0.595	0.318	4.241	21.328	0.24	28.322	0.753	99.015	37.538	0	0	12.588	0	30.208
			811.421	26.624	1	0	7.447	0.585	0.315	4.197	21.397	0.237	28.393	0.754	99.186	37.382	0	0	12.723	0	30.117
			812.421	26.624	1	0	7.378	0.582	0.312	4.161	21.37	0.235	28.37	0.753	99.2	37.35	0	0	12.669	0	30.015
			813.421	26.624	1	0	7.31	0.579	0.309	4.125	21.344	0.233	28.349	0.753	99.214	37.317	0	0	12.615	0	29.918
			814.421	25.214	1	0	7.288	0.579	0.308	4.11	21.359	0.232	28.372	0.753	99.209	37.311	0	0	12.591	0	29.956
			815.421	25.214	1	0	7.267	0.578	0.307	4.094	21.374	0.231	28.396	0.753	99.204	37.304	0	0	12.568	0	29.996
			816.421	26.624	1	0	7.276	0.574	0.308	4.101	21.347	0.231	28.389	0.752	99.214	37.262	0	0	12.683	0	29.91
			817.421	26.624	1	0	7.288	0.569	0.308	4.109	21.323	0.231	28.386	0.751	99.223	37.22	0	0	12.804	0	29.833
			818.421	26.154	1	0	7.269	0.565	0.307	4.098	21.308	0.231	28.392	0.75	99.232	37.179	0	0	12.873	0	29.776
			819.421	26.154	1	0	7.251	0.56	0.306	4.086	21.293	0.23	28.397	0.75	99.241	37.137	0	0	12.944	0	29.715
			820.421	29.599	1	0	7.206	0.552	0.304	4.055	21.291	0.228	28.42	0.749	99.295	37.058	0	0	13.048	0	29.63
			821.421	22.708	1	0	7.237	0.553	0.306	4.082	21.244	0.229	28.407	0.748	99.235	37.063	0	0	13.097	0	29.609
			822.421	22.708	1	0	7.262	0.553	0.308	4.105	21.197	0.23	28.394	0.747	99.174	37.067	0	0	13.135	0	29.59
			823.421	22.708	1	0	7.32	0.553	0.312	4.154	21.114	0.232	28.341	0.745	99.114	37.072	0	0	13.233	0	29.484
			824.421	16.444	1	0	7.379	0.553	0.315	4.204	21.035	0.234	28.292	0.744	99.054	37.077	0	0	13.333	0	29.388
			825.421	16.444	1	0	7.375	0.548	0.315	4.2	21.023	0.234	28.32	0.742	99.14	36.979	0	0	13.459	0	29.293
			826.421	16.444	1	0	7.371	0.543	0.315	4.195	21.009	0.233	28.348	0.741	99.225	36.882	0	0	13.587	0	29.196
			827.421	18.402	1	0	7.331	0.537	0.313	4.17	20.996	0.231	28.375	0.74	99.311	36.785	0	0	13.65	0	29.096
			828.421	18.402	1	0	7.29	0.532	0.311	4.145	20.982	0.23	28.4	0.739	99.397	36.687	0	0	13.713	0	28.992
			829.421	20.829	1	0	7.248	0.526	0.309	4.119	20.966	0.228	28.424	0.738	99.482	36.59	0	0	13.776	0	28.885
			830.421	20.829	1	0	7.331	0.534	0.313	4.172	20.973	0.231	28.465	0.737	99.346	36.643	0	0	13.727	0	29.074
			831.421	24.901	1	0	7.414	0.542	0.317	4.225	20.979	0.233	28.502	0.736	99.209	36.697	0	0	13.679	0	29.254
			832.421	24.901	1	0	7.496	0.55	0.321	4.28	20.972	0.236	28.52	0.735	99.072	36.75	0	0	13.632	0	29.39
			833.421	21.455	1	0	7.578	0.558	0.325	4.336	20.963	0.239	28.535	0.735	98.936	36.803	0	0	13.586	0	29.519
			834.421	21.455	1	0	7.661	0.568	0.33	4.394	20.953	0.242	28.541	0.734	98.744	36.896	0	0	13.499	0	29.69
			835.421	21.455	1	0	7.648	0.567	0.329	4.383	20.971	0.241	28.576	0.734	98.709	36.896	0	0	13.485	0	29.764
			836.421	32.027	1	0	7.608	0.567	0.326	4.353	21.003	0.239	28.638	0.733	98.674	36.896	0	0	13.421	0	29.894
			837.421	32.027	1	0	7.594	0.572	0.327	4.36	20.949	0.239	28.622	0.732	98.542	36.989	0	0	13.272	0	30.007
			838.421	36.803	1	0	7.581	0.578	0.328	4.368	20.895	0.239	28.607	0.73	98.41	37.081	0	0	13.126	0	30.121
			839.421	36.803	1	0	7.458	0.583	0.325	4.333	20.742	0.237	28.459	0.729	98.278	37.174	0	0	12.795	0	29.953
			840.421	25.292	1	0	7.394	0.588	0.325	4.333	20.588	0.236	28.295	0.728	98.146	37.267	0	0	12.572	0	29.747
			841.421	25.292	1	0	7.333	0.593	0.325	4.332	20.439	0.236	28.138	0.726	98.014	37.359	0	0	12.357	0	29.552
			842.421	22.004	1	0	7.274	0.599	0.325	4.332	20.296	0.236	27.987	0.725	97.882	37.452	0	0	12.148	0	29.367
			843.421	22.004	1	0	7.236	0.597	0.324	4.321	20.235	0.235	27.92	0.725	97.907	37.422	0	0	12.11	0	29.173
			844.421	22.004	1	0	7.197	0.596	0.323	4.31	20.175	0.234	27.853	0.724	97.933	37.392	0	0	12.073	0	28.98
			845.421	34.846	1	0	7.126	0.595	0.321	4.285	20.086	0.233	27.748	0.724	97.958	37.361	0	0	11.98	0	28.701
			846.421	34.846	1	0	7.057	0.594	0.32	4.261	20	0.231	27.647	0.723	97.984	37.331	0	0	11.89	0	28.428
			847.421	36.725	1	0	6.962	0.596	0.316	4.214	19.961	0.229	27.594	0.723	97.995	37.336	0	0	11.68	0	28.319
			848.421	36.725	1	0	6.871	0.599	0.313	4.167	19.93	0.226	27.552	0.723	98.007	37.341	0	0	11.478	0	28.236
			849.421	36.725	1	0	6.808	0.601	0.31	4.139	19.889	0.225	27.495	0.723	98.019	37.345	0	0	11.323	0	28.116
			850.421	24.118	1	0	6.747	0.604	0.308	4.111	19.852	0.223	27.444	0.723	98.03	37.35	0	0	11.173	0	28.01
			851.421	24.118	1	0	7.036	0.675	0.313	4.167	20.645	0.228	28.317	0.729	98.225	37.387	0	0	10.426	0	30.076
			852.421	24.118	1	0	7.233	0.738	0.312	4.166	21.395	0.23	29.106	0.735	98.533	37.341	0	0	9.804	0	31.713
			853.421	24.118	1	0	7.474	0.801	0.314	4.185	22.145	0.233	29.859	0.742	98.841	37.294	0	0	9.335	0	33.18
			854.421	16.366	1	0	7.669	0.864	0.313	4.179	22.883	0.235	30.574	0.748	99.149	37.248	0	0	8.882	0	34.496
			855.421	16.366	1	0	7.847	0.926	0.313	4.172	23.559	0.236	31.192	0.755	99.457	37.202	0	0	8.47	0	35.561
			856.421	16.366	1	0	7.8	0.927	0.31	4.129	23.664	0.234	31.26	0.757	99.494	37.255	0	0	8.412	0	35.762
			857.421	16.366	1	0	7.754	0.928	0.306	4.086	23.773	0.233	31.332	0.759	99.531	37.308	0	0	8.354	0	35.969
			858.421	16.366	1	0	7.728	0.929	0.305	4.062	23.842	0.232	31.356	0.76	99.568	37.361	0	0	8.318	0	36.088
			859.421	16.366	1	0	7.697	0.93	0.303	4.034	23.912	0.231	31.381	0.762	99.605	37.415	0	0	8.277	0	36.208
			860.421	16.366	1	0	7.667	0.931	0.3	4.006	23.985	0.229	31.407	0.764	99.642	37.468	0	0	8.236	0	36.33
			861.421	16.366	1	0	7.571	0.92	0.293	3.907	24.265	0.224	31.693	0.766	99.871	37.392	0	0	8.231	0	36.751
			862.421	16.366	1	0	7.476	0.909	0.286	3.809	24.56	0.219	31.992	0.768	100.101	37.315	0	0	8.226	0	37.186
			863.421	16.366	1	0	7.372	0.898	0.277	3.7	24.91	0.214	32.353	0.77	100.33	37.239	0	0	8.211	0	37.72
			864.421	16.366	1	0	7.268	0.887	0.269	3.591	25.282	0.208	32.736	0.772	100.559	37.162	0	0	8.196	0	38.275
			865.421	16.366	1	0	7.165	0.876	0.261	3.482	25.679	0.202	33.142	0.775	100.789	37.086	0	0	8.181	0	38.854
			866.421	31.713	1	0	7.121	0.875	0.258	3.443	25.814	0.2	33.25	0.776	100.86	37.102	0	0	8.14	0	39.053
			867.421	31.713	1	0	7.078	0.874	0.255	3.403	25.953	0.199	33.362	0.778	100.932	37.118	0	0	8.1	0	39.257
			868.421	35.629	1	0	7.035	0.873	0.252	3.363	26.097	0.197	33.478	0.78	101.004	37.134	0	0	8.059	0	39.467
			869.421	35.629	1	0	6.992	0.872	0.249	3.324	26.246	0.195	33.598	0.781	101.076	37.151	0	0	8.02	0	39.682
			870.421	35.629	1	0	6.844	0.881	0.248	3.313	25.793	0.195	32.891	0.784	100.939	37.264	0	0	7.77	0	38.673
			871.421	17.462	1	0	6.704	0.89	0.248	3.302	25.37	0.195	32.226	0.787	100.803	37.378	0	0	7.535	0	37.691
			872.421	17.462	1	0	6.573	0.899	0.247	3.29	24.974	0.195	31.6	0.79	100.666	37.491	0	0	7.314	0	36.733
			873.421	17.462	1	0	6.449	0.907	0.246	3.279	24.603	0.195	31.008	0.793	100.529	37.605	0	0	7.106	0	35.797
			874.421	16.914	1	0	6.298	0.916	0.245	3.261	24.182	0.195	30.361	0.796	100.393	37.718	0	0	6.873	0	34.715
			875.421	16.914	1	0	6.158	0.925	0.243	3.242	23.792	0.194	29.757	0.8	100.256	37.832	0	0	6.655	0	33.668
			876.421	16.914	1	0	6.026	0.934	0.242	3.224	23.431	0.194	29.191	0.803	100.119	37.945	0	0	6.451	0	32.655
			877.421	16.914	1	0	5.902	0.943	0.24	3.205	23.094	0.194	28.66	0.806	99.983	38.059	0	0	6.258	0	31.675
			878.421	16.914	1	0	6.047	0.97	0.251	3.349	22.685	0.202	28.265	0.803	99.844	38.156	0	0	6.235	0	30.909
			879.421	16.914	1	0	6.19	0.997	0.262	3.493	22.305	0.209	27.894	0.8	99.705	38.253	0	0	6.212	0	30.171
			880.421	16.914	1	0	6.333	1.023	0.273	3.636	21.951	0.217	27.546	0.797	99.566	38.35	0	0	6.189	0	29.459
			881.42	16.914	1	0	6.495	1.05	0.286	3.812	21.504	0.227	27.088	0.794	99.427	38.448	0	0	6.186	0	28.456
			882.42	16.914	1	0	6.441	1.008	0.293	3.904	20.776	0.23	26.417	0.786	99.105	38.513	0	0	6.388	0	26.972
			883.421	16.914	1	0	6.383	0.966	0.3	3.995	20.067	0.234	25.746	0.779	98.783	38.577	0	0	6.605	0	25.414
			884.421	16.914	1	0	6.172	0.907	0.296	3.951	19.541	0.229	25.233	0.774	98.544	38.621	0	0	6.806	0	24.218
			885.421	14.33	1	0	5.947	0.847	0.293	3.907	18.956	0.225	24.639	0.769	98.306	38.665	0	0	7.02	0	22.74
			886.42	14.33	1	0	5.738	0.788	0.293	3.905	18.202	0.224	23.82	0.764	98.067	38.709	0	0	7.286	0	20.511
			887.42	14.33	1	0	5.824	0.798	0.3	4.002	18.041	0.229	23.621	0.764	97.94	38.77	0	0	7.303	0	19.982
			888.421	14.33	1	0	5.911	0.807	0.307	4.1	17.889	0.235	23.432	0.763	97.813	38.83	0	0	7.321	0	19.476
			889.421	12.999	1	0	5.923	0.807	0.309	4.121	17.832	0.236	23.369	0.763	97.718	38.844	0	0	7.341	0	19.303
			890.42	12.999	1	0	5.938	0.806	0.311	4.145	17.775	0.237	23.306	0.763	97.623	38.858	0	0	7.366	0	19.127
			891.42	12.999	1	0	5.94	0.806	0.312	4.156	17.733	0.238	23.264	0.762	97.528	38.872	0	0	7.374	0	19.019
			892.42	12.999	1	0	5.942	0.805	0.312	4.167	17.691	0.238	23.222	0.762	97.433	38.885	0	0	7.382	0	18.911
			893.42	42.519	1	0	5.944	0.804	0.313	4.177	17.65	0.239	23.18	0.761	97.338	38.899	0	0	7.389	0	18.803
			894.42	42.519	1	0	5.945	0.804	0.314	4.188	17.609	0.239	23.139	0.761	97.243	38.913	0	0	7.397	0	18.696
			895.42	42.519	1	0	5.966	0.809	0.317	4.222	17.536	0.241	23.07	0.76	97.009	39.001	0	0	7.375	0	18.615
			896.42	48.392	1	0	5.987	0.814	0.319	4.257	17.464	0.242	23.002	0.759	96.775	39.089	0	0	7.352	0	18.533
			897.42	48.392	1	0	6.008	0.82	0.322	4.291	17.392	0.244	22.935	0.758	96.541	39.177	0	0	7.33	0	18.453
			898.42	48.392	1	0	6.025	0.825	0.324	4.323	17.324	0.246	22.869	0.758	96.307	39.265	0	0	7.303	0	18.378
			899.42	27.563	1	0	6.042	0.83	0.327	4.354	17.255	0.247	22.804	0.757	96.073	39.353	0	0	7.277	0	18.302
			900.42	27.563	1	0	6.031	0.825	0.327	4.356	17.206	0.247	22.767	0.756	95.834	39.383	0	0	7.31	0	18.246
			901.42	35.237	1	0	6.151	0.81	0.328	4.373	17.458	0.247	23.173	0.753	95.804	39.316	0	0	7.595	0	19.479
			902.42	35.237	1	0	6.292	0.795	0.33	4.399	17.726	0.248	23.601	0.751	95.774	39.249	0	0	7.918	0	20.733
			903.42	35.237	1	0	6.446	0.779	0.332	4.426	18.024	0.249	24.071	0.749	95.744	39.182	0	0	8.27	0	22.059
			904.42	21.299	1	0	6.714	0.778	0.345	4.598	18.07	0.256	24.326	0.743	95.494	39.231	0	0	8.629	0	22.88
			905.421	21.299	1	0	7.432	0.775	0.372	4.955	18.552	0.272	25.331	0.732	94.994	39.328	0	0	9.584	0	25.805
			906.42	18.871	1	0	7.432	0.775	0.372	4.955	18.552	0.272	25.331	0.732	94.994	39.328	0	0	9.584	0	25.805
			907.42	18.871	1	0	7.854	0.774	0.385	5.134	18.92	0.28	25.998	0.728	94.744	39.377	0	0	10.145	0	27.599
			908.42	18.871	1	0	8.241	0.773	0.393	5.243	19.441	0.285	26.848	0.724	94.493	39.425	0	0	10.664	0	29.732
			909.42	18.871	1	0	8.091	0.754	0.389	5.189	19.246	0.281	26.657	0.722	94.246	39.49	0	0	10.735	0	29.379
			910.42	23.178	1	0	7.939	0.735	0.385	5.135	19.041	0.277	26.452	0.72	93.998	39.555	0	0	10.807	0	28.989
			911.42	23.178	1	0	7.784	0.715	0.381	5.081	18.827	0.273	26.235	0.718	93.75	39.62	0	0	10.881	0	28.56
			912.42	23.178	1	0	7.586	0.696	0.375	4.995	18.62	0.268	26.033	0.715	93.502	39.685	0	0	10.895	0	28.158
			913.42	22.63	1	0	7.387	0.677	0.368	4.909	18.405	0.262	25.82	0.713	93.254	39.749	0	0	10.909	0	27.723
			914.42	22.63	1	0	7.374	0.686	0.364	4.848	18.625	0.26	26.016	0.716	93.511	39.685	0	0	10.747	0	28.115
			915.42	17.305	1	0	7.525	0.713	0.368	4.901	18.864	0.264	26.254	0.719	93.685	39.641	0	0	10.555	0	28.636
			916.42	17.305	1	0	7.745	0.74	0.375	5	19.089	0.271	26.443	0.722	93.859	39.597	0	0	10.47	0	29.026
			917.42	19.185	1	0	7.902	0.766	0.379	5.057	19.311	0.275	26.644	0.725	94.033	39.553	0	0	10.31	0	29.435
			918.42	19.185	1	0	8.054	0.793	0.384	5.114	19.515	0.279	26.821	0.728	94.206	39.509	0	0	10.154	0	29.779
			919.42	45.573	1	0	7.958	0.787	0.377	5.029	19.598	0.275	26.91	0.728	94.461	39.411	0	0	10.116	0	29.853
			920.42	45.573	1	0	7.965	0.791	0.376	5.02	19.657	0.275	26.945	0.73	94.683	39.36	0	0	10.074	0	29.859
			921.42	45.573	1	0	7.974	0.795	0.376	5.012	19.717	0.275	26.98	0.731	94.906	39.309	0	0	10.036	0	29.865
			922.42	45.573	1	0	8.009	0.798	0.376	5.018	19.789	0.276	27.026	0.732	95.128	39.258	0	0	10.03	0	29.896
			923.42	32.731	1	0	8.073	0.798	0.377	5.025	19.917	0.277	27.108	0.735	95.385	39.152	0	0	10.119	0	29.932
			924.42	32.731	1	0	8.138	0.797	0.377	5.032	20.048	0.278	27.192	0.737	95.642	39.045	0	0	10.21	0	29.973
			925.42	32.731	1	0	8.197	0.796	0.378	5.034	20.182	0.279	27.285	0.74	95.899	38.939	0	0	10.293	0	30.034
			926.42	32.731	1	0	8.243	0.79	0.376	5.013	20.369	0.279	27.436	0.742	96.295	38.758	0	0	10.438	0	30.12
			927.42	32.731	1	0	8.29	0.783	0.374	4.991	20.56	0.279	27.591	0.745	96.691	38.577	0	0	10.586	0	30.212
			928.42	32.731	1	0	8.338	0.776	0.373	4.97	20.756	0.279	27.75	0.748	97.087	38.397	0	0	10.739	0	30.31
			929.42	37.195	1	0	8.395	0.77	0.371	4.951	20.962	0.279	27.921	0.751	97.484	38.216	0	0	10.906	0	30.431
			930.42	37.195	1	0	8.435	0.778	0.374	4.987	20.927	0.282	27.753	0.754	97.727	38.165	0	0	10.849	0	29.977
			931.42	45.652	1	0	8.487	0.796	0.379	5.052	20.824	0.287	27.495	0.757	97.975	38.172	0	0	10.664	0	29.386
			932.42	45.652	1	0	8.543	0.814	0.384	5.119	20.721	0.292	27.24	0.761	98.222	38.179	0	0	10.492	0	28.784
			933.42	45.652	1	0	8.576	0.833	0.388	5.176	20.607	0.297	26.973	0.764	98.47	38.186	0	0	10.3	0	28.139
			934.42	19.654	1	0	8.608	0.851	0.392	5.233	20.492	0.301	26.709	0.767	98.718	38.193	0	0	10.115	0	27.482
			935.42	19.654	1	0	8.532	0.856	0.386	5.145	20.665	0.299	26.687	0.774	99.186	38.084	0	0	9.972	0	27.251
			936.42	19.889	1	0	8.378	0.846	0.374	4.982	20.939	0.291	26.839	0.78	99.695	37.866	0	0	9.898	0	27.299
			937.42	19.889	1	0	8.226	0.837	0.361	4.818	21.239	0.284	27.008	0.786	100.205	37.649	0	0	9.826	0	27.38
			938.42	20.203	1	0	8.154	0.819	0.35	4.662	21.726	0.277	27.421	0.792	101.68	36.646	0	0	9.962	0	26.805
			939.42	20.203	1	0	8.162	0.8	0.343	4.576	22.117	0.273	27.761	0.797	103.156	35.643	0	0	10.203	0	25.998
			940.42	19.263	1	0	8.17	0.781	0.337	4.49	22.523	0.27	28.11	0.801	104.631	34.64	0	0	10.455	0	25.153
			941.42	19.263	1	0	8.105	0.763	0.327	4.363	22.947	0.264	28.46	0.806	106.308	33.637	0	0	10.625	0	24.25
			942.42	19.263	1	0	8.049	0.747	0.317	4.231	23.461	0.258	28.898	0.812	107.327	33.058	0	0	10.777	0	24.27
			943.42	19.263	1	0	7.991	0.731	0.307	4.099	24.001	0.251	29.35	0.818	108.346	32.479	0	0	10.934	0	24.291
			944.42	19.263	1	0	7.973	0.715	0.299	3.981	24.615	0.246	29.877	0.824	109.365	31.9	0	0	11.153	0	24.451
			945.42	29.129	1	0	7.768	0.671	0.288	3.837	24.739	0.237	30.022	0.824	109.879	31.451	0	0	11.58	0	23.993
			946.42	29.129	1	0	7.547	0.627	0.277	3.694	24.806	0.228	30.097	0.824	110.394	31.001	0	0	12.041	0	23.356
			947.42	29.521	1	0	7.224	0.583	0.263	3.505	24.843	0.217	30.127	0.825	110.908	30.552	0	0	12.397	0	22.589
			948.42	29.521	1	0	6.935	0.554	0.256	3.415	24.341	0.21	29.62	0.822	110.669	30.619	0	0	12.524	0	21.572
			949.42	29.521	1	0	6.64	0.525	0.249	3.325	23.787	0.204	29.053	0.819	110.431	30.686	0	0	12.653	0	20.374
			950.42	29.521	1	0	6.669	0.529	0.253	3.378	23.541	0.206	28.881	0.815	110.111	30.807	0	0	12.604	0	20.197
			951.42	15.896	1	0	6.698	0.533	0.257	3.431	23.301	0.209	28.711	0.812	109.791	30.927	0	0	12.555	0	20.022
			952.42	15.896	1	0	6.724	0.538	0.261	3.482	23.065	0.211	28.544	0.808	109.472	31.048	0	0	12.502	0	19.849
			953.42	17.07	1	0	6.749	0.542	0.265	3.534	22.836	0.213	28.38	0.805	109.152	31.168	0	0	12.448	0	19.678
			954.42	17.07	1	0	6.597	0.551	0.264	3.524	22.426	0.212	28.005	0.801	108.798	31.344	0	0	11.969	0	19.081
			955.42	17.07	1	0	6.457	0.56	0.264	3.514	22.05	0.21	27.669	0.797	108.443	31.52	0	0	11.526	0	18.561
			956.42	9.71	1	0	6.349	0.565	0.265	3.535	21.572	0.211	27.164	0.794	107.969	31.68	0	0	11.239	0	17.547
			957.42	8.692	1	0	6.246	0.57	0.267	3.556	21.116	0.211	26.683	0.791	107.494	31.84	0	0	10.965	0	16.554
			958.42	8.692	1	0	6.284	0.574	0.277	3.691	20.489	0.218	25.989	0.788	107.019	32	0	0	10.942	0	14.907
			959.42	11.119	1	0	6.322	0.579	0.287	3.825	19.905	0.225	25.338	0.786	106.544	32.159	0	0	10.919	0	13.295
			960.42	11.119	1	0	6.36	0.584	0.297	3.96	19.361	0.233	24.727	0.783	106.069	32.319	0	0	10.896	0	11.718
			961.42	11.119	1	0	6.268	0.566	0.291	3.879	19.413	0.226	24.935	0.779	106.009	32.183	0	0	11.082	0	12.135
			962.42	11.119	1	0	6.172	0.547	0.285	3.797	19.455	0.22	25.139	0.774	105.949	32.046	0	0	11.276	0	12.522
			963.42	29.286	1	0	6.072	0.529	0.279	3.715	19.486	0.214	25.341	0.769	105.889	31.909	0	0	11.473	0	12.894
			964.42	29.286	1	0	5.968	0.511	0.272	3.633	19.503	0.208	25.537	0.764	105.829	31.773	0	0	11.677	0	13.229
			965.42	29.286	1	0	5.937	0.499	0.272	3.627	19.378	0.206	25.637	0.756	105.539	31.763	0	0	11.895	0	13.523
			966.42	29.286	1	0	5.906	0.487	0.272	3.621	19.246	0.203	25.731	0.748	105.25	31.754	0	0	12.121	0	13.794
			967.42	29.286	1	0	5.992	0.489	0.277	3.69	19.174	0.206	25.807	0.743	104.918	31.854	0	0	12.254	0	14.213
			968.42	29.286	1	0	6.048	0.491	0.28	3.733	19.134	0.207	25.902	0.739	104.587	31.953	0	0	12.321	0	14.684
			969.42	18.402	1	0	6.059	0.502	0.283	3.77	19.037	0.208	25.888	0.735	103.29	32.838	0	0	12.07	0	16.372
			970.42	18.402	1	0	6.106	0.516	0.288	3.837	18.917	0.21	25.865	0.731	101.933	33.758	0	0	11.827	0	18.031
			971.42	23.1	1	0	6.15	0.53	0.293	3.903	18.794	0.213	25.831	0.728	100.576	34.677	0	0	11.595	0	19.597
			972.42	23.1	1	0	6.254	0.545	0.301	4.009	18.658	0.218	25.76	0.724	99.017	35.597	0	0	11.481	0	21.004
			973.42	43.772	1	0	6.337	0.556	0.309	4.12	18.443	0.223	25.571	0.721	98.116	36.092	0	0	11.391	0	21.341
			974.42	43.772	1	0	6.419	0.568	0.317	4.231	18.236	0.228	25.384	0.718	97.215	36.588	0	0	11.303	0	21.669
			975.42	43.772	1	0	6.466	0.58	0.325	4.328	17.996	0.232	25.153	0.715	96.314	37.084	0	0	11.158	0	21.861
			976.42	14.33	1	0	6.581	0.598	0.335	4.466	17.809	0.239	24.96	0.713	95.464	37.577	0	0	10.998	0	22.14
			977.42	14.33	1	0	6.692	0.617	0.345	4.604	17.622	0.246	24.764	0.712	94.614	38.07	0	0	10.843	0	22.393
			978.42	14.565	1	0	6.8	0.636	0.356	4.742	17.437	0.252	24.565	0.71	93.764	38.564	0	0	10.692	0	22.623
			979.42	14.565	1	0	6.845	0.64	0.358	4.768	17.468	0.253	24.664	0.708	93.667	38.54	0	0	10.7	0	22.86
			980.42	28.425	1	0	6.891	0.644	0.36	4.794	17.499	0.254	24.762	0.707	93.569	38.517	0	0	10.708	0	23.094
			981.42	28.425	1	0	6.936	0.647	0.361	4.819	17.529	0.255	24.86	0.705	93.472	38.494	0	0	10.716	0	23.325
			982.42	28.425	1	0	6.982	0.651	0.363	4.845	17.56	0.256	24.957	0.704	93.375	38.471	0	0	10.724	0	23.553
			983.42	23.805	1	0	7.027	0.655	0.365	4.871	17.59	0.256	25.055	0.702	93.277	38.448	0	0	10.733	0	23.779
			984.42	23.805	1	0	7.195	0.677	0.37	4.928	17.857	0.26	25.369	0.704	93.442	38.388	0	0	10.633	0	24.518
			985.42	29.129	1	0	7.514	0.699	0.378	5.045	18.265	0.267	25.87	0.706	93.606	38.327	0	0	10.754	0	25.721
			986.42	29.129	1	0	7.89	0.721	0.39	5.199	18.664	0.276	26.341	0.709	93.771	38.267	0	0	10.949	0	26.808
			987.42	29.129	1	0	8.246	0.747	0.399	5.326	19.093	0.284	26.9	0.71	94.056	38.223	0	0	11.04	0	28.09
			988.42	28.816	1	0	8.366	0.741	0.397	5.297	19.469	0.282	27.451	0.709	94.489	38.056	0	0	11.284	0	29.138
			989.42	28.816	1	0	8.298	0.736	0.387	5.154	19.835	0.273	28.053	0.707	94.922	37.89	0	0	11.276	0	30.253
			990.42	28.816	1	0	8.236	0.73	0.376	5.013	20.226	0.265	28.695	0.705	95.355	37.723	0	0	11.275	0	31.402
			991.42	36.255	1	0	8.173	0.725	0.365	4.872	20.639	0.257	29.379	0.703	95.788	37.556	0	0	11.274	0	32.581
			992.42	36.255	1	0	8.229	0.728	0.368	4.9	20.668	0.259	29.36	0.704	95.89	37.6	0	0	11.299	0	32.607
			993.42	36.255	1	0	8.284	0.731	0.37	4.928	20.697	0.261	29.343	0.705	95.992	37.644	0	0	11.325	0	32.635
			994.42	33.984	1	0	8.32	0.735	0.371	4.947	20.714	0.262	29.313	0.707	96.094	37.688	0	0	11.323	0	32.637
			995.42	33.984	1	0	8.355	0.738	0.372	4.966	20.731	0.264	29.283	0.708	96.196	37.732	0	0	11.321	0	32.64
			996.42	33.984	1	0	8.316	0.735	0.368	4.909	20.867	0.261	29.381	0.71	96.527	37.649	0	0	11.314	0	32.72
			997.42	33.984	1	0	8.298	0.735	0.365	4.873	20.975	0.26	29.438	0.713	96.798	37.593	0	0	11.289	0	32.757
			998.42	33.984	1	0	8.281	0.735	0.363	4.837	21.085	0.259	29.496	0.715	97.069	37.538	0	0	11.265	0	32.795
			999.42	39.7	1	0	8.303	0.735	0.362	4.826	21.191	0.259	29.561	0.717	97.34	37.482	0	0	11.295	0	32.847
			1000.42	39.7	1	0	8.326	0.735	0.361	4.815	21.298	0.26	29.627	0.719	97.611	37.426	0	0	11.325	0	32.901
			1001.42	46.356	1	0	8.314	0.732	0.358	4.775	21.442	0.258	29.724	0.721	97.942	37.336	0	0	11.356	0	32.965
			1002.42	46.356	1	0	8.286	0.727	0.354	4.717	21.619	0.256	29.868	0.724	98.287	37.216	0	0	11.39	0	33.08
			1003.42	17.697	1	0	8.258	0.723	0.349	4.659	21.8	0.254	30.015	0.726	98.632	37.095	0	0	11.425	0	33.195
			1004.42	17.697	1	0	8.22	0.718	0.345	4.599	21.975	0.251	30.154	0.729	98.977	36.975	0	0	11.447	0	33.294
			1005.42	18.167	1	0	8.183	0.713	0.34	4.538	22.155	0.249	30.296	0.731	99.323	36.854	0	0	11.47	0	33.396
			1006.42	18.167	1	0	8.145	0.709	0.336	4.477	22.34	0.246	30.439	0.734	99.668	36.734	0	0	11.493	0	33.499
			1007.42	19.42	1	0	8.038	0.697	0.328	4.376	22.524	0.242	30.604	0.736	99.962	36.616	0	0	11.535	0	33.637
			1008.42	19.42	1	0	7.982	0.694	0.324	4.326	22.615	0.239	30.642	0.738	100.089	36.613	0	0	11.5	0	33.703
			1009.42	18.01	1	0	7.934	0.688	0.32	4.265	22.785	0.237	30.778	0.74	100.345	36.529	0	0	11.526	0	33.835
			1010.42	18.01	1	0	7.894	0.686	0.317	4.227	22.868	0.235	30.809	0.742	100.477	36.527	0	0	11.516	0	33.887
			1011.42	18.01	1	0	7.855	0.683	0.314	4.188	22.954	0.234	30.841	0.744	100.609	36.525	0	0	11.506	0	33.941
			1012.42	21.925	1	0	7.773	0.68	0.31	4.131	23.023	0.231	30.845	0.746	100.74	36.522	0	0	11.433	0	33.942
			1013.42	21.925	1	0	7.691	0.677	0.305	4.073	23.097	0.229	30.854	0.749	100.872	36.52	0	0	11.361	0	33.952
			1014.42	21.769	1	0	7.611	0.674	0.301	4.015	23.176	0.226	30.867	0.751	101.003	36.517	0	0	11.29	0	33.97
			1015.42	21.769	1	0	7.402	0.653	0.294	3.925	22.987	0.221	30.678	0.749	100.865	36.553	0	0	11.344	0	33.635
			1016.42	21.769	1	0	7.19	0.631	0.288	3.835	22.782	0.215	30.47	0.748	100.726	36.589	0	0	11.398	0	33.255
			1017.42	18.637	1	0	6.928	0.609	0.278	3.707	22.631	0.207	30.344	0.746	100.587	36.625	0	0	11.373	0	33.021
			1018.42	18.637	1	0	6.96	0.622	0.276	3.673	22.987	0.206	30.698	0.749	100.704	36.616	0	0	11.196	0	33.702
			1019.42	17.775	1	0	7.252	0.667	0.285	3.803	23.294	0.215	30.947	0.753	100.668	36.733	0	0	10.875	0	34.41
			1020.42	17.775	1	0	7.577	0.712	0.297	3.964	23.485	0.225	31.032	0.757	100.632	36.85	0	0	10.639	0	34.784
			1021.42	17.775	1	0	7.883	0.757	0.309	4.122	23.616	0.235	31.052	0.761	100.597	36.967	0	0	10.408	0	35.014
			1022.42	17.775	1	0	8.176	0.803	0.321	4.28	23.694	0.245	31.015	0.764	100.561	37.085	0	0	10.186	0	35.118
			1023.42	27.25	1	0	8.137	0.802	0.319	4.254	23.725	0.244	31.026	0.765	100.611	37.07	0	0	10.14	0	35.119
			1024.42	27.25	1	0	8.087	0.802	0.316	4.214	23.801	0.242	31.06	0.766	100.711	37.042	0	0	10.084	0	35.143
			1025.42	27.25	1	0	8.077	0.802	0.315	4.201	23.844	0.242	31.082	0.767	100.762	37.027	0	0	10.074	0	35.164
			1026.42	23.805	1	0	8.082	0.803	0.316	4.216	23.781	0.242	31.022	0.767	100.678	37.051	0	0	10.064	0	35.085
			1027.42	23.805	1	0	8.068	0.801	0.316	4.208	23.778	0.242	31.027	0.766	100.656	37.046	0	0	10.068	0	35.087
			1028.42	23.805	1	0	8.016	0.79	0.314	4.181	23.753	0.24	31.033	0.765	100.629	37.016	0	0	10.15	0	35.056
			1029.42	23.805	1	0	8.046	0.798	0.315	4.196	23.771	0.241	31.026	0.766	100.613	37.037	0	0	10.086	0	35.073
			1030.42	23.805	1	0	8.036	0.796	0.314	4.191	23.768	0.241	31.025	0.766	100.592	37.032	0	0	10.095	0	35.064
			1031.42	23.805	1	0	8.021	0.793	0.314	4.186	23.747	0.24	31.037	0.765	100.496	37.022	0	0	10.111	0	35.072
			1032.42	40.484	1	0	8.014	0.782	0.315	4.2	23.616	0.24	30.982	0.762	100.316	37.014	0	0	10.251	0	34.957
			1033.42	40.484	1	0	8.06	0.791	0.318	4.235	23.58	0.242	30.913	0.763	100.276	37.066	0	0	10.186	0	34.9
			1034.42	46.043	1	0	8.114	0.79	0.322	4.298	23.388	0.245	30.778	0.76	100.147	37.075	0	0	10.269	0	34.66
			1035.42	46.043	1	0	8.169	0.789	0.327	4.361	23.203	0.248	30.65	0.757	100.017	37.085	0	0	10.353	0	34.43
			1036.42	46.043	1	0	8.203	0.788	0.33	4.405	23.064	0.249	30.564	0.755	99.888	37.094	0	0	10.41	0	34.279
			1037.42	14.8	1	0	8.208	0.776	0.333	4.446	22.842	0.25	30.467	0.75	99.691	37.06	0	0	10.571	0	34.044
			1038.42	14.8	1	0	8.219	0.77	0.334	4.455	22.81	0.25	30.519	0.747	99.661	36.986	0	0	10.678	0	34.038
			1039.42	15.661	1	0	8.219	0.77	0.334	4.455	22.81	0.25	30.519	0.747	99.661	36.986	0	0	10.678	0	34.038
			1040.42	15.661	1	0	8.23	0.763	0.335	4.464	22.78	0.249	30.571	0.745	99.631	36.912	0	0	10.788	0	34.032
			1041.42	20.594	1	0	8.242	0.756	0.335	4.473	22.75	0.249	30.624	0.743	99.601	36.838	0	0	10.9	0	34.026
			1042.42	20.594	1	0	8.253	0.749	0.336	4.474	22.76	0.249	30.715	0.741	99.57	36.764	0	0	11.013	0	34.092
			1043.42	20.829	1	0	8.264	0.743	0.336	4.474	22.77	0.248	30.807	0.739	99.54	36.69	0	0	11.129	0	34.158
			1044.42	20.829	1	0	8.276	0.736	0.336	4.475	22.781	0.247	30.9	0.737	99.51	36.616	0	0	11.248	0	34.225
			1045.42	20.829	1	0	8.309	0.736	0.337	4.495	22.772	0.248	30.945	0.736	99.436	36.604	0	0	11.29	0	34.293
			1046.42	20.829	1	0	8.341	0.736	0.339	4.514	22.764	0.249	30.991	0.735	99.362	36.593	0	0	11.333	0	34.363
			1047.42	22.943	1	0	8.425	0.736	0.342	4.561	22.755	0.251	31.042	0.733	99.288	36.581	0	0	11.445	0	34.443
			1048.42	22.943	1	0	8.238	0.703	0.339	4.516	22.384	0.246	30.776	0.727	98.966	36.613	0	0	11.715	0	33.965
			1049.42	28.894	1	0	8.009	0.663	0.333	4.444	22.002	0.241	30.485	0.722	98.732	36.581	0	0	12.072	0	33.323
			1050.42	28.894	1	0	7.71	0.624	0.326	4.341	21.553	0.233	30.134	0.715	98.498	36.549	0	0	12.36	0	32.539
			1051.42	25.527	1	0	7.426	0.584	0.32	4.262	21.003	0.226	29.647	0.708	98.264	36.516	0	0	12.714	0	31.453
			1052.42	25.527	1	0	7.054	0.535	0.309	4.12	20.442	0.217	29.167	0.701	98.22	36.322	0	0	13.18	0	30.071
			1053.42	25.527	1	0	7.099	0.53	0.311	4.152	20.39	0.218	29.185	0.699	98.162	36.21	0	0	13.389	0	29.931
			1054.42	28.894	1	0	7.145	0.525	0.314	4.184	20.342	0.219	29.208	0.696	98.104	36.099	0	0	13.606	0	29.799
			1055.42	28.894	1	0	7.178	0.52	0.316	4.212	20.278	0.219	29.213	0.694	98.046	35.988	0	0	13.801	0	29.632
			1056.42	28.894	1	0	7.243	0.52	0.322	4.288	20.097	0.222	29.061	0.692	97.801	35.986	0	0	13.938	0	29.315
			1057.42	23.961	1	0	7.288	0.518	0.325	4.337	19.983	0.224	28.966	0.69	97.685	35.946	0	0	14.077	0	29.054
			1058.42	23.961	1	0	7.333	0.516	0.329	4.386	19.874	0.226	28.876	0.688	97.569	35.907	0	0	14.219	0	28.801
			1059.42	23.961	1	0	7.255	0.514	0.328	4.369	19.726	0.225	28.727	0.687	97.454	35.868	0	0	14.121	0	28.423
			1060.42	27.328	1	0	7.178	0.512	0.326	4.353	19.581	0.224	28.58	0.685	97.338	35.828	0	0	14.025	0	28.046
			1061.42	27.328	1	0	7.102	0.51	0.325	4.337	19.437	0.222	28.436	0.684	97.222	35.789	0	0	13.93	0	27.672
			1062.42	32.34	1	0	7.282	0.531	0.333	4.443	19.549	0.228	28.583	0.684	97.074	35.886	0	0	13.714	0	28.196
			1063.42	32.34	1	0	7.551	0.552	0.348	4.643	19.486	0.238	28.454	0.685	96.925	35.983	0	0	13.675	0	28.118
			1064.42	27.328	1	0	7.818	0.573	0.363	4.842	19.425	0.249	28.33	0.686	96.777	36.081	0	0	13.636	0	28.037
			1065.42	27.328	1	0	7.823	0.572	0.362	4.827	19.494	0.249	28.366	0.687	96.891	36.018	0	0	13.678	0	28.018
			1066.42	31.635	1	0	7.828	0.571	0.361	4.811	19.563	0.249	28.402	0.689	97.004	35.956	0	0	13.719	0	27.998
			1067.42	20.124	1	0	7.823	0.569	0.359	4.79	19.633	0.248	28.445	0.69	97.118	35.893	0	0	13.745	0	27.994
			1068.42	20.672	1	0	7.819	0.568	0.358	4.769	19.703	0.247	28.488	0.692	97.231	35.831	0	0	13.771	0	27.989
			1069.42	20.672	1	0	7.845	0.571	0.359	4.783	19.724	0.248	28.492	0.692	97.217	35.833	0	0	13.734	0	28.01
			1070.42	20.672	1	0	7.852	0.57	0.358	4.768	19.8	0.248	28.512	0.694	97.356	35.793	0	0	13.777	0	27.99
			1071.42	29.521	1	0	7.909	0.573	0.36	4.802	19.816	0.251	28.476	0.696	97.368	35.819	0	0	13.792	0	27.956
			1072.42	29.521	1	0	7.966	0.577	0.363	4.836	19.832	0.253	28.44	0.697	97.38	35.844	0	0	13.807	0	27.923
			1073.42	29.521	1	0	8.06	0.577	0.367	4.898	19.81	0.256	28.384	0.698	97.347	35.87	0	0	13.966	0	27.838
			1074.42	17.853	1	0	8.157	0.577	0.372	4.961	19.794	0.26	28.336	0.699	97.315	35.895	0	0	14.128	0	27.772
			1075.42	17.853	1	0	8.255	0.578	0.377	5.024	19.784	0.263	28.297	0.699	97.282	35.921	0	0	14.295	0	27.726
			1076.42	17.853	1	0	8.242	0.571	0.376	5.015	19.762	0.263	28.263	0.699	97.294	35.884	0	0	14.438	0	27.583
			1077.42	40.17	1	0	8.228	0.564	0.375	5.006	19.739	0.263	28.228	0.699	97.305	35.847	0	0	14.584	0	27.436
			1078.42	59.277	1	0	8.151	0.557	0.373	4.969	19.673	0.261	28.131	0.699	97.317	35.81	0	0	14.621	0	27.151
			1079.42	59.277	1	0	8.19	0.563	0.375	4.994	19.691	0.262	28.132	0.7	97.305	35.835	0	0	14.549	0	27.203
			1080.42	26.075	1	0	8.267	0.575	0.378	5.046	19.716	0.265	28.147	0.7	97.206	35.925	0	0	14.374	0	27.396
			1081.42	26.075	1	0	8.431	0.587	0.387	5.159	19.709	0.271	28.11	0.701	97.106	36.016	0	0	14.355	0	27.469
			1082.42	21.69	1	0	8.555	0.599	0.394	5.249	19.699	0.276	28.071	0.702	97.007	36.106	0	0	14.27	0	27.536
			1083.42	21.69	1	0	8.617	0.608	0.398	5.312	19.636	0.28	27.96	0.702	96.833	36.259	0	0	14.169	0	27.533
			1084.42	21.69	1	0	8.728	0.626	0.407	5.432	19.507	0.287	27.736	0.703	96.485	36.565	0	0	13.954	0	27.509
			1085.42	32.496	1	0	8.783	0.634	0.412	5.492	19.441	0.29	27.623	0.704	96.312	36.717	0	0	13.849	0	27.491
			1086.42	35.08	1	0	8.783	0.634	0.412	5.492	19.441	0.29	27.623	0.704	96.312	36.717	0	0	13.849	0	27.491
			1087.42	35.08	1	0	8.669	0.638	0.408	5.438	19.39	0.287	27.519	0.705	96.326	36.761	0	0	13.582	0	27.32
			1088.42	35.394	1	0	8.56	0.642	0.404	5.385	19.348	0.285	27.427	0.705	96.34	36.805	0	0	13.326	0	27.174
			1089.42	35.394	1	0	8.455	0.646	0.4	5.332	19.313	0.282	27.345	0.706	96.353	36.849	0	0	13.079	0	27.052
			1090.42	35.394	1	0	8.481	0.651	0.401	5.342	19.344	0.283	27.369	0.707	96.367	36.893	0	0	13.036	0	27.18
			1091.42	25.684	1	0	8.675	0.678	0.408	5.445	19.487	0.289	27.508	0.708	96.307	37.046	0	0	12.801	0	27.745
			1092.42	25.684	1	0	8.861	0.705	0.416	5.547	19.608	0.295	27.616	0.71	96.247	37.199	0	0	12.574	0	28.23
			1093.42	25.684	1	0	8.832	0.71	0.415	5.527	19.625	0.295	27.594	0.711	96.291	37.22	0	0	12.445	0	28.21
			1094.42	36.803	1	0	8.68	0.715	0.405	5.402	19.747	0.289	27.715	0.712	96.335	37.241	0	0	12.147	0	28.522
			1095.42	36.803	1	0	8.537	0.719	0.396	5.277	19.892	0.283	27.866	0.714	96.379	37.262	0	0	11.866	0	28.897
			1096.42	48.001	1	0	8.591	0.747	0.4	5.335	19.862	0.286	27.801	0.714	96.18	37.454	0	0	11.5	0	29.034
			1097.42	48.001	1	0	8.641	0.775	0.404	5.392	19.822	0.289	27.723	0.715	95.981	37.646	0	0	11.157	0	29.132
			1098.42	31.557	1	0	8.72	0.802	0.411	5.474	19.758	0.294	27.612	0.716	95.781	37.838	0	0	10.873	0	29.148
			1099.42	31.557	1	0	8.763	0.825	0.415	5.53	19.696	0.297	27.468	0.717	95.649	38.021	0	0	10.62	0	29.07
			1100.42	31.557	1	0	8.919	0.848	0.424	5.659	19.627	0.305	27.29	0.719	95.517	38.205	0	0	10.514	0	28.907
			1101.42	31.557	1	0	9.022	0.863	0.43	5.729	19.633	0.31	27.206	0.722	95.559	38.267	0	0	10.453	0	28.785
			1102.42	19.811	1	0	9.106	0.878	0.434	5.785	19.648	0.314	27.136	0.724	95.601	38.33	0	0	10.373	0	28.695
			1103.42	19.811	1	0	9.081	0.872	0.432	5.756	19.685	0.313	27.139	0.725	95.721	38.295	0	0	10.414	0	28.657
			1104.42	19.811	1	0	9.065	0.87	0.429	5.725	19.752	0.312	27.164	0.727	95.885	38.26	0	0	10.424	0	28.667
			1105.42	19.811	1	0	9.049	0.867	0.427	5.694	19.821	0.311	27.189	0.729	96.05	38.225	0	0	10.435	0	28.677
			1106.42	36.49	1	0	8.995	0.862	0.423	5.634	19.903	0.309	27.261	0.73	96.335	38.093	0	0	10.43	0	28.651
			1107.42	36.49	1	0	9.009	0.858	0.422	5.628	19.95	0.308	27.298	0.731	96.62	37.961	0	0	10.505	0	28.542
			1108.42	36.49	1	0	9.024	0.853	0.422	5.622	19.999	0.308	27.336	0.732	96.905	37.829	0	0	10.581	0	28.433
			1109.42	36.49	1	0	9.039	0.848	0.421	5.615	20.048	0.308	27.374	0.732	97.189	37.697	0	0	10.659	0	28.324
			1110.42	36.568	1	0	8.875	0.831	0.413	5.502	20.061	0.302	27.367	0.733	97.497	37.503	0	0	10.678	0	28.026
			1111.42	36.568	1	0	8.71	0.814	0.404	5.388	20.073	0.296	27.359	0.734	97.805	37.308	0	0	10.696	0	27.72
			1112.42	36.568	1	0	8.477	0.797	0.391	5.213	20.16	0.287	27.442	0.735	98.114	37.114	0	0	10.631	0	27.631
			1113.42	36.568	1	0	8.247	0.781	0.378	5.038	20.261	0.278	27.541	0.736	98.422	36.919	0	0	10.565	0	27.576
			1114.42	31.87	1	0	8.115	0.776	0.371	4.953	20.269	0.274	27.516	0.737	98.614	36.824	0	0	10.453	0	27.371
			1115.42	45.26	1	0	8.267	0.812	0.377	5.027	20.417	0.279	27.623	0.739	98.644	36.912	0	0	10.178	0	27.726
			1116.42	45.26	1	0	8.411	0.848	0.383	5.1	20.538	0.284	27.696	0.742	98.674	37	0	0	9.918	0	27.992
			1117.42	45.26	1	0	8.598	0.884	0.391	5.211	20.606	0.291	27.697	0.744	98.704	37.088	0	0	9.726	0	28.082
			1118.42	29.756	1	0	8.88	0.92	0.404	5.387	20.641	0.301	27.675	0.746	98.734	37.176	0	0	9.652	0	28.109
			1119.42	29.756	1	0	9.156	0.956	0.417	5.562	20.663	0.312	27.64	0.748	98.764	37.264	0	0	9.579	0	28.1
			1120.42	29.756	1	0	9.429	0.992	0.43	5.738	20.675	0.322	27.594	0.749	98.794	37.352	0	0	9.508	0	28.061
			1121.42	24.509	1	0	9.48	0.996	0.433	5.777	20.65	0.325	27.533	0.75	98.836	37.396	0	0	9.519	0	27.976
			1122.42	24.509	1	0	9.417	0.977	0.429	5.725	20.673	0.322	27.551	0.75	98.952	37.331	0	0	9.638	0	27.955
			1123.42	24.509	1	0	9.317	0.958	0.424	5.657	20.676	0.319	27.541	0.751	99.068	37.267	0	0	9.723	0	27.862
			1124.42	24.509	1	0	9.215	0.939	0.419	5.588	20.675	0.315	27.524	0.751	99.184	37.202	0	0	9.809	0	27.753
			1125.42	16.131	1	0	9.111	0.921	0.414	5.52	20.669	0.311	27.5	0.752	99.299	37.137	0	0	9.898	0	27.627
			1126.42	16.131	1	0	9.005	0.902	0.409	5.451	20.657	0.307	27.469	0.752	99.415	37.072	0	0	9.986	0	27.48
			1127.42	16.131	1	0	8.94	0.889	0.406	5.419	20.612	0.305	27.428	0.751	99.346	37.093	0	0	10.052	0	27.437
			1128.42	16.131	1	0	8.875	0.877	0.404	5.387	20.564	0.303	27.384	0.751	99.276	37.114	0	0	10.119	0	27.384
			1129.42	16.131	1	0	8.808	0.865	0.402	5.354	20.513	0.301	27.336	0.75	99.207	37.134	0	0	10.187	0	27.321
			1130.42	44.947	1	0	8.768	0.857	0.401	5.346	20.439	0.3	27.299	0.749	99.07	37.165	0	0	10.235	0	27.291
			1131.42	44.947	1	0	8.617	0.849	0.395	5.264	20.388	0.295	27.304	0.747	98.933	37.195	0	0	10.153	0	27.364
			1132.42	51.759	1	0	8.468	0.841	0.389	5.182	20.34	0.289	27.317	0.745	98.797	37.225	0	0	10.073	0	27.456
			1133.42	51.759	1	0	8.322	0.833	0.382	5.099	20.297	0.284	27.339	0.742	98.66	37.255	0	0	9.993	0	27.567
			1134.42	51.759	1	0	8.331	0.848	0.385	5.127	20.235	0.285	27.295	0.741	98.419	37.382	0	0	9.819	0	27.64
			1135.42	51.759	1	0	8.339	0.864	0.387	5.154	20.172	0.286	27.248	0.74	98.178	37.51	0	0	9.65	0	27.707
			1136.42	27.015	1	0	8.378	0.88	0.39	5.206	20.094	0.289	27.182	0.739	97.938	37.637	0	0	9.523	0	27.724
			1137.42	27.015	1	0	8.451	0.898	0.396	5.286	19.988	0.293	27.049	0.739	97.576	37.862	0	0	9.412	0	27.726
			1138.42	24.04	1	0	8.521	0.916	0.402	5.366	19.88	0.297	26.913	0.739	97.215	38.086	0	0	9.305	0	27.719
			1139.42	24.04	1	0	8.566	0.927	0.407	5.428	19.769	0.301	26.783	0.738	96.879	38.29	0	0	9.237	0	27.698
			1140.42	24.04	1	0	8.61	0.939	0.412	5.491	19.659	0.304	26.653	0.738	96.543	38.494	0	0	9.17	0	27.674
			1141.42	24.04	1	0	8.735	0.95	0.42	5.6	19.573	0.31	26.557	0.737	96.207	38.698	0	0	9.191	0	27.732
			1142.42	30.695	1	0	8.862	0.962	0.428	5.71	19.491	0.315	26.467	0.736	95.872	38.902	0	0	9.213	0	27.803
			1143.42	30.695	1	0	8.99	0.974	0.436	5.819	19.413	0.321	26.383	0.736	95.536	39.106	0	0	9.234	0	27.885
			1144.42	30.695	1	0	9.115	0.984	0.444	5.921	19.359	0.327	26.321	0.736	95.225	39.288	0	0	9.259	0	27.992
			1145.42	30.304	1	0	9.241	0.995	0.452	6.022	19.308	0.332	26.263	0.735	94.915	39.471	0	0	9.283	0	28.107
			1146.42	30.304	1	0	9.127	0.966	0.447	5.966	19.216	0.328	26.197	0.734	94.767	39.471	0	0	9.446	0	27.993
			1147.42	30.304	1	0	9.009	0.937	0.443	5.909	19.112	0.324	26.118	0.732	94.618	39.471	0	0	9.615	0	27.843
			1148.42	30.304	1	0	8.835	0.908	0.436	5.815	19.007	0.318	26.043	0.73	94.47	39.471	0	0	9.733	0	27.699
			1149.42	34.767	1	0	8.644	0.876	0.428	5.706	18.906	0.312	25.971	0.728	94.348	39.448	0	0	9.862	0	27.529
			1150.42	34.767	1	0	8.447	0.845	0.42	5.597	18.79	0.305	25.88	0.726	94.225	39.425	0	0	9.995	0	27.302
			1151.42	39.074	1	0	8.245	0.814	0.412	5.488	18.655	0.298	25.765	0.724	94.102	39.402	0	0	10.131	0	27.01
			1152.42	39.074	1	0	8.291	0.814	0.414	5.518	18.655	0.299	25.785	0.723	93.968	39.423	0	0	10.181	0	27.093
			1153.42	39.074	1	0	8.337	0.815	0.416	5.549	18.656	0.301	25.807	0.723	93.833	39.444	0	0	10.232	0	27.179
			1154.42	35.942	1	0	8.426	0.816	0.421	5.607	18.663	0.304	25.841	0.722	93.685	39.483	0	0	10.324	0	27.324
			1155.42	35.942	1	0	8.517	0.818	0.425	5.665	18.674	0.307	25.879	0.722	93.537	39.522	0	0	10.418	0	27.478
			1156.42	35.942	1	0	8.624	0.819	0.43	5.735	18.678	0.31	25.91	0.721	93.389	39.562	0	0	10.531	0	27.615
			1157.42	36.098	1	0	8.734	0.82	0.435	5.806	18.688	0.314	25.948	0.72	93.24	39.601	0	0	10.647	0	27.768
			1158.42	36.098	1	0	8.798	0.815	0.438	5.84	18.708	0.315	25.975	0.72	93.277	39.555	0	0	10.792	0	27.772
			1159.42	34.611	1	0	8.847	0.808	0.439	5.858	18.739	0.317	26.014	0.72	93.326	39.492	0	0	10.949	0	27.784
			1160.42	34.611	1	0	8.897	0.801	0.441	5.877	18.774	0.318	26.057	0.721	93.375	39.43	0	0	11.11	0	27.803
			1161.42	34.611	1	0	8.899	0.794	0.44	5.863	18.811	0.317	26.103	0.721	93.423	39.367	0	0	11.213	0	27.833
			1162.42	34.689	1	0	8.902	0.786	0.439	5.849	18.848	0.316	26.15	0.721	93.472	39.305	0	0	11.319	0	27.862
			1163.42	34.689	1	0	8.904	0.779	0.438	5.834	18.885	0.315	26.197	0.721	93.521	39.242	0	0	11.426	0	27.89
			1164.42	31.87	1	0	8.906	0.772	0.437	5.82	18.923	0.315	26.244	0.721	93.569	39.18	0	0	11.535	0	27.918
			1165.42	31.87	1	0	8.929	0.77	0.437	5.83	18.935	0.315	26.255	0.721	93.623	39.163	0	0	11.593	0	27.921
			1166.42	31.87	1	0	8.952	0.768	0.438	5.84	18.948	0.316	26.266	0.721	93.676	39.147	0	0	11.651	0	27.926
			1167.42	32.575	1	0	8.953	0.766	0.438	5.839	18.95	0.316	26.262	0.722	93.729	39.131	0	0	11.681	0	27.894
			1168.42	32.575	1	0	8.954	0.765	0.438	5.838	18.952	0.316	26.258	0.722	93.782	39.115	0	0	11.711	0	27.861
			1169.42	34.611	1	0	8.956	0.763	0.438	5.837	18.954	0.316	26.255	0.722	93.836	39.099	0	0	11.742	0	27.829
			1170.42	34.611	1	0	8.944	0.762	0.437	5.821	18.983	0.316	26.266	0.723	93.917	39.078	0	0	11.732	0	27.827
			1171.42	36.881	1	0	8.933	0.762	0.435	5.805	19.011	0.315	26.278	0.723	93.998	39.057	0	0	11.722	0	27.825
			1172.42	36.881	1	0	8.922	0.762	0.434	5.788	19.04	0.314	26.29	0.724	94.079	39.036	0	0	11.712	0	27.823
			1173.42	36.881	1	0	8.909	0.761	0.433	5.771	19.069	0.314	26.3	0.725	94.16	39.015	0	0	11.701	0	27.817
			1174.42	34.063	1	0	8.896	0.761	0.432	5.754	19.098	0.313	26.31	0.726	94.241	38.994	0	0	11.689	0	27.811
			1175.42	34.063	1	0	8.888	0.761	0.431	5.745	19.111	0.313	26.305	0.727	94.297	38.994	0	0	11.673	0	27.797
			1176.42	27.72	1	0	8.918	0.766	0.432	5.764	19.121	0.314	26.294	0.727	94.313	39.027	0	0	11.641	0	27.817
			1177.42	27.72	1	0	8.947	0.771	0.434	5.783	19.13	0.316	26.283	0.728	94.329	39.059	0	0	11.609	0	27.835
			1178.42	27.72	1	0	9	0.775	0.436	5.819	19.132	0.318	26.258	0.729	94.345	39.092	0	0	11.608	0	27.82
			1179.42	27.72	1	0	9.053	0.78	0.439	5.856	19.134	0.32	26.234	0.729	94.361	39.124	0	0	11.607	0	27.805
			1180.42	36.568	1	0	9.082	0.781	0.441	5.876	19.131	0.322	26.205	0.73	94.429	39.131	0	0	11.628	0	27.743
			1181.42	36.568	1	0	9.11	0.782	0.442	5.895	19.128	0.323	26.177	0.731	94.496	39.138	0	0	11.648	0	27.681
			1182.42	38.917	1	0	9.138	0.783	0.444	5.915	19.125	0.324	26.149	0.731	94.563	39.145	0	0	11.668	0	27.621
			1183.42	38.917	1	0	9.138	0.784	0.444	5.916	19.125	0.325	26.124	0.732	94.63	39.152	0	0	11.652	0	27.568
			1184.42	38.917	1	0	9.137	0.785	0.444	5.916	19.124	0.325	26.099	0.733	94.697	39.159	0	0	11.635	0	27.516
			1185.42	32.966	1	0	9.125	0.785	0.443	5.905	19.133	0.325	26.082	0.734	94.778	39.147	0	0	11.618	0	27.457
			1186.42	32.966	1	0	9.116	0.787	0.442	5.897	19.145	0.325	26.07	0.734	94.829	39.156	0	0	11.577	0	27.439
			1187.42	32.966	1	0	9.091	0.789	0.441	5.877	19.164	0.324	26.063	0.735	94.88	39.166	0	0	11.516	0	27.434
			1188.42	32.966	1	0	9.066	0.791	0.439	5.856	19.182	0.323	26.057	0.736	94.931	39.175	0	0	11.456	0	27.43
			1189.42	32.966	1	0	8.958	0.793	0.435	5.795	19.156	0.32	25.99	0.737	94.982	39.184	0	0	11.291	0	27.274
			1190.42	32.966	1	0	8.871	0.798	0.431	5.75	19.126	0.318	25.925	0.738	95.021	39.21	0	0	11.124	0	27.144
			1191.42	38.056	1	0	8.787	0.802	0.428	5.705	19.102	0.316	25.866	0.738	95.061	39.235	0	0	10.961	0	27.029
			1192.42	38.056	1	0	8.756	0.806	0.427	5.695	19.077	0.316	25.81	0.739	95.1	39.261	0	0	10.868	0	26.918
			1193.42	41.345	1	0	8.726	0.81	0.426	5.684	19.053	0.315	25.754	0.74	95.14	39.286	0	0	10.775	0	26.81
			1194.42	41.345	1	0	8.696	0.814	0.426	5.674	19.029	0.315	25.7	0.74	95.179	39.312	0	0	10.685	0	26.705
			1195.42	35.472	1	0	8.667	0.818	0.425	5.664	19.007	0.315	25.647	0.741	95.218	39.337	0	0	10.596	0	26.601
			1196.42	35.472	1	0	8.848	0.858	0.427	5.698	19.354	0.318	25.973	0.745	95.559	39.272	0	0	10.315	0	27.292
			1197.42	35.472	1	0	9.02	0.898	0.43	5.732	19.673	0.322	26.261	0.749	95.9	39.207	0	0	10.05	0	27.863
			1198.42	32.653	1	0	9.272	0.937	0.436	5.813	19.996	0.329	26.522	0.754	96.24	39.143	0	0	9.893	0	28.354
			1199.42	32.653	1	0	9.517	0.977	0.442	5.895	20.292	0.335	26.75	0.759	96.58	39.078	0	0	9.741	0	28.748
			1200.42	32.653	1	0	9.755	1.017	0.448	5.977	20.563	0.342	26.946	0.763	96.921	39.013	0	0	9.594	0	29.054
			1201.42	33.123	1	0	9.688	1.005	0.442	5.893	20.698	0.338	27.062	0.765	97.294	38.839	0	0	9.635	0	29.091
			1202.42	33.123	1	0	9.622	0.994	0.436	5.81	20.836	0.334	27.181	0.767	97.667	38.666	0	0	9.678	0	29.13
			1203.42	33.123	1	0	9.555	0.983	0.43	5.727	20.977	0.33	27.3	0.768	98.039	38.492	0	0	9.721	0	29.17
			1204.42	25.841	1	0	9.487	0.972	0.423	5.644	21.121	0.326	27.421	0.77	98.412	38.318	0	0	9.764	0	29.209
			1205.42	25.841	1	0	9.479	0.965	0.421	5.617	21.194	0.325	27.498	0.771	98.563	38.269	0	0	9.824	0	29.328
			1206.42	25.841	1	0	9.471	0.958	0.419	5.591	21.268	0.323	27.575	0.771	98.713	38.221	0	0	9.883	0	29.447
			1207.42	25.841	1	0	9.431	0.947	0.415	5.536	21.372	0.321	27.685	0.772	98.903	38.14	0	0	9.956	0	29.596
			1208.42	25.841	1	0	9.344	0.936	0.409	5.453	21.478	0.316	27.794	0.773	99.093	38.059	0	0	9.979	0	29.742
			1209.42	25.841	1	0	9.234	0.925	0.401	5.353	21.609	0.311	27.928	0.774	99.283	37.978	0	0	9.979	0	29.944
			1210.42	25.841	1	0	9.124	0.914	0.394	5.252	21.744	0.305	28.067	0.775	99.473	37.897	0	0	9.979	0	30.154
			1211.42	42.754	1	0	9.101	0.918	0.392	5.229	21.794	0.304	28.1	0.776	99.503	37.913	0	0	9.912	0	30.247
			1212.42	42.754	1	0	9.079	0.922	0.39	5.205	21.845	0.303	28.134	0.776	99.533	37.929	0	0	9.846	0	30.343
			1213.42	53.795	1	0	9.057	0.926	0.389	5.181	21.897	0.302	28.169	0.777	99.564	37.945	0	0	9.78	0	30.441
			1214.42	53.795	1	0	9.05	0.93	0.388	5.171	21.93	0.302	28.182	0.778	99.594	37.961	0	0	9.732	0	30.49
			1215.42	53.795	1	0	9.043	0.934	0.387	5.161	21.964	0.301	28.196	0.779	99.624	37.978	0	0	9.684	0	30.54
			1216.42	17.697	1	0	9.037	0.938	0.386	5.15	21.997	0.301	28.21	0.78	99.654	37.994	0	0	9.637	0	30.59
			1217.42	17.853	1	0	9.025	0.941	0.386	5.144	22.002	0.301	28.198	0.78	99.624	38.036	0	0	9.596	0	30.623
			1218.42	17.853	1	0	9.014	0.943	0.385	5.137	22.007	0.301	28.187	0.781	99.594	38.077	0	0	9.555	0	30.657
			1219.42	17.853	1	0	9.003	0.946	0.385	5.131	22.011	0.301	28.176	0.781	99.564	38.119	0	0	9.515	0	30.691
			1220.42	28.111	1	0	9.037	0.949	0.386	5.15	22.015	0.302	28.172	0.781	99.533	38.161	0	0	9.522	0	30.741
			1221.42	28.111	1	0	9.071	0.952	0.388	5.17	22.019	0.303	28.169	0.782	99.503	38.202	0	0	9.529	0	30.792
			1222.42	28.111	1	0	9.105	0.955	0.389	5.189	22.023	0.304	28.165	0.782	99.473	38.244	0	0	9.536	0	30.842
			1223.42	23.022	1	0	9.139	0.958	0.391	5.208	22.027	0.306	28.162	0.782	99.443	38.286	0	0	9.543	0	30.894
			1224.42	23.022	1	0	9.222	0.969	0.395	5.266	22.001	0.309	28.117	0.782	99.411	38.341	0	0	9.517	0	30.857
			1225.42	23.022	1	0	9.388	0.992	0.404	5.381	21.947	0.316	28.024	0.783	99.346	38.452	0	0	9.466	0	30.779
			1226.42	31.165	1	0	9.388	0.992	0.404	5.381	21.947	0.316	28.024	0.783	99.346	38.452	0	0	9.466	0	30.779
			1227.42	31.165	1	0	9.233	0.959	0.401	5.346	21.685	0.313	27.786	0.78	99.033	38.552	0	0	9.628	0	30.437
			1228.42	31.165	1	0	9.065	0.919	0.396	5.281	21.492	0.308	27.618	0.778	98.859	38.573	0	0	9.865	0	30.142
			1229.42	30.774	1	0	8.764	0.894	0.39	5.194	21.089	0.302	27.238	0.774	98.408	38.751	0	0	9.806	0	29.556
			1230.42	30.774	1	0	8.453	0.861	0.381	5.077	20.757	0.293	26.934	0.771	98.095	38.851	0	0	9.817	0	29.023
			1231.42	30.774	1	0	8.141	0.828	0.372	4.96	20.407	0.285	26.61	0.767	97.782	38.95	0	0	9.828	0	28.425
			1232.42	31.948	1	0	8.204	0.852	0.378	5.041	20.273	0.289	26.479	0.766	97.384	39.184	0	0	9.634	0	28.432
			1233.42	31.948	1	0	8.282	0.878	0.384	5.125	20.171	0.294	26.366	0.765	97.041	39.411	0	0	9.434	0	28.462
			1234.42	31.948	1	0	8.356	0.904	0.391	5.209	20.063	0.299	26.245	0.764	96.698	39.638	0	0	9.241	0	28.464
			1235.42	29.364	1	0	8.428	0.931	0.397	5.294	19.949	0.303	26.115	0.764	96.356	39.865	0	0	9.057	0	28.442
			1236.42	29.364	1	0	8.443	0.952	0.399	5.322	19.91	0.305	26.036	0.765	96.235	39.967	0	0	8.867	0	28.36
			1237.42	29.364	1	0	8.475	0.974	0.402	5.359	19.874	0.308	25.961	0.766	96.115	40.069	0	0	8.702	0	28.286
			1238.42	29.364	1	0	8.505	0.996	0.405	5.396	19.835	0.31	25.882	0.766	95.994	40.171	0	0	8.543	0	28.2
			1239.42	36.333	1	0	8.57	1.017	0.41	5.461	19.774	0.314	25.778	0.767	95.874	40.273	0	0	8.425	0	28.047
			1240.42	36.333	1	0	8.634	1.039	0.414	5.526	19.71	0.318	25.671	0.768	95.753	40.375	0	0	8.31	0	27.881
			1241.42	36.333	1	0	8.676	1.057	0.418	5.578	19.64	0.322	25.555	0.769	95.607	40.488	0	0	8.205	0	27.713
			1242.42	36.333	1	0	8.673	1.067	0.419	5.586	19.615	0.322	25.509	0.769	95.545	40.553	0	0	8.131	0	27.672
			1243.42	36.333	1	0	8.666	1.085	0.42	5.601	19.565	0.323	25.418	0.77	95.42	40.683	0	0	7.987	0	27.589
			1244.42	32.496	1	0	8.666	1.085	0.42	5.601	19.565	0.323	25.418	0.77	95.42	40.683	0	0	7.987	0	27.589
			1245.42	32.496	1	0	8.664	1.094	0.421	5.609	19.539	0.324	25.372	0.77	95.357	40.748	0	0	7.917	0	27.544
			1246.42	32.496	1	0	8.661	1.104	0.421	5.618	19.514	0.325	25.325	0.771	95.295	40.813	0	0	7.849	0	27.499
			1247.42	32.496	1	0	8.659	1.113	0.422	5.626	19.489	0.325	25.279	0.771	95.232	40.877	0	0	7.781	0	27.454
			1248.42	33.201	1	0	8.657	1.121	0.422	5.628	19.487	0.326	25.252	0.772	95.26	40.896	0	0	7.721	0	27.391
			1249.42	33.201	1	0	8.659	1.128	0.423	5.635	19.473	0.326	25.216	0.772	95.265	40.926	0	0	7.674	0	27.324
			1250.42	33.201	1	0	8.661	1.135	0.423	5.642	19.458	0.327	25.18	0.773	95.269	40.956	0	0	7.628	0	27.257
			1251.42	33.201	1	0	8.682	1.143	0.425	5.664	19.438	0.328	25.138	0.773	95.274	40.986	0	0	7.599	0	27.174
			1252.42	34.846	1	0	8.703	1.15	0.426	5.685	19.418	0.33	25.096	0.774	95.279	41.016	0	0	7.57	0	27.089
			1253.42	34.846	1	0	8.722	1.157	0.428	5.705	19.396	0.331	25.055	0.774	95.283	41.046	0	0	7.539	0	27.006
			1254.42	34.846	1	0	8.74	1.164	0.429	5.726	19.374	0.333	25.013	0.775	95.288	41.077	0	0	7.509	0	26.921
			1255.42	34.846	1	0	8.718	1.163	0.428	5.708	19.386	0.332	25.019	0.775	95.295	41.093	0	0	7.499	0	26.967
			1256.42	32.575	1	0	8.697	1.161	0.427	5.689	19.397	0.331	25.026	0.775	95.302	41.109	0	0	7.49	0	27.012
			1257.42	32.575	1	0	8.69	1.164	0.427	5.689	19.389	0.331	25.013	0.775	95.276	41.137	0	0	7.463	0	27.012
			1258.42	32.575	1	0	8.684	1.168	0.427	5.688	19.38	0.331	25	0.775	95.251	41.165	0	0	7.436	0	27.012
			1259.42	32.575	1	0	8.677	1.171	0.427	5.687	19.371	0.331	24.988	0.775	95.225	41.192	0	0	7.409	0	27.012
			1260.42	32.262	1	0	8.701	1.175	0.428	5.707	19.36	0.332	24.972	0.775	95.2	41.22	0	0	7.408	0	27.002
			1261.42	32.262	1	0	8.728	1.178	0.43	5.729	19.348	0.333	24.956	0.775	95.174	41.248	0	0	7.41	0	26.994
			1262.42	32.262	1	0	8.754	1.181	0.431	5.75	19.336	0.334	24.94	0.775	95.149	41.276	0	0	7.411	0	26.985
			1263.42	32.262	1	0	8.78	1.185	0.433	5.772	19.325	0.336	24.925	0.775	95.123	41.304	0	0	7.412	0	26.978
			1264.42	33.279	1	0	8.793	1.185	0.434	5.789	19.293	0.336	24.901	0.775	95.042	41.338	0	0	7.421	0	26.963
			1265.42	33.279	1	0	8.791	1.181	0.435	5.8	19.251	0.337	24.881	0.774	95.031	41.334	0	0	7.447	0	26.912
			1266.42	33.279	1	0	8.79	1.176	0.436	5.811	19.209	0.337	24.861	0.773	95.019	41.329	0	0	7.473	0	26.86
			1267.42	33.279	1	0	8.789	1.172	0.437	5.822	19.168	0.337	24.841	0.772	95.008	41.324	0	0	7.499	0	26.809
			1268.42	33.045	1	0	8.802	1.168	0.438	5.846	19.111	0.338	24.805	0.77	94.996	41.32	0	0	7.539	0	26.714
			1269.42	33.045	1	0	8.816	1.163	0.44	5.871	19.056	0.339	24.77	0.769	94.984	41.315	0	0	7.578	0	26.62
			1270.42	33.045	1	0	8.829	1.159	0.442	5.896	19.001	0.34	24.735	0.768	94.973	41.31	0	0	7.618	0	26.528
			1271.42	33.045	1	0	8.844	1.153	0.443	5.912	18.977	0.34	24.724	0.768	94.864	41.338	0	0	7.671	0	26.554
			1272.42	36.177	1	0	8.877	1.15	0.445	5.94	18.955	0.342	24.717	0.767	94.781	41.354	0	0	7.719	0	26.565
			1273.42	36.177	1	0	8.91	1.147	0.448	5.968	18.935	0.343	24.71	0.766	94.697	41.371	0	0	7.767	0	26.579
			1274.42	36.177	1	0	8.943	1.144	0.45	5.996	18.915	0.344	24.705	0.766	94.614	41.387	0	0	7.817	0	26.596
			1275.42	36.177	1	0	8.948	1.141	0.45	6.001	18.904	0.344	24.709	0.765	94.53	41.403	0	0	7.84	0	26.639
			1276.42	36.412	1	0	8.955	1.138	0.451	6.009	18.893	0.345	24.713	0.764	94.447	41.419	0	0	7.866	0	26.682
			1277.42	36.412	1	0	8.962	1.135	0.451	6.016	18.882	0.345	24.718	0.764	94.364	41.436	0	0	7.893	0	26.726
			1278.42	36.412	1	0	8.969	1.133	0.452	6.023	18.872	0.345	24.722	0.763	94.28	41.452	0	0	7.919	0	26.769
			1279.42	36.412	1	0	8.994	1.132	0.454	6.047	18.849	0.346	24.706	0.763	94.232	41.456	0	0	7.942	0	26.732
			1280.42	35.159	1	0	9.09	1.134	0.46	6.137	18.773	0.351	24.612	0.763	94.206	41.449	0	0	8.018	0	26.457
			1281.42	35.159	1	0	9.188	1.135	0.467	6.227	18.703	0.356	24.525	0.763	94.181	41.442	0	0	8.096	0	26.201
			1282.42	35.159	1	0	9.288	1.136	0.474	6.317	18.638	0.361	24.446	0.762	94.155	41.436	0	0	8.176	0	25.964
			1283.42	39.387	1	0	9.39	1.137	0.481	6.407	18.58	0.366	24.374	0.762	94.13	41.429	0	0	8.257	0	25.747
			1284.42	39.387	1	0	9.497	1.138	0.487	6.498	18.529	0.371	24.31	0.762	94.104	41.422	0	0	8.342	0	25.552
			1285.42	39.387	1	0	9.606	1.14	0.494	6.589	18.483	0.377	24.254	0.762	94.079	41.415	0	0	8.43	0	25.376
			1286.42	37.665	1	0	9.718	1.141	0.501	6.68	18.444	0.382	24.205	0.762	94.053	41.408	0	0	8.518	0	25.222
			1287.42	37.665	1	0	9.832	1.142	0.508	6.772	18.409	0.387	24.163	0.762	94.028	41.401	0	0	8.609	0	25.087
			1288.42	37.665	1	0	9.934	1.138	0.513	6.846	18.396	0.391	24.144	0.762	94.035	41.382	0	0	8.726	0	25.011
			1289.42	37.665	1	0	10.038	1.135	0.519	6.92	18.388	0.395	24.132	0.762	94.042	41.364	0	0	8.846	0	24.957
			1290.42	33.593	1	0	10.146	1.131	0.525	6.994	18.386	0.4	24.127	0.762	94.049	41.345	0	0	8.969	0	24.922
			1291.42	33.593	1	0	10.257	1.128	0.53	7.068	18.389	0.404	24.129	0.762	94.056	41.327	0	0	9.095	0	24.909
			1292.42	33.593	1	0	10.368	1.124	0.536	7.14	18.396	0.408	24.136	0.762	94.063	41.308	0	0	9.223	0	24.908
			1293.42	33.593	1	0	9.977	1.112	0.528	7.043	17.937	0.403	23.492	0.764	94.121	41.222	0	0	8.973	0	22.881
			1294.42	36.647	1	0	9.606	1.1	0.521	6.945	17.503	0.398	22.882	0.765	94.178	41.137	0	0	8.737	0	20.854
			1295.42	49.645	1	0	9.254	1.087	0.514	6.847	17.092	0.394	22.304	0.766	94.236	41.051	0	0	8.512	0	18.826
			1296.42	49.645	1	0	8.856	1.08	0.506	6.744	16.602	0.388	21.614	0.768	94.225	41.005	0	0	8.204	0	16.343
			1297.42	49.645	1	0	8.486	1.072	0.498	6.64	16.149	0.383	20.976	0.77	94.213	40.958	0	0	7.917	0	13.896
			1298.42	49.645	1	0	8.14	1.064	0.49	6.536	15.732	0.378	20.383	0.772	94.202	40.912	0	0	7.649	0	11.488
			1299.42	49.645	1	0	7.792	1.057	0.481	6.409	15.35	0.372	19.836	0.774	94.19	40.866	0	0	7.375	0	9.133
			1300.42	49.645	1	0	7.468	1.049	0.471	6.283	15.002	0.366	19.333	0.776	94.178	40.819	0	0	7.12	0	6.848
			1301.42	49.645	1	0	7.165	1.041	0.462	6.156	14.685	0.359	18.87	0.778	94.167	40.773	0	0	6.882	0	4.634
			1302.42	49.645	1	0	6.884	1.035	0.453	6.038	14.379	0.353	18.434	0.78	94.253	40.694	0	0	6.65	0	2.372
			1303.42	49.645	1	0	6.622	1.029	0.444	5.921	14.101	0.347	18.034	0.782	94.338	40.616	0	0	6.433	0	0.185
			1304.42	49.645	1	0	6.595	1.044	0.445	5.936	14.02	0.346	18.027	0.778	93.803	40.78	0	0	6.317	0	0.427
			1305.42	49.645	1	0	6.569	1.059	0.446	5.951	13.94	0.345	18.022	0.773	93.268	40.945	0	0	6.206	0	0.679
			1306.42	49.645	1	0	6.561	1.073	0.449	5.988	13.846	0.345	18	0.769	92.733	41.109	0	0	6.114	0	0.839
			1307.42	49.645	1	0	6.553	1.088	0.452	6.026	13.754	0.346	17.979	0.765	92.198	41.273	0	0	6.024	0	1
			1308.42	18.637	1	0	6.557	1.102	0.456	6.074	13.662	0.347	17.961	0.761	91.663	41.438	0	0	5.948	0	1.18
			1309.42	18.637	1	0	6.56	1.117	0.459	6.122	13.571	0.347	17.943	0.756	91.128	41.602	0	0	5.873	0	1.357
			1310.42	18.637	1	0	6.721	1.14	0.487	6.492	13.125	0.364	17.57	0.747	90.785	41.663	0	0	5.896	0	-0.616
			1311.42	16.287	1	0	6.841	1.163	0.509	6.791	12.784	0.376	17.314	0.738	90.443	41.723	0	0	5.884	0	-2.017
			1312.42	16.287	1	0	6.961	1.186	0.532	7.09	12.472	0.388	17.073	0.73	90.1	41.783	0	0	5.871	0	-3.378
			1313.42	16.287	1	0	7.08	1.209	0.554	7.389	12.183	0.401	16.846	0.723	89.757	41.843	0	0	5.858	0	-4.698
			1314.42	16.287	1	0	7.197	1.231	0.576	7.681	11.925	0.413	16.641	0.717	89.414	41.903	0	0	5.844	0	-5.92
			1315.42	16.287	1	0	7.313	1.254	0.598	7.972	11.684	0.425	16.446	0.71	89.071	41.964	0	0	5.831	0	-7.11
			1316.42	16.287	1	0	7.429	1.277	0.62	8.264	11.46	0.437	16.261	0.705	88.729	42.024	0	0	5.817	0	-8.27
			1317.42	16.287	1	0	7.544	1.3	0.642	8.556	11.25	0.449	16.085	0.699	88.386	42.084	0	0	5.803	0	-9.402
			1318.42	16.287	1	0	7.604	1.32	0.643	8.57	11.328	0.449	16.2	0.699	88.46	42.033	0	0	5.759	0	-8.887
			1319.42	40.405	1	0	7.664	1.341	0.644	8.585	11.405	0.45	16.313	0.699	88.534	41.982	0	0	5.716	0	-8.395
			1320.42	40.405	1	0	7.755	1.361	0.649	8.66	11.448	0.454	16.369	0.699	88.608	41.931	0	0	5.697	0	-8.275
			1321.42	40.405	1	0	7.845	1.381	0.655	8.735	11.49	0.458	16.422	0.7	88.682	41.88	0	0	5.679	0	-8.171
			1322.42	40.405	1	0	7.935	1.402	0.661	8.809	11.53	0.462	16.473	0.7	88.756	41.829	0	0	5.661	0	-8.082
			1323.42	42.363	1	0	8.024	1.422	0.666	8.884	11.568	0.467	16.522	0.7	88.83	41.778	0	0	5.642	0	-8.009
			1324.42	42.363	1	0	8.297	1.432	0.679	9.06	11.734	0.476	16.745	0.701	88.807	41.836	0	0	5.793	0	-6.543
			1325.42	104.067	1	0	8.585	1.443	0.693	9.235	11.914	0.486	16.99	0.701	88.784	41.894	0	0	5.951	0	-4.99
			1326.42	104.067	1	0	8.877	1.453	0.704	9.39	12.119	0.494	17.274	0.702	88.761	41.952	0	0	6.11	0	-3.249
			1327.42	104.067	1	0	9.247	1.463	0.717	9.557	12.407	0.503	17.671	0.702	88.738	42.01	0	0	6.32	0	-0.944
			1328.42	104.067	1	0	9.644	1.473	0.729	9.724	12.72	0.512	18.103	0.703	88.715	42.068	0	0	6.546	0	1.447
			1329.42	102.736	1	0	10.06	1.481	0.741	9.885	13.056	0.521	18.563	0.703	88.698	42.133	0	0	6.794	0	3.895
			1330.42	102.736	1	0	10.509	1.488	0.753	10.046	13.423	0.53	19.068	0.704	88.682	42.198	0	0	7.063	0	6.435
			1331.42	102.736	1	0	11.009	1.495	0.767	10.222	13.821	0.54	19.614	0.705	88.666	42.262	0	0	7.362	0	9.028
			1332.42	102.736	1	0	11.553	1.503	0.78	10.399	14.261	0.55	20.218	0.705	88.65	42.327	0	0	7.688	0	11.726
			1333.42	52.307	1	0	12.148	1.51	0.793	10.575	14.748	0.56	20.888	0.706	88.634	42.392	0	0	8.045	0	14.527
			1334.42	52.307	1	0	12.779	1.514	0.805	10.732	15.289	0.569	21.644	0.706	88.604	42.45	0	0	8.44	0	17.469
			1335.42	63.27	1	0	13.038	1.498	0.807	10.757	15.556	0.572	21.934	0.709	89.194	42.265	0	0	8.704	0	18.25
			1336.42	63.27	1	0	13.309	1.482	0.808	10.779	15.84	0.576	22.247	0.712	89.785	42.079	0	0	8.983	0	19.086
			1337.42	63.27	1	0	13.597	1.465	0.81	10.801	16.143	0.579	22.585	0.715	90.375	41.894	0	0	9.28	0	19.982
			1338.42	63.27	1	0	13.906	1.449	0.812	10.823	16.469	0.582	22.952	0.718	90.966	41.709	0	0	9.597	0	20.941
			1339.42	50.585	1	0	14.246	1.438	0.816	10.879	16.779	0.588	23.279	0.721	91.545	41.531	0	0	9.91	0	21.739
			1340.42	50.585	1	0	14.608	1.426	0.82	10.935	17.113	0.594	23.638	0.724	92.124	41.352	0	0	10.243	0	22.606
			1341.42	46.748	1	0	14.457	1.404	0.799	10.652	17.374	0.583	23.821	0.729	92.476	41.29	0	0	10.299	0	23.14
			1342.42	46.748	1	0	14.277	1.381	0.776	10.351	17.644	0.571	24.007	0.735	92.828	41.227	0	0	10.336	0	23.673
			1343.42	46.748	1	0	14.096	1.359	0.754	10.051	17.929	0.558	24.2	0.741	93.18	41.165	0	0	10.374	0	24.214
			1344.42	45.573	1	0	13.914	1.336	0.731	9.75	18.23	0.546	24.398	0.747	93.532	41.102	0	0	10.412	0	24.763
			1345.42	45.573	1	0	13.732	1.316	0.708	9.443	18.563	0.534	24.608	0.754	93.975	41.014	0	0	10.436	0	25.286
			1346.42	48.392	1	0	13.549	1.295	0.685	9.137	18.918	0.522	24.825	0.762	94.417	40.926	0	0	10.46	0	25.822
			1347.42	48.392	1	0	13.4	1.275	0.664	8.852	19.297	0.511	25.052	0.77	94.859	40.838	0	0	10.511	0	26.372
			1348.42	48.392	1	0	13.249	1.254	0.643	8.567	19.699	0.501	25.286	0.779	95.302	40.75	0	0	10.563	0	26.928
			1349.42	44.947	1	0	13.25	1.236	0.642	8.56	19.705	0.501	25.245	0.781	95.327	40.773	0	0	10.718	0	26.9
			1350.42	44.947	1	0	13.182	1.21	0.636	8.484	19.756	0.498	25.246	0.783	95.418	40.769	0	0	10.896	0	26.964
			1351.42	44.399	1	0	13.005	1.183	0.626	8.349	19.786	0.491	25.211	0.785	95.508	40.764	0	0	10.99	0	26.93
			1352.42	44.399	1	0	12.825	1.157	0.616	8.213	19.811	0.485	25.169	0.787	95.598	40.759	0	0	11.086	0	26.873
			1353.42	44.399	1	0	12.595	1.13	0.604	8.055	19.816	0.477	25.101	0.789	95.689	40.755	0	0	11.142	0	26.746
			1354.42	52.542	1	0	12.363	1.104	0.592	7.896	19.817	0.469	25.026	0.792	95.779	40.75	0	0	11.2	0	26.596
			1355.42	52.542	1	0	12.28	1.093	0.586	7.809	19.893	0.465	25.049	0.794	95.941	40.699	0	0	11.232	0	26.605
			1356.42	52.542	1	0	12.359	1.083	0.591	7.877	19.84	0.471	24.865	0.798	96.057	40.648	0	0	11.415	0	26.044
			1357.42	49.332	1	0	12.475	1.072	0.597	7.965	19.793	0.479	24.695	0.802	96.173	40.597	0	0	11.635	0	25.514
			1358.42	49.332	1	0	12.596	1.062	0.604	8.054	19.753	0.486	24.538	0.805	96.288	40.546	0	0	11.864	0	25.017
			1359.42	49.332	1	0	12.924	1.075	0.639	8.514	19.185	0.512	23.936	0.802	96.168	40.623	0	0	12.024	0	23.354
			1360.42	46.904	1	0	13.272	1.091	0.674	8.98	18.694	0.538	23.423	0.798	96.041	40.692	0	0	12.166	0	21.858
			1361.42	46.904	1	0	13.629	1.107	0.709	9.447	18.263	0.563	22.97	0.795	95.913	40.761	0	0	12.312	0	20.49
			1362.42	50.898	1	0	13.712	1.123	0.719	9.592	18.111	0.571	22.821	0.794	95.832	40.831	0	0	12.21	0	20.071
			1363.42	50.898	1	0	13.794	1.139	0.73	9.737	17.961	0.578	22.672	0.792	95.751	40.9	0	0	12.109	0	19.651
			1364.42	50.898	1	0	13.874	1.155	0.741	9.882	17.813	0.586	22.526	0.791	95.67	40.97	0	0	12.011	0	19.228
			1365.42	38.604	1	0	13.982	1.174	0.753	10.046	17.672	0.595	22.381	0.79	95.603	41.046	0	0	11.905	0	18.807
			1366.42	38.604	1	0	13.904	1.187	0.749	9.988	17.685	0.593	22.328	0.792	95.95	40.97	0	0	11.713	0	18.451
			1367.42	38.604	1	0	13.834	1.2	0.745	9.934	17.702	0.592	22.281	0.795	96.297	40.894	0	0	11.531	0	18.115
			1368.42	34.376	1	0	13.767	1.212	0.741	9.879	17.723	0.591	22.237	0.797	96.645	40.817	0	0	11.355	0	17.785
			1369.42	34.376	1	0	13.758	1.225	0.738	9.842	17.785	0.59	22.239	0.8	96.992	40.741	0	0	11.23	0	17.615
			1370.42	34.767	1	0	13.693	1.233	0.732	9.761	17.854	0.587	22.25	0.802	97.351	40.657	0	0	11.106	0	17.48
			1371.42	62.879	1	0	13.629	1.241	0.726	9.68	17.926	0.585	22.264	0.805	97.71	40.574	0	0	10.986	0	17.351
			1372.42	62.879	1	0	13.567	1.248	0.72	9.599	18.001	0.582	22.279	0.808	98.069	40.491	0	0	10.868	0	17.23
			1373.42	62.879	1	0	13.551	1.252	0.717	9.554	18.065	0.581	22.286	0.811	98.368	40.449	0	0	10.823	0	17.165
			1374.42	130.534	1	0	13.611	1.256	0.716	9.551	18.153	0.583	22.31	0.814	98.667	40.407	0	0	10.839	0	17.163
			1375.42	130.534	1	0	13.671	1.259	0.716	9.548	18.241	0.585	22.335	0.817	98.966	40.366	0	0	10.855	0	17.162
			1376.42	130.534	1	0	13.735	1.261	0.717	9.559	18.309	0.587	22.352	0.819	99.174	40.349	0	0	10.891	0	17.186
			1377.42	74.781	1	0	13.71	1.249	0.713	9.51	18.36	0.585	22.377	0.82	99.378	40.291	0	0	10.977	0	17.213
			1378.42	74.781	1	0	13.648	1.237	0.708	9.439	18.405	0.582	22.391	0.822	99.582	40.234	0	0	11.034	0	17.2
			1379.42	74.781	1	0	13.562	1.225	0.702	9.356	18.443	0.578	22.398	0.823	99.786	40.176	0	0	11.073	0	17.162
			1380.42	74.781	1	0	13.476	1.213	0.696	9.273	18.481	0.574	22.403	0.825	99.989	40.118	0	0	11.113	0	17.12
			1381.42	34.454	1	0	13.46	1.209	0.694	9.258	18.487	0.573	22.391	0.826	100.128	40.088	0	0	11.133	0	17.036
			1382.42	34.454	1	0	13.479	1.208	0.695	9.269	18.49	0.574	22.385	0.826	100.207	40.081	0	0	11.162	0	17.007
			1383.42	34.454	1	0	13.498	1.206	0.696	9.28	18.493	0.575	22.379	0.826	100.286	40.074	0	0	11.191	0	16.978
			1384.42	37.743	1	0	13.554	1.205	0.698	9.307	18.514	0.577	22.397	0.827	100.365	40.067	0	0	11.25	0	17.032
			1385.42	37.743	1	0	13.611	1.203	0.7	9.334	18.537	0.579	22.415	0.827	100.443	40.06	0	0	11.31	0	17.088
			1386.42	37.743	1	0	13.634	1.205	0.702	9.359	18.521	0.58	22.404	0.827	100.497	40.057	0	0	11.316	0	17.042
			1387.42	37.743	1	0	13.465	1.209	0.691	9.218	18.574	0.571	22.491	0.826	100.587	40.051	0	0	11.139	0	17.318
			1388.42	41.267	1	0	13.3	1.213	0.681	9.076	18.635	0.562	22.59	0.825	100.677	40.044	0	0	10.967	0	17.632
			1389.42	48.784	1	0	13.109	1.217	0.669	8.92	18.692	0.551	22.686	0.824	100.768	40.037	0	0	10.775	0	17.935
			1390.42	48.784	1	0	12.746	1.197	0.629	8.392	19.303	0.523	23.239	0.831	101.094	39.902	0	0	10.651	0	19.609
			1391.42	48.784	1	0	12.392	1.177	0.59	7.865	20.008	0.494	23.871	0.838	101.421	39.768	0	0	10.53	0	21.447
			1392.42	38.056	1	0	12.102	1.16	0.553	7.379	20.811	0.469	24.581	0.847	101.698	39.662	0	0	10.435	0	23.449
			1393.42	38.056	1	0	12	1.143	0.54	7.199	21.136	0.46	24.811	0.852	101.93	39.555	0	0	10.503	0	23.986
			1394.42	35.785	1	0	11.898	1.126	0.526	7.02	21.475	0.451	25.046	0.857	102.162	39.448	0	0	10.571	0	24.526
			1395.42	35.785	1	0	11.814	1.108	0.514	6.854	21.822	0.444	25.281	0.863	102.393	39.342	0	0	10.658	0	25.051
			1396.42	35.785	1	0	11.728	1.091	0.502	6.687	22.183	0.436	25.52	0.869	102.625	39.235	0	0	10.747	0	25.578
			1397.42	40.64	1	0	11.756	1.077	0.503	6.705	22.164	0.436	25.536	0.868	102.468	39.261	0	0	10.915	0	25.696
			1398.42	40.64	1	0	11.786	1.063	0.504	6.722	22.147	0.437	25.553	0.867	102.31	39.286	0	0	11.089	0	25.817
			1399.42	39.309	1	0	11.883	1.049	0.509	6.786	22.101	0.44	25.537	0.865	102.153	39.312	0	0	11.333	0	25.85
			1400.42	39.309	1	0	11.935	1.034	0.512	6.833	22.028	0.443	25.495	0.864	101.995	39.337	0	0	11.539	0	25.811
			1401.42	39.309	1	0	11.939	1.013	0.513	6.844	21.974	0.443	25.487	0.862	101.847	39.333	0	0	11.78	0	25.828
			1402.42	37.116	1	0	11.946	0.993	0.514	6.858	21.917	0.442	25.477	0.86	101.699	39.328	0	0	12.035	0	25.839
			1403.42	37.116	1	0	11.923	0.962	0.51	6.804	22.006	0.439	25.598	0.86	101.785	39.136	0	0	12.393	0	25.924
			1404.42	34.454	1	0	11.886	0.936	0.505	6.731	22.136	0.434	25.759	0.859	101.931	38.902	0	0	12.703	0	26.032
			1405.42	34.454	1	0	11.768	0.909	0.496	6.616	22.254	0.426	25.912	0.859	102.076	38.668	0	0	12.941	0	26.112
			1406.42	34.454	1	0	11.522	0.883	0.483	6.444	22.327	0.415	26.023	0.858	102.222	38.434	0	0	13.05	0	26.074
			1407.42	42.05	1	0	11.272	0.856	0.47	6.272	22.394	0.403	26.128	0.857	102.368	38.2	0	0	13.161	0	26.019
			1408.42	42.05	1	0	11.141	0.844	0.462	6.159	22.518	0.396	26.263	0.857	102.519	38.008	0	0	13.202	0	26.08
			1409.42	42.05	1	0	11.01	0.831	0.453	6.046	22.645	0.389	26.401	0.858	102.669	37.815	0	0	13.244	0	26.143
			1410.42	44.555	1	0	10.9	0.819	0.446	5.945	22.772	0.383	26.539	0.858	102.82	37.623	0	0	13.312	0	26.202
			1411.42	44.555	1	0	10.788	0.806	0.438	5.845	22.901	0.376	26.678	0.858	102.97	37.431	0	0	13.381	0	26.261
			1412.42	37.586	1	0	11.162	0.856	0.447	5.963	23.325	0.384	27.138	0.859	103.075	37.396	0	0	13.044	0	27.271
			1413.42	37.586	1	0	11.588	0.903	0.459	6.117	23.693	0.395	27.501	0.862	103.239	37.338	0	0	12.835	0	27.982
			1414.42	46.2	1	0	12	0.95	0.47	6.27	24.014	0.406	27.81	0.863	103.404	37.28	0	0	12.632	0	28.542
			1415.42	46.2	1	0	12.413	0.997	0.482	6.431	24.29	0.417	28.072	0.865	103.568	37.223	0	0	12.448	0	28.972
			1416.42	39.779	1	0	12.353	0.992	0.479	6.38	24.358	0.415	28.119	0.866	103.73	37.13	0	0	12.453	0	28.944
			1417.42	40.249	1	0	12.293	0.987	0.475	6.329	24.427	0.412	28.166	0.867	103.892	37.037	0	0	12.457	0	28.917
			1418.42	27.955	1	0	12.234	0.979	0.471	6.286	24.468	0.409	28.191	0.868	104.064	36.949	0	0	12.493	0	28.849
			1419.42	27.955	1	0	12.175	0.972	0.468	6.242	24.51	0.407	28.216	0.869	104.235	36.861	0	0	12.529	0	28.778
			1420.42	27.955	1	0	12.15	0.964	0.466	6.212	24.562	0.405	28.25	0.869	104.406	36.773	0	0	12.6	0	28.732
			1421.42	17.462	1	0	12.187	0.957	0.467	6.222	24.587	0.406	28.293	0.869	104.439	36.729	0	0	12.741	0	28.775
			1422.42	17.462	1	0	12.197	0.949	0.466	6.216	24.617	0.405	28.338	0.869	104.471	36.685	0	0	12.856	0	28.822
			1423.42	17.462	1	0	12.137	0.938	0.463	6.169	24.667	0.402	28.394	0.869	104.552	36.613	0	0	12.937	0	28.855
			1424.42	17.462	1	0	12.077	0.928	0.459	6.122	24.716	0.399	28.449	0.869	104.633	36.542	0	0	13.019	0	28.885
			1425.42	17.462	1	0	12.017	0.92	0.456	6.084	24.734	0.396	28.5	0.868	104.65	36.488	0	0	13.06	0	28.927
			1426.42	17.462	1	0	11.933	0.913	0.452	6.032	24.757	0.392	28.555	0.867	104.666	36.435	0	0	13.075	0	28.979
			1427.42	57.319	1	0	11.848	0.905	0.449	5.981	24.781	0.389	28.61	0.866	104.682	36.382	0	0	13.089	0	29.031
			1428.42	68.595	1	0	11.788	0.901	0.447	5.958	24.742	0.386	28.611	0.865	104.673	36.349	0	0	13.077	0	28.987
			1429.42	68.595	1	0	11.728	0.898	0.445	5.935	24.703	0.384	28.611	0.863	104.664	36.317	0	0	13.065	0	28.943
			1430.42	68.595	1	0	11.592	0.894	0.44	5.865	24.701	0.379	28.656	0.862	104.654	36.284	0	0	12.968	0	28.999
			1431.42	30.069	1	0	11.458	0.89	0.435	5.795	24.704	0.374	28.708	0.861	104.645	36.252	0	0	12.872	0	29.068
			1432.42	30.069	1	0	11.382	0.899	0.433	5.776	24.639	0.372	28.682	0.859	104.515	36.315	0	0	12.659	0	29.097
			1433.42	29.129	1	0	11.307	0.908	0.432	5.754	24.583	0.37	28.664	0.858	104.386	36.377	0	0	12.449	0	29.142
			1434.42	29.129	1	0	11.268	0.927	0.435	5.8	24.338	0.372	28.476	0.855	104.022	36.627	0	0	12.157	0	29.085
			1435.42	29.129	1	0	11.159	0.946	0.436	5.818	24.059	0.372	28.238	0.852	103.658	36.877	0	0	11.8	0	28.905
			1436.42	36.177	1	0	11.056	0.964	0.438	5.836	23.793	0.372	28.014	0.849	103.295	37.128	0	0	11.464	0	28.749
			1437.42	33.436	1	0	11.058	0.983	0.443	5.911	23.523	0.376	27.768	0.847	102.931	37.378	0	0	11.249	0	28.534
			1438.42	33.436	1	0	11.219	1.015	0.455	6.065	23.303	0.384	27.573	0.845	102.655	37.626	0	0	11.056	0	28.403
			1439.42	33.436	1	0	11.374	1.046	0.466	6.219	23.082	0.393	27.373	0.843	102.38	37.873	0	0	10.871	0	28.248
			1440.42	35.159	1	0	11.525	1.078	0.478	6.373	22.859	0.402	27.168	0.841	102.104	38.121	0	0	10.691	0	28.073
			1441.42	35.159	1	0	11.72	1.11	0.492	6.557	22.627	0.413	26.951	0.84	101.829	38.369	0	0	10.562	0	27.857
			1442.42	35.159	1	0	11.91	1.141	0.506	6.742	22.398	0.424	26.733	0.838	101.553	38.617	0	0	10.435	0	27.631
			1443.42	33.436	1	0	11.736	1.111	0.503	6.708	22.154	0.42	26.537	0.835	101.324	38.707	0	0	10.564	0	27.353
			1444.42	33.436	1	0	11.357	1.068	0.49	6.535	21.958	0.408	26.406	0.832	101.097	38.781	0	0	10.632	0	27.237
			1445.42	33.436	1	0	10.973	1.025	0.477	6.362	21.742	0.395	26.253	0.828	100.87	38.855	0	0	10.701	0	27.061
			1446.42	33.436	1	0	10.584	0.983	0.464	6.189	21.502	0.383	26.078	0.825	100.643	38.929	0	0	10.772	0	26.816
			1447.42	36.333	1	0	10.578	0.992	0.465	6.206	21.443	0.383	26.052	0.823	100.418	39.038	0	0	10.663	0	26.901
			1448.42	36.333	1	0	10.573	1.002	0.467	6.224	21.384	0.384	26.026	0.822	100.193	39.147	0	0	10.557	0	26.985
			1449.42	36.333	1	0	10.577	1.011	0.469	6.247	21.325	0.384	25.999	0.82	99.969	39.256	0	0	10.461	0	27.067
			1450.42	31.165	1	0	10.581	1.021	0.47	6.27	21.267	0.385	25.973	0.819	99.744	39.365	0	0	10.367	0	27.148
			1451.42	31.165	1	0	10.642	1.039	0.474	6.325	21.223	0.388	25.946	0.818	99.519	39.495	0	0	10.247	0	27.243
			1452.42	31.165	1	0	10.657	1.057	0.476	6.342	21.219	0.389	25.941	0.818	99.434	39.58	0	0	10.086	0	27.324
			1453.42	45.495	1	0	10.692	1.075	0.478	6.374	21.201	0.391	25.918	0.818	99.348	39.666	0	0	9.947	0	27.357
			1454.42	45.495	1	0	10.726	1.093	0.48	6.406	21.18	0.393	25.891	0.818	99.262	39.752	0	0	9.813	0	27.382
			1455.42	45.495	1	0	10.759	1.111	0.483	6.438	21.158	0.395	25.863	0.818	99.177	39.837	0	0	9.683	0	27.398
			1456.42	51.055	1	0	10.787	1.126	0.485	6.461	21.153	0.397	25.831	0.819	99.156	39.905	0	0	9.578	0	27.383
			1457.42	51.055	1	0	10.814	1.141	0.486	6.484	21.147	0.399	25.797	0.82	99.135	39.972	0	0	9.475	0	27.364
			1458.42	51.055	1	0	10.804	1.152	0.486	6.482	21.143	0.399	25.779	0.82	99.142	40.013	0	0	9.382	0	27.357
			1459.42	37.116	1	0	10.807	1.162	0.487	6.489	21.135	0.399	25.757	0.821	99.149	40.055	0	0	9.303	0	27.339
			1460.42	37.116	1	0	10.81	1.172	0.487	6.496	21.127	0.4	25.734	0.821	99.156	40.097	0	0	9.225	0	27.319
			1461.42	37.116	1	0	10.825	1.182	0.488	6.511	21.119	0.401	25.715	0.821	99.163	40.139	0	0	9.158	0	27.308
			1462.42	33.279	1	0	10.84	1.192	0.489	6.525	21.111	0.402	25.695	0.822	99.17	40.18	0	0	9.093	0	27.295
			1463.42	33.279	1	0	10.851	1.196	0.489	6.523	21.141	0.402	25.708	0.822	99.288	40.157	0	0	9.072	0	27.284
			1464.42	33.279	1	0	10.862	1.2	0.489	6.521	21.171	0.403	25.721	0.823	99.406	40.134	0	0	9.052	0	27.272
			1465.42	33.279	1	0	10.886	1.209	0.49	6.535	21.183	0.404	25.712	0.824	99.45	40.157	0	0	9.003	0	27.261
			1466.42	39.231	1	0	10.964	1.218	0.493	6.576	21.208	0.407	25.721	0.825	99.494	40.18	0	0	9	0	27.299
			1467.42	39.231	1	0	11.042	1.227	0.496	6.618	21.232	0.41	25.73	0.825	99.538	40.203	0	0	8.996	0	27.335
			1468.42	39.231	1	0	11.121	1.237	0.499	6.66	21.256	0.412	25.739	0.826	99.582	40.227	0	0	8.993	0	27.371
			1469.42	39.309	1	0	11.037	1.233	0.495	6.606	21.265	0.409	25.741	0.826	99.538	40.252	0	0	8.952	0	27.426
			1470.42	39.309	1	0	10.954	1.229	0.491	6.552	21.275	0.406	25.745	0.826	99.494	40.277	0	0	8.912	0	27.485
			1471.42	39.309	1	0	10.872	1.225	0.487	6.498	21.287	0.403	25.75	0.827	99.45	40.303	0	0	8.873	0	27.549
			1472.42	39.309	1	0	10.752	1.222	0.481	6.414	21.326	0.398	25.788	0.827	99.406	40.328	0	0	8.802	0	27.697
			1473.42	34.767	1	0	10.637	1.217	0.475	6.335	21.356	0.393	25.821	0.827	99.332	40.359	0	0	8.743	0	27.844
			1474.42	34.767	1	0	10.524	1.212	0.469	6.257	21.39	0.388	25.859	0.827	99.258	40.389	0	0	8.685	0	28.002
			1475.42	34.767	1	0	10.504	1.219	0.469	6.255	21.363	0.388	25.832	0.827	99.181	40.435	0	0	8.615	0	27.984
			1476.42	36.02	1	0	10.475	1.227	0.469	6.248	21.334	0.387	25.802	0.827	99.105	40.481	0	0	8.538	0	27.959
			1477.42	36.02	1	0	10.448	1.234	0.468	6.242	21.305	0.387	25.774	0.827	99.028	40.528	0	0	8.463	0	27.936
			1478.42	36.02	1	0	10.452	1.242	0.469	6.256	21.27	0.388	25.737	0.826	98.952	40.574	0	0	8.415	0	27.893
			1479.42	36.02	1	0	10.455	1.25	0.47	6.271	21.234	0.389	25.701	0.826	98.876	40.62	0	0	8.367	0	27.849
			1480.42	38.761	1	0	10.459	1.257	0.471	6.286	21.199	0.389	25.665	0.826	98.799	40.667	0	0	8.32	0	27.806
			1481.42	38.761	1	0	10.478	1.27	0.474	6.315	21.148	0.391	25.61	0.826	98.702	40.718	0	0	8.25	0	27.706
			1482.42	38.761	1	0	10.45	1.274	0.473	6.311	21.107	0.391	25.582	0.825	98.605	40.748	0	0	8.2	0	27.668
			1483.42	38.761	1	0	10.423	1.279	0.473	6.308	21.066	0.39	25.555	0.824	98.507	40.778	0	0	8.15	0	27.63
			1484.42	35.707	1	0	10.396	1.283	0.473	6.305	21.026	0.389	25.528	0.824	98.41	40.808	0	0	8.101	0	27.595
			1485.42	35.707	1	0	10.375	1.288	0.473	6.305	20.988	0.389	25.505	0.823	98.313	40.838	0	0	8.057	0	27.567
			1486.42	35.707	1	0	10.354	1.292	0.473	6.305	20.949	0.389	25.481	0.822	98.215	40.868	0	0	8.014	0	27.539
			1487.42	35.707	1	0	10.334	1.297	0.473	6.305	20.911	0.388	25.458	0.821	98.118	40.898	0	0	7.971	0	27.513
			1488.42	36.725	1	0	10.314	1.301	0.473	6.305	20.874	0.388	25.436	0.821	98.021	40.928	0	0	7.928	0	27.488
			1489.42	36.725	1	0	10.331	1.307	0.475	6.33	20.827	0.389	25.394	0.82	97.907	40.975	0	0	7.902	0	27.429
			1490.42	36.725	1	0	10.347	1.314	0.477	6.356	20.78	0.391	25.352	0.82	97.794	41.021	0	0	7.876	0	27.371
			1491.42	35.942	1	0	10.363	1.32	0.479	6.382	20.733	0.392	25.31	0.819	97.68	41.067	0	0	7.851	0	27.312
			1492.42	35.942	1	0	10.367	1.326	0.48	6.399	20.689	0.393	25.268	0.819	97.567	41.114	0	0	7.815	0	27.252
			1493.42	35.942	1	0	10.37	1.333	0.481	6.416	20.645	0.394	25.226	0.818	97.453	41.16	0	0	7.781	0	27.193
			1494.42	35.942	1	0	10.374	1.339	0.483	6.434	20.601	0.395	25.184	0.818	97.34	41.206	0	0	7.746	0	27.133
			1495.42	35.942	1	0	10.377	1.346	0.484	6.451	20.557	0.396	25.142	0.818	97.226	41.253	0	0	7.712	0	27.073
			1496.42	38.604	1	0	10.373	1.348	0.485	6.462	20.514	0.396	25.11	0.817	97.215	41.243	0	0	7.695	0	26.966
			1497.42	38.604	1	0	10.369	1.35	0.485	6.473	20.472	0.396	25.079	0.816	97.203	41.234	0	0	7.679	0	26.86
			1498.42	38.604	1	0	10.364	1.353	0.486	6.484	20.429	0.397	25.048	0.816	97.192	41.225	0	0	7.662	0	26.753
			1499.42	38.604	1	0	10.396	1.355	0.489	6.523	20.372	0.399	25	0.815	97.18	41.216	0	0	7.672	0	26.599
			1500.42	39.309	1	0	10.454	1.357	0.493	6.578	20.316	0.402	24.951	0.814	97.169	41.206	0	0	7.702	0	26.443
			1501.42	39.309	1	0	10.512	1.36	0.497	6.633	20.261	0.405	24.905	0.814	97.157	41.197	0	0	7.732	0	26.291
			1502.42	39.309	1	0	10.571	1.362	0.502	6.688	20.209	0.408	24.86	0.813	97.145	41.188	0	0	7.762	0	26.144
			1503.42	39.309	1	0	10.631	1.362	0.505	6.738	20.171	0.411	24.81	0.813	97.071	41.197	0	0	7.803	0	26.018
			1504.42	39.466	1	0	10.688	1.364	0.509	6.783	20.148	0.414	24.771	0.813	97.027	41.202	0	0	7.837	0	25.911
			1505.42	39.466	1	0	10.747	1.365	0.512	6.828	20.126	0.417	24.734	0.814	96.983	41.206	0	0	7.871	0	25.808
			1506.42	39.466	1	0	10.776	1.367	0.514	6.85	20.115	0.418	24.711	0.814	96.939	41.211	0	0	7.884	0	25.748
			1507.42	39.152	1	0	10.813	1.368	0.516	6.877	20.107	0.42	24.693	0.814	96.895	41.216	0	0	7.902	0	25.698
			1508.42	39.152	1	0	10.85	1.37	0.518	6.903	20.099	0.422	24.674	0.815	96.851	41.22	0	0	7.92	0	25.649
			1509.42	39.152	1	0	10.887	1.371	0.52	6.93	20.092	0.424	24.657	0.815	96.807	41.225	0	0	7.939	0	25.602
			1510.42	39.152	1	0	10.916	1.371	0.521	6.942	20.108	0.425	24.653	0.816	96.83	41.192	0	0	7.964	0	25.542
			1511.42	40.797	1	0	10.944	1.37	0.522	6.955	20.124	0.426	24.65	0.816	96.854	41.16	0	0	7.989	0	25.483
			1512.42	40.797	1	0	10.96	1.364	0.521	6.953	20.155	0.426	24.666	0.817	96.898	41.123	0	0	8.035	0	25.487
			1513.42	40.797	1	0	10.999	1.358	0.522	6.966	20.185	0.427	24.678	0.818	96.942	41.086	0	0	8.099	0	25.479
			1514.42	45.73	1	0	11.039	1.352	0.523	6.979	20.215	0.429	24.691	0.819	96.986	41.049	0	0	8.164	0	25.475
			1515.42	45.73	1	0	11.079	1.346	0.524	6.993	20.246	0.43	24.706	0.819	97.03	41.012	0	0	8.229	0	25.474
			1516.42	45.73	1	0	11.105	1.339	0.525	7	20.267	0.43	24.718	0.82	97.099	40.975	0	0	8.295	0	25.473
			1517.42	45.73	1	0	11.133	1.331	0.526	7.008	20.289	0.431	24.732	0.82	97.169	40.938	0	0	8.362	0	25.474
			1518.42	44.869	1	0	11.16	1.324	0.526	7.016	20.312	0.432	24.746	0.821	97.238	40.901	0	0	8.431	0	25.477
			1519.42	44.869	1	0	11.2	1.316	0.527	7.032	20.333	0.433	24.757	0.821	97.308	40.863	0	0	8.509	0	25.471
			1520.42	44.869	1	0	11.234	1.312	0.529	7.048	20.346	0.434	24.754	0.822	97.365	40.836	0	0	8.564	0	25.429
			1521.42	40.797	1	0	11.268	1.307	0.53	7.063	20.359	0.436	24.751	0.823	97.423	40.808	0	0	8.619	0	25.39
			1522.42	40.797	1	0	11.28	1.298	0.529	7.054	20.402	0.436	24.774	0.824	97.532	40.748	0	0	8.689	0	25.385
			1523.42	40.797	1	0	11.296	1.289	0.528	7.046	20.447	0.436	24.8	0.825	97.641	40.687	0	0	8.763	0	25.386
			1524.42	40.797	1	0	11.351	1.28	0.53	7.068	20.478	0.438	24.806	0.826	97.75	40.627	0	0	8.868	0	25.334
			1525.42	38.213	1	0	11.408	1.271	0.532	7.089	20.511	0.439	24.815	0.827	97.859	40.567	0	0	8.975	0	25.289
			1526.42	38.213	1	0	11.466	1.262	0.533	7.111	20.546	0.441	24.827	0.828	97.968	40.507	0	0	9.086	0	25.251
			1527.42	38.213	1	0	11.472	1.245	0.531	7.086	20.616	0.44	24.892	0.828	98.021	40.444	0	0	9.216	0	25.382
			1528.42	41.032	1	0	11.478	1.228	0.53	7.061	20.687	0.439	24.957	0.829	98.074	40.382	0	0	9.35	0	25.513
			1529.42	41.032	1	0	11.485	1.211	0.528	7.036	20.758	0.438	25.023	0.83	98.127	40.319	0	0	9.487	0	25.643
			1530.42	41.032	1	0	11.442	1.193	0.524	6.984	20.82	0.435	25.075	0.83	98.181	40.257	0	0	9.588	0	25.733
			1531.42	40.718	1	0	11.398	1.176	0.52	6.932	20.882	0.432	25.125	0.831	98.234	40.194	0	0	9.69	0	25.818
			1532.42	40.718	1	0	11.203	1.159	0.511	6.811	20.872	0.425	25.088	0.832	98.287	40.132	0	0	9.665	0	25.66
			1533.42	40.718	1	0	11.009	1.142	0.502	6.69	20.865	0.418	25.052	0.833	98.34	40.069	0	0	9.639	0	25.506
			1534.42	42.285	1	0	10.814	1.127	0.493	6.574	20.844	0.411	25.024	0.833	98.456	39.988	0	0	9.597	0	25.336
			1535.42	42.285	1	0	10.622	1.112	0.484	6.458	20.827	0.403	24.999	0.833	98.572	39.907	0	0	9.555	0	25.175
			1536.42	42.285	1	0	10.431	1.096	0.476	6.342	20.812	0.396	24.978	0.833	98.688	39.826	0	0	9.514	0	25.023
			1537.42	37.743	1	0	10.276	1.081	0.469	6.248	20.794	0.39	24.953	0.833	98.804	39.745	0	0	9.504	0	24.863
			1538.42	37.743	1	0	10.121	1.066	0.462	6.154	20.777	0.385	24.929	0.833	98.92	39.664	0	0	9.494	0	24.702
			1539.42	43.068	1	0	9.967	1.051	0.455	6.06	20.76	0.379	24.905	0.834	99.035	39.583	0	0	9.485	0	24.541
			1540.42	43.068	1	0	10.156	1.099	0.457	6.092	21.095	0.382	25.243	0.836	99.346	39.476	0	0	9.241	0	25.19
			1541.42	43.068	1	0	10.481	1.149	0.466	6.209	21.413	0.39	25.566	0.838	99.589	39.407	0	0	9.119	0	25.829
			1542.42	36.255	1	0	10.798	1.2	0.474	6.325	21.701	0.398	25.853	0.839	99.832	39.337	0	0	9	0	26.356
			1543.42	36.255	1	0	11.106	1.25	0.483	6.441	21.961	0.406	26.109	0.841	100.075	39.268	0	0	8.883	0	26.782
			1544.42	36.255	1	0	11.085	1.238	0.481	6.409	22.017	0.405	26.154	0.842	100.24	39.217	0	0	8.953	0	26.851
			1545.42	36.255	1	0	11.064	1.226	0.478	6.378	22.073	0.403	26.198	0.843	100.404	39.166	0	0	9.023	0	26.918
			1546.42	36.255	1	0	11.035	1.214	0.476	6.342	22.132	0.401	26.248	0.843	100.569	39.115	0	0	9.089	0	26.999
			1547.42	23.726	1	0	11.014	1.204	0.473	6.307	22.202	0.399	26.298	0.844	100.708	39.064	0	0	9.151	0	27.075
			1548.42	23.726	1	0	10.992	1.193	0.47	6.272	22.271	0.398	26.348	0.845	100.847	39.013	0	0	9.213	0	27.149
			1549.42	23.726	1	0	10.981	1.183	0.469	6.252	22.311	0.397	26.38	0.846	100.939	38.962	0	0	9.28	0	27.178
			1550.42	23.726	1	0	10.956	1.173	0.467	6.223	22.355	0.395	26.418	0.846	101.032	38.911	0	0	9.337	0	27.218
			1551.42	23.726	1	0	10.931	1.164	0.465	6.194	22.398	0.393	26.454	0.847	101.125	38.86	0	0	9.395	0	27.256
			1552.42	23.726	1	0	10.868	1.154	0.461	6.141	22.453	0.39	26.504	0.847	101.217	38.809	0	0	9.421	0	27.326
			1553.42	23.726	1	0	10.83	1.148	0.458	6.112	22.473	0.388	26.527	0.847	101.259	38.791	0	0	9.431	0	27.368
			1554.42	23.726	1	0	10.791	1.143	0.456	6.084	22.492	0.387	26.55	0.847	101.301	38.772	0	0	9.441	0	27.41
			1555.42	46.67	1	0	10.746	1.141	0.454	6.047	22.531	0.384	26.592	0.847	101.321	38.765	0	0	9.415	0	27.51
			1556.42	59.355	1	0	10.701	1.14	0.451	6.011	22.571	0.382	26.635	0.847	101.342	38.758	0	0	9.389	0	27.612
			1557.42	59.355	1	0	10.656	1.138	0.448	5.974	22.613	0.38	26.679	0.848	101.363	38.751	0	0	9.363	0	27.716
			1558.42	59.355	1	0	10.665	1.143	0.448	5.978	22.624	0.38	26.667	0.848	101.412	38.756	0	0	9.328	0	27.68
			1559.42	35.315	1	0	10.674	1.149	0.449	5.981	22.635	0.381	26.654	0.849	101.46	38.76	0	0	9.294	0	27.643
			1560.42	35.315	1	0	10.683	1.154	0.449	5.985	22.645	0.382	26.642	0.85	101.509	38.765	0	0	9.259	0	27.606
			1561.42	34.376	1	0	10.698	1.162	0.45	5.994	22.65	0.382	26.63	0.851	101.518	38.795	0	0	9.21	0	27.604
			1562.42	34.376	1	0	10.713	1.169	0.45	6.003	22.653	0.383	26.618	0.851	101.528	38.825	0	0	9.161	0	27.602
			1563.42	34.376	1	0	10.864	1.177	0.456	6.082	22.684	0.388	26.647	0.851	101.537	38.855	0	0	9.228	0	27.705
			1564.42	37.038	1	0	10.982	1.185	0.46	6.14	22.721	0.392	26.684	0.851	101.546	38.885	0	0	9.266	0	27.826
			1565.42	37.038	1	0	11.101	1.193	0.465	6.198	22.759	0.396	26.722	0.852	101.555	38.916	0	0	9.305	0	27.951
			1566.42	37.038	1	0	11.221	1.201	0.469	6.256	22.799	0.4	26.763	0.852	101.565	38.946	0	0	9.344	0	28.08
			1567.42	32.575	1	0	11.342	1.209	0.474	6.314	22.84	0.404	26.805	0.852	101.574	38.976	0	0	9.384	0	28.213
			1568.42	32.575	1	0	11.461	1.22	0.479	6.382	22.845	0.408	26.815	0.852	101.565	39.018	0	0	9.392	0	28.276
			1569.42	32.575	1	0	11.58	1.232	0.484	6.45	22.85	0.412	26.826	0.852	101.555	39.059	0	0	9.4	0	28.34
			1570.42	36.412	1	0	11.699	1.243	0.489	6.518	22.855	0.416	26.838	0.852	101.546	39.101	0	0	9.409	0	28.404
			1571.42	36.412	1	0	11.512	1.192	0.484	6.46	22.644	0.412	26.642	0.85	101.342	39.168	0	0	9.66	0	28.153
			1572.42	36.412	1	0	11.129	1.14	0.474	6.32	22.325	0.402	26.327	0.848	101.138	39.235	0	0	9.763	0	27.587
			1573.42	36.881	1	0	10.739	1.088	0.464	6.181	21.974	0.392	25.975	0.846	100.935	39.302	0	0	9.868	0	26.905
			1574.42	36.881	1	0	10.34	1.036	0.453	6.042	21.587	0.382	25.583	0.844	100.731	39.37	0	0	9.976	0	26.092
			1575.42	36.881	1	0	10.294	1.047	0.453	6.034	21.529	0.381	25.547	0.843	100.606	39.418	0	0	9.83	0	26.051
			1576.42	37.978	1	0	10.254	1.06	0.452	6.031	21.469	0.381	25.521	0.841	100.42	39.49	0	0	9.678	0	26.065
			1577.42	37.978	1	0	10.222	1.072	0.453	6.034	21.409	0.38	25.49	0.84	100.235	39.562	0	0	9.536	0	26.067
			1578.42	37.978	1	0	10.191	1.084	0.453	6.036	21.349	0.38	25.461	0.839	100.05	39.634	0	0	9.399	0	26.073
			1579.42	34.297	1	0	10.216	1.097	0.455	6.068	21.301	0.381	25.445	0.837	99.865	39.705	0	0	9.316	0	26.116
			1580.42	34.297	1	0	10.229	1.108	0.456	6.086	21.28	0.382	25.445	0.836	99.726	39.777	0	0	9.23	0	26.201
			1581.42	34.297	1	0	10.243	1.12	0.458	6.103	21.259	0.382	25.444	0.836	99.587	39.849	0	0	9.145	0	26.282
			1582.42	34.297	1	0	10.231	1.124	0.459	6.114	21.203	0.382	25.428	0.834	99.42	39.9	0	0	9.099	0	26.31
			1583.42	36.098	1	0	10.254	1.129	0.461	6.148	21.133	0.384	25.394	0.832	99.253	39.951	0	0	9.083	0	26.288
			1584.42	36.098	1	0	10.276	1.133	0.464	6.183	21.063	0.385	25.361	0.831	99.086	40.002	0	0	9.067	0	26.267
			1585.42	36.098	1	0	10.284	1.138	0.466	6.209	20.998	0.386	25.33	0.829	98.92	40.053	0	0	9.039	0	26.253
			1586.42	36.098	1	0	10.262	1.138	0.466	6.214	20.936	0.386	25.309	0.827	98.774	40.092	0	0	9.014	0	26.257
			1587.42	33.984	1	0	10.239	1.139	0.466	6.218	20.876	0.385	25.289	0.825	98.628	40.132	0	0	8.988	0	26.261
			1588.42	33.984	1	0	10.217	1.14	0.467	6.223	20.815	0.384	25.268	0.824	98.482	40.171	0	0	8.963	0	26.266
			1589.42	33.984	1	0	10.181	1.143	0.467	6.226	20.735	0.383	25.249	0.821	98.283	40.233	0	0	8.907	0	26.306
			1590.42	33.984	1	0	10.145	1.146	0.467	6.228	20.656	0.382	25.231	0.819	98.083	40.296	0	0	8.852	0	26.347
			1591.42	34.767	1	0	10.109	1.149	0.467	6.231	20.577	0.381	25.214	0.816	97.884	40.359	0	0	8.798	0	26.391
			1592.42	34.767	1	0	10.067	1.149	0.467	6.228	20.503	0.38	25.194	0.814	97.724	40.396	0	0	8.759	0	26.395
			1593.42	34.767	1	0	9.983	1.15	0.465	6.2	20.422	0.377	25.161	0.812	97.565	40.433	0	0	8.683	0	26.36
			1594.42	40.249	1	0	9.901	1.15	0.463	6.173	20.343	0.375	25.13	0.81	97.405	40.47	0	0	8.609	0	26.333
			1595.42	40.249	1	0	9.849	1.151	0.462	6.166	20.259	0.373	25.089	0.807	97.245	40.507	0	0	8.561	0	26.279
			1596.42	40.249	1	0	9.798	1.151	0.462	6.16	20.177	0.372	25.05	0.805	97.085	40.544	0	0	8.513	0	26.227
			1597.42	38.917	1	0	9.83	1.164	0.465	6.197	20.132	0.374	25.049	0.804	96.942	40.588	0	0	8.443	0	26.259
			1598.42	38.917	1	0	9.863	1.178	0.468	6.235	20.087	0.375	25.046	0.802	96.798	40.632	0	0	8.374	0	26.286
			1599.42	38.917	1	0	9.892	1.187	0.47	6.263	20.066	0.376	25.062	0.801	96.673	40.664	0	0	8.331	0	26.358
			1600.42	37.273	1	0	9.955	1.197	0.473	6.313	20.041	0.378	25.074	0.799	96.548	40.697	0	0	8.316	0	26.416
			1601.42	37.273	1	0	10.017	1.207	0.477	6.363	20.016	0.381	25.085	0.798	96.423	40.729	0	0	8.301	0	26.471
			1602.42	37.273	1	0	10.079	1.216	0.481	6.413	19.991	0.383	25.095	0.797	96.298	40.762	0	0	8.287	0	26.524
			1603.42	37.273	1	0	10.162	1.226	0.486	6.474	19.971	0.386	25.108	0.795	96.173	40.794	0	0	8.289	0	26.588
			1604.42	37.351	1	0	10.196	1.227	0.488	6.503	19.95	0.387	25.118	0.794	96.094	40.801	0	0	8.313	0	26.625
			1605.42	37.351	1	0	10.231	1.227	0.49	6.532	19.93	0.389	25.129	0.793	96.015	40.808	0	0	8.337	0	26.663
			1606.42	37.351	1	0	10.266	1.228	0.492	6.561	19.911	0.39	25.14	0.792	95.936	40.815	0	0	8.362	0	26.703
			1607.42	37.351	1	0	10.296	1.227	0.494	6.585	19.895	0.391	25.148	0.791	95.918	40.799	0	0	8.394	0	26.702
			1608.42	33.045	1	0	10.301	1.226	0.495	6.594	19.878	0.391	25.153	0.79	95.899	40.782	0	0	8.406	0	26.693
			1609.42	33.045	1	0	10.306	1.224	0.495	6.603	19.861	0.391	25.158	0.789	95.881	40.766	0	0	8.417	0	26.684
			1610.42	33.045	1	0	10.261	1.223	0.494	6.581	19.838	0.389	25.161	0.788	95.862	40.75	0	0	8.388	0	26.67
			1611.42	33.045	1	0	10.217	1.222	0.492	6.56	19.815	0.387	25.165	0.787	95.844	40.734	0	0	8.359	0	26.657
			1612.42	41.188	1	0	10.203	1.225	0.492	6.56	19.792	0.387	25.158	0.787	95.846	40.715	0	0	8.33	0	26.604
			1613.42	41.188	1	0	10.214	1.235	0.493	6.567	19.797	0.388	25.159	0.787	95.876	40.718	0	0	8.271	0	26.585
			1614.42	41.188	1	0	10.224	1.245	0.493	6.574	19.802	0.388	25.16	0.787	95.906	40.72	0	0	8.212	0	26.565
			1615.42	45.182	1	0	10.24	1.255	0.494	6.585	19.807	0.389	25.159	0.787	95.936	40.722	0	0	8.16	0	26.537
			1616.42	45.182	1	0	10.267	1.265	0.495	6.606	19.807	0.39	25.15	0.788	95.966	40.724	0	0	8.117	0	26.491
			1617.42	45.182	1	0	10.295	1.275	0.497	6.626	19.806	0.391	25.141	0.788	95.997	40.727	0	0	8.075	0	26.442
			1618.42	45.182	1	0	10.322	1.285	0.498	6.646	19.805	0.393	25.132	0.788	96.027	40.729	0	0	8.033	0	26.392
			1619.42	39.231	1	0	10.348	1.295	0.5	6.666	19.803	0.394	25.121	0.788	96.057	40.731	0	0	7.992	0	26.339
			1620.42	39.231	1	0	10.383	1.307	0.502	6.689	19.808	0.396	25.102	0.789	96.145	40.72	0	0	7.945	0	26.235
			1621.42	39.231	1	0	10.417	1.319	0.503	6.713	19.813	0.398	25.083	0.79	96.233	40.708	0	0	7.899	0	26.129
			1622.42	39.231	1	0	10.451	1.331	0.505	6.736	19.816	0.399	25.062	0.791	96.321	40.697	0	0	7.853	0	26.019
			1623.42	36.333	1	0	10.508	1.343	0.508	6.775	19.817	0.402	25.038	0.791	96.409	40.685	0	0	7.825	0	25.9
			1624.42	36.333	1	0	10.604	1.355	0.513	6.838	19.822	0.406	25.024	0.792	96.497	40.674	0	0	7.827	0	25.806
			1625.42	36.333	1	0	10.7	1.367	0.518	6.901	19.827	0.41	25.01	0.793	96.585	40.662	0	0	7.829	0	25.713
			1626.42	36.333	1	0	10.796	1.379	0.522	6.963	19.832	0.414	24.997	0.793	96.673	40.65	0	0	7.831	0	25.621
			1627.42	40.249	1	0	10.856	1.383	0.524	6.988	19.876	0.416	25.02	0.794	96.754	40.634	0	0	7.851	0	25.649
			1628.42	40.249	1	0	10.841	1.374	0.523	6.967	19.903	0.415	25.032	0.795	96.819	40.611	0	0	7.891	0	25.671
			1629.42	40.249	1	0	10.827	1.365	0.521	6.946	19.929	0.415	25.043	0.796	96.884	40.588	0	0	7.932	0	25.692
			1630.42	40.953	1	0	10.812	1.356	0.519	6.926	19.955	0.414	25.054	0.796	96.949	40.565	0	0	7.973	0	25.711
			1631.42	40.953	1	0	10.731	1.347	0.515	6.865	19.975	0.41	25.058	0.797	97.013	40.542	0	0	7.966	0	25.711
			1632.42	40.953	1	0	10.651	1.338	0.51	6.805	19.995	0.407	25.062	0.798	97.078	40.518	0	0	7.96	0	25.712
			1633.42	40.953	1	0	10.571	1.329	0.506	6.745	20.016	0.404	25.067	0.798	97.143	40.495	0	0	7.953	0	25.714
			1634.42	40.953	1	0	10.491	1.32	0.501	6.685	20.037	0.401	25.072	0.799	97.208	40.472	0	0	7.946	0	25.717
			1635.42	41.58	1	0	10.486	1.323	0.501	6.68	20.045	0.401	25.058	0.8	97.226	40.47	0	0	7.927	0	25.668
			1636.42	41.58	1	0	10.481	1.325	0.501	6.674	20.053	0.401	25.045	0.801	97.245	40.467	0	0	7.908	0	25.619
			1637.42	41.58	1	0	10.476	1.328	0.5	6.669	20.061	0.401	25.032	0.801	97.264	40.465	0	0	7.888	0	25.57
			1638.42	44.477	1	0	10.51	1.331	0.502	6.692	20.061	0.403	25.007	0.802	97.282	40.463	0	0	7.899	0	25.49
			1639.42	44.477	1	0	10.57	1.333	0.505	6.73	20.062	0.405	24.985	0.803	97.301	40.46	0	0	7.928	0	25.415
			1640.42	44.477	1	0	10.63	1.336	0.508	6.768	20.063	0.408	24.963	0.804	97.319	40.458	0	0	7.957	0	25.344
			1641.42	44.477	1	0	10.631	1.33	0.507	6.756	20.097	0.407	25	0.804	97.342	40.44	0	0	7.993	0	25.435
			1642.42	37.43	1	0	10.632	1.324	0.506	6.744	20.13	0.407	25.037	0.804	97.365	40.421	0	0	8.03	0	25.526
			1643.42	37.43	1	0	10.639	1.314	0.505	6.736	20.16	0.406	25.079	0.804	97.368	40.405	0	0	8.095	0	25.645
			1644.42	37.43	1	0	10.645	1.304	0.505	6.729	20.189	0.406	25.121	0.804	97.37	40.389	0	0	8.161	0	25.764
			1645.42	37.43	1	0	10.652	1.295	0.504	6.721	20.219	0.405	25.163	0.804	97.372	40.372	0	0	8.227	0	25.883
			1646.42	34.219	1	0	10.623	1.276	0.501	6.685	20.259	0.403	25.228	0.803	97.338	40.345	0	0	8.327	0	26.071
			1647.42	34.219	1	0	10.593	1.257	0.499	6.649	20.298	0.4	25.291	0.803	97.303	40.317	0	0	8.428	0	26.254
			1648.42	34.219	1	0	10.563	1.238	0.496	6.612	20.335	0.398	25.354	0.802	97.268	40.289	0	0	8.532	0	26.431
			1649.42	34.219	1	0	10.531	1.219	0.493	6.576	20.371	0.395	25.414	0.802	97.233	40.261	0	0	8.638	0	26.602
			1650.42	38.291	1	0	10.414	1.2	0.487	6.49	20.398	0.39	25.46	0.801	97.199	40.233	0	0	8.677	0	26.731
			1651.42	38.291	1	0	10.298	1.177	0.48	6.4	20.434	0.384	25.512	0.801	97.159	40.196	0	0	8.749	0	26.872
			1652.42	38.291	1	0	10.18	1.154	0.473	6.31	20.466	0.379	25.561	0.801	97.12	40.159	0	0	8.822	0	27.001
			1653.42	43.302	1	0	10.06	1.131	0.467	6.22	20.495	0.373	25.605	0.8	97.081	40.122	0	0	8.896	0	27.118
			1654.42	43.302	1	0	10.032	1.127	0.465	6.2	20.503	0.372	25.616	0.8	97.05	40.108	0	0	8.903	0	27.136
			1655.42	43.302	1	0	10.004	1.123	0.463	6.179	20.511	0.371	25.628	0.8	97.02	40.095	0	0	8.91	0	27.154
			1656.42	34.141	1	0	10.04	1.119	0.465	6.205	20.493	0.372	25.608	0.8	96.99	40.081	0	0	8.974	0	27.09
			1657.42	34.141	1	0	10.075	1.115	0.467	6.231	20.475	0.374	25.59	0.8	96.96	40.067	0	0	9.038	0	27.03
			1658.42	38.839	1	0	10.155	1.119	0.472	6.296	20.428	0.378	25.551	0.8	96.937	40.057	0	0	9.079	0	26.903
			1659.42	38.839	1	0	10.161	1.111	0.473	6.304	20.409	0.378	25.537	0.799	96.939	40.034	0	0	9.144	0	26.845
			1660.42	38.839	1	0	10.167	1.104	0.473	6.311	20.389	0.378	25.522	0.799	96.942	40.011	0	0	9.211	0	26.788
			1661.42	34.376	1	0	10.172	1.096	0.474	6.318	20.37	0.378	25.508	0.799	96.944	39.988	0	0	9.278	0	26.731
			1662.42	34.376	1	0	10.212	1.089	0.476	6.343	20.362	0.38	25.508	0.798	96.946	39.965	0	0	9.378	0	26.71
			1663.42	34.376	1	0	10.253	1.082	0.478	6.368	20.356	0.381	25.509	0.798	96.949	39.942	0	0	9.479	0	26.695
			1664.42	34.376	1	0	10.196	1.074	0.476	6.34	20.323	0.379	25.477	0.798	96.951	39.918	0	0	9.491	0	26.591
			1665.42	25.214	1	0	10.138	1.067	0.473	6.312	20.29	0.378	25.444	0.797	96.953	39.895	0	0	9.503	0	26.484
			1666.42	25.214	1	0	10.045	1.057	0.47	6.262	20.255	0.374	25.415	0.797	96.955	39.877	0	0	9.503	0	26.398
			1667.42	25.214	1	0	9.952	1.047	0.466	6.212	20.219	0.371	25.385	0.796	96.958	39.858	0	0	9.504	0	26.31
			1668.42	25.214	1	0	9.859	1.037	0.462	6.161	20.183	0.368	25.354	0.796	96.96	39.84	0	0	9.505	0	26.221
			1669.42	40.718	1	0	9.85	1.05	0.462	6.154	20.202	0.367	25.382	0.796	96.965	39.844	0	0	9.38	0	26.273
			1670.42	40.718	1	0	9.842	1.063	0.461	6.148	20.222	0.367	25.41	0.796	96.969	39.849	0	0	9.258	0	26.326
			1671.42	49.254	1	0	9.834	1.076	0.461	6.141	20.242	0.366	25.437	0.796	96.974	39.854	0	0	9.139	0	26.378
			1672.42	49.254	1	0	9.921	1.098	0.465	6.199	20.25	0.37	25.429	0.796	96.974	39.874	0	0	9.039	0	26.337
			1673.42	49.254	1	0	10.005	1.119	0.469	6.257	20.254	0.374	25.415	0.797	96.974	39.895	0	0	8.941	0	26.28
			1674.42	38.761	1	0	10.05	1.141	0.472	6.289	20.261	0.376	25.404	0.798	96.974	39.916	0	0	8.811	0	26.229
			1675.42	38.761	1	0	10.094	1.162	0.474	6.321	20.265	0.378	25.388	0.798	96.974	39.937	0	0	8.686	0	26.166
			1676.42	38.761	1	0	10.136	1.184	0.477	6.354	20.266	0.381	25.37	0.799	96.974	39.958	0	0	8.564	0	26.092
			1677.42	38.761	1	0	10.11	1.198	0.476	6.349	20.24	0.381	25.317	0.799	97.057	39.962	0	0	8.439	0	25.916
			1678.42	38.761	1	0	10.084	1.212	0.476	6.344	20.215	0.381	25.265	0.8	97.141	39.967	0	0	8.318	0	25.743
			1679.42	29.129	1	0	10.06	1.227	0.475	6.339	20.192	0.381	25.215	0.801	97.224	39.972	0	0	8.201	0	25.572
			1680.42	29.129	1	0	10.05	1.241	0.476	6.343	20.172	0.381	25.169	0.801	97.308	39.976	0	0	8.098	0	25.414
			1681.42	29.129	1	0	10.117	1.255	0.48	6.397	20.145	0.385	25.118	0.802	97.391	39.981	0	0	8.059	0	25.237
			1682.42	29.129	1	0	10.183	1.27	0.484	6.452	20.116	0.388	25.066	0.803	97.474	39.986	0	0	8.019	0	25.056
			1683.42	29.129	1	0	10.248	1.284	0.488	6.506	20.086	0.392	25.012	0.803	97.558	39.99	0	0	7.981	0	24.872
			1684.42	42.05	1	0	10.353	1.304	0.494	6.588	20.054	0.397	24.955	0.804	97.59	40.023	0	0	7.941	0	24.704
			1685.42	42.05	1	0	10.352	1.304	0.494	6.584	20.063	0.397	24.953	0.804	97.613	40.032	0	0	7.937	0	24.712
			1686.42	42.05	1	0	10.351	1.305	0.494	6.581	20.072	0.397	24.951	0.804	97.636	40.041	0	0	7.934	0	24.721
			1687.42	44.712	1	0	10.293	1.305	0.49	6.53	20.113	0.394	24.986	0.805	97.66	40.051	0	0	7.886	0	24.834
			1688.42	44.712	1	0	10.209	1.306	0.485	6.464	20.156	0.39	25.023	0.805	97.683	40.06	0	0	7.819	0	24.951
			1689.42	44.712	1	0	10.127	1.306	0.48	6.397	20.202	0.387	25.063	0.806	97.706	40.069	0	0	7.753	0	25.08
			1690.42	44.712	1	0	10.109	1.318	0.479	6.388	20.203	0.386	25.059	0.806	97.704	40.092	0	0	7.671	0	25.072
			1691.42	44.712	1	0	10.092	1.33	0.478	6.379	20.206	0.386	25.056	0.806	97.701	40.115	0	0	7.591	0	25.065
			1692.42	33.514	1	0	10.075	1.341	0.478	6.37	20.208	0.385	25.053	0.807	97.699	40.139	0	0	7.512	0	25.06
			1693.42	33.514	1	0	10.053	1.353	0.477	6.36	20.205	0.385	25.046	0.807	97.697	40.159	0	0	7.429	0	25.038
			1694.41	33.514	1	0	10.032	1.365	0.476	6.349	20.203	0.384	25.04	0.807	97.694	40.18	0	0	7.347	0	25.019
			1695.42	35.08	1	0	10.085	1.377	0.479	6.392	20.183	0.387	25.016	0.807	97.692	40.201	0	0	7.322	0	24.946
			1696.42	35.08	1	0	10.139	1.389	0.483	6.434	20.162	0.389	24.99	0.807	97.69	40.222	0	0	7.297	0	24.871
			1697.42	35.08	1	0	10.184	1.402	0.485	6.473	20.139	0.392	24.963	0.807	97.687	40.243	0	0	7.266	0	24.79
			1698.41	35.08	1	0	10.228	1.414	0.488	6.511	20.115	0.394	24.935	0.807	97.685	40.264	0	0	7.235	0	24.708
			1699.42	40.092	1	0	10.272	1.426	0.491	6.549	20.091	0.396	24.907	0.807	97.683	40.284	0	0	7.205	0	24.623
			1700.42	40.092	1	0	10.221	1.415	0.489	6.517	20.085	0.394	24.911	0.806	97.678	40.282	0	0	7.224	0	24.665
			1701.42	40.092	1	0	10.17	1.404	0.486	6.484	20.079	0.392	24.915	0.806	97.673	40.28	0	0	7.242	0	24.705
			1702.42	40.092	1	0	10.118	1.393	0.484	6.451	20.072	0.39	24.918	0.806	97.669	40.278	0	0	7.261	0	24.743
			1703.41	37.116	1	0	10.045	1.383	0.48	6.404	20.067	0.387	24.923	0.805	97.664	40.275	0	0	7.265	0	24.788
			1704.41	37.116	1	0	9.971	1.372	0.477	6.357	20.062	0.384	24.928	0.805	97.66	40.273	0	0	7.268	0	24.832
			1705.42	37.116	1	0	9.898	1.361	0.473	6.309	20.057	0.381	24.933	0.804	97.655	40.271	0	0	7.271	0	24.876
			1706.41	37.116	1	0	9.814	1.37	0.47	6.268	20.025	0.378	24.889	0.805	97.673	40.261	0	0	7.162	0	24.707
			1707.41	37.116	1	0	9.733	1.379	0.467	6.226	19.997	0.376	24.85	0.805	97.692	40.252	0	0	7.057	0	24.553
			1708.42	36.881	1	0	9.792	1.404	0.47	6.273	19.984	0.379	24.823	0.805	97.664	40.271	0	0	6.972	0	24.425
			1709.41	36.881	1	0	9.85	1.43	0.474	6.32	19.967	0.382	24.791	0.805	97.636	40.289	0	0	6.889	0	24.285
			1710.42	36.881	1	0	9.906	1.455	0.477	6.366	19.948	0.385	24.757	0.806	97.609	40.308	0	0	6.808	0	24.134
			1711.41	36.881	1	0	9.907	1.446	0.478	6.368	19.941	0.384	24.788	0.804	97.528	40.294	0	0	6.854	0	24.233
			1712.41	36.098	1	0	9.908	1.436	0.478	6.369	19.934	0.384	24.82	0.803	97.446	40.28	0	0	6.9	0	24.331
			1713.41	36.098	1	0	9.909	1.427	0.478	6.37	19.927	0.383	24.851	0.802	97.365	40.266	0	0	6.946	0	24.43
			1714.41	36.098	1	0	9.928	1.417	0.479	6.389	19.9	0.384	24.863	0.8	97.284	40.252	0	0	7.006	0	24.47
			1715.41	36.098	1	0	9.912	1.402	0.479	6.381	19.885	0.382	24.89	0.799	97.254	40.21	0	0	7.068	0	24.526
			1716.41	36.098	1	0	9.895	1.388	0.478	6.372	19.87	0.381	24.917	0.797	97.224	40.169	0	0	7.131	0	24.579
			1717.41	36.098	1	0	9.89	1.375	0.479	6.382	19.821	0.381	24.914	0.796	97.157	40.139	0	0	7.195	0	24.562
			1718.42	36.098	1	0	9.904	1.348	0.481	6.418	19.722	0.381	24.901	0.792	97.023	40.078	0	0	7.346	0	24.508
			1719.41	36.098	1	0	9.904	1.348	0.481	6.418	19.722	0.381	24.901	0.792	97.023	40.078	0	0	7.346	0	24.508
			1720.41	36.098	1	0	9.924	1.335	0.483	6.444	19.671	0.382	24.893	0.79	96.955	40.048	0	0	7.433	0	24.475
			1721.41	37.116	1	0	9.944	1.322	0.485	6.471	19.622	0.383	24.886	0.788	96.888	40.018	0	0	7.522	0	24.444
			1722.41	37.116	1	0	9.856	1.309	0.481	6.419	19.595	0.379	24.894	0.787	96.821	39.988	0	0	7.53	0	24.457
			1723.41	42.05	1	0	9.767	1.296	0.478	6.368	19.567	0.375	24.901	0.786	96.754	39.958	0	0	7.538	0	24.468
			1724.41	42.05	1	0	9.684	1.282	0.474	6.318	19.544	0.372	24.913	0.784	96.687	39.93	0	0	7.552	0	24.495
			1725.41	42.05	1	0	9.6	1.269	0.47	6.268	19.519	0.368	24.924	0.783	96.62	39.902	0	0	7.566	0	24.52
			1726.41	35.315	1	0	9.516	1.255	0.466	6.218	19.494	0.365	24.934	0.782	96.552	39.874	0	0	7.581	0	24.542
			1727.41	35.315	1	0	9.752	1.298	0.473	6.31	19.717	0.371	25.144	0.784	96.717	39.796	0	0	7.514	0	24.884
			1728.41	35.315	1	0	9.991	1.34	0.48	6.406	19.926	0.378	25.338	0.786	96.881	39.717	0	0	7.455	0	25.167
			1729.41	38.526	1	0	10.359	1.383	0.497	6.63	19.989	0.393	25.313	0.79	97.046	39.638	0	0	7.493	0	24.835
			1730.41	38.526	1	0	10.731	1.425	0.514	6.854	20.055	0.408	25.299	0.793	97.21	39.559	0	0	7.531	0	24.527
			1731.41	38.526	1	0	10.777	1.402	0.512	6.827	20.208	0.407	25.425	0.795	97.442	39.421	0	0	7.686	0	24.721
			1732.41	41.893	1	0	10.825	1.379	0.51	6.8	20.365	0.406	25.555	0.797	97.673	39.282	0	0	7.848	0	24.923
			1733.41	41.893	1	0	10.861	1.357	0.507	6.76	20.538	0.405	25.711	0.799	97.905	39.143	0	0	8.006	0	25.192
			1734.41	41.893	1	0	10.911	1.356	0.509	6.78	20.57	0.406	25.753	0.799	97.926	39.1	0	0	8.048	0	25.238
			1735.41	41.893	1	0	10.927	1.311	0.501	6.679	20.884	0.402	26.053	0.802	98.334	38.862	0	0	8.335	0	25.792
			1736.41	41.893	1	0	10.957	1.288	0.498	6.637	21.055	0.399	26.239	0.802	98.53	38.721	0	0	8.505	0	26.12
			1737.41	27.798	1	0	11.007	1.246	0.493	6.579	21.304	0.396	26.54	0.803	98.704	38.587	0	0	8.834	0	26.809
			1738.41	27.798	1	0	11.061	1.204	0.489	6.521	21.562	0.393	26.852	0.803	98.878	38.452	0	0	9.189	0	27.504
			1739.41	27.798	1	0	11.034	1.161	0.483	6.436	21.756	0.388	27.084	0.803	99.052	38.318	0	0	9.502	0	27.979
			1740.41	27.798	1	0	11.039	1.126	0.48	6.405	21.836	0.385	27.218	0.802	99.063	38.269	0	0	9.804	0	28.319
			1741.41	27.798	1	0	11.044	1.091	0.478	6.374	21.915	0.383	27.352	0.801	99.075	38.221	0	0	10.127	0	28.65
			1742.41	53.56	1	0	11.079	1.09	0.479	6.38	21.963	0.384	27.39	0.802	99.14	38.205	0	0	10.164	0	28.717
			1743.41	53.56	1	0	11.116	1.089	0.479	6.388	22.011	0.384	27.427	0.803	99.204	38.188	0	0	10.204	0	28.783
			1744.41	76.895	1	0	11.153	1.089	0.48	6.395	22.058	0.385	27.465	0.803	99.269	38.172	0	0	10.243	0	28.851
			1745.41	76.895	1	0	11.161	1.088	0.479	6.385	22.109	0.385	27.503	0.804	99.334	38.156	0	0	10.256	0	28.916
			1746.41	31.165	1	0	11.172	1.09	0.479	6.383	22.139	0.385	27.526	0.804	99.38	38.147	0	0	10.252	0	28.953
			1747.41	31.165	1	0	11.184	1.091	0.479	6.381	22.169	0.385	27.549	0.805	99.427	38.137	0	0	10.247	0	28.99
			1748.41	28.816	1	0	11.157	1.091	0.476	6.349	22.228	0.384	27.591	0.806	99.51	38.117	0	0	10.222	0	29.057
			1749.42	28.816	1	0	11.103	1.091	0.471	6.284	22.348	0.381	27.677	0.807	99.677	38.075	0	0	10.173	0	29.196
			1750.41	28.581	1	0	11.103	1.091	0.471	6.284	22.348	0.381	27.677	0.807	99.677	38.075	0	0	10.173	0	29.196
			1751.41	28.581	1	0	11.076	1.091	0.469	6.252	22.41	0.379	27.721	0.808	99.76	38.054	0	0	10.149	0	29.267
			1752.41	26.545	1	0	11.064	1.096	0.468	6.236	22.448	0.378	27.747	0.809	99.846	38.045	0	0	10.094	0	29.305
			1753.41	26.545	1	0	11.214	1.101	0.472	6.297	22.537	0.382	27.859	0.809	99.932	38.035	0	0	10.189	0	29.544
			1754.41	26.545	1	0	11.367	1.105	0.477	6.358	22.63	0.386	27.977	0.809	100.017	38.026	0	0	10.285	0	29.794
			1755.41	36.412	1	0	11.508	1.11	0.481	6.412	22.725	0.389	28.096	0.809	100.103	38.017	0	0	10.369	0	30.046
			1756.41	36.412	1	0	11.652	1.114	0.485	6.465	22.822	0.392	28.219	0.809	100.189	38.008	0	0	10.455	0	30.305
			1757.41	36.412	1	0	11.798	1.119	0.489	6.519	22.923	0.395	28.346	0.809	100.275	37.998	0	0	10.543	0	30.57
			1758.41	36.647	1	0	11.594	1.071	0.484	6.447	22.725	0.39	28.142	0.808	100.156	38.015	0	0	10.822	0	30.229
			1759.41	36.647	1	0	11.477	1.024	0.483	6.443	22.451	0.39	27.837	0.806	100.034	38.031	0	0	11.213	0	29.647
			1760.41	36.647	1	0	11.128	0.976	0.473	6.312	22.158	0.381	27.535	0.805	99.911	38.047	0	0	11.403	0	29.052
			1761.41	38.213	1	0	10.766	0.928	0.464	6.18	21.826	0.372	27.185	0.803	99.788	38.063	0	0	11.6	0	28.325
			1762.41	38.213	1	0	10.903	0.946	0.472	6.3	21.709	0.379	27.084	0.802	99.598	38.14	0	0	11.53	0	28.169
			1763.41	36.02	1	0	10.884	0.949	0.475	6.329	21.577	0.379	26.992	0.799	99.397	38.221	0	0	11.465	0	28.063
			1764.41	36.02	1	0	10.886	0.953	0.478	6.371	21.443	0.381	26.888	0.797	99.195	38.302	0	0	11.422	0	27.931
			1765.41	36.02	1	0	10.848	0.957	0.479	6.39	21.31	0.381	26.788	0.796	98.998	38.383	0	0	11.338	0	27.802
			1766.41	36.02	1	0	10.824	0.96	0.481	6.41	21.201	0.382	26.676	0.795	98.836	38.466	0	0	11.27	0	27.649
			1767.41	38.917	1	0	10.8	0.964	0.482	6.431	21.093	0.383	26.565	0.794	98.674	38.55	0	0	11.203	0	27.496
			1768.41	38.917	1	0	10.797	0.968	0.485	6.462	20.99	0.384	26.458	0.793	98.512	38.633	0	0	11.158	0	27.349
			1769.41	38.917	1	0	10.795	0.971	0.487	6.493	20.888	0.386	26.351	0.793	98.35	38.716	0	0	11.114	0	27.202
			1770.41	37.586	1	0	10.792	0.975	0.489	6.525	20.787	0.388	26.245	0.792	98.188	38.8	0	0	11.07	0	27.056
			1771.41	37.586	1	0	10.751	0.971	0.488	6.502	20.775	0.386	26.213	0.793	98.188	38.797	0	0	11.067	0	26.978
			1772.41	37.586	1	0	11.28	1.042	0.499	6.647	21.409	0.398	26.835	0.798	98.556	38.707	0	0	10.827	0	28.259
			1773.41	40.405	1	0	11.806	1.112	0.51	6.804	21.97	0.41	27.36	0.803	98.924	38.617	0	0	10.616	0	29.245
			1774.41	52.934	1	0	12.31	1.182	0.522	6.96	22.466	0.422	27.807	0.808	99.292	38.526	0	0	10.411	0	30.001
			1775.41	52.934	1	0	12.796	1.253	0.534	7.116	22.904	0.434	28.184	0.813	99.661	38.436	0	0	10.214	0	30.565
			1776.41	52.934	1	0	13.263	1.323	0.545	7.271	23.29	0.446	28.499	0.817	100.029	38.346	0	0	10.024	0	30.966
			1777.41	52.934	1	0	13.197	1.317	0.541	7.216	23.347	0.443	28.515	0.819	100.24	38.293	0	0	10.018	0	30.934
			1778.41	36.49	1	0	13.131	1.311	0.537	7.161	23.404	0.441	28.532	0.82	100.451	38.239	0	0	10.013	0	30.903
			1779.41	36.49	1	0	13.091	1.306	0.534	7.119	23.468	0.439	28.558	0.822	100.661	38.186	0	0	10.026	0	30.893
			1780.41	32.262	1	0	13.05	1.3	0.531	7.076	23.531	0.437	28.583	0.823	100.872	38.133	0	0	10.04	0	30.884
			1781.41	32.262	1	0	13.062	1.291	0.529	7.058	23.607	0.436	28.664	0.824	100.955	38.096	0	0	10.119	0	31.03
			1782.41	32.262	1	0	13.074	1.282	0.528	7.039	23.683	0.435	28.744	0.824	101.039	38.059	0	0	10.198	0	31.176
			1783.41	32.262	1	0	13.047	1.268	0.524	6.989	23.793	0.432	28.851	0.825	101.12	38.01	0	0	10.286	0	31.373
			1784.41	32.262	1	0	13.02	1.255	0.52	6.938	23.903	0.43	28.958	0.825	101.201	37.961	0	0	10.376	0	31.568
			1785.41	32.262	1	0	12.992	1.241	0.517	6.888	24.015	0.427	29.066	0.826	101.282	37.913	0	0	10.467	0	31.762
			1786.41	32.262	1	0	12.963	1.228	0.512	6.832	24.144	0.424	29.212	0.827	101.363	37.836	0	0	10.558	0	31.995
			1787.41	62.879	1	0	12.933	1.214	0.508	6.776	24.274	0.42	29.359	0.827	101.444	37.76	0	0	10.65	0	32.227
			1788.41	64.993	1	0	12.903	1.201	0.504	6.72	24.405	0.417	29.508	0.827	101.525	37.683	0	0	10.744	0	32.458
			1789.41	64.993	1	0	12.789	1.184	0.498	6.645	24.449	0.411	29.611	0.826	101.578	37.632	0	0	10.803	0	32.637
			1790.41	64.993	1	0	12.569	1.167	0.488	6.5	24.545	0.402	29.776	0.824	101.636	37.582	0	0	10.773	0	32.944
			1791.41	64.993	1	0	12.381	1.152	0.478	6.378	24.626	0.394	29.934	0.823	101.666	37.535	0	0	10.749	0	33.232
			1792.41	28.19	1	0	12.194	1.137	0.469	6.255	24.712	0.385	30.1	0.821	101.697	37.489	0	0	10.725	0	33.534
			1793.41	28.19	1	0	12.028	1.122	0.461	6.144	24.802	0.377	30.277	0.819	101.727	37.443	0	0	10.72	0	33.854
			1794.41	28.268	1	0	12.007	1.121	0.459	6.123	24.841	0.376	30.371	0.818	101.768	37.392	0	0	10.711	0	33.97
			1795.41	28.268	1	0	11.985	1.12	0.458	6.102	24.881	0.374	30.467	0.817	101.81	37.341	0	0	10.703	0	34.087
			1796.41	32.653	1	0	12.003	1.117	0.458	6.105	24.898	0.373	30.55	0.815	101.875	37.271	0	0	10.743	0	34.154
			1797.41	32.653	1	0	12.02	1.115	0.458	6.109	24.916	0.373	30.633	0.813	101.94	37.202	0	0	10.782	0	34.221
			1798.41	29.756	1	0	12.028	1.112	0.458	6.107	24.937	0.372	30.715	0.812	102.005	37.132	0	0	10.813	0	34.284
			1799.41	29.756	1	0	12.035	1.11	0.458	6.105	24.959	0.371	30.797	0.81	102.069	37.063	0	0	10.844	0	34.347
			1800.41	29.756	1	0	12.043	1.107	0.458	6.103	24.98	0.37	30.88	0.809	102.134	36.993	0	0	10.875	0	34.41
			1801.41	27.407	1	0	12.05	1.105	0.458	6.101	25.002	0.369	30.963	0.807	102.199	36.924	0	0	10.906	0	34.474
			1802.41	27.407	1	0	12.107	1.115	0.462	6.157	24.901	0.372	30.912	0.806	102.16	36.942	0	0	10.861	0	34.384
			1803.41	27.407	1	0	11.643	1.051	0.455	6.064	24.236	0.363	30.348	0.799	101.752	37.049	0	0	11.081	0	33.536
			1804.41	26.624	1	0	11.14	0.987	0.447	5.959	23.512	0.354	29.712	0.791	101.345	37.155	0	0	11.29	0	32.498
			1805.41	26.624	1	0	10.617	0.923	0.439	5.854	22.716	0.344	28.983	0.784	100.937	37.262	0	0	11.506	0	31.207
			1806.41	30.617	1	0	9.954	0.843	0.424	5.647	21.942	0.329	28.278	0.776	100.61	37.276	0	0	11.805	0	29.769
			1807.41	30.617	1	0	9.256	0.764	0.408	5.441	21.02	0.313	27.388	0.768	100.284	37.29	0	0	12.119	0	27.809
			1808.41	32.653	1	0	9.253	0.758	0.408	5.437	21.017	0.312	27.475	0.765	100.133	37.26	0	0	12.203	0	27.972
			1809.41	32.653	1	0	9.17	0.753	0.405	5.398	20.965	0.309	27.493	0.763	99.983	37.229	0	0	12.183	0	27.971
			1810.41	32.653	1	0	9.086	0.747	0.402	5.36	20.911	0.306	27.51	0.76	99.832	37.199	0	0	12.16	0	27.967
			1811.41	32.966	1	0	9.003	0.742	0.399	5.321	20.857	0.302	27.528	0.758	99.682	37.169	0	0	12.138	0	27.966
			1812.41	32.966	1	0	8.889	0.739	0.394	5.258	20.833	0.298	27.543	0.756	99.658	37.123	0	0	12.023	0	27.93
			1813.41	31.87	1	0	8.777	0.737	0.39	5.195	20.814	0.294	27.564	0.755	99.635	37.077	0	0	11.91	0	27.911
			1814.41	31.87	1	0	8.806	0.752	0.392	5.232	20.771	0.296	27.514	0.755	99.422	37.144	0	0	11.704	0	27.888
			1815.41	31.87	1	0	8.833	0.768	0.395	5.268	20.725	0.298	27.46	0.755	99.209	37.211	0	0	11.504	0	27.854
			1816.41	31.87	1	0	8.86	0.783	0.398	5.305	20.677	0.3	27.402	0.755	98.996	37.278	0	0	11.311	0	27.808
			1817.41	42.519	1	0	8.899	0.799	0.402	5.354	20.606	0.303	27.283	0.755	98.783	37.373	0	0	11.142	0	27.66
			1818.41	45.887	1	0	8.88	0.814	0.403	5.379	20.499	0.305	27.122	0.756	98.57	37.468	0	0	10.909	0	27.402
			1819.41	45.887	1	0	8.863	0.829	0.405	5.403	20.393	0.307	26.962	0.756	98.357	37.563	0	0	10.685	0	27.145
			1820.41	45.887	1	0	8.853	0.845	0.407	5.432	20.289	0.308	26.808	0.757	98.144	37.658	0	0	10.479	0	26.893
			1821.41	27.407	1	0	8.844	0.86	0.41	5.461	20.187	0.31	26.655	0.757	97.931	37.753	0	0	10.281	0	26.64
			1822.41	27.407	1	0	8.808	0.873	0.41	5.468	20.102	0.311	26.526	0.758	97.745	37.843	0	0	10.084	0	26.439
			1823.41	27.407	1	0	8.774	0.887	0.411	5.475	20.019	0.311	26.401	0.758	97.56	37.934	0	0	9.895	0	26.243
			1824.41	21.221	1	0	9.191	0.954	0.421	5.616	20.54	0.322	26.899	0.764	97.745	37.947	0	0	9.632	0	27.395
			1825.41	21.221	1	0	9.587	1.022	0.432	5.758	20.984	0.332	27.299	0.769	97.931	37.961	0	0	9.382	0	28.261
			1826.41	21.221	1	0	10.067	1.089	0.449	5.987	21.268	0.348	27.455	0.775	98.116	37.975	0	0	9.241	0	28.511
			1827.41	21.221	1	0	10.537	1.158	0.466	6.215	21.513	0.364	27.562	0.781	98.273	38.008	0	0	9.097	0	28.656
			1828.41	21.221	1	0	10.991	1.227	0.483	6.442	21.711	0.38	27.621	0.786	98.431	38.04	0	0	8.957	0	28.674
			1829.41	36.412	1	0	11.004	1.234	0.483	6.446	21.727	0.381	27.572	0.788	98.445	38.13	0	0	8.919	0	28.683
			1830.41	36.412	1	0	11.017	1.241	0.484	6.451	21.744	0.382	27.522	0.79	98.459	38.221	0	0	8.881	0	28.691
			1831.41	36.412	1	0	11.022	1.247	0.484	6.45	21.76	0.383	27.472	0.792	98.473	38.311	0	0	8.837	0	28.696
			1832.41	36.412	1	0	11.027	1.254	0.484	6.45	21.777	0.384	27.422	0.794	98.486	38.401	0	0	8.794	0	28.702
			1833.41	31.87	1	0	10.986	1.248	0.479	6.391	21.893	0.382	27.484	0.797	98.605	38.404	0	0	8.8	0	28.871
			1834.41	31.87	1	0	10.912	1.238	0.474	6.316	21.995	0.378	27.589	0.797	98.614	38.404	0	0	8.813	0	29.15
			1835.41	31.87	1	0	10.838	1.228	0.468	6.24	22.1	0.373	27.695	0.798	98.623	38.404	0	0	8.826	0	29.431
			1836.41	31.87	1	0	10.763	1.218	0.462	6.165	22.207	0.369	27.803	0.799	98.632	38.404	0	0	8.839	0	29.713
			1837.41	31.87	1	0	10.744	1.223	0.463	6.172	22.146	0.37	27.708	0.799	98.561	38.496	0	0	8.785	0	29.622
			1838.41	31.87	1	0	10.725	1.228	0.463	6.18	22.085	0.371	27.615	0.8	98.489	38.589	0	0	8.732	0	29.532
			1839.41	58.415	1	0	10.706	1.234	0.464	6.187	22.025	0.371	27.522	0.8	98.417	38.682	0	0	8.679	0	29.442
			1840.41	58.415	1	0	10.753	1.239	0.467	6.228	21.979	0.374	27.459	0.8	98.345	38.774	0	0	8.68	0	29.423
			1841.41	74.389	1	0	10.836	1.251	0.473	6.307	21.882	0.378	27.351	0.8	98.213	38.888	0	0	8.659	0	29.309
			1842.41	74.389	1	0	10.918	1.264	0.479	6.386	21.787	0.383	27.244	0.8	98.081	39.001	0	0	8.639	0	29.196
			1843.41	74.389	1	0	11.007	1.276	0.485	6.469	21.692	0.388	27.138	0.799	97.949	39.115	0	0	8.624	0	29.082
			1844.41	32.653	1	0	11.096	1.289	0.491	6.552	21.599	0.393	27.033	0.799	97.817	39.228	0	0	8.609	0	28.971
			1845.41	32.653	1	0	11.119	1.283	0.491	6.551	21.641	0.392	27.107	0.798	97.875	39.228	0	0	8.663	0	29.166
			1846.41	31.792	1	0	11.142	1.278	0.491	6.551	21.684	0.392	27.181	0.798	97.933	39.228	0	0	8.718	0	29.361
			1847.41	31.792	1	0	11.149	1.272	0.49	6.536	21.742	0.391	27.271	0.797	98.035	39.207	0	0	8.765	0	29.563
			1848.41	31.792	1	0	11.157	1.266	0.489	6.522	21.801	0.39	27.362	0.797	98.137	39.187	0	0	8.812	0	29.766
			1849.41	32.183	1	0	11.221	1.26	0.49	6.532	21.887	0.39	27.491	0.796	98.239	39.166	0	0	8.905	0	30.057
			1850.41	32.183	1	0	11.286	1.254	0.491	6.542	21.975	0.39	27.624	0.796	98.341	39.145	0	0	9	0	30.354
			1851.41	32.183	1	0	11.352	1.248	0.491	6.552	22.066	0.391	27.759	0.795	98.442	39.124	0	0	9.097	0	30.655
			1852.41	28.738	1	0	11.42	1.242	0.492	6.562	22.16	0.391	27.898	0.794	98.544	39.103	0	0	9.196	0	30.961
			1853.41	28.738	1	0	11.508	1.236	0.494	6.583	22.253	0.392	28.034	0.794	98.635	39.092	0	0	9.307	0	31.269
			1854.41	28.738	1	0	11.678	1.231	0.5	6.661	22.315	0.396	28.14	0.793	98.487	39.08	0	0	9.487	0	31.507
			1855.41	28.738	1	0	11.408	1.171	0.494	6.593	21.969	0.39	27.853	0.789	97.968	39.145	0	0	9.74	0	31.081
			1856.41	35.55	1	0	11.035	1.09	0.48	6.397	21.818	0.377	27.795	0.785	97.808	38.934	0	0	10.119	0	30.799
			1857.41	35.55	1	0	10.505	1.01	0.459	6.114	21.64	0.358	27.746	0.78	97.648	38.724	0	0	10.404	0	30.52
			1858.41	36.333	1	0	9.945	0.929	0.437	5.83	21.373	0.339	27.599	0.774	97.488	38.513	0	0	10.705	0	29.991
			1859.41	36.333	1	0	9.258	0.848	0.412	5.499	20.967	0.317	27.287	0.768	97.567	38.302	0	0	10.914	0	29.048
			1860.41	36.333	1	0	9.118	0.83	0.405	5.396	21.008	0.31	27.412	0.766	97.79	38.033	0	0	10.99	0	28.953
			1861.41	36.333	1	0	8.975	0.811	0.397	5.294	21.046	0.303	27.536	0.764	98.012	37.764	0	0	11.066	0	28.851
			1862.41	33.749	1	0	8.839	0.792	0.39	5.196	21.079	0.297	27.658	0.762	98.234	37.496	0	0	11.154	0	28.741
			1863.41	33.749	1	0	8.883	0.802	0.392	5.23	21.066	0.298	27.688	0.761	98.164	37.496	0	0	11.08	0	28.802
			1864.41	33.749	1	0	8.927	0.811	0.395	5.263	21.053	0.3	27.716	0.76	98.095	37.496	0	0	11.008	0	28.858
			1865.41	33.671	1	0	9.027	0.825	0.399	5.318	21.096	0.303	27.732	0.761	98.134	37.498	0	0	10.944	0	28.884
			1866.41	33.671	1	0	9.127	0.839	0.403	5.373	21.135	0.307	27.743	0.762	98.174	37.501	0	0	10.881	0	28.899
			1867.41	33.671	1	0	9.225	0.853	0.407	5.428	21.17	0.311	27.751	0.763	98.213	37.503	0	0	10.819	0	28.904
			1868.41	35.707	1	0	9.27	0.855	0.409	5.45	21.193	0.312	27.761	0.763	98.287	37.477	0	0	10.841	0	28.884
			1869.41	46.043	1	0	9.316	0.858	0.41	5.472	21.217	0.314	27.771	0.764	98.361	37.452	0	0	10.863	0	28.866
			1870.41	46.043	1	0	9.362	0.86	0.412	5.494	21.24	0.315	27.782	0.765	98.435	37.427	0	0	10.885	0	28.849
			1871.41	22.787	1	0	9.397	0.863	0.413	5.51	21.264	0.316	27.795	0.765	98.51	37.401	0	0	10.894	0	28.836
			1872.41	22.787	1	0	9.382	0.858	0.412	5.488	21.308	0.315	27.821	0.766	98.644	37.355	0	0	10.936	0	28.829
			1873.41	22.787	1	0	9.367	0.853	0.41	5.466	21.351	0.314	27.846	0.767	98.778	37.308	0	0	10.979	0	28.82
			1874.41	14.017	1	0	9.356	0.848	0.408	5.434	21.442	0.313	27.894	0.769	98.922	37.241	0	0	11.028	0	28.835
			1875.41	14.017	1	0	9.392	0.844	0.407	5.433	21.519	0.314	27.912	0.771	99.065	37.174	0	0	11.134	0	28.776
			1876.41	14.017	1	0	9.395	0.821	0.402	5.354	21.803	0.311	28.108	0.776	99.531	36.889	0	0	11.44	0	28.808
			1877.41	14.017	1	0	9.395	0.821	0.402	5.354	21.803	0.311	28.108	0.776	99.531	36.889	0	0	11.44	0	28.808
			1878.41	37.899	1	0	9.379	0.804	0.397	5.289	21.999	0.309	28.271	0.778	99.809	36.692	0	0	11.66	0	28.887
			1879.41	37.899	1	0	9.362	0.787	0.392	5.224	22.196	0.306	28.433	0.781	100.087	36.496	0	0	11.888	0	28.96
			1880.41	42.206	1	0	9.344	0.771	0.387	5.159	22.395	0.303	28.594	0.783	100.365	36.299	0	0	12.125	0	29.025
			1881.41	42.206	1	0	9.154	0.754	0.378	5.038	22.426	0.297	28.561	0.785	100.643	36.102	0	0	12.146	0	28.652
			1882.41	42.206	1	0	8.964	0.737	0.369	4.918	22.457	0.29	28.524	0.787	100.921	35.905	0	0	12.166	0	28.268
			1883.41	32.731	1	0	8.774	0.72	0.36	4.797	22.488	0.284	28.483	0.789	101.199	35.708	0	0	12.186	0	27.871
			1884.41	32.731	1	0	8.563	0.703	0.35	4.666	22.519	0.277	28.445	0.792	101.488	35.502	0	0	12.188	0	27.46
			1885.41	32.731	1	0	8.278	0.685	0.336	4.478	22.635	0.267	28.492	0.794	102.016	35.296	0	0	12.082	0	27.239
			1886.41	31.557	1	0	7.997	0.668	0.322	4.289	22.776	0.257	28.562	0.797	102.544	35.09	0	0	11.977	0	27.064
			1887.41	31.557	1	0	7.868	0.671	0.317	4.228	22.74	0.254	28.446	0.799	102.713	35.159	0	0	11.721	0	26.914
			1888.41	31.557	1	0	7.744	0.675	0.313	4.168	22.718	0.251	28.346	0.801	102.882	35.228	0	0	11.476	0	26.799
			1889.41	30.461	1	0	7.625	0.678	0.308	4.107	22.71	0.248	28.263	0.804	103.052	35.298	0	0	11.24	0	26.719
			1890.41	36.255	1	0	7.587	0.682	0.307	4.095	22.678	0.247	28.166	0.805	102.982	35.367	0	0	11.127	0	26.608
			1891.41	36.255	1	0	7.551	0.685	0.306	4.082	22.647	0.247	28.071	0.807	102.912	35.437	0	0	11.015	0	26.501
			1892.41	21.925	1	0	7.514	0.689	0.305	4.07	22.618	0.247	27.979	0.808	102.843	35.506	0	0	10.906	0	26.398
			1893.41	21.925	1	0	8.106	0.795	0.316	4.213	23.845	0.258	29.235	0.816	102.943	35.668	0	0	10.191	0	29.421
			1894.41	21.925	1	0	8.464	0.874	0.317	4.226	24.995	0.261	30.366	0.823	103.334	35.562	0	0	9.685	0	31.553
			1895.41	21.925	1	0	8.788	0.953	0.318	4.238	26.022	0.264	31.332	0.831	103.726	35.455	0	0	9.226	0	33.209
			1896.41	11.746	1	0	9.132	1.031	0.319	4.255	27.06	0.268	32.265	0.839	104.117	35.349	0	0	8.856	0	34.696
			1897.41	11.746	1	0	9.448	1.11	0.32	4.272	28.002	0.271	33.07	0.847	104.508	35.242	0	0	8.514	0	35.861
			1898.41	11.746	1	0	9.742	1.188	0.322	4.289	28.86	0.275	33.763	0.855	104.9	35.136	0	0	8.198	0	36.766
			1899.41	11.746	1	0	9.705	1.188	0.319	4.249	29.019	0.273	33.866	0.857	105.006	35.113	0	0	8.173	0	36.912
			1900.41	11.746	1	0	9.669	1.187	0.316	4.209	29.182	0.271	33.972	0.859	105.113	35.089	0	0	8.147	0	37.061
			1901.41	11.746	1	0	9.671	1.186	0.314	4.193	29.299	0.271	34.029	0.861	105.219	35.066	0	0	8.154	0	37.123
			1902.41	11.746	1	0	9.68	1.185	0.314	4.183	29.397	0.271	34.066	0.863	105.326	35.043	0	0	8.167	0	37.153
			1903.41	11.746	1	0	9.69	1.185	0.313	4.173	29.496	0.271	34.104	0.865	105.433	35.02	0	0	8.18	0	37.184
			1904.41	11.746	1	0	9.668	1.177	0.31	4.136	29.68	0.269	34.273	0.866	105.574	34.925	0	0	8.216	0	37.344
			1905.41	11.746	1	0	9.636	1.169	0.308	4.105	29.797	0.266	34.428	0.865	105.706	34.851	0	0	8.245	0	37.507
			1906.41	11.746	1	0	9.554	1.161	0.303	4.034	30.058	0.262	34.732	0.865	105.838	34.777	0	0	8.23	0	37.915
			1907.41	11.746	1	0	9.472	1.153	0.297	3.962	30.33	0.257	35.048	0.865	105.97	34.703	0	0	8.215	0	38.335
			1908.41	40.17	1	0	9.442	1.158	0.298	3.969	30.19	0.257	34.969	0.863	105.924	34.779	0	0	8.155	0	38.312
			1909.41	40.17	1	0	9.384	1.161	0.296	3.943	30.201	0.255	35.049	0.862	105.947	34.774	0	0	8.084	0	38.431
			1910.41	40.17	1	0	9.358	1.164	0.295	3.934	30.19	0.254	35.12	0.86	105.97	34.77	0	0	8.043	0	38.532
			1911.41	45.26	1	0	9.333	1.166	0.294	3.926	30.179	0.252	35.191	0.858	105.993	34.765	0	0	8.002	0	38.636
			1912.41	45.26	1	0	9.422	1.169	0.298	3.973	30.108	0.255	35.199	0.855	106.016	34.76	0	0	8.059	0	38.636
			1913.41	45.26	1	0	9.513	1.172	0.302	4.02	30.043	0.257	35.211	0.853	106.039	34.756	0	0	8.116	0	38.644
			1914.41	25.527	1	0	9.637	1.177	0.31	4.133	29.612	0.263	34.909	0.848	105.842	34.867	0	0	8.185	0	38.31
			1915.41	25.527	1	0	9.764	1.183	0.318	4.246	29.211	0.269	34.627	0.844	105.646	34.978	0	0	8.254	0	38.004
			1916.41	29.756	1	0	9.821	1.188	0.323	4.309	28.958	0.272	34.462	0.84	105.449	35.089	0	0	8.265	0	37.884
			1917.41	29.756	1	0	9.878	1.194	0.328	4.372	28.712	0.274	34.3	0.837	105.252	35.201	0	0	8.276	0	37.769
			1918.41	29.756	1	0	9.936	1.199	0.333	4.435	28.474	0.277	34.142	0.834	105.055	35.312	0	0	8.287	0	37.659
			1919.41	24.823	1	0	9.993	1.204	0.337	4.498	28.242	0.28	33.988	0.831	104.858	35.423	0	0	8.297	0	37.554
			1920.41	24.823	1	0	10.106	1.22	0.346	4.615	27.861	0.286	33.696	0.827	104.511	35.62	0	0	8.282	0	37.316
			1921.41	23.178	1	0	10.219	1.236	0.355	4.731	27.496	0.292	33.414	0.823	104.163	35.817	0	0	8.266	0	37.089
			1922.41	23.178	1	0	10.387	1.252	0.367	4.889	27.064	0.3	33.069	0.818	103.816	36.013	0	0	8.295	0	36.742
			1923.41	23.178	1	0	10.501	1.25	0.37	4.938	27.08	0.302	33.184	0.816	103.888	35.925	0	0	8.401	0	36.819
			1924.41	17.227	1	0	10.222	1.145	0.362	4.832	26.827	0.293	33.161	0.809	103.79	35.745	0	0	8.928	0	36.715
			1925.41	20.359	1	0	9.907	1.04	0.354	4.726	26.445	0.284	32.99	0.802	103.693	35.564	0	0	9.527	0	36.32
			1926.41	20.359	1	0	9.5	0.935	0.345	4.595	25.913	0.274	32.628	0.794	103.596	35.384	0	0	10.161	0	35.541
			1927.41	20.359	1	0	8.939	0.83	0.333	4.437	25.051	0.261	31.894	0.785	103.499	35.203	0	0	10.771	0	34.016
			1928.41	20.359	1	0	8.306	0.725	0.321	4.278	23.889	0.249	30.781	0.776	103.401	35.022	0	0	11.459	0	31.639
			1929.41	32.262	1	0	7.587	0.62	0.309	4.119	22.34	0.237	29.165	0.766	103.304	34.842	0	0	12.241	0	27.981
			1930.41	32.262	1	0	7.508	0.606	0.305	4.069	22.327	0.233	29.246	0.763	103.457	34.605	0	0	12.399	0	27.766
			1931.41	23.256	1	0	7.597	0.617	0.31	4.139	22.253	0.236	29.278	0.76	103.195	34.663	0	0	12.309	0	27.939
			1932.41	23.256	1	0	7.666	0.629	0.315	4.201	22.162	0.238	29.302	0.756	102.933	34.721	0	0	12.19	0	28.09
			1933.41	23.256	1	0	7.733	0.641	0.32	4.264	22.07	0.241	29.319	0.753	102.672	34.779	0	0	12.073	0	28.226
			1934.41	23.256	1	0	7.8	0.652	0.324	4.326	21.975	0.243	29.33	0.749	102.41	34.837	0	0	11.958	0	28.347
			1935.41	32.888	1	0	7.782	0.652	0.324	4.323	21.938	0.242	29.34	0.748	102.211	34.855	0	0	11.939	0	28.398
			1936.41	32.888	1	0	7.764	0.651	0.324	4.321	21.9	0.242	29.35	0.746	102.012	34.874	0	0	11.92	0	28.449
			1937.41	40.484	1	0	7.763	0.651	0.325	4.327	21.863	0.242	29.356	0.745	101.812	34.892	0	0	11.926	0	28.491
			1938.41	20.829	1	0	7.733	0.651	0.324	4.319	21.816	0.241	29.351	0.743	101.613	34.911	0	0	11.886	0	28.511
			1939.41	20.829	1	0	7.702	0.65	0.323	4.311	21.77	0.24	29.348	0.742	101.414	34.93	0	0	11.847	0	28.533
			1940.41	20.829	1	0	7.712	0.652	0.325	4.335	21.68	0.241	29.263	0.741	101.145	35.029	0	0	11.833	0	28.509
			1941.41	16.366	1	0	7.786	0.664	0.331	4.417	21.524	0.245	29.121	0.739	100.791	35.207	0	0	11.724	0	28.49
			1942.41	16.366	1	0	7.86	0.677	0.337	4.498	21.369	0.249	28.978	0.737	100.437	35.386	0	0	11.617	0	28.464
			1943.41	16.366	1	0	7.966	0.689	0.345	4.606	21.187	0.254	28.802	0.736	100.082	35.564	0	0	11.562	0	28.361
			1944.41	16.366	1	0	8.071	0.701	0.353	4.713	21.011	0.259	28.629	0.734	99.728	35.743	0	0	11.507	0	28.26
			1945.41	16.366	1	0	8.133	0.711	0.357	4.755	21.008	0.261	28.657	0.733	99.594	35.805	0	0	11.434	0	28.418
			1946.41	38.291	1	0	8.08	0.707	0.352	4.691	21.145	0.258	28.861	0.733	99.668	35.708	0	0	11.434	0	28.716
			1947.41	41.11	1	0	8.118	0.702	0.351	4.682	21.274	0.257	29.052	0.732	99.742	35.61	0	0	11.562	0	28.98
			1948.41	41.11	1	0	8.156	0.697	0.35	4.672	21.406	0.256	29.246	0.732	99.816	35.513	0	0	11.694	0	29.246
			1949.41	41.11	1	0	8.195	0.693	0.35	4.663	21.541	0.256	29.444	0.732	99.89	35.416	0	0	11.829	0	29.516
			1950.41	24.353	1	0	8.267	0.693	0.353	4.703	21.542	0.258	29.491	0.73	99.772	35.425	0	0	11.936	0	29.629
			1951.41	24.353	1	0	8.25	0.682	0.352	4.69	21.529	0.257	29.514	0.729	99.804	35.349	0	0	12.101	0	29.557
			1952.41	24.353	1	0	8.234	0.671	0.351	4.677	21.514	0.256	29.535	0.728	99.837	35.272	0	0	12.272	0	29.478
			1953.41	21.69	1	0	8.096	0.66	0.344	4.591	21.517	0.25	29.578	0.727	99.869	35.196	0	0	12.263	0	29.445
			1954.41	21.69	1	0	8.073	0.667	0.346	4.613	21.376	0.251	29.422	0.727	99.482	35.404	0	0	12.094	0	29.445
			1955.41	21.69	1	0	8.051	0.675	0.348	4.635	21.238	0.252	29.269	0.726	99.096	35.613	0	0	11.93	0	29.447
			1956.41	35.159	1	0	8.152	0.695	0.356	4.742	21.076	0.258	29.1	0.724	98.572	35.902	0	0	11.732	0	29.538
			1957.41	35.159	1	0	8.297	0.715	0.366	4.874	20.922	0.264	28.935	0.723	98.049	36.192	0	0	11.604	0	29.63
			1958.41	39.935	1	0	8.44	0.735	0.375	5.006	20.767	0.271	28.764	0.722	97.525	36.481	0	0	11.481	0	29.701
			1959.41	39.935	1	0	8.58	0.755	0.385	5.138	20.612	0.278	28.59	0.721	97.002	36.771	0	0	11.361	0	29.757
			1960.41	39.935	1	0	8.717	0.775	0.395	5.271	20.457	0.285	28.414	0.72	96.478	37.06	0	0	11.243	0	29.801
			1961.41	20.594	1	0	8.851	0.795	0.405	5.403	20.302	0.291	28.236	0.719	95.955	37.35	0	0	11.128	0	29.832
			1962.41	21.534	1	0	8.916	0.794	0.409	5.459	20.238	0.294	28.152	0.719	95.911	37.336	0	0	11.233	0	29.622
			1963.41	21.534	1	0	8.955	0.792	0.412	5.5	20.174	0.296	28.07	0.719	95.867	37.322	0	0	11.307	0	29.419
			1964.41	21.534	1	0	8.975	0.79	0.414	5.524	20.126	0.298	28.012	0.718	95.823	37.308	0	0	11.356	0	29.267
			1965.41	30.539	1	0	8.995	0.789	0.416	5.549	20.078	0.299	27.955	0.718	95.779	37.294	0	0	11.406	0	29.116
			1966.41	30.539	1	0	9.132	0.806	0.425	5.665	19.999	0.305	27.844	0.718	95.638	37.392	0	0	11.328	0	28.996
			1967.41	30.539	1	0	9.268	0.824	0.434	5.782	19.919	0.311	27.731	0.718	95.496	37.489	0	0	11.25	0	28.868
			1968.41	24.823	1	0	9.359	0.839	0.44	5.863	19.863	0.316	27.639	0.719	95.42	37.595	0	0	11.155	0	28.802
			1969.41	24.823	1	0	9.566	0.854	0.452	6.024	19.787	0.325	27.505	0.719	95.343	37.702	0	0	11.198	0	28.635
			1970.41	24.823	1	0	9.775	0.87	0.464	6.184	19.718	0.334	27.384	0.72	95.267	37.808	0	0	11.241	0	28.493
			1971.41	40.327	1	0	9.864	0.866	0.466	6.213	19.798	0.336	27.469	0.721	95.415	37.72	0	0	11.386	0	28.562
			1972.41	40.327	1	0	9.858	0.852	0.463	6.169	19.909	0.334	27.585	0.722	95.649	37.554	0	0	11.568	0	28.595
			1973.41	40.484	1	0	9.853	0.838	0.459	6.124	20.02	0.332	27.701	0.723	95.883	37.387	0	0	11.756	0	28.624
			1974.41	40.484	1	0	9.725	0.824	0.451	6.012	20.1	0.326	27.781	0.724	96.117	37.22	0	0	11.8	0	28.568
			1975.41	40.484	1	0	9.595	0.81	0.443	5.901	20.181	0.321	27.862	0.724	96.351	37.053	0	0	11.846	0	28.509
			1976.41	40.484	1	0	9.465	0.796	0.434	5.79	20.264	0.315	27.942	0.725	96.585	36.887	0	0	11.891	0	28.447
			1977.41	48.471	1	0	9.507	0.809	0.439	5.856	20.147	0.318	27.783	0.725	96.323	37.07	0	0	11.755	0	28.354
			1978.41	48.471	1	0	9.537	0.822	0.444	5.917	20.025	0.322	27.617	0.725	96.061	37.253	0	0	11.609	0	28.238
			1979.41	45.573	1	0	9.566	0.834	0.448	5.978	19.903	0.325	27.452	0.725	95.8	37.436	0	0	11.466	0	28.119
			1980.41	45.573	1	0	9.609	0.847	0.454	6.047	19.787	0.329	27.294	0.725	95.538	37.619	0	0	11.344	0	28.014
			1981.41	45.573	1	0	9.625	0.855	0.455	6.066	19.772	0.33	27.256	0.725	95.469	37.695	0	0	11.252	0	28.03
			1982.41	45.573	1	0	9.642	0.864	0.456	6.086	19.755	0.331	27.217	0.726	95.399	37.771	0	0	11.161	0	28.045
			1983.41	39.152	1	0	9.642	0.869	0.457	6.087	19.761	0.332	27.206	0.726	95.381	37.804	0	0	11.096	0	28.061
			1984.41	50.898	1	0	9.701	0.874	0.459	6.12	19.783	0.334	27.221	0.727	95.362	37.836	0	0	11.099	0	28.142
			1985.41	50.898	1	0	9.76	0.879	0.461	6.152	19.805	0.336	27.237	0.727	95.343	37.869	0	0	11.101	0	28.222
			1986.41	27.015	1	0	9.772	0.884	0.462	6.163	19.803	0.336	27.217	0.728	95.325	37.901	0	0	11.05	0	28.217
			1987.41	27.015	1	0	9.672	0.877	0.457	6.088	19.83	0.333	27.224	0.728	95.443	37.852	0	0	11.033	0	28.17
			1988.41	27.015	1	0	9.573	0.869	0.451	6.013	19.86	0.329	27.233	0.729	95.561	37.804	0	0	11.017	0	28.125
			1989.41	19.654	1	0	9.473	0.861	0.445	5.937	19.89	0.325	27.243	0.73	95.679	37.755	0	0	10.999	0	28.085
			1990.41	19.654	1	0	9.471	0.868	0.446	5.941	19.884	0.326	27.218	0.731	95.721	37.781	0	0	10.906	0	28.056
			1991.41	19.654	1	0	9.469	0.876	0.446	5.945	19.879	0.326	27.194	0.731	95.763	37.806	0	0	10.815	0	28.026
			1992.41	32.653	1	0	9.51	0.883	0.448	5.975	19.873	0.328	27.169	0.731	95.804	37.832	0	0	10.773	0	27.996
			1993.41	32.653	1	0	9.491	0.886	0.447	5.962	19.882	0.327	27.202	0.731	95.781	37.866	0	0	10.715	0	28.125
			1994.41	32.653	1	0	9.472	0.889	0.446	5.949	19.892	0.326	27.235	0.73	95.758	37.901	0	0	10.658	0	28.254
			1995.41	34.063	1	0	9.473	0.892	0.446	5.951	19.89	0.326	27.252	0.73	95.735	37.936	0	0	10.623	0	28.345
			1996.41	34.063	1	0	9.484	0.892	0.446	5.943	19.943	0.326	27.277	0.731	95.779	37.959	0	0	10.627	0	28.438
			1997.41	34.063	1	0	9.495	0.893	0.445	5.934	19.995	0.326	27.301	0.732	95.823	37.982	0	0	10.631	0	28.532
[truncated: 1,555 more rows]
