# Supplementary material for: Handcycling with concurrent lower body low-frequency electromyostimulation significantly increases acute oxygen uptake: implications for rehabilitation and prevention
Source: PeerJ. 2022 May 18;10:e13333. doi: 10.7717/peerj.13333 (PMC9123886; doi:10.7717/peerj.13333)
Supplement: Supplemental Information 1 — Raw data for each participant (load, heart rate, spirometric data) and R-Scripts for data processing (as described in the material & method section under “Data aquisition”), and EMS intensity and blood lactate concentration. [file peerj-10-13333-s001.zip › raw_data/SPIROMETRIC_DATA/EMS_Pilot_05.xlsx]

## Sheet: EMS_PIlot_05
Name	Rappelt		Zeit	%VO2	Geschw.	Steig.	VE	VT	VO2	VO2/kg	VE/VO2	VCO2	VE/VCO2	RER	PETO2	PETCO2	O2Puls	HR	BF	P(A-a)O2	VD/VT
Vorname	Ludwig		min:sec		km/h	%	l/min	l	l/min	ml/(kg*min)	l/l	l/min	l/l		mmHg	mmHg	ml/beat	b/min	1/min	mmHg	%
Id-Nr.	RapLud270597		0.884	66.987	0	0	11.338	0.846	0.477	6.916	22.184	0.393	26.966	0.823	104.079	36.516	0	0	13.404	0	25.423
Geburtsdatum (TT.MM.JJJJ)			1.884	66.987	0	0	11.338	0.846	0.477	6.916	22.184	0.393	26.966	0.823	104.079	36.516	0	0	13.404	0	25.423
Größe (cm)			2.884	49.085	0	0	11.104	0.827	0.464	6.723	22.319	0.382	27.125	0.823	104.157	36.497	0	0	13.422	0	25.822
Gewicht (kg)	69		3.884	49.085	0	0	10.895	0.811	0.452	6.549	22.445	0.372	27.273	0.823	104.227	36.481	0	0	13.439	0	26.186
Geschlecht	männl.		4.884	42.697	0	0	10.653	0.793	0.44	6.37	22.525	0.362	27.381	0.823	104.279	36.419	0	0	13.434	0	26.372
Datum			5.884	42.697	0	0	10.434	0.777	0.428	6.208	22.603	0.352	27.484	0.822	104.326	36.363	0	0	13.43	0	26.55
Messzeit			6.884	41.268	0	0	10.163	0.762	0.417	6.042	22.586	0.343	27.469	0.822	104.368	36.313	0	0	13.331	0	26.449
modality	CON-EMS		7.884	42.613	0	0	9.919	0.749	0.406	5.891	22.579	0.334	27.465	0.822	104.407	36.266	0	0	13.242	0	26.378
			8.884	42.613	0	0	9.699	0.737	0.397	5.752	22.579	0.326	27.47	0.822	104.443	36.224	0	0	13.162	0	26.331
			9.884	42.613	0	0	9.498	0.726	0.388	5.625	22.585	0.319	27.482	0.822	104.476	36.185	0	0	13.089	0	26.305
			10.884	33.368	0	0	9.435	0.733	0.388	5.618	22.479	0.318	27.382	0.821	104.276	36.321	0	0	12.87	0	26.279
			11.884	33.368	0	0	9.379	0.74	0.387	5.613	22.384	0.318	27.293	0.82	104.091	36.447	0	0	12.674	0	26.263
			12.884	34.208	0	0	9.327	0.746	0.387	5.607	22.299	0.317	27.215	0.819	103.919	36.564	0	0	12.497	0	26.256
			13.884	34.208	0	0	9.273	0.752	0.386	5.599	22.217	0.316	27.136	0.819	103.759	36.673	0	0	12.327	0	26.235
			14.884	21.601	0	0	9.224	0.758	0.386	5.591	22.143	0.316	27.066	0.818	103.61	36.774	0	0	12.171	0	26.222
			15.884	21.601	0	0	9.224	0.758	0.386	5.591	22.143	0.316	27.066	0.818	103.61	36.774	0	0	12.171	0	26.222
			16.884	20.004	0	0	8.892	0.78	0.359	5.201	22.996	0.291	28.339	0.811	102.736	37.444	0	0	11.4	0	30.211
			17.884	20.004	0	0	8.603	0.762	0.35	5.067	22.798	0.283	28.15	0.81	102.625	37.54	0	0	11.286	0	29.944
			18.884	20.004	0	0	8.419	0.742	0.343	4.969	22.703	0.277	28.082	0.808	102.642	37.544	0	0	11.339	0	29.804
			19.884	17.314	0	0	8.285	0.723	0.339	4.906	22.575	0.273	27.968	0.807	102.658	37.549	0	0	11.464	0	29.56
			20.884	17.314	0	0	8.147	0.703	0.334	4.844	22.434	0.269	27.84	0.806	102.674	37.554	0	0	11.591	0	29.278
			21.884	14.961	0	0	8.077	0.703	0.331	4.792	22.479	0.266	27.907	0.805	102.454	37.693	0	0	11.492	0	29.634
			22.884	14.961	0	0	8.002	0.703	0.327	4.734	22.548	0.263	28.006	0.805	102.234	37.832	0	0	11.387	0	30.059
			23.884	14.961	0	0	7.908	0.703	0.322	4.66	22.636	0.259	28.124	0.805	102.014	37.971	0	0	11.254	0	30.522
			24.884	14.961	0	0	7.816	0.703	0.316	4.586	22.733	0.255	28.255	0.805	101.794	38.11	0	0	11.124	0	31.006
			25.884	31.687	0	0	7.751	0.7	0.315	4.563	22.647	0.253	28.181	0.804	101.595	38.207	0	0	11.075	0	30.985
			26.884	31.687	0	0	7.687	0.697	0.313	4.541	22.562	0.251	28.109	0.803	101.395	38.304	0	0	11.026	0	30.966
			27.884	31.687	0	0	7.686	0.705	0.315	4.56	22.491	0.252	28.05	0.802	101.157	38.432	0	0	10.898	0	31.023
			28.884	31.098	0	0	7.686	0.713	0.316	4.578	22.42	0.253	27.99	0.801	100.918	38.559	0	0	10.773	0	31.077
			29.884	31.098	0	0	7.786	0.73	0.324	4.691	22.211	0.259	27.762	0.8	100.633	38.719	0	0	10.668	0	30.808
			30.884	31.098	0	0	7.884	0.746	0.331	4.803	22.006	0.265	27.536	0.799	100.349	38.879	0	0	10.566	0	30.533
			31.884	31.098	0	0	7.884	0.746	0.331	4.803	22.006	0.265	27.536	0.799	100.349	38.879	0	0	10.566	0	30.533
			32.884	27.568	0	0	7.995	0.763	0.34	4.924	21.805	0.271	27.313	0.798	100.064	39.038	0	0	10.484	0	30.255
			33.884	27.568	1	0	8.013	0.766	0.343	4.967	21.671	0.273	27.183	0.797	99.895	39.124	0	0	10.466	0	30.078
			34.884	31.434	1	0	8.031	0.769	0.346	5.01	21.54	0.275	27.054	0.796	99.726	39.21	0	0	10.448	0	29.903
			35.884	31.434	1	0	8.076	0.774	0.35	5.07	21.416	0.278	26.919	0.796	99.563	39.326	0	0	10.441	0	29.755
			36.884	31.434	1	0	8.121	0.778	0.354	5.13	21.294	0.281	26.788	0.795	99.401	39.441	0	0	10.434	0	29.611
			37.884	32.023	1	0	8.217	0.783	0.36	5.222	21.174	0.286	26.662	0.794	99.239	39.55	0	0	10.499	0	29.468
			38.884	32.023	1	0	8.315	0.787	0.367	5.315	21.061	0.291	26.544	0.793	99.077	39.659	0	0	10.565	0	29.342
			39.884	29.333	1	0	8.393	0.791	0.372	5.39	20.97	0.295	26.451	0.793	98.915	39.768	0	0	10.606	0	29.273
			40.883	29.333	1	0	8.472	0.796	0.377	5.466	20.883	0.299	26.362	0.792	98.753	39.877	0	0	10.647	0	29.214
			41.884	29.333	1	0	8.462	0.785	0.376	5.449	20.902	0.298	26.403	0.792	98.783	39.842	0	0	10.776	0	29.268
			42.884	29.333	1	0	8.452	0.776	0.375	5.436	20.908	0.297	26.417	0.791	98.788	39.828	0	0	10.887	0	29.288
			43.884	37.57	1	0	8.442	0.767	0.374	5.424	20.913	0.296	26.431	0.791	98.792	39.814	0	0	11	0	29.304
			44.884	37.57	1	0	8.452	0.759	0.374	5.424	20.916	0.296	26.443	0.791	98.783	39.8	0	0	11.142	0	29.316
			45.884	41.773	1	0	8.462	0.75	0.374	5.425	20.92	0.296	26.456	0.791	98.774	39.786	0	0	11.288	0	29.328
			46.884	41.773	1	0	8.473	0.741	0.374	5.425	20.923	0.296	26.468	0.791	98.764	39.773	0	0	11.437	0	29.34
			47.884	41.773	1	0	8.467	0.731	0.373	5.408	20.951	0.295	26.513	0.79	98.776	39.749	0	0	11.588	0	29.414
			48.883	27.736	1	0	8.505	0.723	0.374	5.418	20.99	0.295	26.572	0.79	98.818	39.708	0	0	11.766	0	29.492
			49.884	27.736	1	0	8.545	0.715	0.374	5.427	21.032	0.296	26.633	0.79	98.859	39.666	0	0	11.949	0	29.575
			50.884	28.072	1	0	8.549	0.711	0.374	5.427	21.03	0.296	26.638	0.789	98.861	39.646	0	0	12.027	0	29.558
			51.883	28.072	1	0	8.518	0.698	0.372	5.39	21.065	0.293	26.699	0.789	98.95	39.573	0	0	12.206	0	29.594
			52.883	31.603	1	0	8.496	0.688	0.37	5.365	21.083	0.292	26.74	0.788	98.998	39.522	0	0	12.342	0	29.614
			53.884	31.603	1	0	8.468	0.684	0.368	5.335	21.119	0.29	26.793	0.788	99.077	39.474	0	0	12.378	0	29.666
			54.883	28.577	1	0	8.439	0.68	0.366	5.305	21.154	0.288	26.846	0.788	99.156	39.425	0	0	12.414	0	29.718
			55.884	28.577	1	0	8.444	0.672	0.365	5.283	21.234	0.287	26.972	0.787	99.276	39.319	0	0	12.571	0	29.851
			56.883	28.577	1	0	8.444	0.672	0.365	5.283	21.234	0.287	26.972	0.787	99.276	39.319	0	0	12.571	0	29.851
			57.884	29.417	1	0	8.421	0.668	0.363	5.257	21.267	0.285	27.025	0.787	99.336	39.265	0	0	12.612	0	29.894
			58.884	29.417	1	0	8.397	0.664	0.361	5.231	21.3	0.284	27.078	0.787	99.397	39.212	0	0	12.653	0	29.938
			59.883	31.182	1	0	8.299	0.649	0.356	5.16	21.298	0.28	27.097	0.786	99.496	39.129	0	0	12.793	0	29.847
			60.883	31.182	1	0	8.239	0.636	0.353	5.116	21.285	0.277	27.092	0.786	99.591	39.062	0	0	12.948	0	29.728
			61.883	31.182	1	0	8.193	0.633	0.352	5.097	21.236	0.276	27.02	0.786	99.589	39.082	0	0	12.938	0	29.59
			62.883	28.072	1	0	8.128	0.626	0.349	5.059	21.201	0.274	26.978	0.786	99.635	39.059	0	0	12.993	0	29.452
			63.883	29.249	1	0	8.021	0.612	0.344	4.987	21.177	0.27	26.962	0.785	99.735	38.99	0	0	13.099	0	29.298
			64.883	29.249	1	0	8.11	0.624	0.349	5.06	21.142	0.275	26.891	0.786	99.612	39.087	0	0	13.008	0	29.289
			65.884	29.249	1	0	8.118	0.624	0.35	5.067	21.135	0.275	26.864	0.787	99.599	39.109	0	0	13.006	0	29.259
			66.883	26.98	1	0	8.115	0.624	0.349	5.065	21.137	0.275	26.851	0.787	99.606	39.124	0	0	12.998	0	29.25
			67.883	26.98	1	0	8.1	0.625	0.348	5.05	21.164	0.275	26.865	0.788	99.613	39.145	0	0	12.962	0	29.313
			68.883	26.644	1	0	8.104	0.625	0.348	5.048	21.179	0.275	26.87	0.788	99.64	39.15	0	0	12.976	0	29.33
			69.883	26.644	1	0	8.096	0.626	0.348	5.038	21.204	0.274	26.879	0.789	99.67	39.153	0	0	12.943	0	29.356
			70.883	27.316	1	0	8.099	0.624	0.348	5.038	21.209	0.274	26.879	0.789	99.737	39.122	0	0	12.971	0	29.311
			71.883	27.316	1	0	8.12	0.625	0.348	5.047	21.227	0.275	26.879	0.79	99.771	39.124	0	0	12.984	0	29.316
			72.883	24.711	1	0	8.126	0.624	0.348	5.049	21.232	0.275	26.879	0.79	99.834	39.094	0	0	13.017	0	29.272
			73.883	24.711	1	0	8.138	0.623	0.348	5.05	21.254	0.275	26.902	0.79	99.909	39.059	0	0	13.07	0	29.273
			74.883	24.711	1	0	8.129	0.619	0.347	5.028	21.312	0.274	26.982	0.79	100.025	39.021	0	0	13.136	0	29.398
			75.884	34.04	1	0	8.11	0.616	0.345	5.003	21.355	0.273	27.038	0.79	100.125	38.99	0	0	13.173	0	29.476
			76.883	34.04	1	0	8.091	0.612	0.344	4.979	21.397	0.271	27.094	0.79	100.226	38.959	0	0	13.211	0	29.554
			77.883	34.881	1	0	8.091	0.611	0.343	4.973	21.418	0.271	27.119	0.79	100.305	38.937	0	0	13.252	0	29.578
			78.883	34.881	1	0	8.083	0.61	0.342	4.963	21.436	0.271	27.126	0.79	100.336	38.935	0	0	13.246	0	29.59
			79.883	34.881	1	0	8.079	0.61	0.342	4.957	21.452	0.27	27.131	0.791	100.358	38.934	0	0	13.25	0	29.599
			80.883	27.652	1	0	8.065	0.609	0.341	4.943	21.47	0.27	27.137	0.791	100.388	38.932	0	0	13.234	0	29.609
			81.883	27.652	1	0	8.05	0.609	0.34	4.93	21.488	0.269	27.143	0.792	100.418	38.93	0	0	13.218	0	29.619
			82.883	28.997	1	0	8.059	0.61	0.341	4.936	21.49	0.27	27.133	0.792	100.464	38.927	0	0	13.213	0	29.596
			83.883	28.997	1	0	8.067	0.611	0.341	4.942	21.491	0.27	27.124	0.792	100.511	38.925	0	0	13.208	0	29.572
			84.883	29.165	1	0	8.094	0.612	0.342	4.959	21.488	0.271	27.109	0.793	100.557	38.923	0	0	13.232	0	29.536
			85.883	29.165	1	0	8.12	0.613	0.343	4.976	21.486	0.272	27.094	0.793	100.603	38.92	0	0	13.256	0	29.5
			86.883	29.585	1	0	8.139	0.613	0.344	4.99	21.482	0.273	27.072	0.793	100.668	38.923	0	0	13.274	0	29.456
			87.883	29.585	1	0	8.151	0.614	0.345	4.999	21.473	0.274	27.045	0.794	100.705	38.927	0	0	13.283	0	29.401
			88.883	29.585	1	0	8.182	0.614	0.346	5.018	21.474	0.275	27.032	0.794	100.742	38.932	0	0	13.324	0	29.378
			89.883	27.4	1	0	8.213	0.615	0.348	5.037	21.475	0.276	27.019	0.795	100.779	38.936	0	0	13.364	0	29.357
			90.883	26.98	1	0	8.244	0.615	0.349	5.057	21.477	0.277	27.007	0.795	100.816	38.941	0	0	13.406	0	29.337
			91.883	26.98	1	0	8.193	0.607	0.345	5.007	21.527	0.275	27.07	0.795	100.949	38.855	0	0	13.498	0	29.345
			92.883	26.98	1	0	8.141	0.599	0.342	4.957	21.576	0.272	27.13	0.795	101.08	38.77	0	0	13.591	0	29.348
			93.883	27.568	1	0	8.084	0.591	0.338	4.905	21.625	0.269	27.193	0.795	101.213	38.684	0	0	13.677	0	29.354
			94.883	27.568	1	0	8.026	0.583	0.335	4.852	21.673	0.266	27.254	0.795	101.345	38.598	0	0	13.765	0	29.354
			95.883	26.896	1	0	7.988	0.576	0.332	4.814	21.709	0.264	27.294	0.795	101.493	38.52	0	0	13.875	0	29.317
			96.883	26.896	1	0	8	0.574	0.332	4.816	21.724	0.264	27.313	0.795	101.565	38.478	0	0	13.941	0	29.296
			97.883	27.988	1	0	8.013	0.572	0.333	4.82	21.737	0.264	27.331	0.795	101.636	38.436	0	0	14.01	0	29.274
			98.883	27.988	1	0	8.013	0.57	0.332	4.815	21.747	0.264	27.346	0.795	101.708	38.394	0	0	14.055	0	29.245
			99.883	29.753	1	0	8.015	0.569	0.332	4.814	21.756	0.264	27.346	0.796	101.736	38.371	0	0	14.087	0	29.21
			100.883	29.753	1	0	8.019	0.569	0.332	4.812	21.773	0.264	27.352	0.796	101.722	38.383	0	0	14.104	0	29.237
			101.883	29.753	1	0	8.021	0.568	0.332	4.809	21.791	0.264	27.358	0.797	101.708	38.394	0	0	14.12	0	29.266
			102.883	28.997	1	0	8.02	0.568	0.331	4.804	21.808	0.264	27.364	0.797	101.694	38.406	0	0	14.129	0	29.295
			103.883	28.157	1	0	8.018	0.567	0.331	4.799	21.826	0.264	27.37	0.797	101.68	38.418	0	0	14.137	0	29.323
			104.883	28.157	1	0	7.989	0.566	0.329	4.773	21.857	0.263	27.392	0.798	101.71	38.415	0	0	14.116	0	29.366
			105.883	28.157	1	0	7.972	0.566	0.328	4.76	21.872	0.262	27.385	0.799	101.731	38.408	0	0	14.08	0	29.342
			106.883	25.131	1	0	7.945	0.566	0.327	4.743	21.877	0.262	27.374	0.799	101.752	38.401	0	0	14.027	0	29.307
			107.883	25.131	1	0	7.918	0.567	0.326	4.726	21.884	0.261	27.363	0.8	101.773	38.394	0	0	13.973	0	29.273
			108.883	25.383	1	0	7.891	0.567	0.325	4.708	21.89	0.26	27.352	0.8	101.794	38.388	0	0	13.92	0	29.241
			109.883	25.383	1	0	7.843	0.567	0.323	4.682	21.882	0.259	27.337	0.8	101.801	38.404	0	0	13.832	0	29.23
			110.883	28.072	1	0	7.796	0.567	0.321	4.655	21.876	0.257	27.323	0.801	101.808	38.42	0	0	13.745	0	29.223
			111.883	28.072	1	0	7.736	0.567	0.319	4.625	21.85	0.256	27.288	0.801	101.815	38.436	0	0	13.635	0	29.167
			112.883	28.241	1	0	7.677	0.568	0.317	4.594	21.827	0.254	27.255	0.801	101.822	38.452	0	0	13.527	0	29.117
			113.883	28.241	1	0	7.613	0.568	0.314	4.558	21.822	0.252	27.226	0.802	101.805	38.478	0	0	13.398	0	29.089
			114.883	28.745	1	0	7.55	0.569	0.312	4.521	21.82	0.25	27.2	0.802	101.789	38.503	0	0	13.272	0	29.069
			115.883	28.745	1	0	7.438	0.567	0.307	4.454	21.811	0.247	27.173	0.803	101.796	38.513	0	0	13.129	0	29.016
			116.883	28.661	1	0	7.329	0.564	0.303	4.387	21.809	0.243	27.154	0.803	101.803	38.522	0	0	12.989	0	28.982
			117.883	28.661	1	0	7.221	0.562	0.298	4.319	21.815	0.24	27.144	0.804	101.81	38.531	0	0	12.851	0	28.966
			118.883	28.661	1	0	7.123	0.56	0.294	4.256	21.829	0.236	27.145	0.804	101.845	38.538	0	0	12.726	0	28.973
			119.883	25.047	1	0	6.957	0.558	0.288	4.176	21.718	0.232	26.994	0.805	101.88	38.545	0	0	12.477	0	28.635
			120.883	25.047	1	0	6.797	0.555	0.283	4.096	21.623	0.228	26.862	0.805	101.914	38.552	0	0	12.237	0	28.34
			121.883	23.87	1	0	6.643	0.553	0.277	4.016	21.544	0.223	26.751	0.805	101.949	38.559	0	0	12.007	0	28.088
			122.883	23.87	1	0	6.507	0.552	0.273	3.953	21.437	0.22	26.61	0.806	101.942	38.596	0	0	11.782	0	27.812
			123.883	23.87	1	0	6.376	0.551	0.268	3.89	21.342	0.216	26.486	0.806	101.935	38.633	0	0	11.566	0	27.572
			124.883	22.777	1	0	6.543	0.582	0.273	3.952	21.689	0.221	26.815	0.809	102.007	38.682	0	0	11.235	0	28.474
			125.883	22.777	1	0	6.701	0.613	0.277	4.014	21.988	0.225	27.087	0.812	102.079	38.73	0	0	10.923	0	29.217
			126.883	21.433	1	0	6.888	0.644	0.283	4.095	22.258	0.23	27.313	0.815	102.134	38.772	0	0	10.697	0	29.827
			127.883	21.433	1	0	7.067	0.674	0.288	4.176	22.489	0.236	27.494	0.818	102.19	38.814	0	0	10.479	0	30.321
			128.883	21.433	1	0	7.239	0.705	0.294	4.257	22.689	0.241	27.637	0.821	102.246	38.855	0	0	10.27	0	30.717
			129.883	21.433	1	0	7.404	0.735	0.299	4.337	22.858	0.247	27.745	0.824	102.301	38.897	0	0	10.068	0	31.024
			130.883	17.65	1	0	7.318	0.736	0.295	4.274	22.927	0.243	27.78	0.825	102.449	38.895	0	0	9.937	0	31.099
			131.883	17.65	1	0	7.234	0.737	0.291	4.211	23.006	0.24	27.825	0.827	102.598	38.892	0	0	9.81	0	31.194
			132.883	17.65	1	0	7.167	0.738	0.287	4.154	23.108	0.237	27.892	0.828	102.746	38.89	0	0	9.707	0	31.338
			133.883	17.65	1	0	7.103	0.739	0.283	4.098	23.218	0.235	27.966	0.83	102.894	38.888	0	0	9.606	0	31.496
			134.883	13.784	1	0	7.039	0.74	0.279	4.041	23.335	0.232	28.046	0.832	103.042	38.885	0	0	9.507	0	31.669
			135.883	13.784	1	0	6.994	0.742	0.276	4.005	23.401	0.23	28.07	0.834	103.146	38.897	0	0	9.424	0	31.737
			136.883	13.784	1	0	6.94	0.74	0.273	3.96	23.48	0.228	28.118	0.835	103.133	38.953	0	0	9.373	0	31.917
			137.883	13.784	1	0	6.895	0.739	0.271	3.921	23.551	0.226	28.152	0.837	103.119	39.008	0	0	9.334	0	32.068
			138.883	13.784	1	0	6.844	0.737	0.268	3.88	23.619	0.224	28.187	0.838	103.105	39.064	0	0	9.286	0	32.219
			139.883	36.477	1	0	6.793	0.735	0.265	3.839	23.691	0.222	28.225	0.839	103.091	39.119	0	0	9.239	0	32.375
			140.883	36.477	1	0	6.752	0.732	0.262	3.804	23.754	0.221	28.254	0.841	103.123	39.133	0	0	9.222	0	32.457
			141.883	42.697	1	0	6.71	0.729	0.26	3.769	23.819	0.219	28.285	0.842	103.156	39.147	0	0	9.205	0	32.54
			142.883	42.697	1	0	6.678	0.728	0.259	3.753	23.803	0.218	28.264	0.842	103.045	39.194	0	0	9.176	0	32.558
			143.883	42.697	1	0	6.647	0.727	0.258	3.737	23.788	0.217	28.244	0.842	102.933	39.24	0	0	9.147	0	32.577
			144.883	42.697	1	0	6.613	0.725	0.257	3.72	23.775	0.216	28.223	0.842	102.822	39.286	0	0	9.115	0	32.596
			145.883	17.398	1	0	6.58	0.724	0.255	3.703	23.763	0.215	28.203	0.843	102.711	39.333	0	0	9.084	0	32.616
			146.883	17.398	1	0	6.572	0.726	0.256	3.706	23.718	0.216	28.144	0.843	102.577	39.395	0	0	9.051	0	32.578
			147.883	18.491	1	0	6.565	0.728	0.256	3.71	23.673	0.216	28.086	0.843	102.442	39.458	0	0	9.018	0	32.541
			148.883	18.491	1	0	6.603	0.733	0.259	3.752	23.558	0.218	27.967	0.842	102.299	39.518	0	0	9.006	0	32.37
			149.883	18.491	1	0	6.64	0.738	0.262	3.793	23.446	0.22	27.849	0.842	102.155	39.578	0	0	8.994	0	32.202
			150.883	18.491	1	0	6.73	0.743	0.266	3.856	23.387	0.224	27.798	0.841	102.012	39.638	0	0	9.052	0	32.176
			151.883	16.978	1	0	6.817	0.749	0.27	3.917	23.338	0.227	27.757	0.841	101.868	39.698	0	0	9.106	0	32.171
			152.883	16.978	1	0	6.905	0.754	0.274	3.977	23.293	0.231	27.722	0.84	101.724	39.759	0	0	9.16	0	32.177
			153.883	16.474	1	0	6.994	0.759	0.279	4.037	23.254	0.234	27.692	0.84	101.581	39.819	0	0	9.215	0	32.195
			154.883	16.474	1	0	7.074	0.762	0.282	4.091	23.221	0.237	27.677	0.839	101.423	39.877	0	0	9.28	0	32.244
			155.883	16.474	1	0	6.916	0.734	0.277	4.018	23.041	0.232	27.544	0.837	101.187	39.923	0	0	9.428	0	32.008
			156.883	16.474	1	0	6.762	0.705	0.273	3.951	22.83	0.227	27.378	0.834	100.951	39.969	0	0	9.594	0	31.69
			157.883	18.575	1	0	6.557	0.676	0.266	3.85	22.637	0.221	27.245	0.831	100.715	40.016	0	0	9.7	0	31.433
			158.883	18.575	1	0	6.348	0.647	0.259	3.749	22.415	0.214	27.082	0.828	100.478	40.062	0	0	9.807	0	31.098
			159.883	18.323	1	0	6.148	0.619	0.252	3.658	22.156	0.208	26.884	0.824	100.242	40.088	0	0	9.933	0	30.646
			160.883	18.323	1	0	5.943	0.591	0.246	3.566	21.862	0.202	26.648	0.82	100.006	40.113	0	0	10.062	0	30.091
			161.883	18.323	1	0	6.002	0.591	0.25	3.626	21.718	0.205	26.552	0.818	99.721	40.164	0	0	10.154	0	29.943
			162.883	18.323	1	0	6.061	0.591	0.254	3.685	21.582	0.207	26.464	0.816	99.436	40.215	0	0	10.248	0	29.811
			163.883	25.131	1	0	6.108	0.592	0.258	3.738	21.441	0.21	26.371	0.813	99.151	40.266	0	0	10.32	0	29.667
			164.883	25.131	1	0	6.152	0.591	0.261	3.789	21.302	0.212	26.28	0.811	98.915	40.28	0	0	10.41	0	29.473
			165.883	25.131	1	0	6.196	0.59	0.265	3.839	21.17	0.214	26.194	0.808	98.679	40.294	0	0	10.503	0	29.29
			166.883	24.626	1	0	6.231	0.589	0.268	3.88	21.06	0.216	26.132	0.806	98.442	40.308	0	0	10.579	0	29.161
			167.883	24.626	1	0	6.279	0.591	0.271	3.93	20.964	0.218	26.077	0.804	98.324	40.277	0	0	10.616	0	28.995
			168.883	24.626	1	0	6.328	0.594	0.275	3.979	20.872	0.22	26.024	0.802	98.206	40.247	0	0	10.653	0	28.833
			169.883	23.366	1	0	6.39	0.598	0.279	4.037	20.793	0.223	25.986	0.8	98.065	40.245	0	0	10.678	0	28.75
			170.883	23.366	1	0	6.453	0.603	0.283	4.095	20.717	0.226	25.951	0.798	97.924	40.243	0	0	10.702	0	28.67
			171.883	24.542	1	0	6.509	0.608	0.286	4.148	20.648	0.228	25.921	0.797	97.782	40.24	0	0	10.714	0	28.602
			172.883	24.542	1	0	6.565	0.612	0.29	4.2	20.581	0.23	25.892	0.795	97.641	40.238	0	0	10.727	0	28.536
			173.883	24.542	1	0	6.623	0.615	0.293	4.241	20.572	0.232	25.903	0.794	97.643	40.203	0	0	10.777	0	28.518
			174.883	26.223	1	0	6.682	0.617	0.295	4.281	20.565	0.234	25.916	0.794	97.646	40.169	0	0	10.828	0	28.504
			175.883	26.223	1	0	6.746	0.62	0.299	4.327	20.556	0.237	25.928	0.793	97.683	40.122	0	0	10.875	0	28.473
			176.883	28.072	1	0	6.812	0.624	0.302	4.373	20.548	0.239	25.943	0.792	97.72	40.076	0	0	10.923	0	28.447
			177.883	28.072	1	0	6.896	0.627	0.306	4.432	20.538	0.242	25.954	0.791	97.757	40.03	0	0	10.999	0	28.413
			178.883	28.072	1	0	6.981	0.63	0.31	4.49	20.531	0.245	25.969	0.791	97.794	39.983	0	0	11.077	0	28.388
			179.883	27.568	1	0	7.011	0.63	0.311	4.511	20.524	0.246	25.98	0.79	97.84	39.939	0	0	11.125	0	28.353
			180.883	27.568	1	0	7.008	0.626	0.31	4.497	20.567	0.245	26.041	0.79	97.907	39.879	0	0	11.19	0	28.411
			181.883	25.887	1	0	7.006	0.622	0.309	4.483	20.61	0.244	26.102	0.79	97.975	39.819	0	0	11.255	0	28.469
			182.883	25.887	1	0	6.997	0.619	0.308	4.466	20.649	0.243	26.162	0.789	98.042	39.759	0	0	11.311	0	28.523
			183.883	25.887	1	0	6.988	0.615	0.307	4.449	20.689	0.242	26.223	0.789	98.109	39.698	0	0	11.367	0	28.577
			184.883	26.896	1	0	7.003	0.612	0.307	4.455	20.697	0.242	26.244	0.789	98.222	39.638	0	0	11.447	0	28.539
			185.883	26.896	1	0	7.032	0.611	0.308	4.468	20.718	0.243	26.27	0.789	98.35	39.58	0	0	11.514	0	28.518
			186.883	25.887	1	0	7.073	0.61	0.31	4.489	20.736	0.244	26.291	0.789	98.477	39.522	0	0	11.602	0	28.484
			187.883	25.887	1	0	7.103	0.609	0.311	4.504	20.75	0.245	26.306	0.789	98.605	39.465	0	0	11.671	0	28.436
			188.883	25.887	1	0	7.133	0.608	0.312	4.519	20.764	0.246	26.322	0.789	98.732	39.407	0	0	11.741	0	28.39
			189.883	25.887	1	0	7.127	0.604	0.31	4.5	20.828	0.245	26.398	0.789	98.882	39.316	0	0	11.799	0	28.438
			190.883	26.56	1	0	7.104	0.6	0.308	4.471	20.88	0.243	26.457	0.789	99.033	39.247	0	0	11.836	0	28.473
			191.883	26.56	1	0	7.075	0.596	0.306	4.439	20.929	0.242	26.513	0.789	99.184	39.177	0	0	11.865	0	28.499
			192.883	28.829	1	0	7.031	0.592	0.303	4.398	20.981	0.24	26.574	0.79	99.334	39.108	0	0	11.868	0	28.537
			193.883	28.829	1	0	6.987	0.589	0.301	4.356	21.034	0.237	26.636	0.79	99.485	39.038	0	0	11.871	0	28.577
			194.883	28.829	1	0	7.002	0.59	0.301	4.365	21.043	0.238	26.634	0.79	99.563	39.015	0	0	11.876	0	28.541
			195.883	22.693	1	0	7.02	0.592	0.302	4.376	21.051	0.239	26.631	0.79	99.594	39.029	0	0	11.858	0	28.558
			196.883	22.693	1	0	7.029	0.594	0.302	4.38	21.065	0.239	26.634	0.791	99.624	39.043	0	0	11.824	0	28.59
			197.883	21.517	1	0	7.05	0.597	0.303	4.394	21.073	0.24	26.63	0.791	99.654	39.057	0	0	11.812	0	28.603
			198.883	21.517	1	0	7.071	0.599	0.304	4.407	21.081	0.241	26.625	0.792	99.684	39.071	0	0	11.8	0	28.616
			199.883	25.719	1	0	7.094	0.602	0.305	4.418	21.107	0.241	26.648	0.792	99.753	39.08	0	0	11.781	0	28.686
			200.883	25.719	1	0	7.11	0.603	0.305	4.423	21.134	0.242	26.668	0.793	99.846	39.062	0	0	11.792	0	28.707
			201.883	27.232	1	0	7.158	0.604	0.307	4.453	21.139	0.244	26.659	0.793	99.939	39.043	0	0	11.855	0	28.663
			202.883	27.232	1	0	7.216	0.605	0.31	4.488	21.146	0.246	26.656	0.793	100.031	39.024	0	0	11.934	0	28.629
			203.883	27.232	1	0	7.312	0.606	0.315	4.565	21.071	0.25	26.533	0.794	100.098	39.006	0	0	12.07	0	28.316
			204.883	21.012	1	0	7.411	0.607	0.32	4.642	21.004	0.255	26.422	0.795	100.166	38.987	0	0	12.209	0	28.029
			205.883	21.012	1	0	7.515	0.608	0.326	4.723	20.938	0.259	26.312	0.796	100.233	38.969	0	0	12.357	0	27.742
			206.883	20.592	1	0	7.619	0.609	0.331	4.8	20.888	0.264	26.221	0.797	100.265	38.962	0	0	12.52	0	27.513
			207.883	20.592	1	0	7.682	0.606	0.332	4.819	20.97	0.265	26.279	0.798	100.423	38.89	0	0	12.675	0	27.546
			208.883	20.592	1	0	7.723	0.604	0.333	4.825	21.047	0.266	26.328	0.799	100.58	38.818	0	0	12.794	0	27.557
			209.883	29.585	1	0	7.755	0.601	0.333	4.823	21.133	0.266	26.391	0.801	100.738	38.747	0	0	12.899	0	27.599
			210.883	29.585	1	0	7.787	0.599	0.333	4.821	21.221	0.267	26.454	0.802	100.895	38.675	0	0	13.006	0	27.644
			211.883	28.325	1	0	7.881	0.603	0.336	4.874	21.255	0.27	26.458	0.803	101.013	38.656	0	0	13.072	0	27.631
			212.883	28.325	1	0	7.975	0.607	0.34	4.928	21.292	0.274	26.464	0.805	101.131	38.638	0	0	13.138	0	27.624
			213.883	28.325	1	0	8.092	0.611	0.344	4.992	21.341	0.278	26.482	0.806	101.25	38.619	0	0	13.242	0	27.645
			214.883	27.82	1	0	8.212	0.615	0.349	5.057	21.394	0.282	26.505	0.807	101.368	38.601	0	0	13.347	0	27.678
			215.883	27.82	1	0	8.271	0.617	0.35	5.078	21.463	0.283	26.553	0.808	101.439	38.573	0	0	13.415	0	27.752
			216.883	32.191	1	0	8.331	0.618	0.352	5.099	21.533	0.285	26.602	0.809	101.511	38.545	0	0	13.483	0	27.829
			217.883	32.191	1	0	8.342	0.619	0.351	5.093	21.592	0.285	26.639	0.811	101.583	38.517	0	0	13.474	0	27.877
			218.883	39.755	1	0	8.354	0.62	0.351	5.087	21.65	0.285	26.676	0.812	101.655	38.489	0	0	13.465	0	27.926
			219.883	39.755	1	0	8.366	0.622	0.351	5.082	21.709	0.285	26.713	0.813	101.727	38.462	0	0	13.456	0	27.974
			220.883	40.428	1	0	8.419	0.625	0.353	5.111	21.737	0.287	26.718	0.814	101.775	38.466	0	0	13.463	0	27.997
			221.883	40.428	1	0	8.42	0.63	0.353	5.12	21.714	0.288	26.663	0.814	101.773	38.52	0	0	13.375	0	27.949
			222.883	29.922	1	0	8.428	0.634	0.354	5.132	21.697	0.289	26.617	0.815	101.771	38.573	0	0	13.299	0	27.921
			223.882	29.922	1	0	8.435	0.638	0.355	5.144	21.68	0.29	26.57	0.816	101.768	38.626	0	0	13.223	0	27.891
			224.883	28.493	1	0	8.413	0.642	0.355	5.145	21.63	0.29	26.484	0.817	101.766	38.679	0	0	13.104	0	27.767
			225.883	28.493	1	0	8.327	0.641	0.352	5.097	21.609	0.288	26.43	0.818	101.836	38.686	0	0	12.985	0	27.647
			226.882	32.275	1	0	8.242	0.641	0.348	5.049	21.591	0.285	26.381	0.818	101.905	38.693	0	0	12.868	0	27.537
			227.882	32.275	1	0	8.171	0.64	0.346	5.008	21.577	0.283	26.337	0.819	101.974	38.7	0	0	12.771	0	27.442
			228.883	33.115	1	0	8.137	0.644	0.344	4.991	21.575	0.282	26.307	0.82	102	38.747	0	0	12.641	0	27.439
			229.883	33.115	1	0	8.149	0.648	0.345	4.993	21.608	0.283	26.314	0.821	102.025	38.793	0	0	12.582	0	27.527
			230.883	29.501	1	0	8.16	0.651	0.345	4.998	21.625	0.284	26.299	0.822	102.012	38.844	0	0	12.531	0	27.568
			231.883	29.501	1	0	8.17	0.655	0.345	5.003	21.642	0.284	26.284	0.823	101.998	38.895	0	0	12.481	0	27.608
			232.883	26.223	1	0	8.138	0.651	0.343	4.971	21.688	0.283	26.314	0.824	102.03	38.874	0	0	12.494	0	27.648
			233.883	26.223	1	0	8.106	0.648	0.341	4.938	21.735	0.281	26.344	0.825	102.063	38.853	0	0	12.507	0	27.688
			234.883	26.223	1	0	8.04	0.644	0.336	4.87	21.85	0.277	26.464	0.826	102.12	38.832	0	0	12.476	0	27.944
			235.882	26.223	1	0	7.975	0.641	0.331	4.801	21.97	0.274	26.588	0.826	102.178	38.811	0	0	12.445	0	28.207
			236.882	22.693	1	0	7.907	0.637	0.326	4.729	22.101	0.27	26.728	0.827	102.236	38.791	0	0	12.408	0	28.502
			237.882	22.693	1	0	7.838	0.636	0.322	4.67	22.185	0.267	26.812	0.827	102.317	38.784	0	0	12.319	0	28.689
			238.882	22.693	1	0	7.813	0.638	0.322	4.669	22.123	0.266	26.752	0.827	102.273	38.841	0	0	12.242	0	28.634
			239.883	20.928	1	0	7.767	0.64	0.321	4.654	22.068	0.265	26.696	0.827	102.229	38.899	0	0	12.134	0	28.587
			240.883	20.928	1	0	7.731	0.642	0.321	4.648	22.002	0.265	26.628	0.826	102.185	38.957	0	0	12.042	0	28.512
			241.883	20.928	1	0	7.641	0.639	0.317	4.601	21.959	0.262	26.6	0.826	102.158	38.994	0	0	11.961	0	28.498
			242.883	20.928	1	0	7.585	0.636	0.315	4.567	21.953	0.26	26.608	0.825	102.153	38.994	0	0	11.93	0	28.513
			243.883	25.215	1	0	7.585	0.636	0.315	4.567	21.953	0.26	26.608	0.825	102.153	38.994	0	0	11.93	0	28.513
			244.882	28.745	1	0	7.499	0.633	0.311	4.512	21.953	0.257	26.626	0.824	102.148	38.994	0	0	11.849	0	28.552
			245.882	28.745	1	0	7.413	0.63	0.308	4.458	21.957	0.253	26.649	0.824	102.144	38.994	0	0	11.769	0	28.603
			246.882	28.745	1	0	7.381	0.631	0.306	4.435	21.979	0.252	26.665	0.824	102.123	39.011	0	0	11.702	0	28.664
			247.882	26.307	1	0	7.349	0.632	0.304	4.411	22.002	0.251	26.682	0.825	102.102	39.027	0	0	11.636	0	28.729
			248.882	26.307	1	0	7.382	0.632	0.306	4.436	21.981	0.253	26.645	0.825	102.081	39.043	0	0	11.673	0	28.666
			249.882	27.484	1	0	7.415	0.633	0.308	4.461	21.96	0.254	26.609	0.825	102.06	39.059	0	0	11.71	0	28.606
			250.883	27.484	1	0	7.445	0.633	0.309	4.484	21.936	0.255	26.567	0.826	102.044	39.078	0	0	11.756	0	28.534
			251.882	27.484	1	0	7.445	0.633	0.309	4.484	21.936	0.255	26.567	0.826	102.044	39.078	0	0	11.756	0	28.534
			252.882	29.753	1	0	7.481	0.632	0.311	4.502	21.952	0.256	26.585	0.826	102.1	39.031	0	0	11.838	0	28.508
			253.882	29.753	1	0	7.498	0.631	0.311	4.507	21.969	0.257	26.601	0.826	102.155	38.985	0	0	11.888	0	28.479
			254.882	27.316	1	0	7.515	0.629	0.311	4.513	21.986	0.257	26.618	0.826	102.211	38.939	0	0	11.939	0	28.451
			255.882	27.316	1	0	7.555	0.628	0.312	4.528	22.023	0.258	26.661	0.826	102.266	38.892	0	0	12.027	0	28.484
			256.882	26.139	1	0	7.607	0.628	0.314	4.552	22.06	0.259	26.703	0.826	102.278	38.869	0	0	12.115	0	28.548
			257.882	26.139	1	0	7.661	0.628	0.316	4.576	22.099	0.261	26.747	0.826	102.29	38.846	0	0	12.204	0	28.617
			258.882	26.139	1	0	7.734	0.628	0.318	4.611	22.14	0.263	26.793	0.826	102.301	38.823	0	0	12.324	0	28.691
			259.882	23.366	1	0	7.772	0.623	0.319	4.622	22.177	0.264	26.835	0.826	102.357	38.76	0	0	12.482	0	28.693
			260.882	23.366	1	0	7.763	0.615	0.317	4.6	22.231	0.262	26.907	0.826	102.452	38.663	0	0	12.619	0	28.712
			261.882	25.299	1	0	7.754	0.608	0.316	4.578	22.284	0.261	26.979	0.826	102.547	38.566	0	0	12.76	0	28.727
			262.882	25.299	1	0	7.744	0.6	0.314	4.555	22.338	0.26	27.052	0.826	102.642	38.469	0	0	12.901	0	28.743
			263.882	30.678	1	0	7.742	0.6	0.314	4.546	22.377	0.259	27.091	0.826	102.69	38.443	0	0	12.914	0	28.796
			264.882	30.678	1	0	7.76	0.6	0.315	4.559	22.365	0.26	27.081	0.826	102.743	38.415	0	0	12.942	0	28.733
			265.882	30.678	1	0	7.767	0.6	0.315	4.565	22.357	0.26	27.073	0.826	102.797	38.388	0	0	12.953	0	28.676
			266.882	25.887	1	0	7.775	0.6	0.315	4.571	22.348	0.26	27.065	0.826	102.85	38.36	0	0	12.965	0	28.616
			267.882	25.887	1	0	7.783	0.6	0.316	4.578	22.34	0.261	27.056	0.826	102.903	38.332	0	0	12.977	0	28.557
			268.882	23.702	1	0	7.771	0.598	0.315	4.559	22.388	0.26	27.1	0.826	102.918	38.31	0	0	12.991	0	28.624
			269.882	23.702	1	0	7.801	0.596	0.315	4.564	22.446	0.26	27.173	0.826	102.945	38.265	0	0	13.081	0	28.721
			270.882	23.702	1	0	7.837	0.596	0.315	4.572	22.507	0.261	27.239	0.826	102.957	38.239	0	0	13.16	0	28.832
			271.882	25.215	1	0	7.874	0.595	0.316	4.581	22.568	0.261	27.305	0.826	102.968	38.214	0	0	13.24	0	28.945
			272.882	25.215	1	0	7.882	0.59	0.315	4.565	22.649	0.26	27.396	0.827	103.126	38.084	0	0	13.356	0	28.955
			273.882	27.232	1	0	7.891	0.586	0.314	4.55	22.731	0.26	27.487	0.827	103.283	37.954	0	0	13.475	0	28.965
			274.882	27.232	1	0	7.884	0.581	0.312	4.525	22.816	0.258	27.584	0.827	103.441	37.825	0	0	13.569	0	28.985
			275.882	24.795	1	0	7.908	0.576	0.312	4.516	22.915	0.258	27.699	0.827	103.598	37.695	0	0	13.72	0	29.043
			276.882	24.795	1	0	7.933	0.572	0.311	4.506	23.016	0.257	27.815	0.827	103.756	37.565	0	0	13.874	0	29.103
			277.882	24.626	1	0	7.918	0.569	0.31	4.498	23.003	0.257	27.813	0.827	103.73	37.586	0	0	13.907	0	29.124
			278.882	24.626	1	0	7.902	0.567	0.31	4.489	22.989	0.256	27.811	0.827	103.705	37.607	0	0	13.94	0	29.144
			279.882	28.577	1	0	7.862	0.564	0.308	4.463	22.997	0.254	27.836	0.826	103.741	37.575	0	0	13.929	0	29.148
			280.882	28.577	1	0	7.769	0.562	0.304	4.413	22.971	0.251	27.819	0.826	103.715	37.597	0	0	13.828	0	29.134
			281.882	28.661	1	0	7.669	0.56	0.301	4.363	22.926	0.248	27.789	0.825	103.684	37.632	0	0	13.695	0	29.114
			282.882	28.661	1	0	7.66	0.56	0.301	4.36	22.914	0.248	27.789	0.825	103.688	37.63	0	0	13.684	0	29.11
			283.883	28.661	1	0	7.737	0.559	0.304	4.41	22.884	0.251	27.782	0.824	103.698	37.626	0	0	13.836	0	29.089
			284.882	28.325	1	0	7.737	0.559	0.304	4.41	22.884	0.251	27.782	0.824	103.698	37.626	0	0	13.836	0	29.089
			285.882	28.829	1	0	7.771	0.557	0.305	4.418	22.924	0.251	27.854	0.823	103.797	37.561	0	0	13.96	0	29.147
			286.882	28.829	1	0	7.804	0.554	0.305	4.427	22.965	0.251	27.928	0.822	103.897	37.496	0	0	14.087	0	29.208
			287.882	23.366	1	0	7.825	0.55	0.306	4.428	23.005	0.251	28.001	0.822	104.04	37.408	0	0	14.219	0	29.23
			288.882	23.366	1	0	7.785	0.547	0.304	4.399	23.022	0.249	28.041	0.821	104.184	37.32	0	0	14.244	0	29.18
			289.882	21.685	1	0	7.724	0.543	0.301	4.359	23.033	0.247	28.074	0.82	104.328	37.232	0	0	14.228	0	29.114
			290.882	21.685	1	0	7.662	0.539	0.298	4.318	23.045	0.244	28.108	0.82	104.471	37.144	0	0	14.212	0	29.051
			291.882	21.685	1	0	7.618	0.542	0.297	4.305	22.996	0.243	28.056	0.82	104.425	37.181	0	0	14.053	0	29
			292.882	23.786	1	0	7.575	0.545	0.296	4.292	22.949	0.243	28.006	0.819	104.379	37.218	0	0	13.898	0	28.954
			293.882	23.786	1	0	7.534	0.548	0.295	4.28	22.904	0.242	27.958	0.819	104.332	37.255	0	0	13.749	0	28.909
			294.883	22.021	1	0	7.372	0.553	0.29	4.209	22.81	0.238	27.841	0.819	104.235	37.331	0	0	13.329	0	28.779
			295.883	22.021	1	0	7.285	0.555	0.287	4.163	22.803	0.235	27.824	0.82	104.184	37.371	0	0	13.121	0	28.804
			296.882	25.299	1	0	7.285	0.555	0.287	4.163	22.803	0.235	27.824	0.82	104.184	37.371	0	0	13.121	0	28.804
			297.882	25.299	1	0	7.201	0.557	0.284	4.116	22.804	0.233	27.818	0.82	104.133	37.41	0	0	12.919	0	28.853
			298.882	29.249	1	0	7.119	0.56	0.281	4.07	22.814	0.23	27.822	0.82	104.082	37.45	0	0	12.722	0	28.923
			299.882	29.249	1	0	7.039	0.562	0.278	4.023	22.831	0.228	27.835	0.82	104.031	37.489	0	0	12.532	0	29.013
			300.882	25.299	1	0	7.245	0.595	0.282	4.083	23.295	0.232	28.281	0.824	104.142	37.505	0	0	12.185	0	30.073
			301.882	25.299	1	0	7.437	0.628	0.286	4.141	23.707	0.236	28.665	0.827	104.254	37.521	0	0	11.851	0	30.965
			302.882	25.299	1	0	7.652	0.66	0.291	4.218	24.062	0.242	28.972	0.831	104.365	37.538	0	0	11.586	0	31.671
			303.882	20.004	1	0	7.88	0.699	0.298	4.325	24.287	0.249	29.13	0.834	104.309	37.679	0	0	11.269	0	32.232
			304.882	20.004	1	0	8.096	0.738	0.306	4.433	24.459	0.256	29.228	0.837	104.254	37.82	0	0	10.969	0	32.653
			305.882	20.004	1	0	8.111	0.749	0.307	4.448	24.448	0.258	29.121	0.84	104.27	37.929	0	0	10.833	0	32.591
			306.882	22.441	1	0	8.125	0.759	0.308	4.464	24.435	0.259	29.014	0.842	104.286	38.038	0	0	10.7	0	32.525
			307.882	22.441	1	0	8.178	0.77	0.311	4.502	24.412	0.263	28.885	0.845	104.265	38.147	0	0	10.621	0	32.413
			308.882	22.441	1	0	8.238	0.777	0.312	4.528	24.467	0.265	28.853	0.848	104.443	38.098	0	0	10.608	0	32.275
			309.882	20.256	1	0	8.299	0.783	0.314	4.554	24.521	0.267	28.82	0.851	104.622	38.049	0	0	10.595	0	32.136
			310.882	20.256	1	0	8.311	0.782	0.314	4.544	24.608	0.267	28.87	0.852	104.772	37.996	0	0	10.623	0	32.165
			311.882	20.256	1	0	8.323	0.781	0.313	4.534	24.695	0.267	28.92	0.854	104.923	37.943	0	0	10.651	0	32.194
			312.882	20.256	1	0	8.285	0.78	0.31	4.496	24.789	0.266	28.964	0.856	105.055	37.927	0	0	10.624	0	32.262
			313.882	20.256	1	0	8.248	0.778	0.308	4.458	24.886	0.264	29.008	0.858	105.187	37.91	0	0	10.596	0	32.332
			314.882	20.256	1	0	8.181	0.777	0.303	4.397	25.019	0.261	29.088	0.86	105.319	37.894	0	0	10.531	0	32.475
			315.882	39.167	1	0	8.147	0.779	0.301	4.364	25.114	0.26	29.138	0.862	105.386	37.89	0	0	10.455	0	32.572
			316.882	39.167	1	0	8.128	0.784	0.3	4.352	25.133	0.259	29.097	0.864	105.358	37.947	0	0	10.367	0	32.568
			317.882	42.697	1	0	8.109	0.789	0.299	4.34	25.153	0.259	29.056	0.866	105.331	38.005	0	0	10.28	0	32.566
			318.882	42.697	1	0	8.069	0.794	0.298	4.318	25.171	0.258	29.013	0.868	105.303	38.063	0	0	10.167	0	32.557
			319.882	42.697	1	0	8.073	0.798	0.298	4.325	25.155	0.259	28.948	0.869	105.275	38.121	0	0	10.112	0	32.503
			320.882	24.458	1	0	8.078	0.803	0.299	4.332	25.14	0.26	28.883	0.87	105.247	38.179	0	0	10.058	0	32.449
			321.882	24.458	1	0	8.082	0.808	0.299	4.339	25.124	0.261	28.819	0.872	105.219	38.237	0	0	10.004	0	32.395
			322.882	28.493	1	0	8.062	0.809	0.299	4.331	25.113	0.261	28.772	0.873	105.28	38.232	0	0	9.959	0	32.289
			323.882	28.493	1	0	8.042	0.811	0.298	4.322	25.103	0.261	28.726	0.874	105.34	38.228	0	0	9.916	0	32.184
			324.882	28.493	1	0	8.056	0.813	0.299	4.331	25.103	0.261	28.694	0.875	105.4	38.223	0	0	9.915	0	32.109
			325.882	20.256	1	0	8.097	0.814	0.3	4.351	25.114	0.263	28.68	0.876	105.46	38.218	0	0	9.946	0	32.072
			326.882	20.256	1	0	8.148	0.812	0.302	4.374	25.133	0.264	28.689	0.876	105.551	38.17	0	0	10.033	0	32.023
			327.882	18.407	1	0	8.2	0.81	0.303	4.398	25.153	0.266	28.702	0.876	105.641	38.121	0	0	10.122	0	31.98
			328.882	18.407	1	0	8.267	0.808	0.306	4.432	25.164	0.268	28.704	0.877	105.731	38.073	0	0	10.231	0	31.915
			329.882	18.407	1	0	8.337	0.806	0.308	4.465	25.179	0.27	28.711	0.877	105.822	38.024	0	0	10.342	0	31.861
			330.882	23.198	1	0	8.398	0.802	0.31	4.49	25.215	0.272	28.771	0.876	105.898	37.941	0	0	10.475	0	31.869
			331.882	23.198	1	0	8.23	0.765	0.304	4.41	25.069	0.266	28.685	0.874	105.831	37.864	0	0	10.759	0	31.585
			332.882	23.198	1	0	8.046	0.728	0.298	4.325	24.887	0.26	28.558	0.871	105.764	37.788	0	0	11.051	0	31.202
			333.882	21.264	1	0	7.818	0.691	0.291	4.221	24.669	0.253	28.392	0.869	105.697	37.711	0	0	11.311	0	30.723
			334.882	21.264	1	0	7.59	0.655	0.284	4.118	24.43	0.246	28.206	0.866	105.615	37.656	0	0	11.59	0	30.212
			335.882	21.264	1	0	7.352	0.619	0.277	4.015	24.135	0.239	27.957	0.863	105.534	37.6	0	0	11.882	0	29.547
			336.882	21.264	1	0	7.344	0.611	0.277	4.015	24.078	0.238	27.997	0.86	105.382	37.577	0	0	12.026	0	29.589
			337.882	20.928	1	0	7.336	0.603	0.277	4.015	24.02	0.237	28.035	0.857	105.229	37.554	0	0	12.174	0	29.626
			338.882	20.928	1	0	7.288	0.595	0.275	3.993	23.963	0.235	28.087	0.853	105.113	37.531	0	0	12.259	0	29.693
			339.882	23.954	1	0	7.259	0.589	0.276	3.997	23.818	0.234	28.069	0.849	104.983	37.505	0	0	12.322	0	29.606
			340.882	23.954	1	0	7.228	0.584	0.276	4	23.676	0.233	28.053	0.844	104.853	37.48	0	0	12.384	0	29.524
			341.882	24.458	1	0	7.276	0.586	0.279	4.049	23.556	0.235	28.014	0.841	104.752	37.459	0	0	12.42	0	29.413
			342.882	24.458	1	0	7.297	0.585	0.28	4.063	23.536	0.235	28.067	0.839	104.752	37.385	0	0	12.483	0	29.418
			343.882	26.307	1	0	7.342	0.583	0.282	4.088	23.531	0.236	28.136	0.836	104.715	37.311	0	0	12.587	0	29.458
			344.882	26.307	1	0	7.388	0.582	0.284	4.113	23.529	0.237	28.207	0.834	104.677	37.236	0	0	12.692	0	29.501
			345.882	24.711	1	0	7.391	0.581	0.284	4.115	23.521	0.236	28.268	0.832	104.64	37.162	0	0	12.726	0	29.522
			346.882	24.711	1	0	7.354	0.576	0.282	4.091	23.519	0.234	28.326	0.83	104.668	37.077	0	0	12.776	0	29.513
			347.882	23.954	1	0	7.316	0.57	0.281	4.066	23.515	0.232	28.384	0.828	104.696	36.991	0	0	12.826	0	29.502
			348.882	23.954	1	0	7.278	0.565	0.279	4.042	23.511	0.231	28.442	0.827	104.724	36.905	0	0	12.877	0	29.489
			349.882	24.206	1	0	7.315	0.569	0.281	4.066	23.507	0.231	28.489	0.825	104.599	36.938	0	0	12.857	0	29.644
			350.882	24.206	1	0	7.392	0.573	0.284	4.112	23.505	0.234	28.541	0.824	104.474	36.97	0	0	12.909	0	29.81
			351.882	24.458	1	0	7.471	0.576	0.287	4.158	23.506	0.236	28.595	0.822	104.349	37.002	0	0	12.962	0	29.98
			352.882	24.458	1	0	7.519	0.572	0.289	4.187	23.478	0.237	28.612	0.821	104.351	36.952	0	0	13.139	0	29.933
			353.882	24.458	1	0	7.591	0.567	0.291	4.217	23.512	0.238	28.69	0.82	104.416	36.873	0	0	13.38	0	29.97
			354.882	29.333	1	0	7.65	0.562	0.292	4.237	23.56	0.239	28.785	0.818	104.481	36.794	0	0	13.6	0	30.043
			355.882	28.997	1	0	7.663	0.558	0.293	4.24	23.564	0.239	28.832	0.817	104.545	36.715	0	0	13.745	0	30.016
			356.882	28.997	1	0	7.678	0.553	0.293	4.243	23.569	0.239	28.881	0.816	104.61	36.637	0	0	13.893	0	29.989
			357.882	22.861	1	0	7.682	0.551	0.293	4.243	23.575	0.239	28.915	0.815	104.645	36.602	0	0	13.934	0	30.007
			358.882	22.861	1	0	7.665	0.553	0.292	4.237	23.562	0.238	28.916	0.815	104.61	36.627	0	0	13.869	0	30.049
			359.882	22.861	1	0	7.63	0.554	0.291	4.221	23.549	0.237	28.92	0.814	104.576	36.653	0	0	13.771	0	30.099
			360.882	18.827	1	0	7.603	0.555	0.29	4.209	23.541	0.236	28.931	0.814	104.541	36.678	0	0	13.687	0	30.161
			361.882	18.827	1	0	7.589	0.559	0.29	4.205	23.539	0.236	28.91	0.814	104.52	36.738	0	0	13.573	0	30.215
			362.882	18.827	1	0	7.576	0.563	0.29	4.201	23.537	0.236	28.89	0.815	104.499	36.799	0	0	13.46	0	30.269
			363.882	18.827	1	0	7.533	0.564	0.288	4.181	23.521	0.235	28.867	0.815	104.501	36.831	0	0	13.355	0	30.271
			364.882	25.551	1	0	7.491	0.565	0.287	4.161	23.508	0.234	28.846	0.815	104.504	36.864	0	0	13.251	0	30.278
			365.882	29.585	1	0	7.431	0.566	0.285	4.137	23.454	0.233	28.781	0.815	104.52	36.875	0	0	13.131	0	30.161
			366.882	29.585	1	0	7.372	0.566	0.284	4.114	23.403	0.231	28.719	0.815	104.536	36.887	0	0	13.014	0	30.05
			367.882	26.392	1	0	7.312	0.567	0.282	4.089	23.356	0.23	28.661	0.815	104.552	36.898	0	0	12.895	0	29.946
			368.882	26.392	1	0	7.264	0.569	0.281	4.073	23.3	0.229	28.594	0.815	104.501	36.945	0	0	12.777	0	29.875
			369.882	24.458	1	0	7.217	0.57	0.28	4.058	23.247	0.228	28.529	0.815	104.45	36.991	0	0	12.661	0	29.809
			370.882	24.458	1	0	7.151	0.569	0.277	4.014	23.274	0.226	28.538	0.816	104.413	37.04	0	0	12.57	0	29.895
			371.882	24.458	1	0	7.06	0.568	0.273	3.962	23.281	0.223	28.522	0.816	104.376	37.088	0	0	12.437	0	29.928
			372.882	24.458	1	0	6.972	0.567	0.27	3.909	23.295	0.22	28.513	0.817	104.339	37.137	0	0	12.306	0	29.977
			373.882	23.45	1	0	6.913	0.569	0.268	3.89	23.218	0.219	28.412	0.817	104.2	37.239	0	0	12.153	0	29.914
			374.882	23.45	1	0	6.879	0.575	0.268	3.89	23.133	0.219	28.312	0.817	104.006	37.378	0	0	11.96	0	29.916
			375.882	24.038	1	0	6.847	0.582	0.268	3.89	23.051	0.219	28.215	0.817	103.811	37.517	0	0	11.772	0	29.922
			376.882	24.038	1	0	6.851	0.588	0.27	3.913	22.959	0.221	28.108	0.817	103.617	37.656	0	0	11.652	0	29.904
			377.882	24.038	1	0	6.864	0.594	0.272	3.939	22.874	0.222	28.006	0.817	103.422	37.795	0	0	11.549	0	29.894
			378.882	20.34	1	0	6.877	0.601	0.274	3.966	22.788	0.223	27.903	0.817	103.228	37.934	0	0	11.447	0	29.881
			379.882	20.34	1	0	6.89	0.607	0.275	3.993	22.703	0.225	27.8	0.817	103.033	38.073	0	0	11.348	0	29.865
			380.882	20.004	1	0	6.84	0.601	0.274	3.971	22.633	0.224	27.732	0.816	103.001	38.066	0	0	11.384	0	29.695
			381.882	20.004	1	0	6.756	0.594	0.271	3.928	22.577	0.221	27.681	0.816	102.968	38.059	0	0	11.364	0	29.56
			382.882	20.004	1	0	6.667	0.588	0.268	3.882	22.522	0.218	27.626	0.815	102.936	38.052	0	0	11.335	0	29.417
			383.882	21.601	1	0	6.613	0.59	0.266	3.853	22.511	0.217	27.625	0.815	102.776	38.128	0	0	11.215	0	29.528
			384.882	21.601	1	0	6.56	0.591	0.264	3.825	22.503	0.215	27.63	0.814	102.616	38.205	0	0	11.098	0	29.649
			385.882	21.601	1	0	6.546	0.593	0.264	3.825	22.463	0.215	27.61	0.814	102.44	38.286	0	0	11.043	0	29.723
			386.882	19.499	1	0	6.533	0.594	0.264	3.825	22.423	0.214	27.59	0.813	102.264	38.367	0	0	10.989	0	29.797
			387.882	19.499	1	0	6.539	0.596	0.265	3.84	22.36	0.215	27.545	0.812	102.088	38.448	0	0	10.969	0	29.815
			388.882	19.499	1	0	6.545	0.598	0.266	3.856	22.298	0.216	27.5	0.811	101.912	38.529	0	0	10.948	0	29.833
			389.882	22.861	1	0	6.561	0.597	0.267	3.877	22.226	0.217	27.453	0.81	101.805	38.55	0	0	10.993	0	29.758
			390.882	22.861	1	0	6.549	0.596	0.267	3.875	22.191	0.216	27.457	0.808	101.706	38.573	0	0	10.984	0	29.798
			391.882	22.861	1	0	6.531	0.596	0.267	3.871	22.157	0.215	27.465	0.807	101.606	38.596	0	0	10.966	0	29.845
			392.882	23.618	1	0	6.514	0.595	0.267	3.866	22.123	0.215	27.472	0.805	101.507	38.619	0	0	10.948	0	29.893
			393.882	23.618	1	0	6.475	0.594	0.266	3.848	22.089	0.213	27.473	0.804	101.407	38.642	0	0	10.892	0	29.925
			394.882	23.618	1	0	6.466	0.596	0.266	3.851	22.049	0.213	27.452	0.803	101.284	38.693	0	0	10.842	0	29.954
			395.882	21.769	1	0	6.457	0.598	0.266	3.854	22.01	0.213	27.431	0.802	101.162	38.744	0	0	10.793	0	29.983
			396.882	21.769	1	0	6.452	0.6	0.266	3.858	21.972	0.213	27.409	0.802	101.039	38.795	0	0	10.75	0	30.009
			397.882	21.264	1	0	6.443	0.603	0.267	3.863	21.924	0.214	27.369	0.801	100.891	38.86	0	0	10.688	0	30.016
			398.882	21.264	1	0	6.435	0.606	0.267	3.869	21.877	0.214	27.329	0.8	100.742	38.925	0	0	10.627	0	30.023
			399.882	21.264	1	0	6.411	0.607	0.266	3.862	21.84	0.213	27.303	0.8	100.661	38.955	0	0	10.557	0	30.011
			400.882	24.458	1	0	6.388	0.609	0.266	3.856	21.804	0.213	27.278	0.799	100.58	38.985	0	0	10.488	0	30
			401.882	24.458	1	0	6.365	0.611	0.266	3.849	21.769	0.212	27.255	0.799	100.499	39.015	0	0	10.42	0	29.992
			402.882	27.232	1	0	6.362	0.613	0.266	3.854	21.737	0.212	27.234	0.798	100.418	39.045	0	0	10.385	0	29.99
			403.882	27.232	1	0	6.342	0.614	0.266	3.852	21.684	0.212	27.2	0.797	100.3	39.087	0	0	10.333	0	29.976
			404.882	27.232	1	0	6.323	0.615	0.266	3.85	21.633	0.212	27.168	0.796	100.182	39.129	0	0	10.281	0	29.962
			405.882	23.198	1	0	6.281	0.612	0.264	3.83	21.595	0.21	27.145	0.796	100.119	39.133	0	0	10.262	0	29.913
			406.882	23.198	1	0	6.24	0.609	0.263	3.809	21.557	0.209	27.123	0.795	100.057	39.138	0	0	10.244	0	29.865
			407.882	23.198	1	0	6.198	0.606	0.261	3.789	21.52	0.208	27.101	0.794	99.994	39.143	0	0	10.225	0	29.817
			408.882	20.844	1	0	6.15	0.603	0.26	3.764	21.481	0.206	27.082	0.793	99.932	39.147	0	0	10.194	0	29.776
			409.882	20.844	1	0	6	0.6	0.256	3.705	21.279	0.203	26.852	0.792	99.869	39.152	0	0	9.995	0	29.255
			410.882	20.844	1	0	5.857	0.597	0.252	3.647	21.092	0.199	26.641	0.792	99.807	39.156	0	0	9.804	0	28.77
			411.882	20.844	1	0	5.735	0.598	0.248	3.599	20.934	0.196	26.461	0.791	99.735	39.189	0	0	9.586	0	28.397
			412.882	20.928	1	0	5.619	0.599	0.245	3.551	20.791	0.194	26.3	0.791	99.663	39.221	0	0	9.378	0	28.064
			413.882	20.928	1	0	5.511	0.6	0.242	3.505	20.658	0.191	26.156	0.79	99.591	39.254	0	0	9.185	0	27.766
			414.882	20.424	1	0	5.407	0.601	0.239	3.46	20.539	0.188	26.028	0.789	99.519	39.286	0	0	8.999	0	27.506
			415.882	20.424	1	0	5.308	0.602	0.236	3.415	20.431	0.186	25.917	0.788	99.448	39.319	0	0	8.821	0	27.283
			416.882	20.424	1	0	5.51	0.646	0.239	3.465	21.049	0.19	26.524	0.794	99.637	39.312	0	0	8.528	0	28.78
			417.882	20.424	1	0	5.7	0.691	0.243	3.516	21.592	0.194	27.035	0.799	99.827	39.305	0	0	8.254	0	29.987
			418.882	19.163	1	0	5.957	0.735	0.25	3.628	21.981	0.202	27.286	0.806	100.017	39.298	0	0	8.105	0	30.564
			419.881	19.163	1	0	6.204	0.779	0.258	3.741	22.31	0.21	27.473	0.812	100.207	39.291	0	0	7.961	0	30.975
			420.882	19.163	1	0	6.444	0.824	0.266	3.854	22.586	0.218	27.606	0.818	100.397	39.284	0	0	7.822	0	31.246
			421.882	19.163	1	0	6.694	0.868	0.275	3.989	22.753	0.227	27.615	0.824	100.58	39.275	0	0	7.715	0	31.221
			422.881	19.163	1	0	6.733	0.876	0.277	4.008	22.789	0.229	27.521	0.828	100.789	39.254	0	0	7.688	0	30.97
			423.881	19.163	1	0	6.771	0.884	0.278	4.027	22.823	0.231	27.427	0.832	100.997	39.233	0	0	7.662	0	30.718
			424.882	13.112	1	0	6.839	0.892	0.281	4.072	22.811	0.235	27.284	0.836	101.205	39.212	0	0	7.671	0	30.348
			425.882	13.112	1	0	6.908	0.9	0.284	4.118	22.8	0.239	27.146	0.84	101.414	39.191	0	0	7.679	0	29.986
			426.882	13.112	1	0	6.977	0.908	0.287	4.163	22.79	0.242	27.013	0.844	101.622	39.17	0	0	7.687	0	29.629
			427.882	13.112	1	0	7.012	0.909	0.288	4.177	22.831	0.244	26.973	0.846	101.775	39.152	0	0	7.713	0	29.507
			428.882	13.112	1	0	7.049	0.91	0.289	4.19	22.883	0.245	26.953	0.849	101.954	39.119	0	0	7.748	0	29.407
			429.882	13.112	1	0	7.072	0.91	0.289	4.191	22.952	0.246	26.954	0.852	102.132	39.087	0	0	7.768	0	29.361
			430.882	13.112	1	0	7.101	0.911	0.289	4.195	23.022	0.247	26.958	0.854	102.31	39.055	0	0	7.793	0	29.321
			431.881	33.536	1	0	7.129	0.912	0.29	4.2	23.093	0.248	26.962	0.857	102.489	39.022	0	0	7.818	0	29.281
			432.881	33.536	1	0	7.182	0.914	0.292	4.229	23.106	0.25	26.921	0.858	102.713	38.955	0	0	7.857	0	29.08
			433.881	47.488	1	0	7.236	0.916	0.294	4.258	23.121	0.253	26.884	0.86	102.938	38.888	0	0	7.897	0	28.884
			434.881	47.488	1	0	7.314	0.919	0.297	4.305	23.125	0.256	26.828	0.862	103.2	38.809	0	0	7.959	0	28.625
			435.882	47.488	1	0	7.394	0.922	0.3	4.351	23.133	0.259	26.779	0.864	103.461	38.73	0	0	8.021	0	28.379
			436.881	47.488	1	0	7.475	0.925	0.303	4.397	23.145	0.263	26.735	0.866	103.723	38.652	0	0	8.085	0	28.146
			437.882	26.644	1	0	7.61	0.934	0.309	4.476	23.166	0.268	26.649	0.869	104.165	38.523	0	0	8.144	0	27.718
			438.881	26.644	1	0	7.61	0.934	0.309	4.476	23.166	0.268	26.649	0.869	104.165	38.523	0	0	8.144	0	27.718
			439.881	28.997	1	0	7.679	0.922	0.311	4.512	23.166	0.271	26.625	0.87	104.501	38.381	0	0	8.329	0	27.456
			440.881	28.997	1	0	7.854	0.921	0.316	4.58	23.345	0.275	26.807	0.871	104.761	38.29	0	0	8.527	0	27.767
			441.881	28.997	1	0	8.038	0.92	0.321	4.647	23.544	0.279	27.012	0.872	105.02	38.2	0	0	8.735	0	28.13
			442.881	23.282	1	0	8.228	0.921	0.325	4.707	23.791	0.283	27.275	0.872	105.263	38.126	0	0	8.937	0	28.649
			443.881	23.282	1	0	8.443	0.921	0.33	4.779	24.046	0.288	27.55	0.873	105.507	38.052	0	0	9.167	0	29.186
			444.881	21.18	1	0	8.67	0.921	0.335	4.851	24.326	0.292	27.852	0.873	105.75	37.978	0	0	9.409	0	29.776
			445.882	21.18	1	0	8.908	0.922	0.34	4.923	24.631	0.297	28.185	0.874	105.993	37.903	0	0	9.664	0	30.42
			446.881	21.18	1	0	9.146	0.919	0.344	4.979	25	0.3	28.589	0.874	106.252	37.797	0	0	9.955	0	31.162
			447.881	25.719	1	0	9.072	0.872	0.34	4.921	25.001	0.296	28.635	0.873	106.266	37.725	0	0	10.404	0	31.21
			448.881	25.719	1	0	8.984	0.825	0.335	4.86	24.975	0.292	28.651	0.872	106.28	37.653	0	0	10.889	0	31.179
			449.881	27.484	1	0	8.697	0.778	0.326	4.721	24.777	0.283	28.483	0.87	106.294	37.582	0	0	11.175	0	30.733
			450.881	27.484	1	0	8.414	0.734	0.318	4.602	24.476	0.275	28.213	0.868	106.248	37.551	0	0	11.459	0	30.106
			451.881	27.484	1	0	8.116	0.69	0.309	4.483	24.108	0.268	27.868	0.865	106.201	37.521	0	0	11.758	0	29.29
			452.881	26.476	1	0	7.789	0.646	0.301	4.356	23.668	0.259	27.44	0.863	106.155	37.491	0	0	12.051	0	28.252
			453.882	26.476	1	0	7.733	0.63	0.299	4.334	23.564	0.257	27.466	0.858	106.012	37.454	0	0	12.269	0	28.244
			454.881	25.215	1	0	7.733	0.63	0.299	4.334	23.564	0.257	27.466	0.858	106.012	37.454	0	0	12.269	0	28.244
			455.881	25.215	1	0	7.679	0.622	0.297	4.309	23.501	0.254	27.47	0.855	105.94	37.436	0	0	12.339	0	28.219
			456.881	25.215	1	0	7.602	0.616	0.295	4.28	23.403	0.252	27.437	0.853	105.819	37.438	0	0	12.334	0	28.139
			457.881	23.954	1	0	7.525	0.61	0.293	4.251	23.304	0.249	27.403	0.85	105.699	37.44	0	0	12.329	0	28.058
			458.881	26.055	1	0	7.514	0.611	0.294	4.259	23.227	0.249	27.367	0.849	105.634	37.44	0	0	12.299	0	27.976
			459.881	26.055	1	0	7.502	0.611	0.294	4.266	23.15	0.249	27.331	0.847	105.569	37.44	0	0	12.27	0	27.894
			460.881	26.055	1	0	7.551	0.61	0.297	4.311	23.053	0.251	27.302	0.844	105.476	37.44	0	0	12.38	0	27.827
			461.881	23.114	1	0	7.6	0.608	0.301	4.355	22.961	0.253	27.277	0.842	105.384	37.44	0	0	12.492	0	27.767
			462.881	23.114	1	0	7.66	0.607	0.304	4.407	22.866	0.255	27.249	0.839	105.291	37.44	0	0	12.622	0	27.7
			463.881	22.525	1	0	7.68	0.604	0.306	4.433	22.78	0.256	27.211	0.837	105.152	37.475	0	0	12.718	0	27.661
			464.881	22.525	1	0	7.693	0.6	0.307	4.453	22.699	0.257	27.173	0.835	105.062	37.475	0	0	12.828	0	27.566
			465.881	26.139	1	0	7.688	0.596	0.308	4.463	22.617	0.257	27.133	0.834	104.972	37.475	0	0	12.91	0	27.469
			466.881	26.139	1	0	7.676	0.591	0.308	4.468	22.542	0.256	27.098	0.832	104.881	37.475	0	0	12.98	0	27.383
			467.881	24.626	1	0	7.664	0.587	0.309	4.473	22.466	0.256	27.063	0.83	104.791	37.475	0	0	13.052	0	27.295
			468.881	24.626	1	0	7.676	0.586	0.309	4.478	22.471	0.256	27.11	0.829	104.694	37.487	0	0	13.088	0	27.42
			469.881	24.626	1	0	7.687	0.586	0.309	4.483	22.475	0.256	27.157	0.828	104.596	37.498	0	0	13.125	0	27.545
			470.881	24.626	1	0	7.715	0.585	0.31	4.498	22.475	0.256	27.202	0.826	104.499	37.51	0	0	13.19	0	27.666
			471.881	23.702	1	0	7.742	0.584	0.311	4.514	22.476	0.257	27.248	0.825	104.402	37.521	0	0	13.255	0	27.788
			472.881	23.702	1	0	7.818	0.587	0.316	4.577	22.391	0.26	27.211	0.823	104.265	37.551	0	0	13.329	0	27.751
			473.881	24.711	1	0	7.898	0.588	0.321	4.647	22.285	0.263	27.14	0.821	104.145	37.565	0	0	13.441	0	27.609
			474.881	24.711	1	0	7.951	0.589	0.324	4.7	22.186	0.266	27.078	0.819	104.024	37.579	0	0	13.504	0	27.486
			475.882	29.165	1	0	8.017	0.589	0.329	4.762	22.079	0.268	27.038	0.817	103.858	37.568	0	0	13.616	0	27.376
			476.881	29.165	1	0	8.017	0.589	0.329	4.762	22.079	0.268	27.038	0.817	103.858	37.568	0	0	13.616	0	27.376
			477.881	30.426	1	0	8.054	0.591	0.33	4.788	22.07	0.269	27.055	0.816	103.795	37.575	0	0	13.623	0	27.43
			478.881	30.426	1	0	8.093	0.594	0.332	4.815	22.061	0.271	27.073	0.815	103.732	37.582	0	0	13.635	0	27.486
			479.881	29.333	1	0	8.126	0.596	0.334	4.846	22.02	0.272	27.048	0.814	103.639	37.621	0	0	13.624	0	27.49
			480.881	29.333	1	0	8.186	0.598	0.337	4.877	22.048	0.274	27.113	0.813	103.607	37.595	0	0	13.68	0	27.607
			481.881	28.325	1	0	8.175	0.597	0.336	4.863	22.078	0.273	27.165	0.813	103.573	37.586	0	0	13.698	0	27.711
			482.881	28.325	1	0	8.165	0.595	0.335	4.849	22.108	0.272	27.217	0.812	103.538	37.577	0	0	13.715	0	27.815
			483.881	27.4	1	0	8.172	0.594	0.334	4.844	22.145	0.271	27.276	0.812	103.503	37.568	0	0	13.762	0	27.935
			484.881	27.4	1	0	8.179	0.592	0.334	4.839	22.183	0.271	27.335	0.811	103.468	37.558	0	0	13.81	0	28.055
			485.881	27.988	1	0	8.189	0.591	0.334	4.841	22.195	0.271	27.375	0.811	103.406	37.551	0	0	13.861	0	28.132
			486.881	27.988	1	0	8.199	0.589	0.334	4.842	22.208	0.271	27.414	0.81	103.343	37.544	0	0	13.912	0	28.209
			487.881	36.561	1	0	8.231	0.586	0.334	4.846	22.265	0.271	27.503	0.81	103.329	37.517	0	0	14.049	0	28.365
			488.881	36.561	1	0	8.264	0.582	0.335	4.849	22.324	0.271	27.595	0.809	103.316	37.489	0	0	14.189	0	28.523
			489.881	35.553	1	0	8.282	0.578	0.334	4.842	22.389	0.27	27.702	0.808	103.323	37.449	0	0	14.328	0	28.697
			490.881	35.553	1	0	8.3	0.574	0.334	4.834	22.455	0.269	27.81	0.807	103.329	37.41	0	0	14.471	0	28.871
			491.881	27.736	1	0	8.255	0.571	0.331	4.794	22.506	0.267	27.875	0.807	103.364	37.371	0	0	14.451	0	28.951
			492.881	27.736	1	0	8.209	0.569	0.328	4.755	22.559	0.265	27.941	0.807	103.399	37.331	0	0	14.432	0	29.035
			493.881	28.072	1	0	8.152	0.566	0.325	4.708	22.614	0.262	28.01	0.807	103.434	37.292	0	0	14.392	0	29.123
			494.882	28.072	1	0	8.109	0.57	0.322	4.674	22.676	0.26	28.094	0.807	103.367	37.313	0	0	14.228	0	29.343
			495.881	28.072	1	0	8.109	0.57	0.322	4.674	22.676	0.26	28.094	0.807	103.367	37.313	0	0	14.228	0	29.343
			496.881	23.618	1	0	8.091	0.572	0.321	4.659	22.707	0.259	28.137	0.807	103.309	37.341	0	0	14.137	0	29.482
			497.881	23.618	1	0	8.081	0.575	0.321	4.649	22.735	0.259	28.178	0.807	103.251	37.368	0	0	14.062	0	29.615
			498.881	23.702	1	0	8.071	0.577	0.32	4.64	22.763	0.258	28.219	0.807	103.193	37.396	0	0	13.987	0	29.748
			499.881	23.702	1	0	8.114	0.582	0.322	4.673	22.743	0.26	28.193	0.807	103.186	37.422	0	0	13.947	0	29.738
			500.881	24.963	1	0	8.188	0.587	0.326	4.73	22.692	0.263	28.127	0.807	103.179	37.447	0	0	13.961	0	29.642
			501.881	24.963	1	0	8.258	0.591	0.33	4.784	22.644	0.266	28.063	0.807	103.172	37.473	0	0	13.966	0	29.549
			502.881	24.29	1	0	8.289	0.593	0.331	4.799	22.669	0.268	28.047	0.808	103.237	37.445	0	0	13.987	0	29.477
			503.881	24.29	1	0	8.27	0.591	0.329	4.765	22.771	0.266	28.111	0.81	103.341	37.399	0	0	13.999	0	29.545
			504.881	23.366	1	0	8.251	0.589	0.326	4.731	22.874	0.265	28.175	0.812	103.445	37.352	0	0	14.008	0	29.615
			505.881	23.366	1	0	8.238	0.587	0.324	4.702	22.969	0.264	28.229	0.814	103.549	37.306	0	0	14.029	0	29.66
			506.881	22.021	1	0	8.232	0.585	0.322	4.672	23.091	0.263	28.316	0.815	103.707	37.243	0	0	14.072	0	29.753
			507.881	22.021	1	0	8.267	0.585	0.323	4.685	23.127	0.264	28.321	0.817	103.79	37.22	0	0	14.133	0	29.73
			508.881	22.021	1	0	8.294	0.585	0.324	4.691	23.169	0.265	28.337	0.818	103.874	37.197	0	0	14.179	0	29.73
			509.881	26.812	1	0	8.318	0.585	0.324	4.696	23.212	0.265	28.352	0.819	103.957	37.174	0	0	14.219	0	29.729
			510.881	26.812	1	0	8.274	0.582	0.32	4.64	23.359	0.263	28.481	0.82	104.11	37.104	0	0	14.225	0	29.898
			511.881	26.644	1	0	8.231	0.578	0.316	4.583	23.508	0.26	28.613	0.822	104.263	37.035	0	0	14.231	0	30.069
			512.881	26.644	1	0	8.22	0.576	0.314	4.551	23.63	0.258	28.723	0.823	104.448	36.94	0	0	14.267	0	30.157
			513.881	26.644	1	0	8.208	0.574	0.312	4.519	23.754	0.257	28.834	0.824	104.633	36.845	0	0	14.304	0	30.246
			514.881	33.284	1	0	8.196	0.572	0.31	4.487	23.879	0.255	28.946	0.825	104.819	36.75	0	0	14.339	0	30.337
			515.881	37.738	1	0	8.23	0.577	0.312	4.519	23.832	0.258	28.859	0.826	104.8	36.817	0	0	14.26	0	30.267
			516.881	37.738	1	0	8.261	0.583	0.314	4.545	23.813	0.259	28.795	0.827	104.809	36.882	0	0	14.179	0	30.239
			517.881	30.51	1	0	8.294	0.588	0.315	4.571	23.795	0.261	28.732	0.828	104.819	36.947	0	0	14.103	0	30.212
			518.881	30.51	1	0	8.335	0.594	0.317	4.601	23.778	0.263	28.673	0.829	104.828	37.012	0	0	14.04	0	30.192
			519.881	30.426	1	0	8.373	0.595	0.319	4.624	23.773	0.265	28.641	0.83	104.891	37.014	0	0	14.062	0	30.131
			520.881	30.426	1	0	8.41	0.598	0.321	4.653	23.745	0.267	28.575	0.831	104.932	37.028	0	0	14.06	0	30.017
			521.881	30.09	1	0	8.449	0.601	0.323	4.682	23.718	0.269	28.509	0.832	104.974	37.042	0	0	14.06	0	29.902
			522.881	30.09	1	0	8.504	0.604	0.326	4.718	23.698	0.271	28.454	0.833	105.016	37.056	0	0	14.087	0	29.811
			523.881	28.913	1	0	8.537	0.605	0.327	4.745	23.661	0.273	28.398	0.833	105.069	37.053	0	0	14.116	0	29.689
			524.881	28.913	1	0	8.57	0.606	0.329	4.771	23.625	0.274	28.343	0.834	105.122	37.051	0	0	14.144	0	29.569
			525.881	17.903	1	0	8.573	0.603	0.329	4.771	23.625	0.275	28.327	0.834	105.219	37.016	0	0	14.206	0	29.479
			526.881	17.903	1	0	8.575	0.601	0.329	4.77	23.625	0.275	28.311	0.834	105.317	36.982	0	0	14.269	0	29.389
			527.881	17.903	1	0	8.58	0.599	0.329	4.771	23.625	0.275	28.297	0.835	105.414	36.947	0	0	14.334	0	29.304
			528.881	17.903	1	0	8.599	0.597	0.33	4.78	23.623	0.276	28.277	0.835	105.481	36.931	0	0	14.414	0	29.233
			529.881	17.903	1	0	8.614	0.595	0.33	4.787	23.622	0.276	28.259	0.836	105.548	36.914	0	0	14.489	0	29.166
			530.881	29.501	1	0	8.571	0.59	0.328	4.757	23.633	0.275	28.253	0.836	105.574	36.901	0	0	14.516	0	29.126
			531.881	29.501	1	0	8.492	0.586	0.324	4.703	23.671	0.272	28.276	0.837	105.599	36.887	0	0	14.484	0	29.148
			532.881	29.669	1	0	8.417	0.583	0.321	4.652	23.704	0.269	28.301	0.838	105.613	36.875	0	0	14.442	0	29.179
			533.881	29.669	1	0	8.39	0.583	0.321	4.646	23.658	0.268	28.283	0.836	105.555	36.917	0	0	14.398	0	29.201
			534.881	28.493	1	0	8.362	0.583	0.32	4.64	23.611	0.267	28.265	0.835	105.497	36.958	0	0	14.353	0	29.223
			535.881	28.493	1	0	8.336	0.583	0.32	4.634	23.565	0.267	28.248	0.834	105.439	37	0	0	14.311	0	29.246
			536.881	28.577	1	0	8.308	0.582	0.319	4.626	23.527	0.266	28.239	0.833	105.351	37.046	0	0	14.273	0	29.294
			537.881	28.577	1	0	8.273	0.582	0.319	4.619	23.462	0.265	28.197	0.832	105.21	37.109	0	0	14.213	0	29.294
			538.881	26.812	1	0	8.24	0.582	0.318	4.613	23.398	0.265	28.154	0.831	105.069	37.172	0	0	14.156	0	29.294
			539.881	26.812	1	0	8.216	0.582	0.318	4.613	23.327	0.264	28.103	0.83	104.928	37.234	0	0	14.114	0	29.273
			540.881	26.728	1	0	8.201	0.582	0.318	4.616	23.271	0.264	28.067	0.829	104.816	37.276	0	0	14.101	0	29.254
			541.881	26.728	1	0	8.249	0.584	0.323	4.676	23.113	0.267	27.923	0.828	104.636	37.364	0	0	14.116	0	29.072
			542.881	26.728	1	0	8.296	0.587	0.327	4.737	22.959	0.27	27.782	0.826	104.455	37.452	0	0	14.13	0	28.896
			543.881	28.325	1	0	8.345	0.59	0.331	4.798	22.812	0.273	27.645	0.825	104.274	37.54	0	0	14.146	0	28.723
			544.881	27.904	1	0	8.372	0.593	0.334	4.847	22.666	0.276	27.515	0.824	104.115	37.623	0	0	14.125	0	28.559
			545.881	27.904	1	0	8.399	0.595	0.338	4.896	22.523	0.278	27.387	0.822	103.955	37.707	0	0	14.105	0	28.396
			546.881	27.904	1	0	8.353	0.59	0.336	4.866	22.518	0.276	27.418	0.821	103.999	37.628	0	0	14.148	0	28.342
			547.881	28.577	1	0	8.307	0.585	0.334	4.836	22.513	0.274	27.448	0.82	104.043	37.549	0	0	14.191	0	28.286
			548.881	29.417	1	0	8.259	0.58	0.332	4.806	22.504	0.272	27.475	0.819	104.087	37.47	0	0	14.23	0	28.224
			549.881	29.417	1	0	8.167	0.575	0.328	4.753	22.479	0.268	27.473	0.818	104.101	37.408	0	0	14.198	0	28.119
			550.881	29.417	1	0	8.079	0.574	0.325	4.706	22.451	0.266	27.455	0.818	104.061	37.408	0	0	14.082	0	28.074
			551.881	28.913	1	0	8.016	0.572	0.322	4.669	22.448	0.263	27.467	0.817	104.022	37.408	0	0	14.009	0	28.098
			552.881	28.913	1	0	7.953	0.571	0.32	4.631	22.447	0.261	27.482	0.817	103.983	37.408	0	0	13.935	0	28.13
			553.881	28.997	1	0	7.891	0.569	0.317	4.593	22.448	0.259	27.5	0.816	103.943	37.408	0	0	13.862	0	28.168
			554.881	28.997	1	0	7.851	0.569	0.315	4.565	22.471	0.257	27.525	0.816	103.892	37.424	0	0	13.788	0	28.248
			555.881	29.333	1	0	7.789	0.57	0.313	4.539	22.426	0.256	27.488	0.816	103.825	37.447	0	0	13.66	0	28.2
			556.881	28.829	1	0	7.729	0.571	0.311	4.513	22.383	0.254	27.454	0.815	103.758	37.47	0	0	13.535	0	28.158
			557.881	28.829	1	0	7.67	0.572	0.31	4.488	22.346	0.252	27.422	0.815	103.691	37.493	0	0	13.414	0	28.122
			558.881	28.829	1	0	7.613	0.573	0.308	4.462	22.31	0.251	27.393	0.814	103.624	37.517	0	0	13.296	0	28.093
			559.881	26.728	1	0	7.595	0.572	0.307	4.448	22.321	0.25	27.44	0.813	103.575	37.526	0	0	13.282	0	28.21
			560.881	26.728	1	0	7.58	0.571	0.306	4.437	22.329	0.249	27.484	0.812	103.526	37.535	0	0	13.273	0	28.321
			561.881	24.122	1	0	7.546	0.57	0.305	4.415	22.337	0.247	27.524	0.812	103.478	37.544	0	0	13.231	0	28.424
			562.881	24.122	1	0	7.512	0.57	0.303	4.393	22.345	0.246	27.567	0.811	103.429	37.554	0	0	13.19	0	28.531
			563.881	24.122	1	0	7.475	0.568	0.301	4.367	22.359	0.244	27.608	0.81	103.392	37.561	0	0	13.158	0	28.63
			564.881	20.172	1	0	7.466	0.57	0.3	4.354	22.404	0.243	27.672	0.81	103.318	37.584	0	0	13.109	0	28.809
			565.881	20.172	1	0	7.456	0.571	0.3	4.341	22.45	0.242	27.737	0.809	103.244	37.607	0	0	13.06	0	28.989
			566.881	21.769	1	0	7.459	0.572	0.299	4.337	22.49	0.242	27.797	0.809	103.17	37.63	0	0	13.033	0	29.158
			567.881	21.769	1	0	7.465	0.574	0.299	4.335	22.523	0.242	27.848	0.809	103.126	37.649	0	0	13.002	0	29.3
			568.881	21.769	1	0	7.47	0.576	0.299	4.333	22.556	0.242	27.899	0.808	103.082	37.667	0	0	12.972	0	29.442
			569.881	21.769	1	0	7.457	0.578	0.299	4.327	22.556	0.241	27.912	0.808	103.049	37.688	0	0	12.898	0	29.505
			570.881	22.105	1	0	7.445	0.58	0.298	4.322	22.557	0.241	27.925	0.808	103.017	37.709	0	0	12.825	0	29.568
			571.881	22.105	1	0	7.422	0.583	0.298	4.312	22.551	0.24	27.929	0.807	102.954	37.751	0	0	12.723	0	29.642
			572.881	22.105	1	0	7.403	0.586	0.297	4.305	22.541	0.24	27.927	0.807	102.892	37.792	0	0	12.629	0	29.704
			573.881	22.105	1	0	7.379	0.587	0.296	4.288	22.557	0.239	27.947	0.807	102.866	37.811	0	0	12.573	0	29.774
			574.881	25.887	1	0	7.355	0.588	0.295	4.272	22.574	0.238	27.967	0.807	102.841	37.829	0	0	12.518	0	29.846
			575.881	25.887	1	0	7.348	0.588	0.294	4.267	22.581	0.238	27.963	0.808	102.794	37.852	0	0	12.491	0	29.873
			576.881	23.954	1	0	7.316	0.589	0.293	4.248	22.588	0.237	27.961	0.808	102.748	37.876	0	0	12.421	0	29.903
			577.881	23.954	1	0	7.306	0.59	0.293	4.243	22.588	0.237	27.95	0.808	102.702	37.899	0	0	12.389	0	29.911
			578.881	23.954	1	0	7.344	0.595	0.294	4.266	22.603	0.238	27.94	0.809	102.672	37.941	0	0	12.342	0	29.961
			579.881	27.064	1	0	7.381	0.6	0.296	4.288	22.617	0.24	27.93	0.81	102.642	37.982	0	0	12.296	0	30.008
			580.881	27.064	1	0	7.452	0.606	0.299	4.333	22.617	0.242	27.915	0.81	102.642	38.008	0	0	12.302	0	30.021
			581.881	28.577	1	0	7.492	0.611	0.301	4.362	22.612	0.244	27.894	0.811	102.642	38.033	0	0	12.259	0	30.021
			582.881	28.577	1	0	7.513	0.617	0.302	4.381	22.593	0.245	27.861	0.811	102.642	38.059	0	0	12.185	0	29.993
			583.881	28.577	1	0	7.534	0.622	0.304	4.401	22.574	0.246	27.827	0.811	102.642	38.084	0	0	12.112	0	29.963
			584.881	27.988	1	0	7.548	0.626	0.305	4.419	22.54	0.248	27.763	0.812	102.642	38.128	0	0	12.065	0	29.89
			585.881	27.988	1	0	7.563	0.629	0.306	4.437	22.506	0.249	27.699	0.813	102.642	38.172	0	0	12.019	0	29.816
			586.881	27.568	1	0	7.657	0.632	0.31	4.492	22.515	0.252	27.656	0.814	102.658	38.209	0	0	12.11	0	29.779
			587.881	27.568	1	0	7.752	0.635	0.314	4.547	22.529	0.256	27.621	0.816	102.674	38.246	0	0	12.204	0	29.757
			588.881	25.887	1	0	7.804	0.635	0.315	4.568	22.577	0.257	27.644	0.817	102.718	38.242	0	0	12.283	0	29.803
			589.881	25.887	1	0	7.857	0.636	0.317	4.589	22.627	0.259	27.67	0.818	102.762	38.237	0	0	12.363	0	29.853
			590.881	25.887	1	0	7.863	0.637	0.317	4.59	22.645	0.259	27.642	0.819	102.818	38.228	0	0	12.348	0	29.78
			591.881	23.198	1	0	7.87	0.638	0.317	4.591	22.663	0.26	27.615	0.821	102.873	38.218	0	0	12.333	0	29.707
			592.881	23.198	1	0	7.894	0.639	0.318	4.603	22.679	0.261	27.589	0.822	102.929	38.209	0	0	12.346	0	29.637
			593.881	28.241	1	0	7.886	0.639	0.317	4.589	22.722	0.261	27.591	0.824	103.024	38.179	0	0	12.348	0	29.599
			594.881	28.241	1	0	7.878	0.638	0.316	4.575	22.766	0.26	27.594	0.825	103.119	38.149	0	0	12.35	0	29.56
			595.881	28.241	1	0	7.829	0.634	0.313	4.539	22.789	0.259	27.585	0.826	103.251	38.103	0	0	12.344	0	29.471
			596.881	25.299	1	0	7.78	0.631	0.311	4.504	22.814	0.257	27.577	0.827	103.383	38.056	0	0	12.337	0	29.381
			597.881	25.299	1	0	7.719	0.627	0.308	4.46	22.845	0.255	27.574	0.828	103.515	38.01	0	0	12.311	0	29.304
			598.881	25.299	1	0	7.666	0.625	0.305	4.424	22.861	0.253	27.559	0.83	103.561	38.008	0	0	12.272	0	29.262
			599.881	24.963	1	0	7.613	0.622	0.303	4.388	22.879	0.252	27.544	0.831	103.607	38.005	0	0	12.234	0	29.223
			600.881	24.963	1	0	7.57	0.619	0.3	4.353	22.926	0.25	27.565	0.832	103.642	38.001	0	0	12.223	0	29.259
			601.881	32.023	1	0	7.528	0.616	0.298	4.317	22.974	0.248	27.586	0.833	103.677	37.996	0	0	12.212	0	29.296
			602.881	32.023	1	0	7.489	0.613	0.296	4.284	23.02	0.246	27.609	0.834	103.712	37.991	0	0	12.207	0	29.336
			603.881	25.887	1	0	7.493	0.614	0.296	4.284	23.041	0.247	27.608	0.835	103.737	38.012	0	0	12.195	0	29.366
			604.881	25.887	1	0	7.502	0.618	0.296	4.293	23.032	0.247	27.587	0.835	103.726	38.056	0	0	12.148	0	29.386
			605.881	26.055	1	0	7.526	0.621	0.297	4.311	23.019	0.248	27.559	0.835	103.714	38.1	0	0	12.126	0	29.391
			606.881	26.055	1	0	7.55	0.624	0.299	4.329	23.006	0.25	27.531	0.836	103.702	38.144	0	0	12.104	0	29.396
			607.881	26.055	1	0	7.578	0.624	0.3	4.342	23.021	0.25	27.54	0.836	103.763	38.123	0	0	12.154	0	29.386
			608.881	21.433	1	0	7.606	0.623	0.301	4.355	23.037	0.251	27.55	0.836	103.823	38.103	0	0	12.204	0	29.378
			609.881	21.433	1	0	7.589	0.618	0.3	4.341	23.042	0.25	27.556	0.836	103.867	38.063	0	0	12.271	0	29.328
			610.881	20.676	1	0	7.572	0.614	0.299	4.327	23.047	0.25	27.561	0.836	103.911	38.024	0	0	12.339	0	29.276
			611.881	20.676	1	0	7.555	0.609	0.298	4.313	23.051	0.249	27.565	0.836	103.955	37.985	0	0	12.408	0	29.222
			612.881	20.676	1	0	7.555	0.603	0.297	4.304	23.076	0.248	27.6	0.836	104.006	37.941	0	0	12.536	0	29.227
			613.881	22.189	1	0	7.555	0.596	0.296	4.295	23.101	0.248	27.635	0.836	104.057	37.897	0	0	12.667	0	29.23
			614.881	22.189	1	0	7.557	0.59	0.296	4.287	23.125	0.247	27.669	0.836	104.108	37.853	0	0	12.804	0	29.232
			615.881	21.601	1	0	7.565	0.586	0.295	4.281	23.164	0.247	27.735	0.835	104.159	37.79	0	0	12.915	0	29.279
			616.881	21.601	1	0	7.589	0.583	0.296	4.289	23.176	0.247	27.785	0.834	104.2	37.72	0	0	13.027	0	29.283
			617.881	21.601	1	0	7.548	0.579	0.294	4.259	23.202	0.245	27.856	0.833	104.242	37.651	0	0	13.028	0	29.331
			618.881	27.484	1	0	7.513	0.576	0.292	4.232	23.225	0.243	27.922	0.832	104.284	37.582	0	0	13.039	0	29.371
			619.881	27.484	1	0	7.523	0.576	0.293	4.24	23.214	0.243	27.94	0.831	104.298	37.554	0	0	13.066	0	29.369
			620.881	29.165	1	0	7.506	0.574	0.292	4.225	23.233	0.242	27.99	0.83	104.295	37.531	0	0	13.086	0	29.44
			621.881	29.165	1	0	7.488	0.572	0.29	4.21	23.251	0.241	28.04	0.829	104.293	37.507	0	0	13.101	0	29.509
			622.881	25.551	1	0	7.465	0.569	0.289	4.192	23.268	0.24	28.089	0.828	104.291	37.484	0	0	13.11	0	29.578
			623.881	25.551	1	0	7.442	0.567	0.288	4.174	23.286	0.238	28.139	0.828	104.288	37.461	0	0	13.119	0	29.646
			624.88	25.719	1	0	7.453	0.567	0.289	4.182	23.276	0.239	28.161	0.827	104.247	37.459	0	0	13.14	0	29.691
			625.88	25.719	1	0	7.473	0.568	0.29	4.199	23.25	0.239	28.167	0.825	104.2	37.482	0	0	13.153	0	29.74
			626.881	25.719	1	0	7.503	0.569	0.291	4.22	23.23	0.24	28.178	0.824	104.154	37.505	0	0	13.183	0	29.798
			627.881	23.618	1	0	7.526	0.57	0.292	4.238	23.212	0.241	28.191	0.823	104.108	37.528	0	0	13.201	0	29.862
			628.881	23.618	1	0	7.55	0.571	0.294	4.255	23.194	0.241	28.205	0.822	104.061	37.551	0	0	13.22	0	29.926
			629.88	23.87	1	0	7.576	0.57	0.294	4.266	23.212	0.242	28.258	0.821	104.133	37.487	0	0	13.287	0	29.944
			630.881	23.87	1	0	7.603	0.569	0.295	4.276	23.232	0.242	28.311	0.821	104.205	37.422	0	0	13.354	0	29.963
			631.881	26.56	1	0	7.647	0.568	0.296	4.296	23.255	0.243	28.37	0.82	104.277	37.357	0	0	13.453	0	29.994
			632.881	26.56	1	0	7.693	0.568	0.298	4.317	23.28	0.244	28.431	0.819	104.349	37.292	0	0	13.553	0	30.029
			633.881	27.232	1	0	7.735	0.567	0.299	4.335	23.308	0.245	28.485	0.818	104.393	37.255	0	0	13.639	0	30.088
			634.881	27.232	1	0	7.729	0.563	0.298	4.32	23.349	0.244	28.548	0.818	104.446	37.192	0	0	13.734	0	30.121
			635.881	23.282	1	0	7.717	0.558	0.297	4.302	23.389	0.243	28.612	0.817	104.499	37.13	0	0	13.82	0	30.154
			636.88	23.282	1	0	7.688	0.554	0.295	4.275	23.426	0.241	28.675	0.817	104.552	37.067	0	0	13.875	0	30.184
			637.88	22.861	1	0	7.68	0.551	0.295	4.269	23.421	0.241	28.685	0.816	104.608	37.002	0	0	13.947	0	30.103
			638.88	22.861	1	0	7.697	0.551	0.296	4.283	23.395	0.241	28.667	0.816	104.592	37.002	0	0	13.979	0	30.064
			639.88	22.861	1	0	7.702	0.551	0.296	4.289	23.375	0.241	28.656	0.816	104.576	37.002	0	0	13.989	0	30.042
			640.881	24.458	1	0	7.708	0.55	0.297	4.3	23.336	0.242	28.639	0.815	104.543	37.002	0	0	14.003	0	30.007
			641.88	24.458	1	0	7.708	0.55	0.297	4.3	23.336	0.242	28.639	0.815	104.543	37.002	0	0	14.003	0	30.007
			642.88	23.786	1	0	7.718	0.551	0.297	4.305	23.338	0.242	28.66	0.814	104.518	37.005	0	0	14.012	0	30.055
			643.88	23.786	1	0	7.757	0.553	0.299	4.331	23.327	0.243	28.657	0.814	104.483	37.012	0	0	14.037	0	30.062
			644.88	24.122	1	0	7.797	0.554	0.301	4.357	23.316	0.245	28.654	0.814	104.448	37.019	0	0	14.063	0	30.071
			645.88	24.122	1	0	7.834	0.556	0.302	4.381	23.306	0.246	28.65	0.813	104.413	37.026	0	0	14.084	0	30.079
			646.88	25.215	1	0	7.837	0.556	0.302	4.382	23.312	0.246	28.656	0.814	104.413	37.019	0	0	14.084	0	30.081
			647.88	25.215	1	0	7.832	0.555	0.302	4.373	23.342	0.246	28.676	0.814	104.425	37.019	0	0	14.101	0	30.121
			648.88	24.879	1	0	7.827	0.554	0.301	4.363	23.372	0.245	28.697	0.814	104.437	37.019	0	0	14.118	0	30.162
			649.88	24.879	1	0	7.816	0.553	0.3	4.35	23.403	0.245	28.721	0.815	104.448	37.019	0	0	14.124	0	30.209
			650.881	24.29	1	0	7.827	0.553	0.301	4.358	23.394	0.245	28.698	0.815	104.453	37.016	0	0	14.153	0	30.157
			651.88	24.29	1	0	7.869	0.555	0.303	4.388	23.364	0.247	28.65	0.815	104.474	37.009	0	0	14.19	0	30.051
			652.88	28.072	1	0	7.897	0.556	0.304	4.41	23.339	0.248	28.61	0.816	104.494	37.002	0	0	14.204	0	29.96
			653.88	28.072	1	0	7.931	0.557	0.306	4.434	23.316	0.25	28.573	0.816	104.515	36.996	0	0	14.227	0	29.876
			654.88	26.644	1	0	7.934	0.558	0.306	4.435	23.322	0.25	28.571	0.816	104.55	36.982	0	0	14.23	0	29.853
			655.88	26.644	1	0	7.938	0.558	0.306	4.436	23.328	0.25	28.57	0.817	104.585	36.968	0	0	14.233	0	29.83
			656.88	26.644	1	0	7.925	0.557	0.305	4.425	23.345	0.249	28.577	0.817	104.624	36.928	0	0	14.234	0	29.788
			657.88	26.728	1	0	7.912	0.556	0.305	4.414	23.362	0.249	28.585	0.817	104.664	36.889	0	0	14.234	0	29.745
			658.88	28.241	1	0	7.907	0.555	0.304	4.406	23.381	0.249	28.593	0.818	104.703	36.85	0	0	14.247	0	29.703
			659.88	28.241	1	0	7.912	0.556	0.304	4.411	23.377	0.249	28.581	0.818	104.687	36.852	0	0	14.243	0	29.682
			660.881	28.241	1	0	7.901	0.558	0.305	4.418	23.318	0.249	28.496	0.818	104.589	36.945	0	0	14.162	0	29.642
			661.88	24.038	1	0	7.901	0.558	0.305	4.418	23.318	0.249	28.496	0.818	104.589	36.945	0	0	14.162	0	29.642
			662.881	24.879	1	0	7.852	0.559	0.304	4.403	23.257	0.249	28.41	0.819	104.497	37.016	0	0	14.038	0	29.566
			663.88	24.879	1	0	7.852	0.559	0.304	4.403	23.257	0.249	28.41	0.819	104.497	37.016	0	0	14.038	0	29.566
			664.88	24.879	1	0	7.823	0.559	0.303	4.393	23.226	0.248	28.379	0.818	104.481	37.014	0	0	13.99	0	29.498
			665.88	28.661	1	0	7.807	0.559	0.303	4.389	23.201	0.248	28.354	0.818	104.464	37.012	0	0	13.965	0	29.44
			666.88	28.661	1	0	7.798	0.559	0.303	4.388	23.176	0.248	28.329	0.818	104.448	37.009	0	0	13.951	0	29.384
			667.88	27.232	1	0	7.831	0.56	0.305	4.418	23.119	0.249	28.271	0.818	104.42	37.019	0	0	13.979	0	29.275
			668.88	27.232	1	0	7.84	0.56	0.305	4.427	23.101	0.25	28.261	0.817	104.39	37.03	0	0	13.99	0	29.271
			669.88	23.03	1	0	7.847	0.561	0.306	4.434	23.085	0.25	28.254	0.817	104.36	37.042	0	0	13.996	0	29.273
			670.88	23.03	1	0	7.867	0.561	0.307	4.449	23.066	0.251	28.241	0.817	104.33	37.053	0	0	14.024	0	29.264
			671.88	22.441	1	0	7.869	0.56	0.307	4.453	23.052	0.251	28.237	0.816	104.33	37.046	0	0	14.051	0	29.243
			672.88	22.441	1	0	7.871	0.559	0.307	4.456	23.038	0.251	28.233	0.816	104.33	37.04	0	0	14.078	0	29.222
			673.88	22.441	1	0	7.865	0.558	0.308	4.458	23.003	0.251	28.203	0.816	104.339	37.03	0	0	14.1	0	29.139
			674.88	24.626	1	0	7.844	0.556	0.307	4.451	22.97	0.25	28.175	0.815	104.351	37.021	0	0	14.097	0	29.063
			675.88	24.626	1	0	7.823	0.555	0.307	4.445	22.936	0.25	28.147	0.815	104.362	37.012	0	0	14.094	0	28.986
			676.88	24.795	1	0	7.792	0.553	0.305	4.425	22.936	0.249	28.157	0.815	104.367	37.005	0	0	14.086	0	28.992
			677.88	24.795	1	0	7.794	0.553	0.306	4.429	22.923	0.249	28.16	0.814	104.337	37.012	0	0	14.098	0	29.009
			678.88	23.03	1	0	7.788	0.553	0.306	4.428	22.908	0.249	28.162	0.813	104.305	37.019	0	0	14.096	0	29.022
			679.88	23.03	1	0	7.665	0.552	0.302	4.382	22.781	0.246	28.021	0.813	104.272	37.026	0	0	13.881	0	28.726
			680.88	24.122	1	0	7.546	0.552	0.299	4.336	22.662	0.243	27.891	0.813	104.24	37.033	0	0	13.673	0	28.45
			681.88	24.122	1	0	7.409	0.551	0.295	4.269	22.594	0.239	27.822	0.812	104.214	37.042	0	0	13.451	0	28.307
			682.88	29.753	1	0	7.276	0.55	0.29	4.202	22.537	0.235	27.766	0.812	104.189	37.051	0	0	13.236	0	28.196
			683.88	29.753	1	0	7.158	0.549	0.286	4.144	22.482	0.232	27.713	0.811	104.163	37.06	0	0	13.046	0	28.089
			684.88	29.333	1	0	7.044	0.548	0.282	4.085	22.437	0.229	27.672	0.811	104.138	37.07	0	0	12.863	0	28.008
			685.88	29.333	1	0	6.958	0.548	0.279	4.049	22.359	0.226	27.59	0.81	104.098	37.086	0	0	12.7	0	27.849
			686.88	27.232	1	0	7.123	0.584	0.283	4.099	22.766	0.23	27.973	0.814	104.126	37.167	0	0	12.204	0	28.893
			687.88	27.232	1	0	7.28	0.619	0.287	4.152	23.11	0.234	28.281	0.817	104.154	37.248	0	0	11.753	0	29.741
			688.88	27.064	1	0	7.425	0.655	0.29	4.206	23.4	0.238	28.524	0.82	104.182	37.329	0	0	11.335	0	30.425
			689.88	27.064	1	0	7.609	0.691	0.295	4.28	23.678	0.243	28.742	0.824	104.21	37.41	0	0	11.015	0	31.033
			690.88	27.064	1	0	7.775	0.725	0.3	4.342	23.945	0.248	28.94	0.827	104.293	37.449	0	0	10.722	0	31.521
			691.88	24.711	1	0	7.931	0.759	0.304	4.404	24.174	0.253	29.093	0.831	104.376	37.489	0	0	10.445	0	31.902
			692.88	24.711	1	0	7.853	0.76	0.301	4.356	24.203	0.25	29.078	0.832	104.448	37.507	0	0	10.338	0	31.897
			693.88	24.711	1	0	7.776	0.76	0.297	4.307	24.237	0.248	29.068	0.834	104.52	37.526	0	0	10.234	0	31.903
			694.88	16.642	1	0	7.758	0.761	0.296	4.287	24.3	0.247	29.083	0.836	104.58	37.565	0	0	10.195	0	31.993
			695.88	16.642	1	0	7.74	0.762	0.294	4.266	24.364	0.246	29.1	0.837	104.64	37.605	0	0	10.156	0	32.084
			696.88	16.642	1	0	7.714	0.763	0.293	4.239	24.436	0.245	29.125	0.839	104.701	37.644	0	0	10.106	0	32.193
			697.88	16.642	1	0	7.697	0.761	0.291	4.223	24.473	0.245	29.142	0.84	104.772	37.63	0	0	10.117	0	32.208
			698.88	16.642	1	0	7.646	0.757	0.288	4.172	24.597	0.242	29.248	0.841	104.863	37.605	0	0	10.1	0	32.391
			699.88	16.642	1	0	7.595	0.753	0.284	4.121	24.725	0.239	29.358	0.842	104.953	37.579	0	0	10.083	0	32.58
			700.88	16.642	1	0	7.546	0.749	0.281	4.072	24.85	0.237	29.464	0.843	105.043	37.554	0	0	10.069	0	32.757
			701.88	32.023	1	0	7.517	0.747	0.279	4.04	24.947	0.235	29.574	0.844	105.034	37.544	0	0	10.061	0	32.966
			702.88	32.023	1	0	7.504	0.746	0.277	4.022	25.013	0.234	29.649	0.844	104.995	37.554	0	0	10.058	0	33.129
			703.88	32.023	1	0	7.491	0.745	0.276	4.003	25.08	0.233	29.724	0.844	104.955	37.563	0	0	10.056	0	33.293
			704.88	35.805	1	0	7.479	0.744	0.275	3.986	25.145	0.232	29.796	0.844	104.916	37.572	0	0	10.054	0	33.449
			705.88	35.805	1	0	7.458	0.742	0.274	3.968	25.187	0.231	29.867	0.843	104.914	37.563	0	0	10.047	0	33.575
			706.88	35.805	1	0	7.437	0.741	0.273	3.95	25.229	0.23	29.939	0.843	104.911	37.554	0	0	10.04	0	33.702
			707.88	16.053	1	0	7.418	0.74	0.272	3.939	25.225	0.229	29.961	0.842	104.916	37.542	0	0	10.026	0	33.729
			708.88	16.053	1	0	7.398	0.739	0.271	3.929	25.22	0.228	29.983	0.841	104.921	37.531	0	0	10.012	0	33.756
			709.88	19.331	1	0	7.378	0.738	0.27	3.919	25.216	0.227	30.006	0.84	104.925	37.519	0	0	9.999	0	33.784
			710.88	19.331	1	0	7.445	0.738	0.273	3.96	25.178	0.229	30.006	0.839	104.847	37.551	0	0	10.085	0	33.83
			711.88	19.331	1	0	7.524	0.738	0.277	4.01	25.132	0.232	29.996	0.838	104.768	37.584	0	0	10.188	0	33.856
			712.88	21.096	1	0	7.605	0.739	0.28	4.059	25.092	0.234	29.993	0.837	104.689	37.616	0	0	10.293	0	33.895
			713.88	20.592	1	0	7.703	0.739	0.285	4.126	25.006	0.238	29.954	0.835	104.652	37.612	0	0	10.429	0	33.813
			714.88	20.592	1	0	7.805	0.739	0.289	4.193	24.931	0.241	29.926	0.833	104.615	37.607	0	0	10.568	0	33.752
			715.88	20.592	1	0	7.915	0.738	0.294	4.265	24.855	0.245	29.899	0.831	104.578	37.602	0	0	10.718	0	33.691
			716.88	23.534	1	0	8.028	0.738	0.299	4.337	24.791	0.248	29.883	0.83	104.541	37.598	0	0	10.872	0	33.654
			717.88	23.954	1	0	7.976	0.704	0.301	4.359	24.407	0.248	29.613	0.824	104.397	37.544	0	0	11.334	0	33.022
			718.88	23.954	1	0	7.902	0.669	0.301	4.362	24.058	0.247	29.368	0.819	104.254	37.491	0	0	11.811	0	32.423
			719.88	23.954	1	0	7.822	0.634	0.301	4.365	23.679	0.245	29.084	0.814	104.11	37.438	0	0	12.33	0	31.725
			720.88	23.786	1	0	7.677	0.6	0.3	4.346	23.206	0.243	28.694	0.809	103.966	37.385	0	0	12.801	0	30.783
			721.88	23.786	1	0	7.529	0.567	0.298	4.324	22.748	0.24	28.28	0.804	103.864	37.334	0	0	13.268	0	29.767
			722.88	22.861	1	0	7.371	0.535	0.297	4.301	22.241	0.237	27.802	0.8	103.763	37.283	0	0	13.77	0	28.575
			723.88	22.861	1	0	7.517	0.537	0.302	4.381	22.271	0.241	27.893	0.798	103.672	37.253	0	0	13.995	0	28.735
			724.88	22.861	1	0	7.667	0.539	0.308	4.462	22.314	0.245	27.998	0.797	103.582	37.223	0	0	14.227	0	28.926
			725.88	24.122	1	0	7.706	0.537	0.309	4.481	22.326	0.246	28.062	0.796	103.568	37.153	0	0	14.36	0	28.957
			726.88	25.551	1	0	7.771	0.534	0.311	4.512	22.342	0.247	28.127	0.794	103.554	37.084	0	0	14.541	0	28.99
			727.88	25.551	1	0	7.837	0.532	0.314	4.544	22.363	0.249	28.197	0.793	103.54	37.014	0	0	14.727	0	29.033
			728.88	28.661	1	0	7.888	0.533	0.315	4.566	22.409	0.25	28.271	0.793	103.515	36.998	0	0	14.788	0	29.172
			729.88	28.661	1	0	7.96	0.536	0.318	4.609	22.415	0.252	28.281	0.793	103.461	37.009	0	0	14.844	0	29.218
			730.88	29.585	1	0	8.019	0.539	0.32	4.644	22.424	0.254	28.298	0.792	103.408	37.021	0	0	14.877	0	29.279
			731.88	29.585	1	0	8.078	0.542	0.323	4.679	22.434	0.256	28.315	0.792	103.355	37.033	0	0	14.911	0	29.342
			732.88	35.973	1	0	8.108	0.543	0.324	4.698	22.432	0.257	28.291	0.793	103.401	37.028	0	0	14.931	0	29.286
			733.88	32.527	1	0	8.109	0.543	0.324	4.695	22.45	0.257	28.296	0.793	103.457	37.016	0	0	14.936	0	29.281
			734.88	32.527	1	0	8.111	0.543	0.324	4.692	22.467	0.257	28.301	0.794	103.512	37.005	0	0	14.941	0	29.275
			735.88	32.527	1	0	8.102	0.543	0.323	4.684	22.481	0.257	28.302	0.794	103.568	36.993	0	0	14.927	0	29.26
			736.88	31.687	1	0	8.107	0.543	0.323	4.677	22.529	0.257	28.324	0.795	103.587	37	0	0	14.925	0	29.317
			737.88	31.687	1	0	8.084	0.541	0.321	4.649	22.594	0.255	28.375	0.796	103.635	36.97	0	0	14.941	0	29.376
			738.88	30.594	1	0	8.073	0.539	0.319	4.626	22.666	0.254	28.433	0.797	103.684	36.94	0	0	14.978	0	29.45
			739.88	30.594	1	0	8.043	0.537	0.317	4.596	22.719	0.253	28.471	0.798	103.732	36.91	0	0	14.981	0	29.481
			740.88	22.609	1	0	8.013	0.535	0.315	4.566	22.773	0.252	28.509	0.799	103.781	36.88	0	0	14.985	0	29.512
			741.88	25.047	1	0	7.975	0.531	0.312	4.529	22.832	0.25	28.554	0.8	103.913	36.806	0	0	15.007	0	29.488
			742.88	25.047	1	0	7.951	0.533	0.312	4.517	22.827	0.249	28.517	0.8	103.934	36.82	0	0	14.93	0	29.434
			743.88	25.047	1	0	7.926	0.534	0.311	4.505	22.821	0.249	28.481	0.801	103.955	36.833	0	0	14.854	0	29.382
			744.88	28.325	1	0	7.908	0.535	0.31	4.49	22.852	0.249	28.476	0.802	103.934	36.884	0	0	14.779	0	29.449
			745.88	26.896	1	0	7.89	0.537	0.309	4.475	22.883	0.248	28.471	0.804	103.913	36.935	0	0	14.704	0	29.517
			746.88	26.896	1	0	7.898	0.538	0.308	4.471	22.939	0.248	28.481	0.805	103.895	36.968	0	0	14.679	0	29.589
			747.88	26.896	1	0	7.907	0.54	0.308	4.466	22.995	0.249	28.491	0.807	103.876	37	0	0	14.654	0	29.661
			748.88	23.45	1	0	7.866	0.54	0.305	4.419	23.12	0.247	28.577	0.809	103.897	37.016	0	0	14.563	0	29.865
			749.88	23.45	1	0	7.846	0.541	0.303	4.392	23.211	0.246	28.626	0.811	103.918	37.033	0	0	14.511	0	29.993
			750.88	22.525	1	0	7.797	0.539	0.3	4.341	23.325	0.243	28.715	0.812	103.987	37.016	0	0	14.463	0	30.15
			751.88	22.525	1	0	7.748	0.537	0.296	4.291	23.443	0.241	28.807	0.814	104.057	37	0	0	14.415	0	30.312
			752.88	18.659	1	0	7.703	0.533	0.293	4.252	23.497	0.239	28.859	0.814	104.085	36.982	0	0	14.442	0	30.378
			753.88	18.659	1	0	7.658	0.529	0.291	4.214	23.551	0.237	28.911	0.815	104.112	36.963	0	0	14.469	0	30.444
			754.88	17.482	1	0	7.625	0.527	0.289	4.19	23.569	0.236	28.915	0.815	104.094	36.972	0	0	14.478	0	30.456
			755.88	17.482	1	0	7.592	0.524	0.287	4.166	23.587	0.234	28.918	0.816	104.075	36.982	0	0	14.487	0	30.467
			756.88	17.482	1	0	7.599	0.526	0.288	4.18	23.539	0.235	28.863	0.816	103.987	37.03	0	0	14.46	0	30.427
			757.88	23.45	1	0	7.582	0.527	0.288	4.18	23.496	0.235	28.813	0.815	103.899	37.079	0	0	14.389	0	30.399
			758.88	23.45	1	0	7.561	0.526	0.288	4.169	23.487	0.234	28.812	0.815	103.888	37.081	0	0	14.378	0	30.396
			759.88	25.971	1	0	7.54	0.525	0.287	4.158	23.479	0.234	28.811	0.815	103.876	37.084	0	0	14.368	0	30.394
			760.88	25.971	1	0	7.506	0.522	0.285	4.128	23.525	0.232	28.887	0.814	103.885	37.058	0	0	14.372	0	30.503
			761.88	28.745	1	0	7.397	0.52	0.281	4.07	23.502	0.229	28.871	0.814	103.895	37.033	0	0	14.235	0	30.426
			762.88	28.745	1	0	7.291	0.517	0.277	4.012	23.486	0.225	28.863	0.814	103.904	37.007	0	0	14.1	0	30.365
			763.88	27.568	1	0	7.187	0.515	0.273	3.954	23.475	0.222	28.864	0.813	103.913	36.982	0	0	13.967	0	30.32
			764.88	27.568	1	0	7.185	0.522	0.274	3.964	23.449	0.222	28.832	0.813	103.737	37.09	0	0	13.757	0	30.436
			765.88	23.45	1	0	7.183	0.53	0.274	3.975	23.423	0.223	28.798	0.813	103.561	37.199	0	0	13.552	0	30.548
			766.88	23.45	1	0	7.253	0.538	0.278	4.025	23.394	0.226	28.758	0.813	103.385	37.308	0	0	13.488	0	30.645
			767.88	24.795	1	0	7.322	0.545	0.281	4.076	23.363	0.229	28.716	0.814	103.209	37.417	0	0	13.425	0	30.736
			768.88	24.795	1	0	7.416	0.556	0.286	4.148	23.3	0.233	28.627	0.814	103.003	37.563	0	0	13.348	0	30.789
			769.88	26.307	1	0	7.457	0.563	0.289	4.19	23.229	0.235	28.525	0.814	102.875	37.663	0	0	13.248	0	30.737
			770.88	26.307	1	0	7.513	0.57	0.292	4.238	23.167	0.238	28.432	0.815	102.748	37.762	0	0	13.175	0	30.702
			771.88	25.047	1	0	7.58	0.578	0.296	4.294	23.105	0.242	28.342	0.815	102.621	37.862	0	0	13.125	0	30.671
			772.88	25.047	1	0	7.647	0.585	0.3	4.349	23.044	0.245	28.253	0.816	102.493	37.961	0	0	13.074	0	30.638
			773.88	23.03	1	0	7.685	0.588	0.302	4.371	23.054	0.246	28.249	0.816	102.477	37.973	0	0	13.075	0	30.652
			774.88	23.03	1	0	7.711	0.588	0.302	4.381	23.079	0.247	28.272	0.816	102.503	37.952	0	0	13.12	0	30.672
			775.88	23.03	1	0	7.712	0.588	0.302	4.377	23.101	0.247	28.288	0.817	102.528	37.931	0	0	13.12	0	30.678
			776.88	16.474	1	0	7.711	0.588	0.302	4.373	23.12	0.246	28.303	0.817	102.554	37.91	0	0	13.117	0	30.68
			777.88	16.474	1	0	7.68	0.588	0.3	4.353	23.132	0.245	28.321	0.817	102.577	37.908	0	0	13.065	0	30.715
			778.88	16.474	1	0	7.669	0.589	0.3	4.348	23.13	0.245	28.322	0.817	102.598	37.903	0	0	13.026	0	30.712
			779.88	25.299	1	0	7.667	0.59	0.3	4.35	23.121	0.245	28.316	0.817	102.618	37.899	0	0	13.003	0	30.696
			780.88	25.299	1	0	7.657	0.591	0.3	4.345	23.116	0.245	28.316	0.816	102.639	37.894	0	0	12.965	0	30.691
			781.88	31.603	1	0	7.674	0.594	0.301	4.364	23.08	0.246	28.267	0.816	102.611	37.922	0	0	12.926	0	30.632
			782.88	31.603	1	0	7.689	0.596	0.302	4.379	23.056	0.247	28.227	0.817	102.577	37.943	0	0	12.908	0	30.581
			783.88	31.603	1	0	7.693	0.598	0.303	4.387	23.035	0.247	28.191	0.817	102.542	37.964	0	0	12.87	0	30.538
			784.88	26.223	1	0	7.707	0.6	0.304	4.401	23.009	0.248	28.146	0.818	102.507	37.985	0	0	12.85	0	30.475
			785.88	26.223	1	0	7.718	0.6	0.304	4.407	23.013	0.249	28.138	0.818	102.519	37.978	0	0	12.857	0	30.45
			786.88	27.4	1	0	7.73	0.601	0.305	4.413	23.017	0.249	28.131	0.818	102.53	37.971	0	0	12.864	0	30.426
			787.88	27.4	1	0	7.755	0.603	0.306	4.437	22.98	0.25	28.099	0.818	102.516	37.973	0	0	12.87	0	30.364
			788.88	27.4	1	0	7.785	0.604	0.308	4.463	22.939	0.252	28.066	0.817	102.503	37.975	0	0	12.882	0	30.3
			789.88	25.299	1	0	7.818	0.609	0.311	4.5	22.861	0.254	27.983	0.817	102.412	38.024	0	0	12.845	0	30.197
			790.88	25.299	1	0	7.851	0.613	0.313	4.538	22.783	0.256	27.9	0.817	102.322	38.073	0	0	12.808	0	30.093
			791.88	25.215	1	0	7.857	0.614	0.313	4.541	22.789	0.256	27.895	0.817	102.357	38.061	0	0	12.79	0	30.068
			792.88	25.215	1	0	7.939	0.616	0.316	4.577	22.848	0.258	27.96	0.817	102.391	38.049	0	0	12.895	0	30.195
			793.88	27.82	1	0	8.022	0.617	0.318	4.614	22.911	0.26	28.029	0.817	102.426	38.038	0	0	13.001	0	30.329
			794.88	27.82	1	0	8.107	0.618	0.321	4.65	22.977	0.262	28.101	0.818	102.461	38.026	0	0	13.11	0	30.471
			795.88	26.812	1	0	8.133	0.612	0.321	4.655	23.007	0.262	28.154	0.817	102.632	37.908	0	0	13.278	0	30.408
			796.88	26.812	1	0	8.159	0.607	0.321	4.659	23.04	0.263	28.209	0.817	102.804	37.79	0	0	13.451	0	30.347
			797.88	26.139	1	0	8.109	0.601	0.319	4.625	23.04	0.26	28.23	0.816	102.975	37.672	0	0	13.498	0	30.215
			798.88	26.139	1	0	8.057	0.595	0.317	4.591	23.039	0.258	28.251	0.815	103.146	37.554	0	0	13.545	0	30.079
			799.88	27.4	1	0	8.006	0.589	0.314	4.558	23.036	0.256	28.271	0.815	103.318	37.436	0	0	13.592	0	29.94
			800.88	27.4	1	0	7.995	0.586	0.313	4.543	23.064	0.255	28.314	0.815	103.364	37.403	0	0	13.648	0	29.981
			801.88	27.4	1	0	8.004	0.583	0.313	4.54	23.096	0.255	28.365	0.814	103.411	37.371	0	0	13.74	0	30.036
			802.88	29.249	1	0	8.001	0.579	0.313	4.53	23.122	0.254	28.408	0.814	103.457	37.338	0	0	13.811	0	30.073
			803.88	29.753	1	0	8.128	0.582	0.319	4.629	22.997	0.26	28.201	0.815	103.524	37.304	0	0	13.977	0	29.585
			804.88	29.753	1	0	8.258	0.584	0.326	4.727	22.886	0.266	28.014	0.817	103.591	37.269	0	0	14.147	0	29.133
			805.88	29.753	1	0	8.398	0.589	0.334	4.835	22.78	0.273	27.831	0.819	103.617	37.267	0	0	14.265	0	28.735
			806.88	23.618	1	0	8.425	0.586	0.334	4.835	22.837	0.273	27.864	0.82	103.788	37.176	0	0	14.38	0	28.67
			807.88	23.03	1	0	8.453	0.583	0.334	4.836	22.897	0.274	27.9	0.821	103.959	37.086	0	0	14.499	0	28.612
			808.88	23.03	1	0	8.49	0.58	0.334	4.843	22.956	0.275	27.933	0.822	104.131	36.996	0	0	14.635	0	28.547
			809.88	23.03	1	0	8.506	0.576	0.334	4.835	23.019	0.275	27.972	0.823	104.305	36.908	0	0	14.757	0	28.495
			810.88	26.055	1	0	8.556	0.577	0.336	4.863	23.027	0.276	27.95	0.824	104.418	36.875	0	0	14.822	0	28.4
			811.88	26.055	1	0	8.617	0.578	0.338	4.896	23.039	0.279	27.933	0.825	104.532	36.843	0	0	14.906	0	28.317
			812.88	25.551	1	0	8.664	0.579	0.339	4.919	23.058	0.28	27.926	0.826	104.645	36.81	0	0	14.963	0	28.255
			813.88	25.551	1	0	8.709	0.581	0.341	4.945	23.063	0.282	27.907	0.826	104.765	36.785	0	0	14.992	0	28.177
			814.88	25.551	1	0	8.717	0.58	0.341	4.943	23.091	0.282	27.909	0.827	104.902	36.759	0	0	15.036	0	28.14
			815.88	23.618	1	0	8.71	0.579	0.34	4.933	23.114	0.282	27.907	0.828	105.039	36.734	0	0	15.055	0	28.095
			816.88	25.635	1	0	8.701	0.577	0.34	4.921	23.136	0.282	27.902	0.829	105.175	36.708	0	0	15.07	0	28.045
			817.88	25.635	1	0	8.691	0.576	0.339	4.91	23.159	0.281	27.897	0.83	105.312	36.683	0	0	15.084	0	27.993
			818.88	45.135	1	0	8.69	0.575	0.338	4.902	23.191	0.281	27.891	0.831	105.4	36.685	0	0	15.104	0	27.983
			819.88	45.135	1	0	8.684	0.574	0.337	4.891	23.224	0.281	27.883	0.833	105.488	36.687	0	0	15.115	0	27.967
			820.88	44.63	1	0	8.678	0.574	0.337	4.88	23.258	0.281	27.875	0.834	105.576	36.69	0	0	15.128	0	27.951
			821.88	25.383	1	0	8.673	0.573	0.336	4.869	23.291	0.281	27.867	0.836	105.664	36.692	0	0	15.141	0	27.934
			822.88	25.383	1	0	8.691	0.574	0.337	4.891	23.243	0.282	27.811	0.836	105.602	36.738	0	0	15.132	0	27.881
			823.88	26.392	1	0	8.715	0.576	0.339	4.915	23.198	0.283	27.76	0.836	105.539	36.785	0	0	15.133	0	27.839
			824.88	26.392	1	0	8.713	0.577	0.34	4.928	23.142	0.284	27.696	0.836	105.477	36.831	0	0	15.089	0	27.766
			825.88	32.779	1	0	8.711	0.579	0.341	4.94	23.086	0.285	27.631	0.836	105.414	36.877	0	0	15.045	0	27.693
			826.88	32.779	1	0	8.699	0.579	0.341	4.935	23.075	0.285	27.604	0.836	105.391	36.903	0	0	15.029	0	27.669
			827.88	30.93	1	0	8.653	0.576	0.338	4.903	23.094	0.283	27.606	0.837	105.407	36.912	0	0	15.016	0	27.682
			828.88	30.93	1	0	8.614	0.574	0.336	4.873	23.117	0.282	27.609	0.837	105.423	36.921	0	0	15.015	0	27.7
			829.879	25.635	1	0	8.569	0.571	0.334	4.842	23.135	0.28	27.608	0.838	105.435	36.931	0	0	15.004	0	27.706
			830.88	25.635	1	0	8.525	0.569	0.332	4.811	23.153	0.278	27.606	0.839	105.446	36.94	0	0	14.992	0	27.712
			831.88	25.383	1	0	8.489	0.563	0.33	4.782	23.167	0.277	27.616	0.839	105.518	36.873	0	0	15.08	0	27.624
			832.88	25.383	1	0	8.428	0.557	0.327	4.742	23.167	0.275	27.606	0.839	105.59	36.806	0	0	15.124	0	27.488
			833.88	27.736	1	0	8.38	0.552	0.325	4.708	23.176	0.273	27.609	0.839	105.666	36.738	0	0	15.193	0	27.383
			834.88	27.736	1	0	8.188	0.54	0.315	4.566	23.299	0.264	27.789	0.838	105.722	36.674	0	0	15.15	0	27.665
			835.88	27.82	1	0	8.012	0.534	0.306	4.442	23.402	0.256	27.978	0.836	105.567	36.727	0	0	14.99	0	28.146
			836.88	27.82	1	0	7.841	0.528	0.298	4.321	23.515	0.249	28.18	0.834	105.412	36.78	0	0	14.839	0	28.646
			837.88	27.484	1	0	7.794	0.53	0.297	4.307	23.458	0.247	28.178	0.833	105.111	36.921	0	0	14.697	0	28.852
			838.88	27.484	1	0	7.72	0.532	0.295	4.281	23.382	0.245	28.149	0.831	104.809	37.063	0	0	14.507	0	29.002
			839.879	25.215	1	0	7.64	0.534	0.293	4.251	23.318	0.243	28.136	0.829	104.508	37.204	0	0	14.306	0	29.182
			840.88	25.215	1	0	7.624	0.537	0.294	4.256	23.255	0.243	28.138	0.826	104.24	37.322	0	0	14.194	0	29.365
			841.88	25.215	1	0	7.573	0.536	0.292	4.226	23.253	0.24	28.205	0.824	104.031	37.385	0	0	14.138	0	29.591
			842.879	20.256	1	0	7.533	0.534	0.29	4.204	23.247	0.239	28.267	0.822	103.823	37.447	0	0	14.104	0	29.808
			843.879	20.256	1	0	7.506	0.533	0.289	4.192	23.224	0.237	28.311	0.82	103.614	37.51	0	0	14.094	0	29.982
			844.879	19.92	1	0	7.897	0.563	0.308	4.462	23.098	0.253	28.126	0.821	103.478	37.591	0	0	14.029	0	29.793
			845.88	19.92	1	0	8.32	0.596	0.329	4.762	22.946	0.27	27.919	0.822	103.325	37.672	0	0	13.952	0	29.532
			846.879	18.491	1	0	8.739	0.63	0.349	5.061	22.799	0.287	27.72	0.822	103.172	37.753	0	0	13.876	0	29.259
			847.88	18.491	1	0	9.094	0.663	0.365	5.289	22.813	0.3	27.73	0.823	103.019	37.834	0	0	13.711	0	29.429
			848.879	19.499	1	0	9.441	0.697	0.381	5.518	22.804	0.313	27.711	0.823	102.866	37.915	0	0	13.55	0	29.523
			849.879	19.499	1	0	9.771	0.729	0.396	5.733	22.803	0.326	27.695	0.823	102.787	37.959	0	0	13.41	0	29.553
			850.88	22.861	1	0	10.094	0.761	0.41	5.948	22.785	0.338	27.659	0.824	102.709	38.003	0	0	13.272	0	29.529
			851.879	22.861	1	0	10.41	0.792	0.425	6.162	22.752	0.35	27.607	0.824	102.63	38.047	0	0	13.136	0	29.458
			852.879	22.861	1	0	10.719	0.824	0.44	6.377	22.706	0.363	27.54	0.824	102.551	38.091	0	0	13.003	0	29.344
			853.879	20.844	1	0	10.678	0.849	0.44	6.372	22.686	0.364	27.4	0.828	102.799	38.084	0	0	12.57	0	28.981
			854.879	20.844	1	0	10.639	0.875	0.439	6.367	22.668	0.365	27.264	0.831	103.047	38.077	0	0	12.165	0	28.618
			855.88	27.4	1	0	10.731	0.9	0.442	6.404	22.774	0.369	27.259	0.835	103.295	38.07	0	0	11.929	0	28.559
			856.879	27.4	1	0	10.82	0.925	0.444	6.441	22.87	0.373	27.244	0.839	103.543	38.063	0	0	11.701	0	28.471
			857.879	28.745	1	0	10.905	0.95	0.447	6.479	22.956	0.377	27.218	0.843	103.79	38.056	0	0	11.481	0	28.356
			858.879	28.745	1	0	10.938	0.952	0.448	6.486	23.002	0.378	27.209	0.845	103.941	38.068	0	0	11.494	0	28.348
			859.879	79.511	1	0	10.973	0.954	0.448	6.494	23.051	0.38	27.2	0.847	104.091	38.08	0	0	11.508	0	28.341
			860.879	79.511	1	0	11.014	0.955	0.449	6.504	23.104	0.381	27.195	0.85	104.247	38.091	0	0	11.528	0	28.344
			861.879	79.511	1	0	11.06	0.954	0.449	6.505	23.195	0.382	27.249	0.851	104.369	38.07	0	0	11.592	0	28.444
			862.879	66.399	1	0	11.101	0.956	0.449	6.514	23.253	0.383	27.264	0.853	104.478	38.086	0	0	11.61	0	28.503
			863.879	66.399	1	0	11.151	0.958	0.45	6.527	23.314	0.385	27.282	0.855	104.578	38.103	0	0	11.637	0	28.566
			864.879	66.399	1	0	11.187	0.96	0.451	6.533	23.367	0.386	27.286	0.856	104.673	38.119	0	0	11.65	0	28.598
			865.88	66.399	1	0	11.242	0.963	0.453	6.566	23.371	0.389	27.252	0.858	104.833	38.077	0	0	11.672	0	28.447
			866.879	66.399	1	0	11.306	0.961	0.454	6.579	23.453	0.39	27.288	0.859	105.213	37.917	0	0	11.766	0	28.286
			867.879	66.399	1	0	11.371	0.959	0.455	6.593	23.536	0.392	27.327	0.861	105.592	37.758	0	0	11.861	0	28.13
			868.879	26.56	1	0	11.433	0.954	0.454	6.583	23.694	0.392	27.455	0.863	106.016	37.558	0	0	11.979	0	28.13
			869.879	26.56	1	0	11.522	0.95	0.454	6.58	23.882	0.393	27.62	0.865	106.44	37.359	0	0	12.126	0	28.217
			870.879	31.939	1	0	11.614	0.946	0.454	6.577	24.075	0.393	27.79	0.866	106.864	37.16	0	0	12.277	0	28.31
			871.88	31.939	1	0	11.698	0.944	0.455	6.589	24.205	0.395	27.824	0.87	107.41	36.984	0	0	12.388	0	28.111
			872.879	31.939	1	0	11.698	0.944	0.455	6.589	24.205	0.395	27.824	0.87	107.41	36.984	0	0	12.388	0	28.111
			873.879	21.601	1	0	11.725	0.943	0.454	6.587	24.267	0.396	27.835	0.872	107.684	36.896	0	0	12.428	0	27.995
			874.879	21.685	1	0	11.752	0.943	0.454	6.585	24.328	0.397	27.845	0.874	107.957	36.808	0	0	12.468	0	27.879
			875.879	21.685	1	0	11.414	0.909	0.434	6.291	24.675	0.38	28.171	0.876	108.154	36.706	0	0	12.553	0	28.539
			876.879	20.088	1	0	11.076	0.876	0.414	6	25.043	0.364	28.514	0.878	108.351	36.604	0	0	12.644	0	29.212
			877.879	20.088	1	0	10.733	0.843	0.394	5.709	25.436	0.347	28.875	0.881	108.548	36.502	0	0	12.736	0	29.899
			878.879	20.76	1	0	10.451	0.809	0.379	5.49	25.677	0.335	29.071	0.883	108.745	36.4	0	0	12.911	0	30.202
			879.879	20.76	1	0	10.125	0.778	0.363	5.261	25.884	0.322	29.212	0.886	108.879	36.354	0	0	13.016	0	30.454
			880.879	25.299	1	0	9.793	0.746	0.347	5.031	26.093	0.309	29.346	0.889	109.013	36.308	0	0	13.122	0	30.681
			881.879	25.299	1	0	9.448	0.715	0.331	4.798	26.304	0.295	29.472	0.893	109.148	36.261	0	0	13.219	0	30.874
			882.879	25.299	1	0	9.099	0.683	0.315	4.565	26.52	0.282	29.59	0.896	109.282	36.215	0	0	13.317	0	31.037
			883.879	21.096	1	0	8.744	0.652	0.299	4.331	26.741	0.269	29.7	0.9	109.416	36.169	0	0	13.417	0	31.168
			884.879	20.34	1	0	8.642	0.625	0.296	4.287	26.599	0.265	29.644	0.897	109.307	36.118	0	0	13.822	0	30.947
			885.879	20.34	1	0	8.535	0.599	0.293	4.243	26.427	0.262	29.557	0.894	109.199	36.067	0	0	14.252	0	30.653
			886.879	28.409	1	0	8.329	0.572	0.288	4.171	26.108	0.256	29.326	0.89	109.083	36.016	0	0	14.55	0	30.05
			887.879	28.409	1	0	8.114	0.546	0.283	4.1	25.743	0.251	29.045	0.886	108.967	35.965	0	0	14.862	0	29.331
			888.879	28.409	1	0	7.992	0.522	0.282	4.092	25.27	0.249	28.677	0.881	108.747	35.976	0	0	15.304	0	28.507
			889.879	28.409	1	0	8.045	0.524	0.286	4.142	25.142	0.251	28.624	0.878	108.585	35.986	0	0	15.353	0	28.414
			890.879	26.728	1	0	8.055	0.523	0.287	4.156	25.086	0.251	28.62	0.877	108.542	35.945	0	0	15.397	0	28.341
			891.879	27.148	1	0	8.128	0.528	0.292	4.228	24.902	0.255	28.545	0.872	108.265	36.004	0	0	15.404	0	28.282
			892.879	27.148	1	0	8.149	0.531	0.294	4.258	24.815	0.256	28.512	0.87	108.177	36.016	0	0	15.341	0	28.24
			893.879	27.148	1	0	8.17	0.535	0.296	4.287	24.728	0.257	28.48	0.868	108.089	36.027	0	0	15.279	0	28.197
			894.879	25.131	1	0	8.175	0.538	0.297	4.309	24.636	0.258	28.444	0.866	108.015	36.039	0	0	15.188	0	28.147
			895.88	25.131	1	0	8.164	0.545	0.299	4.328	24.527	0.258	28.428	0.863	107.802	36.12	0	0	14.992	0	28.248
			896.879	24.458	1	0	8.164	0.545	0.299	4.328	24.527	0.258	28.428	0.863	107.802	36.12	0	0	14.992	0	28.248
			897.879	24.458	1	0	8.16	0.549	0.299	4.338	24.477	0.258	28.419	0.861	107.644	36.203	0	0	14.869	0	28.365
			898.879	24.458	1	0	8.164	0.553	0.3	4.353	24.427	0.258	28.412	0.86	107.487	36.287	0	0	14.762	0	28.485
			899.879	18.575	1	0	8.181	0.559	0.303	4.392	24.294	0.26	28.3	0.858	107.285	36.41	0	0	14.624	0	28.44
			900.879	18.575	1	0	8.204	0.566	0.306	4.434	24.158	0.262	28.188	0.857	107.084	36.532	0	0	14.501	0	28.391
			901.879	19.079	1	0	8.186	0.569	0.307	4.445	24.065	0.262	28.127	0.856	106.906	36.627	0	0	14.376	0	28.406
			902.879	19.079	1	0	8.13	0.568	0.304	4.411	24.081	0.26	28.182	0.854	106.845	36.634	0	0	14.301	0	28.536
			903.879	30.594	1	0	8.079	0.568	0.302	4.379	24.1	0.258	28.243	0.853	106.785	36.641	0	0	14.236	0	28.678
			904.879	30.594	1	0	8.029	0.567	0.3	4.347	24.122	0.256	28.307	0.852	106.725	36.648	0	0	14.171	0	28.825
			905.88	29.417	1	0	7.955	0.565	0.296	4.285	24.238	0.252	28.491	0.851	106.655	36.602	0	0	14.086	0	29.147
			906.879	29.417	1	0	7.955	0.565	0.296	4.285	24.238	0.252	28.491	0.851	106.655	36.602	0	0	14.086	0	29.147
			907.879	25.383	1	0	7.923	0.564	0.294	4.259	24.287	0.25	28.572	0.85	106.623	36.576	0	0	14.047	0	29.282
			908.879	25.383	1	0	7.892	0.563	0.292	4.232	24.338	0.248	28.656	0.849	106.591	36.551	0	0	14.007	0	29.421
			909.879	24.711	1	0	7.89	0.565	0.293	4.24	24.295	0.248	28.647	0.848	106.523	36.553	0	0	13.962	0	29.41
			910.879	24.711	1	0	7.913	0.565	0.294	4.259	24.255	0.249	28.651	0.847	106.519	36.5	0	0	14.004	0	29.341
			911.879	24.711	1	0	7.929	0.565	0.295	4.274	24.221	0.249	28.66	0.845	106.514	36.447	0	0	14.034	0	29.28
			912.879	27.232	1	0	7.952	0.565	0.296	4.292	24.188	0.25	28.668	0.844	106.51	36.393	0	0	14.076	0	29.219
			913.879	27.988	1	0	7.948	0.563	0.296	4.284	24.214	0.249	28.733	0.843	106.53	36.326	0	0	14.123	0	29.251
			914.879	27.988	1	0	7.945	0.561	0.295	4.275	24.241	0.248	28.797	0.842	106.551	36.259	0	0	14.17	0	29.283
			915.879	27.988	1	0	7.976	0.561	0.296	4.289	24.26	0.249	28.847	0.841	106.514	36.264	0	0	14.224	0	29.396
			916.879	22.273	1	0	8.007	0.561	0.297	4.302	24.279	0.249	28.898	0.84	106.477	36.268	0	0	14.277	0	29.51
			917.879	22.273	1	0	8.031	0.561	0.298	4.313	24.29	0.25	28.939	0.839	106.447	36.273	0	0	14.317	0	29.601
			918.879	22.693	1	0	8.035	0.559	0.297	4.309	24.32	0.249	29.007	0.838	106.415	36.273	0	0	14.364	0	29.739
			919.879	22.693	1	0	7.966	0.555	0.293	4.25	24.425	0.246	29.155	0.838	106.486	36.21	0	0	14.351	0	29.944
			920.879	21.937	1	0	7.898	0.551	0.289	4.192	24.533	0.242	29.309	0.837	106.558	36.148	0	0	14.337	0	30.156
			921.879	21.937	1	0	7.84	0.547	0.286	4.14	24.636	0.239	29.452	0.836	106.628	36.085	0	0	14.342	0	30.343
			922.879	22.441	1	0	7.801	0.544	0.284	4.11	24.676	0.237	29.529	0.836	106.625	36.064	0	0	14.331	0	30.46
			923.879	22.441	1	0	7.787	0.543	0.283	4.104	24.668	0.236	29.549	0.835	106.577	36.074	0	0	14.331	0	30.51
			924.879	28.577	1	0	7.774	0.542	0.283	4.097	24.66	0.236	29.569	0.834	106.528	36.083	0	0	14.331	0	30.561
			925.879	28.577	1	0	7.768	0.542	0.283	4.094	24.652	0.235	29.588	0.833	106.475	36.092	0	0	14.345	0	30.609
			926.879	27.736	1	0	7.785	0.542	0.284	4.117	24.576	0.236	29.553	0.832	106.398	36.118	0	0	14.358	0	30.579
			927.879	27.736	1	0	7.803	0.543	0.286	4.139	24.501	0.237	29.519	0.83	106.322	36.143	0	0	14.371	0	30.549
			928.879	22.945	1	0	7.803	0.542	0.286	4.145	24.466	0.237	29.525	0.829	106.262	36.155	0	0	14.395	0	30.575
			929.879	22.945	1	0	7.797	0.541	0.286	4.146	24.433	0.237	29.531	0.827	106.201	36.166	0	0	14.405	0	30.602
			930.879	21.012	1	0	7.762	0.537	0.284	4.112	24.504	0.235	29.648	0.827	106.222	36.108	0	0	14.45	0	30.737
			931.879	21.012	1	0	7.744	0.533	0.282	4.088	24.57	0.233	29.76	0.826	106.243	36.051	0	0	14.527	0	30.863
			932.879	21.012	1	0	7.766	0.532	0.283	4.095	24.587	0.233	29.802	0.825	106.241	36.02	0	0	14.609	0	30.897
			933.879	18.239	1	0	7.788	0.53	0.283	4.103	24.605	0.233	29.845	0.824	106.239	35.99	0	0	14.692	0	30.933
			934.879	20.088	1	0	7.83	0.531	0.286	4.144	24.5	0.235	29.775	0.823	106.116	36.016	0	0	14.745	0	30.835
			935.879	20.088	1	0	7.87	0.532	0.289	4.182	24.4	0.237	29.71	0.821	105.993	36.041	0	0	14.792	0	30.748
			936.879	20.088	1	0	7.901	0.533	0.292	4.225	24.253	0.239	29.601	0.819	105.847	36.095	0	0	14.814	0	30.613
			937.879	24.122	1	0	7.932	0.534	0.294	4.261	24.147	0.24	29.536	0.818	105.75	36.132	0	0	14.852	0	30.538
			938.879	24.206	1	0	7.958	0.535	0.296	4.295	24.044	0.242	29.468	0.816	105.653	36.169	0	0	14.88	0	30.459
			939.879	24.206	1	0	7.973	0.536	0.298	4.321	23.948	0.243	29.408	0.814	105.555	36.206	0	0	14.888	0	30.393
			940.879	24.206	1	0	7.957	0.534	0.298	4.313	23.936	0.242	29.441	0.813	105.493	36.215	0	0	14.902	0	30.467
			941.879	28.745	1	0	7.917	0.531	0.295	4.281	23.977	0.24	29.515	0.812	105.486	36.187	0	0	14.915	0	30.565
			942.879	28.745	1	0	7.884	0.528	0.293	4.253	24.015	0.238	29.586	0.812	105.479	36.159	0	0	14.942	0	30.656
			943.879	28.241	1	0	7.846	0.524	0.291	4.223	24.052	0.236	29.66	0.811	105.472	36.132	0	0	14.96	0	30.751
			944.879	28.241	1	0	7.836	0.523	0.291	4.22	24.035	0.236	29.677	0.81	105.439	36.118	0	0	14.972	0	30.76
			945.879	21.853	1	0	7.831	0.524	0.292	4.226	23.986	0.236	29.662	0.809	105.326	36.159	0	0	14.94	0	30.794
			946.879	23.618	1	0	7.85	0.525	0.293	4.244	23.951	0.236	29.659	0.808	105.212	36.201	0	0	14.955	0	30.849
			947.879	23.618	1	0	7.868	0.526	0.294	4.26	23.913	0.237	29.653	0.806	105.099	36.243	0	0	14.966	0	30.9
			948.879	23.618	1	0	7.885	0.526	0.295	4.277	23.876	0.238	29.648	0.805	104.985	36.284	0	0	14.977	0	30.952
			949.879	30.006	1	0	7.924	0.529	0.297	4.309	23.826	0.239	29.615	0.805	104.874	36.331	0	0	14.98	0	30.963
			950.879	29.669	1	0	7.935	0.53	0.299	4.33	23.756	0.24	29.574	0.803	104.782	36.361	0	0	14.958	0	30.929
			951.879	29.669	1	0	7.957	0.532	0.301	4.356	23.688	0.241	29.534	0.802	104.689	36.391	0	0	14.958	0	30.897
			952.879	28.409	1	0	7.98	0.533	0.302	4.382	23.622	0.242	29.494	0.801	104.596	36.421	0	0	14.958	0	30.866
			953.879	28.409	1	0	8.001	0.533	0.304	4.4	23.585	0.243	29.495	0.8	104.603	36.391	0	0	15.008	0	30.825
			954.879	27.148	1	0	8.022	0.533	0.305	4.418	23.548	0.243	29.498	0.798	104.617	36.361	0	0	15.056	0	30.786
			955.879	27.148	1	0	8.024	0.532	0.305	4.425	23.516	0.243	29.501	0.797	104.631	36.331	0	0	15.071	0	30.748
			956.879	22.777	1	0	8.027	0.532	0.306	4.432	23.485	0.243	29.504	0.796	104.645	36.301	0	0	15.086	0	30.709
			957.879	22.777	1	0	8.004	0.53	0.305	4.414	23.505	0.242	29.553	0.795	104.682	36.254	0	0	15.1	0	30.735
			958.879	22.357	1	0	7.969	0.529	0.303	4.392	23.516	0.241	29.569	0.795	104.694	36.229	0	0	15.056	0	30.727
			959.879	22.357	1	0	7.939	0.529	0.302	4.373	23.525	0.24	29.581	0.795	104.698	36.203	0	0	15.021	0	30.713
			960.879	24.122	1	0	7.892	0.528	0.3	4.346	23.527	0.238	29.583	0.795	104.703	36.178	0	0	14.955	0	30.676
			961.879	24.122	1	0	7.876	0.53	0.3	4.355	23.442	0.239	29.48	0.795	104.626	36.222	0	0	14.853	0	30.543
			962.879	24.038	1	0	7.842	0.533	0.3	4.354	23.358	0.239	29.381	0.795	104.55	36.266	0	0	14.72	0	30.416
			963.879	24.038	1	0	7.808	0.535	0.301	4.355	23.264	0.239	29.271	0.795	104.455	36.342	0	0	14.58	0	30.314
			964.879	24.038	1	0	7.796	0.538	0.301	4.367	23.178	0.239	29.174	0.794	104.36	36.419	0	0	14.484	0	30.236
			965.879	23.702	1	0	7.76	0.539	0.3	4.344	23.198	0.238	29.185	0.795	104.386	36.44	0	0	14.409	0	30.288
			966.879	24.795	1	0	7.728	0.539	0.298	4.323	23.219	0.237	29.192	0.795	104.411	36.461	0	0	14.341	0	30.335
			967.879	24.795	1	0	7.695	0.537	0.296	4.291	23.279	0.236	29.239	0.796	104.494	36.426	0	0	14.325	0	30.374
			968.879	27.4	1	0	7.666	0.536	0.295	4.269	23.304	0.235	29.245	0.797	104.529	36.407	0	0	14.301	0	30.355
			969.879	27.4	1	0	7.637	0.535	0.293	4.247	23.33	0.234	29.251	0.798	104.564	36.389	0	0	14.278	0	30.337
			970.879	25.467	1	0	7.618	0.534	0.292	4.232	23.349	0.233	29.248	0.798	104.599	36.37	0	0	14.273	0	30.301
			971.879	25.467	1	0	7.623	0.535	0.293	4.244	23.305	0.234	29.201	0.798	104.564	36.384	0	0	14.256	0	30.229
			972.879	25.467	1	0	7.651	0.537	0.295	4.28	23.207	0.235	29.108	0.797	104.474	36.435	0	0	14.24	0	30.122
			973.879	24.795	1	0	7.64	0.54	0.296	4.293	23.117	0.236	29.02	0.797	104.383	36.486	0	0	14.152	0	30.023
			974.879	24.795	1	0	7.634	0.542	0.297	4.309	23.028	0.237	28.93	0.796	104.293	36.537	0	0	14.074	0	29.918
			975.879	23.45	1	0	7.628	0.545	0.298	4.324	22.941	0.237	28.84	0.795	104.203	36.588	0	0	13.996	0	29.814
			976.879	23.45	1	0	7.586	0.547	0.298	4.314	22.874	0.237	28.758	0.795	104.159	36.611	0	0	13.87	0	29.68
			977.879	23.45	1	0	7.544	0.549	0.297	4.304	22.809	0.236	28.677	0.795	104.115	36.634	0	0	13.745	0	29.55
			978.879	23.87	1	0	7.504	0.551	0.296	4.295	22.748	0.236	28.6	0.795	104.071	36.657	0	0	13.626	0	29.427
			979.879	25.803	1	0	7.473	0.553	0.296	4.289	22.693	0.235	28.534	0.795	104.027	36.681	0	0	13.522	0	29.325
			980.879	25.803	1	0	7.442	0.555	0.296	4.283	22.639	0.235	28.468	0.795	103.983	36.704	0	0	13.419	0	29.225
			981.879	25.803	1	0	7.413	0.557	0.295	4.279	22.588	0.235	28.392	0.796	103.92	36.743	0	0	13.3	0	29.128
			982.879	24.038	1	0	7.375	0.56	0.294	4.267	22.545	0.234	28.319	0.796	103.837	36.808	0	0	13.17	0	29.071
			983.879	24.458	1	0	7.338	0.563	0.294	4.255	22.503	0.234	28.248	0.797	103.753	36.873	0	0	13.042	0	29.018
			984.879	24.458	1	0	7.272	0.565	0.291	4.223	22.486	0.232	28.204	0.797	103.642	36.956	0	0	12.865	0	29.051
			985.879	24.458	1	0	7.208	0.568	0.289	4.19	22.474	0.231	28.165	0.798	103.531	37.04	0	0	12.694	0	29.096
			986.879	29.249	1	0	7.159	0.57	0.288	4.168	22.451	0.23	28.119	0.798	103.42	37.123	0	0	12.55	0	29.122
			987.879	29.249	1	0	7.112	0.573	0.286	4.146	22.431	0.229	28.075	0.799	103.309	37.206	0	0	12.41	0	29.155
			988.879	25.131	1	0	7.046	0.575	0.284	4.111	22.419	0.227	28.041	0.8	103.186	37.278	0	0	12.262	0	29.187
			989.879	25.131	1	0	6.99	0.575	0.282	4.08	22.409	0.225	28.029	0.799	103.089	37.329	0	0	12.155	0	29.236
			990.879	25.131	1	0	6.948	0.575	0.28	4.056	22.413	0.224	28.036	0.799	102.991	37.38	0	0	12.074	0	29.326
			991.879	22.357	1	0	6.918	0.576	0.279	4.038	22.413	0.223	28.042	0.799	102.894	37.431	0	0	12.014	0	29.414
			992.879	22.357	1	0	6.899	0.575	0.278	4.024	22.422	0.222	28.078	0.799	102.836	37.44	0	0	12.008	0	29.503
			993.879	22.357	1	0	6.879	0.573	0.277	4.01	22.432	0.221	28.115	0.798	102.778	37.449	0	0	12.001	0	29.592
			994.879	22.945	1	0	6.865	0.572	0.276	3.997	22.455	0.22	28.164	0.797	102.739	37.426	0	0	12.011	0	29.661
			995.879	22.945	1	0	6.835	0.57	0.274	3.972	22.487	0.218	28.223	0.797	102.699	37.403	0	0	11.992	0	29.751
			996.879	22.945	1	0	6.805	0.568	0.272	3.948	22.52	0.217	28.284	0.796	102.66	37.38	0	0	11.974	0	29.843
			997.879	22.693	1	0	6.807	0.569	0.273	3.954	22.493	0.217	28.272	0.796	102.591	37.38	0	0	11.972	0	29.819
			998.879	22.693	1	0	6.813	0.571	0.274	3.97	22.432	0.218	28.229	0.795	102.463	37.436	0	0	11.934	0	29.812
			999.879	21.517	1	0	6.816	0.573	0.275	3.984	22.375	0.218	28.191	0.794	102.336	37.491	0	0	11.891	0	29.815
			1000.88	21.517	1	0	6.793	0.575	0.275	3.98	22.329	0.218	28.17	0.793	102.208	37.547	0	0	11.804	0	29.855
			1001.88	21.517	1	0	6.77	0.578	0.274	3.976	22.285	0.217	28.15	0.792	102.081	37.602	0	0	11.718	0	29.896
			1002.88	21.517	1	0	6.739	0.578	0.273	3.958	22.284	0.216	28.175	0.791	101.942	37.658	0	0	11.669	0	30.029
			1003.88	19.247	1	0	6.747	0.577	0.274	3.975	22.216	0.217	28.119	0.79	101.803	37.714	0	0	11.687	0	29.988
			1004.88	19.247	1	0	6.784	0.577	0.277	4.014	22.114	0.219	28.024	0.789	101.664	37.769	0	0	11.755	0	29.862
			1005.88	20.34	1	0	6.821	0.577	0.28	4.054	22.016	0.22	27.933	0.788	101.525	37.825	0	0	11.824	0	29.742
			1006.88	20.34	1	0	6.878	0.58	0.284	4.113	21.898	0.223	27.829	0.787	101.433	37.864	0	0	11.863	0	29.579
			1007.88	20.928	1	0	6.96	0.582	0.289	4.187	21.773	0.227	27.727	0.785	101.375	37.876	0	0	11.968	0	29.377
			1008.88	20.928	1	0	7.043	0.583	0.294	4.26	21.658	0.23	27.635	0.784	101.317	37.887	0	0	12.074	0	29.192
			1009.88	21.433	1	0	7.127	0.585	0.299	4.334	21.551	0.234	27.551	0.782	101.259	37.899	0	0	12.183	0	29.026
			1010.88	21.433	1	0	7.102	0.587	0.299	4.336	21.472	0.234	27.489	0.781	101.201	37.91	0	0	12.104	0	28.907
			1011.88	21.433	1	0	7.077	0.589	0.299	4.338	21.395	0.233	27.428	0.78	101.143	37.922	0	0	12.026	0	28.79
			1012.88	26.896	1	0	7.053	0.59	0.299	4.34	21.318	0.233	27.368	0.779	101.085	37.934	0	0	11.949	0	28.675
			1013.88	26.896	1	0	7.03	0.592	0.3	4.343	21.239	0.233	27.313	0.778	101.048	37.92	0	0	11.87	0	28.534
			1014.88	26.896	1	0	7.007	0.594	0.3	4.346	21.161	0.233	27.26	0.776	101.011	37.906	0	0	11.792	0	28.395
			1015.88	23.786	1	0	6.997	0.596	0.301	4.356	21.091	0.233	27.212	0.775	100.974	37.892	0	0	11.736	0	28.269
			1016.88	23.786	1	0	7.217	0.633	0.307	4.446	21.445	0.238	27.586	0.777	101.09	37.887	0	0	11.407	0	29.158
			1017.88	25.971	1	0	7.425	0.669	0.313	4.535	21.743	0.244	27.89	0.78	101.206	37.883	0	0	11.095	0	29.862
			1018.88	32.275	1	0	7.716	0.706	0.323	4.678	22.006	0.253	28.132	0.782	101.321	37.878	0	0	10.934	0	30.405
			1019.88	32.275	1	0	8.016	0.743	0.334	4.835	22.219	0.262	28.314	0.785	101.449	37.885	0	0	10.785	0	30.818
			1020.88	32.275	1	0	8.308	0.781	0.344	4.991	22.394	0.271	28.453	0.787	101.576	37.892	0	0	10.641	0	31.124
			1021.88	35.637	1	0	8.334	0.781	0.345	5	22.422	0.272	28.456	0.788	101.724	37.864	0	0	10.677	0	31.09
			1022.88	35.637	1	0	8.361	0.78	0.346	5.01	22.451	0.273	28.46	0.789	101.873	37.836	0	0	10.714	0	31.058
			1023.88	35.637	1	0	8.375	0.782	0.346	5.018	22.457	0.274	28.423	0.79	101.981	37.85	0	0	10.71	0	30.997
			1024.88	35.637	1	0	8.388	0.784	0.347	5.025	22.462	0.274	28.386	0.791	102.09	37.864	0	0	10.706	0	30.936
			1025.88	23.282	1	0	8.396	0.785	0.347	5.03	22.465	0.275	28.346	0.793	102.199	37.878	0	0	10.694	0	30.868
			1026.88	23.282	1	0	8.408	0.787	0.348	5.043	22.441	0.276	28.292	0.793	102.232	37.913	0	0	10.683	0	30.801
			1027.88	23.282	1	0	8.433	0.789	0.349	5.065	22.419	0.277	28.24	0.794	102.264	37.947	0	0	10.688	0	30.736
			1028.88	23.282	1	0	8.427	0.789	0.349	5.055	22.446	0.277	28.248	0.795	102.327	37.959	0	0	10.68	0	30.771
			1029.88	23.282	1	0	8.422	0.789	0.348	5.046	22.473	0.277	28.257	0.795	102.389	37.971	0	0	10.672	0	30.807
			1030.88	23.282	1	0	8.427	0.788	0.348	5.045	22.486	0.277	28.273	0.795	102.38	37.971	0	0	10.69	0	30.844
			1031.88	37.57	1	0	8.461	0.787	0.349	5.062	22.5	0.278	28.29	0.795	102.371	37.971	0	0	10.746	0	30.88
			1032.88	37.57	1	0	8.497	0.786	0.351	5.08	22.514	0.279	28.308	0.795	102.361	37.971	0	0	10.804	0	30.92
			1033.88	47.32	1	0	8.518	0.786	0.351	5.086	22.544	0.279	28.328	0.796	102.433	37.938	0	0	10.84	0	30.918
			1034.88	47.32	1	0	8.482	0.783	0.348	5.037	22.66	0.277	28.458	0.796	102.577	37.839	0	0	10.837	0	31.055
			1035.88	47.32	1	0	8.457	0.78	0.345	4.996	22.77	0.275	28.585	0.797	102.72	37.739	0	0	10.848	0	31.186
			1036.88	22.105	1	0	8.432	0.777	0.342	4.956	22.882	0.272	28.714	0.797	102.864	37.639	0	0	10.859	0	31.318
			1037.88	22.105	1	0	8.404	0.771	0.339	4.914	22.986	0.27	28.824	0.797	102.933	37.588	0	0	10.896	0	31.479
			1038.88	22.273	1	0	8.375	0.766	0.336	4.872	23.091	0.268	28.935	0.798	103.003	37.537	0	0	10.934	0	31.64
			1039.88	22.273	1	0	8.341	0.761	0.333	4.826	23.205	0.266	29.057	0.799	103.072	37.487	0	0	10.965	0	31.823
			1040.88	22.273	1	0	8.307	0.755	0.33	4.78	23.321	0.264	29.18	0.799	103.142	37.436	0	0	10.996	0	32.006
			1041.88	23.87	1	0	8.38	0.749	0.331	4.798	23.42	0.264	29.323	0.799	103.227	37.355	0	0	11.189	0	32.183
			1042.88	25.215	1	0	8.45	0.742	0.332	4.812	23.53	0.265	29.479	0.798	103.313	37.273	0	0	11.383	0	32.385
			1043.88	25.215	1	0	8.523	0.736	0.333	4.826	23.646	0.266	29.642	0.798	103.399	37.192	0	0	11.582	0	32.597
			1044.88	25.215	1	0	8.598	0.729	0.334	4.84	23.768	0.266	29.812	0.797	103.485	37.111	0	0	11.789	0	32.821
			1045.88	26.812	1	0	8.66	0.722	0.334	4.834	23.951	0.266	30.034	0.797	103.635	36.993	0	0	11.998	0	33.087
			1046.88	26.812	1	0	8.735	0.714	0.334	4.834	24.136	0.266	30.261	0.798	103.786	36.875	0	0	12.23	0	33.36
			1047.88	26.98	1	0	8.604	0.672	0.328	4.755	24.04	0.261	30.246	0.795	103.783	36.748	0	0	12.8	0	33.111
			1048.88	26.98	1	0	8.481	0.632	0.325	4.708	23.794	0.257	30.071	0.791	103.654	36.694	0	0	13.417	0	32.637
			1049.88	23.534	1	0	8.215	0.592	0.318	4.607	23.398	0.25	29.722	0.787	103.524	36.641	0	0	13.875	0	31.798
			1050.88	24.963	1	0	7.929	0.552	0.311	4.505	22.919	0.243	29.27	0.783	103.394	36.588	0	0	14.365	0	30.715
			1051.88	24.963	1	0	7.623	0.512	0.304	4.403	22.344	0.237	28.696	0.779	103.265	36.535	0	0	14.89	0	29.328
			1052.88	28.157	1	0	7.677	0.51	0.307	4.448	22.269	0.238	28.688	0.776	103.077	36.537	0	0	15.054	0	29.309
			1053.88	28.157	1	0	7.726	0.508	0.31	4.488	22.202	0.24	28.691	0.774	102.889	36.539	0	0	15.208	0	29.311
			1054.88	27.316	1	0	7.775	0.506	0.312	4.526	22.139	0.241	28.695	0.772	102.702	36.542	0	0	15.361	0	29.314
			1055.88	27.316	1	0	7.824	0.504	0.315	4.565	22.08	0.242	28.702	0.769	102.514	36.544	0	0	15.518	0	29.325
			1056.88	26.56	1	0	7.91	0.506	0.32	4.635	21.993	0.245	28.674	0.767	102.315	36.565	0	0	15.647	0	29.301
			1057.88	25.803	1	0	7.989	0.506	0.324	4.695	21.933	0.248	28.659	0.765	102.192	36.565	0	0	15.775	0	29.274
			1058.88	25.803	1	0	8.051	0.507	0.328	4.748	21.863	0.25	28.632	0.764	102.07	36.565	0	0	15.87	0	29.221
			1059.88	25.803	1	0	8.114	0.508	0.331	4.801	21.797	0.252	28.608	0.762	101.947	36.565	0	0	15.966	0	29.176
			1060.88	22.105	1	0	8.137	0.506	0.332	4.812	21.795	0.253	28.657	0.761	101.921	36.5	0	0	16.065	0	29.177
			1061.88	23.366	1	0	8.131	0.506	0.332	4.808	21.797	0.252	28.683	0.76	101.968	36.447	0	0	16.077	0	29.151
			1062.88	23.366	1	0	8.125	0.505	0.331	4.803	21.799	0.252	28.709	0.759	102.014	36.393	0	0	16.088	0	29.126
			1063.88	29.165	1	0	8.118	0.504	0.331	4.798	21.8	0.251	28.732	0.759	102.06	36.34	0	0	16.095	0	29.094
			1064.88	29.165	1	0	8.178	0.508	0.334	4.842	21.778	0.253	28.729	0.758	102.019	36.352	0	0	16.108	0	29.116
			1065.88	28.997	1	0	8.247	0.514	0.338	4.9	21.733	0.256	28.681	0.758	101.905	36.43	0	0	16.06	0	29.152
			1066.88	28.997	1	0	8.301	0.519	0.342	4.95	21.683	0.259	28.623	0.758	101.792	36.509	0	0	15.983	0	29.164
			1067.88	30.09	1	0	8.354	0.525	0.345	5	21.633	0.261	28.563	0.757	101.678	36.588	0	0	15.907	0	29.174
			1068.88	29.249	1	0	8.38	0.531	0.347	5.022	21.63	0.263	28.551	0.758	101.623	36.636	0	0	15.797	0	29.234
			1069.88	29.249	1	0	8.407	0.536	0.348	5.045	21.626	0.264	28.536	0.758	101.567	36.685	0	0	15.689	0	29.291
			1070.88	29.249	1	0	8.453	0.541	0.351	5.08	21.621	0.266	28.518	0.758	101.511	36.734	0	0	15.62	0	29.338
			1071.88	34.796	1	0	8.499	0.546	0.353	5.115	21.614	0.268	28.498	0.758	101.456	36.782	0	0	15.553	0	29.382
			1072.88	34.712	1	0	8.564	0.553	0.356	5.162	21.609	0.271	28.45	0.76	101.382	36.868	0	0	15.477	0	29.421
			1073.88	34.712	1	0	8.635	0.56	0.36	5.214	21.604	0.274	28.401	0.761	101.308	36.954	0	0	15.415	0	29.46
			1074.88	34.712	1	0	8.71	0.567	0.363	5.268	21.595	0.277	28.351	0.762	101.233	37.039	0	0	15.361	0	29.493
			1075.88	27.316	1	0	8.784	0.574	0.367	5.322	21.585	0.28	28.3	0.763	101.159	37.125	0	0	15.307	0	29.523
			1076.88	25.971	1	0	8.871	0.581	0.372	5.392	21.545	0.284	28.233	0.763	101.02	37.25	0	0	15.267	0	29.575
			1077.88	25.971	1	0	8.943	0.588	0.376	5.455	21.498	0.287	28.154	0.764	100.881	37.375	0	0	15.202	0	29.602
			1078.88	25.971	1	0	9.012	0.596	0.381	5.517	21.45	0.291	28.076	0.764	100.742	37.5	0	0	15.133	0	29.626
			1079.88	34.965	1	0	9.057	0.601	0.383	5.546	21.463	0.293	28.063	0.765	100.731	37.551	0	0	15.076	0	29.681
			1080.88	33.956	1	0	9.174	0.612	0.388	5.618	21.496	0.297	28.035	0.767	100.759	37.639	0	0	15	0	29.764
			1081.88	33.956	1	0	9.174	0.612	0.388	5.618	21.496	0.297	28.035	0.767	100.759	37.639	0	0	15	0	29.764
			1082.88	33.956	1	0	9.234	0.617	0.39	5.657	21.51	0.3	28.02	0.768	100.772	37.683	0	0	14.966	0	29.803
			1083.88	32.191	1	0	9.284	0.622	0.393	5.689	21.522	0.302	28.008	0.768	100.823	37.707	0	0	14.928	0	29.818
			1084.88	32.191	1	0	9.33	0.625	0.394	5.712	21.555	0.303	28.006	0.77	100.93	37.7	0	0	14.918	0	29.807
			1085.88	33.62	1	0	9.37	0.629	0.395	5.73	21.589	0.305	28.002	0.771	101.036	37.693	0	0	14.899	0	29.794
			1086.88	33.62	1	0	9.409	0.632	0.397	5.748	21.623	0.306	27.999	0.772	101.143	37.686	0	0	14.88	0	29.781
			1087.88	35.049	1	0	9.418	0.633	0.396	5.735	21.692	0.306	28.038	0.774	101.261	37.66	0	0	14.89	0	29.83
			1088.88	35.049	1	0	9.431	0.633	0.395	5.726	21.76	0.306	28.082	0.775	101.351	37.653	0	0	14.893	0	29.916
			1089.88	35.553	1	0	9.449	0.634	0.395	5.719	21.829	0.306	28.123	0.776	101.442	37.646	0	0	14.906	0	29.996
			1090.88	35.553	1	0	9.468	0.635	0.394	5.713	21.898	0.307	28.164	0.778	101.532	37.639	0	0	14.919	0	30.076
			1091.88	34.712	1	0	9.531	0.639	0.397	5.753	21.903	0.309	28.133	0.779	101.534	37.695	0	0	14.927	0	30.094
			1092.88	34.712	1	0	9.609	0.642	0.4	5.8	21.916	0.312	28.114	0.78	101.537	37.751	0	0	14.959	0	30.137
			1093.88	34.376	1	0	9.685	0.646	0.403	5.845	21.931	0.315	28.095	0.781	101.539	37.806	0	0	14.986	0	30.181
			1094.88	34.376	1	0	9.76	0.65	0.406	5.89	21.947	0.318	28.078	0.782	101.541	37.862	0	0	15.013	0	30.227
			1095.88	35.637	1	0	9.776	0.651	0.406	5.89	21.984	0.318	28.065	0.783	101.622	37.873	0	0	15.021	0	30.217
			1096.88	35.637	1	0	9.801	0.651	0.407	5.896	22.021	0.319	28.054	0.785	101.704	37.885	0	0	15.044	0	30.211
			1097.88	35.889	1	0	9.823	0.652	0.407	5.899	22.059	0.32	28.043	0.787	101.785	37.897	0	0	15.062	0	30.204
			1098.88	35.889	1	0	9.845	0.653	0.407	5.903	22.096	0.321	28.032	0.788	101.866	37.908	0	0	15.08	0	30.197
			1099.88	33.284	1	0	9.874	0.652	0.408	5.915	22.115	0.322	28.019	0.789	101.905	37.924	0	0	15.145	0	30.19
			1100.88	32.527	1	0	9.903	0.651	0.409	5.927	22.134	0.323	28.005	0.79	101.944	37.941	0	0	15.211	0	30.184
			1101.88	32.527	1	0	9.922	0.65	0.409	5.933	22.148	0.324	27.987	0.791	101.984	37.957	0	0	15.261	0	30.167
			1102.88	32.527	1	0	9.94	0.649	0.41	5.94	22.162	0.325	27.97	0.792	102.023	37.973	0	0	15.311	0	30.15
			1103.88	32.947	1	0	9.892	0.646	0.407	5.902	22.184	0.323	27.971	0.793	102.097	37.945	0	0	15.313	0	30.109
			1104.88	33.62	1	0	9.844	0.643	0.405	5.865	22.206	0.321	27.972	0.794	102.171	37.917	0	0	15.314	0	30.068
			1105.88	33.62	1	0	9.798	0.64	0.402	5.828	22.231	0.32	27.976	0.795	102.246	37.89	0	0	15.319	0	30.033
			1106.88	34.46	1	0	9.751	0.636	0.4	5.791	22.256	0.318	27.98	0.795	102.32	37.862	0	0	15.325	0	29.999
			1107.88	34.46	1	0	9.756	0.633	0.398	5.774	22.324	0.318	28.001	0.797	102.424	37.815	0	0	15.409	0	29.974
			1108.88	34.04	1	0	9.759	0.63	0.397	5.755	22.392	0.317	28.024	0.799	102.528	37.769	0	0	15.491	0	29.954
			1109.88	34.04	1	0	9.766	0.627	0.396	5.738	22.461	0.317	28.049	0.801	102.632	37.723	0	0	15.579	0	29.936
			1110.88	34.965	1	0	9.772	0.624	0.395	5.721	22.531	0.317	28.073	0.803	102.737	37.676	0	0	15.668	0	29.918
			1111.88	34.965	1	0	9.77	0.623	0.395	5.72	22.528	0.317	28.044	0.803	102.785	37.656	0	0	15.686	0	29.824
			1112.88	34.628	1	0	9.76	0.622	0.394	5.714	22.526	0.317	28.017	0.804	102.829	37.635	0	0	15.689	0	29.732
			1113.88	34.628	1	0	9.747	0.621	0.394	5.706	22.526	0.317	27.988	0.805	102.873	37.614	0	0	15.689	0	29.639
			1114.88	34.292	1	0	9.708	0.619	0.392	5.676	22.545	0.316	27.985	0.806	102.889	37.607	0	0	15.675	0	29.62
			1115.88	34.292	1	0	9.681	0.619	0.391	5.661	22.543	0.315	27.975	0.806	102.85	37.63	0	0	15.644	0	29.63
			1116.88	34.796	1	0	9.665	0.618	0.39	5.652	22.54	0.314	27.968	0.806	102.815	37.653	0	0	15.63	0	29.647
			1117.88	34.796	1	0	9.666	0.619	0.39	5.653	22.536	0.314	27.954	0.806	102.798	37.671	0	0	15.627	0	29.644
			1118.88	28.325	1	0	9.648	0.617	0.389	5.637	22.554	0.314	27.976	0.806	102.748	37.697	0	0	15.624	0	29.728
			1119.88	28.325	1	0	9.643	0.617	0.388	5.629	22.572	0.313	27.988	0.806	102.743	37.7	0	0	15.642	0	29.756
			1120.88	28.913	1	0	9.647	0.616	0.388	5.626	22.589	0.313	27.999	0.807	102.739	37.702	0	0	15.672	0	29.781
			1121.88	28.913	1	0	9.718	0.616	0.392	5.683	22.529	0.317	27.891	0.808	102.734	37.709	0	0	15.763	0	29.557
			1122.88	31.603	1	0	9.784	0.617	0.396	5.736	22.476	0.32	27.794	0.809	102.72	37.718	0	0	15.86	0	29.357
			1123.88	31.35	1	0	9.841	0.617	0.399	5.78	22.438	0.323	27.718	0.81	102.706	37.727	0	0	15.942	0	29.201
			1124.88	31.35	1	0	9.902	0.618	0.402	5.826	22.401	0.326	27.645	0.81	102.693	37.737	0	0	16.029	0	29.054
			1125.88	31.35	1	0	9.879	0.613	0.399	5.787	22.479	0.324	27.727	0.811	102.804	37.651	0	0	16.113	0	29.104
			1126.88	35.469	1	0	9.847	0.608	0.396	5.741	22.565	0.321	27.829	0.811	102.924	37.544	0	0	16.206	0	29.168
			1127.88	34.46	1	0	9.815	0.602	0.393	5.696	22.652	0.319	27.932	0.811	103.045	37.438	0	0	16.3	0	29.231
			1128.88	34.46	1	0	9.786	0.597	0.39	5.652	22.739	0.316	28.036	0.811	103.165	37.331	0	0	16.402	0	29.295
			1129.88	30.51	1	0	9.868	0.601	0.394	5.706	22.728	0.319	28.01	0.811	103.197	37.327	0	0	16.417	0	29.24
			1130.88	30.51	1	0	9.957	0.607	0.398	5.764	22.725	0.323	27.989	0.812	103.241	37.315	0	0	16.413	0	29.185
			1131.88	30.93	1	0	10.046	0.612	0.402	5.821	22.721	0.326	27.968	0.812	103.285	37.304	0	0	16.409	0	29.13
			1132.88	30.93	1	0	10.101	0.616	0.403	5.835	22.806	0.328	27.99	0.815	103.512	37.206	0	0	16.401	0	29.04
			1133.88	31.519	1	0	10.101	0.616	0.403	5.835	22.806	0.328	27.99	0.815	103.512	37.206	0	0	16.401	0	29.04
			1134.88	31.519	1	0	10.187	0.62	0.406	5.88	22.841	0.331	27.994	0.816	103.593	37.195	0	0	16.436	0	29.035
			1135.88	33.031	1	0	10.274	0.624	0.409	5.924	22.877	0.334	27.998	0.817	103.675	37.183	0	0	16.471	0	29.032
			1136.88	43.958	1	0	10.353	0.628	0.412	5.965	22.909	0.337	27.997	0.818	103.756	37.172	0	0	16.494	0	29.017
			1137.88	43.958	1	0	10.433	0.632	0.414	6.007	22.941	0.34	27.996	0.819	103.837	37.16	0	0	16.518	0	29.002
			1138.88	42.277	1	0	10.278	0.636	0.412	5.97	22.753	0.338	27.765	0.819	103.851	37.185	0	0	16.17	0	28.526
			1139.88	42.277	1	0	10.132	0.64	0.41	5.935	22.577	0.336	27.545	0.82	103.864	37.211	0	0	15.84	0	28.068
			1140.88	27.148	1	0	10.007	0.644	0.407	5.904	22.427	0.334	27.36	0.82	103.878	37.236	0	0	15.546	0	27.68
			1141.88	26.728	1	0	9.886	0.648	0.405	5.873	22.285	0.332	27.184	0.82	103.892	37.262	0	0	15.262	0	27.31
			1142.88	26.728	1	0	9.894	0.648	0.406	5.878	22.286	0.333	27.155	0.821	103.86	37.301	0	0	15.279	0	27.302
			1143.88	26.728	1	0	9.91	0.647	0.406	5.887	22.286	0.334	27.126	0.822	103.832	37.341	0	0	15.309	0	27.294
			1144.88	44.462	1	0	9.887	0.647	0.405	5.873	22.286	0.333	27.1	0.822	103.804	37.38	0	0	15.277	0	27.293
			1145.88	44.63	1	0	9.89	0.648	0.406	5.881	22.265	0.334	27.052	0.823	103.804	37.405	0	0	15.259	0	27.218
			1146.88	44.63	1	0	9.89	0.649	0.406	5.887	22.246	0.335	27.01	0.824	103.811	37.417	0	0	15.229	0	27.135
			1147.88	36.057	1	0	9.885	0.651	0.406	5.891	22.226	0.335	26.966	0.824	103.814	37.429	0	0	15.193	0	27.049
			1148.88	36.057	1	0	9.881	0.652	0.407	5.895	22.206	0.335	26.922	0.825	103.816	37.44	0	0	15.157	0	26.963
			1149.88	36.309	1	0	9.862	0.653	0.407	5.895	22.167	0.336	26.857	0.825	103.816	37.454	0	0	15.1	0	26.827
			1150.88	36.309	1	0	9.83	0.654	0.406	5.882	22.144	0.335	26.811	0.826	103.795	37.468	0	0	15.031	0	26.739
			1151.88	36.309	1	0	9.783	0.655	0.404	5.861	22.124	0.334	26.768	0.826	103.774	37.482	0	0	14.943	0	26.656
			1152.88	36.309	1	0	9.685	0.654	0.399	5.784	22.187	0.33	26.841	0.827	103.753	37.491	0	0	14.818	0	26.846
			1153.88	25.047	1	0	9.588	0.652	0.394	5.707	22.256	0.326	26.92	0.827	103.732	37.5	0	0	14.695	0	27.05
			1154.88	25.047	1	0	9.559	0.655	0.393	5.694	22.248	0.325	26.925	0.826	103.67	37.54	0	0	14.602	0	27.124
			1155.88	25.803	1	0	9.531	0.657	0.392	5.681	22.24	0.324	26.932	0.826	103.607	37.579	0	0	14.511	0	27.2
			1156.88	25.803	1	0	9.573	0.664	0.397	5.748	22.101	0.327	26.777	0.825	103.42	37.714	0	0	14.417	0	27.035
			1157.88	36.225	1	0	9.618	0.671	0.401	5.817	21.964	0.331	26.624	0.825	103.232	37.848	0	0	14.33	0	26.871
			1158.88	36.225	1	0	9.664	0.678	0.406	5.886	21.828	0.335	26.473	0.825	103.045	37.982	0	0	14.243	0	26.707
			1159.88	31.939	1	0	9.656	0.683	0.408	5.91	21.738	0.336	26.374	0.824	102.878	38.086	0	0	14.145	0	26.622
			1160.88	31.939	1	0	9.566	0.677	0.403	5.842	21.767	0.332	26.42	0.824	102.799	38.089	0	0	14.133	0	26.74
			1161.88	31.603	1	0	9.476	0.671	0.398	5.774	21.799	0.328	26.471	0.823	102.72	38.091	0	0	14.118	0	26.868
			1162.88	31.603	1	0	9.377	0.664	0.393	5.698	21.841	0.324	26.531	0.823	102.695	38.082	0	0	14.123	0	26.999
			1163.88	31.603	1	0	9.328	0.661	0.391	5.669	21.826	0.322	26.544	0.822	102.6	38.11	0	0	14.121	0	27.072
			1164.88	31.603	1	0	9.277	0.657	0.389	5.639	21.811	0.32	26.561	0.821	102.505	38.137	0	0	14.118	0	27.153
			1165.88	29.165	1	0	9.225	0.654	0.387	5.608	21.796	0.317	26.58	0.82	102.41	38.165	0	0	14.113	0	27.24
			1166.88	29.165	1	0	9.179	0.651	0.385	5.585	21.767	0.316	26.585	0.819	102.248	38.223	0	0	14.104	0	27.338
			1167.88	30.174	1	0	9.133	0.648	0.384	5.562	21.738	0.314	26.59	0.818	102.086	38.281	0	0	14.096	0	27.435
			1168.88	30.174	1	0	9.077	0.645	0.382	5.533	21.711	0.312	26.599	0.816	101.921	38.339	0	0	14.073	0	27.541
			1169.88	39.923	1	0	9.162	0.643	0.384	5.567	21.773	0.313	26.707	0.815	101.794	38.376	0	0	14.258	0	27.852
			1170.88	39.923	1	0	9.276	0.642	0.388	5.624	21.821	0.316	26.798	0.814	101.687	38.408	0	0	14.447	0	28.115
			1171.88	39.167	1	0	9.381	0.642	0.392	5.676	21.862	0.319	26.878	0.813	101.581	38.441	0	0	14.621	0	28.351
			1172.88	39.167	1	0	9.496	0.641	0.396	5.734	21.907	0.321	26.963	0.812	101.477	38.473	0	0	14.811	0	28.596
			1173.88	39.167	1	0	9.49	0.642	0.396	5.733	21.898	0.321	26.98	0.812	101.449	38.473	0	0	14.774	0	28.635
			1174.88	30.93	1	0	9.483	0.644	0.396	5.733	21.888	0.321	26.996	0.811	101.421	38.473	0	0	14.737	0	28.675
			1175.88	32.359	1	0	9.532	0.647	0.399	5.777	21.845	0.323	26.972	0.81	101.351	38.501	0	0	14.735	0	28.663
			1176.88	32.359	1	0	9.574	0.65	0.401	5.816	21.803	0.325	26.95	0.809	101.282	38.529	0	0	14.722	0	28.654
			1177.88	30.846	1	0	9.618	0.653	0.404	5.857	21.76	0.327	26.922	0.808	101.206	38.57	0	0	14.721	0	28.651
			1178.88	30.846	1	0	9.632	0.652	0.404	5.855	21.793	0.327	26.964	0.808	101.275	38.526	0	0	14.778	0	28.685
			1179.88	30.762	1	0	9.646	0.65	0.404	5.853	21.826	0.326	27.007	0.808	101.345	38.482	0	0	14.836	0	28.72
			1180.88	30.762	1	0	9.675	0.649	0.404	5.861	21.858	0.327	27.049	0.808	101.414	38.438	0	0	14.918	0	28.75
			1181.88	32.191	1	0	9.719	0.647	0.406	5.883	21.874	0.328	27.069	0.808	101.504	38.394	0	0	15.013	0	28.733
			1182.88	32.191	1	0	9.776	0.648	0.408	5.912	21.893	0.33	27.088	0.808	101.588	38.367	0	0	15.092	0	28.735
			1183.88	31.098	1	0	9.822	0.648	0.41	5.936	21.908	0.331	27.102	0.808	101.671	38.339	0	0	15.154	0	28.727
			1184.88	31.098	1	0	9.862	0.648	0.411	5.956	21.925	0.332	27.117	0.809	101.754	38.311	0	0	15.207	0	28.723
			1185.88	35.217	1	0	9.84	0.646	0.409	5.921	21.997	0.331	27.188	0.809	101.88	38.253	0	0	15.244	0	28.798
			1186.88	35.217	1	0	9.847	0.645	0.408	5.913	22.041	0.33	27.228	0.81	101.972	38.209	0	0	15.265	0	28.825
			1187.88	36.141	1	0	9.86	0.645	0.408	5.908	22.085	0.33	27.265	0.81	102.065	38.165	0	0	15.297	0	28.845
			1188.88	36.141	1	0	9.874	0.644	0.407	5.905	22.129	0.33	27.302	0.811	102.157	38.121	0	0	15.33	0	28.866
			1189.88	36.141	1	0	9.889	0.644	0.407	5.901	22.173	0.33	27.339	0.811	102.25	38.077	0	0	15.364	0	28.887
			1190.88	39.839	1	0	9.918	0.644	0.408	5.913	22.196	0.331	27.342	0.812	102.336	38.066	0	0	15.403	0	28.876
			1191.88	38.999	1	0	9.943	0.644	0.409	5.923	22.215	0.332	27.338	0.813	102.422	38.054	0	0	15.435	0	28.851
			1192.88	38.999	1	0	9.969	0.644	0.409	5.933	22.235	0.333	27.335	0.813	102.507	38.042	0	0	15.468	0	28.827
			1193.88	31.266	1	0	9.992	0.644	0.41	5.942	22.253	0.334	27.33	0.814	102.56	38.012	0	0	15.516	0	28.77
			1194.88	31.266	1	0	10.015	0.643	0.411	5.95	22.271	0.335	27.325	0.815	102.614	37.982	0	0	15.564	0	28.715
			1195.88	33.031	1	0	10.04	0.643	0.411	5.959	22.291	0.336	27.319	0.816	102.667	37.952	0	0	15.616	0	28.656
			1196.88	33.031	1	0	10.066	0.642	0.412	5.969	22.311	0.336	27.313	0.817	102.72	37.922	0	0	15.669	0	28.598
			1197.88	34.46	1	0	10.124	0.644	0.415	6.014	22.274	0.339	27.263	0.817	102.781	37.899	0	0	15.718	0	28.45
			1198.88	34.46	1	0	10.178	0.646	0.418	6.057	22.241	0.342	27.218	0.817	102.841	37.876	0	0	15.761	0	28.313
			1199.88	33.704	1	0	10.244	0.647	0.421	6.106	22.212	0.344	27.177	0.817	102.903	37.852	0	0	15.822	0	28.185
			1200.88	33.704	1	0	10.298	0.648	0.423	6.137	22.216	0.346	27.168	0.818	102.991	37.822	0	0	15.89	0	28.119
			1201.88	38.411	1	0	10.322	0.647	0.424	6.146	22.231	0.347	27.173	0.818	103.058	37.797	0	0	15.961	0	28.092
			1202.88	38.411	1	0	10.345	0.645	0.425	6.154	22.248	0.348	27.178	0.819	103.126	37.771	0	0	16.03	0	28.066
			1203.88	38.495	1	0	10.359	0.644	0.425	6.157	22.263	0.348	27.181	0.819	103.19	37.746	0	0	16.086	0	28.034
			1204.88	38.495	1	0	10.388	0.645	0.426	6.18	22.249	0.349	27.157	0.819	103.167	37.739	0	0	16.098	0	27.967
			1205.88	33.031	1	0	10.417	0.647	0.428	6.202	22.235	0.351	27.133	0.819	103.144	37.732	0	0	16.111	0	27.902
			1206.88	34.208	1	0	10.424	0.646	0.428	6.201	22.248	0.351	27.135	0.82	103.163	37.697	0	0	16.145	0	27.854
			1207.88	34.208	1	0	10.44	0.645	0.428	6.206	22.263	0.351	27.14	0.82	103.181	37.663	0	0	16.191	0	27.812
			1208.88	32.359	1	0	10.404	0.64	0.425	6.164	22.322	0.349	27.199	0.821	103.309	37.591	0	0	16.248	0	27.839
			1209.88	32.359	1	0	10.398	0.641	0.425	6.165	22.306	0.349	27.19	0.82	103.29	37.605	0	0	16.233	0	27.841
			1210.88	32.443	1	0	10.389	0.641	0.425	6.165	22.289	0.349	27.18	0.82	103.272	37.619	0	0	16.212	0	27.838
			1211.88	32.443	1	0	10.362	0.641	0.425	6.155	22.269	0.348	27.166	0.82	103.253	37.632	0	0	16.164	0	27.825
			1212.88	40.428	1	0	10.372	0.644	0.426	6.176	22.221	0.349	27.119	0.819	103.13	37.697	0	0	16.106	0	27.814
			1213.88	39.839	1	0	10.369	0.645	0.427	6.19	22.171	0.35	27.074	0.819	103.014	37.746	0	0	16.067	0	27.784
			1214.88	39.839	1	0	10.354	0.647	0.428	6.196	22.12	0.35	27.027	0.818	102.899	37.795	0	0	16.01	0	27.746
			1215.88	36.814	1	0	10.347	0.648	0.428	6.207	22.071	0.35	26.98	0.818	102.783	37.843	0	0	15.964	0	27.71
			1216.88	36.814	1	0	10.331	0.647	0.428	6.203	22.047	0.35	26.97	0.817	102.741	37.832	0	0	15.975	0	27.668
			1217.88	36.646	1	0	10.294	0.643	0.426	6.177	22.048	0.348	26.986	0.817	102.732	37.806	0	0	16.015	0	27.666
			1218.88	36.646	1	0	10.258	0.639	0.424	6.151	22.049	0.347	27.002	0.817	102.723	37.781	0	0	16.056	0	27.663
			1219.88	40.176	1	0	10.22	0.635	0.423	6.125	22.048	0.345	27.018	0.816	102.713	37.755	0	0	16.095	0	27.658
			1220.88	40.176	1	0	10.174	0.633	0.421	6.101	22.033	0.343	27.019	0.815	102.63	37.781	0	0	16.062	0	27.698
			1221.88	39.755	1	0	10.171	0.634	0.421	6.106	22.01	0.343	27.018	0.815	102.533	37.804	0	0	16.04	0	27.731
			1222.88	39.755	1	0	10.147	0.635	0.421	6.1	21.982	0.343	27.011	0.814	102.435	37.827	0	0	15.983	0	27.75
			1223.88	31.519	1	0	10.122	0.636	0.42	6.093	21.955	0.342	27.005	0.813	102.338	37.85	0	0	15.927	0	27.77
			1224.88	31.519	1	0	10.11	0.638	0.421	6.101	21.908	0.342	26.989	0.812	102.211	37.913	0	0	15.846	0	27.828
			1225.88	31.182	1	0	10.099	0.641	0.422	6.11	21.861	0.342	26.973	0.81	102.083	37.975	0	0	15.765	0	27.885
			1226.88	31.182	1	0	10.084	0.643	0.422	6.116	21.813	0.342	26.956	0.809	101.956	38.038	0	0	15.68	0	27.94
			1227.88	36.898	1	0	10.069	0.646	0.422	6.123	21.766	0.341	26.939	0.808	101.829	38.1	0	0	15.596	0	27.995
			1228.88	36.898	1	0	10.013	0.645	0.42	6.087	21.769	0.339	26.965	0.807	101.741	38.126	0	0	15.52	0	28.093
			1229.88	35.637	1	0	9.962	0.645	0.418	6.055	21.771	0.337	26.989	0.807	101.653	38.151	0	0	15.451	0	28.188
			1230.88	35.637	1	0	9.915	0.644	0.416	6.026	21.774	0.335	27.014	0.806	101.565	38.177	0	0	15.39	0	28.283
			1231.88	32.947	1	0	9.881	0.645	0.415	6.013	21.747	0.334	27.009	0.805	101.451	38.209	0	0	15.322	0	28.32
			1232.88	33.788	1	0	9.855	0.647	0.414	6.005	21.725	0.333	27.012	0.804	101.273	38.258	0	0	15.242	0	28.399
			1233.88	33.788	1	0	9.83	0.648	0.414	5.997	21.703	0.332	27.016	0.803	101.094	38.306	0	0	15.164	0	28.481
			1234.88	33.788	1	0	9.805	0.65	0.413	5.99	21.681	0.332	27.021	0.802	100.916	38.355	0	0	15.087	0	28.565
			1235.88	34.04	1	0	9.681	0.649	0.409	5.922	21.646	0.328	27	0.802	100.826	38.385	0	0	14.918	0	28.56
			1236.88	34.04	1	0	9.56	0.648	0.404	5.855	21.617	0.324	26.987	0.801	100.735	38.415	0	0	14.753	0	28.573
			1237.88	33.031	1	0	9.444	0.647	0.4	5.79	21.592	0.32	26.979	0.8	100.645	38.445	0	0	14.596	0	28.596
			1238.88	33.031	1	0	9.33	0.646	0.395	5.725	21.571	0.316	26.977	0.8	100.555	38.476	0	0	14.442	0	28.636
			1239.88	33.872	1	0	9.265	0.649	0.394	5.706	21.501	0.315	26.906	0.799	100.356	38.543	0	0	14.284	0	28.57
			1240.88	33.872	1	0	9.259	0.667	0.395	5.726	21.466	0.316	26.872	0.799	100.119	38.677	0	0	13.887	0	28.699
			1241.88	33.62	1	0	9.256	0.685	0.397	5.748	21.429	0.317	26.835	0.799	99.883	38.811	0	0	13.515	0	28.816
			1242.88	33.62	1	0	9.289	0.703	0.399	5.785	21.417	0.319	26.829	0.798	99.647	38.946	0	0	13.213	0	29.001
			1243.88	34.04	1	0	9.291	0.719	0.4	5.79	21.443	0.319	26.872	0.798	99.515	39.029	0	0	12.931	0	29.224
			1244.88	34.04	1	0	9.293	0.734	0.4	5.795	21.467	0.319	26.912	0.798	99.383	39.112	0	0	12.66	0	29.439
			1245.88	34.544	1	0	9.266	0.736	0.399	5.779	21.469	0.318	26.941	0.797	99.376	39.112	0	0	12.594	0	29.507
			1246.88	34.544	1	0	9.285	0.738	0.4	5.795	21.457	0.318	26.957	0.796	99.369	39.112	0	0	12.59	0	29.543
			1247.88	35.301	1	0	9.313	0.742	0.402	5.826	21.42	0.32	26.933	0.795	99.288	39.173	0	0	12.55	0	29.574
			1248.88	35.301	1	0	9.336	0.747	0.404	5.852	21.386	0.321	26.913	0.795	99.207	39.233	0	0	12.503	0	29.614
			1249.88	35.301	1	0	9.339	0.749	0.405	5.87	21.334	0.322	26.865	0.794	99.091	39.3	0	0	12.466	0	29.599
			1250.88	28.072	1	0	9.337	0.752	0.406	5.883	21.287	0.322	26.823	0.794	98.975	39.367	0	0	12.422	0	29.595
			1251.88	28.072	1	0	9.338	0.752	0.407	5.895	21.247	0.323	26.785	0.793	98.933	39.383	0	0	12.421	0	29.529
			1252.88	28.072	1	0	9.325	0.75	0.407	5.893	21.222	0.322	26.774	0.793	98.864	39.397	0	0	12.435	0	29.525
			1253.88	28.072	1	0	9.321	0.748	0.407	5.897	21.194	0.322	26.761	0.792	98.794	39.411	0	0	12.459	0	29.514
			1254.88	28.072	1	0	9.313	0.746	0.407	5.898	21.166	0.322	26.749	0.791	98.725	39.425	0	0	12.479	0	29.506
			1255.88	35.133	1	0	9.303	0.745	0.407	5.895	21.153	0.322	26.745	0.791	98.665	39.43	0	0	12.491	0	29.502
			1256.88	35.133	1	0	9.306	0.744	0.407	5.9	21.139	0.322	26.745	0.79	98.565	39.451	0	0	12.511	0	29.532
			1257.88	37.822	1	0	9.311	0.743	0.408	5.906	21.124	0.322	26.744	0.79	98.466	39.471	0	0	12.533	0	29.561
			1258.88	37.822	1	0	9.311	0.742	0.408	5.91	21.111	0.322	26.748	0.789	98.366	39.492	0	0	12.55	0	29.6
			1259.88	37.822	1	0	9.314	0.741	0.408	5.911	21.112	0.322	26.765	0.789	98.287	39.513	0	0	12.567	0	29.669
			1260.88	32.779	1	0	9.337	0.742	0.41	5.939	21.067	0.323	26.732	0.788	98.232	39.532	0	0	12.583	0	29.619
			1261.88	38.495	1	0	9.357	0.743	0.412	5.964	21.024	0.324	26.703	0.787	98.176	39.55	0	0	12.594	0	29.578
			1262.88	38.495	1	0	9.374	0.744	0.413	5.986	20.985	0.325	26.676	0.787	98.12	39.569	0	0	12.601	0	29.54
			1263.88	38.495	1	0	9.383	0.744	0.414	6.005	20.943	0.326	26.646	0.786	98.13	39.571	0	0	12.617	0	29.471
			1264.88	36.982	1	0	9.399	0.744	0.416	6.027	20.902	0.327	26.612	0.785	98.137	39.564	0	0	12.625	0	29.383
			1265.88	36.141	1	0	9.414	0.745	0.417	6.049	20.862	0.328	26.579	0.785	98.144	39.557	0	0	12.633	0	29.294
			1266.88	36.141	1	0	9.504	0.746	0.422	6.115	20.834	0.331	26.561	0.784	98.151	39.55	0	0	12.74	0	29.241
			1267.88	33.704	1	0	9.594	0.747	0.426	6.18	20.811	0.334	26.548	0.784	98.157	39.543	0	0	12.849	0	29.2
			1268.88	33.704	1	0	9.678	0.746	0.43	6.237	20.802	0.337	26.564	0.783	98.178	39.532	0	0	12.967	0	29.222
			1269.88	33.284	1	0	9.764	0.746	0.434	6.294	20.796	0.34	26.584	0.782	98.199	39.52	0	0	13.088	0	29.253
			1270.88	33.284	1	0	9.859	0.746	0.439	6.357	20.791	0.343	26.604	0.781	98.22	39.509	0	0	13.222	0	29.282
			1271.88	34.796	1	0	9.913	0.73	0.44	6.381	20.789	0.344	26.639	0.78	98.278	39.43	0	0	13.583	0	29.254
			1272.88	34.796	1	0	9.972	0.714	0.442	6.403	20.801	0.344	26.677	0.78	98.401	39.326	0	0	13.97	0	29.194
			1273.88	34.208	1	0	9.992	0.698	0.442	6.41	20.778	0.345	26.674	0.779	98.523	39.221	0	0	14.319	0	29.033
			1274.88	34.208	1	0	10.015	0.682	0.443	6.419	20.754	0.345	26.669	0.778	98.646	39.117	0	0	14.688	0	28.865
			1275.88	39.083	1	0	10.038	0.666	0.443	6.427	20.731	0.345	26.664	0.777	98.769	39.013	0	0	15.076	0	28.695
			1276.88	39.083	1	0	10.067	0.66	0.445	6.449	20.705	0.346	26.642	0.777	98.711	38.995	0	0	15.246	0	28.612
			1277.88	38.579	1	0	10.077	0.659	0.445	6.452	20.714	0.346	26.645	0.777	98.764	38.967	0	0	15.28	0	28.58
			1278.88	38.579	1	0	10.052	0.656	0.444	6.439	20.696	0.345	26.625	0.777	98.762	38.943	0	0	15.317	0	28.496
			1279.88	39.251	1	0	10.027	0.653	0.443	6.425	20.677	0.345	26.604	0.777	98.76	38.92	0	0	15.354	0	28.412
			1280.88	39.251	1	0	10.038	0.654	0.443	6.423	20.711	0.345	26.633	0.778	98.829	38.89	0	0	15.357	0	28.438
			1281.88	39.923	1	0	10.071	0.654	0.444	6.434	20.745	0.345	26.662	0.778	98.899	38.86	0	0	15.395	0	28.461
			1282.88	39.923	1	0	10.105	0.655	0.445	6.445	20.779	0.346	26.69	0.779	98.968	38.83	0	0	15.432	0	28.485
			1283.88	38.242	1	0	10.153	0.657	0.446	6.47	20.806	0.348	26.7	0.779	99.065	38.802	0	0	15.446	0	28.471
			1284.88	38.242	1	0	10.206	0.66	0.448	6.5	20.825	0.35	26.698	0.78	99.121	38.791	0	0	15.459	0	28.449
			1285.88	39.419	1	0	10.311	0.666	0.452	6.558	20.87	0.354	26.698	0.782	99.232	38.767	0	0	15.487	0	28.42
			1286.88	39.419	1	0	10.311	0.666	0.452	6.558	20.87	0.354	26.698	0.782	99.232	38.767	0	0	15.487	0	28.42
			1287.88	39.167	1	0	10.343	0.668	0.454	6.58	20.871	0.355	26.685	0.782	99.304	38.747	0	0	15.494	0	28.358
			1288.88	39.167	1	0	10.376	0.669	0.456	6.602	20.873	0.356	26.671	0.783	99.376	38.726	0	0	15.501	0	28.297
			1289.88	39.335	1	0	10.414	0.671	0.457	6.627	20.875	0.358	26.658	0.783	99.448	38.705	0	0	15.516	0	28.237
			1290.88	39.335	1	0	10.381	0.673	0.456	6.614	20.855	0.358	26.619	0.783	99.519	38.684	0	0	15.425	0	28.112
			1291.88	37.822	1	0	10.324	0.673	0.454	6.574	20.868	0.356	26.612	0.784	99.568	38.665	0	0	15.337	0	28.068
			1292.88	37.822	1	0	10.267	0.673	0.451	6.533	20.881	0.354	26.606	0.785	99.617	38.647	0	0	15.25	0	28.027
			1293.88	36.141	1	0	10.411	0.691	0.455	6.589	21.043	0.358	26.722	0.787	99.834	38.584	0	0	15.073	0	28.216
			1294.88	36.141	1	0	10.643	0.708	0.463	6.711	21.166	0.366	26.774	0.791	100.052	38.522	0	0	15.027	0	28.249
			1295.88	36.477	1	0	10.867	0.725	0.471	6.829	21.28	0.374	26.823	0.793	100.272	38.469	0	0	14.993	0	28.285
			1296.88	38.158	1	0	10.908	0.725	0.471	6.827	21.368	0.375	26.848	0.796	100.464	38.432	0	0	15.04	0	28.288
			1297.88	38.158	1	0	10.944	0.726	0.471	6.822	21.456	0.376	26.872	0.798	100.657	38.394	0	0	15.079	0	28.29
			1298.88	38.158	1	0	10.958	0.726	0.469	6.803	21.545	0.376	26.9	0.801	100.849	38.357	0	0	15.089	0	28.301
			1299.88	39.083	1	0	10.982	0.728	0.469	6.794	21.624	0.377	26.907	0.804	101.027	38.325	0	0	15.089	0	28.268
			1300.88	38.495	1	0	11.005	0.729	0.468	6.784	21.704	0.378	26.913	0.806	101.206	38.293	0	0	15.089	0	28.234
			1301.88	38.495	1	0	11.071	0.736	0.471	6.819	21.739	0.381	26.853	0.81	101.403	38.274	0	0	15.035	0	28.061
			1302.88	38.747	1	0	11.149	0.743	0.474	6.863	21.77	0.385	26.788	0.813	101.599	38.255	0	0	14.998	0	27.873
			1303.88	38.747	1	0	11.223	0.75	0.477	6.908	21.789	0.389	26.723	0.815	101.731	38.262	0	0	14.955	0	27.723
			1304.88	38.747	1	0	11.25	0.751	0.476	6.904	21.855	0.39	26.725	0.818	101.849	38.255	0	0	14.974	0	27.717
			1305.88	31.855	1	0	11.276	0.752	0.476	6.899	21.922	0.39	26.729	0.82	101.968	38.249	0	0	14.991	0	27.716
			1306.88	31.855	1	0	11.302	0.753	0.476	6.895	21.99	0.391	26.733	0.823	102.086	38.242	0	0	15.009	0	27.714
			1307.88	31.855	1	0	11.274	0.755	0.474	6.866	22.033	0.391	26.722	0.825	102.204	38.237	0	0	14.937	0	27.679
			1308.88	48.581	1	0	11.247	0.757	0.472	6.837	22.078	0.39	26.712	0.827	102.322	38.232	0	0	14.865	0	27.645
			1309.88	60.516	1	0	11.206	0.76	0.47	6.818	22.067	0.389	26.652	0.828	102.278	38.306	0	0	14.738	0	27.611
			1310.88	60.516	1	0	11.165	0.764	0.469	6.798	22.057	0.389	26.594	0.829	102.234	38.381	0	0	14.614	0	27.58
			1311.88	38.915	1	0	11.174	0.766	0.47	6.807	22.05	0.39	26.559	0.83	102.153	38.455	0	0	14.586	0	27.605
			1312.88	38.915	1	0	11.167	0.768	0.47	6.807	22.043	0.39	26.522	0.831	102.072	38.529	0	0	14.539	0	27.627
			1313.88	36.561	1	0	11.156	0.767	0.469	6.8	22.041	0.39	26.516	0.831	102.095	38.533	0	0	14.544	0	27.62
			1314.88	36.561	1	0	11.144	0.766	0.469	6.793	22.038	0.39	26.51	0.831	102.118	38.538	0	0	14.548	0	27.613
			1315.88	36.561	1	0	11.127	0.763	0.468	6.777	22.05	0.389	26.523	0.831	102.248	38.515	0	0	14.575	0	27.61
			1316.88	45.723	1	0	11.127	0.763	0.468	6.777	22.05	0.389	26.523	0.831	102.248	38.515	0	0	14.575	0	27.61
			1317.88	47.236	1	0	11.115	0.762	0.467	6.773	22.037	0.388	26.518	0.831	102.287	38.513	0	0	14.587	0	27.595
			1318.88	47.236	1	0	11.096	0.761	0.466	6.761	22.036	0.388	26.511	0.831	102.35	38.503	0	0	14.58	0	27.564
			1319.88	38.495	1	0	11.076	0.76	0.466	6.748	22.034	0.387	26.503	0.831	102.412	38.494	0	0	14.572	0	27.533
			1320.88	38.495	1	0	11.051	0.758	0.465	6.734	22.026	0.386	26.487	0.832	102.463	38.482	0	0	14.58	0	27.475
			1321.88	38.495	1	0	11.098	0.756	0.466	6.759	22.035	0.388	26.498	0.832	102.514	38.471	0	0	14.682	0	27.487
			1322.88	32.611	1	0	11.146	0.754	0.468	6.783	22.045	0.389	26.511	0.832	102.565	38.459	0	0	14.786	0	27.503
			1323.88	32.611	1	0	11.144	0.752	0.468	6.781	22.043	0.389	26.504	0.832	102.616	38.448	0	0	14.825	0	27.468
			1324.88	32.695	1	0	10.955	0.732	0.461	6.686	21.929	0.383	26.404	0.831	102.498	38.48	0	0	14.96	0	27.283
			1325.88	32.695	1	0	10.669	0.713	0.45	6.525	21.836	0.373	26.332	0.829	102.38	38.513	0	0	14.968	0	27.162
			1326.88	38.074	1	0	10.499	0.705	0.443	6.424	21.804	0.367	26.325	0.828	102.273	38.561	0	0	14.884	0	27.221
			1327.88	38.074	1	0	10.566	0.714	0.447	6.477	21.787	0.37	26.351	0.827	102.195	38.594	0	0	14.795	0	27.331
			1328.88	36.898	1	0	10.631	0.723	0.451	6.53	21.767	0.372	26.374	0.825	102.116	38.626	0	0	14.708	0	27.434
			1329.88	36.898	1	0	10.625	0.721	0.451	6.536	21.728	0.372	26.367	0.824	102.046	38.635	0	0	14.742	0	27.431
			1330.88	37.402	1	0	10.618	0.719	0.451	6.542	21.689	0.371	26.36	0.823	101.977	38.645	0	0	14.776	0	27.428
			1331.88	37.402	1	0	10.609	0.716	0.452	6.547	21.649	0.371	26.352	0.822	101.907	38.654	0	0	14.808	0	27.422
			1332.88	37.654	1	0	10.546	0.709	0.449	6.501	21.654	0.368	26.405	0.82	101.819	38.649	0	0	14.877	0	27.548
			1333.88	36.561	1	0	10.473	0.702	0.445	6.447	21.662	0.364	26.47	0.818	101.71	38.663	0	0	14.928	0	27.727
			1334.88	36.561	1	0	10.399	0.694	0.441	6.394	21.669	0.36	26.535	0.817	101.602	38.677	0	0	14.979	0	27.904
			1335.88	36.225	1	0	10.376	0.693	0.441	6.389	21.633	0.359	26.538	0.815	101.507	38.705	0	0	14.968	0	27.954
			1336.88	36.225	1	0	10.23	0.692	0.436	6.324	21.546	0.355	26.476	0.814	101.412	38.733	0	0	14.78	0	27.844
			1337.88	36.225	1	0	10.088	0.691	0.432	6.259	21.464	0.351	26.421	0.812	101.317	38.76	0	0	14.596	0	27.752
			1338.88	31.519	1	0	9.999	0.69	0.43	6.227	21.384	0.349	26.361	0.811	101.222	38.788	0	0	14.49	0	27.647
			1339.88	31.519	1	0	9.913	0.689	0.427	6.195	21.305	0.346	26.303	0.81	101.127	38.816	0	0	14.385	0	27.549
			1340.88	31.519	1	0	9.849	0.686	0.425	6.162	21.273	0.344	26.284	0.809	101.194	38.765	0	0	14.354	0	27.425
			1341.88	42.445	1	0	9.995	0.712	0.429	6.215	21.474	0.348	26.484	0.811	101.345	38.728	0	0	14.044	0	27.858
			1342.88	48.412	1	0	10.084	0.737	0.43	6.238	21.649	0.35	26.655	0.812	101.495	38.691	0	0	13.677	0	28.209
			1343.88	48.412	1	0	10.24	0.763	0.434	6.295	21.845	0.353	26.843	0.814	101.646	38.654	0	0	13.423	0	28.594
			1344.88	37.654	1	0	10.398	0.792	0.439	6.359	22.023	0.358	26.98	0.816	101.692	38.686	0	0	13.137	0	28.951
			1345.88	37.654	1	0	10.549	0.82	0.443	6.422	22.181	0.363	27.094	0.819	101.738	38.719	0	0	12.862	0	29.246
			1346.88	37.402	1	0	10.576	0.83	0.444	6.435	22.209	0.364	27.076	0.82	101.775	38.751	0	0	12.749	0	29.243
			1347.88	37.402	1	0	10.601	0.839	0.445	6.448	22.236	0.366	27.056	0.822	101.812	38.784	0	0	12.637	0	29.236
			1348.88	37.654	1	0	10.613	0.849	0.445	6.449	22.277	0.367	27.043	0.824	101.875	38.807	0	0	12.508	0	29.23
			1349.88	37.654	1	0	10.633	0.858	0.445	6.455	22.314	0.368	27.025	0.826	101.937	38.83	0	0	12.391	0	29.211
			1350.88	37.654	1	0	10.652	0.868	0.446	6.462	22.349	0.369	27.005	0.828	102	38.853	0	0	12.277	0	29.188
			1351.88	26.812	1	0	10.607	0.875	0.444	6.432	22.371	0.368	26.987	0.829	102.058	38.89	0	0	12.119	0	29.19
			1352.88	26.812	1	0	10.563	0.883	0.442	6.402	22.395	0.367	26.97	0.83	102.116	38.927	0	0	11.966	0	29.198
			1353.88	26.812	1	0	10.562	0.89	0.441	6.393	22.437	0.367	26.974	0.832	102.174	38.964	0	0	11.863	0	29.252
			1354.88	26.812	1	0	10.599	0.898	0.442	6.41	22.467	0.368	26.969	0.833	102.232	39.001	0	0	11.804	0	29.285
			1355.88	26.812	1	0	10.594	0.896	0.44	6.383	22.552	0.367	27.04	0.834	102.329	38.96	0	0	11.824	0	29.394
			1356.88	42.193	1	0	10.59	0.894	0.439	6.355	22.638	0.366	27.111	0.835	102.426	38.918	0	0	11.844	0	29.504
			1357.88	42.193	1	0	10.49	0.88	0.432	6.265	22.724	0.361	27.19	0.836	102.512	38.86	0	0	11.918	0	29.622
			1358.88	48.328	1	0	10.347	0.866	0.424	6.141	22.841	0.354	27.302	0.837	102.598	38.802	0	0	11.944	0	29.813
			1359.88	48.328	1	0	10.203	0.852	0.415	6.017	22.962	0.348	27.416	0.838	102.683	38.744	0	0	11.971	0	30.007
			1360.88	48.328	1	0	10.182	0.853	0.414	6.005	22.961	0.347	27.417	0.837	102.653	38.767	0	0	11.934	0	30.044
			1361.88	39.755	1	0	10.165	0.854	0.414	5.996	22.959	0.346	27.418	0.837	102.623	38.791	0	0	11.902	0	30.079
			1362.88	39.755	1	0	10.149	0.855	0.413	5.988	22.956	0.346	27.419	0.837	102.593	38.814	0	0	11.871	0	30.115
			1363.88	37.738	1	0	10.134	0.856	0.413	5.98	22.953	0.345	27.42	0.837	102.563	38.837	0	0	11.841	0	30.151
			1364.88	37.738	1	0	10.096	0.855	0.411	5.95	22.979	0.344	27.453	0.837	102.537	38.841	0	0	11.813	0	30.233
			1365.88	37.738	1	0	10.059	0.854	0.409	5.921	23.007	0.342	27.486	0.837	102.512	38.846	0	0	11.785	0	30.318
			1366.88	30.846	1	0	10.007	0.852	0.406	5.882	23.038	0.34	27.526	0.837	102.486	38.851	0	0	11.74	0	30.416
			1367.88	30.846	1	0	10.05	0.851	0.407	5.903	23.052	0.341	27.554	0.837	102.461	38.855	0	0	11.805	0	30.488
			1368.88	34.628	1	0	10.129	0.853	0.411	5.961	23.01	0.344	27.531	0.836	102.447	38.858	0	0	11.874	0	30.439
			1369.88	34.628	1	0	10.208	0.855	0.415	6.019	22.971	0.347	27.512	0.835	102.433	38.86	0	0	11.943	0	30.396
			1370.88	26.56	1	0	10.303	0.857	0.42	6.087	22.926	0.35	27.487	0.834	102.41	38.862	0	0	12.029	0	30.342
			1371.88	26.56	1	0	10.399	0.858	0.425	6.156	22.885	0.354	27.467	0.833	102.387	38.865	0	0	12.117	0	30.297
			1372.88	26.139	1	0	10.3	0.828	0.421	6.108	22.786	0.35	27.414	0.831	102.313	38.821	0	0	12.434	0	30.137
			1373.88	26.139	1	0	10.196	0.799	0.418	6.061	22.67	0.347	27.342	0.829	102.239	38.777	0	0	12.768	0	29.926
			1374.88	26.139	1	0	10.004	0.769	0.412	5.971	22.511	0.341	27.224	0.827	102.164	38.733	0	0	13.015	0	29.603
			1375.88	35.553	1	0	9.805	0.739	0.406	5.882	22.328	0.335	27.077	0.825	102.09	38.689	0	0	13.273	0	29.207
			1376.88	35.973	1	0	9.652	0.714	0.403	5.842	22.068	0.331	26.854	0.822	101.949	38.689	0	0	13.517	0	28.685
			1377.88	35.973	1	0	9.63	0.709	0.404	5.849	21.978	0.331	26.811	0.82	101.817	38.689	0	0	13.59	0	28.582
			1378.88	35.973	1	0	9.623	0.703	0.405	5.868	21.876	0.331	26.753	0.818	101.678	38.689	0	0	13.686	0	28.445
			1379.88	32.359	1	0	9.636	0.698	0.407	5.898	21.776	0.332	26.696	0.816	101.539	38.689	0	0	13.81	0	28.309
			1380.88	32.359	1	0	9.597	0.688	0.406	5.884	21.716	0.33	26.682	0.814	101.479	38.647	0	0	13.948	0	28.212
			1381.88	30.594	1	0	9.584	0.678	0.406	5.889	21.641	0.33	26.649	0.812	101.435	38.605	0	0	14.127	0	28.069
			1382.88	30.594	1	0	9.649	0.672	0.409	5.932	21.609	0.332	26.647	0.811	101.407	38.552	0	0	14.36	0	27.985
			1383.88	37.234	1	0	9.749	0.667	0.415	6.014	21.522	0.336	26.585	0.81	101.345	38.515	0	0	14.607	0	27.779
			1384.88	37.234	1	0	9.803	0.663	0.419	6.075	21.411	0.339	26.497	0.808	101.282	38.478	0	0	14.79	0	27.51
			1385.88	39.167	1	0	9.845	0.658	0.423	6.124	21.316	0.341	26.426	0.807	101.219	38.441	0	0	14.956	0	27.282
			1386.88	39.167	1	0	9.945	0.663	0.429	6.218	21.222	0.346	26.339	0.806	101.118	38.482	0	0	14.998	0	27.133
			1387.88	33.62	1	0	10.003	0.666	0.433	6.272	21.169	0.348	26.314	0.804	101.009	38.513	0	0	15.024	0	27.119
			1388.88	33.62	1	0	10.067	0.669	0.437	6.329	21.122	0.351	26.295	0.803	100.9	38.543	0	0	15.058	0	27.118
			1389.88	32.275	1	0	10.125	0.671	0.44	6.381	21.077	0.353	26.277	0.802	100.791	38.573	0	0	15.082	0	27.118
			1390.88	32.275	1	0	10.182	0.674	0.444	6.433	21.033	0.356	26.259	0.801	100.682	38.603	0	0	15.107	0	27.121
			1391.88	41.016	1	0	10.208	0.673	0.445	6.448	21.035	0.356	26.291	0.8	100.726	38.55	0	0	15.161	0	27.119
			1392.88	41.016	1	0	10.229	0.673	0.446	6.46	21.037	0.356	26.321	0.799	100.77	38.496	0	0	15.209	0	27.112
			1393.88	43.201	1	0	10.233	0.672	0.446	6.461	21.04	0.356	26.35	0.798	100.814	38.443	0	0	15.232	0	27.105
			1394.88	43.201	1	0	10.237	0.671	0.446	6.462	21.044	0.356	26.38	0.798	100.858	38.39	0	0	15.255	0	27.098
			1395.88	35.133	1	0	10.264	0.671	0.447	6.473	21.065	0.356	26.431	0.797	100.895	38.344	0	0	15.289	0	27.153
			1396.88	38.663	1	0	10.316	0.672	0.448	6.499	21.085	0.357	26.482	0.796	100.932	38.297	0	0	15.359	0	27.206
			1397.88	38.663	1	0	10.389	0.672	0.451	6.536	21.117	0.359	26.543	0.796	100.969	38.251	0	0	15.461	0	27.286
			1398.88	45.555	1	0	10.556	0.676	0.46	6.666	21.051	0.366	26.48	0.795	100.988	38.225	0	0	15.604	0	27.094
			1399.88	45.555	1	0	10.685	0.678	0.467	6.765	21.001	0.371	26.427	0.795	100.995	38.202	0	0	15.756	0	26.928
			1400.88	43.454	1	0	10.816	0.68	0.474	6.864	20.956	0.376	26.381	0.794	101.002	38.179	0	0	15.91	0	26.781
			1401.88	43.454	1	0	10.859	0.678	0.475	6.878	20.989	0.377	26.399	0.795	101.087	38.123	0	0	16.017	0	26.74
			1402.88	36.309	1	0	10.902	0.676	0.476	6.893	21.023	0.378	26.418	0.796	101.173	38.068	0	0	16.126	0	26.702
			1403.88	36.309	1	0	10.96	0.677	0.478	6.928	21.033	0.38	26.424	0.796	101.226	38.045	0	0	16.184	0	26.682
			1404.88	35.553	1	0	11.019	0.678	0.48	6.962	21.044	0.382	26.431	0.796	101.28	38.022	0	0	16.242	0	26.664
			1405.88	35.553	1	0	11.094	0.68	0.483	7.004	21.063	0.385	26.447	0.796	101.333	37.998	0	0	16.324	0	26.669
			1406.88	38.158	1	0	11.205	0.692	0.487	7.064	21.128	0.388	26.524	0.797	101.314	38.04	0	0	16.201	0	26.92
			1407.88	38.158	1	0	11.254	0.698	0.488	7.074	21.207	0.389	26.614	0.797	101.363	38.038	0	0	16.113	0	27.134
			1408.88	36.141	1	0	11.303	0.705	0.489	7.085	21.285	0.39	26.701	0.797	101.412	38.035	0	0	16.026	0	27.342
			1409.88	36.141	1	0	11.331	0.712	0.489	7.084	21.359	0.39	26.784	0.797	101.467	38.033	0	0	15.911	0	27.538
			1410.88	34.292	1	0	11.296	0.71	0.486	7.041	21.416	0.388	26.838	0.798	101.629	37.973	0	0	15.913	0	27.577
			1411.88	37.15	1	0	11.317	0.712	0.486	7.043	21.454	0.388	26.871	0.798	101.713	37.954	0	0	15.901	0	27.627
			1412.88	37.15	1	0	11.3	0.714	0.485	7.024	21.485	0.387	26.894	0.799	101.78	37.936	0	0	15.834	0	27.654
			1413.88	53.96	1	0	11.283	0.716	0.483	7.005	21.516	0.386	26.918	0.799	101.847	37.917	0	0	15.768	0	27.682
			1414.88	55.052	1	0	11.229	0.713	0.479	6.939	21.613	0.383	27.006	0.8	101.921	37.885	0	0	15.74	0	27.843
			1415.88	55.052	1	0	11.175	0.711	0.474	6.872	21.712	0.38	27.096	0.801	101.995	37.852	0	0	15.711	0	28.008
			1416.88	41.773	1	0	11.147	0.709	0.471	6.822	21.809	0.378	27.184	0.802	102.065	37.82	0	0	15.718	0	28.166
			1417.88	41.773	1	0	11.118	0.707	0.467	6.772	21.909	0.375	27.272	0.803	102.134	37.788	0	0	15.725	0	28.326
			1418.88	39.839	1	0	11.132	0.707	0.467	6.774	21.929	0.376	27.263	0.804	102.22	37.767	0	0	15.745	0	28.272
			1419.88	39.839	1	0	11.145	0.707	0.468	6.776	21.949	0.377	27.253	0.805	102.306	37.746	0	0	15.764	0	28.217
			1420.88	39.839	1	0	11.083	0.707	0.465	6.743	21.934	0.375	27.204	0.806	102.396	37.725	0	0	15.678	0	28.071
			1421.88	42.949	1	0	11.022	0.707	0.463	6.71	21.921	0.374	27.157	0.807	102.486	37.704	0	0	15.592	0	27.928
			1422.88	42.949	1	0	10.934	0.706	0.46	6.662	21.901	0.372	27.096	0.808	102.53	37.709	0	0	15.479	0	27.792
			1423.88	42.949	1	0	11.016	0.723	0.463	6.711	21.946	0.375	27.106	0.81	102.514	37.776	0	0	15.245	0	27.914
			1424.88	42.949	1	0	11.113	0.739	0.467	6.771	21.982	0.379	27.111	0.811	102.498	37.843	0	0	15.041	0	28.021
			1425.88	35.553	1	0	11.24	0.755	0.473	6.85	22.017	0.384	27.113	0.812	102.482	37.91	0	0	14.886	0	28.119
			1426.88	35.553	1	0	11.367	0.772	0.479	6.939	22.02	0.389	27.072	0.813	102.489	37.971	0	0	14.724	0	28.104
			1427.88	35.217	1	0	11.465	0.789	0.484	7.012	22.016	0.394	27.023	0.815	102.496	38.031	0	0	14.533	0	28.065
			1428.88	35.217	1	0	11.434	0.795	0.483	7.002	21.999	0.395	26.942	0.817	102.565	38.073	0	0	14.38	0	27.929
			1429.88	33.62	1	0	11.317	0.797	0.476	6.899	22.102	0.39	27	0.819	102.653	38.093	0	0	14.197	0	28.098
			1430.88	33.62	1	0	11.219	0.799	0.469	6.801	22.23	0.385	27.086	0.821	102.741	38.114	0	0	14.039	0	28.334
			1431.88	34.46	1	0	11.122	0.801	0.463	6.703	22.366	0.381	27.179	0.823	102.829	38.135	0	0	13.884	0	28.586
			1432.88	34.46	1	0	11.039	0.801	0.459	6.646	22.389	0.377	27.199	0.823	102.799	38.188	0	0	13.786	0	28.715
			1433.88	36.646	1	0	10.958	0.8	0.455	6.589	22.415	0.374	27.223	0.823	102.769	38.242	0	0	13.689	0	28.852
			1434.88	36.646	1	0	10.88	0.8	0.451	6.538	22.43	0.372	27.232	0.824	102.739	38.295	0	0	13.597	0	28.952
			1435.88	29.585	1	0	10.804	0.8	0.448	6.487	22.447	0.369	27.243	0.824	102.709	38.348	0	0	13.506	0	29.059
			1436.88	29.585	1	0	10.724	0.798	0.443	6.427	22.485	0.365	27.291	0.824	102.676	38.381	0	0	13.435	0	29.221
			1437.88	29.585	1	0	10.61	0.786	0.438	6.35	22.49	0.361	27.292	0.824	102.716	38.348	0	0	13.504	0	29.184
			1438.88	46.984	1	0	10.498	0.773	0.433	6.274	22.493	0.357	27.29	0.824	102.75	38.316	0	0	13.576	0	29.139
			1439.88	46.984	1	0	10.384	0.761	0.428	6.198	22.493	0.353	27.285	0.824	102.785	38.283	0	0	13.649	0	29.084
			1440.88	50.262	1	0	10.266	0.746	0.422	6.112	22.517	0.348	27.302	0.825	102.843	38.225	0	0	13.757	0	29.043
			1441.88	50.262	1	0	10.209	0.741	0.419	6.067	22.543	0.345	27.336	0.825	102.794	38.225	0	0	13.781	0	29.123
			1442.88	50.262	1	0	10.136	0.735	0.415	6.014	22.564	0.342	27.362	0.825	102.75	38.225	0	0	13.783	0	29.186
			1443.88	35.469	1	0	10.066	0.73	0.412	5.964	22.585	0.339	27.39	0.825	102.706	38.225	0	0	13.79	0	29.25
			1444.88	35.469	1	0	10.062	0.73	0.412	5.974	22.539	0.34	27.349	0.824	102.63	38.258	0	0	13.778	0	29.203
			1445.88	37.402	1	0	10.062	0.733	0.413	5.993	22.475	0.34	27.299	0.823	102.581	38.288	0	0	13.73	0	29.133
			1446.88	37.402	1	0	10.083	0.735	0.416	6.026	22.404	0.342	27.242	0.822	102.533	38.318	0	0	13.711	0	29.044
			1447.88	31.519	1	0	10.096	0.738	0.418	6.054	22.335	0.343	27.186	0.822	102.489	38.348	0	0	13.683	0	28.958
			1448.88	31.519	1	0	10.136	0.742	0.421	6.103	22.252	0.346	27.099	0.821	102.384	38.413	0	0	13.655	0	28.849
			1449.88	30.678	1	0	10.177	0.747	0.424	6.14	22.22	0.348	27.06	0.821	102.271	38.478	0	0	13.631	0	28.852
			1450.88	30.678	1	0	10.219	0.751	0.426	6.177	22.189	0.35	27.021	0.821	102.158	38.543	0	0	13.607	0	28.856
			1451.88	29.081	1	0	10.265	0.755	0.429	6.211	22.176	0.352	27.003	0.821	102.039	38.608	0	0	13.589	0	28.907
			1452.88	29.081	1	0	10.311	0.76	0.431	6.245	22.163	0.354	26.984	0.821	101.921	38.672	0	0	13.57	0	28.958
			1453.88	29.249	1	0	10.356	0.764	0.433	6.28	22.15	0.356	26.966	0.821	101.803	38.737	0	0	13.552	0	29.009
			1454.88	29.249	1	0	10.4	0.77	0.434	6.293	22.208	0.357	27.007	0.822	101.838	38.73	0	0	13.507	0	29.093
			1455.88	27.484	1	0	10.443	0.776	0.435	6.307	22.265	0.358	27.047	0.823	101.873	38.723	0	0	13.463	0	29.174
			1456.88	27.484	1	0	10.519	0.781	0.438	6.345	22.307	0.361	27.063	0.824	101.907	38.716	0	0	13.461	0	29.197
			1457.88	26.139	1	0	10.595	0.787	0.44	6.382	22.347	0.363	27.078	0.825	101.942	38.709	0	0	13.46	0	29.219
			1458.88	26.139	1	0	10.448	0.77	0.432	6.263	22.418	0.357	27.128	0.826	102.067	38.638	0	0	13.565	0	29.24
			1459.88	36.982	1	0	10.421	0.764	0.43	6.226	22.479	0.355	27.189	0.827	102.13	38.584	0	0	13.64	0	29.306
			1460.88	36.982	1	0	10.403	0.758	0.427	6.194	22.543	0.354	27.251	0.827	102.192	38.531	0	0	13.729	0	29.373
			1461.88	39.587	1	0	10.366	0.752	0.424	6.151	22.603	0.351	27.309	0.828	102.255	38.478	0	0	13.792	0	29.431
			1462.88	39.587	1	0	10.296	0.738	0.418	6.053	22.78	0.346	27.491	0.829	102.479	38.267	0	0	13.955	0	29.543
			1463.88	43.285	1	0	10.278	0.73	0.413	5.988	22.966	0.343	27.661	0.83	102.753	38.056	0	0	14.082	0	29.62
			1464.88	43.285	1	0	10.216	0.722	0.408	5.906	23.125	0.339	27.802	0.832	103.026	37.846	0	0	14.15	0	29.626
			1465.88	43.285	1	0	10.163	0.714	0.402	5.828	23.289	0.335	27.948	0.833	103.299	37.635	0	0	14.232	0	29.642
			1466.88	35.721	1	0	10.109	0.706	0.397	5.751	23.457	0.331	28.095	0.835	103.573	37.424	0	0	14.315	0	29.656
			1467.88	35.721	1	0	10.177	0.717	0.4	5.8	23.443	0.335	28.032	0.836	103.547	37.48	0	0	14.192	0	29.599
			1468.88	35.721	1	0	10.244	0.728	0.404	5.85	23.427	0.338	27.966	0.838	103.522	37.535	0	0	14.07	0	29.534
			1469.88	49.421	1	0	10.331	0.739	0.408	5.911	23.411	0.342	27.899	0.839	103.501	37.591	0	0	13.98	0	29.463
			1470.88	49.421	1	0	10.418	0.75	0.412	5.972	23.392	0.346	27.829	0.841	103.48	37.646	0	0	13.891	0	29.386
			1471.88	57.07	1	0	10.504	0.763	0.417	6.043	23.341	0.351	27.73	0.842	103.436	37.727	0	0	13.768	0	29.277
			1472.88	57.07	1	0	10.552	0.773	0.422	6.11	23.216	0.355	27.562	0.842	103.35	37.813	0	0	13.656	0	29.015
			1473.88	28.829	1	0	10.614	0.782	0.427	6.184	23.097	0.36	27.404	0.843	103.26	37.899	0	0	13.566	0	28.771
			1474.88	28.829	1	0	10.671	0.792	0.432	6.255	22.977	0.364	27.246	0.843	103.17	37.985	0	0	13.471	0	28.523
			1475.88	29.669	1	0	10.664	0.796	0.432	6.266	22.931	0.365	27.158	0.844	103.112	38.038	0	0	13.394	0	28.393
			1476.88	29.669	1	0	10.603	0.792	0.429	6.215	22.978	0.363	27.18	0.845	103.144	38.015	0	0	13.387	0	28.412
			1477.88	19.836	1	0	10.521	0.788	0.424	6.149	23.034	0.359	27.208	0.847	103.177	37.991	0	0	13.352	0	28.447
			1478.88	19.836	1	0	10.439	0.784	0.42	6.084	23.092	0.356	27.238	0.848	103.209	37.968	0	0	13.318	0	28.486
			1479.88	16.726	1	0	10.333	0.778	0.414	5.998	23.171	0.351	27.305	0.849	103.302	37.91	0	0	13.284	0	28.559
			1480.88	16.726	1	0	10.223	0.772	0.407	5.905	23.27	0.346	27.398	0.849	103.336	37.873	0	0	13.251	0	28.725
			1481.88	16.726	1	0	10.114	0.765	0.401	5.813	23.373	0.341	27.495	0.85	103.371	37.836	0	0	13.218	0	28.899
			1482.88	37.99	1	0	10.062	0.759	0.397	5.761	23.445	0.338	27.566	0.851	103.406	37.799	0	0	13.26	0	29.011
			1483.88	37.99	1	0	10.009	0.752	0.394	5.709	23.518	0.335	27.637	0.851	103.441	37.762	0	0	13.301	0	29.122
			1484.88	40.26	1	0	9.955	0.746	0.39	5.657	23.591	0.332	27.709	0.851	103.475	37.725	0	0	13.343	0	29.232
			1485.88	40.26	1	0	9.78	0.726	0.384	5.568	23.49	0.327	27.62	0.85	103.404	37.716	0	0	13.471	0	29.019
			1486.88	40.26	1	0	9.601	0.706	0.378	5.48	23.376	0.321	27.517	0.85	103.332	37.707	0	0	13.601	0	28.77
			1487.88	39.419	1	0	9.363	0.686	0.369	5.349	23.296	0.313	27.454	0.849	103.26	37.697	0	0	13.652	0	28.61
			1488.88	39.419	1	0	9.048	0.666	0.358	5.182	23.177	0.303	27.337	0.848	103.188	37.688	0	0	13.591	0	28.321
			1489.88	38.915	1	0	8.972	0.668	0.357	5.172	23.036	0.302	27.219	0.846	103.026	37.744	0	0	13.425	0	28.131
			1490.88	38.915	1	0	8.898	0.671	0.356	5.161	22.9	0.301	27.106	0.845	102.864	37.799	0	0	13.263	0	27.949
			1491.88	27.82	1	0	8.818	0.673	0.355	5.146	22.769	0.299	27	0.843	102.702	37.855	0	0	13.094	0	27.784
			1492.88	27.82	1	0	8.741	0.676	0.354	5.131	22.642	0.298	26.899	0.842	102.54	37.91	0	0	12.93	0	27.629
			1493.88	27.82	1	0	8.945	0.715	0.365	5.289	22.59	0.306	26.903	0.84	102.262	38.133	0	0	12.515	0	27.974
			1494.88	27.82	1	0	9.136	0.753	0.376	5.446	22.503	0.315	26.863	0.838	101.984	38.355	0	0	12.126	0	28.199
			1495.88	26.644	1	0	9.418	0.792	0.391	5.669	22.377	0.327	26.768	0.836	101.706	38.577	0	0	11.891	0	28.281
			1496.88	26.644	1	0	9.69	0.831	0.406	5.891	22.234	0.339	26.647	0.834	101.428	38.8	0	0	11.664	0	28.287
			1497.88	26.392	1	0	9.726	0.839	0.411	5.957	22.086	0.342	26.512	0.833	101.224	38.969	0	0	11.59	0	28.202
			1498.88	26.392	1	0	9.663	0.83	0.407	5.904	22.12	0.339	26.58	0.832	101.321	38.892	0	0	11.639	0	28.264
			1499.88	26.392	1	0	9.6	0.821	0.404	5.852	22.154	0.336	26.648	0.831	101.419	38.816	0	0	11.689	0	28.323
			1500.88	33.536	1	0	9.517	0.812	0.399	5.787	22.192	0.332	26.726	0.83	101.516	38.74	0	0	11.716	0	28.406
			1501.88	33.536	1	0	9.434	0.803	0.395	5.722	22.23	0.327	26.805	0.829	101.613	38.663	0	0	11.743	0	28.49
			1502.88	33.536	1	0	9.341	0.793	0.39	5.653	22.257	0.323	26.878	0.828	101.65	38.596	0	0	11.779	0	28.572
			1503.88	26.98	1	0	9.281	0.786	0.386	5.589	22.351	0.319	27.012	0.827	101.729	38.524	0	0	11.808	0	28.789
			1504.88	26.98	1	0	9.24	0.779	0.382	5.538	22.442	0.316	27.144	0.827	101.808	38.452	0	0	11.863	0	28.998
			1505.88	26.98	1	0	9.203	0.772	0.379	5.49	22.533	0.313	27.276	0.826	101.887	38.381	0	0	11.924	0	29.203
			1506.88	26.98	1	0	9.171	0.763	0.376	5.448	22.605	0.31	27.393	0.825	101.958	38.293	0	0	12.017	0	29.348
			1507.88	26.98	1	0	9.193	0.763	0.377	5.468	22.576	0.311	27.386	0.824	101.94	38.281	0	0	12.055	0	29.314
			1508.88	48.16	1	0	9.215	0.762	0.379	5.488	22.548	0.312	27.378	0.824	101.921	38.269	0	0	12.094	0	29.28
			1509.88	48.16	1	0	9.237	0.761	0.38	5.507	22.52	0.313	27.372	0.823	101.903	38.258	0	0	12.133	0	29.247
			1510.88	56.649	1	0	9.272	0.763	0.383	5.544	22.458	0.314	27.347	0.821	101.766	38.283	0	0	12.155	0	29.227
			1511.88	56.649	1	0	9.311	0.765	0.386	5.588	22.381	0.316	27.296	0.82	101.687	38.288	0	0	12.176	0	29.115
			1512.88	28.577	1	0	9.35	0.767	0.389	5.631	22.306	0.318	27.246	0.819	101.609	38.293	0	0	12.197	0	29.004
			1513.88	28.577	1	0	9.392	0.768	0.392	5.676	22.232	0.32	27.196	0.817	101.53	38.297	0	0	12.222	0	28.894
			1514.88	28.577	1	0	9.449	0.772	0.396	5.746	22.104	0.323	27.103	0.816	101.428	38.33	0	0	12.24	0	28.722
			1515.88	28.577	1	0	9.507	0.776	0.401	5.816	21.98	0.327	27.013	0.814	101.326	38.362	0	0	12.258	0	28.554
			1516.88	28.577	1	0	9.503	0.775	0.402	5.822	21.947	0.326	27.009	0.813	101.238	38.376	0	0	12.265	0	28.566
			1517.88	27.904	1	0	9.499	0.774	0.402	5.827	21.914	0.326	27.005	0.811	101.15	38.39	0	0	12.272	0	28.578
			1518.88	27.904	1	0	9.494	0.773	0.402	5.833	21.881	0.326	27.001	0.81	101.062	38.404	0	0	12.278	0	28.589
			1519.88	30.258	1	0	9.738	0.781	0.414	6	21.833	0.335	27.019	0.808	100.895	38.441	0	0	12.475	0	28.683
			1520.88	30.258	1	0	9.738	0.781	0.414	6	21.833	0.335	27.019	0.808	100.895	38.441	0	0	12.475	0	28.683
			1521.88	31.434	1	0	9.877	0.784	0.421	6.094	21.81	0.339	27.028	0.807	100.812	38.459	0	0	12.595	0	28.732
			1522.88	31.35	1	0	10.018	0.788	0.427	6.189	21.793	0.344	27.045	0.806	100.728	38.478	0	0	12.716	0	28.796
			1523.88	31.35	1	0	10.118	0.787	0.43	6.228	21.87	0.346	27.143	0.806	100.731	38.445	0	0	12.864	0	28.98
			1524.88	31.35	1	0	9.988	0.757	0.424	6.149	21.801	0.341	27.085	0.805	100.687	38.404	0	0	13.2	0	28.798
			1525.88	34.46	1	0	9.805	0.727	0.417	6.044	21.701	0.335	26.991	0.804	100.643	38.362	0	0	13.491	0	28.523
			1526.88	34.46	1	0	9.531	0.697	0.407	5.892	21.56	0.326	26.856	0.803	100.599	38.32	0	0	13.676	0	28.143
			1527.88	34.46	1	0	9.279	0.669	0.399	5.78	21.317	0.319	26.617	0.801	100.342	38.39	0	0	13.867	0	27.671
			1528.88	34.46	1	0	9.302	0.671	0.402	5.825	21.214	0.321	26.532	0.8	100.01	38.513	0	0	13.853	0	27.65
			1529.88	38.999	1	0	9.367	0.674	0.407	5.898	21.104	0.325	26.437	0.798	99.679	38.635	0	0	13.902	0	27.604
			1530.88	38.999	1	0	9.433	0.676	0.412	5.971	20.997	0.328	26.346	0.797	99.348	38.758	0	0	13.951	0	27.564
			1531.88	34.544	1	0	9.499	0.679	0.417	6.045	20.894	0.332	26.258	0.796	99.017	38.881	0	0	14	0	27.531
			1532.88	34.544	1	0	9.613	0.685	0.425	6.166	20.746	0.337	26.168	0.793	98.741	38.957	0	0	14.035	0	27.425
			1533.88	34.544	1	0	9.739	0.693	0.434	6.292	20.619	0.343	26.095	0.79	98.526	39.024	0	0	14.059	0	27.346
			1534.88	40.008	1	0	9.871	0.7	0.443	6.423	20.493	0.349	26.022	0.788	98.31	39.092	0	0	14.092	0	27.264
			1535.88	43.958	1	0	9.977	0.708	0.451	6.54	20.361	0.354	25.94	0.785	98.095	39.159	0	0	14.087	0	27.157
			1536.88	43.958	1	0	10.127	0.718	0.461	6.677	20.265	0.361	25.861	0.784	97.944	39.203	0	0	14.113	0	27.024
			1537.88	43.958	1	0	10.283	0.729	0.471	6.823	20.163	0.368	25.769	0.782	97.801	39.263	0	0	14.114	0	26.876
			1538.88	33.956	1	0	10.439	0.739	0.481	6.969	20.066	0.376	25.678	0.781	97.657	39.323	0	0	14.117	0	26.73
			1539.88	33.956	1	0	10.567	0.747	0.489	7.081	20.006	0.382	25.618	0.781	97.581	39.346	0	0	14.146	0	26.605
			1540.88	29.333	1	0	10.696	0.755	0.496	7.194	19.949	0.387	25.56	0.78	97.504	39.37	0	0	14.175	0	26.487
			1541.88	29.333	1	0	10.813	0.76	0.503	7.288	19.917	0.392	25.519	0.78	97.546	39.356	0	0	14.225	0	26.355
			1542.88	36.561	1	0	10.929	0.766	0.509	7.382	19.888	0.398	25.481	0.78	97.588	39.342	0	0	14.276	0	26.231
			1543.88	36.561	1	0	10.998	0.768	0.512	7.42	19.916	0.4	25.499	0.781	97.734	39.277	0	0	14.324	0	26.175
			1544.88	41.773	1	0	11.064	0.77	0.514	7.455	19.945	0.402	25.519	0.782	97.88	39.212	0	0	14.368	0	26.128
			1545.88	41.773	1	0	11.113	0.771	0.515	7.465	20.007	0.403	25.567	0.783	98.049	39.119	0	0	14.422	0	26.11
			1546.88	41.773	1	0	11.161	0.771	0.516	7.475	20.07	0.404	25.615	0.784	98.218	39.027	0	0	14.475	0	26.092
			1547.88	50.43	1	0	11.347	0.779	0.523	7.582	20.13	0.411	25.62	0.786	98.31	39.001	0	0	14.567	0	26.06
			1548.88	50.43	1	0	11.527	0.787	0.53	7.683	20.197	0.418	25.637	0.788	98.403	38.976	0	0	14.651	0	26.056
			1549.88	51.438	1	0	11.709	0.795	0.537	7.784	20.266	0.424	25.658	0.79	98.496	38.95	0	0	14.736	0	26.062
			1550.88	51.438	1	0	11.809	0.796	0.54	7.819	20.348	0.427	25.71	0.791	98.669	38.89	0	0	14.84	0	26.102
			1551.88	54.884	1	0	11.87	0.797	0.54	7.833	20.419	0.429	25.745	0.793	98.843	38.83	0	0	14.893	0	26.1
			1552.88	57.574	1	0	11.923	0.798	0.541	7.841	20.491	0.43	25.784	0.795	99.017	38.77	0	0	14.938	0	26.107
			1553.88	57.574	1	0	11.977	0.799	0.542	7.849	20.564	0.431	25.824	0.796	99.191	38.709	0	0	14.983	0	26.114
			1554.88	51.606	1	0	12.079	0.805	0.546	7.914	20.583	0.435	25.822	0.797	99.279	38.7	0	0	14.996	0	26.086
			1555.88	51.606	1	0	12.169	0.812	0.55	7.97	20.602	0.439	25.817	0.798	99.367	38.696	0	0	14.996	0	26.06
			1556.88	51.354	1	0	12.325	0.818	0.556	8.052	20.663	0.444	25.864	0.799	99.455	38.691	0	0	15.075	0	26.168
			1557.88	51.354	1	0	12.467	0.824	0.561	8.126	20.722	0.448	25.911	0.8	99.543	38.686	0	0	15.137	0	26.273
			1558.88	41.268	1	0	12.578	0.828	0.563	8.16	20.828	0.451	26	0.801	99.844	38.57	0	0	15.198	0	26.315
			1559.88	40.764	1	0	12.71	0.836	0.567	8.219	20.91	0.455	26.058	0.802	100.087	38.499	0	0	15.211	0	26.341
			1560.88	40.764	1	0	12.779	0.844	0.569	8.249	20.962	0.458	26.078	0.804	100.33	38.427	0	0	15.15	0	26.268
			1561.88	40.764	1	0	12.865	0.851	0.572	8.288	21.017	0.46	26.101	0.805	100.573	38.355	0	0	15.109	0	26.202
			1562.88	53.792	1	0	12.95	0.859	0.575	8.327	21.07	0.463	26.123	0.807	100.816	38.283	0	0	15.068	0	26.132
			1563.88	52.699	1	0	13.01	0.862	0.575	8.336	21.152	0.465	26.141	0.809	100.999	38.258	0	0	15.086	0	26.134
			1564.88	52.699	1	0	13.071	0.865	0.576	8.344	21.233	0.467	26.159	0.812	101.182	38.232	0	0	15.104	0	26.137
			1565.88	46.395	1	0	13.121	0.868	0.576	8.346	21.316	0.469	26.175	0.814	101.365	38.207	0	0	15.111	0	26.131
			1566.88	46.395	1	0	13.172	0.871	0.576	8.348	21.398	0.471	26.19	0.817	101.548	38.181	0	0	15.117	0	26.124
			1567.88	45.471	1	0	13.169	0.873	0.575	8.331	21.441	0.471	26.184	0.819	101.666	38.179	0	0	15.09	0	26.103
			1568.88	45.471	1	0	13.082	0.871	0.569	8.242	21.524	0.467	26.217	0.821	101.847	38.154	0	0	15.013	0	26.149
			1569.88	45.471	1	0	12.995	0.87	0.563	8.154	21.61	0.463	26.252	0.823	102.028	38.128	0	0	14.938	0	26.201
			1570.88	44.126	1	0	12.938	0.872	0.559	8.101	21.659	0.461	26.262	0.825	102.139	38.14	0	0	14.84	0	26.242
			1571.88	44.126	1	0	12.882	0.874	0.555	8.048	21.71	0.459	26.274	0.826	102.25	38.151	0	0	14.743	0	26.287
			1572.88	42.613	1	0	12.771	0.87	0.549	7.959	21.758	0.455	26.288	0.828	102.315	38.172	0	0	14.672	0	26.363
			1573.88	42.613	1	0	12.661	0.867	0.543	7.871	21.808	0.45	26.305	0.829	102.38	38.193	0	0	14.601	0	26.445
			1574.88	47.152	1	0	12.622	0.867	0.541	7.848	21.804	0.449	26.284	0.83	102.343	38.265	0	0	14.557	0	26.505
			1575.88	47.152	1	0	12.587	0.867	0.54	7.827	21.799	0.448	26.262	0.83	102.306	38.337	0	0	14.518	0	26.562
			1576.88	48.833	1	0	12.529	0.866	0.538	7.798	21.78	0.447	26.236	0.83	102.276	38.385	0	0	14.473	0	26.574
			1577.88	48.833	1	0	12.48	0.864	0.536	7.772	21.763	0.445	26.214	0.83	102.246	38.434	0	0	14.438	0	26.598
			1578.88	51.943	1	0	12.344	0.856	0.53	7.675	21.784	0.439	26.266	0.829	102.292	38.415	0	0	14.425	0	26.713
			1579.88	51.943	1	0	12.215	0.847	0.523	7.583	21.802	0.434	26.314	0.829	102.338	38.397	0	0	14.421	0	26.819
			1580.88	51.774	1	0	12.116	0.839	0.519	7.516	21.805	0.429	26.364	0.827	102.32	38.399	0	0	14.444	0	26.96
			1581.88	51.774	1	0	12.03	0.833	0.515	7.467	21.78	0.425	26.374	0.826	102.215	38.432	0	0	14.444	0	27.044
			1582.88	51.774	1	0	11.943	0.827	0.512	7.417	21.755	0.422	26.385	0.825	102.111	38.464	0	0	14.444	0	27.128
			1583.88	41.689	1	0	11.864	0.821	0.509	7.374	21.728	0.419	26.391	0.823	102.007	38.496	0	0	14.453	0	27.201
			1584.88	41.689	1	0	11.772	0.814	0.505	7.319	21.707	0.415	26.403	0.822	101.907	38.529	0	0	14.453	0	27.287
			1585.88	42.109	1	0	11.679	0.808	0.501	7.264	21.687	0.412	26.414	0.821	101.808	38.561	0	0	14.453	0	27.373
			1586.88	42.109	1	0	11.507	0.802	0.495	7.177	21.615	0.406	26.361	0.82	101.708	38.589	0	0	14.352	0	27.291
			1587.88	35.385	1	0	11.338	0.795	0.489	7.089	21.546	0.401	26.313	0.819	101.609	38.617	0	0	14.253	0	27.219
			1588.88	35.385	1	0	11.183	0.789	0.484	7.01	21.479	0.396	26.266	0.818	101.509	38.645	0	0	14.17	0	27.151
			1589.88	37.15	1	0	11.03	0.783	0.478	6.931	21.413	0.391	26.223	0.817	101.409	38.672	0	0	14.089	0	27.09
			1590.88	37.15	1	0	10.855	0.773	0.471	6.827	21.373	0.384	26.211	0.815	101.368	38.656	0	0	14.049	0	27.044
			1591.88	35.385	1	0	10.681	0.762	0.464	6.723	21.334	0.378	26.201	0.814	101.326	38.64	0	0	14.01	0	27.003
			1592.88	36.225	1	0	10.707	0.784	0.462	6.7	21.506	0.376	26.408	0.814	101.423	38.61	0	0	13.653	0	27.455
			1593.88	36.225	1	0	10.824	0.806	0.464	6.721	21.719	0.378	26.659	0.815	101.521	38.58	0	0	13.428	0	28.007
			1594.88	36.225	1	0	10.923	0.829	0.464	6.725	21.95	0.378	26.926	0.815	101.622	38.55	0	0	13.179	0	28.585
			1595.88	40.596	1	0	11.018	0.852	0.464	6.728	22.173	0.379	27.181	0.816	101.724	38.52	0	0	12.938	0	29.123
			1596.88	37.57	1	0	10.928	0.844	0.458	6.645	22.253	0.374	27.275	0.816	101.785	38.489	0	0	12.945	0	29.307
			1597.88	37.57	1	0	10.82	0.837	0.452	6.55	22.337	0.369	27.373	0.816	101.845	38.459	0	0	12.932	0	29.499
			1598.88	37.57	1	0	10.712	0.829	0.445	6.456	22.423	0.364	27.475	0.816	101.905	38.429	0	0	12.919	0	29.697
			1599.88	35.637	1	0	10.657	0.825	0.443	6.417	22.432	0.361	27.491	0.816	101.903	38.422	0	0	12.925	0	29.727
			1600.88	35.637	1	0	10.602	0.82	0.44	6.379	22.44	0.359	27.506	0.816	101.9	38.415	0	0	12.931	0	29.757
			1601.88	28.409	1	0	10.513	0.817	0.436	6.324	22.442	0.356	27.512	0.816	101.826	38.452	0	0	12.872	0	29.828
			1602.88	28.409	1	0	10.426	0.814	0.433	6.269	22.445	0.353	27.52	0.816	101.752	38.489	0	0	12.814	0	29.903
			1603.88	28.409	1	0	10.383	0.816	0.431	6.246	22.436	0.352	27.504	0.816	101.724	38.517	0	0	12.728	0	29.907
			1604.88	28.409	1	0	10.34	0.818	0.429	6.224	22.429	0.35	27.49	0.816	101.697	38.545	0	0	12.643	0	29.914
			1605.88	28.409	1	0	10.291	0.818	0.427	6.192	22.438	0.348	27.51	0.816	101.664	38.545	0	0	12.575	0	29.958
			1606.88	28.409	1	0	10.242	0.819	0.425	6.16	22.448	0.347	27.531	0.815	101.632	38.545	0	0	12.507	0	30.007
			1607.88	44.714	1	0	10.213	0.821	0.424	6.138	22.468	0.345	27.545	0.816	101.592	38.568	0	0	12.445	0	30.071
			1608.88	52.615	1	0	10.165	0.822	0.421	6.105	22.488	0.344	27.559	0.816	101.553	38.591	0	0	12.36	0	30.137
			1609.88	52.615	1	0	10.118	0.824	0.419	6.072	22.51	0.342	27.576	0.816	101.514	38.615	0	0	12.276	0	30.208
			1610.88	52.615	1	0	10.116	0.83	0.42	6.081	22.481	0.342	27.549	0.816	101.407	38.679	0	0	12.192	0	30.236
			1611.88	36.73	1	0	10.092	0.835	0.419	6.066	22.492	0.342	27.547	0.817	101.365	38.723	0	0	12.088	0	30.293
			1612.88	34.796	1	0	10.112	0.84	0.42	6.086	22.475	0.343	27.516	0.817	101.303	38.767	0	0	12.039	0	30.283
			1613.88	34.796	1	0	10.132	0.845	0.421	6.106	22.457	0.344	27.485	0.817	101.24	38.811	0	0	11.991	0	30.272
			1614.88	34.796	1	0	10.153	0.85	0.423	6.125	22.439	0.345	27.453	0.817	101.178	38.855	0	0	11.942	0	30.26
			1615.88	34.796	1	0	10.161	0.852	0.424	6.139	22.409	0.346	27.43	0.817	101.134	38.879	0	0	11.93	0	30.238
			1616.88	32.191	1	0	10.168	0.853	0.425	6.152	22.38	0.347	27.407	0.817	101.104	38.902	0	0	11.917	0	30.218
			1617.88	32.191	1	0	10.241	0.855	0.428	6.206	22.351	0.349	27.389	0.816	101.074	38.925	0	0	11.981	0	30.21
			1618.88	31.35	1	0	10.316	0.856	0.432	6.259	22.324	0.352	27.374	0.816	101.043	38.948	0	0	12.046	0	30.207
			1619.88	31.35	1	0	10.374	0.857	0.435	6.303	22.294	0.354	27.359	0.815	100.986	38.978	0	0	12.106	0	30.215
			1620.88	31.434	1	0	10.434	0.858	0.438	6.348	22.266	0.357	27.345	0.814	100.928	39.008	0	0	12.166	0	30.227
			1621.88	31.434	1	0	10.495	0.858	0.441	6.393	22.24	0.359	27.333	0.814	100.877	39.038	0	0	12.228	0	30.242
			1622.88	31.434	1	0	10.556	0.859	0.444	6.438	22.215	0.361	27.323	0.813	100.826	39.068	0	0	12.29	0	30.262
			1623.88	30.258	1	0	10.42	0.825	0.44	6.383	22.054	0.357	27.204	0.811	100.629	39.094	0	0	12.624	0	30.053
			1624.88	30.258	1	0	10.192	0.792	0.434	6.285	21.84	0.35	27.029	0.808	100.432	39.119	0	0	12.87	0	29.703
			1625.88	37.906	1	0	9.939	0.758	0.426	6.176	21.6	0.343	26.819	0.805	100.235	39.145	0	0	13.104	0	29.262
			1626.88	37.906	1	0	9.676	0.725	0.419	6.067	21.328	0.336	26.571	0.803	100.038	39.17	0	0	13.347	0	28.716
			1627.88	41.1	1	0	9.678	0.727	0.42	6.093	21.247	0.336	26.55	0.8	99.871	39.205	0	0	13.315	0	28.717
			1628.88	41.1	1	0	9.695	0.729	0.423	6.129	21.164	0.337	26.523	0.798	99.705	39.24	0	0	13.305	0	28.704
			1629.88	41.1	1	0	9.718	0.73	0.426	6.17	21.078	0.339	26.492	0.796	99.538	39.275	0	0	13.304	0	28.678
			1630.88	38.158	1	0	9.742	0.732	0.429	6.211	20.993	0.34	26.461	0.793	99.371	39.309	0	0	13.302	0	28.654
			1631.88	37.99	1	0	9.75	0.733	0.43	6.232	20.94	0.34	26.457	0.791	99.26	39.328	0	0	13.305	0	28.672
			1632.88	37.99	1	0	9.785	0.732	0.433	6.268	20.893	0.342	26.458	0.79	99.223	39.302	0	0	13.372	0	28.636
			1633.88	37.99	1	0	9.826	0.731	0.435	6.308	20.847	0.343	26.457	0.788	99.186	39.277	0	0	13.447	0	28.598
			1634.88	36.393	1	0	9.877	0.73	0.438	6.352	20.807	0.345	26.461	0.786	99.149	39.251	0	0	13.535	0	28.571
			1635.88	36.393	1	0	9.928	0.729	0.441	6.396	20.769	0.346	26.467	0.785	99.112	39.226	0	0	13.625	0	28.548
			1636.88	36.477	1	0	9.943	0.727	0.443	6.413	20.738	0.347	26.461	0.784	99.072	39.205	0	0	13.685	0	28.504
			1637.88	36.477	1	0	9.968	0.724	0.444	6.438	20.707	0.348	26.455	0.783	99.033	39.184	0	0	13.759	0	28.459
			1638.88	34.965	1	0	9.994	0.722	0.446	6.462	20.676	0.349	26.449	0.782	98.994	39.163	0	0	13.834	0	28.415
			1639.88	34.965	1	0	10.033	0.72	0.448	6.493	20.654	0.35	26.452	0.781	98.954	39.143	0	0	13.929	0	28.391
			1640.88	33.031	1	0	10.082	0.718	0.451	6.534	20.617	0.351	26.447	0.78	98.885	39.154	0	0	14.036	0	28.396
			1641.88	33.031	1	0	10.069	0.713	0.45	6.525	20.605	0.351	26.463	0.779	98.882	39.124	0	0	14.131	0	28.391
			1642.88	41.268	1	0	10.056	0.707	0.45	6.517	20.592	0.35	26.479	0.778	98.88	39.094	0	0	14.227	0	28.385
			1643.88	41.268	1	0	10.013	0.701	0.448	6.49	20.573	0.348	26.489	0.777	98.899	39.064	0	0	14.282	0	28.364
			1644.88	42.193	1	0	9.98	0.698	0.447	6.474	20.551	0.347	26.487	0.776	98.876	39.055	0	0	14.288	0	28.346
			1645.88	42.193	1	0	9.947	0.696	0.446	6.457	20.529	0.345	26.485	0.775	98.852	39.045	0	0	14.294	0	28.327
			1646.88	38.663	1	0	9.924	0.697	0.445	6.447	20.517	0.345	26.474	0.775	98.806	39.057	0	0	14.233	0	28.319
			1647.88	38.663	1	0	9.902	0.699	0.444	6.438	20.505	0.344	26.465	0.775	98.746	39.068	0	0	14.173	0	28.312
			1648.88	39.251	1	0	9.866	0.696	0.442	6.4	20.542	0.342	26.495	0.775	98.783	39.024	0	0	14.185	0	28.32
			1649.88	39.251	1	0	9.83	0.692	0.439	6.363	20.579	0.341	26.525	0.776	98.82	38.98	0	0	14.196	0	28.329
			1650.88	39.251	1	0	9.806	0.69	0.437	6.331	20.627	0.339	26.563	0.777	98.885	38.929	0	0	14.206	0	28.345
			1651.88	34.628	1	0	9.781	0.688	0.435	6.298	20.676	0.338	26.602	0.777	98.95	38.879	0	0	14.217	0	28.361
			1652.88	35.805	1	0	9.756	0.686	0.432	6.266	20.724	0.336	26.64	0.778	99.008	38.828	0	0	14.225	0	28.377
			1653.88	35.805	1	0	9.769	0.687	0.433	6.27	20.741	0.337	26.652	0.778	98.998	38.825	0	0	14.212	0	28.402
			1654.88	35.805	1	0	9.788	0.691	0.433	6.282	20.751	0.338	26.638	0.779	98.996	38.841	0	0	14.168	0	28.394
			1655.88	37.738	1	0	9.795	0.694	0.434	6.287	20.758	0.338	26.622	0.78	98.994	38.858	0	0	14.105	0	28.38
			1656.88	36.309	1	0	9.818	0.698	0.435	6.302	20.766	0.339	26.608	0.78	98.991	38.874	0	0	14.066	0	28.372
			1657.88	36.309	1	0	9.841	0.702	0.436	6.318	20.773	0.341	26.594	0.781	98.989	38.89	0	0	14.028	0	28.362
			1658.88	36.309	1	0	9.813	0.704	0.434	6.286	20.825	0.339	26.632	0.782	99.017	38.899	0	0	13.941	0	28.467
			1659.88	38.158	1	0	9.786	0.706	0.432	6.254	20.878	0.338	26.671	0.783	99.045	38.909	0	0	13.856	0	28.574
			1660.88	38.158	1	0	9.785	0.709	0.43	6.237	20.941	0.337	26.724	0.784	99.072	38.918	0	0	13.809	0	28.713
			1661.88	36.309	1	0	9.785	0.711	0.429	6.22	21.004	0.337	26.777	0.784	99.1	38.927	0	0	13.763	0	28.851
			1662.88	36.309	1	0	9.789	0.711	0.429	6.223	21.003	0.337	26.762	0.785	99.026	38.957	0	0	13.77	0	28.86
			1663.88	31.266	1	0	9.793	0.711	0.43	6.225	21.002	0.337	26.747	0.785	98.952	38.987	0	0	13.777	0	28.868
			1664.88	31.266	1	0	9.795	0.711	0.43	6.227	21	0.338	26.734	0.786	98.878	39.018	0	0	13.781	0	28.882
			1665.88	30.594	1	0	9.797	0.711	0.43	6.229	20.998	0.338	26.722	0.786	98.804	39.048	0	0	13.785	0	28.896
			1666.88	30.594	1	0	9.791	0.71	0.43	6.225	20.996	0.338	26.708	0.786	98.783	39.059	0	0	13.786	0	28.882
			1667.88	30.594	1	0	9.816	0.712	0.431	6.247	20.981	0.339	26.684	0.786	98.767	39.094	0	0	13.779	0	28.875
			1668.88	37.234	1	0	9.831	0.715	0.432	6.263	20.967	0.34	26.661	0.786	98.75	39.129	0	0	13.759	0	28.872
			1669.88	37.234	1	0	9.846	0.717	0.433	6.278	20.954	0.341	26.639	0.787	98.734	39.163	0	0	13.739	0	28.869
			1670.88	35.805	1	0	9.862	0.719	0.434	6.294	20.94	0.342	26.616	0.787	98.718	39.198	0	0	13.719	0	28.865
			1671.88	35.805	1	0	9.878	0.723	0.436	6.312	20.924	0.343	26.592	0.787	98.621	39.249	0	0	13.664	0	28.882
			1672.88	35.805	1	0	9.906	0.727	0.437	6.339	20.904	0.344	26.564	0.787	98.523	39.3	0	0	13.624	0	28.888
			1673.88	35.553	1	0	9.929	0.731	0.439	6.363	20.885	0.346	26.537	0.787	98.426	39.351	0	0	13.579	0	28.898
			1674.88	35.553	1	0	9.892	0.726	0.435	6.298	21.007	0.343	26.648	0.788	98.6	39.205	0	0	13.632	0	28.952
			1675.88	39.083	1	0	9.843	0.717	0.429	6.223	21.135	0.339	26.773	0.789	98.815	39.038	0	0	13.731	0	29.005
			1676.88	39.083	1	0	9.812	0.708	0.425	6.158	21.267	0.336	26.899	0.791	99.031	38.872	0	0	13.858	0	29.058
			1677.88	39.167	1	0	9.798	0.699	0.421	6.104	21.401	0.333	27.027	0.792	99.246	38.705	0	0	14.011	0	29.113
			1678.88	39.167	1	0	9.857	0.698	0.425	6.157	21.343	0.336	26.977	0.791	99.228	38.703	0	0	14.119	0	28.992
			1679.88	39.587	1	0	9.932	0.702	0.43	6.237	21.235	0.34	26.887	0.79	99.112	38.756	0	0	14.157	0	28.861
			1680.88	39.587	1	0	9.974	0.705	0.434	6.292	21.149	0.342	26.822	0.788	98.996	38.809	0	0	14.15	0	28.786
			1681.88	38.579	1	0	10.024	0.708	0.438	6.351	21.066	0.345	26.762	0.787	98.88	38.862	0	0	14.153	0	28.722
			1682.88	38.579	1	0	10.073	0.712	0.442	6.409	20.986	0.348	26.703	0.786	98.764	38.916	0	0	14.155	0	28.659
			1683.88	38.579	1	0	10.073	0.714	0.443	6.42	20.956	0.348	26.697	0.785	98.702	38.927	0	0	14.101	0	28.662
			1684.88	38.579	1	0	10.047	0.713	0.442	6.4	20.966	0.346	26.725	0.785	98.706	38.89	0	0	14.084	0	28.674
			1685.88	38.579	1	0	10.022	0.712	0.44	6.38	20.976	0.345	26.753	0.784	98.711	38.853	0	0	14.067	0	28.686
			1686.88	41.1	1	0	10.009	0.711	0.439	6.368	20.987	0.344	26.784	0.784	98.716	38.816	0	0	14.069	0	28.705
			1687.88	41.1	1	0	10.01	0.708	0.439	6.366	20.988	0.344	26.792	0.783	98.697	38.793	0	0	14.134	0	28.692
			1688.88	40.596	1	0	10.01	0.705	0.439	6.363	20.988	0.344	26.801	0.783	98.679	38.77	0	0	14.2	0	28.678
			1689.88	24.626	1	0	10.002	0.698	0.439	6.358	20.97	0.343	26.789	0.783	98.637	38.744	0	0	14.333	0	28.612
			1690.88	24.626	1	0	9.951	0.685	0.433	6.281	21.085	0.339	26.919	0.783	98.804	38.526	0	0	14.524	0	28.596
			1691.88	26.56	1	0	9.863	0.673	0.427	6.185	21.187	0.334	27.034	0.784	98.97	38.309	0	0	14.666	0	28.54
			1692.88	26.56	1	0	9.76	0.66	0.42	6.083	21.28	0.329	27.136	0.784	99.142	38.091	0	0	14.791	0	28.45
			1693.88	45.807	1	0	9.669	0.651	0.413	5.981	21.413	0.324	27.284	0.785	99.36	37.869	0	0	14.853	0	28.458
			1694.88	45.807	1	0	9.68	0.651	0.416	6.025	21.28	0.326	27.162	0.783	99.265	37.885	0	0	14.876	0	28.201
			1695.88	41.1	1	0	9.688	0.65	0.419	6.067	21.151	0.327	27.042	0.782	99.17	37.901	0	0	14.895	0	27.944
			1696.88	41.1	1	0	9.725	0.65	0.423	6.135	20.995	0.331	26.89	0.781	99.075	37.917	0	0	14.959	0	27.61
			1697.88	41.1	1	0	9.772	0.65	0.428	6.209	20.845	0.334	26.745	0.779	98.926	37.952	0	0	15.027	0	27.316
			1698.88	32.611	1	0	9.774	0.648	0.429	6.211	20.835	0.334	26.767	0.778	98.908	37.908	0	0	15.087	0	27.301
			1699.88	33.62	1	0	9.776	0.645	0.429	6.213	20.826	0.333	26.789	0.777	98.889	37.864	0	0	15.147	0	27.285
			1700.88	33.62	1	0	9.779	0.643	0.429	6.216	20.815	0.333	26.808	0.776	98.871	37.82	0	0	15.21	0	27.264
			1701.88	33.62	1	0	9.789	0.638	0.428	6.209	20.844	0.333	26.846	0.776	98.938	37.704	0	0	15.345	0	27.177
			1702.88	35.385	1	0	9.787	0.631	0.427	6.187	20.889	0.332	26.891	0.777	99.116	37.54	0	0	15.515	0	27.031
			1703.88	35.385	1	0	9.761	0.624	0.424	6.148	20.944	0.33	26.948	0.777	99.295	37.375	0	0	15.649	0	26.912
			1704.88	34.544	1	0	9.738	0.617	0.422	6.111	20.997	0.328	27.003	0.778	99.473	37.211	0	0	15.792	0	26.785
			1705.88	21.769	1	0	9.787	0.619	0.425	6.163	20.935	0.33	26.948	0.777	99.38	37.243	0	0	15.805	0	26.705
			1706.88	21.769	1	0	9.837	0.622	0.429	6.215	20.874	0.333	26.893	0.776	99.288	37.276	0	0	15.817	0	26.627
			1707.88	20.844	1	0	10.353	0.671	0.448	6.499	21.163	0.348	27.273	0.776	99.214	37.385	0	0	15.424	0	27.714
			1708.88	20.844	1	0	10.844	0.721	0.468	6.782	21.371	0.363	27.549	0.776	99.14	37.494	0	0	15.05	0	28.521
			1709.88	47.068	1	0	11.291	0.762	0.483	7.003	21.65	0.375	27.864	0.777	99.299	37.438	0	0	14.814	0	29.145
			1710.88	47.068	1	0	11.222	0.752	0.475	6.885	21.864	0.37	28.088	0.778	99.661	37.218	0	0	14.928	0	29.322
			1711.88	51.858	1	0	11.192	0.741	0.469	6.793	22.073	0.366	28.305	0.78	100.022	36.998	0	0	15.096	0	29.478
			1712.88	51.858	1	0	11.152	0.731	0.462	6.697	22.284	0.361	28.524	0.781	100.383	36.778	0	0	15.256	0	29.629
			1713.88	38.915	1	0	11.136	0.723	0.456	6.613	22.516	0.357	28.786	0.782	100.807	36.5	0	0	15.394	0	29.78
			1714.88	38.915	1	0	11.178	0.716	0.454	6.575	22.712	0.355	29.011	0.783	101.178	36.264	0	0	15.604	0	29.905
			1715.88	39.083	1	0	11.204	0.709	0.451	6.53	22.901	0.353	29.23	0.784	101.548	36.027	0	0	15.794	0	30.009
			1716.88	37.318	1	0	11.23	0.702	0.448	6.486	23.095	0.351	29.451	0.784	101.919	35.791	0	0	15.989	0	30.114
			1717.88	37.318	1	0	11.323	0.705	0.451	6.536	23.115	0.354	29.468	0.784	102.014	35.782	0	0	16.052	0	30.135
			1718.88	33.956	1	0	11.395	0.711	0.454	6.577	23.132	0.356	29.49	0.784	102.132	35.759	0	0	16.031	0	30.147
			1719.88	33.956	1	0	11.469	0.716	0.457	6.619	23.147	0.358	29.514	0.784	102.248	35.736	0	0	16.015	0	30.16
			1720.88	33.956	1	0	11.552	0.721	0.46	6.666	23.164	0.361	29.539	0.784	102.368	35.712	0	0	16.011	0	30.176
			1721.88	33.956	1	0	11.664	0.73	0.467	6.769	23.058	0.366	29.426	0.784	102.31	35.854	0	0	15.969	0	30.157
			1722.88	77.578	1	0	11.792	0.739	0.475	6.881	22.954	0.372	29.313	0.783	102.248	35.995	0	0	15.951	0	30.133
			1723.88	77.578	1	0	11.937	0.748	0.483	6.999	22.867	0.378	29.22	0.783	102.181	36.136	0	0	15.954	0	30.15
			1724.88	85.394	1	0	12.082	0.757	0.491	7.117	22.783	0.384	29.13	0.782	102.114	36.278	0	0	15.958	0	30.173
			1725.88	24.626	1	0	12.01	0.752	0.484	7.013	22.97	0.379	29.335	0.783	102.445	36.118	0	0	15.969	0	30.366
			1726.88	24.626	1	0	11.938	0.747	0.477	6.91	23.162	0.374	29.546	0.784	102.776	35.958	0	0	15.98	0	30.565
			1727.88	23.87	1	0	11.751	0.742	0.466	6.754	23.313	0.366	29.699	0.785	103.114	35.798	0	0	15.837	0	30.64
			1728.88	25.887	1	0	11.568	0.737	0.455	6.598	23.478	0.358	29.867	0.786	103.452	35.638	0	0	15.696	0	30.743
			1729.88	25.887	1	0	11.435	0.735	0.449	6.514	23.5	0.354	29.868	0.787	103.661	35.557	0	0	15.567	0	30.621
			1730.88	25.551	1	0	11.359	0.739	0.447	6.472	23.508	0.352	29.85	0.788	103.737	35.564	0	0	15.38	0	30.593
			1731.88	25.551	1	0	11.284	0.743	0.444	6.428	23.521	0.35	29.838	0.788	103.814	35.571	0	0	15.196	0	30.579
			1732.88	42.697	1	0	11.234	0.749	0.442	6.41	23.501	0.349	29.82	0.788	103.804	35.65	0	0	14.995	0	30.661
			1733.88	42.697	1	0	11.185	0.756	0.441	6.391	23.484	0.347	29.804	0.788	103.795	35.729	0	0	14.8	0	30.749
			1734.88	43.033	1	0	11.116	0.762	0.438	6.354	23.491	0.345	29.828	0.788	103.79	35.858	0	0	14.596	0	30.995
			1735.88	43.033	1	0	11.116	0.762	0.438	6.354	23.491	0.345	29.828	0.788	103.79	35.858	0	0	14.596	0	30.995
			1736.88	40.176	1	0	11.077	0.767	0.437	6.329	23.513	0.344	29.869	0.787	103.786	35.988	0	0	14.433	0	31.276
			1737.88	42.025	1	0	11.077	0.767	0.437	6.329	23.513	0.344	29.869	0.787	103.786	35.988	0	0	14.433	0	31.276
			1738.88	42.025	1	0	10.605	0.723	0.419	6.07	23.359	0.329	29.7	0.786	103.767	35.972	0	0	14.677	0	30.909
			1739.88	42.025	1	0	10.117	0.678	0.401	5.81	23.149	0.315	29.462	0.786	103.749	35.956	0	0	14.93	0	30.38
			1740.88	28.409	1	0	9.564	0.633	0.38	5.506	22.946	0.298	29.237	0.785	103.73	35.939	0	0	15.116	0	29.85
			1741.88	28.409	1	0	9.562	0.64	0.382	5.539	22.828	0.299	29.148	0.783	103.51	36.088	0	0	14.946	0	29.893
			1742.88	23.87	1	0	9.571	0.647	0.385	5.583	22.692	0.301	29.044	0.781	103.265	36.24	0	0	14.802	0	29.91
			1743.88	23.87	1	0	9.58	0.657	0.391	5.671	22.397	0.305	28.778	0.778	102.711	36.604	0	0	14.572	0	29.899
			1744.88	23.87	1	0	9.58	0.657	0.391	5.671	22.397	0.305	28.778	0.778	102.711	36.604	0	0	14.572	0	29.899
			1745.88	31.266	1	0	9.574	0.661	0.394	5.711	22.239	0.306	28.621	0.777	102.403	36.815	0	0	14.474	0	29.88
			1746.88	31.266	1	0	9.553	0.664	0.395	5.727	22.133	0.307	28.53	0.776	102.153	36.979	0	0	14.39	0	29.931
			1747.88	33.956	1	0	9.532	0.666	0.396	5.744	22.028	0.307	28.441	0.775	101.903	37.144	0	0	14.308	0	29.982
			1748.88	33.956	1	0	9.449	0.658	0.391	5.671	22.094	0.303	28.561	0.774	101.919	37.081	0	0	14.35	0	30.144
			1749.88	30.594	1	0	9.367	0.651	0.386	5.599	22.159	0.298	28.683	0.773	101.935	37.019	0	0	14.393	0	30.306
			1750.88	30.594	1	0	9.301	0.643	0.383	5.548	22.182	0.295	28.763	0.771	101.9	36.986	0	0	14.456	0	30.419
			1751.88	31.771	1	0	9.235	0.636	0.379	5.497	22.204	0.292	28.842	0.77	101.866	36.954	0	0	14.519	0	30.53
			1752.88	31.771	1	0	9.156	0.631	0.376	5.444	22.209	0.289	28.906	0.768	101.81	36.949	0	0	14.517	0	30.651
			1753.88	30.93	1	0	9.064	0.625	0.371	5.381	22.226	0.285	28.992	0.767	101.759	36.945	0	0	14.496	0	30.816
			1754.88	30.93	1	0	8.973	0.62	0.367	5.318	22.245	0.281	29.081	0.765	101.708	36.94	0	0	14.475	0	30.986
			1755.88	30.678	1	0	8.872	0.618	0.363	5.255	22.251	0.277	29.142	0.764	101.565	36.984	0	0	14.347	0	31.172
			1756.88	30.678	1	0	8.873	0.622	0.364	5.272	22.199	0.277	29.103	0.763	101.335	37.091	0	0	14.261	0	31.251
			1757.88	32.527	1	0	8.875	0.626	0.365	5.288	22.147	0.278	29.064	0.762	101.106	37.197	0	0	14.175	0	31.33
			1758.88	32.527	1	0	8.927	0.63	0.368	5.33	22.118	0.28	29.049	0.761	100.87	37.304	0	0	14.172	0	31.456
			1759.88	33.031	1	0	9.069	0.637	0.375	5.441	22.03	0.286	28.969	0.76	100.714	37.385	0	0	14.246	0	31.417
			1760.88	33.031	1	0	9.221	0.643	0.384	5.561	21.938	0.291	28.882	0.76	100.559	37.466	0	0	14.335	0	31.361
			1761.88	28.493	1	0	9.317	0.644	0.389	5.641	21.856	0.295	28.815	0.758	100.536	37.459	0	0	14.478	0	31.213
			1762.88	28.493	1	0	9.376	0.641	0.392	5.679	21.836	0.297	28.822	0.758	100.534	37.426	0	0	14.631	0	31.177
			1763.88	29.669	1	0	9.406	0.638	0.393	5.702	21.808	0.298	28.819	0.757	100.532	37.394	0	0	14.741	0	31.121
			1764.88	29.669	1	0	9.445	0.635	0.395	5.732	21.777	0.299	28.813	0.756	100.529	37.362	0	0	14.865	0	31.059
			1765.88	33.872	1	0	9.504	0.636	0.399	5.78	21.734	0.301	28.791	0.755	100.52	37.343	0	0	14.936	0	30.986
			1766.88	33.872	1	0	9.507	0.632	0.398	5.769	21.767	0.3	28.857	0.754	100.657	37.236	0	0	15.039	0	30.966
			1767.88	30.678	1	0	9.501	0.628	0.397	5.754	21.796	0.299	28.92	0.754	100.793	37.13	0	0	15.13	0	30.938
			1768.88	30.678	1	0	9.495	0.624	0.396	5.739	21.824	0.298	28.983	0.753	100.93	37.023	0	0	15.223	0	30.909
			1769.88	30.678	1	0	9.505	0.621	0.395	5.729	21.877	0.298	29.06	0.753	101.064	36.921	0	0	15.313	0	30.917
			1770.88	30.762	1	0	9.583	0.623	0.399	5.786	21.846	0.301	28.997	0.753	101.101	36.905	0	0	15.377	0	30.767
			1771.88	31.35	1	0	9.648	0.626	0.402	5.832	21.829	0.303	28.952	0.754	101.138	36.889	0	0	15.421	0	30.652
			1772.88	31.35	1	0	9.714	0.628	0.406	5.878	21.813	0.306	28.908	0.755	101.175	36.873	0	0	15.465	0	30.541
			1773.88	31.35	1	0	9.703	0.624	0.403	5.84	21.917	0.304	29.021	0.755	101.37	36.741	0	0	15.548	0	30.579
			1774.88	43.958	1	0	9.691	0.62	0.4	5.802	22.021	0.303	29.135	0.756	101.565	36.609	0	0	15.632	0	30.616
			1775.88	45.471	1	0	9.68	0.616	0.398	5.763	22.131	0.301	29.25	0.757	101.759	36.477	0	0	15.716	0	30.654
			1776.88	45.471	1	0	9.668	0.612	0.395	5.723	22.241	0.299	29.365	0.757	101.954	36.345	0	0	15.801	0	30.691
			1777.88	38.158	1	0	9.706	0.614	0.397	5.749	22.233	0.301	29.312	0.758	102.009	36.345	0	0	15.819	0	30.584
			1778.88	38.158	1	0	9.73	0.615	0.398	5.768	22.223	0.302	29.26	0.76	102.065	36.345	0	0	15.814	0	30.481
			1779.88	39.251	1	0	9.741	0.617	0.399	5.779	22.211	0.303	29.204	0.761	102.13	36.345	0	0	15.789	0	30.366
			1780.88	39.251	1	0	9.741	0.617	0.398	5.774	22.231	0.303	29.198	0.761	102.227	36.326	0	0	15.784	0	30.326
			1781.88	28.661	1	0	9.719	0.617	0.396	5.746	22.289	0.302	29.229	0.763	102.378	36.278	0	0	15.752	0	30.32
			1782.88	29.081	1	0	9.717	0.617	0.395	5.729	22.351	0.302	29.265	0.764	102.528	36.229	0	0	15.753	0	30.321
			1783.88	29.081	1	0	9.746	0.617	0.395	5.73	22.412	0.302	29.302	0.765	102.669	36.18	0	0	15.803	0	30.326
			1784.88	29.081	1	0	9.823	0.621	0.399	5.783	22.398	0.306	29.232	0.766	102.711	36.206	0	0	15.805	0	30.226
			1785.88	41.184	1	0	9.9	0.626	0.403	5.836	22.385	0.309	29.164	0.768	102.753	36.231	0	0	15.807	0	30.129
			1786.88	38.999	1	0	9.993	0.627	0.406	5.886	22.406	0.312	29.156	0.768	102.887	36.208	0	0	15.931	0	30.078
			1787.88	38.999	1	0	10.079	0.628	0.409	5.933	22.424	0.315	29.144	0.769	103.021	36.185	0	0	16.045	0	30.019
			1788.88	25.635	1	0	10.104	0.624	0.409	5.926	22.492	0.315	29.187	0.771	103.265	36.088	0	0	16.192	0	29.96
			1789.88	25.635	1	0	10.129	0.62	0.408	5.919	22.56	0.315	29.232	0.772	103.508	35.99	0	0	16.341	0	29.902
			1790.88	25.971	1	0	10.039	0.613	0.403	5.839	22.642	0.312	29.276	0.773	103.67	35.919	0	0	16.381	0	29.876
			1791.88	25.971	1	0	9.937	0.606	0.397	5.75	22.732	0.308	29.327	0.775	103.832	35.847	0	0	16.402	0	29.865
			1792.88	33.2	1	0	9.917	0.605	0.394	5.703	22.867	0.306	29.395	0.778	104.031	35.775	0	0	16.404	0	29.894
			1793.88	31.771	1	0	9.94	0.606	0.393	5.697	22.95	0.307	29.408	0.78	104.21	35.729	0	0	16.396	0	29.856
			1794.88	31.771	1	0	9.943	0.608	0.392	5.68	23.034	0.307	29.426	0.783	104.388	35.682	0	0	16.356	0	29.824
			1795.88	28.745	1	0	9.937	0.61	0.39	5.656	23.121	0.306	29.443	0.785	104.566	35.636	0	0	16.301	0	29.792
			1796.88	28.745	1	0	9.915	0.614	0.388	5.629	23.2	0.306	29.431	0.788	104.735	35.622	0	0	16.157	0	29.752
			1797.88	30.846	1	0	9.955	0.623	0.391	5.66	23.199	0.309	29.339	0.791	104.759	35.696	0	0	15.982	0	29.685
			1798.88	30.846	1	0	10.011	0.632	0.393	5.7	23.198	0.312	29.25	0.793	104.782	35.77	0	0	15.837	0	29.621
			1799.88	40.26	1	0	10.066	0.641	0.396	5.741	23.194	0.315	29.159	0.795	104.805	35.844	0	0	15.695	0	29.55
			1800.88	40.26	1	0	10.092	0.645	0.397	5.748	23.236	0.316	29.119	0.798	104.881	35.886	0	0	15.647	0	29.532
			1801.88	39.755	1	0	10.051	0.643	0.392	5.688	23.378	0.314	29.213	0.8	105.055	35.842	0	0	15.628	0	29.662
			1802.88	39.755	1	0	9.996	0.641	0.388	5.626	23.504	0.311	29.29	0.802	105.229	35.798	0	0	15.588	0	29.756
			1803.88	30.09	1	0	9.942	0.639	0.384	5.563	23.633	0.309	29.37	0.805	105.402	35.754	0	0	15.548	0	29.854
			1804.88	30.09	1	0	9.954	0.644	0.385	5.575	23.629	0.31	29.301	0.806	105.444	35.821	0	0	15.446	0	29.816
			1805.88	29.501	1	0	9.991	0.652	0.387	5.602	23.63	0.312	29.231	0.808	105.451	35.916	0	0	15.321	0	29.82
			1806.88	29.501	1	0	10.052	0.66	0.389	5.641	23.632	0.315	29.161	0.81	105.458	36.011	0	0	15.234	0	29.822
			1807.88	37.066	1	0	10.112	0.668	0.392	5.681	23.632	0.318	29.09	0.812	105.465	36.106	0	0	15.148	0	29.82
			1808.88	37.066	1	0	10.127	0.668	0.392	5.676	23.693	0.319	29.086	0.815	105.578	36.104	0	0	15.154	0	29.809
			1809.88	35.049	1	0	10.157	0.669	0.392	5.678	23.754	0.32	29.082	0.817	105.692	36.102	0	0	15.182	0	29.798
			1810.88	35.049	1	0	10.192	0.67	0.392	5.683	23.815	0.321	29.077	0.819	105.805	36.099	0	0	15.219	0	29.784
			1811.88	34.292	1	0	10.238	0.672	0.394	5.706	23.836	0.323	29.023	0.821	105.886	36.115	0	0	15.237	0	29.693
			1812.88	34.292	1	0	10.233	0.672	0.393	5.692	23.883	0.323	29.008	0.823	105.968	36.113	0	0	15.226	0	29.659
			1813.88	36.309	1	0	10.206	0.672	0.391	5.666	23.93	0.323	28.989	0.825	106.049	36.111	0	0	15.183	0	29.614
			1814.88	36.309	1	0	10.171	0.672	0.389	5.637	23.973	0.322	28.965	0.828	106.13	36.108	0	0	15.127	0	29.559
			1815.88	30.426	1	0	10.091	0.668	0.383	5.555	24.118	0.318	29.052	0.83	106.31	36.032	0	0	15.115	0	29.626
			1816.88	30.426	1	0	10.022	0.663	0.378	5.484	24.247	0.315	29.131	0.832	106.463	35.981	0	0	15.125	0	29.715
			1817.88	27.736	1	0	9.964	0.658	0.374	5.419	24.377	0.312	29.21	0.835	106.616	35.93	0	0	15.149	0	29.801
			1818.88	27.736	1	0	9.905	0.653	0.369	5.354	24.51	0.309	29.29	0.837	106.769	35.879	0	0	15.174	0	29.889
			1819.88	27.736	1	0	9.894	0.651	0.368	5.328	24.596	0.308	29.356	0.838	106.868	35.835	0	0	15.199	0	29.959
			1820.88	30.51	1	0	9.883	0.649	0.366	5.302	24.683	0.307	29.423	0.839	106.968	35.791	0	0	15.224	0	30.03
			1821.88	33.115	1	0	9.867	0.647	0.364	5.274	24.766	0.306	29.487	0.84	107.068	35.747	0	0	15.242	0	30.094
			1822.88	33.115	1	0	9.851	0.646	0.362	5.247	24.85	0.304	29.55	0.841	107.167	35.703	0	0	15.26	0	30.158
			1823.88	32.191	1	0	9.759	0.638	0.357	5.177	24.921	0.301	29.621	0.841	107.23	35.659	0	0	15.295	0	30.229
			1824.88	32.191	1	0	9.676	0.634	0.354	5.129	24.927	0.298	29.606	0.842	107.195	35.694	0	0	15.25	0	30.248
			1825.88	32.779	1	0	9.611	0.631	0.351	5.092	24.925	0.296	29.583	0.843	107.16	35.729	0	0	15.234	0	30.248
			1826.88	32.779	1	0	9.504	0.627	0.348	5.038	24.901	0.293	29.535	0.843	107.126	35.763	0	0	15.151	0	30.199
			1827.88	26.223	1	0	9.41	0.621	0.344	4.988	24.878	0.29	29.512	0.843	107.1	35.766	0	0	15.146	0	30.146
			1828.88	26.223	1	0	9.317	0.615	0.341	4.938	24.856	0.287	29.487	0.843	107.075	35.768	0	0	15.142	0	30.091
			1829.88	25.551	1	0	9.18	0.613	0.336	4.871	24.814	0.283	29.432	0.843	107.028	35.805	0	0	14.986	0	30.03
			1830.88	25.551	1	0	9.046	0.61	0.332	4.805	24.779	0.28	29.385	0.843	106.982	35.842	0	0	14.833	0	29.984
			1831.88	27.568	1	0	8.958	0.613	0.329	4.775	24.703	0.278	29.312	0.843	106.882	35.912	0	0	14.619	0	29.941
			1832.88	28.072	1	0	8.872	0.616	0.327	4.745	24.633	0.276	29.246	0.842	106.783	35.981	0	0	14.411	0	29.911
			1833.88	28.072	1	0	8.813	0.619	0.326	4.73	24.558	0.275	29.174	0.842	106.683	36.051	0	0	14.247	0	29.869
			1834.88	25.383	1	0	8.734	0.617	0.324	4.7	24.489	0.273	29.118	0.841	106.579	36.099	0	0	14.146	0	29.822
			1835.88	25.383	1	0	8.656	0.616	0.322	4.669	24.423	0.271	29.064	0.84	106.475	36.148	0	0	14.047	0	29.782
			1836.88	24.542	1	0	8.578	0.612	0.32	4.633	24.376	0.268	29.038	0.839	106.405	36.169	0	0	14.01	0	29.751
			1837.88	24.542	1	0	8.479	0.608	0.316	4.583	24.344	0.265	29.032	0.839	106.336	36.19	0	0	13.938	0	29.764
			1838.88	24.542	1	0	8.38	0.604	0.313	4.532	24.313	0.262	29.029	0.838	106.266	36.21	0	0	13.866	0	29.784
			1839.88	28.409	1	0	8.292	0.601	0.309	4.479	24.328	0.258	29.092	0.836	106.204	36.21	0	0	13.803	0	29.91
			1840.88	28.409	1	0	8.204	0.597	0.305	4.426	24.346	0.255	29.16	0.835	106.141	36.21	0	0	13.74	0	30.045
			1841.88	25.299	1	0	8.099	0.593	0.301	4.362	24.369	0.251	29.234	0.834	106.079	36.21	0	0	13.648	0	30.193
			1842.88	25.299	1	0	7.996	0.59	0.297	4.299	24.397	0.247	29.317	0.832	106.016	36.21	0	0	13.556	0	30.355
			1843.88	25.299	1	0	7.976	0.591	0.297	4.302	24.323	0.246	29.292	0.83	105.893	36.271	0	0	13.494	0	30.395
			1844.88	24.374	1	0	7.956	0.592	0.297	4.305	24.249	0.246	29.268	0.829	105.771	36.331	0	0	13.432	0	30.436
			1845.88	24.374	1	0	7.951	0.594	0.298	4.318	24.17	0.246	29.239	0.827	105.632	36.391	0	0	13.396	0	30.467
			1846.88	25.047	1	0	7.947	0.595	0.299	4.331	24.092	0.246	29.21	0.825	105.493	36.451	0	0	13.36	0	30.498
			1847.88	25.047	1	0	7.934	0.596	0.299	4.332	24.052	0.246	29.209	0.823	105.382	36.486	0	0	13.308	0	30.549
			1848.88	25.047	1	0	7.9	0.597	0.298	4.32	24.018	0.245	29.221	0.822	105.217	36.528	0	0	13.235	0	30.636
			1849.88	22.273	1	0	7.868	0.598	0.297	4.309	23.985	0.244	29.232	0.821	105.069	36.569	0	0	13.165	0	30.72
			1850.88	22.273	1	0	7.849	0.6	0.298	4.312	23.919	0.244	29.183	0.82	104.865	36.678	0	0	13.075	0	30.784
			1851.88	24.038	1	0	7.831	0.603	0.298	4.316	23.852	0.244	29.135	0.819	104.661	36.787	0	0	12.986	0	30.848
			1852.88	24.038	1	0	7.832	0.605	0.299	4.329	23.792	0.244	29.096	0.818	104.501	36.87	0	0	12.943	0	30.89
			1853.88	24.038	1	0	7.848	0.607	0.3	4.353	23.717	0.245	29.04	0.817	104.342	36.954	0	0	12.925	0	30.899
			1854.88	22.609	1	0	7.864	0.609	0.302	4.378	23.642	0.246	28.984	0.816	104.182	37.037	0	0	12.907	0	30.908
			1855.88	22.609	1	0	7.864	0.607	0.302	4.381	23.62	0.246	29.007	0.814	104.119	37.042	0	0	12.947	0	30.958
			1856.88	21.349	1	0	7.864	0.606	0.303	4.389	23.569	0.246	29.003	0.813	104.036	37.051	0	0	12.966	0	30.961
			1857.88	21.349	1	0	7.892	0.606	0.305	4.415	23.512	0.247	28.985	0.811	103.953	37.06	0	0	13.034	0	30.936
			1858.88	26.812	1	0	7.9	0.605	0.305	4.426	23.47	0.247	28.983	0.81	103.869	37.07	0	0	13.068	0	30.943
			1859.88	26.812	1	0	7.908	0.604	0.306	4.438	23.428	0.248	28.981	0.808	103.786	37.079	0	0	13.102	0	30.951
			1860.88	27.82	1	0	7.931	0.599	0.307	4.452	23.403	0.248	29.011	0.807	103.728	37.03	0	0	13.24	0	30.934
			1861.88	27.82	1	0	7.954	0.594	0.308	4.466	23.378	0.248	29.042	0.805	103.67	36.982	0	0	13.38	0	30.918
			1862.88	27.82	1	0	7.966	0.59	0.309	4.475	23.35	0.248	29.069	0.803	103.612	36.933	0	0	13.506	0	30.894
			1863.88	25.887	1	0	7.979	0.585	0.309	4.484	23.323	0.248	29.096	0.802	103.554	36.884	0	0	13.634	0	30.871
			1864.88	26.055	1	0	7.993	0.581	0.31	4.493	23.296	0.248	29.124	0.8	103.496	36.836	0	0	13.764	0	30.847
			1865.88	26.055	1	0	8.079	0.587	0.314	4.547	23.293	0.251	29.093	0.801	103.35	36.894	0	0	13.753	0	30.882
			1866.88	26.055	1	0	8.165	0.594	0.318	4.602	23.29	0.254	29.062	0.801	103.204	36.952	0	0	13.743	0	30.916
			1867.88	26.896	1	0	8.228	0.601	0.321	4.647	23.27	0.257	29.014	0.802	103.058	37.009	0	0	13.693	0	30.914
			1868.88	28.913	1	0	8.204	0.608	0.321	4.653	23.2	0.258	28.911	0.802	102.913	37.067	0	0	13.501	0	30.796
			1869.88	28.913	1	0	8.18	0.614	0.321	4.658	23.131	0.258	28.809	0.803	102.767	37.125	0	0	13.315	0	30.68
			1870.88	28.913	1	0	8.169	0.624	0.322	4.672	23.065	0.259	28.704	0.804	102.588	37.216	0	0	13.096	0	30.603
			1871.88	29.922	1	0	8.157	0.633	0.323	4.685	23	0.26	28.599	0.804	102.41	37.306	0	0	12.885	0	30.525
			1872.88	29.922	1	0	8.16	0.642	0.325	4.706	22.939	0.261	28.499	0.805	102.232	37.396	0	0	12.701	0	30.455
			1873.88	27.4	1	0	8.482	0.681	0.335	4.849	23.266	0.271	28.762	0.809	102.334	37.419	0	0	12.452	0	31.082
			1874.88	27.4	1	0	8.754	0.717	0.342	4.962	23.573	0.278	28.99	0.813	102.496	37.401	0	0	12.209	0	31.553
			1875.88	26.896	1	0	9.09	0.753	0.354	5.128	23.78	0.289	29.073	0.818	102.658	37.382	0	0	12.074	0	31.705
			1876.88	26.896	1	0	9.41	0.789	0.365	5.289	23.954	0.3	29.123	0.823	102.836	37.364	0	0	11.929	0	31.776
			1877.88	26.644	1	0	9.721	0.825	0.376	5.45	24.097	0.311	29.145	0.827	103.014	37.345	0	0	11.788	0	31.777
			1878.88	26.644	1	0	9.854	0.844	0.382	5.534	24.093	0.317	29.018	0.83	103.112	37.38	0	0	11.676	0	31.547
			1879.88	26.644	1	0	10.001	0.864	0.388	5.629	24.081	0.324	28.884	0.834	103.262	37.408	0	0	11.578	0	31.282
			1880.88	32.107	1	0	10.145	0.884	0.395	5.723	24.063	0.331	28.748	0.837	103.397	37.436	0	0	11.479	0	31.009
			1881.88	32.107	1	0	10.25	0.904	0.4	5.795	24.044	0.336	28.623	0.84	103.531	37.463	0	0	11.342	0	30.752
			1882.88	32.107	1	0	10.352	0.924	0.405	5.868	24.019	0.341	28.494	0.843	103.665	37.491	0	0	11.208	0	30.48
			1883.88	25.047	1	0	10.436	0.944	0.41	5.935	23.97	0.346	28.338	0.846	103.756	37.544	0	0	11.053	0	30.182
			1884.88	25.047	1	0	10.338	0.944	0.406	5.878	23.977	0.344	28.272	0.848	103.973	37.493	0	0	10.945	0	29.955
			1885.88	25.047	1	0	10.315	0.945	0.404	5.85	24.037	0.343	28.26	0.851	104.191	37.443	0	0	10.917	0	29.847
			1886.88	25.047	1	0	10.291	0.945	0.402	5.823	24.097	0.343	28.248	0.853	104.409	37.392	0	0	10.889	0	29.74
			1887.88	25.047	1	0	10.313	0.945	0.401	5.814	24.184	0.343	28.253	0.856	104.529	37.382	0	0	10.913	0	29.738
			1888.88	47.068	1	0	10.335	0.945	0.401	5.805	24.272	0.344	28.259	0.859	104.65	37.373	0	0	10.937	0	29.737
			1889.88	47.068	1	0	10.374	0.945	0.401	5.807	24.357	0.345	28.269	0.862	104.77	37.364	0	0	10.98	0	29.745
			1890.88	56.733	1	0	10.414	0.945	0.401	5.809	24.442	0.346	28.28	0.864	104.891	37.355	0	0	11.023	0	29.755
			1891.88	56.733	1	0	10.463	0.943	0.401	5.811	24.547	0.348	28.308	0.867	105.111	37.294	0	0	11.091	0	29.727
			1892.88	56.733	1	0	10.519	0.942	0.401	5.818	24.648	0.349	28.331	0.87	105.331	37.234	0	0	11.167	0	29.689
			1893.88	42.949	1	0	10.579	0.941	0.402	5.826	24.749	0.351	28.356	0.873	105.551	37.174	0	0	11.247	0	29.653
			1894.88	42.949	1	0	10.678	0.944	0.406	5.891	24.711	0.356	28.229	0.875	105.669	37.176	0	0	11.316	0	29.361
			1895.88	42.949	1	0	10.777	0.947	0.411	5.955	24.677	0.361	28.108	0.878	105.787	37.179	0	0	11.385	0	29.083
			1896.88	39.083	1	0	10.834	0.942	0.412	5.973	24.726	0.362	28.122	0.879	105.998	37.095	0	0	11.495	0	28.989
			1897.88	39.083	1	0	10.891	0.938	0.413	5.991	24.776	0.364	28.138	0.881	106.208	37.012	0	0	11.608	0	28.901
			1898.88	39.083	1	0	10.946	0.936	0.415	6.007	24.826	0.365	28.169	0.881	106.468	36.924	0	0	11.698	0	28.837
			1899.88	18.575	1	0	11.116	0.933	0.419	6.073	24.933	0.369	28.279	0.882	106.727	36.836	0	0	11.911	0	28.955
			1900.88	23.954	1	0	11.292	0.931	0.424	6.139	25.052	0.374	28.402	0.882	106.987	36.748	0	0	12.132	0	29.101
			1901.88	23.954	1	0	11.474	0.928	0.428	6.205	25.182	0.378	28.539	0.882	107.246	36.66	0	0	12.362	0	29.276
			1902.88	28.325	1	0	11.615	0.921	0.429	6.223	25.404	0.379	28.774	0.883	107.566	36.528	0	0	12.605	0	29.607
			1903.88	28.325	1	0	11.766	0.915	0.431	6.244	25.637	0.381	29.022	0.883	107.885	36.396	0	0	12.863	0	29.959
			1904.88	27.736	1	0	11.606	0.879	0.424	6.142	25.639	0.374	29.046	0.883	107.925	36.331	0	0	13.209	0	29.962
			1905.88	27.736	1	0	11.492	0.844	0.42	6.086	25.55	0.371	28.942	0.883	107.918	36.303	0	0	13.613	0	29.733
			1906.88	27.232	1	0	11.254	0.81	0.412	5.97	25.433	0.364	28.808	0.883	107.911	36.275	0	0	13.898	0	29.43
			1907.88	28.157	1	0	11.006	0.775	0.404	5.853	25.284	0.357	28.638	0.883	107.904	36.247	0	0	14.194	0	29.039
			1908.88	28.157	1	0	10.746	0.741	0.396	5.736	25.101	0.349	28.428	0.883	107.897	36.22	0	0	14.504	0	28.548
			1909.88	38.242	1	0	10.626	0.72	0.389	5.635	25.203	0.343	28.549	0.883	108.082	36.071	0	0	14.757	0	28.595
			1910.88	38.242	1	0	10.518	0.699	0.382	5.543	25.298	0.338	28.666	0.883	108.267	35.923	0	0	15.042	0	28.626
			1911.88	35.301	1	0	10.407	0.678	0.376	5.451	25.384	0.332	28.772	0.882	108.453	35.775	0	0	15.339	0	28.626
			1912.88	35.301	1	0	10.337	0.657	0.371	5.382	25.464	0.328	28.869	0.882	108.592	35.648	0	0	15.724	0	28.634
			1913.88	35.133	1	0	10.252	0.636	0.366	5.308	25.53	0.323	28.952	0.882	108.731	35.52	0	0	16.109	0	28.604
			1914.88	36.898	1	0	10.162	0.615	0.361	5.233	25.583	0.318	29.021	0.882	108.87	35.393	0	0	16.512	0	28.537
			1915.88	36.898	1	0	10.319	0.615	0.364	5.272	25.783	0.321	29.254	0.881	108.881	35.37	0	0	16.79	0	28.995
			1916.88	36.898	1	0	10.307	0.613	0.362	5.25	25.851	0.319	29.341	0.881	108.921	35.33	0	0	16.82	0	29.117
			1917.88	28.325	1	0	10.294	0.611	0.361	5.228	25.919	0.318	29.43	0.881	108.96	35.291	0	0	16.851	0	29.239
			1918.88	28.745	1	0	10.216	0.609	0.357	5.181	25.949	0.315	29.472	0.88	109.117	35.205	0	0	16.788	0	29.194
			1919.88	28.745	1	0	10.14	0.606	0.354	5.134	25.98	0.312	29.518	0.88	109.275	35.119	0	0	16.726	0	29.153
			1920.88	37.066	1	0	10.117	0.604	0.353	5.116	26.005	0.311	29.56	0.88	109.4	35.055	0	0	16.744	0	29.138
			1921.88	35.721	1	0	10.089	0.602	0.352	5.096	26.026	0.309	29.6	0.879	109.525	34.99	0	0	16.752	0	29.119
			1922.88	35.721	1	0	10.044	0.602	0.35	5.079	25.995	0.308	29.582	0.879	109.546	34.999	0	0	16.686	0	29.094
			1923.88	35.721	1	0	9.989	0.602	0.349	5.056	25.967	0.306	29.564	0.878	109.567	35.008	0	0	16.604	0	29.072
			1924.88	24.879	1	0	9.97	0.606	0.349	5.064	25.895	0.307	29.507	0.878	109.518	35.069	0	0	16.458	0	29.051
			1925.88	26.392	1	0	9.887	0.606	0.346	5.013	25.942	0.303	29.575	0.877	109.571	35.066	0	0	16.327	0	29.189
			1926.88	26.392	1	0	9.806	0.605	0.342	4.961	25.994	0.3	29.649	0.877	109.625	35.064	0	0	16.199	0	29.338
			1927.88	26.728	1	0	9.749	0.605	0.34	4.926	26.027	0.298	29.699	0.876	109.678	35.062	0	0	16.111	0	29.439
			1928.88	25.635	1	0	9.616	0.601	0.334	4.844	26.089	0.293	29.776	0.876	109.731	35.036	0	0	16.01	0	29.551
			1929.88	25.635	1	0	9.486	0.595	0.329	4.763	26.149	0.288	29.83	0.877	109.736	35.015	0	0	15.957	0	29.62
			1930.88	25.635	1	0	9.33	0.588	0.322	4.667	26.215	0.282	29.885	0.877	109.741	34.994	0	0	15.857	0	29.691
			1931.88	20.004	1	0	9.176	0.582	0.315	4.572	26.29	0.277	29.95	0.878	109.745	34.974	0	0	15.759	0	29.779
			1932.88	20.004	1	0	9.023	0.576	0.309	4.476	26.374	0.271	30.023	0.878	109.75	34.953	0	0	15.662	0	29.884
			1933.88	19.836	1	0	8.922	0.574	0.306	4.429	26.346	0.268	29.996	0.878	109.68	34.978	0	0	15.54	0	29.864
			1934.88	19.836	1	0	8.818	0.572	0.302	4.38	26.325	0.265	29.976	0.878	109.611	35.004	0	0	15.413	0	29.857
			1935.88	24.542	1	0	8.699	0.57	0.298	4.324	26.29	0.262	29.938	0.878	109.541	35.029	0	0	15.258	0	29.815
			1936.88	24.122	1	0	8.53	0.566	0.291	4.223	26.381	0.256	30.081	0.877	109.518	35.018	0	0	15.059	0	30.076
			1937.88	24.122	1	0	8.374	0.563	0.285	4.129	26.468	0.25	30.221	0.876	109.495	35.006	0	0	14.88	0	30.329
			1938.88	24.122	1	0	8.221	0.559	0.279	4.036	26.561	0.244	30.375	0.874	109.467	34.999	0	0	14.7	0	30.611
			1939.88	29.585	1	0	8.072	0.556	0.272	3.944	26.672	0.238	30.551	0.873	109.439	34.992	0	0	14.524	0	30.933
			1940.88	28.997	1	0	7.97	0.555	0.27	3.906	26.586	0.235	30.491	0.872	109.3	35.052	0	0	14.354	0	30.905
			1941.88	28.997	1	0	7.859	0.555	0.266	3.861	26.525	0.232	30.456	0.871	109.161	35.113	0	0	14.166	0	30.926
			1942.88	28.997	1	0	7.751	0.554	0.263	3.815	26.471	0.229	30.432	0.87	109.022	35.173	0	0	13.984	0	30.966
			1943.88	20.508	1	0	7.645	0.555	0.26	3.772	26.408	0.226	30.406	0.869	108.851	35.251	0	0	13.766	0	31.035
			1944.88	20.508	1	0	7.55	0.556	0.258	3.736	26.339	0.224	30.372	0.867	108.68	35.33	0	0	13.57	0	31.088
			1945.88	19.752	1	0	7.466	0.557	0.255	3.703	26.286	0.221	30.361	0.866	108.508	35.409	0	0	13.394	0	31.184
			1946.88	19.752	1	0	7.384	0.558	0.253	3.669	26.239	0.219	30.358	0.864	108.337	35.488	0	0	13.223	0	31.296
			1947.88	19.752	1	0	7.341	0.561	0.253	3.668	26.112	0.218	30.254	0.863	108.138	35.583	0	0	13.098	0	31.239
			1948.88	19.836	1	0	7.251	0.559	0.251	3.64	25.974	0.216	30.143	0.862	108.001	35.615	0	0	12.98	0	31.065
			1949.88	19.836	1	0	7.164	0.557	0.249	3.614	25.839	0.215	30.039	0.86	107.864	35.648	0	0	12.866	0	30.903
			1950.88	18.827	1	0	7.095	0.555	0.248	3.594	25.725	0.213	29.962	0.859	107.728	35.68	0	0	12.784	0	30.794
			1951.88	18.827	1	0	7	0.553	0.245	3.547	25.705	0.21	29.99	0.857	107.624	35.692	0	0	12.663	0	30.86
			1952.88	18.827	1	0	6.91	0.551	0.242	3.503	25.686	0.207	30.017	0.856	107.519	35.703	0	0	12.551	0	30.923
			1953.88	19.079	1	0	6.851	0.549	0.24	3.474	25.665	0.205	30.068	0.854	107.35	35.738	0	0	12.474	0	31.069
			1954.88	19.079	1	0	6.792	0.548	0.238	3.446	25.648	0.202	30.123	0.851	107.181	35.773	0	0	12.399	0	31.223
			1955.88	18.155	1	0	6.678	0.542	0.233	3.377	25.697	0.198	30.249	0.85	107.082	35.756	0	0	12.325	0	31.424
			1956.88	18.155	1	0	6.569	0.536	0.228	3.311	25.745	0.194	30.376	0.848	106.982	35.74	0	0	12.259	0	31.624
			1957.88	18.155	1	0	6.461	0.53	0.224	3.246	25.799	0.189	30.515	0.845	106.882	35.724	0	0	12.194	0	31.841
			1958.88	19.079	1	0	6.333	0.523	0.219	3.169	25.857	0.184	30.676	0.843	106.778	35.694	0	0	12.119	0	32.073
			1959.88	19.079	1	0	6.262	0.519	0.217	3.14	25.788	0.182	30.686	0.84	106.674	35.687	0	0	12.055	0	32.067
			1960.88	19.668	1	0	6.199	0.516	0.215	3.114	25.724	0.18	30.703	0.838	106.57	35.68	0	0	12.005	0	32.077
			1961.88	19.668	1	0	6.143	0.513	0.213	3.092	25.653	0.178	30.716	0.835	106.465	35.673	0	0	11.968	0	32.078
			1962.88	19.668	1	0	6.087	0.51	0.212	3.07	25.583	0.176	30.732	0.832	106.361	35.666	0	0	11.931	0	32.084
			1963.88	15.129	1	0	6.031	0.507	0.21	3.048	25.514	0.174	30.749	0.83	106.257	35.659	0	0	11.895	0	32.092
			1964.88	15.129	1	0	6.013	0.509	0.211	3.056	25.38	0.174	30.696	0.827	106.023	35.743	0	0	11.819	0	32.118
			1965.88	16.137	1	0	5.995	0.51	0.211	3.064	25.247	0.174	30.644	0.824	105.789	35.826	0	0	11.745	0	32.145
			1966.88	16.137	1	0	5.987	0.512	0.212	3.078	25.109	0.174	30.581	0.821	105.555	35.909	0	0	11.691	0	32.153
			1967.88	16.137	1	0	5.979	0.514	0.213	3.092	24.972	0.175	30.519	0.818	105.321	35.993	0	0	11.637	0	32.161
			1968.88	18.995	1	0	5.971	0.515	0.214	3.106	24.837	0.175	30.458	0.815	105.088	36.076	0	0	11.584	0	32.17
			1969.88	18.995	1	0	6.018	0.519	0.219	3.169	24.55	0.177	30.259	0.811	104.819	36.166	0	0	11.592	0	31.936
			1970.88	17.23	1	0	6.077	0.523	0.224	3.246	24.23	0.181	30.015	0.807	104.55	36.257	0	0	11.624	0	31.612
			1971.88	17.23	1	0	6.146	0.526	0.23	3.327	23.925	0.184	29.78	0.803	104.282	36.347	0	0	11.673	0	31.298
			1972.88	17.23	1	0	6.215	0.53	0.235	3.408	23.637	0.188	29.556	0.8	104.013	36.437	0	0	11.723	0	31.001
			1973.87	15.213	1	0	6.276	0.533	0.24	3.476	23.415	0.191	29.377	0.797	103.776	36.493	0	0	11.781	0	30.732
			1974.87	15.213	1	0	6.336	0.534	0.244	3.539	23.228	0.194	29.234	0.795	103.619	36.509	0	0	11.869	0	30.473
			1975.88	15.801	1	0	6.398	0.535	0.248	3.601	23.052	0.197	29.1	0.792	103.461	36.525	0	0	11.958	0	30.227
			1976.88	15.801	1	0	6.408	0.536	0.25	3.626	22.933	0.198	29.029	0.79	103.262	36.542	0	0	11.951	0	30.11
			1977.88	15.801	1	0	6.418	0.537	0.252	3.652	22.816	0.199	28.959	0.788	103.063	36.558	0	0	11.944	0	29.992
			1978.88	15.801	1	0	6.433	0.538	0.255	3.689	22.641	0.2	28.83	0.785	102.859	36.581	0	0	11.964	0	29.761
			1979.88	21.264	1	0	6.494	0.542	0.259	3.752	22.494	0.203	28.707	0.784	102.593	36.667	0	0	11.981	0	29.642
			1980.88	21.264	1	0	6.603	0.546	0.266	3.856	22.273	0.208	28.491	0.782	102.368	36.752	0	0	12.086	0	29.322
			1981.88	21.349	1	0	6.699	0.551	0.273	3.955	22.054	0.213	28.275	0.78	102.144	36.838	0	0	12.166	0	28.997
			1982.87	21.349	1	0	6.772	0.553	0.277	4.017	21.955	0.216	28.2	0.779	101.993	36.875	0	0	12.253	0	28.895
			1983.87	21.349	1	0	6.846	0.555	0.282	4.08	21.862	0.219	28.132	0.777	101.843	36.912	0	0	12.342	0	28.806
			1984.87	30.51	1	0	6.899	0.556	0.285	4.133	21.755	0.221	28.038	0.776	101.757	36.926	0	0	12.41	0	28.625
			1985.88	32.779	1	0	6.952	0.557	0.289	4.186	21.652	0.224	27.948	0.775	101.671	36.94	0	0	12.479	0	28.452
			1986.87	32.779	1	0	7.016	0.558	0.292	4.238	21.584	0.226	27.907	0.773	101.572	36.951	0	0	12.574	0	28.38
			1987.87	32.779	1	0	7.086	0.559	0.296	4.295	21.515	0.229	27.862	0.772	101.453	36.963	0	0	12.681	0	28.3
			1988.88	30.342	1	0	7.253	0.561	0.305	4.422	21.398	0.235	27.791	0.77	101.264	36.977	0	0	12.931	0	28.166
			1989.87	30.342	1	0	7.253	0.561	0.305	4.422	21.398	0.235	27.791	0.77	101.264	36.977	0	0	12.931	0	28.166
			1990.88	30.342	1	0	7.351	0.562	0.31	4.492	21.353	0.238	27.768	0.769	101.192	36.979	0	0	13.075	0	28.121
			1991.87	24.206	1	0	7.444	0.564	0.315	4.562	21.299	0.242	27.738	0.768	101.138	36.982	0	0	13.211	0	28.06
			1992.87	24.206	1	0	7.54	0.565	0.32	4.632	21.253	0.245	27.716	0.767	101.085	36.984	0	0	13.349	0	28.017
			1993.87	26.392	1	0	7.7	0.57	0.329	4.764	21.122	0.252	27.575	0.766	100.979	37.014	0	0	13.513	0	27.754
			1994.87	26.392	1	0	7.85	0.575	0.337	4.881	21.037	0.258	27.495	0.765	100.872	37.044	0	0	13.655	0	27.627
			1995.87	33.872	1	0	7.977	0.575	0.343	4.967	21.01	0.262	27.478	0.765	100.909	36.982	0	0	13.867	0	27.495
			1996.87	33.872	1	0	8.048	0.57	0.343	4.969	21.168	0.262	27.682	0.765	101.25	36.727	0	0	14.125	0	27.565
			1997.87	27.4	1	0	8.156	0.564	0.345	4.996	21.312	0.264	27.865	0.765	101.59	36.472	0	0	14.453	0	27.582
[truncated: 1,577 more rows]
