# Supplementary material for: Handcycling with concurrent lower body low-frequency electromyostimulation significantly increases acute oxygen uptake: implications for rehabilitation and prevention
Source: PeerJ. 2022 May 18;10:e13333. doi: 10.7717/peerj.13333 (PMC9123886; doi:10.7717/peerj.13333)
Supplement: Supplemental Information 1 — Raw data for each participant (load, heart rate, spirometric data) and R-Scripts for data processing (as described in the material & method section under “Data aquisition”), and EMS intensity and blood lactate concentration. [file peerj-10-13333-s001.zip › raw_data/SPIROMETRIC_DATA/EMS_Pilot_06.xlsx]

## Sheet: Tabelle1
Name	Rappelt		Zeit	%VO2	Geschw.	Steig.	VE	VT	VO2	VO2/kg	VE/VO2	VCO2	VE/VCO2	RER	PETO2	PETCO2	O2Puls	HR	BF	P(A-a)O2	VD/VT
Vorname	Ludwig		min:sec		km/h	%	l/min	l	l/min	ml/(kg*min)	l/l	l/min	l/l		mmHg	mmHg	ml/beat	b/min	1/min	mmHg	%
Id-Nr.	RapLud270597		0.759	61.099	0	0	11.07	0.66	0.477	6.724	21.221	0.404	25.051	0.847	101.023	39.698	0	0	16.784	0	25.542
Geburtsdatum (TT.MM.JJJJ)			1.759	61.099	0	0	11.07	0.66	0.477	6.724	21.221	0.404	25.051	0.847	101.023	39.698	0	0	16.784	0	25.542
Größe (cm)			2.759	22.439	0	0	11.304	0.669	0.489	6.889	21.176	0.416	24.877	0.851	100.954	39.739	0	0	16.893	0	25.144
Gewicht (kg)	71		3.759	22.439	0	0	11.515	0.678	0.5	7.037	21.143	0.427	24.736	0.855	100.892	39.776	0	0	16.991	0	24.82
Geschlecht	männl.		4.759	22.439	0	0	11.654	0.685	0.506	7.126	21.153	0.434	24.67	0.857	100.836	39.81	0	0	17.002	0	24.689
Datum			5.759	19.554	0	0	11.779	0.692	0.512	7.206	21.162	0.44	24.613	0.86	100.786	39.84	0	0	17.012	0	24.576
Messzeit			6.759	25.324	0	0	11.856	0.702	0.514	7.237	21.233	0.442	24.674	0.861	100.942	39.834	0	0	16.883	0	24.73
modality	EMS-CON		7.759	25.324	0	0	11.925	0.711	0.516	7.266	21.296	0.444	24.727	0.861	101.085	39.829	0	0	16.767	0	24.862
			8.759	29.684	0	0	11.974	0.719	0.517	7.285	21.348	0.446	24.771	0.862	101.215	39.824	0	0	16.645	0	24.971
			9.759	29.684	0	0	12.018	0.727	0.518	7.302	21.395	0.447	24.811	0.862	101.335	39.82	0	0	16.533	0	25.065
			10.759	29.684	0	0	11.919	0.727	0.514	7.241	21.398	0.444	24.801	0.863	101.457	39.808	0	0	16.392	0	25.019
			11.759	29.684	0	0	11.829	0.727	0.51	7.185	21.403	0.44	24.794	0.863	101.569	39.796	0	0	16.264	0	24.984
			12.759	27.12	0	0	11.748	0.727	0.506	7.133	21.411	0.437	24.792	0.864	101.674	39.785	0	0	16.149	0	24.962
			13.759	27.12	0	0	11.674	0.728	0.503	7.085	21.421	0.435	24.792	0.864	101.771	39.776	0	0	16.044	0	24.948
			14.759	29.171	0	0	11.605	0.728	0.5	7.04	21.432	0.432	24.795	0.864	101.862	39.766	0	0	15.947	0	24.94
			15.759	32.89	0	0	11.605	0.728	0.5	7.04	21.432	0.432	24.795	0.864	101.862	39.766	0	0	15.947	0	24.94
			16.759	32.89	0	0	11.155	0.715	0.466	6.564	22.058	0.403	25.483	0.866	102.301	39.618	0	0	15.611	0	26.543
			17.759	43.981	0	0	11.172	0.72	0.468	6.587	22.03	0.405	25.41	0.867	102.248	39.726	0	0	15.527	0	26.513
			18.759	43.981	0	0	11.19	0.725	0.469	6.609	22.002	0.408	25.336	0.868	102.195	39.834	0	0	15.444	0	26.482
			19.759	40.006	0	0	11.207	0.732	0.472	6.645	21.939	0.41	25.234	0.869	102.102	39.963	0	0	15.302	0	26.405
			20.76	40.006	0	0	11.274	0.74	0.476	6.701	21.904	0.414	25.166	0.87	102.008	40.093	0	0	15.23	0	26.414
			21.76	35.903	0	0	11.252	0.745	0.476	6.703	21.864	0.414	25.109	0.871	102.083	40.119	0	0	15.099	0	26.3
			22.76	35.903	0	0	11.229	0.75	0.476	6.706	21.825	0.415	25.052	0.871	102.157	40.146	0	0	14.97	0	26.188
			23.759	35.134	0	0	11.155	0.755	0.474	6.676	21.788	0.413	24.998	0.872	102.231	40.172	0	0	14.773	0	26.08
			24.76	35.134	0	0	11.059	0.757	0.471	6.63	21.755	0.41	24.952	0.872	102.294	40.191	0	0	14.6	0	25.983
			25.76	26.094	0	0	10.977	0.759	0.467	6.584	21.749	0.408	24.929	0.872	102.332	40.213	0	0	14.458	0	25.954
			26.76	26.094	0	0	10.903	0.761	0.464	6.541	21.75	0.405	24.915	0.873	102.37	40.234	0	0	14.327	0	25.948
			27.76	26.158	0	0	10.86	0.763	0.463	6.517	21.748	0.404	24.9	0.873	102.409	40.256	0	0	14.237	0	25.938
			28.76	26.158	0	0	10.838	0.765	0.462	6.508	21.74	0.404	24.89	0.873	102.387	40.309	0	0	14.171	0	25.987
			29.76	26.158	0	0	10.803	0.765	0.46	6.484	21.75	0.402	24.881	0.874	102.382	40.342	0	0	14.126	0	26.014
			30.76	25.132	0	0	10.73	0.765	0.457	6.432	21.775	0.4	24.884	0.875	102.378	40.376	0	0	14.03	0	26.073
			31.76	25.132	0	0	10.654	0.765	0.453	6.379	21.802	0.397	24.888	0.876	102.373	40.41	0	0	13.931	0	26.133
			32.76	25.517	0	0	10.491	0.761	0.443	6.244	21.923	0.388	25.081	0.874	102.382	40.448	0	0	13.789	0	26.705
			33.76	25.517	0	0	10.31	0.756	0.432	6.088	22.083	0.377	25.318	0.872	102.382	40.46	0	0	13.645	0	27.341
			34.76	27.248	0	0	10.157	0.75	0.423	5.962	22.205	0.368	25.507	0.871	102.382	40.472	0	0	13.537	0	27.844
			35.76	27.248	0	0	10.131	0.748	0.422	5.938	22.229	0.367	25.546	0.87	102.299	40.482	0	0	13.549	0	27.959
			36.76	25.645	1	0	10.001	0.743	0.413	5.824	22.363	0.359	25.751	0.868	102.299	40.494	0	0	13.468	0	28.49
			37.76	25.645	1	0	9.9	0.735	0.409	5.762	22.355	0.355	25.785	0.867	102.19	40.508	0	0	13.469	0	28.595
			38.76	25.645	1	0	9.7	0.721	0.4	5.633	22.371	0.346	25.86	0.865	102.011	40.549	0	0	13.446	0	28.839
			39.76	23.401	1	0	9.696	0.72	0.4	5.64	22.331	0.346	25.849	0.864	101.972	40.536	0	0	13.472	0	28.792
			40.76	23.401	1	0	9.595	0.712	0.396	5.579	22.317	0.342	25.878	0.862	101.863	40.55	0	0	13.473	0	28.883
			41.76	23.786	1	0	9.572	0.711	0.395	5.563	22.323	0.34	25.915	0.861	101.721	40.591	0	0	13.472	0	29.031
			42.76	23.786	1	0	9.55	0.709	0.394	5.547	22.33	0.339	25.952	0.86	101.579	40.633	0	0	13.471	0	29.179
			43.76	25.901	1	0	9.536	0.707	0.393	5.537	22.336	0.338	25.989	0.859	101.438	40.675	0	0	13.483	0	29.327
			44.76	25.901	1	0	9.523	0.706	0.392	5.527	22.343	0.337	26.027	0.858	101.296	40.717	0	0	13.494	0	29.476
			45.76	25.901	1	0	9.509	0.704	0.392	5.516	22.349	0.336	26.065	0.857	101.155	40.759	0	0	13.506	0	29.624
			46.76	25.581	1	0	9.507	0.704	0.392	5.522	22.319	0.336	26.067	0.856	101.013	40.77	0	0	13.505	0	29.646
			47.76	25.581	1	0	9.506	0.704	0.393	5.529	22.289	0.336	26.07	0.855	100.872	40.782	0	0	13.504	0	29.668
			48.76	22.696	1	0	9.476	0.704	0.392	5.519	22.26	0.335	26.075	0.854	100.73	40.793	0	0	13.463	0	29.695
			49.76	22.696	1	0	9.458	0.704	0.392	5.516	22.23	0.334	26.069	0.853	100.639	40.812	0	0	13.431	0	29.708
			50.76	23.85	1	0	9.422	0.701	0.39	5.493	22.229	0.332	26.097	0.852	100.533	40.803	0	0	13.435	0	29.76
			51.76	23.85	1	0	9.411	0.7	0.39	5.489	22.219	0.332	26.106	0.851	100.495	40.767	0	0	13.44	0	29.733
			52.76	27.184	1	0	9.421	0.699	0.39	5.496	22.209	0.332	26.115	0.85	100.457	40.731	0	0	13.473	0	29.704
			53.76	27.184	1	0	9.431	0.698	0.391	5.504	22.2	0.332	26.124	0.85	100.418	40.695	0	0	13.507	0	29.675
			54.76	26.607	1	0	9.425	0.697	0.391	5.501	22.191	0.332	26.134	0.849	100.38	40.659	0	0	13.516	0	29.647
			55.76	26.607	1	0	9.442	0.699	0.392	5.516	22.178	0.332	26.133	0.849	100.353	40.63	0	0	13.511	0	29.607
			56.76	23.85	1	0	9.447	0.7	0.392	5.522	22.166	0.333	26.137	0.848	100.279	40.642	0	0	13.502	0	29.633
			57.76	23.85	1	0	9.446	0.701	0.392	5.526	22.152	0.333	26.138	0.847	100.205	40.654	0	0	13.484	0	29.653
			58.76	24.683	1	0	9.495	0.701	0.395	5.56	22.133	0.334	26.137	0.847	100.13	40.666	0	0	13.537	0	29.667
			59.76	24.683	1	0	9.525	0.702	0.396	5.578	22.132	0.335	26.143	0.847	100.116	40.647	0	0	13.568	0	29.656
			60.76	24.683	1	0	9.488	0.698	0.394	5.555	22.127	0.333	26.175	0.845	100.104	40.604	0	0	13.592	0	29.671
			61.76	26.03	1	0	9.451	0.694	0.393	5.532	22.122	0.332	26.207	0.844	100.092	40.561	0	0	13.617	0	29.685
			62.76	26.03	1	0	9.388	0.69	0.39	5.496	22.106	0.329	26.224	0.843	100.08	40.517	0	0	13.603	0	29.662
			63.76	24.106	1	0	9.324	0.686	0.388	5.46	22.091	0.326	26.241	0.842	100.068	40.474	0	0	13.59	0	29.64
			64.76	24.106	1	0	9.247	0.683	0.386	5.431	22.015	0.324	26.214	0.84	100.042	40.453	0	0	13.548	0	29.545
			65.761	26.671	1	0	9.196	0.681	0.384	5.408	21.982	0.322	26.204	0.839	100.018	40.448	0	0	13.494	0	29.514
			66.76	26.671	1	0	9.145	0.68	0.382	5.385	21.95	0.32	26.195	0.838	99.994	40.443	0	0	13.441	0	29.485
			67.761	26.671	1	0	9.061	0.679	0.378	5.33	21.972	0.317	26.225	0.838	99.936	40.46	0	0	13.336	0	29.578
			68.761	25.324	1	0	8.978	0.678	0.374	5.274	21.997	0.314	26.259	0.838	99.879	40.477	0	0	13.233	0	29.682
			69.761	25.324	1	0	8.902	0.677	0.371	5.222	22.024	0.311	26.293	0.838	99.821	40.493	0	0	13.14	0	29.784
			70.761	24.299	1	0	8.747	0.675	0.365	5.139	21.981	0.305	26.258	0.837	99.704	40.541	0	0	12.966	0	29.765
			71.761	24.299	1	0	8.607	0.671	0.36	5.077	21.885	0.301	26.177	0.836	99.61	40.568	0	0	12.82	0	29.608
			72.761	28.402	1	0	8.484	0.668	0.356	5.019	21.812	0.298	26.125	0.835	99.516	40.594	0	0	12.698	0	29.517
			73.761	28.402	1	0	8.355	0.665	0.352	4.955	21.747	0.293	26.084	0.834	99.423	40.621	0	0	12.566	0	29.455
			74.761	22.76	1	0	8.229	0.662	0.347	4.892	21.688	0.289	26.051	0.833	99.329	40.647	0	0	12.436	0	29.41
			75.761	22.76	1	0	8.218	0.662	0.348	4.895	21.647	0.289	26.034	0.831	99.183	40.695	0	0	12.413	0	29.435
			76.761	20.644	1	0	8.199	0.662	0.347	4.888	21.625	0.288	26.036	0.831	99.07	40.75	0	0	12.384	0	29.516
			77.761	20.644	1	0	8.18	0.662	0.347	4.882	21.604	0.288	26.039	0.83	98.958	40.805	0	0	12.354	0	29.598
			78.761	20.644	1	0	8.145	0.662	0.346	4.868	21.575	0.286	26.031	0.829	98.845	40.86	0	0	12.301	0	29.655
			79.761	20.772	1	0	8.111	0.662	0.345	4.854	21.546	0.285	26.025	0.828	98.732	40.916	0	0	12.249	0	29.714
			80.761	20.772	1	0	8.108	0.663	0.345	4.854	21.539	0.285	26.026	0.828	98.634	40.958	0	0	12.226	0	29.777
			81.761	20.772	1	0	7.95	0.658	0.339	4.772	21.468	0.279	26.038	0.824	98.341	41.095	0	0	12.088	0	29.984
			82.761	19.554	1	0	7.909	0.658	0.338	4.76	21.412	0.278	26.004	0.823	98.226	41.148	0	0	12.016	0	29.977
			83.761	19.554	1	0	7.837	0.656	0.336	4.726	21.364	0.276	26.016	0.821	98.021	41.244	0	0	11.952	0	30.129
			84.761	19.554	1	0	7.778	0.653	0.334	4.701	21.306	0.273	26.015	0.819	97.817	41.339	0	0	11.907	0	30.251
			85.761	15.323	1	0	7.72	0.651	0.332	4.677	21.249	0.271	26.016	0.817	97.613	41.434	0	0	11.863	0	30.376
			86.761	15.323	1	0	7.692	0.651	0.33	4.653	21.28	0.27	26.043	0.817	97.402	41.494	0	0	11.819	0	30.519
			87.761	15.964	1	0	7.664	0.651	0.329	4.629	21.311	0.269	26.07	0.817	97.191	41.555	0	0	11.775	0	30.663
			88.761	15.964	1	0	7.606	0.651	0.325	4.578	21.386	0.266	26.151	0.818	96.979	41.615	0	0	11.685	0	30.93
			89.761	15.964	1	0	7.55	0.651	0.321	4.527	21.466	0.263	26.237	0.818	96.768	41.675	0	0	11.597	0	31.205
			90.761	25.132	1	0	7.548	0.655	0.321	4.517	21.526	0.263	26.254	0.82	96.555	41.759	0	0	11.515	0	31.359
			91.761	25.132	1	0	7.546	0.66	0.32	4.506	21.587	0.263	26.27	0.822	96.341	41.842	0	0	11.434	0	31.512
			92.761	25.132	1	0	7.542	0.662	0.32	4.505	21.587	0.263	26.262	0.822	96.228	41.894	0	0	11.389	0	31.563
			93.761	22.183	1	0	7.642	0.677	0.326	4.596	21.484	0.268	26.16	0.821	95.998	42.028	0	0	11.292	0	31.521
			94.761	22.183	1	0	7.691	0.685	0.33	4.642	21.43	0.271	26.1	0.821	95.826	42.121	0	0	11.224	0	31.513
			95.761	22.183	1	0	7.684	0.687	0.33	4.644	21.403	0.271	26.073	0.821	95.717	42.17	0	0	11.189	0	31.516
			96.761	20.003	1	0	7.726	0.694	0.333	4.691	21.326	0.273	26	0.82	95.562	42.254	0	0	11.134	0	31.461
			97.761	20.003	1	0	7.756	0.695	0.334	4.708	21.334	0.275	25.938	0.822	95.49	42.273	0	0	11.161	0	31.343
			98.761	21.862	1	0	7.802	0.696	0.336	4.734	21.342	0.277	25.877	0.825	95.418	42.292	0	0	11.209	0	31.225
			99.761	21.862	1	0	7.855	0.697	0.338	4.767	21.346	0.28	25.807	0.827	95.346	42.311	0	0	11.269	0	31.086
			100.761	21.862	1	0	7.91	0.698	0.341	4.799	21.351	0.283	25.74	0.829	95.274	42.331	0	0	11.329	0	30.955
			101.761	20.965	1	0	8.03	0.701	0.345	4.862	21.401	0.287	25.714	0.832	95.262	42.319	0	0	11.454	0	30.878
			102.761	20.965	1	0	8.173	0.708	0.352	4.96	21.372	0.293	25.656	0.833	95.25	42.314	0	0	11.55	0	30.739
			103.761	21.221	1	0	8.305	0.714	0.359	5.052	21.337	0.299	25.591	0.834	95.238	42.309	0	0	11.63	0	30.582
			104.761	21.221	1	0	8.433	0.721	0.365	5.14	21.312	0.305	25.542	0.834	95.226	42.304	0	0	11.702	0	30.461
			105.761	21.221	1	0	8.563	0.727	0.371	5.228	21.293	0.31	25.5	0.835	95.214	42.299	0	0	11.776	0	30.355
			106.761	21.221	1	0	8.561	0.727	0.371	5.228	21.287	0.31	25.471	0.836	95.319	42.242	0	0	11.784	0	30.207
			107.762	26.991	1	0	8.557	0.725	0.371	5.228	21.274	0.311	25.412	0.837	95.53	42.127	0	0	11.8	0	29.909
			108.761	26.991	1	0	8.557	0.725	0.371	5.228	21.274	0.311	25.412	0.837	95.53	42.127	0	0	11.8	0	29.909
			109.761	27.12	1	0	8.579	0.725	0.372	5.242	21.269	0.312	25.386	0.838	95.636	42.069	0	0	11.841	0	29.769
			110.762	27.12	1	0	8.63	0.723	0.373	5.253	21.347	0.314	25.354	0.842	95.852	41.954	0	0	11.942	0	29.533
			111.762	23.145	1	0	8.709	0.722	0.374	5.265	21.49	0.316	25.393	0.846	95.993	41.88	0	0	12.06	0	29.529
			112.762	23.145	1	0	8.79	0.722	0.375	5.278	21.635	0.319	25.436	0.851	96.135	41.805	0	0	12.182	0	29.533
			113.762	23.978	1	0	8.843	0.721	0.375	5.278	21.765	0.32	25.456	0.855	96.276	41.731	0	0	12.264	0	29.481
			114.762	23.978	1	0	8.914	0.722	0.377	5.308	21.819	0.324	25.416	0.858	96.379	41.681	0	0	12.349	0	29.314
			115.762	23.978	1	0	8.985	0.723	0.379	5.337	21.874	0.327	25.38	0.862	96.482	41.63	0	0	12.435	0	29.156
			116.762	28.594	1	0	9.043	0.721	0.382	5.378	21.844	0.33	25.308	0.863	96.641	41.575	0	0	12.536	0	28.902
			117.762	28.594	1	0	9.101	0.72	0.385	5.419	21.816	0.333	25.241	0.864	96.799	41.52	0	0	12.637	0	28.656
			118.762	27.953	1	0	9.131	0.717	0.385	5.424	21.859	0.334	25.223	0.867	96.933	41.47	0	0	12.735	0	28.542
			119.762	27.953	1	0	9.161	0.714	0.385	5.429	21.903	0.335	25.207	0.869	97.068	41.419	0	0	12.834	0	28.431
			120.762	25.132	1	0	9.212	0.711	0.387	5.446	21.944	0.337	25.185	0.871	97.202	41.369	0	0	12.962	0	28.305
			121.762	25.132	1	0	9.305	0.706	0.39	5.487	21.989	0.342	25.082	0.877	97.351	41.311	0	0	13.177	0	27.96
			122.762	25.132	1	0	9.305	0.706	0.39	5.487	21.989	0.342	25.082	0.877	97.351	41.311	0	0	13.177	0	27.96
			123.762	24.106	1	0	9.368	0.695	0.389	5.481	22.134	0.344	25.024	0.885	97.562	41.179	0	0	13.481	0	27.625
			124.762	24.106	1	0	9.488	0.688	0.393	5.533	22.185	0.351	24.855	0.893	97.678	41.109	0	0	13.795	0	27.086
			125.762	21.734	1	0	9.488	0.688	0.393	5.533	22.185	0.351	24.855	0.893	97.678	41.109	0	0	13.795	0	27.086
			126.762	21.734	1	0	9.532	0.683	0.395	5.559	22.172	0.353	24.801	0.894	97.727	41.076	0	0	13.947	0	26.9
			127.762	21.798	1	0	9.574	0.685	0.398	5.612	22.062	0.356	24.715	0.893	97.694	41.107	0	0	13.979	0	26.716
			128.762	21.798	1	0	9.587	0.686	0.401	5.647	21.962	0.357	24.636	0.891	97.662	41.137	0	0	13.968	0	26.551
			129.762	25.901	1	0	9.588	0.688	0.403	5.675	21.859	0.359	24.555	0.89	97.629	41.167	0	0	13.941	0	26.378
			130.762	25.901	1	0	9.561	0.686	0.402	5.657	21.861	0.358	24.559	0.89	97.636	41.146	0	0	13.946	0	26.359
			131.762	26.543	1	0	9.534	0.683	0.4	5.639	21.862	0.356	24.563	0.89	97.643	41.125	0	0	13.952	0	26.34
			132.762	26.543	1	0	9.489	0.678	0.397	5.589	21.937	0.354	24.595	0.892	97.65	41.097	0	0	14.002	0	26.383
			133.762	21.926	1	0	9.413	0.672	0.392	5.524	21.999	0.351	24.607	0.894	97.657	41.07	0	0	14.008	0	26.376
			134.762	21.926	1	0	9.344	0.666	0.388	5.464	22.06	0.348	24.619	0.896	97.664	41.042	0	0	14.025	0	26.366
			135.762	23.593	1	0	9.295	0.663	0.385	5.424	22.098	0.346	24.59	0.899	97.58	41.07	0	0	14.016	0	26.328
			136.762	23.593	1	0	9.268	0.663	0.384	5.403	22.119	0.346	24.555	0.901	97.434	41.128	0	0	13.969	0	26.318
			137.762	28.145	1	0	9.242	0.664	0.382	5.383	22.14	0.345	24.52	0.903	97.288	41.186	0	0	13.921	0	26.309
			138.762	28.145	1	0	9.236	0.664	0.381	5.373	22.17	0.345	24.494	0.905	97.142	41.244	0	0	13.906	0	26.321
			139.762	29.748	1	0	9.245	0.665	0.381	5.37	22.203	0.346	24.472	0.907	96.996	41.302	0	0	13.912	0	26.346
			140.762	29.748	1	0	9.251	0.664	0.382	5.386	22.153	0.347	24.435	0.907	96.824	41.367	0	0	13.923	0	26.34
			141.762	30.71	1	0	9.261	0.665	0.384	5.406	22.095	0.348	24.394	0.906	96.751	41.395	0	0	13.933	0	26.27
			142.762	30.71	1	0	9.257	0.665	0.386	5.439	21.951	0.348	24.334	0.902	96.569	41.462	0	0	13.917	0	26.206
			143.762	27.953	1	0	9.245	0.666	0.388	5.469	21.807	0.349	24.274	0.898	96.387	41.53	0	0	13.89	0	26.139
			144.762	27.953	1	0	9.233	0.666	0.39	5.498	21.664	0.349	24.214	0.895	96.204	41.597	0	0	13.863	0	26.072
			145.762	21.478	1	0	9.201	0.665	0.39	5.497	21.591	0.348	24.199	0.892	96.06	41.64	0	0	13.833	0	26.093
			146.762	21.478	1	0	9.183	0.669	0.392	5.525	21.448	0.348	24.153	0.888	95.866	41.726	0	0	13.729	0	26.092
			147.762	21.478	1	0	9.158	0.673	0.394	5.549	21.309	0.348	24.109	0.884	95.672	41.813	0	0	13.616	0	26.095
			148.762	19.49	1	0	9.134	0.676	0.396	5.573	21.171	0.348	24.066	0.88	95.478	41.899	0	0	13.504	0	26.1
			149.762	19.49	1	0	9.111	0.682	0.399	5.617	20.969	0.349	23.975	0.875	95.307	41.98	0	0	13.359	0	25.967
			150.762	22.247	1	0	9.09	0.688	0.402	5.662	20.771	0.35	23.885	0.87	95.137	42.062	0	0	13.217	0	25.836
			151.762	22.247	1	0	9.049	0.693	0.404	5.693	20.578	0.349	23.8	0.865	94.967	42.144	0	0	13.05	0	25.717
			152.762	22.247	1	0	9.003	0.698	0.405	5.697	20.472	0.349	23.76	0.862	94.787	42.23	0	0	12.892	0	25.726
			153.762	23.722	1	0	8.928	0.702	0.402	5.668	20.417	0.345	23.807	0.858	94.585	42.326	0	0	12.711	0	25.994
			154.762	23.722	1	0	8.855	0.706	0.4	5.638	20.366	0.342	23.861	0.854	94.384	42.422	0	0	12.535	0	26.277
			155.762	26.286	1	0	8.779	0.71	0.398	5.6	20.337	0.338	23.948	0.849	94.183	42.518	0	0	12.358	0	26.65
			156.763	26.286	1	0	8.683	0.718	0.394	5.549	20.321	0.332	24.085	0.844	93.861	42.657	0	0	12.087	0	27.213
			157.763	25.773	1	0	8.663	0.722	0.393	5.536	20.332	0.331	24.127	0.843	93.741	42.7	0	0	11.991	0	27.388
			158.763	25.773	1	0	8.694	0.726	0.395	5.564	20.311	0.332	24.134	0.842	93.621	42.743	0	0	11.967	0	27.464
			159.763	25.773	1	0	8.725	0.73	0.397	5.592	20.291	0.334	24.14	0.841	93.501	42.786	0	0	11.944	0	27.54
			160.763	29.812	1	0	8.783	0.738	0.402	5.668	20.17	0.338	24.046	0.839	93.341	42.882	0	0	11.896	0	27.418
			161.763	29.812	1	0	8.823	0.745	0.408	5.751	19.983	0.341	23.938	0.835	93.286	42.937	0	0	11.85	0	27.2
			162.763	29.812	1	0	8.862	0.751	0.414	5.834	19.8	0.344	23.832	0.831	93.23	42.993	0	0	11.804	0	26.982
			163.763	27.953	1	0	8.955	0.757	0.423	5.959	19.602	0.35	23.705	0.827	93.175	43.048	0	0	11.83	0	26.707
			164.763	27.953	1	0	9.049	0.763	0.432	6.084	19.412	0.356	23.584	0.823	93.12	43.103	0	0	11.856	0	26.442
			165.763	27.953	1	0	9.131	0.764	0.437	6.152	19.372	0.36	23.521	0.824	93.178	43.069	0	0	11.959	0	26.216
			166.763	24.106	1	0	9.214	0.764	0.442	6.22	19.336	0.364	23.462	0.824	93.235	43.036	0	0	12.063	0	26.004
			167.763	24.106	1	0	9.273	0.764	0.445	6.264	19.322	0.367	23.442	0.824	93.293	43.002	0	0	12.136	0	25.897
			168.763	24.106	1	0	9.314	0.764	0.447	6.298	19.302	0.369	23.419	0.824	93.35	42.969	0	0	12.184	0	25.785
			169.763	24.619	1	0	9.354	0.766	0.449	6.328	19.297	0.37	23.431	0.824	93.458	42.935	0	0	12.218	0	25.771
			170.763	24.619	1	0	9.398	0.767	0.45	6.339	19.356	0.371	23.457	0.825	93.593	42.894	0	0	12.248	0	25.787
			171.763	28.851	1	0	9.421	0.766	0.449	6.331	19.427	0.372	23.503	0.827	93.721	42.843	0	0	12.303	0	25.844
			172.763	28.851	1	0	9.462	0.767	0.45	6.34	19.485	0.373	23.53	0.828	93.851	42.803	0	0	12.33	0	25.866
			173.763	31.8	1	0	9.504	0.766	0.449	6.327	19.612	0.374	23.584	0.832	94.039	42.724	0	0	12.402	0	25.907
			174.763	31.8	1	0	9.547	0.765	0.448	6.313	19.741	0.374	23.638	0.835	94.227	42.645	0	0	12.476	0	25.95
			175.763	31.8	1	0	9.591	0.764	0.447	6.3	19.87	0.375	23.692	0.839	94.415	42.567	0	0	12.551	0	25.989
			176.763	32.826	1	0	9.645	0.76	0.446	6.284	20.028	0.376	23.737	0.844	94.63	42.474	0	0	12.684	0	25.987
			177.763	32.826	1	0	9.701	0.757	0.445	6.267	20.19	0.378	23.785	0.849	94.846	42.381	0	0	12.82	0	25.991
			178.763	36.544	1	0	9.778	0.753	0.445	6.266	20.343	0.38	23.815	0.854	95.062	42.288	0	0	12.986	0	25.945
			179.763	36.544	1	0	9.882	0.749	0.446	6.279	20.509	0.383	23.864	0.859	95.278	42.195	0	0	13.189	0	25.951
			180.763	31.543	1	0	9.94	0.747	0.446	6.284	20.611	0.384	23.919	0.862	95.387	42.141	0	0	13.302	0	26.028
			181.763	31.543	1	0	10.092	0.744	0.449	6.328	20.771	0.389	23.978	0.866	95.691	42.056	0	0	13.563	0	26.072
			182.763	28.338	1	0	10.214	0.742	0.453	6.385	20.831	0.393	24.004	0.868	95.907	41.982	0	0	13.761	0	26.038
			183.763	28.338	1	0	10.339	0.74	0.457	6.442	20.896	0.398	24.038	0.869	96.123	41.907	0	0	13.964	0	26.026
			184.763	27.825	1	0	10.428	0.739	0.46	6.48	20.949	0.4	24.079	0.87	96.269	41.839	0	0	14.113	0	26.041
			185.763	27.825	1	0	10.523	0.735	0.463	6.517	21.009	0.403	24.14	0.87	96.495	41.748	0	0	14.317	0	26.079
			186.763	27.632	1	0	10.62	0.731	0.465	6.554	21.074	0.405	24.205	0.871	96.72	41.657	0	0	14.526	0	26.13
			187.763	27.632	1	0	10.619	0.725	0.463	6.527	21.146	0.404	24.261	0.872	96.926	41.582	0	0	14.638	0	26.176
			188.763	23.85	1	0	10.617	0.72	0.461	6.5	21.218	0.403	24.316	0.873	97.133	41.508	0	0	14.751	0	26.222
			189.763	23.85	1	0	10.563	0.713	0.457	6.436	21.3	0.4	24.351	0.875	97.377	41.417	0	0	14.811	0	26.188
			190.763	23.978	1	0	10.508	0.707	0.452	6.373	21.382	0.397	24.386	0.877	97.622	41.326	0	0	14.871	0	26.152
			191.763	27.44	1	0	10.452	0.7	0.448	6.309	21.465	0.394	24.42	0.879	97.866	41.235	0	0	14.932	0	26.113
			192.763	27.44	1	0	10.397	0.695	0.442	6.23	21.612	0.391	24.464	0.883	98.006	41.184	0	0	14.962	0	26.159
			193.763	29.748	1	0	10.343	0.69	0.437	6.151	21.762	0.388	24.508	0.888	98.145	41.134	0	0	14.992	0	26.205
			194.763	29.748	1	0	10.246	0.685	0.429	6.044	21.923	0.383	24.547	0.893	98.284	41.083	0	0	14.96	0	26.237
			195.764	31.415	1	0	10.457	0.717	0.446	6.278	21.627	0.395	24.382	0.887	98.02	41.354	0	0	14.594	0	26.181
			196.763	31.415	1	0	10.457	0.717	0.446	6.278	21.627	0.395	24.382	0.887	98.02	41.354	0	0	14.594	0	26.181
			197.763	32.12	1	0	10.552	0.734	0.455	6.413	21.405	0.401	24.279	0.882	97.878	41.506	0	0	14.375	0	26.113
			198.763	32.12	1	0	10.658	0.751	0.465	6.556	21.189	0.408	24.165	0.877	97.737	41.657	0	0	14.182	0	26.009
			199.764	29.684	1	0	10.863	0.785	0.486	6.846	20.755	0.422	23.9	0.868	97.404	41.959	0	0	13.83	0	25.684
			200.764	29.684	1	0	10.751	0.787	0.481	6.781	20.739	0.418	23.865	0.869	97.588	41.908	0	0	13.668	0	25.512
			201.764	25.132	1	0	10.642	0.788	0.477	6.717	20.728	0.415	23.835	0.87	97.773	41.858	0	0	13.512	0	25.351
			202.764	25.132	1	0	10.588	0.789	0.474	6.671	20.766	0.412	23.859	0.87	97.958	41.808	0	0	13.425	0	25.345
			203.764	23.145	1	0	10.536	0.793	0.472	6.653	20.728	0.41	23.854	0.869	98.082	41.798	0	0	13.294	0	25.314
			204.764	23.145	1	0	10.485	0.796	0.471	6.635	20.692	0.409	23.852	0.868	98.207	41.789	0	0	13.166	0	25.289
			205.764	23.145	1	0	10.376	0.798	0.469	6.602	20.581	0.406	23.786	0.865	98.233	41.844	0	0	13.002	0	25.182
			206.764	21.991	1	0	10.249	0.798	0.465	6.545	20.508	0.401	23.77	0.863	98.281	41.87	0	0	12.847	0	25.176
			207.764	21.991	1	0	10.113	0.798	0.46	6.483	20.429	0.396	23.748	0.86	98.329	41.896	0	0	12.679	0	25.152
			208.764	21.991	1	0	9.96	0.797	0.455	6.404	20.367	0.39	23.755	0.857	98.377	41.923	0	0	12.49	0	25.209
			209.764	50.008	1	0	9.811	0.797	0.449	6.325	20.314	0.384	23.772	0.855	98.425	41.949	0	0	12.307	0	25.298
			210.764	50.008	1	0	9.79	0.797	0.447	6.302	20.343	0.383	23.796	0.855	98.349	41.991	0	0	12.284	0	25.427
			211.764	50.008	1	0	9.678	0.801	0.443	6.239	20.32	0.378	23.839	0.852	98.267	42.055	0	0	12.077	0	25.639
			212.764	47.892	1	0	9.621	0.803	0.44	6.2	20.334	0.375	23.887	0.851	98.188	42.108	0	0	11.974	0	25.847
			213.764	47.892	1	0	9.565	0.806	0.437	6.16	20.35	0.372	23.937	0.85	98.109	42.16	0	0	11.873	0	26.063
			214.764	47.892	1	0	9.565	0.805	0.437	6.15	20.381	0.371	23.96	0.851	98.042	42.195	0	0	11.88	0	26.178
			215.764	18.913	1	0	9.597	0.814	0.438	6.174	20.385	0.373	23.932	0.852	98.019	42.232	0	0	11.792	0	26.144
			216.764	18.913	1	0	9.629	0.823	0.44	6.199	20.388	0.375	23.902	0.853	97.996	42.269	0	0	11.706	0	26.106
			217.764	21.349	1	0	9.716	0.831	0.445	6.268	20.362	0.38	23.838	0.854	97.973	42.307	0	0	11.689	0	25.97
			218.764	21.349	1	0	9.803	0.84	0.45	6.337	20.336	0.385	23.775	0.855	97.949	42.344	0	0	11.671	0	25.835
			219.764	21.349	1	0	9.849	0.843	0.452	6.367	20.339	0.387	23.742	0.857	97.922	42.36	0	0	11.686	0	25.761
			220.764	19.554	1	0	9.894	0.846	0.454	6.397	20.342	0.39	23.71	0.858	97.894	42.376	0	0	11.7	0	25.689
			221.764	19.554	1	0	9.968	0.848	0.458	6.45	20.33	0.394	23.652	0.86	97.866	42.392	0	0	11.748	0	25.544
			222.764	18.977	1	0	10.056	0.851	0.462	6.511	20.323	0.398	23.6	0.861	97.838	42.409	0	0	11.812	0	25.415
			223.764	18.977	1	0	10.21	0.858	0.472	6.649	20.215	0.408	23.381	0.865	97.736	42.471	0	0	11.906	0	24.862
			224.764	18.977	1	0	10.354	0.864	0.481	6.772	20.138	0.417	23.21	0.868	97.634	42.534	0	0	11.986	0	24.438
			225.764	25.581	1	0	10.336	0.851	0.475	6.697	20.307	0.416	23.209	0.875	97.785	42.432	0	0	12.138	0	24.303
			226.764	25.581	1	0	10.24	0.833	0.464	6.535	20.585	0.409	23.378	0.881	98.133	42.209	0	0	12.299	0	24.497
			227.764	26.671	1	0	10.143	0.814	0.453	6.373	20.871	0.401	23.545	0.886	98.481	41.986	0	0	12.463	0	24.681
			228.764	26.671	1	0	10.048	0.795	0.441	6.218	21.156	0.394	23.707	0.892	98.829	41.763	0	0	12.639	0	24.841
			229.764	26.671	1	0	9.95	0.776	0.43	6.063	21.447	0.387	23.867	0.899	99.177	41.541	0	0	12.82	0	24.988
			230.764	33.146	1	0	9.835	0.761	0.42	5.914	21.699	0.38	23.988	0.905	99.423	41.398	0	0	12.916	0	25.13
			231.764	33.146	1	0	9.928	0.76	0.424	5.975	21.679	0.383	23.98	0.904	99.387	41.417	0	0	13.07	0	25.137
			232.764	34.877	1	0	10.024	0.758	0.428	6.035	21.664	0.387	23.977	0.904	99.351	41.436	0	0	13.227	0	25.159
			233.764	34.877	1	0	10.048	0.756	0.43	6.063	21.613	0.389	23.934	0.903	99.315	41.455	0	0	13.291	0	25.067
			234.764	27.376	1	0	10.073	0.754	0.432	6.091	21.564	0.39	23.892	0.903	99.279	41.474	0	0	13.355	0	24.978
			235.764	27.376	1	0	10.098	0.752	0.434	6.118	21.515	0.392	23.85	0.902	99.243	41.494	0	0	13.42	0	24.891
			236.764	30.582	1	0	10.155	0.751	0.436	6.134	21.576	0.393	23.893	0.903	99.317	41.441	0	0	13.528	0	24.935
			237.764	30.582	1	0	10.213	0.749	0.437	6.15	21.639	0.395	23.938	0.904	99.392	41.388	0	0	13.637	0	24.984
			238.764	41.545	1	0	10.296	0.747	0.438	6.176	21.721	0.397	24.006	0.905	99.466	41.335	0	0	13.78	0	25.099
			239.764	39.365	1	0	10.402	0.744	0.44	6.197	21.863	0.399	24.1	0.907	99.526	41.266	0	0	13.981	0	25.262
			240.764	39.365	1	0	10.511	0.741	0.441	6.218	22.01	0.402	24.199	0.91	99.586	41.196	0	0	14.188	0	25.439
			241.764	27.184	1	0	10.561	0.734	0.441	6.206	22.141	0.402	24.266	0.912	99.783	41.076	0	0	14.384	0	25.452
			242.764	27.184	1	0	10.613	0.728	0.44	6.194	22.274	0.403	24.336	0.915	99.979	40.956	0	0	14.586	0	25.47
			243.764	25.966	1	0	10.658	0.722	0.44	6.194	22.354	0.403	24.367	0.917	100.162	40.844	0	0	14.763	0	25.393
			244.764	25.966	1	0	10.712	0.716	0.44	6.199	22.435	0.405	24.399	0.919	100.344	40.731	0	0	14.954	0	25.317
			245.765	27.184	1	0	10.741	0.7	0.437	6.161	22.59	0.404	24.468	0.923	100.651	40.534	0	0	15.34	0	25.219
			246.765	27.184	1	0	10.713	0.691	0.435	6.122	22.65	0.402	24.513	0.924	100.776	40.465	0	0	15.495	0	25.241
			247.765	25.132	1	0	10.662	0.683	0.431	6.07	22.708	0.399	24.552	0.925	100.9	40.395	0	0	15.62	0	25.246
			248.765	25.132	1	0	10.564	0.674	0.426	5.994	22.758	0.394	24.579	0.926	101.025	40.326	0	0	15.678	0	25.216
			249.765	25.132	1	0	10.53	0.672	0.424	5.973	22.761	0.392	24.604	0.925	101.116	40.294	0	0	15.671	0	25.238
			250.765	21.734	1	0	10.483	0.669	0.422	5.94	22.776	0.39	24.642	0.924	101.238	40.256	0	0	15.675	0	25.284
			251.765	21.734	1	0	10.396	0.666	0.418	5.883	22.795	0.386	24.686	0.923	101.361	40.218	0	0	15.618	0	25.347
			252.765	22.439	1	0	10.309	0.662	0.414	5.826	22.815	0.382	24.733	0.922	101.483	40.179	0	0	15.561	0	25.414
			253.765	21.862	1	0	10.134	0.656	0.404	5.688	22.951	0.372	24.944	0.92	101.682	40.093	0	0	15.454	0	25.844
			254.765	21.862	1	0	9.977	0.648	0.394	5.552	23.124	0.362	25.169	0.919	101.879	39.983	0	0	15.398	0	26.269
			255.765	23.978	1	0	9.821	0.64	0.384	5.415	23.308	0.353	25.41	0.917	102.075	39.872	0	0	15.342	0	26.722
			256.765	23.978	1	0	9.784	0.639	0.382	5.378	23.378	0.35	25.476	0.918	102.068	39.887	0	0	15.312	0	26.908
			257.765	26.671	1	0	9.753	0.638	0.379	5.341	23.46	0.348	25.541	0.919	102.066	39.908	0	0	15.283	0	27.102
			258.765	27.312	1	0	9.734	0.637	0.377	5.314	23.535	0.347	25.6	0.919	102.063	39.93	0	0	15.274	0	27.281
			259.765	27.312	1	0	9.711	0.636	0.375	5.283	23.61	0.345	25.66	0.92	102.061	39.951	0	0	15.257	0	27.461
			260.765	27.312	1	0	9.691	0.633	0.372	5.244	23.729	0.343	25.731	0.922	102.078	39.925	0	0	15.298	0	27.596
			261.765	27.825	1	0	9.671	0.63	0.37	5.204	23.849	0.342	25.802	0.924	102.095	39.899	0	0	15.34	0	27.731
			262.765	27.825	1	0	9.631	0.628	0.367	5.166	23.917	0.339	25.857	0.925	102.047	39.918	0	0	15.328	0	27.892
			263.765	24.491	1	0	9.591	0.626	0.364	5.128	23.985	0.337	25.914	0.926	101.999	39.937	0	0	15.316	0	28.054
			264.765	24.491	1	0	9.535	0.624	0.361	5.085	24.043	0.334	25.959	0.926	101.951	39.956	0	0	15.279	0	28.187
			265.765	22.824	1	0	9.511	0.624	0.36	5.066	24.071	0.333	25.994	0.926	101.891	39.983	0	0	15.24	0	28.31
			266.765	22.824	1	0	9.497	0.622	0.358	5.046	24.12	0.332	26.02	0.927	101.848	39.985	0	0	15.272	0	28.374
			267.765	22.76	1	0	9.473	0.62	0.357	5.022	24.166	0.331	26.041	0.928	101.804	39.987	0	0	15.288	0	28.423
			268.765	22.76	1	0	9.429	0.619	0.355	5.002	24.147	0.329	26.044	0.927	101.776	40.007	0	0	15.238	0	28.458
			269.765	20.708	1	0	9.385	0.618	0.354	4.982	24.129	0.328	26.049	0.926	101.747	40.026	0	0	15.188	0	28.494
			270.765	20.708	1	0	9.336	0.618	0.353	4.971	24.055	0.326	26.061	0.923	101.682	40.057	0	0	15.102	0	28.568
			271.765	22.119	1	0	9.316	0.618	0.353	4.97	24.007	0.325	26.058	0.921	101.628	40.074	0	0	15.085	0	28.583
			272.765	22.183	1	0	9.27	0.618	0.352	4.96	23.937	0.323	26.072	0.918	101.566	40.104	0	0	15.004	0	28.66
			273.765	22.183	1	0	9.229	0.618	0.35	4.93	23.974	0.321	26.129	0.918	101.567	40.112	0	0	14.94	0	28.807
			274.765	21.798	1	0	9.165	0.617	0.348	4.895	23.975	0.318	26.194	0.915	101.517	40.136	0	0	14.855	0	28.991
			275.765	21.798	1	0	9.106	0.617	0.344	4.848	24.05	0.315	26.274	0.915	101.488	40.129	0	0	14.767	0	29.17
			276.765	21.798	1	0	9.043	0.616	0.34	4.795	24.149	0.312	26.36	0.916	101.433	40.106	0	0	14.676	0	29.34
			277.765	19.939	1	0	8.987	0.614	0.337	4.751	24.215	0.309	26.415	0.917	101.43	40.1	0	0	14.631	0	29.458
			278.765	19.939	1	0	8.919	0.612	0.333	4.696	24.302	0.306	26.475	0.918	101.401	40.079	0	0	14.57	0	29.563
			279.765	19.17	1	0	8.888	0.61	0.331	4.666	24.365	0.304	26.51	0.919	101.373	40.057	0	0	14.568	0	29.61
			280.765	19.17	1	0	8.85	0.61	0.331	4.656	24.314	0.303	26.505	0.917	101.277	40.093	0	0	14.515	0	29.649
			281.765	19.105	1	0	8.827	0.611	0.331	4.658	24.244	0.303	26.48	0.916	101.15	40.136	0	0	14.453	0	29.652
			282.765	19.105	1	0	8.792	0.612	0.33	4.654	24.173	0.302	26.452	0.914	101.023	40.179	0	0	14.373	0	29.645
			283.765	19.105	1	0	8.759	0.613	0.33	4.651	24.103	0.301	26.423	0.912	100.895	40.222	0	0	14.295	0	29.641
			284.765	19.105	1	0	8.724	0.61	0.329	4.629	24.105	0.3	26.406	0.913	100.742	40.246	0	0	14.306	0	29.628
			285.765	22.503	1	0	8.692	0.608	0.328	4.623	24.043	0.299	26.35	0.912	100.591	40.294	0	0	14.295	0	29.561
			286.765	22.503	1	0	8.674	0.606	0.328	4.624	23.98	0.299	26.292	0.912	100.44	40.342	0	0	14.309	0	29.488
			287.765	22.568	1	0	8.639	0.604	0.328	4.615	23.923	0.299	26.243	0.912	100.289	40.39	0	0	14.294	0	29.435
			288.766	22.568	1	0	8.606	0.606	0.329	4.635	23.733	0.299	26.152	0.908	100.001	40.472	0	0	14.21	0	29.334
			289.766	20.901	1	0	8.61	0.606	0.331	4.658	23.627	0.299	26.094	0.905	99.857	40.513	0	0	14.203	0	29.255
			290.766	20.901	1	0	8.614	0.607	0.332	4.682	23.522	0.3	26.036	0.903	99.713	40.553	0	0	14.195	0	29.175
			291.765	20.901	1	0	8.614	0.607	0.332	4.682	23.522	0.3	26.036	0.903	99.713	40.553	0	0	14.195	0	29.175
			292.766	20.388	1	0	8.716	0.612	0.34	4.795	23.257	0.307	25.795	0.902	99.433	40.609	0	0	14.252	0	28.683
			293.766	20.388	1	0	8.778	0.613	0.344	4.852	23.157	0.311	25.685	0.902	99.325	40.613	0	0	14.309	0	28.426
			294.766	23.08	1	0	8.855	0.615	0.349	4.914	23.069	0.315	25.587	0.902	99.217	40.618	0	0	14.388	0	28.196
			295.766	23.08	1	0	8.942	0.619	0.355	4.999	22.918	0.319	25.467	0.9	99.07	40.666	0	0	14.441	0	27.973
			296.766	22.311	1	0	9.023	0.625	0.361	5.084	22.759	0.324	25.369	0.897	98.907	40.738	0	0	14.428	0	27.836
			297.766	22.311	1	0	9.103	0.631	0.367	5.169	22.606	0.328	25.273	0.894	98.744	40.81	0	0	14.416	0	27.703
			298.766	19.811	1	0	9.171	0.638	0.372	5.246	22.462	0.332	25.185	0.892	98.581	40.882	0	0	14.385	0	27.588
			299.766	19.811	1	0	9.239	0.644	0.378	5.323	22.322	0.336	25.098	0.889	98.418	40.954	0	0	14.355	0	27.473
			300.766	20.901	1	0	9.268	0.646	0.38	5.354	22.267	0.338	25.038	0.889	98.377	40.966	0	0	14.337	0	27.339
			301.766	20.901	1	0	9.297	0.649	0.382	5.386	22.213	0.34	24.978	0.889	98.337	40.978	0	0	14.318	0	27.205
			302.766	23.529	1	0	9.314	0.652	0.384	5.411	22.16	0.342	24.919	0.889	98.296	40.99	0	0	14.282	0	27.071
			303.766	23.529	1	0	9.313	0.653	0.385	5.421	22.124	0.342	24.895	0.889	98.312	40.988	0	0	14.258	0	27.007
			304.766	25.004	1	0	9.316	0.656	0.386	5.439	22.061	0.343	24.853	0.888	98.2	41.032	0	0	14.21	0	26.962
			305.766	25.004	1	0	9.314	0.658	0.388	5.47	21.941	0.344	24.8	0.885	98.068	41.107	0	0	14.166	0	26.93
			306.766	28.594	1	0	9.332	0.661	0.393	5.534	21.739	0.346	24.698	0.88	97.845	41.232	0	0	14.116	0	26.843
			307.766	28.594	1	0	9.323	0.661	0.393	5.537	21.706	0.346	24.697	0.879	97.803	41.255	0	0	14.094	0	26.873
			308.766	27.697	1	0	9.334	0.663	0.396	5.574	21.594	0.347	24.648	0.876	97.671	41.329	0	0	14.07	0	26.849
			309.766	27.697	1	0	9.385	0.67	0.401	5.647	21.45	0.35	24.576	0.873	97.506	41.429	0	0	14.011	0	26.803
			310.766	30.71	1	0	9.442	0.675	0.405	5.701	21.393	0.353	24.54	0.872	97.406	41.473	0	0	13.998	0	26.771
			311.766	30.71	1	0	9.48	0.679	0.408	5.742	21.337	0.355	24.501	0.871	97.307	41.517	0	0	13.956	0	26.734
			312.766	30.71	1	0	9.529	0.684	0.411	5.789	21.288	0.358	24.47	0.87	97.207	41.562	0	0	13.931	0	26.713
			313.766	29.62	1	0	9.578	0.689	0.414	5.836	21.238	0.36	24.439	0.869	97.107	41.606	0	0	13.906	0	26.693
			314.766	29.62	1	0	9.596	0.695	0.417	5.876	21.146	0.362	24.383	0.867	97.023	41.652	0	0	13.815	0	26.611
			315.766	26.863	1	0	9.614	0.7	0.42	5.917	21.055	0.364	24.327	0.865	96.94	41.699	0	0	13.726	0	26.527
			316.766	26.863	1	0	9.64	0.706	0.423	5.964	20.963	0.366	24.275	0.864	96.856	41.745	0	0	13.649	0	26.452
			317.766	25.966	1	0	9.666	0.712	0.427	6.01	20.872	0.368	24.223	0.862	96.773	41.791	0	0	13.574	0	26.375
			318.766	25.966	1	0	9.681	0.715	0.429	6.038	20.813	0.369	24.181	0.861	96.725	41.825	0	0	13.54	0	26.307
			319.766	25.196	1	0	9.734	0.716	0.431	6.066	20.832	0.372	24.145	0.863	96.726	41.796	0	0	13.59	0	26.169
			320.766	25.196	1	0	9.755	0.718	0.432	6.087	20.811	0.373	24.104	0.863	96.703	41.798	0	0	13.58	0	26.059
			321.766	25.645	1	0	9.755	0.721	0.434	6.107	20.751	0.374	24.057	0.863	96.653	41.832	0	0	13.522	0	25.979
			322.766	25.645	1	0	9.751	0.721	0.433	6.102	20.759	0.374	24.059	0.863	96.658	41.825	0	0	13.518	0	25.972
			323.766	25.645	1	0	9.742	0.724	0.433	6.104	20.74	0.374	24.062	0.862	96.643	41.853	0	0	13.46	0	26.02
			324.766	30.646	1	0	9.741	0.726	0.434	6.112	20.717	0.374	24.06	0.861	96.629	41.882	0	0	13.415	0	26.056
			325.766	30.646	1	0	9.742	0.729	0.435	6.121	20.695	0.374	24.057	0.86	96.614	41.911	0	0	13.372	0	26.088
			326.766	28.915	1	0	9.735	0.729	0.434	6.108	20.726	0.373	24.08	0.861	96.638	41.896	0	0	13.354	0	26.131
			327.766	28.915	1	0	9.727	0.727	0.432	6.085	20.782	0.373	24.095	0.863	96.706	41.848	0	0	13.375	0	26.103
			328.766	28.915	1	0	9.718	0.725	0.43	6.062	20.838	0.372	24.109	0.864	96.773	41.801	0	0	13.396	0	26.074
			329.766	25.581	1	0	9.733	0.724	0.43	6.055	20.887	0.372	24.112	0.866	96.84	41.753	0	0	13.451	0	26.015
			330.766	25.581	1	0	9.749	0.722	0.43	6.049	20.937	0.373	24.115	0.868	96.907	41.705	0	0	13.506	0	25.955
			331.766	27.44	1	0	9.786	0.723	0.431	6.064	20.97	0.374	24.116	0.87	96.943	41.702	0	0	13.532	0	25.953
			332.766	27.44	1	0	9.823	0.725	0.432	6.078	21.002	0.376	24.117	0.871	96.979	41.7	0	0	13.557	0	25.952
			333.767	27.504	1	0	9.962	0.727	0.437	6.152	21.053	0.382	24.094	0.874	97.051	41.695	0	0	13.697	0	25.881
			334.766	27.504	1	0	9.962	0.727	0.437	6.152	21.053	0.382	24.094	0.874	97.051	41.695	0	0	13.697	0	25.881
			335.766	27.953	1	0	10.029	0.728	0.439	6.184	21.084	0.384	24.095	0.875	97.219	41.635	0	0	13.785	0	25.797
			336.767	27.953	1	0	10.142	0.728	0.443	6.233	21.154	0.388	24.109	0.877	97.555	41.515	0	0	13.932	0	25.661
			337.767	28.786	1	0	10.188	0.728	0.444	6.25	21.192	0.39	24.12	0.879	97.722	41.455	0	0	13.99	0	25.604
			338.767	28.786	1	0	10.228	0.726	0.442	6.232	21.333	0.39	24.191	0.882	97.95	41.347	0	0	14.081	0	25.644
			339.767	28.915	1	0	10.23	0.72	0.439	6.177	21.512	0.388	24.287	0.886	98.212	41.213	0	0	14.212	0	25.715
			340.767	28.915	1	0	10.242	0.713	0.435	6.127	21.695	0.387	24.381	0.89	98.473	41.079	0	0	14.356	0	25.779
			341.767	27.568	1	0	10.286	0.708	0.434	6.11	21.836	0.388	24.445	0.893	98.679	40.983	0	0	14.521	0	25.813
			342.767	27.568	1	0	10.33	0.703	0.433	6.092	21.979	0.388	24.51	0.897	98.886	40.887	0	0	14.69	0	25.852
			343.767	28.786	1	0	10.372	0.698	0.431	6.073	22.127	0.388	24.578	0.9	99.092	40.791	0	0	14.858	0	25.896
			344.767	28.786	1	0	10.446	0.696	0.432	6.077	22.26	0.39	24.655	0.903	99.308	40.712	0	0	15.013	0	25.986
			345.767	28.851	1	0	10.518	0.693	0.432	6.079	22.401	0.391	24.736	0.906	99.536	40.637	0	0	15.177	0	26.095
			346.767	28.851	1	0	10.562	0.69	0.431	6.067	22.532	0.391	24.801	0.909	99.763	40.563	0	0	15.3	0	26.159
			347.767	30.966	1	0	10.589	0.688	0.429	6.045	22.663	0.391	24.867	0.911	99.991	40.489	0	0	15.4	0	26.226
			348.767	30.966	1	0	10.572	0.686	0.428	6.023	22.705	0.39	24.89	0.912	100.059	40.473	0	0	15.406	0	26.264
			349.767	29.62	1	0	10.569	0.685	0.426	5.999	22.786	0.389	24.939	0.914	100.291	40.45	0	0	15.435	0	26.358
			350.767	29.62	1	0	10.552	0.683	0.424	5.972	22.847	0.388	24.971	0.915	100.437	40.441	0	0	15.44	0	26.43
			351.767	27.953	1	0	10.533	0.682	0.423	5.951	22.883	0.387	24.983	0.916	100.484	40.445	0	0	15.437	0	26.467
			352.767	27.953	1	0	10.515	0.681	0.421	5.925	22.943	0.386	25.014	0.917	100.626	40.436	0	0	15.44	0	26.535
			353.767	23.145	1	0	10.487	0.676	0.418	5.881	23.033	0.384	25.067	0.919	100.774	40.378	0	0	15.504	0	26.587
			354.767	23.145	1	0	10.457	0.672	0.415	5.838	23.125	0.382	25.119	0.921	100.923	40.32	0	0	15.568	0	26.637
			355.767	23.85	1	0	10.43	0.667	0.412	5.796	23.219	0.38	25.174	0.922	101.071	40.262	0	0	15.636	0	26.695
			356.767	26.543	1	0	10.403	0.662	0.409	5.754	23.313	0.377	25.23	0.924	101.22	40.204	0	0	15.704	0	26.752
			357.767	26.543	1	0	10.371	0.66	0.407	5.73	23.33	0.376	25.27	0.923	101.301	40.197	0	0	15.709	0	26.845
			358.767	26.222	1	0	10.338	0.658	0.405	5.706	23.348	0.374	25.311	0.922	101.382	40.19	0	0	15.715	0	26.938
			359.767	26.222	1	0	10.302	0.656	0.403	5.679	23.369	0.372	25.359	0.922	101.463	40.183	0	0	15.714	0	27.049
			360.767	25.773	1	0	10.266	0.653	0.401	5.652	23.389	0.369	25.407	0.921	101.545	40.176	0	0	15.714	0	27.16
			361.767	25.773	1	0	10.206	0.649	0.397	5.598	23.46	0.366	25.445	0.922	101.575	40.162	0	0	15.736	0	27.232
			362.767	24.427	1	0	10.146	0.644	0.394	5.545	23.532	0.364	25.482	0.923	101.605	40.148	0	0	15.757	0	27.303
			363.767	24.427	1	0	10.097	0.641	0.391	5.503	23.587	0.361	25.527	0.924	101.663	40.124	0	0	15.747	0	27.381
			364.767	24.299	1	0	9.972	0.634	0.383	5.401	23.708	0.355	25.582	0.927	101.709	40.092	0	0	15.716	0	27.467
			365.767	24.299	1	0	9.938	0.633	0.381	5.364	23.784	0.354	25.613	0.929	101.713	40.091	0	0	15.7	0	27.539
			366.767	24.234	1	0	9.883	0.63	0.377	5.305	23.907	0.351	25.657	0.932	101.732	40.071	0	0	15.698	0	27.619
			367.767	24.234	1	0	9.862	0.626	0.374	5.264	24.025	0.349	25.696	0.935	101.752	40.052	0	0	15.75	0	27.683
			368.767	22.696	1	0	9.84	0.623	0.371	5.224	24.145	0.348	25.734	0.938	101.771	40.033	0	0	15.801	0	27.747
			369.767	22.696	1	0	9.807	0.621	0.371	5.223	24.062	0.347	25.695	0.936	101.704	40.071	0	0	15.783	0	27.703
			370.767	22.952	1	0	9.773	0.62	0.371	5.222	23.979	0.347	25.656	0.935	101.637	40.11	0	0	15.764	0	27.659
			371.767	22.952	1	0	9.731	0.619	0.37	5.216	23.897	0.345	25.62	0.933	101.569	40.148	0	0	15.731	0	27.623
			372.767	24.17	1	0	9.597	0.616	0.366	5.155	23.835	0.341	25.579	0.932	101.557	40.148	0	0	15.585	0	27.519
			373.767	24.17	1	0	9.465	0.613	0.362	5.095	23.777	0.337	25.545	0.931	101.545	40.148	0	0	15.44	0	27.43
			374.767	25.004	1	0	9.32	0.609	0.356	5.015	23.771	0.331	25.537	0.931	101.483	40.174	0	0	15.306	0	27.445
			375.767	25.004	1	0	9.177	0.605	0.35	4.934	23.771	0.326	25.538	0.931	101.421	40.201	0	0	15.174	0	27.477
			376.767	21.285	1	0	9.107	0.601	0.347	4.883	23.824	0.323	25.594	0.931	101.346	40.222	0	0	15.15	0	27.641
			377.767	21.285	1	0	9.038	0.597	0.343	4.831	23.88	0.319	25.652	0.931	101.272	40.244	0	0	15.126	0	27.809
			378.768	20.195	1	0	9.002	0.594	0.342	4.82	23.823	0.318	25.649	0.929	100.984	40.306	0	0	15.165	0	27.883
			379.767	21.478	1	0	9.002	0.594	0.342	4.82	23.823	0.318	25.649	0.929	100.984	40.306	0	0	15.165	0	27.883
			380.768	21.478	1	0	9.008	0.59	0.343	4.837	23.74	0.318	25.618	0.927	100.718	40.328	0	0	15.259	0	27.83
			381.768	22.439	1	0	9.021	0.589	0.345	4.853	23.693	0.319	25.584	0.926	100.589	40.338	0	0	15.312	0	27.76
			382.768	22.439	1	0	9.069	0.588	0.348	4.897	23.602	0.322	25.502	0.926	100.459	40.347	0	0	15.424	0	27.568
			383.768	23.016	1	0	9.246	0.594	0.363	5.111	23.076	0.334	25.045	0.921	100.313	40.4	0	0	15.573	0	26.504
			384.768	23.016	1	0	9.432	0.599	0.379	5.335	22.576	0.348	24.605	0.918	100.166	40.453	0	0	15.734	0	25.44
			385.768	23.016	1	0	9.618	0.605	0.394	5.556	22.123	0.361	24.205	0.914	100.02	40.505	0	0	15.891	0	24.445
			386.768	18.272	1	0	9.736	0.608	0.403	5.679	21.921	0.367	24.078	0.91	99.936	40.522	0	0	16.018	0	24.121
			387.768	18.272	1	0	9.861	0.61	0.411	5.793	21.775	0.373	23.98	0.908	99.879	40.52	0	0	16.157	0	23.846
			388.768	15.259	1	0	9.946	0.613	0.417	5.868	21.692	0.377	23.939	0.906	99.821	40.517	0	0	16.229	0	23.729
			389.768	15.259	1	0	10.019	0.615	0.421	5.936	21.61	0.381	23.895	0.904	99.763	40.515	0	0	16.282	0	23.602
			390.768	18.721	1	0	10.099	0.62	0.425	5.989	21.605	0.384	23.914	0.903	99.759	40.505	0	0	16.286	0	23.643
			391.768	18.721	1	0	10.201	0.626	0.431	6.07	21.554	0.388	23.933	0.901	99.752	40.505	0	0	16.288	0	23.697
			392.768	22.888	1	0	10.265	0.632	0.435	6.128	21.505	0.391	23.947	0.898	99.744	40.505	0	0	16.229	0	23.739
			393.768	24.491	1	0	10.285	0.637	0.436	6.137	21.529	0.391	24.001	0.897	99.771	40.503	0	0	16.15	0	23.888
			394.768	24.491	1	0	10.399	0.645	0.444	6.25	21.401	0.396	23.972	0.893	99.684	40.534	0	0	16.123	0	23.855
			395.768	26.414	1	0	10.392	0.653	0.444	6.26	21.374	0.396	23.993	0.891	99.635	40.598	0	0	15.918	0	24.009
			396.768	26.414	1	0	10.418	0.663	0.449	6.32	21.255	0.398	23.959	0.887	99.505	40.694	0	0	15.718	0	24.054
			397.768	30.197	1	0	10.424	0.673	0.452	6.371	21.128	0.4	23.914	0.883	99.375	40.789	0	0	15.493	0	24.068
			398.768	51.995	1	0	10.43	0.683	0.456	6.421	21.001	0.401	23.869	0.88	99.245	40.884	0	0	15.274	0	24.078
			399.768	53.213	1	0	10.444	0.685	0.457	6.442	20.97	0.402	23.86	0.879	99.124	40.94	0	0	15.236	0	24.134
			400.768	53.213	1	0	10.458	0.688	0.459	6.462	20.939	0.403	23.85	0.878	99.003	40.995	0	0	15.198	0	24.19
			401.768	39.75	1	0	10.507	0.691	0.462	6.503	20.913	0.405	23.845	0.877	98.882	41.051	0	0	15.211	0	24.256
			402.768	39.75	1	0	10.641	0.693	0.467	6.577	20.947	0.409	23.904	0.876	98.762	41.107	0	0	15.346	0	24.505
			403.768	34.3	1	0	10.785	0.697	0.473	6.663	20.966	0.414	23.957	0.875	98.674	41.16	0	0	15.481	0	24.731
			404.768	34.3	1	0	10.948	0.702	0.481	6.773	20.949	0.42	23.968	0.874	98.634	41.177	0	0	15.593	0	24.785
			405.768	32.313	1	0	11.121	0.707	0.489	6.884	20.951	0.426	24.018	0.872	98.593	41.206	0	0	15.734	0	24.966
			406.768	32.313	1	0	11.221	0.711	0.495	6.976	20.873	0.431	23.985	0.87	98.552	41.235	0	0	15.771	0	24.915
			407.768	29.171	1	0	11.309	0.714	0.501	7.053	20.812	0.434	23.99	0.868	98.488	41.253	0	0	15.828	0	24.953
			408.768	29.171	1	0	11.354	0.717	0.504	7.098	20.771	0.436	23.982	0.866	98.502	41.262	0	0	15.832	0	24.945
			409.768	29.171	1	0	11.401	0.722	0.508	7.155	20.7	0.439	23.932	0.865	98.526	41.273	0	0	15.801	0	24.817
			410.768	29.94	1	0	11.422	0.724	0.51	7.189	20.647	0.441	23.914	0.863	98.54	41.283	0	0	15.769	0	24.777
			411.768	29.94	1	0	11.459	0.728	0.514	7.238	20.584	0.443	23.889	0.862	98.55	41.299	0	0	15.736	0	24.73
			412.768	29.556	1	0	11.497	0.732	0.517	7.287	20.522	0.445	23.864	0.86	98.56	41.316	0	0	15.704	0	24.683
			413.768	29.556	1	0	11.496	0.736	0.519	7.313	20.458	0.445	23.846	0.858	98.569	41.333	0	0	15.62	0	24.652
			414.768	25.901	1	0	11.385	0.734	0.51	7.179	20.632	0.437	24.059	0.858	98.607	41.321	0	0	15.511	0	25.237
			415.768	25.901	1	0	11.242	0.731	0.497	7.002	20.881	0.426	24.347	0.858	98.694	41.29	0	0	15.379	0	25.985
			416.768	28.786	1	0	11.101	0.728	0.485	6.825	21.147	0.416	24.654	0.858	98.78	41.259	0	0	15.249	0	26.769
			417.768	28.786	1	0	10.991	0.728	0.477	6.724	21.25	0.41	24.745	0.859	98.804	41.263	0	0	15.095	0	27.018
			418.768	30.325	1	0	10.883	0.728	0.47	6.624	21.361	0.404	24.844	0.86	98.828	41.268	0	0	14.945	0	27.284
			419.769	30.325	1	0	10.715	0.728	0.46	6.479	21.5	0.396	24.957	0.861	98.823	41.314	0	0	14.716	0	27.643
			420.769	31.287	1	0	10.607	0.726	0.455	6.41	21.508	0.392	24.966	0.861	98.742	41.362	0	0	14.617	0	27.733
			421.769	30.71	1	0	10.531	0.723	0.451	6.354	21.534	0.389	24.995	0.862	98.66	41.41	0	0	14.562	0	27.875
			422.768	30.71	1	0	10.531	0.723	0.451	6.354	21.534	0.389	24.995	0.862	98.66	41.41	0	0	14.562	0	27.875
			423.768	29.171	1	0	10.553	0.721	0.452	6.365	21.537	0.39	24.94	0.864	98.622	41.422	0	0	14.641	0	27.752
			424.769	29.171	1	0	10.649	0.716	0.456	6.43	21.503	0.396	24.775	0.868	98.545	41.446	0	0	14.871	0	27.357
			425.769	33.082	1	0	10.748	0.71	0.461	6.486	21.496	0.401	24.675	0.871	98.631	41.369	0	0	15.144	0	26.986
			426.769	33.082	1	0	10.851	0.703	0.465	6.543	21.497	0.406	24.586	0.874	98.718	41.292	0	0	15.428	0	26.64
			427.769	33.723	1	0	10.96	0.697	0.469	6.599	21.513	0.411	24.516	0.877	98.804	41.215	0	0	15.725	0	26.345
			428.769	33.723	1	0	11.062	0.69	0.472	6.642	21.554	0.415	24.49	0.88	98.958	41.115	0	0	16.029	0	26.129
			429.769	29.043	1	0	11.171	0.691	0.476	6.711	21.544	0.42	24.432	0.882	99.128	41.045	0	0	16.167	0	25.874
			430.769	29.043	1	0	11.231	0.692	0.479	6.745	21.554	0.423	24.405	0.883	99.298	40.976	0	0	16.233	0	25.699
			431.769	26.03	1	0	11.249	0.693	0.48	6.757	21.553	0.424	24.365	0.885	99.468	40.906	0	0	16.239	0	25.488
			432.769	26.03	1	0	11.255	0.695	0.48	6.755	21.575	0.425	24.356	0.886	99.634	40.872	0	0	16.193	0	25.415
			433.769	26.03	1	0	11.254	0.697	0.479	6.743	21.618	0.425	24.359	0.887	99.766	40.841	0	0	16.15	0	25.375
			434.769	22.824	1	0	11.26	0.698	0.478	6.736	21.654	0.425	24.383	0.888	99.857	40.833	0	0	16.138	0	25.43
			435.769	22.824	1	0	11.275	0.699	0.478	6.733	21.697	0.425	24.388	0.89	99.985	40.803	0	0	16.119	0	25.397
			436.769	24.747	1	0	11.265	0.699	0.476	6.711	21.748	0.425	24.401	0.891	100.157	40.74	0	0	16.127	0	25.34
			437.769	30.646	1	0	11.266	0.699	0.475	6.691	21.816	0.425	24.392	0.894	100.413	40.669	0	0	16.124	0	25.21
			438.769	30.646	1	0	11.29	0.698	0.475	6.688	21.869	0.425	24.406	0.896	100.605	40.613	0	0	16.175	0	25.169
			439.769	36.48	1	0	11.284	0.696	0.474	6.673	21.902	0.425	24.44	0.896	100.693	40.594	0	0	16.209	0	25.232
			440.769	37.698	1	0	11.302	0.695	0.473	6.667	21.954	0.425	24.455	0.898	100.858	40.554	0	0	16.254	0	25.215
			441.769	37.698	1	0	11.287	0.692	0.471	6.637	22.017	0.424	24.493	0.899	101.02	40.51	0	0	16.299	0	25.255
			442.769	37.185	1	0	11.272	0.69	0.469	6.606	22.08	0.422	24.531	0.9	101.183	40.466	0	0	16.345	0	25.294
			443.769	35.39	1	0	11.249	0.688	0.467	6.579	22.121	0.421	24.541	0.901	101.279	40.436	0	0	16.345	0	25.275
			444.769	35.39	1	0	11.258	0.684	0.465	6.552	22.22	0.42	24.596	0.903	101.554	40.355	0	0	16.449	0	25.304
			445.769	30.453	1	0	11.256	0.683	0.465	6.545	22.236	0.42	24.588	0.904	101.693	40.318	0	0	16.484	0	25.23
			446.769	30.453	1	0	11.217	0.679	0.461	6.5	22.301	0.418	24.63	0.905	101.832	40.266	0	0	16.527	0	25.267
			447.769	28.594	1	0	11.222	0.675	0.46	6.476	22.379	0.417	24.688	0.906	101.972	40.215	0	0	16.635	0	25.347
			448.769	28.594	1	0	11.237	0.67	0.458	6.458	22.462	0.416	24.749	0.908	102.111	40.164	0	0	16.761	0	25.435
			449.769	29.812	1	0	11.253	0.666	0.457	6.439	22.546	0.415	24.81	0.909	102.25	40.113	0	0	16.888	0	25.523
			450.769	29.812	1	0	11.357	0.665	0.461	6.486	22.586	0.419	24.826	0.91	102.387	40.055	0	0	17.067	0	25.48
			451.769	28.145	1	0	11.394	0.661	0.46	6.48	22.669	0.419	24.916	0.91	102.584	39.983	0	0	17.232	0	25.61
			452.769	28.145	1	0	11.467	0.66	0.463	6.515	22.689	0.421	24.908	0.911	102.733	39.92	0	0	17.37	0	25.495
			453.769	28.786	1	0	11.43	0.657	0.46	6.482	22.72	0.419	24.967	0.91	102.862	39.889	0	0	17.386	0	25.607
			454.769	28.338	1	0	11.377	0.653	0.457	6.437	22.761	0.415	25.038	0.909	103.006	39.829	0	0	17.419	0	25.704
			455.769	28.338	1	0	11.262	0.649	0.451	6.348	22.829	0.409	25.142	0.908	103.15	39.769	0	0	17.357	0	25.885
			456.769	28.786	1	0	11.146	0.644	0.444	6.251	22.932	0.403	25.28	0.907	103.251	39.728	0	0	17.295	0	26.182
			457.769	28.786	1	0	11.032	0.64	0.437	6.154	23.04	0.396	25.426	0.906	103.351	39.688	0	0	17.233	0	26.492
			458.77	29.94	1	0	10.806	0.632	0.424	5.97	23.236	0.383	25.7	0.904	103.433	39.664	0	0	17.087	0	27.142
			459.769	29.94	1	0	10.806	0.632	0.424	5.97	23.236	0.383	25.7	0.904	103.433	39.664	0	0	17.087	0	27.142
			460.769	27.953	1	0	10.695	0.629	0.418	5.882	23.33	0.377	25.826	0.903	103.44	39.664	0	0	17.01	0	27.453
			461.769	22.696	1	0	10.612	0.624	0.413	5.815	23.395	0.372	25.942	0.902	103.466	39.649	0	0	17.018	0	27.71
			462.769	22.696	1	0	10.529	0.618	0.408	5.748	23.461	0.367	26.06	0.9	103.493	39.635	0	0	17.027	0	27.971
			463.769	23.401	1	0	10.466	0.612	0.405	5.7	23.494	0.364	26.137	0.899	103.524	39.584	0	0	17.111	0	28.077
			464.769	23.401	1	0	10.403	0.605	0.401	5.652	23.525	0.36	26.214	0.897	103.555	39.534	0	0	17.196	0	28.181
			465.77	25.196	1	0	10.29	0.595	0.396	5.581	23.527	0.355	26.277	0.895	103.579	39.462	0	0	17.288	0	28.213
			466.769	26.222	1	0	10.29	0.595	0.396	5.581	23.527	0.355	26.277	0.895	103.579	39.462	0	0	17.288	0	28.213
			467.77	26.222	1	0	10.216	0.591	0.393	5.537	23.526	0.351	26.328	0.894	103.498	39.46	0	0	17.281	0	28.325
			468.77	24.427	1	0	10.177	0.589	0.391	5.513	23.528	0.349	26.356	0.893	103.45	39.46	0	0	17.27	0	28.386
			469.77	24.427	1	0	10.142	0.587	0.39	5.492	23.53	0.348	26.383	0.892	103.423	39.445	0	0	17.264	0	28.426
			470.77	24.427	1	0	10.107	0.586	0.388	5.471	23.532	0.346	26.41	0.891	103.397	39.431	0	0	17.257	0	28.467
			471.77	24.427	1	0	10.018	0.584	0.386	5.43	23.496	0.343	26.417	0.889	103.373	39.436	0	0	17.141	0	28.489
			472.77	24.106	1	0	9.931	0.583	0.383	5.389	23.463	0.34	26.428	0.888	103.349	39.441	0	0	17.027	0	28.518
			473.77	23.337	1	0	9.89	0.584	0.382	5.38	23.409	0.339	26.401	0.887	103.325	39.463	0	0	16.933	0	28.487
			474.77	23.337	1	0	9.691	0.58	0.374	5.274	23.381	0.331	26.465	0.883	103.253	39.474	0	0	16.7	0	28.645
			475.77	21.349	1	0	9.576	0.579	0.371	5.223	23.324	0.327	26.464	0.881	103.205	39.491	0	0	16.545	0	28.663
			476.77	21.349	1	0	9.533	0.58	0.37	5.216	23.253	0.326	26.432	0.88	103.124	39.537	0	0	16.433	0	28.654
			477.77	21.991	1	0	9.49	0.581	0.37	5.21	23.184	0.325	26.401	0.878	103.042	39.582	0	0	16.322	0	28.648
			478.77	21.991	1	0	9.43	0.583	0.369	5.194	23.111	0.323	26.369	0.876	102.96	39.628	0	0	16.181	0	28.641
			479.77	25.26	1	0	9.37	0.584	0.368	5.179	23.041	0.322	26.341	0.875	102.879	39.673	0	0	16.043	0	28.64
			480.77	24.683	1	0	9.355	0.585	0.367	5.172	23.04	0.321	26.321	0.875	102.826	39.702	0	0	15.982	0	28.637
			481.77	24.683	1	0	9.28	0.585	0.364	5.133	23.025	0.319	26.326	0.875	102.74	39.721	0	0	15.871	0	28.674
			482.77	25.581	1	0	9.292	0.586	0.365	5.14	23.029	0.319	26.31	0.875	102.691	39.749	0	0	15.859	0	28.677
			483.77	25.581	1	0	9.267	0.586	0.364	5.127	23.027	0.319	26.31	0.875	102.624	39.772	0	0	15.808	0	28.71
			484.77	25.453	1	0	9.256	0.588	0.365	5.139	22.955	0.319	26.267	0.874	102.526	39.83	0	0	15.73	0	28.693
			485.77	25.453	1	0	9.244	0.591	0.366	5.15	22.883	0.319	26.224	0.873	102.429	39.888	0	0	15.652	0	28.676
			486.77	23.209	1	0	9.221	0.593	0.366	5.155	22.814	0.319	26.183	0.871	102.331	39.946	0	0	15.555	0	28.664
			487.77	23.209	1	0	9.198	0.595	0.366	5.159	22.745	0.319	26.143	0.87	102.234	40.004	0	0	15.459	0	28.654
			488.77	23.209	1	0	9.161	0.596	0.365	5.148	22.709	0.318	26.114	0.87	102.157	40.034	0	0	15.38	0	28.626
			489.77	20.965	1	0	9.133	0.596	0.365	5.141	22.67	0.317	26.081	0.869	102.081	40.065	0	0	15.316	0	28.592
			490.77	20.965	1	0	9.104	0.597	0.365	5.134	22.63	0.317	26.048	0.869	102.004	40.095	0	0	15.251	0	28.557
			491.77	21.798	1	0	9.096	0.599	0.365	5.142	22.587	0.317	25.983	0.869	101.909	40.139	0	0	15.183	0	28.466
			492.77	21.798	1	0	9.147	0.603	0.368	5.187	22.53	0.321	25.831	0.872	101.73	40.222	0	0	15.168	0	28.221
			493.77	21.285	1	0	9.247	0.607	0.375	5.279	22.393	0.328	25.575	0.876	101.552	40.306	0	0	15.234	0	27.72
			494.77	21.285	1	0	9.362	0.612	0.385	5.428	22.07	0.337	25.261	0.874	101.394	40.366	0	0	15.299	0	27.028
			495.77	22.568	1	0	9.343	0.613	0.385	5.423	22.046	0.336	25.236	0.874	101.342	40.395	0	0	15.243	0	27.006
			496.77	22.568	1	0	9.525	0.618	0.401	5.649	21.597	0.349	24.841	0.869	101.115	40.459	0	0	15.407	0	26.088
			497.77	24.363	1	0	9.518	0.619	0.402	5.657	21.555	0.349	24.799	0.869	101.054	40.491	0	0	15.364	0	26.024
			498.77	24.363	1	0	9.582	0.622	0.408	5.75	21.359	0.354	24.631	0.867	100.924	40.537	0	0	15.394	0	25.649
			499.77	26.094	1	0	9.609	0.624	0.411	5.783	21.304	0.356	24.58	0.867	100.833	40.57	0	0	15.396	0	25.564
			500.77	26.094	1	0	9.638	0.626	0.413	5.817	21.248	0.358	24.528	0.866	100.742	40.604	0	0	15.399	0	25.476
			501.77	25.068	1	0	9.633	0.628	0.414	5.828	21.204	0.358	24.489	0.866	100.651	40.637	0	0	15.35	0	25.42
			502.77	25.068	1	0	9.67	0.629	0.416	5.855	21.19	0.36	24.461	0.866	100.557	40.652	0	0	15.382	0	25.367
			503.77	22.439	1	0	9.73	0.632	0.419	5.898	21.177	0.363	24.446	0.866	100.449	40.695	0	0	15.398	0	25.391
			504.77	22.439	1	0	9.79	0.635	0.422	5.94	21.164	0.365	24.431	0.866	100.341	40.738	0	0	15.414	0	25.416
			505.77	22.375	1	0	9.902	0.638	0.427	6.009	21.173	0.37	24.442	0.866	100.234	40.781	0	0	15.511	0	25.508
			506.77	22.375	1	0	10.015	0.642	0.432	6.078	21.184	0.374	24.456	0.866	100.126	40.824	0	0	15.609	0	25.61
			507.77	27.761	1	0	10.073	0.643	0.434	6.118	21.17	0.376	24.45	0.866	100.068	40.841	0	0	15.666	0	25.618
			508.77	35.005	1	0	10.131	0.644	0.437	6.158	21.158	0.378	24.445	0.866	100.01	40.858	0	0	15.722	0	25.63
			509.77	42.891	1	0	10.214	0.646	0.441	6.211	21.152	0.382	24.449	0.865	99.953	40.875	0	0	15.816	0	25.666
			510.771	42.891	1	0	10.325	0.645	0.446	6.285	21.129	0.385	24.488	0.863	99.802	40.894	0	0	16.02	0	25.796
			511.77	38.339	1	0	10.325	0.645	0.446	6.285	21.129	0.385	24.488	0.863	99.802	40.894	0	0	16.02	0	25.796
			512.77	38.339	1	0	10.397	0.643	0.45	6.339	21.088	0.387	24.523	0.86	99.663	40.913	0	0	16.172	0	25.916
			513.77	30.069	1	0	10.431	0.643	0.452	6.37	21.052	0.388	24.518	0.859	99.591	40.92	0	0	16.226	0	25.913
			514.77	30.069	1	0	10.475	0.642	0.454	6.393	21.064	0.39	24.537	0.858	99.536	40.92	0	0	16.306	0	25.966
			515.77	26.927	1	0	10.519	0.642	0.456	6.416	21.076	0.391	24.558	0.858	99.48	40.92	0	0	16.388	0	26.02
			516.77	26.927	1	0	10.584	0.641	0.458	6.454	21.081	0.393	24.578	0.858	99.44	40.911	0	0	16.5	0	26.059
			517.77	29.043	1	0	10.65	0.641	0.461	6.492	21.087	0.395	24.599	0.857	99.399	40.901	0	0	16.613	0	26.102
			518.77	29.043	1	0	10.742	0.642	0.465	6.554	21.073	0.398	24.607	0.856	99.363	40.904	0	0	16.732	0	26.127
			519.77	30.325	1	0	10.836	0.643	0.47	6.616	21.061	0.402	24.618	0.856	99.327	40.906	0	0	16.853	0	26.159
			520.77	30.325	1	0	10.946	0.645	0.475	6.691	21.039	0.406	24.622	0.854	99.293	40.918	0	0	16.976	0	26.188
			521.77	27.312	1	0	11.048	0.647	0.48	6.761	21.022	0.41	24.631	0.853	99.26	40.93	0	0	17.088	0	26.23
			522.77	27.312	1	0	11.076	0.647	0.482	6.792	20.979	0.41	24.666	0.851	99.313	40.901	0	0	17.131	0	26.281
			523.77	28.53	1	0	11.02	0.646	0.48	6.761	20.969	0.407	24.76	0.847	99.397	40.863	0	0	17.06	0	26.474
			524.77	26.927	1	0	10.963	0.644	0.474	6.681	21.103	0.402	24.91	0.847	99.459	40.848	0	0	17.012	0	26.843
			525.77	26.927	1	0	10.987	0.644	0.475	6.693	21.111	0.402	24.931	0.847	99.493	40.837	0	0	17.06	0	26.881
			526.77	27.184	1	0	10.901	0.642	0.466	6.57	21.332	0.396	25.147	0.848	99.6	40.81	0	0	16.98	0	27.393
			527.77	27.184	1	0	10.943	0.642	0.469	6.599	21.32	0.398	25.128	0.848	99.646	40.791	0	0	17.035	0	27.319
			528.77	28.658	1	0	10.919	0.642	0.465	6.554	21.416	0.395	25.216	0.849	99.723	40.768	0	0	17.021	0	27.509
			529.77	29.235	1	0	10.938	0.642	0.466	6.568	21.409	0.396	25.216	0.849	99.762	40.756	0	0	17.04	0	27.494
			530.77	29.235	1	0	10.953	0.643	0.467	6.584	21.389	0.397	25.205	0.849	99.785	40.756	0	0	17.033	0	27.467
			531.77	30.197	1	0	11.008	0.644	0.47	6.622	21.376	0.399	25.201	0.848	99.809	40.756	0	0	17.09	0	27.456
			532.77	30.197	1	0	11.02	0.645	0.471	6.636	21.361	0.399	25.194	0.848	99.832	40.756	0	0	17.079	0	27.439
			533.77	30.902	1	0	10.968	0.641	0.468	6.588	21.4	0.397	25.227	0.848	99.936	40.7	0	0	17.1	0	27.442
			534.77	30.902	1	0	10.916	0.638	0.464	6.541	21.439	0.394	25.261	0.849	100.041	40.645	0	0	17.121	0	27.446
			535.77	32.697	1	0	10.866	0.634	0.461	6.493	21.486	0.392	25.301	0.849	100.145	40.589	0	0	17.146	0	27.464
			536.77	31.928	1	0	10.816	0.63	0.458	6.446	21.532	0.389	25.341	0.85	100.25	40.533	0	0	17.172	0	27.483
			537.77	31.928	1	0	10.761	0.627	0.455	6.412	21.528	0.387	25.337	0.85	100.303	40.503	0	0	17.154	0	27.43
			538.77	30.774	1	0	10.707	0.625	0.453	6.378	21.523	0.385	25.335	0.85	100.356	40.473	0	0	17.137	0	27.378
			539.77	32.056	1	0	10.628	0.622	0.45	6.333	21.511	0.382	25.322	0.849	100.41	40.443	0	0	17.081	0	27.302
			540.77	32.056	1	0	10.568	0.622	0.447	6.298	21.504	0.38	25.303	0.85	100.486	40.42	0	0	17.004	0	27.219
			541.77	33.98	1	0	10.53	0.622	0.446	6.276	21.505	0.379	25.287	0.85	100.509	40.42	0	0	16.93	0	27.179
			542.77	33.98	1	0	10.539	0.623	0.446	6.286	21.49	0.38	25.264	0.851	100.555	40.405	0	0	16.923	0	27.101
			543.77	32.056	1	0	10.496	0.623	0.445	6.261	21.49	0.378	25.248	0.851	100.579	40.405	0	0	16.84	0	27.061
			544.77	32.056	1	0	10.441	0.623	0.442	6.225	21.5	0.376	25.249	0.852	100.605	40.407	0	0	16.759	0	27.067
			545.77	32.313	1	0	10.376	0.623	0.439	6.183	21.51	0.374	25.25	0.852	100.632	40.41	0	0	16.66	0	27.074
			546.77	32.313	1	0	10.286	0.62	0.434	6.111	21.566	0.37	25.29	0.853	100.692	40.383	0	0	16.582	0	27.134
			547.77	28.786	1	0	10.193	0.618	0.428	6.032	21.641	0.366	25.343	0.854	100.737	40.366	0	0	16.499	0	27.24
			548.77	22.375	1	0	10.127	0.615	0.423	5.965	21.737	0.362	25.416	0.855	100.783	40.35	0	0	16.461	0	27.396
			549.77	22.375	1	0	10.055	0.613	0.418	5.892	21.839	0.358	25.496	0.857	100.828	40.333	0	0	16.411	0	27.569
			550.77	23.593	1	0	9.987	0.611	0.413	5.822	21.942	0.355	25.573	0.858	100.898	40.306	0	0	16.357	0	27.72
			551.77	23.593	1	0	9.906	0.608	0.408	5.74	22.068	0.35	25.668	0.86	100.965	40.27	0	0	16.306	0	27.901
			552.77	22.568	1	0	9.816	0.605	0.401	5.654	22.186	0.346	25.752	0.862	101.032	40.234	0	0	16.237	0	28.051
			553.77	22.568	1	0	9.727	0.602	0.395	5.569	22.309	0.341	25.84	0.863	101.099	40.199	0	0	16.17	0	28.21
			554.77	22.055	1	0	9.653	0.6	0.39	5.5	22.412	0.338	25.901	0.865	101.092	40.196	0	0	16.085	0	28.349
			555.77	22.055	1	0	9.568	0.599	0.385	5.422	22.531	0.334	25.978	0.867	101.085	40.194	0	0	15.982	0	28.528
			556.77	23.786	1	0	9.456	0.597	0.378	5.331	22.642	0.329	26.043	0.869	101.078	40.191	0	0	15.832	0	28.679
			557.772	23.786	1	0	9.209	0.593	0.364	5.12	22.94	0.317	26.299	0.872	101.03	40.206	0	0	15.531	0	29.294
			558.772	23.786	1	0	9.104	0.591	0.357	5.029	23.08	0.312	26.417	0.874	101.006	40.213	0	0	15.409	0	29.571
			559.772	23.465	1	0	8.89	0.591	0.35	4.93	22.991	0.306	26.326	0.873	100.895	40.282	0	0	15.05	0	29.455
			560.772	19.426	1	0	8.686	0.59	0.343	4.828	22.933	0.299	26.266	0.873	100.802	40.34	0	0	14.727	0	29.393
			561.772	19.426	1	0	8.505	0.589	0.336	4.731	22.91	0.293	26.249	0.873	100.708	40.398	0	0	14.441	0	29.428
			562.772	20.965	1	0	8.358	0.588	0.331	4.661	22.854	0.289	26.198	0.872	100.615	40.455	0	0	14.213	0	29.386
			563.772	20.965	1	0	8.253	0.59	0.329	4.637	22.691	0.287	26.054	0.871	100.452	40.541	0	0	13.984	0	29.171
			564.772	21.414	1	0	8.151	0.592	0.328	4.613	22.535	0.285	25.919	0.869	100.289	40.628	0	0	13.762	0	28.973
			565.772	21.414	1	0	8.065	0.594	0.326	4.59	22.412	0.283	25.855	0.867	100.013	40.755	0	0	13.58	0	28.995
			566.772	20.26	1	0	7.98	0.595	0.324	4.568	22.294	0.28	25.796	0.864	99.737	40.882	0	0	13.402	0	29.03
			567.772	20.26	1	0	7.896	0.597	0.323	4.543	22.186	0.278	25.724	0.862	99.497	40.995	0	0	13.219	0	29.014
			568.772	21.349	1	0	7.814	0.599	0.321	4.518	22.083	0.276	25.658	0.861	99.257	41.107	0	0	13.04	0	29.011
			569.772	21.349	1	0	7.808	0.602	0.322	4.536	21.988	0.277	25.603	0.859	99.046	41.189	0	0	12.977	0	28.99
			570.772	19.618	1	0	7.801	0.604	0.323	4.554	21.894	0.277	25.547	0.857	98.835	41.27	0	0	12.913	0	28.97
			571.772	19.618	1	0	7.797	0.605	0.325	4.572	21.797	0.278	25.499	0.855	98.679	41.328	0	0	12.88	0	28.933
			572.772	19.618	1	0	7.831	0.607	0.327	4.612	21.711	0.279	25.453	0.853	98.567	41.369	0	0	12.905	0	28.878
			573.772	19.618	1	0	7.827	0.608	0.329	4.63	21.619	0.28	25.406	0.851	98.416	41.425	0	0	12.873	0	28.842
			574.772	18.464	1	0	7.864	0.613	0.333	4.684	21.484	0.282	25.297	0.849	98.265	41.485	0	0	12.828	0	28.665
			575.772	18.464	1	0	7.903	0.618	0.337	4.741	21.35	0.285	25.188	0.848	98.114	41.545	0	0	12.788	0	28.483
			576.772	19.105	1	0	7.957	0.625	0.342	4.822	21.16	0.289	25.028	0.845	97.931	41.634	0	0	12.729	0	28.213
			577.772	19.105	1	0	8.011	0.632	0.348	4.903	20.975	0.294	24.87	0.843	97.748	41.722	0	0	12.67	0	27.944
			578.772	19.105	1	0	8.087	0.642	0.355	4.993	20.821	0.299	24.719	0.842	97.611	41.805	0	0	12.594	0	27.682
			579.772	19.105	1	0	8.162	0.652	0.361	5.084	20.67	0.304	24.57	0.841	97.474	41.889	0	0	12.52	0	27.418
			580.772	20.516	1	0	8.265	0.661	0.37	5.206	20.466	0.311	24.358	0.84	97.314	41.982	0	0	12.497	0	26.997
			581.772	20.516	1	0	8.368	0.671	0.378	5.329	20.271	0.318	24.155	0.839	97.153	42.075	0	0	12.475	0	26.587
			582.772	19.17	1	0	8.461	0.676	0.386	5.434	20.114	0.324	23.941	0.84	97.047	42.121	0	0	12.514	0	26.071
			583.772	19.17	1	0	8.555	0.682	0.393	5.54	19.964	0.331	23.737	0.841	96.94	42.167	0	0	12.553	0	25.574
			584.772	24.491	1	0	8.605	0.686	0.398	5.599	19.878	0.335	23.619	0.842	96.875	42.191	0	0	12.547	0	25.275
			585.772	24.491	1	0	8.654	0.69	0.402	5.659	19.793	0.338	23.503	0.842	96.81	42.214	0	0	12.54	0	24.979
			586.772	26.35	1	0	8.667	0.694	0.405	5.704	19.673	0.341	23.395	0.841	96.694	42.273	0	0	12.496	0	24.756
			587.772	26.35	1	0	9.051	0.726	0.421	5.932	19.832	0.356	23.462	0.845	96.9	42.211	0	0	12.475	0	24.847
			588.772	26.35	1	0	9.075	0.73	0.425	5.986	19.715	0.359	23.354	0.844	96.787	42.271	0	0	12.43	0	24.62
			589.772	31.479	1	0	9.406	0.762	0.44	6.194	19.818	0.372	23.409	0.847	96.948	42.244	0	0	12.341	0	24.718
			590.772	31.479	1	0	9.875	0.792	0.458	6.455	20.023	0.39	23.538	0.851	97.195	42.155	0	0	12.463	0	24.934
			591.772	30.838	1	0	10.352	0.822	0.477	6.716	20.232	0.407	23.678	0.854	97.442	42.067	0	0	12.587	0	25.174
			592.772	30.838	1	0	10.824	0.853	0.495	6.972	20.429	0.425	23.811	0.858	97.689	41.978	0	0	12.696	0	25.384
			593.772	33.723	1	0	10.902	0.851	0.495	6.969	20.582	0.425	23.955	0.859	97.91	41.908	0	0	12.816	0	25.693
			594.772	33.723	1	0	10.982	0.849	0.495	6.967	20.738	0.426	24.101	0.86	98.13	41.839	0	0	12.938	0	26.006
			595.772	38.724	1	0	11.043	0.847	0.494	6.957	20.879	0.426	24.233	0.862	98.351	41.769	0	0	13.039	0	26.274
			596.772	38.724	1	0	11.07	0.845	0.492	6.937	20.988	0.425	24.308	0.863	98.684	41.659	0	0	13.092	0	26.32
			597.772	35.134	1	0	11.122	0.842	0.492	6.924	21.118	0.425	24.419	0.865	98.907	41.565	0	0	13.213	0	26.493
			598.772	35.134	1	0	11.206	0.838	0.491	6.922	21.278	0.426	24.569	0.866	99.13	41.472	0	0	13.372	0	26.77
			599.772	29.748	1	0	11.243	0.834	0.49	6.903	21.4	0.425	24.675	0.867	99.353	41.378	0	0	13.476	0	26.922
			600.772	29.748	1	0	11.18	0.83	0.486	6.845	21.454	0.422	24.698	0.869	99.548	41.316	0	0	13.471	0	26.898
			601.773	29.748	1	0	10.999	0.821	0.476	6.708	21.521	0.415	24.708	0.871	99.838	41.223	0	0	13.401	0	26.8
			602.772	48.02	1	0	10.999	0.821	0.476	6.708	21.521	0.415	24.708	0.871	99.838	41.223	0	0	13.401	0	26.8
			603.773	48.02	1	0	10.807	0.811	0.466	6.562	21.592	0.407	24.735	0.873	100.03	41.16	0	0	13.323	0	26.79
			604.773	54.111	1	0	10.69	0.802	0.459	6.459	21.685	0.401	24.819	0.874	100.126	41.124	0	0	13.323	0	26.97
			605.773	54.111	1	0	10.651	0.796	0.455	6.415	21.741	0.398	24.86	0.875	100.171	41.095	0	0	13.376	0	27.041
			606.773	54.111	1	0	10.62	0.79	0.453	6.376	21.796	0.396	24.901	0.875	100.217	41.067	0	0	13.438	0	27.112
			607.773	18.721	1	0	10.564	0.784	0.449	6.323	21.848	0.393	24.934	0.876	100.262	41.038	0	0	13.471	0	27.164
			608.773	18.721	1	0	10.463	0.775	0.444	6.25	21.876	0.389	24.963	0.876	100.26	41.014	0	0	13.494	0	27.21
			609.773	17.759	1	0	10.362	0.767	0.439	6.176	21.904	0.384	24.991	0.876	100.257	40.99	0	0	13.517	0	27.255
			610.773	17.759	1	0	10.182	0.759	0.43	6.054	21.94	0.376	25.052	0.876	100.229	40.985	0	0	13.407	0	27.411
			611.773	18.849	1	0	10.005	0.752	0.421	5.933	21.984	0.369	25.123	0.875	100.2	40.98	0	0	13.299	0	27.591
			612.773	18.849	1	0	9.848	0.749	0.414	5.838	21.986	0.362	25.205	0.872	100.116	41.023	0	0	13.141	0	27.865
			613.773	16.541	1	0	9.677	0.747	0.407	5.734	21.987	0.354	25.285	0.87	100.032	41.067	0	0	12.962	0	28.131
			614.773	16.541	1	0	9.551	0.744	0.403	5.67	21.941	0.349	25.309	0.867	99.948	41.11	0	0	12.844	0	28.253
			615.773	16.541	1	0	9.428	0.741	0.398	5.605	21.899	0.344	25.339	0.864	99.864	41.153	0	0	12.728	0	28.393
			616.773	15.579	1	0	9.33	0.74	0.396	5.578	21.777	0.342	25.251	0.862	99.662	41.234	0	0	12.603	0	28.282
			617.773	15.579	1	0	8.893	0.713	0.38	5.353	21.562	0.326	25.176	0.856	99.325	41.371	0	0	12.465	0	28.285
			618.773	17.31	1	0	8.819	0.714	0.379	5.334	21.46	0.324	25.106	0.855	99.14	41.445	0	0	12.353	0	28.211
			619.773	17.31	1	0	8.425	0.687	0.365	5.139	21.207	0.31	24.958	0.85	98.769	41.575	0	0	12.258	0	28.007
			620.773	25.517	1	0	8.006	0.661	0.348	4.902	21.053	0.294	24.953	0.844	98.397	41.705	0	0	12.116	0	28.158
			621.773	25.517	1	0	7.596	0.634	0.331	4.664	20.912	0.277	24.981	0.837	98.026	41.835	0	0	11.978	0	28.38
			622.773	23.657	1	0	7.196	0.608	0.314	4.427	20.785	0.261	25.047	0.83	97.655	41.965	0	0	11.843	0	28.682
			623.773	23.657	1	0	7.172	0.613	0.315	4.443	20.659	0.261	24.979	0.827	97.262	42.107	0	0	11.7	0	28.709
			624.773	23.657	1	0	7.149	0.618	0.317	4.459	20.536	0.261	24.911	0.824	96.87	42.249	0	0	11.559	0	28.737
			625.773	22.119	1	0	7.144	0.624	0.318	4.486	20.417	0.262	24.843	0.822	96.478	42.39	0	0	11.449	0	28.762
			626.773	22.119	1	0	7.138	0.629	0.32	4.512	20.3	0.262	24.775	0.819	96.086	42.532	0	0	11.342	0	28.787
			627.773	22.119	1	0	7.128	0.637	0.322	4.531	20.212	0.263	24.725	0.817	95.8	42.657	0	0	11.189	0	28.836
			628.773	20.965	1	0	7.119	0.645	0.323	4.549	20.126	0.263	24.675	0.816	95.515	42.782	0	0	11.04	0	28.885
			629.773	20.965	1	0	7.181	0.656	0.328	4.625	20	0.267	24.589	0.813	95.225	42.901	0	0	10.953	0	28.834
			630.773	20.965	1	0	7.199	0.66	0.331	4.658	19.92	0.269	24.528	0.812	95.032	42.973	0	0	10.906	0	28.779
			631.773	21.67	1	0	7.262	0.671	0.336	4.737	19.791	0.272	24.437	0.81	94.732	43.096	0	0	10.818	0	28.716
			632.773	21.67	1	0	7.377	0.689	0.345	4.86	19.642	0.279	24.316	0.808	94.449	43.226	0	0	10.715	0	28.588
			633.773	21.67	1	0	7.417	0.695	0.348	4.908	19.57	0.281	24.24	0.807	94.329	43.278	0	0	10.678	0	28.462
			634.773	20.58	1	0	7.471	0.706	0.354	4.98	19.453	0.285	24.133	0.806	94.127	43.369	0	0	10.578	0	28.306
			635.773	20.58	1	0	7.428	0.718	0.355	5	19.293	0.286	23.965	0.805	93.926	43.46	0	0	10.346	0	27.984
			636.773	20.58	1	0	7.337	0.727	0.352	4.959	19.235	0.283	23.949	0.803	93.775	43.544	0	0	10.093	0	28.055
			637.773	20.58	1	0	7.251	0.736	0.349	4.918	19.186	0.28	23.946	0.801	93.624	43.628	0	0	9.853	0	28.16
			638.773	21.029	1	0	7.188	0.747	0.349	4.909	19.077	0.28	23.772	0.803	93.552	43.681	0	0	9.628	0	27.761
			639.773	21.029	1	0	7.128	0.757	0.348	4.9	18.974	0.28	23.607	0.804	93.48	43.734	0	0	9.412	0	27.376
			640.773	21.478	1	0	7.071	0.768	0.347	4.891	18.877	0.28	23.449	0.805	93.408	43.786	0	0	9.207	0	27.004
			641.773	21.478	1	0	7.095	0.777	0.351	4.94	18.769	0.284	23.217	0.808	93.362	43.82	0	0	9.13	0	26.389
			642.773	21.478	1	0	7.118	0.786	0.354	4.99	18.661	0.288	22.99	0.812	93.317	43.854	0	0	9.055	0	25.773
			643.773	21.478	1	0	7.141	0.795	0.358	5.039	18.555	0.292	22.767	0.815	93.271	43.887	0	0	8.981	0	25.158
			644.773	27.248	1	0	7.173	0.804	0.362	5.097	18.442	0.296	22.544	0.818	93.226	43.921	0	0	8.92	0	24.524
			645.774	27.248	1	0	7.147	0.813	0.361	5.083	18.441	0.296	22.495	0.82	93.091	44.036	0	0	8.796	0	24.53
			646.774	27.248	1	0	7.138	0.814	0.36	5.07	18.463	0.296	22.493	0.821	93.096	44.053	0	0	8.772	0	24.546
			647.773	27.248	1	0	7.138	0.814	0.36	5.07	18.463	0.296	22.493	0.821	93.096	44.053	0	0	8.772	0	24.546
			648.774	27.248	1	0	7.144	0.816	0.359	5.062	18.513	0.296	22.491	0.823	93.106	44.086	0	0	8.755	0	24.586
			649.774	19.939	1	0	7.152	0.812	0.359	5.06	18.536	0.296	22.493	0.824	93.154	44.06	0	0	8.809	0	24.559
			650.774	19.939	1	0	7.16	0.808	0.359	5.057	18.559	0.296	22.495	0.825	93.202	44.033	0	0	8.864	0	24.532
			651.774	19.939	1	0	7.168	0.804	0.359	5.055	18.582	0.296	22.497	0.826	93.25	44.007	0	0	8.92	0	24.505
			652.774	22.439	1	0	7.191	0.8	0.36	5.065	18.596	0.297	22.49	0.827	93.298	43.981	0	0	8.993	0	24.45
			653.774	22.439	1	0	7.206	0.794	0.36	5.071	18.601	0.298	22.472	0.828	93.393	43.923	0	0	9.07	0	24.32
			654.774	22.439	1	0	7.273	0.795	0.364	5.132	18.554	0.302	22.376	0.829	93.494	43.882	0	0	9.145	0	23.964
			655.774	28.851	1	0	7.336	0.796	0.368	5.189	18.51	0.306	22.284	0.831	93.595	43.842	0	0	9.215	0	23.62
			656.774	28.851	1	0	7.4	0.797	0.373	5.247	18.469	0.31	22.198	0.832	93.696	43.801	0	0	9.286	0	23.291
			657.774	28.851	1	0	7.469	0.798	0.377	5.308	18.426	0.314	22.109	0.833	93.796	43.76	0	0	9.362	0	22.949
			658.774	28.851	1	0	7.538	0.799	0.381	5.37	18.387	0.318	22.025	0.835	93.897	43.719	0	0	9.44	0	22.623
			659.774	20.003	1	0	7.519	0.791	0.379	5.336	18.44	0.317	22.037	0.837	94.017	43.642	0	0	9.507	0	22.558
			660.774	20.003	1	0	7.528	0.786	0.378	5.325	18.491	0.316	22.094	0.837	94.069	43.592	0	0	9.583	0	22.672
			661.774	20.003	1	0	7.508	0.778	0.376	5.293	18.542	0.315	22.104	0.839	94.185	43.518	0	0	9.65	0	22.604
			662.774	21.093	1	0	7.458	0.768	0.372	5.236	18.598	0.313	22.067	0.843	94.377	43.412	0	0	9.714	0	22.342
			663.774	21.093	1	0	7.469	0.763	0.371	5.228	18.644	0.313	22.122	0.843	94.417	43.37	0	0	9.786	0	22.459
			664.774	20.26	1	0	7.452	0.756	0.369	5.19	18.723	0.311	22.152	0.845	94.51	43.314	0	0	9.859	0	22.48
			665.774	20.26	1	0	7.525	0.749	0.37	5.204	18.841	0.313	22.241	0.847	94.603	43.258	0	0	10.052	0	22.688
			666.774	20.26	1	0	7.599	0.741	0.37	5.217	18.966	0.315	22.337	0.849	94.695	43.202	0	0	10.252	0	22.913
			667.774	21.926	1	0	7.677	0.734	0.371	5.23	19.097	0.316	22.44	0.851	94.788	43.147	0	0	10.459	0	23.158
			668.774	21.926	1	0	7.75	0.725	0.371	5.225	19.277	0.315	22.672	0.85	94.805	43.121	0	0	10.689	0	23.835
			669.774	29.299	1	0	7.836	0.721	0.374	5.262	19.347	0.317	22.816	0.848	94.788	43.124	0	0	10.869	0	24.272
			670.774	29.299	1	0	7.925	0.717	0.376	5.299	19.422	0.318	22.967	0.846	94.772	43.126	0	0	11.056	0	24.722
			671.774	29.299	1	0	7.927	0.713	0.376	5.29	19.447	0.317	23.066	0.843	94.756	43.128	0	0	11.121	0	25.018
			672.774	29.876	1	0	7.93	0.709	0.375	5.283	19.471	0.315	23.165	0.841	94.74	43.131	0	0	11.189	0	25.309
			673.774	29.876	1	0	7.933	0.705	0.375	5.275	19.496	0.314	23.265	0.838	94.723	43.133	0	0	11.259	0	25.599
			674.774	22.696	1	0	7.945	0.697	0.374	5.264	19.549	0.312	23.404	0.835	94.723	43.117	0	0	11.398	0	25.973
			675.774	22.696	1	0	7.994	0.695	0.376	5.293	19.556	0.314	23.412	0.835	94.756	43.081	0	0	11.505	0	25.946
			676.774	22.696	1	0	8.086	0.691	0.381	5.368	19.496	0.318	23.389	0.834	94.765	43.038	0	0	11.697	0	25.821
			677.774	22.696	1	0	8.143	0.689	0.383	5.401	19.508	0.32	23.404	0.834	94.799	43	0	0	11.819	0	25.81
			678.774	22.696	1	0	8.201	0.686	0.387	5.447	19.474	0.322	23.389	0.833	94.82	42.959	0	0	11.955	0	25.711
			679.774	21.926	1	0	8.301	0.683	0.39	5.494	19.537	0.326	23.353	0.837	94.883	42.889	0	0	12.145	0	25.509
			680.774	21.926	1	0	8.404	0.686	0.394	5.547	19.596	0.331	23.309	0.841	94.902	42.863	0	0	12.247	0	25.349
			681.774	21.734	1	0	8.53	0.689	0.399	5.621	19.637	0.337	23.237	0.845	94.921	42.837	0	0	12.381	0	25.106
			682.774	21.734	1	0	8.659	0.692	0.404	5.694	19.683	0.343	23.176	0.849	94.94	42.81	0	0	12.519	0	24.89
			683.774	21.734	1	0	8.82	0.701	0.414	5.825	19.624	0.352	23.05	0.851	94.933	42.827	0	0	12.579	0	24.546
			684.774	27.632	1	0	8.983	0.711	0.423	5.955	19.571	0.361	22.934	0.853	94.926	42.844	0	0	12.641	0	24.226
			685.774	27.632	1	0	9.094	0.714	0.43	6.052	19.505	0.367	22.811	0.855	94.914	42.844	0	0	12.733	0	23.858
			686.774	27.632	1	0	9.167	0.712	0.432	6.09	19.533	0.371	22.739	0.859	95.01	42.779	0	0	12.882	0	23.549
			687.774	27.825	1	0	9.243	0.709	0.435	6.129	19.564	0.375	22.673	0.863	95.106	42.714	0	0	13.033	0	23.255
			688.774	27.825	1	0	9.318	0.707	0.438	6.168	19.591	0.38	22.603	0.867	95.202	42.65	0	0	13.186	0	22.951
			689.774	27.312	1	0	9.395	0.704	0.441	6.208	19.621	0.384	22.539	0.871	95.298	42.585	0	0	13.342	0	22.661
			690.775	27.312	1	0	9.73	0.716	0.457	6.437	19.627	0.4	22.435	0.875	95.475	42.566	0	0	13.588	0	22.301
			691.774	27.376	1	0	9.73	0.716	0.457	6.437	19.627	0.4	22.435	0.875	95.475	42.566	0	0	13.588	0	22.301
			692.775	27.376	1	0	10.026	0.728	0.47	6.616	19.701	0.413	22.422	0.879	95.648	42.546	0	0	13.771	0	22.222
			693.775	27.504	1	0	10.176	0.734	0.476	6.706	19.743	0.419	22.423	0.88	95.734	42.537	0	0	13.864	0	22.204
			694.775	27.504	1	0	10.297	0.742	0.483	6.8	19.718	0.425	22.419	0.88	95.955	42.491	0	0	13.879	0	22.116
			695.775	30.325	1	0	10.452	0.75	0.491	6.92	19.685	0.432	22.408	0.878	96.178	42.446	0	0	13.94	0	22.003
			696.775	30.325	1	0	10.611	0.758	0.5	7.041	19.658	0.439	22.404	0.877	96.401	42.4	0	0	14.004	0	21.912
			697.775	39.75	1	0	10.683	0.757	0.502	7.077	19.687	0.441	22.442	0.877	96.562	42.355	0	0	14.113	0	21.963
			698.775	39.75	1	0	10.756	0.756	0.505	7.114	19.719	0.443	22.481	0.877	96.722	42.309	0	0	14.222	0	22.02
			699.775	42.442	1	0	10.792	0.751	0.503	7.083	19.86	0.442	22.611	0.878	96.917	42.235	0	0	14.378	0	22.318
			700.775	34.557	1	0	10.829	0.745	0.501	7.051	20.004	0.44	22.742	0.88	97.111	42.16	0	0	14.537	0	22.618
			701.775	34.557	1	0	10.926	0.74	0.5	7.043	20.198	0.441	22.893	0.882	97.257	42.124	0	0	14.761	0	23.03
			702.775	35.262	1	0	11.023	0.735	0.499	7.033	20.394	0.442	23.047	0.885	97.403	42.088	0	0	14.987	0	23.444
			703.775	35.262	1	0	11.138	0.731	0.499	7.031	20.6	0.443	23.21	0.888	97.55	42.052	0	0	15.24	0	23.878
			704.775	38.339	1	0	11.215	0.73	0.499	7.034	20.734	0.445	23.288	0.89	97.679	42.036	0	0	15.37	0	24.083
			705.775	38.339	1	0	11.194	0.727	0.497	7.003	20.78	0.443	23.327	0.891	97.699	42.049	0	0	15.403	0	24.219
			706.775	34.941	1	0	11.3	0.73	0.499	7.032	20.897	0.446	23.392	0.893	97.907	42.026	0	0	15.476	0	24.374
			707.775	34.941	1	0	11.208	0.73	0.497	6.996	20.833	0.443	23.376	0.891	97.889	42.063	0	0	15.354	0	24.381
			708.775	34.941	1	0	11.235	0.732	0.497	7.002	20.87	0.443	23.415	0.891	97.984	42.07	0	0	15.357	0	24.503
			709.775	34.813	1	0	11.197	0.733	0.497	7.007	20.788	0.442	23.418	0.888	98.04	42.105	0	0	15.282	0	24.562
			710.775	38.275	1	0	11.14	0.731	0.497	6.999	20.702	0.439	23.423	0.884	98.033	42.144	0	0	15.23	0	24.634
			711.775	38.275	1	0	11.049	0.73	0.495	6.97	20.614	0.435	23.428	0.88	98.026	42.184	0	0	15.133	0	24.707
			712.775	26.735	1	0	10.96	0.729	0.493	6.942	20.526	0.432	23.436	0.876	98.019	42.223	0	0	15.036	0	24.788
			713.775	26.735	1	0	10.763	0.721	0.484	6.824	20.49	0.423	23.445	0.874	98.038	42.221	0	0	14.927	0	24.814
			714.775	23.337	1	0	10.569	0.713	0.476	6.705	20.458	0.415	23.461	0.872	98.056	42.218	0	0	14.819	0	24.859
			715.775	23.337	1	0	10.452	0.71	0.47	6.619	20.487	0.409	23.546	0.87	98.047	42.237	0	0	14.721	0	25.133
			716.775	26.478	1	0	10.373	0.713	0.468	6.588	20.433	0.405	23.597	0.866	97.933	42.318	0	0	14.557	0	25.39
			717.775	26.478	1	0	10.297	0.715	0.466	6.558	20.382	0.401	23.651	0.862	97.819	42.399	0	0	14.396	0	25.66
			718.775	27.632	1	0	10.166	0.718	0.461	6.497	20.319	0.396	23.691	0.858	97.706	42.481	0	0	14.161	0	25.886
			719.775	27.632	1	0	10.09	0.718	0.458	6.455	20.298	0.392	23.756	0.854	97.694	42.515	0	0	14.05	0	26.115
			720.775	27.632	1	0	9.941	0.718	0.452	6.369	20.268	0.385	23.808	0.851	97.569	42.587	0	0	13.852	0	26.361
			721.775	26.863	1	0	9.796	0.717	0.446	6.283	20.246	0.378	23.872	0.848	97.444	42.659	0	0	13.659	0	26.638
			722.775	26.863	1	0	9.625	0.717	0.44	6.202	20.149	0.372	23.848	0.845	97.315	42.748	0	0	13.431	0	26.696
			723.775	28.209	1	0	9.458	0.716	0.435	6.121	20.062	0.366	23.838	0.842	97.185	42.837	0	0	13.21	0	26.791
			724.775	28.209	1	0	9.297	0.715	0.429	6.039	19.985	0.359	23.842	0.838	97.056	42.925	0	0	12.997	0	26.923
			725.775	26.35	1	0	9.152	0.713	0.423	5.956	19.94	0.354	23.81	0.837	96.816	43.031	0	0	12.843	0	26.981
			726.775	26.35	1	0	8.984	0.71	0.415	5.848	19.93	0.347	23.822	0.837	96.574	43.136	0	0	12.655	0	27.158
			727.775	26.35	1	0	8.82	0.707	0.408	5.739	19.931	0.341	23.848	0.836	96.331	43.242	0	0	12.473	0	27.371
			728.775	23.016	1	0	8.744	0.713	0.406	5.715	19.855	0.339	23.796	0.834	96.152	43.347	0	0	12.264	0	27.375
			729.775	23.016	1	0	8.619	0.717	0.402	5.659	19.778	0.335	23.743	0.833	95.931	43.472	0	0	12.025	0	27.401
			730.775	30.261	1	0	8.53	0.721	0.4	5.627	19.693	0.332	23.677	0.832	95.71	43.597	0	0	11.837	0	27.389
			731.775	30.261	1	0	8.444	0.724	0.397	5.595	19.613	0.33	23.618	0.83	95.49	43.722	0	0	11.656	0	27.395
			732.775	30.261	1	0	8.344	0.727	0.394	5.549	19.546	0.326	23.633	0.827	95.317	43.808	0	0	11.474	0	27.552
			733.775	26.607	1	0	8.247	0.73	0.391	5.504	19.486	0.322	23.657	0.824	95.144	43.894	0	0	11.297	0	27.734
			734.776	26.607	1	0	8.055	0.734	0.383	5.4	19.407	0.313	23.769	0.816	94.847	44.024	0	0	10.97	0	28.212
			735.776	26.607	1	0	7.967	0.736	0.38	5.35	19.377	0.309	23.841	0.813	94.722	44.067	0	0	10.829	0	28.461
			736.776	23.85	1	0	7.903	0.734	0.377	5.304	19.385	0.306	23.861	0.812	94.629	44.086	0	0	10.76	0	28.54
			737.776	23.85	1	0	7.839	0.733	0.373	5.257	19.396	0.303	23.884	0.812	94.535	44.105	0	0	10.693	0	28.626
			738.776	23.85	1	0	7.766	0.732	0.369	5.201	19.42	0.3	23.923	0.812	94.442	44.125	0	0	10.613	0	28.755
			739.776	23.465	1	0	7.694	0.73	0.365	5.145	19.448	0.296	23.966	0.811	94.348	44.144	0	0	10.533	0	28.895
			740.776	23.465	1	0	7.65	0.734	0.363	5.106	19.492	0.295	23.995	0.812	94.293	44.182	0	0	10.416	0	29.022
			741.776	23.465	1	0	7.607	0.738	0.36	5.068	19.539	0.293	24.027	0.813	94.238	44.22	0	0	10.302	0	29.156
			742.776	23.465	1	0	7.565	0.742	0.357	5.029	19.589	0.291	24.061	0.814	94.183	44.259	0	0	10.19	0	29.298
			743.776	18.977	1	0	7.557	0.746	0.356	5.018	19.619	0.29	24.071	0.815	94.127	44.297	0	0	10.125	0	29.373
			744.776	18.977	1	0	7.549	0.75	0.356	5.008	19.648	0.29	24.08	0.816	94.072	44.336	0	0	10.06	0	29.448
			745.776	18.977	1	0	7.479	0.75	0.351	4.944	19.716	0.286	24.158	0.816	94.046	44.352	0	0	9.978	0	29.672
			746.776	20.26	1	0	7.438	0.75	0.348	4.901	19.78	0.284	24.229	0.816	94.065	44.362	0	0	9.912	0	29.868
			747.776	20.26	1	0	7.398	0.751	0.345	4.859	19.846	0.282	24.302	0.817	94.084	44.372	0	0	9.847	0	30.071
			748.776	20.26	1	0	7.385	0.752	0.344	4.844	19.875	0.281	24.329	0.817	94.103	44.381	0	0	9.817	0	30.153
			749.776	20.837	1	0	7.386	0.754	0.344	4.843	19.884	0.281	24.331	0.817	94.136	44.377	0	0	9.792	0	30.151
			750.776	20.837	1	0	7.347	0.755	0.342	4.811	19.915	0.279	24.363	0.817	94.155	44.386	0	0	9.729	0	30.247
			751.776	20.516	1	0	7.308	0.756	0.339	4.778	19.948	0.277	24.398	0.818	94.173	44.395	0	0	9.667	0	30.347
			752.776	20.516	1	0	7.3	0.757	0.338	4.765	19.983	0.277	24.427	0.818	94.199	44.389	0	0	9.643	0	30.413
			753.776	20.516	1	0	7.311	0.761	0.338	4.765	20.021	0.277	24.445	0.819	94.238	44.375	0	0	9.605	0	30.442
			754.776	20.516	1	0	7.323	0.765	0.338	4.766	20.059	0.277	24.462	0.82	94.278	44.361	0	0	9.567	0	30.469
			755.776	21.093	1	0	7.338	0.77	0.339	4.769	20.096	0.278	24.478	0.821	94.317	44.347	0	0	9.534	0	30.493
			756.776	21.093	1	0	7.369	0.774	0.34	4.782	20.131	0.279	24.489	0.822	94.357	44.333	0	0	9.522	0	30.503
			757.776	21.093	1	0	7.399	0.778	0.341	4.796	20.166	0.28	24.499	0.823	94.396	44.319	0	0	9.509	0	30.511
			758.776	21.542	1	0	7.43	0.782	0.341	4.81	20.201	0.281	24.509	0.824	94.436	44.305	0	0	9.497	0	30.519
			759.776	21.542	1	0	7.463	0.784	0.344	4.844	20.153	0.284	24.44	0.825	94.561	44.259	0	0	9.514	0	30.282
			760.776	21.542	1	0	7.497	0.787	0.346	4.878	20.106	0.286	24.372	0.825	94.686	44.212	0	0	9.531	0	30.047
			761.776	24.491	1	0	7.531	0.789	0.349	4.912	20.061	0.288	24.305	0.825	94.812	44.166	0	0	9.548	0	29.814
			762.776	24.491	1	0	7.558	0.791	0.351	4.944	20.007	0.29	24.226	0.826	94.937	44.119	0	0	9.556	0	29.547
			763.776	24.491	1	0	7.585	0.793	0.353	4.975	19.955	0.292	24.149	0.826	95.062	44.073	0	0	9.565	0	29.282
			764.776	21.991	1	0	7.612	0.795	0.356	5.007	19.903	0.294	24.073	0.827	95.188	44.026	0	0	9.573	0	29.019
			765.776	21.991	1	0	7.621	0.795	0.356	5.011	19.911	0.295	24.054	0.828	95.239	44.022	0	0	9.59	0	28.964
			766.776	21.991	1	0	7.638	0.798	0.357	5.026	19.904	0.296	24.027	0.828	95.262	44.031	0	0	9.566	0	28.903
			767.776	21.991	1	0	7.652	0.798	0.357	5.032	19.913	0.296	24.01	0.829	95.315	44.026	0	0	9.589	0	28.85
			768.776	23.914	1	0	7.667	0.798	0.358	5.04	19.921	0.297	23.991	0.83	95.367	44.021	0	0	9.613	0	28.793
			769.776	23.914	1	0	7.682	0.797	0.358	5.047	19.929	0.298	23.972	0.831	95.42	44.017	0	0	9.637	0	28.737
			770.776	23.914	1	0	7.697	0.797	0.359	5.055	19.938	0.299	23.954	0.832	95.473	44.012	0	0	9.661	0	28.681
			771.776	25.389	1	0	7.739	0.796	0.362	5.092	19.899	0.301	23.882	0.833	95.559	43.964	0	0	9.723	0	28.425
			772.776	25.389	1	0	7.783	0.795	0.364	5.13	19.863	0.304	23.814	0.834	95.646	43.916	0	0	9.787	0	28.176
			773.776	25.389	1	0	7.84	0.794	0.368	5.18	19.815	0.307	23.731	0.835	95.732	43.868	0	0	9.867	0	27.886
			774.776	23.786	1	0	7.892	0.794	0.371	5.226	19.767	0.31	23.651	0.836	95.818	43.82	0	0	9.942	0	27.601
			775.776	23.786	1	0	7.939	0.79	0.373	5.256	19.765	0.312	23.612	0.837	95.936	43.738	0	0	10.047	0	27.382
			776.776	23.786	1	0	7.987	0.787	0.375	5.286	19.765	0.315	23.576	0.838	96.053	43.657	0	0	10.154	0	27.172
			777.776	24.747	1	0	8.011	0.781	0.376	5.3	19.765	0.316	23.537	0.84	96.125	43.583	0	0	10.254	0	26.966
			778.776	24.747	1	0	8.036	0.776	0.377	5.313	19.766	0.317	23.5	0.841	96.197	43.508	0	0	10.355	0	26.763
			779.776	24.747	1	0	8.062	0.771	0.378	5.327	19.767	0.319	23.454	0.843	96.327	43.422	0	0	10.462	0	26.516
			780.776	21.414	1	0	8.122	0.765	0.381	5.36	19.779	0.321	23.423	0.844	96.456	43.335	0	0	10.614	0	26.31
			781.777	21.414	1	0	8.243	0.754	0.385	5.423	19.82	0.326	23.378	0.848	96.715	43.163	0	0	10.928	0	25.947
			782.777	21.542	1	0	8.307	0.749	0.387	5.454	19.846	0.329	23.363	0.849	96.845	43.076	0	0	11.092	0	25.786
			783.777	21.542	1	0	8.359	0.743	0.389	5.485	19.846	0.331	23.335	0.85	96.936	43.029	0	0	11.244	0	25.642
			784.777	21.542	1	0	8.413	0.738	0.392	5.516	19.849	0.333	23.311	0.851	97.027	42.981	0	0	11.399	0	25.509
			785.777	26.222	1	0	8.466	0.733	0.394	5.546	19.856	0.336	23.293	0.852	97.118	42.933	0	0	11.556	0	25.389
			786.777	26.222	1	0	8.497	0.727	0.395	5.565	19.851	0.337	23.261	0.853	97.209	42.885	0	0	11.686	0	25.234
			787.777	27.889	1	0	8.525	0.72	0.396	5.58	19.844	0.338	23.247	0.854	97.348	42.81	0	0	11.848	0	25.091
			788.777	27.889	1	0	8.553	0.712	0.397	5.595	19.839	0.339	23.235	0.854	97.487	42.736	0	0	12.014	0	24.953
			789.777	25.645	1	0	8.644	0.709	0.4	5.637	19.891	0.342	23.272	0.855	97.579	42.676	0	0	12.199	0	24.973
			790.777	25.645	1	0	8.737	0.705	0.403	5.678	19.949	0.345	23.315	0.856	97.67	42.616	0	0	12.389	0	25.013
			791.777	26.286	1	0	8.876	0.703	0.407	5.729	20.084	0.35	23.315	0.861	97.761	42.546	0	0	12.625	0	24.914
			792.777	26.286	1	0	9.005	0.701	0.41	5.773	20.217	0.355	23.315	0.867	97.852	42.477	0	0	12.847	0	24.816
			793.777	26.478	1	0	9.151	0.699	0.414	5.829	20.342	0.361	23.302	0.873	97.943	42.407	0	0	13.094	0	24.68
			794.777	26.478	1	0	9.303	0.697	0.418	5.884	20.478	0.367	23.304	0.879	98.034	42.338	0	0	13.351	0	24.586
			795.777	26.286	1	0	9.411	0.695	0.419	5.907	20.631	0.37	23.379	0.882	98.245	42.22	0	0	13.537	0	24.634
			796.777	26.286	1	0	9.45	0.693	0.419	5.9	20.735	0.371	23.428	0.885	98.381	42.151	0	0	13.64	0	24.676
			797.777	26.286	1	0	9.572	0.691	0.421	5.932	20.886	0.374	23.502	0.889	98.585	42.037	0	0	13.849	0	24.723
			798.777	28.145	1	0	9.716	0.692	0.426	5.995	20.979	0.379	23.539	0.891	98.785	41.938	0	0	14.049	0	24.685
			799.777	28.145	1	0	9.863	0.692	0.43	6.057	21.079	0.384	23.585	0.894	98.985	41.838	0	0	14.255	0	24.672
			800.777	27.953	1	0	9.988	0.692	0.433	6.1	21.196	0.388	23.655	0.896	99.173	41.738	0	0	14.428	0	24.727
			801.777	27.953	1	0	10.029	0.683	0.428	6.028	21.511	0.387	23.813	0.903	99.523	41.487	0	0	14.695	0	24.811
			802.777	27.44	1	0	10.107	0.673	0.424	5.977	21.836	0.387	23.949	0.912	99.885	41.237	0	0	15.024	0	24.827
			803.777	27.44	1	0	10.163	0.663	0.42	5.914	22.161	0.386	24.076	0.92	100.247	40.986	0	0	15.328	0	24.812
			804.777	29.492	1	0	10.282	0.66	0.42	5.921	22.383	0.39	24.125	0.928	100.505	40.868	0	0	15.574	0	24.775
			805.777	29.492	1	0	10.323	0.66	0.421	5.931	22.437	0.391	24.134	0.93	100.612	40.829	0	0	15.637	0	24.744
			806.777	30.71	1	0	10.522	0.658	0.424	5.975	22.689	0.399	24.147	0.94	100.988	40.663	0	0	15.999	0	24.535
			807.777	30.71	1	0	10.629	0.655	0.426	5.996	22.832	0.402	24.166	0.945	101.243	40.545	0	0	16.22	0	24.413
			808.777	32.377	1	0	10.672	0.653	0.424	5.973	23.005	0.403	24.233	0.949	101.498	40.427	0	0	16.345	0	24.42
			809.777	32.377	1	0	10.717	0.653	0.424	5.978	23.082	0.404	24.253	0.952	101.581	40.386	0	0	16.415	0	24.416
			810.777	24.491	1	0	10.759	0.651	0.423	5.953	23.263	0.404	24.328	0.956	101.788	40.275	0	0	16.537	0	24.457
			811.777	25.901	1	0	10.804	0.648	0.421	5.929	23.447	0.404	24.406	0.961	101.994	40.165	0	0	16.666	0	24.506
			812.777	25.901	1	0	10.85	0.646	0.419	5.905	23.634	0.405	24.485	0.965	102.2	40.055	0	0	16.796	0	24.557
			813.777	30.389	1	0	11.569	0.7	0.44	6.192	24.213	0.426	24.96	0.97	102.26	40.11	0	0	16.517	0	25.914
			814.777	30.389	1	0	12.272	0.752	0.459	6.464	24.745	0.447	25.383	0.975	102.344	40.134	0	0	16.327	0	27.034
			815.777	27.568	1	0	13.006	0.803	0.481	6.772	25.163	0.471	25.692	0.979	102.428	40.158	0	0	16.202	0	27.824
			816.777	16.092	1	0	13.735	0.854	0.503	7.082	25.526	0.495	25.952	0.984	102.512	40.182	0	0	16.085	0	28.467
			817.777	18.977	1	0	14.453	0.905	0.525	7.391	25.838	0.518	26.169	0.987	102.596	40.206	0	0	15.969	0	28.98
			818.777	18.977	1	0	14.436	0.903	0.518	7.302	26.116	0.514	26.343	0.991	102.893	40.055	0	0	15.989	0	29.191
			819.777	28.915	1	0	14.406	0.901	0.512	7.211	26.389	0.51	26.506	0.996	103.191	39.903	0	0	15.997	0	29.371
			820.778	29.748	1	0	14.34	0.89	0.498	7.021	26.959	0.5	26.856	1.004	103.836	39.544	0	0	16.105	0	29.698
			821.777	29.235	1	0	14.34	0.89	0.498	7.021	26.959	0.5	26.856	1.004	103.836	39.544	0	0	16.105	0	29.698
			822.777	29.235	1	0	14.343	0.881	0.494	6.961	27.174	0.496	27.079	1.004	104.184	39.345	0	0	16.276	0	29.943
			823.777	23.016	1	0	14.449	0.88	0.498	7.019	27.15	0.499	27.088	1.002	104.351	39.289	0	0	16.41	0	29.884
			824.778	23.016	1	0	14.528	0.879	0.501	7.054	27.157	0.501	27.152	1	104.687	39.179	0	0	16.529	0	29.873
			825.778	23.016	1	0	14.603	0.882	0.504	7.103	27.118	0.504	27.133	0.999	104.764	39.172	0	0	16.563	0	29.814
			826.778	23.016	1	0	14.652	0.884	0.507	7.141	27.07	0.506	27.102	0.999	104.841	39.165	0	0	16.567	0	29.728
			827.778	65.395	1	0	14.657	0.892	0.509	7.17	26.983	0.507	27.068	0.997	104.917	39.177	0	0	16.434	0	29.657
			828.778	65.395	1	0	14.69	0.897	0.51	7.186	26.994	0.508	27.1	0.996	104.999	39.174	0	0	16.371	0	29.723
			829.778	70.203	1	0	14.722	0.903	0.511	7.202	27.005	0.509	27.132	0.995	105.081	39.172	0	0	16.308	0	29.787
			830.778	70.203	1	0	14.739	0.898	0.51	7.177	27.119	0.507	27.273	0.994	105.21	39.09	0	0	16.416	0	30.003
			831.778	70.203	1	0	14.734	0.901	0.514	7.233	26.908	0.507	27.235	0.988	105.164	39.184	0	0	16.357	0	30.05
			832.778	15.323	1	0	14.672	0.904	0.516	7.267	26.675	0.506	27.19	0.981	105.107	39.278	0	0	16.235	0	30.077
			833.778	14.938	1	0	14.648	0.91	0.522	7.347	26.353	0.507	27.09	0.973	104.941	39.441	0	0	16.103	0	30.076
			834.778	14.938	1	0	14.581	0.908	0.522	7.354	26.205	0.505	27.117	0.966	104.884	39.467	0	0	16.052	0	30.18
			835.778	18.08	1	0	14.444	0.899	0.519	7.308	26.106	0.5	27.102	0.963	104.81	39.489	0	0	16.066	0	30.187
			836.778	22.632	1	0	14.348	0.908	0.519	7.316	25.918	0.496	27.13	0.955	104.74	39.553	0	0	15.797	0	30.336
			837.778	38.532	1	0	14.281	0.912	0.519	7.315	25.81	0.494	27.117	0.952	104.666	39.613	0	0	15.651	0	30.388
			838.778	38.532	1	0	14.302	0.917	0.522	7.359	25.701	0.496	27.09	0.949	104.591	39.673	0	0	15.602	0	30.407
			839.778	31.095	1	0	14.121	0.91	0.518	7.29	25.603	0.491	27.018	0.948	104.539	39.689	0	0	15.517	0	30.267
			840.778	31.095	1	0	14.047	0.914	0.518	7.296	25.457	0.489	26.942	0.945	104.467	39.747	0	0	15.367	0	30.169
			841.778	31.095	1	0	13.975	0.918	0.518	7.301	25.314	0.488	26.869	0.942	104.395	39.805	0	0	15.22	0	30.074
			842.778	29.94	1	0	13.931	0.932	0.524	7.373	25.01	0.491	26.673	0.938	104.295	39.909	0	0	14.954	0	29.742
			843.778	32.569	1	0	13.36	0.89	0.507	7.145	24.678	0.473	26.492	0.932	104.337	39.853	0	0	15.012	0	29.276
			844.778	32.569	1	0	12.901	0.848	0.495	6.977	24.325	0.458	26.315	0.924	104.379	39.798	0	0	15.207	0	28.807
			845.778	24.17	1	0	12.387	0.807	0.481	6.774	23.968	0.441	26.151	0.916	104.42	39.742	0	0	15.354	0	28.361
			846.778	23.657	1	0	11.692	0.748	0.455	6.404	23.79	0.414	26.152	0.91	104.576	39.563	0	0	15.623	0	28.135
			847.778	23.657	1	0	10.971	0.69	0.428	6.034	23.531	0.386	26.087	0.902	104.731	39.384	0	0	15.902	0	27.72
			848.778	29.876	1	0	10.943	0.685	0.429	6.043	23.42	0.386	26.033	0.9	104.634	39.401	0	0	15.969	0	27.612
			849.778	29.876	1	0	10.988	0.685	0.433	6.099	23.3	0.388	25.976	0.897	104.437	39.482	0	0	16.05	0	27.589
			850.778	26.927	1	0	11.032	0.684	0.437	6.154	23.182	0.391	25.92	0.894	104.239	39.563	0	0	16.132	0	27.57
			851.778	26.927	1	0	11.084	0.689	0.441	6.207	23.105	0.393	25.891	0.892	103.993	39.7	0	0	16.094	0	27.697
			852.778	29.043	1	0	11.076	0.693	0.442	6.228	23.026	0.394	25.868	0.89	103.747	39.837	0	0	15.973	0	27.839
			853.778	29.043	1	0	11.001	0.692	0.439	6.187	23.016	0.389	25.981	0.886	103.715	39.83	0	0	15.896	0	28.107
			854.778	23.786	1	0	10.893	0.692	0.434	6.111	23.072	0.383	26.134	0.883	103.68	39.829	0	0	15.749	0	28.48
			855.778	23.786	1	0	10.88	0.69	0.435	6.124	22.991	0.382	26.157	0.879	103.646	39.822	0	0	15.764	0	28.525
			856.778	23.786	1	0	10.867	0.689	0.436	6.138	22.91	0.381	26.18	0.875	103.613	39.815	0	0	15.778	0	28.57
			857.778	33.21	1	0	10.853	0.687	0.436	6.142	22.857	0.38	26.218	0.872	103.586	39.796	0	0	15.795	0	28.634
			858.778	33.21	1	0	10.85	0.681	0.437	6.155	22.784	0.38	26.18	0.87	103.56	39.757	0	0	15.938	0	28.485
			859.778	41.609	1	0	10.813	0.674	0.437	6.149	22.71	0.379	26.146	0.869	103.534	39.719	0	0	16.035	0	28.344
			860.778	41.609	1	0	10.649	0.668	0.431	6.076	22.618	0.374	26.087	0.867	103.507	39.68	0	0	15.942	0	28.143
			861.778	17.951	1	0	10.578	0.672	0.431	6.063	22.525	0.373	25.99	0.867	103.445	39.721	0	0	15.74	0	27.966
			862.778	17.951	1	0	10.361	0.669	0.421	5.929	22.554	0.365	26	0.867	103.965	39.383	0	0	15.495	0	27.501
			863.778	16.669	1	0	10.151	0.665	0.411	5.794	22.599	0.357	26.029	0.868	104.486	39.045	0	0	15.257	0	27.073
			864.778	22.76	1	0	9.978	0.659	0.399	5.621	22.876	0.347	26.283	0.87	105.114	38.637	0	0	15.139	0	27.093
			865.778	22.76	1	0	9.807	0.653	0.387	5.448	23.177	0.338	26.56	0.873	105.742	38.229	0	0	15.023	0	27.155
			866.778	25.581	1	0	9.812	0.656	0.385	5.416	23.335	0.338	26.558	0.879	105.956	38.198	0	0	14.957	0	27.104
			867.778	25.581	1	0	9.905	0.659	0.386	5.443	23.455	0.343	26.459	0.886	105.512	38.167	0	0	15.027	0	26.816
			868.778	32.761	1	0	9.958	0.659	0.387	5.454	23.534	0.345	26.377	0.892	105.057	38.136	0	0	15.104	0	26.569
			869.779	32.89	1	0	10.136	0.66	0.391	5.514	23.693	0.354	26.22	0.904	104.145	38.074	0	0	15.366	0	26.085
			870.779	32.89	1	0	10.141	0.663	0.394	5.554	23.544	0.357	26.028	0.905	103.397	38.215	0	0	15.305	0	25.819
			871.779	31.736	1	0	10.13	0.666	0.397	5.586	23.391	0.359	25.835	0.905	103.306	38.357	0	0	15.219	0	25.548
			872.779	31.736	1	0	10.058	0.659	0.394	5.55	23.356	0.358	25.718	0.908	103.243	38.45	0	0	15.262	0	25.392
			873.779	31.736	1	0	10.035	0.644	0.392	5.516	23.398	0.356	25.747	0.909	103.277	38.421	0	0	15.571	0	25.42
			874.779	22.503	1	0	9.915	0.63	0.385	5.421	23.472	0.35	25.793	0.91	103.311	38.393	0	0	15.741	0	25.488
			875.779	22.503	1	0	9.793	0.615	0.378	5.326	23.541	0.345	25.832	0.911	103.344	38.364	0	0	15.916	0	25.536
			876.779	5.257	1	0	10.452	0.652	0.437	6.16	21.845	0.395	24.16	0.904	103.04	38.608	0	0	16.033	0	21.39
			877.779	5.257	1	0	11.148	0.689	0.504	7.102	20.309	0.453	22.611	0.898	102.735	38.853	0	0	16.19	0	16.953
			878.779	6.283	1	0	11.886	0.725	0.572	8.054	19.181	0.511	21.466	0.894	102.43	39.098	0	0	16.39	0	13.305
			879.779	6.283	1	0	12.044	0.729	0.578	8.136	19.249	0.52	21.373	0.901	102.915	38.798	0	0	16.517	0	12.399
			880.779	22.568	1	0	12.204	0.733	0.583	8.217	19.32	0.529	21.288	0.908	103.399	38.498	0	0	16.645	0	11.506
			881.779	30.518	1	0	12.319	0.737	0.588	8.278	19.367	0.537	21.178	0.914	103.884	38.198	0	0	16.711	0	10.502
			882.779	30.518	1	0	12.435	0.741	0.592	8.339	19.415	0.545	21.073	0.921	104.368	37.899	0	0	16.777	0	9.498
			883.779	30.518	1	0	12.133	0.743	0.583	8.215	19.234	0.54	20.77	0.926	104.812	37.604	0	0	16.325	0	7.689
			884.779	30.518	1	0	11.853	0.742	0.572	8.062	19.146	0.532	20.619	0.929	105.207	37.384	0	0	15.966	0	6.619
			885.779	29.299	1	0	11.643	0.747	0.564	7.945	19.094	0.526	20.49	0.932	105.437	37.337	0	0	15.581	0	5.964
			886.779	28.209	1	0	11.443	0.752	0.556	7.827	19.057	0.52	20.376	0.935	105.667	37.291	0	0	15.215	0	5.361
			887.779	28.209	1	0	11.476	0.757	0.553	7.795	19.203	0.52	20.455	0.939	105.89	37.256	0	0	15.158	0	5.606
			888.779	28.53	1	0	11.51	0.762	0.551	7.762	19.35	0.519	20.534	0.942	106.112	37.221	0	0	15.103	0	5.847
			889.779	28.658	1	0	11.359	0.758	0.543	7.641	19.391	0.513	20.522	0.945	106.279	37.203	0	0	14.978	0	5.772
			890.779	28.658	1	0	11.331	0.755	0.539	7.586	19.477	0.51	20.572	0.947	106.447	37.184	0	0	15.015	0	5.959
			891.779	131.879	1	0	11.301	0.751	0.535	7.53	19.561	0.507	20.621	0.949	106.614	37.166	0	0	15.051	0	6.143
			892.779	146.625	1	0	11.419	0.754	0.539	7.597	19.599	0.511	20.669	0.948	106.217	37.514	0	0	15.139	0	7.045
			893.779	146.625	1	0	11.539	0.758	0.544	7.664	19.64	0.516	20.718	0.948	105.82	37.862	0	0	15.228	0	7.939
			894.779	33.915	1	0	11.583	0.761	0.548	7.723	19.569	0.52	20.653	0.948	105.423	38.21	0	0	15.216	0	8.354
			895.779	33.915	1	0	11.627	0.765	0.553	7.783	19.5	0.523	20.589	0.947	105.026	38.558	0	0	15.205	0	8.765
			896.779	33.915	1	0	11.707	0.787	0.559	7.868	19.465	0.529	20.558	0.947	104.773	38.691	0	0	14.875	0	8.815
			897.779	33.915	1	0	11.684	0.809	0.561	7.897	19.395	0.53	20.507	0.946	105.156	38.823	0	0	14.435	0	8.781
			898.779	15.772	1	0	11.628	0.813	0.564	7.937	19.212	0.531	20.371	0.943	105.685	38.81	0	0	14.311	0	8.183
			899.779	15.772	1	0	11.6	0.836	0.565	7.964	19.14	0.533	20.317	0.942	106.08	38.947	0	0	13.882	0	8.136
			900.779	16.349	1	0	11.574	0.859	0.567	7.992	19.068	0.534	20.263	0.941	106.476	39.083	0	0	13.478	0	8.089
			901.779	16.349	1	0	11.672	0.879	0.57	8.028	19.174	0.538	20.329	0.943	107.165	39.047	0	0	13.279	0	8.217
			902.779	27.12	1	0	11.654	0.875	0.565	7.96	19.302	0.533	20.476	0.943	107.342	38.88	0	0	13.312	0	8.511
			903.779	27.12	1	0	11.635	0.872	0.56	7.892	19.433	0.528	20.625	0.942	107.519	38.712	0	0	13.345	0	8.809
			904.779	14.682	1	0	11.526	0.876	0.555	7.813	19.45	0.523	20.62	0.943	107.601	38.666	0	0	13.152	0	8.678
			905.779	14.682	1	0	11.403	0.868	0.544	7.664	19.603	0.514	20.746	0.945	108.198	38.198	0	0	13.133	0	8.293
			906.779	14.682	1	0	11.28	0.86	0.534	7.515	19.763	0.505	20.877	0.947	108.795	37.731	0	0	13.114	0	7.916
			907.779	14.682	1	0	10.713	0.818	0.47	6.621	21.231	0.451	22.147	0.959	109.599	37.117	0	0	13.092	0	11.772
			908.779	14.682	1	0	10.129	0.776	0.399	5.618	23.563	0.39	24.127	0.977	110.402	36.503	0	0	13.046	0	17.437
			909.779	14.682	1	0	9.549	0.735	0.328	4.615	26.919	0.328	26.856	1.002	111.206	35.889	0	0	12.999	0	24.12
			910.779	14.682	1	0	9.377	0.721	0.315	4.438	27.451	0.313	27.6	0.995	111.323	35.752	0	0	13.002	0	25.744
			911.779	34.621	1	0	9.326	0.73	0.313	4.409	27.509	0.308	27.937	0.985	110.779	36.117	0	0	12.771	0	27.131
			912.779	34.621	1	0	9.276	0.739	0.311	4.379	27.571	0.303	28.29	0.975	110.234	36.481	0	0	12.548	0	28.516
			913.78	34.236	1	0	9.247	0.757	0.311	4.377	27.553	0.298	28.724	0.959	109.174	37.21	0	0	12.211	0	30.581
			914.78	34.236	1	0	9.21	0.746	0.306	4.31	27.834	0.292	29.151	0.955	109.145	37.194	0	0	12.348	0	31.466
			915.78	34.236	1	0	9.128	0.731	0.301	4.24	28.002	0.287	29.372	0.953	109.323	36.93	0	0	12.48	0	31.536
			916.78	18.913	1	0	9.081	0.717	0.296	4.176	28.239	0.282	29.663	0.952	109.5	36.666	0	0	12.665	0	31.743
			917.78	18.913	1	0	8.879	0.703	0.286	4.033	28.537	0.272	30.048	0.95	109.678	36.402	0	0	12.637	0	32.127
			918.78	17.823	1	0	8.678	0.688	0.276	3.89	28.861	0.262	30.468	0.947	109.855	36.138	0	0	12.609	0	32.557
			919.78	8.335	1	0	8.683	0.689	0.277	3.899	28.818	0.262	30.477	0.946	109.774	36.122	0	0	12.598	0	32.551
			920.78	8.335	1	0	8.75	0.69	0.28	3.942	28.724	0.264	30.443	0.944	109.692	36.105	0	0	12.679	0	32.461
			921.78	9.681	1	0	8.819	0.691	0.283	3.986	28.638	0.267	30.411	0.942	109.611	36.088	0	0	12.761	0	32.375
			922.78	9.681	1	0	9.034	0.701	0.302	4.251	27.54	0.282	29.466	0.935	109.419	36.158	0	0	12.891	0	30.575
			923.78	9.681	1	0	9.252	0.71	0.321	4.516	26.583	0.298	28.634	0.928	109.227	36.227	0	0	13.024	0	28.897
			924.78	9.681	1	0	9.475	0.72	0.339	4.78	25.746	0.313	27.899	0.923	109.035	36.297	0	0	13.16	0	27.338
			925.78	29.94	1	0	9.703	0.73	0.358	5.045	25.009	0.329	27.248	0.918	108.843	36.366	0	0	13.298	0	25.891
			926.78	29.94	1	0	9.735	0.71	0.367	5.164	24.457	0.334	26.876	0.91	108.918	36.282	0	0	13.705	0	24.854
			927.78	24.683	1	0	9.483	0.691	0.36	5.07	24.21	0.325	26.779	0.904	108.992	36.198	0	0	13.724	0	24.485
			928.78	24.683	1	0	9.382	0.695	0.359	5.06	24.011	0.324	26.598	0.903	108.811	36.347	0	0	13.493	0	24.269
			929.78	6.668	1	0	9.147	0.677	0.353	4.971	23.768	0.317	26.503	0.897	108.884	36.265	0	0	13.52	0	23.906
			930.78	6.668	1	0	8.91	0.658	0.347	4.883	23.514	0.309	26.401	0.891	108.956	36.184	0	0	13.546	0	23.52
			931.78	7.629	1	0	8.673	0.639	0.34	4.794	23.248	0.301	26.29	0.884	109.027	36.103	0	0	13.572	0	23.108
			932.78	7.629	1	0	8.614	0.643	0.342	4.814	23.008	0.302	26.043	0.883	108.958	36.149	0	0	13.39	0	22.538
			933.78	7.629	1	0	8.556	0.648	0.343	4.834	22.773	0.303	25.802	0.883	108.888	36.195	0	0	13.213	0	21.971
			934.78	15.836	1	0	8.517	0.652	0.345	4.862	22.555	0.304	25.578	0.882	108.819	36.242	0	0	13.067	0	21.44
			935.78	20.644	1	0	8.531	0.668	0.352	4.957	22.208	0.31	25.207	0.881	108.25	36.697	0	0	12.766	0	21.174
			936.78	20.644	1	0	8.543	0.685	0.359	5.052	21.87	0.316	24.844	0.88	107.681	37.152	0	0	12.479	0	20.906
			937.78	50.841	1	0	8.529	0.701	0.365	5.137	21.516	0.321	24.462	0.88	107.127	37.607	0	0	12.167	0	20.556
			938.78	50.841	1	0	8.516	0.717	0.371	5.223	21.172	0.326	24.092	0.879	106.572	38.062	0	0	11.87	0	20.209
			939.78	50.841	1	0	8.524	0.783	0.378	5.317	20.965	0.334	23.728	0.884	105.915	38.658	0	0	10.888	0	20.001
			940.78	50.841	1	0	8.703	0.848	0.387	5.456	20.982	0.344	23.595	0.889	105.251	39.255	0	0	10.257	0	20.46
			941.78	50.841	1	0	8.767	0.892	0.387	5.452	21.229	0.346	23.76	0.893	105.228	39.366	0	0	9.825	0	21.054
			942.78	21.734	1	0	8.702	0.889	0.384	5.414	21.213	0.343	23.775	0.892	105.378	39.287	0	0	9.788	0	20.977
			943.78	21.734	1	0	8.819	0.935	0.387	5.448	21.433	0.347	23.898	0.897	105.339	39.402	0	0	9.437	0	21.437
			944.78	21.734	1	0	8.845	0.922	0.379	5.339	21.917	0.346	24	0.913	105.098	39.487	0	0	9.596	0	21.914
			945.78	21.734	1	0	8.941	0.94	0.388	5.468	21.658	0.355	23.719	0.913	104.728	39.793	0	0	9.513	0	21.527
			946.78	21.734	1	0	9.024	0.953	0.393	5.53	21.634	0.361	23.508	0.92	104.179	40.179	0	0	9.471	0	21.486
			947.78	21.734	1	0	9.078	0.966	0.396	5.584	21.569	0.368	23.263	0.927	103.629	40.566	0	0	9.4	0	21.328
			948.78	21.734	1	0	9.15	0.972	0.405	5.697	21.316	0.374	23.036	0.925	102.97	40.973	0	0	9.417	0	21.263
			949.78	21.734	1	0	9.258	0.977	0.416	5.854	20.999	0.384	22.747	0.923	102.31	41.381	0	0	9.472	0	20.988
			950.78	21.734	1	0	9.326	0.977	0.423	5.951	20.809	0.389	22.578	0.922	101.967	41.525	0	0	9.546	0	20.675
			951.78	21.734	1	0	9.41	0.983	0.438	6.175	20.242	0.4	22.161	0.913	101.524	41.695	0	0	9.569	0	19.556
			952.78	21.734	1	0	9.494	0.99	0.454	6.399	19.716	0.411	21.768	0.906	101.08	41.865	0	0	9.592	0	18.473
			953.78	21.734	1	0	9.451	0.988	0.451	6.359	19.747	0.407	21.904	0.902	100.747	41.949	0	0	9.57	0	19.087
			954.78	23.016	1	0	9.415	0.985	0.447	6.293	19.873	0.402	22.09	0.9	100.553	41.969	0	0	9.556	0	19.757
			955.78	29.299	1	0	9.391	0.983	0.444	6.252	19.952	0.398	22.23	0.897	100.358	41.988	0	0	9.552	0	20.265
			956.78	29.299	1	0	9.366	0.981	0.441	6.21	20.031	0.395	22.374	0.895	100.164	42.007	0	0	9.549	0	20.776
			957.781	29.299	1	0	9.499	0.977	0.448	6.309	19.99	0.399	22.46	0.89	99.943	41.978	0	0	9.726	0	21.022
			958.781	17.054	1	0	9.666	0.975	0.459	6.46	19.863	0.407	22.388	0.887	99.833	41.964	0	0	9.918	0	20.77
			959.78	17.054	1	0	9.666	0.975	0.459	6.46	19.863	0.407	22.388	0.887	99.833	41.964	0	0	9.918	0	20.77
			960.781	15.066	1	0	10.04	0.972	0.486	6.842	19.477	0.426	22.19	0.878	99.694	41.921	0	0	10.328	0	20.048
			961.781	15.066	1	0	10.223	0.971	0.497	7.006	19.367	0.435	22.168	0.874	99.624	41.899	0	0	10.53	0	19.943
			962.781	23.08	1	0	10.413	0.97	0.509	7.169	19.277	0.443	22.162	0.87	99.555	41.877	0	0	10.74	0	19.892
			963.781	29.043	1	0	10.611	0.968	0.521	7.332	19.204	0.451	22.172	0.866	99.485	41.856	0	0	10.959	0	19.895
			964.781	29.043	1	0	10.817	0.967	0.532	7.496	19.149	0.459	22.199	0.863	99.416	41.834	0	0	11.186	0	19.954
			965.781	51.226	1	0	10.831	0.96	0.53	7.464	19.247	0.457	22.317	0.862	99.339	41.81	0	0	11.279	0	20.323
			966.781	51.226	1	0	10.845	0.954	0.528	7.432	19.346	0.455	22.436	0.862	99.262	41.786	0	0	11.373	0	20.692
			967.781	45.392	1	0	10.837	0.947	0.525	7.393	19.426	0.453	22.532	0.862	99.078	41.762	0	0	11.445	0	20.982
			968.781	41.93	1	0	10.829	0.94	0.522	7.354	19.505	0.45	22.629	0.862	98.893	41.738	0	0	11.518	0	21.272
			969.781	45.135	1	0	11.004	0.881	0.519	7.307	19.862	0.445	23.13	0.859	98.759	41.568	0	0	12.495	0	22.703
			970.781	45.135	1	0	10.911	0.821	0.512	7.214	19.849	0.438	23.235	0.854	98.632	41.398	0	0	13.287	0	22.86
			971.781	43.084	1	0	10.848	0.762	0.507	7.135	19.839	0.431	23.342	0.85	98.536	41.227	0	0	14.243	0	23.003
			972.781	43.084	1	0	10.751	0.755	0.5	7.036	19.925	0.425	23.41	0.851	98.49	41.19	0	0	14.235	0	23.157
			973.781	42.314	1	0	10.674	0.698	0.494	6.96	19.866	0.418	23.462	0.847	98.397	41.025	0	0	15.301	0	23.109
			974.781	47.828	1	0	10.692	0.691	0.503	7.09	19.52	0.42	23.411	0.834	98.236	40.937	0	0	15.471	0	22.829
			975.781	47.828	1	0	10.617	0.689	0.497	7.004	19.616	0.416	23.456	0.836	98.23	40.909	0	0	15.404	0	22.921
			976.781	44.045	1	0	10.776	0.681	0.502	7.07	19.702	0.421	23.468	0.84	98.247	40.779	0	0	15.835	0	22.765
			977.781	44.045	1	0	10.944	0.672	0.507	7.135	19.802	0.427	23.498	0.843	98.263	40.649	0	0	16.291	0	22.659
			978.781	44.045	1	0	11.126	0.675	0.514	7.238	19.854	0.44	23.201	0.856	98.342	40.54	0	0	16.485	0	21.604
			979.781	44.045	1	0	11.237	0.678	0.518	7.299	19.893	0.45	22.907	0.868	98.421	40.431	0	0	16.571	0	20.529
			980.781	17.374	1	0	11.349	0.681	0.523	7.36	19.933	0.46	22.629	0.881	98.5	40.322	0	0	16.658	0	19.474
			981.781	17.374	1	0	11.279	0.678	0.511	7.201	20.237	0.458	22.598	0.896	98.676	40.188	0	0	16.641	0	19.161
			982.781	16.413	1	0	11.209	0.674	0.5	7.043	20.554	0.455	22.566	0.911	98.852	40.053	0	0	16.623	0	18.845
			983.781	16.413	1	0	11.176	0.671	0.492	6.925	20.832	0.455	22.498	0.926	99.029	39.918	0	0	16.661	0	18.407
			984.781	16.605	1	0	11.129	0.667	0.485	6.833	21.015	0.456	22.375	0.939	99.071	39.846	0	0	16.679	0	17.89
			985.781	16.605	1	0	11.009	0.664	0.478	6.73	21.096	0.452	22.32	0.945	99.121	39.796	0	0	16.576	0	17.628
			986.781	18.528	1	0	10.719	0.673	0.466	6.557	21.111	0.446	22.036	0.958	99.013	39.874	0	0	15.927	0	16.794
			987.781	18.528	1	0	10.605	0.67	0.459	6.46	21.19	0.443	21.959	0.965	98.977	39.858	0	0	15.828	0	16.508
			988.781	18.528	1	0	10.3	0.68	0.448	6.308	21.102	0.435	21.753	0.97	98.79	39.995	0	0	15.156	0	16.011
			989.781	20.131	1	0	10.061	0.678	0.43	6.056	21.468	0.421	21.939	0.979	98.525	39.823	0	0	14.841	0	16.367
			990.781	20.195	1	0	9.928	0.674	0.419	5.907	21.705	0.415	21.921	0.99	98.432	39.813	0	0	14.725	0	16.294
			991.781	24.299	1	0	9.789	0.659	0.401	5.644	22.353	0.404	22.191	1.007	98.737	39.493	0	0	14.848	0	16.695
			992.781	24.299	1	0	9.668	0.644	0.384	5.408	22.991	0.394	22.43	1.025	99.042	39.174	0	0	15.006	0	16.976
			993.781	37.634	1	0	9.545	0.629	0.367	5.172	23.679	0.384	22.674	1.044	99.346	38.855	0	0	15.168	0	17.259
			994.781	37.634	1	0	9.42	0.614	0.351	4.937	24.424	0.373	22.924	1.065	99.651	38.536	0	0	15.333	0	17.542
			995.781	37.634	1	0	9.315	0.62	0.343	4.829	24.713	0.368	23.016	1.074	99.435	38.671	0	0	15.026	0	18.056
			996.781	28.851	1	0	9.486	0.631	0.35	4.935	24.669	0.374	23.106	1.068	99.217	38.807	0	0	15.036	0	18.558
			997.781	28.851	1	0	9.658	0.642	0.358	5.041	24.629	0.38	23.194	1.062	98.999	38.944	0	0	15.046	0	19.049
			998.781	28.851	1	0	9.977	0.644	0.366	5.159	24.872	0.392	23.256	1.069	99.224	38.822	0	0	15.484	0	19.036
			999.781	28.851	1	0	10.315	0.647	0.375	5.276	25.15	0.403	23.359	1.077	99.45	38.7	0	0	15.948	0	19.147
			1000.78	28.851	1	0	10.763	0.656	0.382	5.378	25.782	0.415	23.719	1.087	100.03	38.455	0	0	16.412	0	19.831
			1001.78	22.439	1	0	10.763	0.656	0.382	5.378	25.782	0.415	23.719	1.087	100.03	38.455	0	0	16.412	0	19.831
			1002.78	22.439	1	0	11.863	0.728	0.424	5.967	25.846	0.455	24.087	1.073	100.519	38.474	0	0	16.305	0	20.871
			1003.78	24.683	1	0	12.453	0.763	0.448	6.303	25.786	0.477	24.186	1.066	100.764	38.484	0	0	16.311	0	21.124
			1004.78	10.643	1	0	12.453	0.763	0.448	6.303	25.786	0.477	24.186	1.066	100.764	38.484	0	0	16.311	0	21.124
			1005.78	11.861	1	0	12.889	0.77	0.46	6.485	25.956	0.488	24.478	1.06	101.565	38.316	0	0	16.745	0	21.687
			1006.78	11.861	1	0	12.928	0.778	0.465	6.551	25.795	0.488	24.561	1.05	101.855	38.306	0	0	16.626	0	21.899
			1007.78	11.861	1	0	12.948	0.785	0.467	6.583	25.727	0.487	24.671	1.043	102.15	38.306	0	0	16.498	0	22.204
			1008.78	11.861	1	0	12.901	0.787	0.463	6.517	25.897	0.478	25.054	1.034	102.49	38.263	0	0	16.398	0	23.211
			1009.78	29.363	1	0	12.85	0.789	0.458	6.448	26.074	0.469	25.455	1.024	102.831	38.22	0	0	16.294	0	24.235
			1010.78	31.864	1	0	12.8	0.791	0.453	6.38	26.256	0.46	25.873	1.015	103.172	38.177	0	0	16.19	0	25.274
			1011.78	31.864	1	0	12.798	0.793	0.453	6.381	26.256	0.456	26.098	1.006	103.45	38.186	0	0	16.136	0	25.869
			1012.78	32.441	1	0	12.782	0.796	0.453	6.374	26.257	0.451	26.327	0.997	103.728	38.196	0	0	16.063	0	26.464
			1013.78	32.441	1	0	12.765	0.798	0.452	6.367	26.259	0.447	26.56	0.989	104.006	38.205	0	0	15.991	0	27.06
			1014.78	23.529	1	0	12.708	0.797	0.45	6.333	26.276	0.44	26.843	0.979	104.27	38.213	0	0	15.944	0	27.765
			1015.78	23.529	1	0	12.657	0.791	0.447	6.301	26.288	0.437	26.909	0.977	104.351	38.25	0	0	15.998	0	27.988
			1016.78	58.791	1	0	12.933	0.781	0.447	6.302	26.831	0.434	27.666	0.97	104.944	38.05	0	0	16.554	0	29.473
			1017.78	58.791	1	0	12.847	0.776	0.444	6.26	26.818	0.43	27.698	0.968	105.003	38.092	0	0	16.558	0	29.612
			1018.78	64.369	1	0	13.141	0.762	0.445	6.263	27.38	0.431	28.256	0.969	105.4	37.927	0	0	17.25	0	30.621
			1019.78	32.633	1	0	13.379	0.768	0.453	6.376	27.401	0.438	28.301	0.968	105.963	38.085	0	0	17.412	0	30.951
			1020.78	32.633	1	0	13.193	0.77	0.449	6.328	27.228	0.435	28.12	0.968	105.841	38.208	0	0	17.125	0	30.731
			1021.78	33.21	1	0	13.077	0.786	0.454	6.401	26.725	0.438	27.711	0.964	105.574	38.572	0	0	16.634	0	30.344
			1022.78	28.658	1	0	13.056	0.788	0.456	6.425	26.586	0.44	27.591	0.964	105.641	38.651	0	0	16.567	0	30.188
			1023.78	28.658	1	0	13.036	0.79	0.458	6.45	26.449	0.441	27.473	0.963	105.708	38.73	0	0	16.5	0	30.032
			1024.78	28.274	1	0	12.994	0.792	0.459	6.467	26.299	0.442	27.348	0.962	105.776	38.809	0	0	16.408	0	29.86
			1025.78	28.274	1	0	13.05	0.774	0.452	6.36	26.807	0.438	27.662	0.969	106.347	38.449	0	0	16.859	0	30.06
			1026.78	28.979	1	0	13.053	0.756	0.443	6.236	27.298	0.433	27.935	0.977	106.927	38.089	0	0	17.263	0	30.151
			1027.78	27.889	1	0	12.997	0.754	0.44	6.197	27.346	0.431	27.907	0.98	107.129	38.015	0	0	17.244	0	29.978
			1028.78	27.889	1	0	12.733	0.76	0.437	6.154	26.995	0.425	27.78	0.972	107.006	38.192	0	0	16.762	0	29.952
			1029.78	24.299	1	0	12.618	0.762	0.435	6.121	26.899	0.42	27.847	0.966	107.086	38.251	0	0	16.567	0	30.19
			1030.78	24.299	1	0	12.495	0.768	0.437	6.152	26.52	0.419	27.655	0.959	106.949	38.433	0	0	16.276	0	30.023
			1031.78	22.76	1	0	12.377	0.774	0.439	6.183	26.153	0.418	27.472	0.952	106.812	38.616	0	0	15.994	0	29.87
			1032.78	22.76	1	0	11.85	0.753	0.423	5.96	25.918	0.401	27.32	0.949	106.5	38.769	0	0	15.74	0	29.752
			1033.78	22.76	1	0	11.278	0.724	0.402	5.667	25.861	0.382	27.23	0.95	106.319	38.837	0	0	15.575	0	29.646
			1034.78	22.311	1	0	10.838	0.693	0.382	5.385	26.061	0.364	27.404	0.951	106.38	38.786	0	0	15.629	0	29.962
			1035.78	22.311	1	0	10.581	0.694	0.374	5.273	25.984	0.357	27.281	0.952	106.044	38.949	0	0	15.242	0	29.916
			1036.78	22.055	1	0	10.336	0.695	0.366	5.161	25.934	0.35	27.185	0.954	105.709	39.112	0	0	14.875	0	29.931
			1037.78	15.323	1	0	10.044	0.696	0.357	5.032	25.848	0.341	27.052	0.955	105.373	39.275	0	0	14.442	0	29.858
			1038.78	15.323	1	0	9.783	0.697	0.351	4.937	25.667	0.335	26.895	0.954	105.032	39.429	0	0	14.04	0	29.715
			1039.78	14.297	1	0	9.537	0.698	0.344	4.842	25.517	0.328	26.771	0.953	104.692	39.582	0	0	13.66	0	29.645
			1040.78	14.297	1	0	9.389	0.699	0.339	4.776	25.474	0.323	26.779	0.951	104.354	39.731	0	0	13.432	0	29.874
			1041.78	14.297	1	0	9.326	0.7	0.337	4.749	25.447	0.32	26.812	0.949	104.016	39.88	0	0	13.325	0	30.158
			1042.78	26.35	1	0	9.281	0.7	0.335	4.717	25.495	0.318	26.887	0.948	103.74	39.975	0	0	13.256	0	30.464
			1043.78	26.35	1	0	9.265	0.697	0.336	4.73	25.372	0.317	26.868	0.944	103.627	39.954	0	0	13.301	0	30.389
			1044.78	27.761	1	0	9.231	0.693	0.337	4.744	25.195	0.316	26.842	0.939	103.416	39.913	0	0	13.318	0	30.27
			1045.78	27.761	1	0	9.249	0.694	0.34	4.789	25.008	0.318	26.724	0.936	103.306	39.887	0	0	13.326	0	29.961
			1046.78	27.761	1	0	9.299	0.695	0.345	4.864	24.759	0.322	26.547	0.933	103.195	39.86	0	0	13.382	0	29.513
			1047.78	27.761	1	0	9.299	0.695	0.345	4.864	24.759	0.322	26.547	0.933	103.195	39.86	0	0	13.382	0	29.513
			1048.78	17.374	1	0	9.419	0.697	0.354	4.989	24.454	0.332	26.097	0.937	103.188	39.736	0	0	13.515	0	28.257
			1049.78	17.374	1	0	9.688	0.694	0.372	5.239	23.94	0.351	25.382	0.943	103.327	39.402	0	0	13.964	0	25.965
			1050.78	17.374	1	0	9.776	0.689	0.377	5.308	23.83	0.354	25.352	0.94	103.464	39.254	0	0	14.194	0	25.665
			1051.78	15.643	1	0	9.872	0.684	0.382	5.379	23.731	0.358	25.334	0.937	103.601	39.105	0	0	14.438	0	25.393
			1052.78	15.643	1	0	9.923	0.693	0.388	5.471	23.482	0.361	25.233	0.931	103.392	39.251	0	0	14.317	0	25.348
			1053.78	15.643	1	0	9.972	0.702	0.395	5.562	23.238	0.365	25.132	0.925	103.183	39.398	0	0	14.198	0	25.299
			1054.78	19.234	1	0	10.036	0.712	0.402	5.661	23.003	0.369	25.024	0.919	102.975	39.544	0	0	14.102	0	25.228
			1055.78	24.619	1	0	10.433	0.75	0.421	5.931	22.927	0.386	24.997	0.917	102.828	39.736	0	0	13.905	0	25.422
			1056.78	24.619	1	0	10.855	0.789	0.443	6.239	22.764	0.406	24.863	0.916	102.682	39.928	0	0	13.758	0	25.315
			1057.78	29.62	1	0	11.279	0.812	0.459	6.46	22.896	0.421	24.919	0.919	102.927	39.824	0	0	13.898	0	25.284
			1058.78	27.055	1	0	11.323	0.803	0.457	6.436	23.052	0.421	25.039	0.921	103.205	39.69	0	0	14.106	0	25.413
			1059.78	27.055	1	0	11.302	0.797	0.454	6.392	23.155	0.418	25.133	0.921	103.397	39.631	0	0	14.187	0	25.58
			1060.78	30.453	1	0	11.33	0.788	0.452	6.363	23.296	0.417	25.235	0.923	103.666	39.501	0	0	14.377	0	25.664
			1061.78	33.018	1	0	11.358	0.779	0.45	6.334	23.44	0.416	25.339	0.925	103.935	39.371	0	0	14.572	0	25.749
			1062.78	39.878	1	0	11.366	0.761	0.444	6.26	23.689	0.413	25.525	0.928	104.351	39.086	0	0	14.934	0	25.818
			1063.78	39.621	1	0	11.452	0.751	0.444	6.249	23.888	0.412	25.745	0.928	104.728	38.865	0	0	15.257	0	26.059
			1064.78	39.621	1	0	11.352	0.74	0.437	6.159	23.997	0.406	25.855	0.928	104.903	38.767	0	0	15.331	0	26.2
			1065.78	31.736	1	0	11.465	0.732	0.438	6.168	24.18	0.406	26.078	0.927	105.184	38.612	0	0	15.656	0	26.535
			1066.78	31.736	1	0	11.594	0.724	0.439	6.18	24.379	0.406	26.319	0.926	105.465	38.456	0	0	16.01	0	26.904
			1067.78	27.825	1	0	11.862	0.715	0.442	6.219	24.761	0.409	26.737	0.926	105.827	38.224	0	0	16.595	0	27.579
			1068.78	27.825	1	0	12.151	0.705	0.444	6.258	25.178	0.411	27.194	0.926	106.189	37.992	0	0	17.225	0	28.316
			1069.78	27.825	1	0	12.462	0.696	0.447	6.296	25.635	0.414	27.693	0.926	106.551	37.76	0	0	17.905	0	29.121
			1070.78	51.098	1	0	12.464	0.687	0.444	6.254	25.783	0.411	27.849	0.926	106.911	37.532	0	0	18.139	0	29.132
			1071.78	56.419	1	0	12.324	0.678	0.438	6.173	25.798	0.406	27.861	0.926	107.27	37.305	0	0	18.172	0	28.816
			1072.78	56.419	1	0	12.365	0.683	0.442	6.221	25.701	0.409	27.758	0.926	107.493	37.207	0	0	18.109	0	28.436
			1073.78	23.08	1	0	12.524	0.691	0.45	6.341	25.565	0.418	27.553	0.928	107.558	37.224	0	0	18.118	0	27.99
			1074.78	23.08	1	0	12.719	0.7	0.46	6.479	25.437	0.428	27.363	0.93	107.623	37.24	0	0	18.18	0	27.57
			1075.78	23.722	1	0	12.776	0.702	0.461	6.497	25.488	0.43	27.359	0.932	107.75	37.189	0	0	18.192	0	27.479
			1076.78	23.722	1	0	12.79	0.697	0.457	6.441	25.719	0.426	27.587	0.932	107.927	37.131	0	0	18.357	0	27.926
			1077.78	16.605	1	0	12.793	0.699	0.455	6.414	25.841	0.426	27.629	0.935	108.076	37.083	0	0	18.313	0	27.948
			1078.78	15.772	1	0	12.516	0.696	0.444	6.257	25.906	0.414	27.805	0.932	108.136	37.129	0	0	17.991	0	28.424
			1079.78	15.772	1	0	12.25	0.693	0.433	6.101	25.991	0.402	28.009	0.928	108.196	37.174	0	0	17.683	0	28.954
			1080.78	18.593	1	0	11.992	0.69	0.422	5.946	26.101	0.39	28.246	0.924	108.256	37.22	0	0	17.385	0	29.551
			1081.78	19.17	1	0	11.771	0.691	0.415	5.845	26.067	0.385	28.117	0.927	108.148	37.33	0	0	17.035	0	29.431
			1082.78	21.093	1	0	11.724	0.692	0.412	5.798	26.179	0.383	28.126	0.931	107.589	37.44	0	0	16.936	0	29.616
			1083.78	21.093	1	0	11.726	0.693	0.41	5.779	26.272	0.383	28.12	0.934	107.03	37.551	0	0	16.909	0	29.767
			1084.78	21.093	1	0	11.728	0.695	0.409	5.76	26.366	0.384	28.115	0.938	106.472	37.661	0	0	16.882	0	29.917
			1085.78	13.207	1	0	11.73	0.696	0.408	5.741	26.46	0.384	28.109	0.941	105.913	37.771	0	0	16.854	0	30.066
			1086.78	13.207	1	0	11.181	0.664	0.393	5.533	26.061	0.369	27.772	0.938	105.088	37.915	0	0	16.827	0	29.514
			1087.78	31.415	1	0	10.592	0.633	0.375	5.286	25.723	0.351	27.509	0.935	104.263	38.059	0	0	16.733	0	29.104
			1088.78	46.546	1	0	9.842	0.601	0.354	4.992	25.18	0.33	27.014	0.932	103.889	38.203	0	0	16.363	0	28.144
			1089.78	46.546	1	0	9.577	0.601	0.351	4.943	24.75	0.326	26.613	0.93	103.481	38.378	0	0	15.923	0	27.461
			1090.78	26.094	1	0	9.549	0.598	0.351	4.95	24.626	0.326	26.58	0.926	103.217	38.368	0	0	15.959	0	27.363
			1091.78	26.094	1	0	9.549	0.598	0.351	4.95	24.626	0.326	26.58	0.926	103.217	38.368	0	0	15.959	0	27.363
			1092.78	18.4	1	0	9.695	0.601	0.36	5.071	24.421	0.332	26.459	0.923	102.92	38.426	0	0	16.127	0	27.163
			1093.78	18.4	1	0	9.736	0.608	0.363	5.12	24.319	0.335	26.422	0.92	102.654	38.565	0	0	16.01	0	27.287
			1094.78	18.4	1	0	9.778	0.615	0.367	5.169	24.218	0.337	26.384	0.918	102.387	38.704	0	0	15.898	0	27.407
			1095.78	17.951	1	0	9.79	0.62	0.369	5.198	24.132	0.338	26.338	0.916	102.208	38.783	0	0	15.792	0	27.416
			1096.78	25.26	1	0	9.838	0.625	0.373	5.253	24.015	0.342	26.21	0.916	101.965	38.898	0	0	15.748	0	27.278
			1097.78	25.26	1	0	9.836	0.631	0.376	5.293	23.848	0.344	26.052	0.915	101.639	39.093	0	0	15.594	0	27.182
			1098.78	25.26	1	0	9.843	0.637	0.379	5.34	23.677	0.347	25.892	0.914	101.313	39.287	0	0	15.456	0	27.076
			1099.78	25.26	1	0	9.85	0.643	0.382	5.387	23.509	0.349	25.734	0.914	100.987	39.481	0	0	15.321	0	26.97
			1100.78	22.696	1	0	9.996	0.649	0.391	5.513	23.334	0.356	25.642	0.91	100.817	39.572	0	0	15.391	0	26.876
			1101.78	22.696	1	0	10.163	0.656	0.402	5.656	23.148	0.364	25.54	0.906	100.646	39.664	0	0	15.493	0	26.754
			1102.78	16.285	1	0	10.244	0.649	0.406	5.723	23.035	0.369	25.377	0.908	100.584	39.628	0	0	15.786	0	26.284
			1103.78	16.285	1	0	10.21	0.642	0.405	5.701	23.021	0.368	25.328	0.909	100.522	39.592	0	0	15.907	0	26.102
			1104.78	19.426	1	0	10.156	0.634	0.403	5.674	22.981	0.366	25.309	0.908	100.464	39.534	0	0	16.028	0	25.965
			1105.78	28.402	1	0	10.295	0.634	0.411	5.795	22.813	0.374	25.124	0.908	100.582	39.47	0	0	16.248	0	25.388
			1106.78	28.402	1	0	10.329	0.637	0.42	5.919	22.417	0.382	24.667	0.909	100.181	39.572	0	0	16.22	0	24.325
			1107.78	28.402	1	0	10.275	0.637	0.418	5.882	22.441	0.38	24.693	0.909	100.308	39.507	0	0	16.137	0	24.299
			1108.78	22.439	1	0	10.276	0.638	0.419	5.905	22.36	0.381	24.597	0.909	100.171	39.526	0	0	16.1	0	24.067
			1109.78	22.503	1	0	10.278	0.64	0.421	5.928	22.281	0.383	24.502	0.909	100.034	39.545	0	0	16.063	0	23.834
			1110.78	22.503	1	0	10.659	0.673	0.433	6.104	22.547	0.395	24.752	0.911	99.966	39.612	0	0	15.849	0	24.615
			1111.78	26.671	1	0	11.081	0.701	0.446	6.283	22.857	0.406	25.108	0.91	100.071	39.559	0	0	15.808	0	25.479
			1112.78	26.671	1	0	11.445	0.729	0.459	6.472	22.996	0.418	25.286	0.909	100.612	39.505	0	0	15.689	0	25.856
			1113.78	27.504	1	0	11.803	0.758	0.473	6.66	23.116	0.43	25.442	0.909	101.152	39.452	0	0	15.572	0	26.163
			1114.78	27.504	1	0	12.156	0.786	0.486	6.849	23.219	0.441	25.577	0.908	101.693	39.398	0	0	15.457	0	26.409
			1115.78	30.389	1	0	13.082	0.853	0.508	7.151	24.076	0.466	26.235	0.918	102.589	39.176	0	0	15.331	0	27.674
			1116.78	32.697	1	0	14.153	0.923	0.53	7.471	25.063	0.493	26.954	0.93	103.682	38.876	0	0	15.326	0	28.891
			1117.78	40.583	1	0	15.223	0.994	0.553	7.791	25.967	0.521	27.597	0.941	104.775	38.577	0	0	15.321	0	29.846
			1118.78	43.596	1	0	16.421	1.064	0.574	8.082	27.112	0.545	28.558	0.949	105.432	38.277	0	0	15.438	0	31.452
			1119.78	42.827	1	0	17.638	1.134	0.594	8.372	28.208	0.569	29.469	0.957	106.089	37.978	0	0	15.556	0	32.836
			1120.78	42.827	1	0	17.737	1.157	0.602	8.477	28.045	0.578	29.192	0.961	106.201	38.092	0	0	15.326	0	32.369
			1121.78	42.827	1	0	17.653	1.181	0.605	8.517	27.807	0.583	28.827	0.965	106.312	38.205	0	0	14.95	0	31.695
			1122.78	21.67	1	0	17.765	1.201	0.61	8.593	27.76	0.59	28.73	0.966	106.349	38.222	0	0	14.789	0	31.459
			1123.78	21.67	1	0	17.681	1.226	0.613	8.636	27.519	0.595	28.364	0.97	106.464	38.34	0	0	14.428	0	30.761
			1124.78	21.67	1	0	17.767	1.247	0.619	8.722	27.404	0.603	28.12	0.975	106.68	38.381	0	0	14.245	0	30.21
			1125.78	43.212	1	0	17.78	1.248	0.62	8.726	27.41	0.606	28.021	0.978	107.021	38.232	0	0	14.243	0	29.74
			1126.78	43.212	1	0	18.131	1.249	0.636	8.953	27.243	0.625	27.698	0.984	107.354	38.083	0	0	14.513	0	28.73
			1127.78	51.867	1	0	18.414	1.25	0.65	9.15	27.075	0.642	27.403	0.988	107.75	37.899	0	0	14.726	0	27.704
			1128.78	51.867	1	0	18.582	1.25	0.653	9.196	27.184	0.647	27.413	0.992	108.112	37.709	0	0	14.868	0	27.418
			1129.78	51.867	1	0	18.68	1.249	0.654	9.205	27.301	0.65	27.437	0.995	108.186	37.52	0	0	14.956	0	27.163
			1130.78	67.895	1	0	18.863	1.246	0.662	9.325	27.21	0.66	27.279	0.997	107.891	37.563	0	0	15.14	0	26.849
			1131.78	67.895	1	0	18.97	1.242	0.666	9.375	27.215	0.667	27.167	1.002	107.736	37.709	0	0	15.27	0	26.824
			1132.78	67.895	1	0	19.04	1.239	0.668	9.408	27.215	0.672	27.045	1.006	107.58	37.855	0	0	15.37	0	26.77
			1133.78	57.252	1	0	19.32	1.269	0.689	9.703	26.808	0.69	26.77	1.001	107.496	37.983	0	0	15.223	0	26.189
			1134.78	57.252	1	0	19.652	1.299	0.715	10.077	26.284	0.713	26.392	0.996	107.395	38.11	0	0	15.123	0	25.318
			1135.78	34.172	1	0	19.618	1.295	0.71	9.995	26.451	0.708	26.498	0.998	107.465	38.074	0	0	15.148	0	25.551
			1136.78	34.172	1	0	19.585	1.291	0.704	9.913	26.62	0.704	26.605	1.001	107.534	38.038	0	0	15.174	0	25.785
			1137.79	34.172	1	0	19.758	1.283	0.699	9.851	27.016	0.702	26.928	1.003	107.858	37.829	0	0	15.4	0	26.294
			1138.79	34.172	1	0	20.024	1.28	0.703	9.903	27.234	0.706	27.138	1.004	108.095	37.656	0	0	15.648	0	26.549
			1139.79	23.145	1	0	20.068	1.276	0.702	9.881	27.351	0.705	27.235	1.004	108.333	37.484	0	0	15.722	0	26.512
			1140.79	53.534	1	0	19.829	1.241	0.689	9.701	27.49	0.693	27.333	1.006	108.498	37.261	0	0	15.979	0	26.489
			1141.79	53.534	1	0	20.014	1.243	0.697	9.815	27.426	0.7	27.314	1.004	108.448	37.309	0	0	16.1	0	26.515
			1142.79	32.954	1	0	20.034	1.245	0.7	9.866	27.315	0.703	27.235	1.003	108.397	37.357	0	0	16.089	0	26.389
			1143.79	28.658	1	0	20.225	1.247	0.712	10.024	27.142	0.712	27.118	1.001	108.347	37.405	0	0	16.214	0	26.167
			1144.79	43.917	1	0	20.418	1.249	0.723	10.182	26.978	0.722	27.008	0.999	108.297	37.452	0	0	16.342	0	25.961
			1145.79	37.249	1	0	19.588	1.186	0.706	9.944	26.434	0.701	26.619	0.993	107.935	37.642	0	0	16.519	0	25.462
			1146.79	37.249	1	0	18.74	1.122	0.689	9.706	25.836	0.68	26.178	0.987	107.572	37.831	0	0	16.701	0	24.797
			1147.79	80.782	1	0	17.872	1.058	0.672	9.468	25.18	0.659	25.68	0.981	107.21	38.021	0	0	16.887	0	23.942
			1148.79	94.694	1	0	16.962	0.995	0.657	9.25	24.373	0.64	25.001	0.975	106.848	38.21	0	0	17.053	0	22.522
			1149.79	31.607	1	0	16.034	0.931	0.641	9.032	23.498	0.621	24.25	0.969	106.486	38.4	0	0	17.222	0	20.805
			1150.79	31.607	1	0	15.966	0.918	0.638	8.987	23.495	0.618	24.261	0.968	106.4	38.34	0	0	17.402	0	20.77
			1151.79	27.376	1	0	15.898	0.904	0.635	8.942	23.489	0.614	24.27	0.968	106.313	38.28	0	0	17.585	0	20.726
			1152.79	28.722	1	0	15.72	0.904	0.629	8.857	23.448	0.61	24.188	0.969	106.305	38.317	0	0	17.395	0	20.544
			1153.79	28.722	1	0	15.667	0.891	0.626	8.819	23.448	0.607	24.204	0.969	106.221	38.259	0	0	17.591	0	20.523
			1154.79	18.657	1	0	16.15	0.91	0.643	9.055	23.573	0.62	24.439	0.965	106.043	38.261	0	0	17.754	0	21.187
			1155.79	18.657	1	0	16.744	0.949	0.665	9.37	23.683	0.639	24.639	0.961	105.743	38.447	0	0	17.649	0	21.997
			1156.79	58.791	1	0	17.082	0.988	0.679	9.568	23.721	0.649	24.822	0.956	105.451	38.633	0	0	17.293	0	22.741
			1157.79	58.791	1	0	17.407	1.027	0.693	9.766	23.737	0.659	24.977	0.95	105.158	38.818	0	0	16.951	0	23.397
			1158.79	73.473	1	0	18.155	1.086	0.719	10.122	23.959	0.684	25.178	0.952	105.274	38.811	0	0	16.721	0	23.801
			1159.79	73.473	1	0	18.943	1.145	0.746	10.509	24.146	0.711	25.336	0.953	105.669	38.804	0	0	16.551	0	24.07
			1160.79	35.39	1	0	19.622	1.206	0.766	10.788	24.428	0.731	25.586	0.955	106.421	38.572	0	0	16.275	0	24.197
			1161.79	35.39	1	0	20.209	1.267	0.782	11.019	24.69	0.748	25.826	0.956	106.888	38.34	0	0	15.954	0	24.278
			1162.79	35.39	1	0	20.774	1.328	0.799	11.25	24.911	0.765	26.024	0.957	107.354	38.108	0	0	15.645	0	24.229
			1163.79	27.504	1	0	20.99	1.356	0.793	11.172	25.369	0.764	26.347	0.963	107.783	37.887	0	0	15.484	0	24.633
			1164.79	27.504	1	0	20.344	1.338	0.759	10.687	25.69	0.735	26.529	0.968	108.15	37.76	0	0	15.209	0	24.959
			1165.79	28.017	1	0	20.426	1.365	0.768	10.811	25.519	0.743	26.358	0.968	108.215	37.803	0	0	14.959	0	24.482
			1166.79	28.017	1	0	20.26	1.383	0.767	10.798	25.357	0.743	26.157	0.969	108.419	37.855	0	0	14.653	0	23.969
			1167.79	28.722	1	0	20.151	1.4	0.768	10.816	25.191	0.745	25.953	0.971	108.606	37.908	0	0	14.394	0	23.436
			1168.79	28.722	1	0	19.868	1.39	0.757	10.657	25.2	0.735	25.925	0.972	108.968	37.709	0	0	14.29	0	23.034
			1169.79	67.574	1	0	19.588	1.381	0.745	10.498	25.215	0.726	25.901	0.974	109.331	37.51	0	0	14.188	0	22.643
			1170.79	67.574	1	0	19.512	1.371	0.739	10.412	25.316	0.721	25.97	0.975	109.693	37.311	0	0	14.233	0	22.511
			1171.79	81.423	1	0	19.202	1.361	0.732	10.31	25.152	0.714	25.776	0.976	110.055	37.112	0	0	14.107	0	21.624
			1172.79	81.423	1	0	18.514	1.314	0.704	9.914	25.18	0.689	25.719	0.979	110.633	36.642	0	0	14.091	0	20.755
			1173.79	83.282	1	0	18.422	1.313	0.703	9.9	25.092	0.688	25.625	0.979	110.472	36.74	0	0	14.027	0	20.667
			1174.79	83.282	1	0	18.198	1.313	0.694	9.778	25.096	0.68	25.607	0.98	110.311	36.838	0	0	13.861	0	20.802
			1175.79	83.282	1	0	17.98	1.312	0.686	9.656	25.107	0.672	25.596	0.981	110.151	36.937	0	0	13.7	0	20.955
			1176.79	69.818	1	0	18.189	1.338	0.701	9.879	24.847	0.687	25.386	0.979	109.935	37.069	0	0	13.594	0	20.489
			1177.79	69.818	1	0	18.396	1.364	0.717	10.103	24.593	0.701	25.179	0.977	109.719	37.201	0	0	13.489	0	20.024
			1178.79	69.818	1	0	18.627	1.39	0.732	10.308	24.425	0.715	25.011	0.977	109.546	37.306	0	0	13.403	0	19.615
			1179.79	26.158	1	0	19.17	1.416	0.763	10.744	24.135	0.745	24.729	0.976	109.374	37.412	0	0	13.539	0	18.845
			1180.79	29.812	1	0	20.298	1.468	0.825	11.613	23.679	0.802	24.329	0.973	109.04	37.625	0	0	13.832	0	17.781
			1181.79	29.812	1	0	20.88	1.512	0.841	11.841	23.917	0.818	24.567	0.974	109.34	37.488	0	0	13.809	0	18.097
			1182.79	6.988	1	0	21.442	1.557	0.856	12.063	24.134	0.834	24.784	0.974	109.64	37.352	0	0	13.776	0	18.333
			1183.79	6.988	1	0	22.001	1.601	0.872	12.286	24.34	0.85	24.99	0.974	109.94	37.215	0	0	13.742	0	18.523
			1184.79	6.988	1	0	22.01	1.612	0.864	12.165	24.599	0.844	25.177	0.977	110.338	37.016	0	0	13.651	0	18.664
			1185.79	4.744	1	0	22.018	1.624	0.855	12.043	24.862	0.838	25.366	0.98	110.736	36.817	0	0	13.56	0	18.805
			1186.79	4.744	1	0	21.896	1.625	0.844	11.882	25.061	0.83	25.466	0.984	111.067	36.675	0	0	13.478	0	18.826
			1187.79	56.804	1	0	21.775	1.625	0.832	11.72	25.267	0.822	25.57	0.988	111.398	36.534	0	0	13.396	0	18.857
			1188.79	56.804	1	0	21.525	1.608	0.826	11.628	25.164	0.816	25.469	0.988	111.34	36.596	0	0	13.388	0	18.747
			1189.79	56.804	1	0	21.276	1.59	0.819	11.536	25.06	0.809	25.366	0.988	111.283	36.659	0	0	13.38	0	18.631
			1190.79	65.908	1	0	21.292	1.587	0.821	11.558	25.032	0.813	25.253	0.991	111.24	36.721	0	0	13.416	0	18.42
			1191.79	65.908	1	0	21.43	1.584	0.829	11.677	24.934	0.825	25.065	0.995	111.196	36.783	0	0	13.529	0	17.974
			1192.79	63.471	1	0	21.48	1.581	0.832	11.712	24.917	0.83	24.976	0.998	111.153	36.846	0	0	13.586	0	17.832
			1193.79	87.065	1	0	21.53	1.578	0.834	11.746	24.9	0.834	24.888	1	111.11	36.908	0	0	13.644	0	17.692
			1194.79	87.065	1	0	22.117	1.613	0.849	11.954	25.154	0.854	25.013	1.006	111.206	36.879	0	0	13.715	0	17.881
			1195.79	87.065	1	0	22.307	1.627	0.849	11.956	25.374	0.858	25.097	1.011	111.335	36.889	0	0	13.709	0	18.103
			1196.79	59.112	1	0	22.851	1.661	0.864	12.174	25.545	0.878	25.136	1.016	111.427	36.862	0	0	13.759	0	18.025
			1197.79	59.112	1	0	23.497	1.692	0.885	12.469	25.663	0.904	25.12	1.022	111.606	36.783	0	0	13.886	0	17.678
			1198.79	59.112	1	0	24.296	1.748	0.918	12.925	25.626	0.942	24.967	1.026	111.469	37.08	0	0	13.896	0	17.551
			1199.79	51.033	1	0	25.096	1.805	0.95	13.382	25.594	0.979	24.827	1.031	111.332	37.377	0	0	13.906	0	17.459
			1200.79	51.033	1	0	25.764	1.861	0.976	13.75	25.597	1.01	24.75	1.034	111.195	37.674	0	0	13.844	0	17.562
			1201.79	59.304	1	0	26.729	1.917	1.004	14.134	25.858	1.041	24.923	1.037	111.058	37.971	0	0	13.94	0	18.461
			1202.79	59.304	1	0	27.708	1.974	1.031	14.518	26.118	1.073	25.099	1.041	110.921	38.268	0	0	14.038	0	19.354
			1203.79	70.78	1	0	28.238	2.014	1.036	14.598	26.487	1.085	25.302	1.047	111.334	38.124	0	0	14.024	0	19.525
			1204.79	70.78	1	0	28.768	2.053	1.042	14.679	26.85	1.097	25.498	1.053	111.748	37.98	0	0	14.01	0	19.671
			1205.79	86.167	1	0	29.296	2.093	1.048	14.759	27.209	1.11	25.69	1.059	112.161	37.836	0	0	13.996	0	19.793
			1206.79	86.167	1	0	29.578	2.133	1.047	14.744	27.513	1.116	25.816	1.066	112.574	37.693	0	0	13.867	0	19.713
			1207.79	74.499	1	0	29.854	2.173	1.046	14.729	27.812	1.121	25.937	1.072	112.987	37.549	0	0	13.74	0	19.61
			1208.79	74.499	1	0	30.043	2.201	1.042	14.682	28.087	1.123	26.06	1.078	113.451	37.372	0	0	13.65	0	19.496
			1209.79	54.624	1	0	29.967	2.229	1.027	14.468	28.441	1.114	26.22	1.085	113.915	37.196	0	0	13.444	0	19.483
			1210.79	54.624	1	0	29.944	2.248	1.016	14.312	28.734	1.108	26.351	1.09	114.338	37.013	0	0	13.32	0	19.412
			1211.79	60.586	1	0	30.03	2.277	1.005	14.157	29.142	1.104	26.535	1.098	114.818	36.831	0	0	13.188	0	19.443
			1212.79	71.421	1	0	30.328	2.295	1.009	14.214	29.318	1.114	26.561	1.104	114.862	36.903	0	0	13.214	0	19.587
			1213.79	71.421	1	0	30.435	2.298	1.012	14.255	29.337	1.12	26.511	1.107	114.856	36.956	0	0	13.247	0	19.538
			1214.79	71.421	1	0	30.465	2.3	1.008	14.198	29.485	1.122	26.497	1.113	114.955	36.985	0	0	13.247	0	19.545
			1215.79	58.919	1	0	30.839	2.302	1.013	14.268	29.703	1.134	26.542	1.119	115.053	37.013	0	0	13.396	0	19.727
			1216.79	58.919	1	0	31.222	2.304	1.018	14.337	29.927	1.145	26.594	1.125	115.151	37.042	0	0	13.549	0	19.928
			1217.79	58.919	1	0	31.402	2.292	1.012	14.249	30.281	1.151	26.623	1.137	115.396	36.925	0	0	13.7	0	19.828
			1218.79	68.151	1	0	31.67	2.28	1.008	14.201	30.639	1.16	26.629	1.151	115.641	36.807	0	0	13.892	0	19.657
			1219.79	68.151	1	0	31.753	2.267	0.999	14.069	31.003	1.163	26.618	1.165	115.885	36.69	0	0	14.004	0	19.439
			1220.79	68.151	1	0	32.363	2.279	1.019	14.35	30.984	1.193	26.47	1.171	116.19	36.546	0	0	14.198	0	18.643
			1221.79	63.792	1	0	32.664	2.277	1.031	14.518	30.91	1.211	26.309	1.175	116.48	36.402	0	0	14.347	0	17.865
			1222.79	63.792	1	0	32.453	2.274	1.016	14.311	31.152	1.198	26.416	1.179	116.77	36.258	0	0	14.271	0	17.895
			1223.79	56.804	1	0	32.386	2.271	1.007	14.19	31.353	1.192	26.499	1.183	117.06	36.114	0	0	14.259	0	17.848
			1224.79	56.804	1	0	31.971	2.24	0.988	13.911	31.56	1.175	26.532	1.19	117.312	36.016	0	0	14.274	0	17.885
			1225.79	65.843	1	0	32.64	2.201	1.008	14.204	31.542	1.206	26.366	1.196	117.696	35.805	0	0	14.827	0	17.112
			1226.79	65.843	1	0	32.94	2.185	1.02	14.369	31.46	1.223	26.24	1.199	117.885	35.697	0	0	15.076	0	16.572
			1227.79	65.843	1	0	32.94	2.185	1.02	14.369	31.46	1.223	26.24	1.199	117.885	35.697	0	0	15.076	0	16.572
			1228.79	51.29	1	0	33.976	2.221	1.054	14.84	31.434	1.27	26.072	1.206	118.327	35.385	0	0	15.294	0	15.168
			1229.79	60.522	1	0	34.163	2.24	1.053	14.826	31.642	1.272	26.186	1.208	118.547	35.229	0	0	15.253	0	15.076
			1230.79	60.522	1	0	34.551	2.258	1.058	14.904	31.841	1.281	26.296	1.211	118.768	35.073	0	0	15.301	0	14.972
			1231.79	47.251	1	0	34.941	2.276	1.064	14.982	32.04	1.291	26.407	1.213	118.988	34.917	0	0	15.35	0	14.865
			1232.79	52.765	1	0	34.94	2.292	1.06	14.924	32.168	1.289	26.443	1.217	119.048	34.913	0	0	15.245	0	14.884
			1233.79	52.765	1	0	34.931	2.278	1.051	14.799	32.427	1.283	26.558	1.221	119.279	34.795	0	0	15.334	0	15.044
			1234.79	109.119	1	0	34.822	2.264	1.04	14.649	32.652	1.275	26.645	1.225	119.509	34.678	0	0	15.381	0	15.115
			1235.79	109.119	1	0	34.713	2.25	1.029	14.499	32.88	1.266	26.733	1.23	119.739	34.56	0	0	15.429	0	15.186
			1236.79	57.958	1	0	34.594	2.217	1.024	14.424	32.926	1.262	26.718	1.232	119.893	34.502	0	0	15.601	0	15.178
			1237.79	57.958	1	0	34.472	2.185	1.019	14.349	32.969	1.258	26.701	1.235	120.046	34.445	0	0	15.778	0	15.163
			1238.79	36.416	1	0	34.379	2.164	1.017	14.325	32.926	1.257	26.632	1.236	120.104	34.447	0	0	15.887	0	15.065
			1239.79	68.28	1	0	34.285	2.143	1.015	14.301	32.883	1.257	26.562	1.238	120.161	34.45	0	0	15.998	0	14.963
			1240.79	80.974	1	0	33.543	2.135	1.003	14.131	32.556	1.241	26.317	1.237	120.071	34.541	0	0	15.709	0	14.447
			1241.79	83.154	1	0	32.86	2.115	0.991	13.956	32.285	1.228	26.051	1.239	120.126	34.543	0	0	15.536	0	13.712
			1242.79	103.542	1	0	32.153	2.08	0.977	13.758	32.03	1.216	25.725	1.245	120.334	34.457	0	0	15.456	0	12.637
			1243.79	103.542	1	0	31.538	2.075	0.966	13.605	31.768	1.202	25.537	1.244	120.238	34.548	0	0	15.201	0	12.257
			1244.79	69.562	1	0	30.578	2.054	0.957	13.477	31.085	1.187	25.057	1.241	119.924	34.703	0	0	14.884	0	11.113
			1245.79	69.562	1	0	29.485	2.034	0.943	13.284	30.403	1.167	24.575	1.237	119.611	34.859	0	0	14.495	0	9.911
			1246.79	69.562	1	0	28.771	2.014	0.933	13.148	29.964	1.151	24.308	1.233	119.298	35.014	0	0	14.286	0	9.441
			1247.79	51.033	1	0	28.242	2.018	0.931	13.106	29.509	1.137	24.156	1.222	118.908	35.256	0	0	13.996	0	9.45
			1248.79	51.033	1	0	27.664	2.022	0.925	13.025	29.086	1.119	24.046	1.21	118.518	35.497	0	0	13.682	0	9.605
			1249.79	47.7	1	0	27.683	2.055	0.937	13.198	28.739	1.117	24.113	1.192	118.209	35.634	0	0	13.473	0	9.995
			1250.79	47.7	1	0	27.252	2.064	0.921	12.971	28.788	1.09	24.322	1.184	117.842	35.796	0	0	13.203	0	11.076
			1251.79	53.534	1	0	26.899	2.073	0.908	12.783	28.838	1.066	24.553	1.175	117.476	35.959	0	0	12.974	0	12.209
			1252.79	53.534	1	0	26.794	2.048	0.912	12.851	28.561	1.066	24.437	1.169	117.172	36.072	0	0	13.085	0	12.198
			1253.79	53.534	1	0	26.831	2.022	0.929	13.081	28.089	1.079	24.187	1.161	116.868	36.186	0	0	13.269	0	11.712
			1254.79	53.534	1	0	27.197	2.024	0.956	13.463	27.665	1.101	24.013	1.152	116.601	36.256	0	0	13.435	0	11.239
			1255.79	41.096	1	0	27.003	2.045	0.952	13.412	27.581	1.092	24.049	1.147	116.453	36.328	0	0	13.204	0	11.425
			1256.79	41.096	1	0	26.645	2.038	0.936	13.18	27.692	1.066	24.319	1.139	116.262	36.385	0	0	13.073	0	12.542
			1257.79	41.096	1	0	26.231	2.01	0.913	12.864	27.919	1.029	24.778	1.127	116.039	36.418	0	0	13.051	0	14.324
			1258.79	41.096	1	0	25.592	1.992	0.89	12.535	27.948	0.997	24.95	1.12	115.758	36.601	0	0	12.845	0	15.377
			1259.79	33.21	1	0	24.91	1.953	0.862	12.138	28.077	0.956	25.306	1.11	115.446	36.759	0	0	12.753	0	17.041
			1260.79	33.21	1	0	24.021	1.914	0.84	11.838	27.743	0.926	25.17	1.102	115.134	36.918	0	0	12.55	0	17.12
			1261.79	41.353	1	0	23.523	1.845	0.825	11.619	27.65	0.903	25.26	1.095	114.691	37.04	0	0	12.746	0	17.964
			1262.79	41.353	1	0	23.009	1.777	0.809	11.4	27.532	0.879	25.337	1.087	114.247	37.162	0	0	12.949	0	18.749
			1263.79	41.353	1	0	22.709	1.711	0.803	11.316	27.339	0.867	25.338	1.079	113.964	37.133	0	0	13.273	0	18.977
			1264.79	77.127	1	0	22.564	1.689	0.818	11.526	26.659	0.87	25.076	1.063	113.319	37.395	0	0	13.363	0	18.778
			1265.79	77.127	1	0	22.474	1.666	0.835	11.76	26.011	0.875	24.811	1.048	112.674	37.656	0	0	13.489	0	18.559
			1266.79	82.577	1	0	22.381	1.644	0.852	11.994	25.386	0.881	24.548	1.034	112.029	37.918	0	0	13.616	0	18.329
			1267.79	67.639	1	0	22.059	1.64	0.85	11.967	25.077	0.87	24.477	1.025	111.46	38.119	0	0	13.452	0	18.508
			1268.79	90.334	1	0	21.745	1.636	0.848	11.939	24.775	0.86	24.412	1.015	110.892	38.32	0	0	13.292	0	18.705
			1269.79	90.334	1	0	21.731	1.631	0.859	12.1	24.427	0.862	24.346	1.003	110.371	38.424	0	0	13.321	0	18.712
			1270.79	49.302	1	0	21.926	1.622	0.888	12.513	23.827	0.873	24.249	0.983	109.331	38.63	0	0	13.517	0	18.829
			1271.79	49.302	1	0	22.176	1.618	0.908	12.795	23.567	0.884	24.211	0.973	108.81	38.733	0	0	13.71	0	18.924
			1272.79	49.302	1	0	22.176	1.618	0.908	12.795	23.567	0.884	24.211	0.973	108.81	38.733	0	0	13.71	0	18.924
			1273.79	49.302	1	0	22.405	1.604	0.93	13.098	23.251	0.892	24.246	0.959	107.913	38.92	0	0	13.972	0	19.439
			1274.79	28.658	1	0	23.128	1.602	0.949	13.365	23.521	0.909	24.562	0.958	107.827	38.879	0	0	14.436	0	20.362
			1275.79	39.621	1	0	24.092	1.596	0.992	13.965	23.445	0.947	24.543	0.955	107.765	38.824	0	0	15.092	0	20.223
			1276.79	39.621	1	0	24.851	1.591	1.034	14.558	23.197	0.985	24.346	0.953	107.714	38.769	0	0	15.624	0	19.526
			1277.79	39.621	1	0	25.667	1.585	1.076	15.15	23.018	1.022	24.216	0.951	107.664	38.714	0	0	16.195	0	19.031
			1278.79	79.692	1	0	26.544	1.579	1.118	15.743	22.906	1.06	24.151	0.948	107.613	38.659	0	0	16.809	0	18.742
			1279.79	79.692	1	0	26.726	1.544	1.141	16.073	22.57	1.081	23.83	0.947	107.479	38.711	0	0	17.312	0	17.938
			1280.79	79.692	1	0	26.072	1.5	1.119	15.766	22.422	1.059	23.689	0.946	107.64	38.56	0	0	17.384	0	17.36
			1281.79	49.751	1	0	25.324	1.456	1.095	15.418	22.244	1.035	23.521	0.946	107.801	38.409	0	0	17.395	0	16.682
			1282.79	49.751	1	0	26.338	1.51	1.151	16.218	22.025	1.087	23.34	0.944	107.652	38.484	0	0	17.44	0	15.987
			1283.79	75.524	1	0	27.156	1.565	1.196	16.851	21.885	1.126	23.257	0.941	107.503	38.558	0	0	17.357	0	15.617
			1284.79	75.524	1	0	27.674	1.619	1.215	17.114	21.987	1.14	23.431	0.938	107.354	38.632	0	0	17.094	0	16.136
			1285.79	75.524	1	0	28.403	1.667	1.239	17.457	22.146	1.164	23.589	0.939	107.384	38.628	0	0	17.039	0	16.462
			1286.79	79.564	1	0	28.099	1.656	1.229	17.311	22.088	1.154	23.522	0.939	107.51	38.558	0	0	16.971	0	16.145
			1287.79	79.564	1	0	27.918	1.654	1.234	17.376	21.863	1.157	23.311	0.938	107.386	38.582	0	0	16.881	0	15.471
			1288.79	43.981	1	0	27.498	1.633	1.208	17.019	21.976	1.135	23.392	0.939	107.76	38.419	0	0	16.836	0	15.518
			1289.79	69.69	1	0	27.201	1.622	1.198	16.874	21.921	1.126	23.328	0.94	107.886	38.349	0	0	16.77	0	15.206
			1290.79	115.21	1	0	27.511	1.611	1.198	16.874	22.165	1.127	23.569	0.94	108.011	38.28	0	0	17.079	0	15.947
			1291.79	122.262	1	0	26.528	1.628	1.187	16.712	21.588	1.115	22.971	0.94	108.264	38.245	0	0	16.294	0	13.702
			1292.79	122.262	1	0	26.237	1.67	1.191	16.776	21.288	1.12	22.636	0.94	108.185	38.426	0	0	15.715	0	12.661
			1293.79	122.262	1	0	26.907	1.715	1.244	17.527	20.916	1.18	22.049	0.949	108.424	38.373	0	0	15.692	0	10.098
			1294.79	122.262	1	0	27.488	1.718	1.278	17.994	20.815	1.226	21.698	0.959	109.014	38.038	0	0	16.003	0	7.948
			1295.79	35.198	1	0	28.092	1.721	1.311	18.46	20.736	1.271	21.39	0.969	109.603	37.704	0	0	16.327	0	5.896
			1296.79	35.005	1	0	28.721	1.724	1.344	18.927	20.678	1.316	21.121	0.979	110.193	37.37	0	0	16.664	0	3.944
			1297.79	176.886	1	0	29.086	1.727	1.342	18.895	20.978	1.318	21.346	0.983	110.782	37.036	0	0	16.846	0	4.121
			1298.79	176.886	1	0	29.46	1.73	1.339	18.862	21.285	1.321	21.576	0.987	111.372	36.701	0	0	17.033	0	4.302
			1299.79	126.237	1	0	28.833	1.722	1.32	18.586	21.139	1.306	21.354	0.99	111.68	36.653	0	0	16.74	0	3.265
			1300.79	126.237	1	0	28.982	1.721	1.324	18.653	21.172	1.315	21.324	0.993	112.012	36.529	0	0	16.841	0	2.839
			1301.79	28.722	1	0	28.231	1.708	1.292	18.199	21.132	1.289	21.189	0.997	112.298	36.555	0	0	16.525	0	2.377
			1302.79	28.722	1	0	28.299	1.706	1.294	18.223	21.154	1.295	21.137	1.001	112.65	36.428	0	0	16.584	0	1.848
			1303.79	28.722	1	0	28.637	1.71	1.302	18.334	21.279	1.307	21.197	1.004	112.935	36.373	0	0	16.743	0	1.957
			1304.79	28.722	1	0	29.42	1.719	1.328	18.706	21.431	1.334	21.343	1.004	113.077	36.337	0	0	17.111	0	2.465
			1305.79	28.722	1	0	29.674	1.728	1.341	18.889	21.409	1.348	21.306	1.005	113.23	36.301	0	0	17.17	0	2.164
			1306.79	16.733	1	0	29.64	1.741	1.33	18.738	21.562	1.34	21.408	1.007	113.36	36.28	0	0	17.021	0	2.485
			1307.79	48.725	1	0	29.071	1.755	1.297	18.272	21.694	1.31	21.477	1.01	113.477	36.258	0	0	16.568	0	2.66
			1308.79	145.535	1	0	28.489	1.764	1.263	17.789	21.841	1.281	21.539	1.014	113.573	36.263	0	0	16.152	0	2.893
			1309.79	145.535	1	0	27.936	1.773	1.229	17.306	22.018	1.251	21.627	1.018	113.669	36.268	0	0	15.757	0	3.232
			1310.79	145.535	1	0	27.721	1.782	1.206	16.981	22.27	1.233	21.781	1.022	113.765	36.272	0	0	15.556	0	3.857
			1311.79	145.535	1	0	28.292	1.8	1.228	17.294	22.324	1.257	21.814	1.023	113.566	36.481	0	0	15.72	0	4.404
			1312.79	45.199	1	0	28.744	1.808	1.244	17.526	22.384	1.274	21.872	1.023	113.41	36.649	0	0	15.901	0	5.004
			1313.79	45.199	1	0	27.877	1.753	1.195	16.825	22.591	1.228	21.973	1.028	113.499	36.642	0	0	15.899	0	5.707
			1314.79	36.544	1	0	27.01	1.699	1.145	16.123	22.817	1.183	22.083	1.033	113.587	36.635	0	0	15.897	0	6.432
			1315.79	36.544	1	0	25.779	1.59	1.098	15.462	22.655	1.142	21.779	1.04	113.765	36.62	0	0	16.21	0	5.72
			1316.79	59.945	1	0	25.779	1.59	1.098	15.462	22.655	1.142	21.779	1.04	113.765	36.62	0	0	16.21	0	5.72
			1317.79	94.694	1	0	26.156	1.63	1.133	15.957	22.293	1.174	21.511	1.036	113.055	37.064	0	0	16.05	0	5.416
			1318.79	94.694	1	0	26.033	1.654	1.141	16.069	22.046	1.18	21.308	1.035	112.614	37.349	0	0	15.743	0	5.081
			1319.79	94.694	1	0	25.915	1.678	1.149	16.18	21.806	1.187	21.109	1.033	112.172	37.635	0	0	15.448	0	4.756
			1320.79	94.694	1	0	25.422	1.701	1.151	16.218	21.351	1.188	20.697	1.032	111.731	37.92	0	0	14.941	0	3.464
			1321.79	58.535	1	0	26.264	1.725	1.177	16.579	21.587	1.211	20.978	1.029	111.34	38.136	0	0	15.227	0	5.086
			1322.79	56.291	1	0	26.513	1.723	1.186	16.707	21.626	1.218	21.068	1.026	111.292	38.129	0	0	15.387	0	5.468
			1323.79	56.291	1	0	26.055	1.718	1.157	16.296	21.785	1.178	21.39	1.018	110.916	38.364	0	0	15.169	0	7.394
			1324.79	77.961	1	0	25.683	1.719	1.124	15.826	22.112	1.137	21.856	1.012	110.721	38.474	0	0	14.945	0	9.53
			1325.79	77.961	1	0	25.322	1.72	1.09	15.357	22.468	1.095	22.366	1.005	110.527	38.584	0	0	14.727	0	11.747
			1326.79	66.677	1	0	24.972	1.72	1.057	14.887	22.856	1.054	22.926	0.997	110.333	38.695	0	0	14.515	0	14.044
			1327.79	81.102	1	0	25.314	1.721	1.076	15.153	22.764	1.07	22.893	0.994	110.139	38.805	0	0	14.706	0	14.142
			1328.79	81.102	1	0	25.466	1.722	1.085	15.285	22.703	1.077	22.887	0.992	109.944	38.915	0	0	14.786	0	14.338
			1329.79	81.102	1	0	25.988	1.736	1.105	15.566	22.756	1.093	23.011	0.989	109.685	39.033	0	0	14.966	0	14.955
			1330.79	81.102	1	0	25.962	1.744	1.107	15.595	22.695	1.093	23	0.987	109.487	39.141	0	0	14.885	0	15.096
			1331.79	81.102	1	0	26.744	1.765	1.143	16.097	22.658	1.123	23.067	0.982	109.167	39.268	0	0	15.154	0	15.498
			1332.79	43.917	1	0	26.898	1.772	1.153	16.245	22.583	1.13	23.047	0.98	108.986	39.368	0	0	15.183	0	15.594
			1333.79	43.917	1	0	27.226	1.81	1.151	16.206	22.929	1.131	23.323	0.983	109.197	39.234	0	0	15.046	0	16.132
			1334.79	43.917	1	0	27.548	1.847	1.148	16.168	23.271	1.132	23.594	0.986	109.408	39.099	0	0	14.911	0	16.633
			1335.79	33.915	1	0	27.982	1.885	1.152	16.223	23.572	1.14	23.809	0.99	109.619	38.964	0	0	14.841	0	16.935
			1336.79	66.1	1	0	28.413	1.923	1.156	16.279	23.868	1.149	24.019	0.994	109.831	38.83	0	0	14.772	0	17.205
			1337.79	66.1	1	0	29.268	1.961	1.178	16.59	24.138	1.175	24.204	0.997	110.042	38.695	0	0	14.922	0	17.387
			1338.79	89.437	1	0	29.485	1.979	1.179	16.599	24.311	1.177	24.335	0.999	110.227	38.593	0	0	14.901	0	17.537
			1339.79	81.423	1	0	29.797	1.996	1.182	16.643	24.508	1.183	24.484	1.001	110.413	38.491	0	0	14.928	0	17.747
			1340.79	81.423	1	0	29.795	2.013	1.174	16.534	24.674	1.177	24.606	1.003	110.599	38.389	0	0	14.799	0	17.861
			1341.79	81.423	1	0	29.792	2.031	1.166	16.425	24.842	1.172	24.729	1.005	110.784	38.287	0	0	14.671	0	17.975
			1342.79	81.423	1	0	29.887	2.049	1.17	16.485	24.838	1.176	24.716	1.005	110.779	38.287	0	0	14.585	0	17.852
			1343.79	63.343	1	0	30.756	2.124	1.18	16.62	25.376	1.196	25.029	1.014	111.128	38.166	0	0	14.481	0	18.275
			1344.79	74.883	1	0	30.728	2.145	1.177	16.58	25.421	1.194	25.054	1.015	111.134	38.162	0	0	14.323	0	18.25
			1345.79	74.883	1	0	31.138	2.194	1.181	16.628	25.701	1.204	25.21	1.019	111.312	38.1	0	0	14.195	0	18.399
			1346.79	94.117	1	0	31.055	2.242	1.169	16.459	25.911	1.195	25.328	1.023	111.489	38.038	0	0	13.853	0	18.425
			1347.79	94.117	1	0	30.976	2.29	1.157	16.289	26.128	1.187	25.45	1.027	111.667	37.975	0	0	13.528	0	18.461
			1348.79	89.244	1	0	31.543	2.329	1.164	16.392	26.451	1.199	25.679	1.03	112.017	37.786	0	0	13.541	0	18.599
			1349.79	89.244	1	0	32.111	2.369	1.171	16.495	26.771	1.21	25.905	1.033	112.367	37.596	0	0	13.555	0	18.717
			1350.79	102.516	1	0	32.68	2.409	1.178	16.598	27.087	1.222	26.127	1.037	112.717	37.407	0	0	13.569	0	18.813
			1351.79	102.516	1	0	33.701	2.448	1.191	16.774	27.65	1.238	26.593	1.04	113.067	37.217	0	0	13.766	0	19.624
			1352.79	102.516	1	0	33.851	2.488	1.187	16.714	27.883	1.239	26.701	1.044	113.367	37.097	0	0	13.604	0	19.501
			1353.79	57.509	1	0	33.997	2.528	1.182	16.655	28.114	1.24	26.805	1.049	113.667	36.977	0	0	13.446	0	19.365
			1354.79	62.574	1	0	33.857	2.569	1.166	16.424	28.401	1.23	26.935	1.054	113.966	36.858	0	0	13.181	0	19.297
			1355.79	62.574	1	0	31.493	2.543	1.13	15.918	27.251	1.194	25.785	1.057	113.969	36.932	0	0	12.383	0	16.087
			1356.79	62.574	1	0	29.883	2.518	1.096	15.436	26.66	1.161	25.164	1.059	113.971	37.006	0	0	11.869	0	14.37
			1357.79	87.642	1	0	28.499	2.501	1.09	15.346	25.571	1.14	24.431	1.047	113.302	37.33	0	0	11.394	0	12.692
			1358.79	87.642	1	0	28.499	2.501	1.09	15.346	25.571	1.14	24.431	1.047	113.302	37.33	0	0	11.394	0	12.692
			1359.79	87.642	1	0	28.945	2.517	1.144	16.117	24.732	1.17	24.182	1.023	112.266	37.625	0	0	11.5	0	12.403
			1360.79	57.958	1	0	29.326	2.523	1.166	16.423	24.593	1.186	24.171	1.017	112.369	37.448	0	0	11.624	0	11.933
			1361.79	57.958	1	0	29.531	2.529	1.178	16.587	24.519	1.193	24.204	1.013	112.472	37.27	0	0	11.678	0	11.612
			1362.79	57.958	1	0	29.668	2.535	1.183	16.661	24.526	1.194	24.293	1.01	112.575	37.093	0	0	11.706	0	11.49
			1363.79	57.958	1	0	29.208	2.475	1.17	16.486	24.389	1.176	24.265	1.005	112.29	37.172	0	0	11.8	0	11.883
			1364.79	57.958	1	0	28.954	2.416	1.18	16.613	23.978	1.179	23.992	0.999	112.005	37.251	0	0	11.983	0	11.4
			1365.79	57.958	1	0	28.616	2.359	1.172	16.505	23.839	1.169	23.902	0.997	111.986	37.177	0	0	12.13	0	11.204
			1366.79	57.958	1	0	28.27	2.302	1.164	16.398	23.692	1.159	23.803	0.995	111.966	37.102	0	0	12.279	0	10.973
			1367.79	57.958	1	0	28.009	2.26	1.167	16.431	23.414	1.157	23.606	0.992	111.882	37.119	0	0	12.392	0	10.51
			1368.79	57.958	1	0	28.324	2.244	1.192	16.794	23.162	1.18	23.409	0.989	111.846	37.076	0	0	12.624	0	9.766
			1369.79	12.374	1	0	28.57	2.227	1.216	17.12	22.914	1.2	23.219	0.987	111.81	37.033	0	0	12.829	0	9.036
			1370.79	15.579	1	0	28.519	2.21	1.217	17.135	22.848	1.197	23.216	0.984	111.774	36.989	0	0	12.903	0	9.011
			1371.79	15.579	1	0	28.468	2.194	1.218	17.15	22.783	1.195	23.212	0.981	111.739	36.946	0	0	12.977	0	8.984
			1372.79	134.957	1	0	28.105	2.16	1.198	16.875	22.849	1.175	23.295	0.981	111.602	37.045	0	0	13.01	0	9.703
			1373.79	134.957	1	0	26.801	2.076	1.167	16.442	22.339	1.132	23.043	0.969	111.153	37.186	0	0	12.91	0	9.514
			1374.79	108.542	1	0	26.504	2.046	1.15	16.195	22.419	1.114	23.136	0.969	111.035	37.277	0	0	12.952	0	10.226
			1375.79	116.62	1	0	25.716	1.989	1.126	15.858	22.196	1.084	23.058	0.963	110.752	37.393	0	0	12.927	0	10.481
			1376.79	116.62	1	0	25.56	1.957	1.131	15.925	21.958	1.084	22.914	0.958	110.459	37.511	0	0	13.061	0	10.364
			1377.79	104.119	1	0	25.4	1.924	1.135	15.993	21.719	1.083	22.766	0.954	110.167	37.63	0	0	13.198	0	10.229
			1378.79	65.331	1	0	25.237	1.892	1.14	16.06	21.478	1.083	22.616	0.95	109.875	37.748	0	0	13.338	0	10.075
			1379.79	106.619	1	0	24.97	1.86	1.141	16.074	21.221	1.079	22.445	0.945	109.582	37.867	0	0	13.427	0	9.839
			1380.79	87.834	1	0	24.699	1.827	1.142	16.087	20.961	1.075	22.271	0.941	109.29	37.985	0	0	13.516	0	9.577
			1381.79	87.834	1	0	24.424	1.795	1.143	16.101	20.699	1.071	22.091	0.937	108.997	38.103	0	0	13.607	0	9.289
			1382.79	107.068	1	0	24.145	1.763	1.144	16.114	20.433	1.067	21.907	0.933	108.705	38.222	0	0	13.699	0	8.972
			1383.79	107.068	1	0	23.508	1.734	1.137	16.019	20.001	1.056	21.538	0.929	108.282	38.435	0	0	13.555	0	8.08
			1384.79	107.068	1	0	22.884	1.706	1.131	15.924	19.576	1.045	21.173	0.925	107.86	38.649	0	0	13.415	0	7.169
			1385.79	64.625	1	0	24.102	1.735	1.147	16.151	20.339	1.06	21.996	0.925	107.549	38.795	0	0	13.894	0	10.692
			1386.79	64.625	1	0	24.927	1.764	1.161	16.356	20.784	1.074	22.479	0.925	107.238	38.941	0	0	14.134	0	12.709
			1387.79	39.301	1	0	25.692	1.793	1.175	16.543	21.191	1.086	22.923	0.924	106.927	39.087	0	0	14.333	0	14.502
			1388.79	39.301	1	0	25.249	1.786	1.141	16.069	21.437	1.064	22.996	0.932	107.215	39.036	0	0	14.137	0	14.692
			1389.79	40.07	1	0	25.303	1.78	1.141	16.072	21.476	1.072	22.869	0.939	107.38	38.985	0	0	14.219	0	14.161
			1390.79	40.07	1	0	25.517	1.773	1.155	16.262	21.402	1.09	22.671	0.944	107.544	38.934	0	0	14.392	0	13.363
			1391.79	67.446	1	0	25.104	1.76	1.132	15.95	21.462	1.074	22.623	0.949	107.575	38.997	0	0	14.26	0	13.373
			1392.79	67.446	1	0	24.439	1.707	1.091	15.363	21.67	1.039	22.759	0.952	107.176	39.136	0	0	14.317	0	14.385
			1393.79	67.446	1	0	23.837	1.653	1.056	14.868	21.816	1.008	22.838	0.955	106.778	39.275	0	0	14.417	0	15.176
			1394.79	59.881	1	0	23.227	1.628	1.033	14.547	21.715	0.986	22.745	0.955	106.452	39.419	0	0	14.263	0	15.231
			1395.79	59.881	1	0	22.434	1.604	0.989	13.924	21.9	0.944	22.944	0.954	106.126	39.563	0	0	13.99	0	16.317
			1396.79	59.881	1	0	21.639	1.576	0.954	13.439	21.874	0.906	23.032	0.95	105.534	39.86	0	0	13.727	0	17.294
			1397.79	59.881	1	0	20.874	1.549	0.92	12.953	21.877	0.869	23.161	0.945	104.941	40.158	0	0	13.474	0	18.388
			1398.79	44.494	1	0	20.01	1.507	0.875	12.327	22.013	0.823	23.413	0.94	104.414	40.364	0	0	13.277	0	19.754
			1399.79	44.494	1	0	19.13	1.491	0.836	11.78	22.014	0.782	23.534	0.935	103.888	40.616	0	0	12.833	0	20.648
			1400.79	44.494	1	0	18.308	1.474	0.797	11.232	22.085	0.742	23.742	0.93	103.363	40.868	0	0	12.417	0	21.801
			1401.79	44.494	1	0	17.712	1.458	0.781	10.996	21.816	0.723	23.549	0.926	102.838	41.119	0	0	12.147	0	21.676
			1402.79	41.93	1	0	17.113	1.442	0.763	10.751	21.549	0.704	23.357	0.923	102.313	41.371	0	0	11.868	0	21.549
			1403.79	68.023	1	0	17.199	1.449	0.78	10.99	21.19	0.714	23.163	0.915	101.749	41.513	0	0	11.868	0	21.139
			1404.79	135.405	1	0	17.285	1.456	0.797	11.229	20.846	0.723	22.973	0.907	101.185	41.654	0	0	11.868	0	20.737
			1405.79	135.405	1	0	17.362	1.464	0.814	11.463	20.516	0.733	22.788	0.9	100.622	41.796	0	0	11.862	0	20.342
			1406.79	36.48	1	0	17.242	1.453	0.833	11.73	19.904	0.738	22.477	0.886	99.504	42.076	0	0	11.868	0	19.81
			1407.79	36.48	1	0	16.829	1.435	0.823	11.598	19.638	0.724	22.337	0.879	98.95	42.215	0	0	11.73	0	19.632
			1408.79	21.542	1	0	16.404	1.415	0.815	11.475	19.338	0.71	22.177	0.872	98.303	42.41	0	0	11.591	0	19.478
			1409.79	21.542	1	0	16.047	1.396	0.81	11.407	19.019	0.701	21.986	0.865	97.655	42.604	0	0	11.497	0	19.209
			1410.79	21.542	1	0	15.696	1.376	0.805	11.339	18.703	0.691	21.798	0.858	97.008	42.798	0	0	11.404	0	18.941
			1411.79	21.542	1	0	15.59	1.357	0.817	11.509	18.292	0.694	21.546	0.849	96.36	42.992	0	0	11.489	0	18.437
			1412.79	21.542	1	0	15.482	1.338	0.829	11.679	17.89	0.697	21.294	0.84	95.713	43.187	0	0	11.576	0	17.916
			1413.79	32.313	1	0	15.561	1.323	0.838	11.806	17.779	0.7	21.29	0.835	95.391	43.187	0	0	11.766	0	17.949
			1414.79	32.313	1	0	15.642	1.308	0.847	11.932	17.673	0.703	21.289	0.83	95.07	43.187	0	0	11.963	0	17.995
			1415.79	32.313	1	0	15.733	1.293	0.857	12.066	17.57	0.707	21.29	0.825	94.749	43.187	0	0	12.172	0	18.047
			1416.79	31.159	1	0	15.827	1.278	0.866	12.199	17.473	0.711	21.294	0.821	94.427	43.187	0	0	12.388	0	18.113
			1417.79	71.998	1	0	15.737	1.232	0.859	12.093	17.495	0.702	21.386	0.818	94.338	43.002	0	0	12.772	0	18.284
			1418.79	71.998	1	0	15.445	1.189	0.841	11.844	17.501	0.687	21.433	0.817	94.298	42.846	0	0	12.991	0	18.329
			1419.79	71.998	1	0	14.864	1.146	0.788	11.102	17.935	0.64	22.103	0.811	94.384	42.69	0	0	12.975	0	20.535
			1420.79	71.998	1	0	14.376	1.111	0.745	10.495	18.32	0.6	22.749	0.805	94.25	42.719	0	0	12.941	0	22.788
			1421.79	71.998	1	0	14.515	1.105	0.752	10.589	18.327	0.607	22.697	0.807	94.22	42.729	0	0	13.134	0	22.653
			1422.79	49.431	1	0	14.602	1.11	0.757	10.667	18.307	0.611	22.676	0.807	94.368	42.62	0	0	13.154	0	22.402
			1423.79	50.585	1	0	14.699	1.115	0.764	10.76	18.274	0.617	22.638	0.807	94.503	42.511	0	0	13.182	0	22.097
			1424.79	50.585	1	0	15.388	1.15	0.834	11.752	17.543	0.671	21.813	0.804	94.34	42.564	0	0	13.378	0	19.322
			1425.79	50.585	1	0	16.097	1.185	0.905	12.745	16.949	0.726	21.139	0.802	94.178	42.618	0	0	13.579	0	16.884
			1426.79	83.09	1	0	16.761	1.221	0.959	13.507	16.676	0.767	20.847	0.8	94.048	42.671	0	0	13.731	0	15.755
			1427.79	83.09	1	0	17.687	1.279	1.008	14.194	16.782	0.81	20.868	0.804	94.224	42.585	0	0	13.825	0	15.484
			1428.79	61.804	1	0	18.626	1.338	1.057	14.881	16.89	0.854	20.903	0.808	94.401	42.499	0	0	13.92	0	15.255
			1429.79	61.804	1	0	19.567	1.372	1.093	15.399	17.166	0.886	21.179	0.81	94.575	42.369	0	0	14.264	0	15.958
			1430.79	62.702	1	0	20.028	1.374	1.113	15.676	17.261	0.901	21.326	0.809	94.442	42.362	0	0	14.581	0	16.489
			1431.79	62.702	1	0	20.848	1.394	1.13	15.914	17.711	0.919	21.779	0.813	94.99	42.1	0	0	14.959	0	17.617
			1432.79	27.44	1	0	21.197	1.382	1.13	15.918	17.996	0.92	22.119	0.814	95.232	41.961	0	0	15.34	0	18.622
			1433.79	34.044	1	0	21.014	1.368	1.11	15.632	18.158	0.906	22.241	0.816	95.731	41.768	0	0	15.358	0	18.761
			1434.79	34.044	1	0	21.074	1.368	1.109	15.626	18.218	0.907	22.273	0.818	95.902	41.685	0	0	15.405	0	18.73
			1435.79	52.508	1	0	20.862	1.354	1.088	15.325	18.381	0.893	22.39	0.821	96.418	41.486	0	0	15.408	0	18.838
			1436.79	61.099	1	0	20.575	1.325	1.06	14.93	18.589	0.873	22.576	0.823	96.857	41.256	0	0	15.529	0	19.176
			1437.79	47.507	1	0	20.363	1.296	1.033	14.556	18.852	0.854	22.821	0.826	97.296	41.026	0	0	15.713	0	19.699
			1438.79	49.559	1	0	20.498	1.267	1.019	14.347	19.234	0.844	23.222	0.828	97.735	40.796	0	0	16.179	0	20.712
			1439.79	161.563	1	0	20.855	1.25	1.017	14.331	19.578	0.846	23.543	0.832	97.881	40.743	0	0	16.688	0	21.7
			1440.79	161.563	1	0	21.331	1.232	1.021	14.384	19.938	0.853	23.873	0.835	98.027	40.69	0	0	17.307	0	22.685
			1441.79	129.058	1	0	21.932	1.223	1.031	14.523	20.297	0.863	24.256	0.837	98.375	40.515	0	0	17.926	0	23.572
			1442.79	118.544	1	0	22.022	1.214	1.024	14.424	20.512	0.86	24.427	0.84	98.723	40.34	0	0	18.133	0	23.813
			1443.79	118.544	1	0	21.977	1.205	1.01	14.229	20.742	0.852	24.608	0.843	99.071	40.165	0	0	18.231	0	24.08
			1444.79	105.401	1	0	21.999	1.188	1.008	14.191	20.805	0.85	24.661	0.844	99.226	40.086	0	0	18.52	0	24.153
			1445.79	105.401	1	0	22.25	1.158	1.011	14.236	20.949	0.858	24.666	0.849	99.553	40.023	0	0	19.215	0	24.148
			1446.79	31.736	1	0	22.25	1.158	1.011	14.236	20.949	0.858	24.666	0.849	99.553	40.023	0	0	19.215	0	24.148
			1447.79	31.736	1	0	22.567	1.151	1.023	14.402	20.996	0.872	24.625	0.853	99.675	40.011	0	0	19.605	0	24.03
			1448.79	31.736	1	0	23.165	1.175	1.053	14.827	20.957	0.899	24.552	0.854	99.565	40.184	0	0	19.719	0	24.035
			1449.79	30.838	1	0	23.6	1.205	1.079	15.191	20.865	0.923	24.37	0.856	99.464	40.45	0	0	19.582	0	23.854
			1450.79	18.08	1	0	23.558	1.203	1.072	15.102	20.949	0.921	24.394	0.859	99.687	40.359	0	0	19.576	0	23.781
			1451.79	20.901	1	0	23.543	1.202	1.066	15.012	21.059	0.919	24.432	0.862	99.922	40.268	0	0	19.593	0	23.747
			1452.79	20.901	1	0	23.801	1.22	1.083	15.258	20.961	0.935	24.276	0.863	99.931	40.376	0	0	19.511	0	23.413
			1453.79	48.405	1	0	24.008	1.238	1.098	15.47	20.87	0.95	24.13	0.865	99.955	40.484	0	0	19.391	0	23.103
			1454.79	57.829	1	0	23.605	1.225	1.055	14.861	21.349	0.92	24.476	0.872	100.159	40.424	0	0	19.266	0	24.065
			1455.79	69.562	1	0	23.226	1.21	1.013	14.265	21.871	0.892	24.824	0.881	100.337	40.376	0	0	19.195	0	25.03
			1456.79	69.562	1	0	22.944	1.195	0.985	13.871	22.205	0.875	24.983	0.889	100.481	40.328	0	0	19.204	0	25.443
			1457.79	56.547	1	0	22.238	1.148	0.952	13.403	22.229	0.851	24.863	0.894	100.363	40.383	0	0	19.366	0	25.316
			1458.79	56.547	1	0	21.521	1.102	0.918	12.935	22.242	0.826	24.721	0.9	100.246	40.438	0	0	19.531	0	25.121
			1459.79	61.163	1	0	20.885	1.055	0.892	12.563	22.172	0.808	24.481	0.906	100.128	40.493	0	0	19.788	0	24.641
			1460.79	69.498	1	0	20.944	1.053	0.891	12.545	22.263	0.811	24.46	0.91	100.138	40.485	0	0	19.894	0	24.572
			1461.79	85.398	1	0	20.135	1.01	0.865	12.178	21.996	0.791	24.054	0.914	99.824	40.613	0	0	19.942	0	23.701
			1462.79	85.398	1	0	20.04	1.01	0.864	12.166	21.915	0.792	23.902	0.917	99.637	40.678	0	0	19.834	0	23.352
			1463.79	77.512	1	0	20.572	1.055	0.88	12.391	22.143	0.81	24.053	0.921	99.62	40.731	0	0	19.493	0	23.776
			1464.79	40.327	1	0	20.783	1.095	0.883	12.434	22.338	0.816	24.175	0.924	99.811	40.703	0	0	18.973	0	23.99
			1465.79	40.327	1	0	21.29	1.139	0.899	12.659	22.524	0.834	24.287	0.927	99.795	40.754	0	0	18.694	0	24.285
			1466.79	48.854	1	0	21.858	1.197	0.921	12.974	22.619	0.857	24.305	0.931	99.853	40.835	0	0	18.264	0	24.311
			1467.79	81.166	1	0	22.304	1.255	0.942	13.269	22.619	0.88	24.221	0.934	99.911	40.916	0	0	17.776	0	24.033
			1468.79	78.409	1	0	22.726	1.313	0.963	13.563	22.592	0.902	24.114	0.937	99.969	40.998	0	0	17.313	0	23.676
			1469.79	78.409	1	0	22.948	1.36	0.97	13.663	22.681	0.913	24.108	0.941	100.4	40.854	0	0	16.868	0	23.275
			1470.79	80.141	1	0	22.295	1.408	0.96	13.516	22.309	0.906	23.632	0.944	100.832	40.71	0	0	15.833	0	21.408
			1471.79	75.332	1	0	21.28	1.411	0.938	13.208	21.791	0.889	22.974	0.949	100.832	40.837	0	0	15.086	0	19.486
			1472.79	54.624	1	0	21.43	1.413	0.958	13.496	21.478	0.913	22.544	0.953	100.832	40.965	0	0	15.166	0	18.245
			1473.79	54.624	1	0	21.575	1.407	0.967	13.626	21.414	0.927	22.34	0.959	100.883	41.021	0	0	15.332	0	17.658
			1474.79	54.624	1	0	21.703	1.401	0.974	13.725	21.382	0.94	22.176	0.964	100.934	41.076	0	0	15.487	0	17.199
			1475.79	54.624	1	0	21.723	1.39	0.97	13.662	21.493	0.939	22.201	0.968	100.992	41.053	0	0	15.633	0	17.29
			1476.79	30.005	1	0	21.72	1.378	0.965	13.59	21.595	0.938	22.203	0.973	101.046	41.03	0	0	15.764	0	17.299
			1477.79	30.005	1	0	22.122	1.389	1.025	14.431	20.72	0.996	21.311	0.972	101.015	41.079	0	0	15.931	0	14.056
			1478.79	62.51	1	0	22.525	1.399	1.082	15.239	19.986	1.052	20.563	0.972	100.983	41.128	0	0	16.096	0	11.123
			1479.79	62.51	1	0	22.422	1.4	1.078	15.179	19.973	1.051	20.485	0.975	101.109	41.076	0	0	16.018	0	10.699
			1480.79	62.51	1	0	22.839	1.41	1.11	15.638	19.754	1.083	20.254	0.975	101.188	41.04	0	0	16.193	0	9.612
			1481.79	62.51	1	0	23.266	1.421	1.143	16.096	19.555	1.115	20.045	0.976	101.267	41.004	0	0	16.371	0	8.592
			1482.79	62.51	1	0	23.589	1.432	1.171	16.493	19.357	1.143	19.838	0.976	101.346	40.968	0	0	16.475	0	7.556
			1483.79	62.51	1	0	23.763	1.43	1.182	16.652	19.312	1.158	19.718	0.979	101.452	40.906	0	0	16.615	0	6.898
			1484.79	62.51	1	0	23.155	1.429	1.159	16.319	19.201	1.139	19.538	0.983	101.565	40.844	0	0	16.207	0	5.953
			1485.79	37.057	1	0	22.301	1.412	1.128	15.892	18.981	1.112	19.258	0.986	101.759	40.769	0	0	15.798	0	4.568
			1486.79	26.094	1	0	22.174	1.397	1.117	15.728	19.06	1.102	19.316	0.987	101.956	40.683	0	0	15.874	0	4.733
			1487.79	110.145	1	0	22.076	1.382	1.108	15.6	19.124	1.094	19.362	0.988	102.152	40.597	0	0	15.973	0	4.838
			1488.79	74.883	1	0	22.142	1.386	1.119	15.755	18.995	1.101	19.303	0.984	101.963	40.76	0	0	15.981	0	4.885
			1489.79	70.524	1	0	22.208	1.389	1.13	15.91	18.868	1.107	19.245	0.98	101.773	40.923	0	0	15.988	0	4.934
			1490.79	52.252	1	0	22.087	1.392	1.13	15.91	18.766	1.104	19.202	0.977	101.608	41.086	0	0	15.861	0	5.053
			1491.79	59.368	1	0	21.942	1.386	1.121	15.794	18.777	1.094	19.254	0.975	101.598	41.086	0	0	15.83	0	5.331
			1492.79	204.134	1	0	22.203	1.38	1.126	15.858	18.919	1.097	19.425	0.974	101.589	41.086	0	0	16.092	0	6.158
			1493.79	199.325	1	0	22.472	1.373	1.13	15.922	19.068	1.1	19.603	0.973	101.579	41.086	0	0	16.362	0	7
			1494.79	102.965	1	0	21.912	1.31	1.116	15.725	18.787	1.083	19.364	0.97	101.152	41.189	0	0	16.733	0	6.402
			1495.79	102.965	1	0	22.521	1.296	1.184	16.676	18.199	1.148	18.77	0.97	100.905	41.28	0	0	17.373	0	3.828
			1496.79	102.965	1	0	23.013	1.276	1.232	17.348	17.864	1.187	18.541	0.963	100.824	41.273	0	0	18.036	0	2.776
			1497.79	102.965	1	0	23.554	1.256	1.281	18.045	17.565	1.227	18.341	0.958	100.742	41.266	0	0	18.759	0	1.845
			1498.79	32.89	1	0	23.895	1.221	1.306	18.391	17.46	1.247	18.281	0.955	100.836	41.163	0	0	19.568	0	1.491
			1499.79	20.131	1	0	24.24	1.187	1.327	18.697	17.398	1.265	18.264	0.953	100.929	41.059	0	0	20.428	0	1.354
			1500.79	57.765	1	0	25.724	1.15	1.355	19.091	18.054	1.288	18.996	0.95	101.032	40.961	0	0	22.368	0	4.936
			1501.79	57.765	1	0	28.063	1.152	1.391	19.589	19.196	1.32	20.222	0.949	101.38	40.704	0	0	24.358	0	9.906
			1502.79	75.781	1	0	28.119	1.154	1.379	19.421	19.403	1.309	20.437	0.949	101.766	40.448	0	0	24.367	0	10.299
			1503.79	75.781	1	0	28.343	1.164	1.384	19.498	19.489	1.312	20.563	0.948	102.099	40.266	0	0	24.34	0	10.426
			1504.79	54.624	1	0	28.665	1.178	1.391	19.593	19.627	1.318	20.721	0.947	102.478	40.067	0	0	24.331	0	10.63
			1505.79	38.788	1	0	29.017	1.195	1.404	19.774	19.699	1.329	20.808	0.947	102.843	39.901	0	0	24.279	0	10.594
			1506.79	38.788	1	0	29.268	1.212	1.413	19.904	19.754	1.337	20.882	0.946	103.212	39.736	0	0	24.144	0	10.497
			1507.79	38.788	1	0	28.423	1.195	1.338	18.849	20.243	1.268	21.366	0.947	103.673	39.537	0	0	23.782	0	12.102
			1508.79	23.85	1	0	27.47	1.178	1.262	17.773	20.734	1.198	21.848	0.949	104.136	39.337	0	0	23.319	0	13.625
			1509.79	74.178	1	0	27.28	1.179	1.248	17.571	20.828	1.184	21.938	0.949	104.327	39.301	0	0	23.139	0	13.887
			1510.79	192.401	1	0	26.453	1.163	1.209	17.027	20.828	1.146	21.976	0.948	104.451	39.306	0	0	22.754	0	14.098
			1511.79	154.319	1	0	25.703	1.146	1.171	16.493	20.878	1.108	22.069	0.946	104.574	39.31	0	0	22.425	0	14.511
			1512.79	157.652	1	0	25.131	1.135	1.142	16.087	20.916	1.078	22.167	0.944	104.518	39.417	0	0	22.148	0	15.112
			1513.79	109.825	1	0	24.573	1.123	1.113	15.682	20.969	1.048	22.285	0.941	104.462	39.524	0	0	21.878	0	15.771
			1514.79	104.247	1	0	25.137	1.112	1.12	15.78	21.306	1.053	22.672	0.94	104.399	39.631	0	0	22.611	0	17.356
			1515.79	90.911	1	0	26.226	1.115	1.137	16.019	21.902	1.068	23.332	0.939	104.223	39.726	0	0	23.516	0	19.706
			1516.79	94.117	1	0	26.15	1.119	1.136	15.995	21.874	1.065	23.321	0.938	104.07	39.821	0	0	23.374	0	19.827
			1517.79	87.129	1	0	26.111	1.125	1.137	16.02	21.813	1.065	23.29	0.937	103.954	39.9	0	0	23.215	0	19.845
			1518.79	85.398	1	0	25.983	1.12	1.13	15.918	21.84	1.057	23.357	0.935	104.158	39.777	0	0	23.204	0	19.863
			1519.79	83.474	1	0	25.906	1.115	1.125	15.846	21.87	1.05	23.431	0.933	104.362	39.654	0	0	23.238	0	19.902
			1520.79	77.063	1	0	26.387	1.117	1.141	16.075	21.961	1.065	23.541	0.933	104.571	39.501	0	0	23.615	0	19.98
			1521.79	77.063	1	0	26.905	1.129	1.167	16.44	21.907	1.088	23.511	0.932	104.629	39.505	0	0	23.82	0	19.854
			1522.79	60.137	1	0	27.327	1.139	1.185	16.684	21.934	1.104	23.544	0.932	104.775	39.484	0	0	23.996	0	19.89
			1523.79	52.38	1	0	27.707	1.151	1.204	16.956	21.895	1.121	23.515	0.931	104.929	39.46	0	0	24.077	0	19.716
			1524.79	52.38	1	0	28.69	1.16	1.225	17.247	22.299	1.14	23.947	0.931	105.081	39.438	0	0	24.724	0	21.012
			1525.79	26.158	1	0	28.763	1.131	1.215	17.113	22.501	1.131	24.165	0.931	105.38	39.294	0	0	25.431	0	21.523
			1526.79	27.568	1	0	27.849	1.102	1.148	16.172	23.021	1.066	24.787	0.929	105.68	39.15	0	0	25.279	0	23.209
			1527.79	45.776	1	0	26.778	1.064	1.08	15.215	23.483	1.008	25.164	0.933	106.145	38.848	0	0	25.175	0	23.882
			1528.79	45.776	1	0	25.703	1.026	1.011	14.235	24.043	0.948	25.623	0.938	106.611	38.546	0	0	25.058	0	24.749
			1529.79	46.674	1	0	24.835	1.002	0.964	13.581	24.316	0.907	25.855	0.94	106.901	38.34	0	0	24.787	0	25.092
			1530.79	53.854	1	0	24.207	0.987	0.927	13.062	24.621	0.877	26.035	0.946	106.963	38.361	0	0	24.526	0	25.64
			1531.79	54.431	1	0	23.753	0.974	0.899	12.661	24.905	0.856	26.15	0.952	107.016	38.378	0	0	24.385	0	25.998
			1532.79	61.356	1	0	23.587	0.971	0.887	12.487	25.07	0.852	26.085	0.961	106.942	38.491	0	0	24.284	0	26.017
			1533.79	61.356	1	0	23.507	0.969	0.881	12.409	25.138	0.854	25.948	0.969	106.829	38.604	0	0	24.267	0	25.844
			1534.79	65.523	1	0	23.44	0.966	0.876	12.344	25.194	0.856	25.8	0.977	106.716	38.716	0	0	24.262	0	25.638
			1535.79	87.001	1	0	23.095	0.959	0.866	12.201	25.102	0.846	25.698	0.977	106.503	38.889	0	0	24.093	0	25.662
			1536.79	90.334	1	0	22.667	0.951	0.854	12.034	24.967	0.835	25.554	0.977	106.289	39.062	0	0	23.834	0	25.568
			1537.79	73.216	1	0	22.249	0.944	0.843	11.867	24.838	0.823	25.417	0.977	106.076	39.234	0	0	23.581	0	25.488
			1538.79	63.535	1	0	21.732	0.939	0.834	11.743	24.511	0.816	25.058	0.978	105.596	39.541	0	0	23.137	0	25.008
			1539.79	55.906	1	0	21.42	0.94	0.828	11.662	24.329	0.81	24.863	0.979	105.294	39.736	0	0	22.793	0	24.774
			1540.79	63.856	1	0	21.44	0.957	0.835	11.762	24.172	0.818	24.692	0.979	105.109	39.891	0	0	22.393	0	24.504
			1541.79	23.722	1	0	21.418	0.975	0.842	11.852	23.99	0.824	24.494	0.979	104.925	40.047	0	0	21.964	0	24.153
			1542.79	23.722	1	0	21.215	0.972	0.835	11.754	23.956	0.818	24.452	0.98	104.946	40.031	0	0	21.826	0	24.012
			1543.79	20.58	1	0	21.014	0.969	0.828	11.656	23.925	0.811	24.412	0.98	104.968	40.014	0	0	21.689	0	23.877
			1544.79	33.338	1	0	20.668	0.966	0.818	11.518	23.808	0.802	24.278	0.981	104.989	39.997	0	0	21.401	0	23.469
			1545.79	36.095	1	0	20.27	0.962	0.804	11.323	23.748	0.79	24.152	0.983	104.929	40.04	0	0	21.065	0	23.179
			1546.79	70.46	1	0	19.879	0.959	0.79	11.123	23.702	0.779	24.039	0.986	104.87	40.083	0	0	20.732	0	22.922
			1547.79	76.486	1	0	19.554	0.953	0.774	10.897	23.788	0.766	24.033	0.99	104.771	40.143	0	0	20.522	0	23.014
			1548.79	76.486	1	0	19.236	0.947	0.758	10.671	23.887	0.753	24.035	0.994	104.673	40.203	0	0	20.315	0	23.13
			1549.79	63.984	1	0	19.228	0.956	0.754	10.626	23.992	0.753	24.023	0.999	104.519	40.29	0	0	20.122	0	23.216
			1550.79	54.239	1	0	19.129	0.956	0.746	10.504	24.147	0.748	24.083	1.003	104.337	40.407	0	0	20	0	23.576
			1551.79	54.239	1	0	19.014	0.958	0.738	10.389	24.27	0.739	24.228	1.002	104.296	40.438	0	0	19.853	0	24.046
			1552.79	54.239	1	0	18.979	0.962	0.738	10.399	24.209	0.737	24.249	0.998	104.164	40.496	0	0	19.731	0	24.191
			1553.79	41.288	1	0	19.1	0.969	0.747	10.521	24.092	0.742	24.257	0.993	104.054	40.522	0	0	19.704	0	24.237
			1554.79	41.288	1	0	19.047	0.973	0.747	10.528	24.015	0.74	24.249	0.99	103.926	40.577	0	0	19.569	0	24.292
			1555.79	39.878	1	0	19.206	0.993	0.758	10.674	23.913	0.749	24.211	0.988	103.794	40.67	0	0	19.349	0	24.287
			1556.79	39.878	1	0	19.334	1.012	0.766	10.79	23.84	0.755	24.205	0.985	103.661	40.763	0	0	19.106	0	24.373
			1557.79	32.377	1	0	19.749	1.046	0.795	11.19	23.526	0.779	23.986	0.981	103.209	41.104	0	0	18.874	0	24.192
			1558.79	32.377	1	0	20.12	1.081	0.82	11.545	23.274	0.801	23.812	0.977	102.826	41.415	0	0	18.62	0	24.085
			1559.79	27.825	1	0	20.548	1.115	0.846	11.921	23.057	0.825	23.662	0.974	102.443	41.726	0	0	18.433	0	24.042
			1560.79	27.184	1	0	20.842	1.14	0.867	12.218	22.847	0.84	23.582	0.969	102.28	41.817	0	0	18.277	0	23.877
			1561.79	27.184	1	0	21.009	1.15	0.882	12.427	22.652	0.852	23.448	0.966	102.271	41.805	0	0	18.269	0	23.426
			1562.79	30.518	1	0	20.958	1.15	0.88	12.393	22.659	0.846	23.555	0.962	102.385	41.701	0	0	18.229	0	23.588
			1563.79	30.518	1	0	20.805	1.15	0.87	12.26	22.736	0.833	23.757	0.957	102.499	41.596	0	0	18.099	0	24.03
			1564.79	59.304	1	0	20.728	1.163	0.858	12.086	22.993	0.821	24.037	0.957	102.675	41.513	0	0	17.827	0	24.694
			1565.79	70.395	1	0	20.935	1.178	0.858	12.09	23.23	0.827	24.107	0.964	102.905	41.387	0	0	17.777	0	24.663
			1566.79	74.563	1	0	21.236	1.193	0.864	12.162	23.437	0.838	24.143	0.971	103.135	41.262	0	0	17.807	0	24.531
			1567.79	74.563	1	0	21.248	1.197	0.864	12.17	23.44	0.838	24.156	0.97	103.08	41.251	0	0	17.755	0	24.541
			1568.79	64.561	1	0	21.423	1.198	0.866	12.201	23.573	0.845	24.17	0.975	103.306	41.146	0	0	17.882	0	24.411
			1569.79	64.561	1	0	21.819	1.186	0.874	12.304	23.797	0.858	24.215	0.983	103.838	40.914	0	0	18.395	0	24.205
			1570.79	76.55	1	0	22.045	1.185	0.881	12.412	23.834	0.866	24.251	0.983	103.932	40.81	0	0	18.605	0	24.145
			1571.79	80.205	1	0	22.284	1.176	0.885	12.465	23.98	0.872	24.346	0.985	104.215	40.661	0	0	18.955	0	24.211
			1572.79	80.205	1	0	22.532	1.166	0.889	12.519	24.133	0.877	24.451	0.987	104.498	40.513	0	0	19.317	0	24.299
			1573.79	73.729	1	0	22.867	1.17	0.899	12.657	24.229	0.891	24.429	0.992	104.805	40.361	0	0	19.546	0	23.982
			1574.79	73.729	1	0	23.251	1.173	0.91	12.824	24.318	0.908	24.399	0.997	105.114	40.21	0	0	19.815	0	23.636
			1575.79	75.14	1	0	23.801	1.183	0.925	13.028	24.513	0.924	24.543	0.999	105.395	40.093	0	0	20.127	0	23.837
			1576.79	65.651	1	0	24.243	1.192	0.935	13.174	24.7	0.936	24.697	1	105.793	39.939	0	0	20.339	0	24.005
			1577.79	65.651	1	0	24.694	1.201	0.946	13.321	24.893	0.947	24.857	1.001	106.191	39.786	0	0	20.555	0	24.185
			1578.79	57.765	1	0	25.035	1.211	0.954	13.443	25.017	0.957	24.946	1.003	106.589	39.632	0	0	20.678	0	24.158
			1579.79	51.867	1	0	25.38	1.22	0.963	13.565	25.143	0.967	25.037	1.004	106.987	39.479	0	0	20.801	0	24.135
			1580.79	64.497	1	0	25.364	1.215	0.957	13.476	25.287	0.962	25.149	1.005	107.441	39.299	0	0	20.878	0	24.17
			1581.79	64.497	1	0	24.91	1.236	0.942	13.272	25.236	0.949	25.049	1.007	107.872	39.194	0	0	20.153	0	23.644
			1582.8	58.471	1	0	24.096	1.278	0.909	12.804	25.345	0.927	24.846	1.02	108.453	39.155	0	0	18.861	0	22.861
			1583.8	59.817	1	0	23.75	1.264	0.892	12.561	25.45	0.914	24.842	1.024	108.592	39.194	0	0	18.782	0	22.954
			1584.79	51.482	1	0	23.75	1.264	0.892	12.561	25.45	0.914	24.842	1.024	108.592	39.194	0	0	18.782	0	22.954
			1585.8	47.187	1	0	23.062	1.224	0.855	12.041	25.742	0.882	24.943	1.032	108.793	39.275	0	0	18.84	0	23.513
			1586.8	47.187	1	0	22.784	1.197	0.84	11.827	25.864	0.868	25.026	1.033	108.786	39.282	0	0	19.042	0	23.845
			1587.8	51.226	1	0	22.507	1.169	0.825	11.617	25.98	0.854	25.104	1.035	108.779	39.289	0	0	19.253	0	24.157
			1588.8	55.201	1	0	22.264	1.142	0.813	11.454	26.033	0.842	25.134	1.036	108.7	39.328	0	0	19.5	0	24.382
			1589.8	55.65	1	0	22.332	1.137	0.817	11.51	25.981	0.847	25.078	1.036	108.729	39.318	0	0	19.633	0	24.222
			1590.8	47.187	1	0	22.361	1.133	0.819	11.537	25.949	0.849	25.038	1.036	108.757	39.309	0	0	19.734	0	24.104
			1591.8	47.187	1	0	22.163	1.126	0.812	11.431	25.95	0.839	25.105	1.034	108.549	39.441	0	0	19.682	0	24.528
			1592.8	47.187	1	0	21.967	1.119	0.804	11.325	25.952	0.829	25.174	1.031	108.34	39.572	0	0	19.631	0	24.956
			1593.8	47.187	1	0	21.778	1.112	0.798	11.238	25.919	0.821	25.203	1.028	108.131	39.704	0	0	19.586	0	25.27
			1594.8	47.187	1	0	21.513	1.091	0.795	11.194	25.678	0.811	25.162	1.021	107.858	39.815	0	0	19.72	0	25.385
			1595.8	42.571	1	0	20.881	1.067	0.778	10.951	25.446	0.787	25.129	1.013	107.508	39.932	0	0	19.571	0	25.54
			1596.8	42.571	1	0	20.258	1.043	0.76	10.708	25.215	0.764	25.106	1.004	107.158	40.05	0	0	19.425	0	25.72
			1597.8	42.571	1	0	19.961	1.035	0.751	10.572	25.155	0.753	25.072	1.003	106.971	40.088	0	0	19.281	0	25.703
			1598.8	31.479	1	0	19.74	1.033	0.748	10.532	24.969	0.744	25.092	0.995	106.651	40.201	0	0	19.11	0	25.942
			1599.8	35.005	1	0	19.506	1.034	0.746	10.503	24.741	0.734	25.146	0.984	106.232	40.34	0	0	18.873	0	26.304
			1600.8	35.005	1	0	19.569	1.034	0.752	10.585	24.628	0.737	25.111	0.981	106.082	40.392	0	0	18.934	0	26.288
			1601.8	50.969	1	0	19.621	1.037	0.759	10.694	24.445	0.741	25.051	0.976	105.883	40.427	0	0	18.923	0	26.17
			1602.8	51.546	1	0	19.69	1.04	0.768	10.819	24.254	0.746	24.981	0.971	105.683	40.461	0	0	18.931	0	26.026
			1603.8	51.546	1	0	19.687	1.042	0.77	10.845	24.195	0.745	25.005	0.968	105.423	40.552	0	0	18.885	0	26.227
			1604.8	81.359	1	0	19.652	1.045	0.77	10.842	24.16	0.742	25.062	0.964	105.161	40.642	0	0	18.809	0	26.518
			1605.8	78.794	1	0	19.534	1.042	0.766	10.796	24.115	0.738	25.038	0.963	104.926	40.7	0	0	18.751	0	26.548
			1606.8	51.162	1	0	19.61	1.046	0.774	10.906	23.969	0.744	24.93	0.961	104.685	40.782	0	0	18.746	0	26.37
			1607.8	51.162	1	0	19.686	1.05	0.782	11.017	23.825	0.751	24.824	0.96	104.444	40.863	0	0	18.741	0	26.194
			1608.8	45.904	1	0	19.789	1.055	0.792	11.149	23.671	0.758	24.705	0.958	104.202	40.944	0	0	18.761	0	25.979
			1609.8	45.904	1	0	19.809	1.054	0.795	11.191	23.605	0.761	24.63	0.958	104.044	40.984	0	0	18.801	0	25.834
			1610.8	31.287	1	0	19.765	1.055	0.797	11.218	23.497	0.762	24.565	0.957	103.843	41.067	0	0	18.742	0	25.778
			1611.8	31.287	1	0	19.916	1.026	0.801	11.282	23.506	0.767	24.535	0.958	103.75	40.991	0	0	19.421	0	25.639
			1612.8	29.556	1	0	19.989	0.999	0.806	11.346	23.423	0.77	24.509	0.956	103.56	41	0	0	20.006	0	25.635
			1613.8	52.765	1	0	20.041	0.97	0.805	11.339	23.457	0.769	24.556	0.955	103.474	40.932	0	0	20.654	0	25.723
			1614.8	59.432	1	0	20.344	0.975	0.808	11.385	23.721	0.775	24.734	0.959	103.645	40.74	0	0	20.871	0	25.914
			1615.8	59.432	1	0	20.545	0.981	0.817	11.508	23.708	0.783	24.73	0.959	103.603	40.683	0	0	20.951	0	25.802
			1616.8	62.574	1	0	20.719	0.983	0.822	11.582	23.761	0.788	24.787	0.959	103.687	40.541	0	0	21.075	0	25.737
			1617.8	64.754	1	0	20.668	0.986	0.818	11.524	23.825	0.785	24.821	0.96	103.841	40.436	0	0	20.964	0	25.663
			1618.8	54.88	1	0	20.577	0.986	0.813	11.446	23.883	0.781	24.854	0.961	103.953	40.361	0	0	20.87	0	25.638
			1619.8	54.88	1	0	20.488	0.986	0.807	11.368	23.942	0.776	24.889	0.962	104.066	40.287	0	0	20.777	0	25.617
			1620.8	49.046	1	0	20.099	0.963	0.788	11.095	24.031	0.758	24.972	0.962	104.071	40.261	0	0	20.867	0	25.852
			1621.8	62.83	1	0	19.789	0.943	0.774	10.903	24.045	0.745	24.985	0.962	104.052	40.251	0	0	20.977	0	25.909
			1622.8	62.83	1	0	19.791	0.943	0.774	10.902	24.05	0.746	24.967	0.963	104.112	40.206	0	0	20.99	0	25.79
			1623.8	65.843	1	0	19.854	0.943	0.776	10.93	24.063	0.749	24.926	0.965	104.191	40.126	0	0	21.058	0	25.556
			1624.8	53.021	1	0	19.988	0.943	0.781	10.998	24.078	0.755	24.892	0.967	104.27	40.047	0	0	21.203	0	25.34
			1625.8	51.29	1	0	20.246	0.943	0.787	11.081	24.206	0.765	24.879	0.973	104.539	39.839	0	0	21.473	0	24.975
			1626.8	51.29	1	0	20.246	0.943	0.787	11.081	24.206	0.765	24.879	0.973	104.539	39.839	0	0	21.473	0	24.975
			1627.8	41.609	1	0	20.741	0.943	0.796	11.208	24.518	0.781	24.982	0.981	104.918	39.58	0	0	21.986	0	24.849
			1628.8	44.815	1	0	20.808	0.936	0.792	11.149	24.714	0.782	25.01	0.988	105.1	39.426	0	0	22.228	0	24.697
			1629.8	44.815	1	0	20.808	0.936	0.792	11.149	24.714	0.782	25.01	0.988	105.1	39.426	0	0	22.228	0	24.697
			1630.8	45.007	1	0	20.758	0.922	0.776	10.934	25.114	0.778	25.045	1.003	105.464	39.119	0	0	22.524	0	24.329
			1631.8	43.084	1	0	21.374	0.978	0.778	10.954	25.907	0.784	25.69	1.008	105.817	38.999	0	0	21.862	0	25.775
			1632.8	40.904	1	0	21.929	1.034	0.778	10.959	26.658	0.789	26.284	1.014	106.169	38.879	0	0	21.214	0	27.018
			1633.8	40.904	1	0	22.333	1.094	0.78	10.99	27.157	0.793	26.724	1.016	106.539	38.771	0	0	20.42	0	27.827
			1634.8	44.109	1	0	22.708	1.154	0.782	11.021	27.613	0.797	27.118	1.018	106.908	38.664	0	0	19.682	0	28.494
			1635.8	52.572	1	0	22.737	1.175	0.783	11.022	27.671	0.799	27.117	1.02	107.186	38.635	0	0	19.35	0	28.392
			1636.8	50.969	1	0	22.657	1.189	0.775	10.922	27.843	0.794	27.18	1.024	107.472	38.582	0	0	19.061	0	28.43
			1637.8	55.073	1	0	22.58	1.202	0.768	10.822	28.02	0.79	27.247	1.028	107.757	38.529	0	0	18.781	0	28.474
			1638.8	55.073	1	0	22.313	1.216	0.756	10.649	28.151	0.781	27.268	1.032	108.042	38.476	0	0	18.35	0	28.406
			1639.8	55.073	1	0	21.799	1.209	0.74	10.424	28.09	0.764	27.21	1.032	108.153	38.46	0	0	18.027	0	28.254
			1640.8	33.467	1	0	21.323	1.195	0.727	10.245	27.94	0.751	27.079	1.032	108.164	38.484	0	0	17.837	0	28.004
			1641.8	33.467	1	0	20.861	1.196	0.71	9.999	28.009	0.733	27.133	1.032	108.373	38.426	0	0	17.446	0	28.044
			1642.8	44.75	1	0	20.438	1.182	0.698	9.834	27.886	0.72	27.029	1.032	108.378	38.451	0	0	17.285	0	27.861
			1643.8	44.75	1	0	19.979	1.162	0.681	9.589	27.932	0.703	27.055	1.032	108.733	38.131	0	0	17.187	0	27.459
			1644.8	44.75	1	0	19.745	1.149	0.663	9.343	28.314	0.686	27.389	1.034	109.162	37.781	0	0	17.189	0	27.752
			1645.8	44.75	1	0	19.612	1.13	0.655	9.228	28.45	0.678	27.512	1.034	109.078	37.762	0	0	17.36	0	28.07
			1646.8	65.331	1	0	19.486	1.12	0.646	9.095	28.669	0.669	27.652	1.037	109.051	37.73	0	0	17.405	0	28.382
			1647.8	65.331	1	0	19.406	1.109	0.638	8.986	28.882	0.663	27.787	1.039	109.023	37.697	0	0	17.493	0	28.678
			1648.8	59.112	1	0	19.564	1.116	0.649	9.144	28.622	0.673	27.607	1.037	108.853	37.762	0	0	17.528	0	28.335
			1649.8	59.112	1	0	19.732	1.123	0.661	9.312	28.356	0.684	27.421	1.034	108.684	37.827	0	0	17.572	0	27.971
			1650.8	49.174	1	0	19.863	1.13	0.671	9.458	28.115	0.693	27.251	1.032	108.515	37.892	0	0	17.583	0	27.642
			1651.8	49.174	1	0	19.824	1.136	0.674	9.49	27.972	0.692	27.245	1.027	108.359	37.959	0	0	17.451	0	27.721
			1652.8	49.174	1	0	19.795	1.142	0.677	9.53	27.82	0.691	27.23	1.022	108.204	38.027	0	0	17.33	0	27.778
			1653.8	42.314	1	0	19.718	1.148	0.677	9.542	27.687	0.688	27.264	1.016	108.029	38.127	0	0	17.174	0	28.007
			1654.8	22.247	1	0	19.975	1.164	0.697	9.812	27.292	0.703	27.028	1.01	107.883	38.203	0	0	17.16	0	27.506
			1655.8	22.247	1	0	19.919	1.173	0.691	9.736	27.44	0.699	27.148	1.011	107.944	38.189	0	0	16.981	0	27.757
			1656.8	22.247	1	0	20.696	1.197	0.748	10.531	26.385	0.744	26.508	0.995	107.695	38.329	0	0	17.289	0	26.293
			1657.8	22.247	1	0	21.122	1.214	0.774	10.908	26.015	0.765	26.341	0.988	107.653	38.377	0	0	17.397	0	25.888
			1658.8	7.052	1	0	21.281	1.231	0.787	11.089	25.8	0.772	26.324	0.98	107.612	38.426	0	0	17.285	0	25.875
			1659.8	12.438	1	0	21.286	1.245	0.79	11.131	25.724	0.771	26.358	0.976	107.63	38.462	0	0	17.097	0	25.987
			1660.8	26.222	1	0	21.066	1.242	0.782	11.021	25.71	0.759	26.488	0.971	107.663	38.46	0	0	16.957	0	26.332
			1661.8	26.222	1	0	20.851	1.24	0.775	10.911	25.7	0.748	26.627	0.965	107.697	38.457	0	0	16.82	0	26.695
			1662.8	27.761	1	0	20.113	1.173	0.756	10.65	25.33	0.726	26.368	0.961	107.503	38.465	0	0	17.144	0	26.218
			1663.8	63.215	1	0	19.142	1.107	0.734	10.334	24.769	0.701	25.91	0.956	107.309	38.472	0	0	17.295	0	25.195
			1664.8	64.625	1	0	18.321	1.037	0.714	10.05	24.289	0.68	25.47	0.954	107.076	38.493	0	0	17.661	0	24.212
			1665.8	64.625	1	0	17.714	0.968	0.7	9.863	23.833	0.667	25.029	0.952	106.838	38.515	0	0	18.302	0	23.187
			1666.8	57.124	1	0	17.727	0.948	0.707	9.952	23.606	0.674	24.744	0.954	106.57	38.548	0	0	18.702	0	22.475
			1667.8	56.675	1	0	17.811	0.928	0.719	10.132	23.266	0.688	24.313	0.957	106.306	38.582	0	0	19.196	0	21.315
			1668.8	56.675	1	0	17.665	0.897	0.715	10.075	23.153	0.682	24.271	0.954	106.241	38.457	0	0	19.699	0	21.054
			1669.8	93.284	1	0	17.646	0.866	0.715	10.064	23.097	0.68	24.276	0.951	106.177	38.333	0	0	20.385	0	20.926
			1670.8	103.221	1	0	19.263	0.893	0.773	10.893	23.344	0.748	24.144	0.967	105.989	38.347	0	0	21.582	0	20.489
			1671.8	86.68	1	0	19.263	0.893	0.773	10.893	23.344	0.748	24.144	0.967	105.989	38.347	0	0	21.582	0	20.489
			1672.8	86.68	1	0	20.01	0.906	0.794	11.184	23.643	0.772	24.319	0.972	105.896	38.354	0	0	22.086	0	20.997
			1673.8	70.267	1	0	20.369	0.9	0.797	11.227	23.963	0.776	24.623	0.973	105.93	38.222	0	0	22.629	0	21.686
			1674.8	29.748	1	0	21.513	0.93	0.842	11.862	24.005	0.823	24.569	0.977	105.133	38.812	0	0	23.141	0	22.453
			1675.8	29.748	1	0	21.989	0.943	0.866	12.202	23.873	0.849	24.358	0.98	105.028	38.906	0	0	23.329	0	21.961
			1676.8	29.748	1	0	22.746	0.972	0.911	12.834	23.524	0.889	24.104	0.976	104.951	38.999	0	0	23.409	0	21.286
			1677.8	22.119	1	0	23.464	1.001	0.955	13.449	23.198	0.928	23.863	0.972	104.869	39.093	0	0	23.446	0	20.628
			1678.8	20.388	1	0	23.99	1.015	0.978	13.78	23.167	0.956	23.719	0.977	105.148	38.942	0	0	23.643	0	19.876
			1679.8	33.531	1	0	24.499	1.029	1	14.09	23.156	0.981	23.602	0.981	105.431	38.791	0	0	23.818	0	19.201
			1680.8	61.356	1	0	25.104	1.055	1.02	14.37	23.299	1.002	23.714	0.983	105.858	38.58	0	0	23.788	0	19.097
			1681.8	73.729	1	0	25.948	1.079	1.044	14.704	23.565	1.03	23.892	0.986	106.294	38.349	0	0	24.038	0	19.171
			1682.8	41.417	1	0	26.82	1.104	1.068	15.042	23.839	1.057	24.081	0.99	106.731	38.119	0	0	24.301	0	19.272
			1683.8	40.84	1	0	27.158	1.128	1.072	15.102	24.07	1.065	24.224	0.994	107.167	37.889	0	0	24.081	0	19.22
			1684.8	78.858	1	0	26.416	1.121	1.045	14.722	24.01	1.043	24.059	0.998	107.325	37.884	0	0	23.56	0	18.713
			1685.8	78.858	1	0	25.948	1.124	1.032	14.54	23.882	1.031	23.919	0.998	107.291	37.98	0	0	23.095	0	18.436
			1686.8	61.868	1	0	24.972	1.11	0.99	13.937	23.963	0.997	23.778	1.008	107.501	37.946	0	0	22.506	0	17.969
			1687.8	28.209	1	0	24.127	1.105	0.963	13.559	23.791	0.975	23.491	1.013	107.517	38.014	0	0	21.844	0	17.172
			1688.8	33.595	1	0	23.489	1.099	0.944	13.302	23.604	0.961	23.209	1.017	107.534	38.081	0	0	21.365	0	16.371
			1689.8	72.639	1	0	22.615	1.08	0.92	12.958	23.307	0.936	22.921	1.017	107.623	38.013	0	0	20.939	0	15.327
			1690.8	72.639	1	0	22.611	1.072	0.916	12.897	23.403	0.932	22.99	1.018	107.691	37.971	0	0	21.084	0	15.514
			1691.8	112.453	1	0	22.991	1.079	0.931	13.115	23.409	0.95	22.945	1.02	107.412	38.147	0	0	21.303	0	15.668
			1692.8	111.748	1	0	23.415	1.086	0.949	13.36	23.412	0.97	22.898	1.022	107.138	38.324	0	0	21.559	0	15.815
			1693.8	108.478	1	0	24.112	1.09	0.971	13.682	23.546	0.99	23.097	1.019	107.011	38.366	0	0	22.129	0	16.564
			1694.8	107.004	1	0	24.695	1.096	0.995	14.01	23.558	1.01	23.21	1.015	106.92	38.393	0	0	22.532	0	16.973
			1695.8	102.772	1	0	24.899	1.105	1.013	14.262	23.343	1.023	23.102	1.01	106.848	38.421	0	0	22.529	0	16.628
			1696.8	102.772	1	0	24.878	1.104	1.017	14.318	23.232	1.021	23.123	1.005	106.894	38.361	0	0	22.532	0	16.591
			1697.8	102.772	1	0	24.721	1.103	1.013	14.269	23.163	1.012	23.196	0.999	106.936	38.301	0	0	22.413	0	16.73
			1698.8	64.946	1	0	24.728	1.115	1.02	14.369	23.02	1.016	23.11	0.996	106.776	38.428	0	0	22.182	0	16.634
			1699.8	41.353	1	0	24.742	1.127	1.028	14.474	22.879	1.021	23.025	0.994	106.616	38.556	0	0	21.962	0	16.54
			1700.8	41.353	1	0	24.475	1.125	1.021	14.379	22.779	1.01	23.032	0.989	106.647	38.527	0	0	21.764	0	16.517
			1701.8	41.353	1	0	23.922	1.098	0.988	13.91	22.987	0.973	23.34	0.985	107.184	37.989	0	0	21.796	0	16.649
			1702.8	35.134	1	0	23.689	1.071	0.966	13.612	23.228	0.949	23.655	0.982	107.722	37.452	0	0	22.128	0	16.775
			1703.8	35.134	1	0	24.184	1.081	0.996	14.027	23.026	0.978	23.454	0.982	107.544	37.572	0	0	22.369	0	16.297
			1704.8	11.925	1	0	24.208	1.077	0.996	14.023	23.05	0.976	23.514	0.98	107.64	37.466	0	0	22.481	0	16.312
			1705.8	21.221	1	0	23.892	1.061	0.975	13.733	23.211	0.952	23.773	0.976	107.904	37.202	0	0	22.514	0	16.722
			1706.8	60.522	1	0	23.313	1.038	0.94	13.242	23.459	0.914	24.119	0.973	108.928	36.334	0	0	22.45	0	16.255
			1707.8	64.241	1	0	22.476	0.999	0.885	12.461	23.981	0.863	24.584	0.975	109.923	35.466	0	0	22.488	0	16.18
			1708.8	67.51	1	0	21.777	0.961	0.831	11.698	24.691	0.813	25.228	0.979	110.923	34.598	0	0	22.672	0	16.595
			1709.8	66.677	1	0	20.996	0.922	0.778	10.959	25.345	0.759	25.988	0.975	111.751	33.843	0	0	22.775	0	17.492
			1710.8	69.177	1	0	19.88	0.896	0.735	10.352	25.358	0.713	26.157	0.969	111.537	33.917	0	0	22.185	0	18.221
			1711.8	69.177	1	0	18.722	0.858	0.695	9.782	25.197	0.672	26.058	0.967	110.849	34.051	0	0	21.83	0	18.327
			1712.8	66.805	1	0	17.6	0.819	0.654	9.212	25.07	0.631	26.004	0.964	110.161	34.185	0	0	21.487	0	18.549
			1713.8	55.65	1	0	16.513	0.781	0.614	8.642	24.982	0.59	26	0.961	109.472	34.32	0	0	21.154	0	18.902
			1714.8	55.65	1	0	15.839	0.747	0.598	8.417	24.518	0.573	25.553	0.96	108.336	34.708	0	0	21.204	0	18.442
			1715.8	14.746	1	0	15.291	0.72	0.588	8.282	23.981	0.561	25.128	0.954	106.844	35.082	0	0	21.224	0	17.967
			1716.8	21.285	1	0	14.99	0.694	0.57	8.032	24.165	0.544	25.31	0.955	107.1	34.627	0	0	21.607	0	17.701
			1717.8	84.821	1	0	14.894	0.667	0.556	7.837	24.519	0.532	25.643	0.956	107.371	34.171	0	0	22.328	0	17.859
			1718.8	33.018	1	0	14.791	0.64	0.543	7.643	24.873	0.52	25.974	0.958	107.642	33.715	0	0	23.098	0	17.983
			1719.8	33.018	1	0	15.176	0.637	0.541	7.619	25.589	0.52	26.629	0.961	107.779	33.423	0	0	23.831	0	19.242
			1720.8	5.706	1	0	15.172	0.633	0.534	7.526	25.883	0.515	26.848	0.964	107.921	33.13	0	0	23.958	0	19.279
			1721.8	5.706	1	0	14.75	0.615	0.507	7.146	26.424	0.489	27.439	0.963	108.419	32.612	0	0	23.992	0	19.875
			1722.8	7.565	1	0	14.178	0.625	0.492	6.936	26.208	0.47	27.462	0.954	107.969	32.749	0	0	22.692	0	20.181
			1723.8	7.565	1	0	13.726	0.638	0.476	6.703	26.31	0.455	27.548	0.955	107.367	33.025	0	0	21.505	0	20.904
			1724.8	24.106	1	0	13.323	0.652	0.46	6.476	26.485	0.439	27.711	0.956	106.765	33.301	0	0	20.442	0	21.811
			1725.8	24.94	1	0	12.762	0.662	0.44	6.192	26.572	0.421	27.77	0.957	106.182	33.576	0	0	19.271	0	22.45
			1726.8	24.94	1	0	12.707	0.671	0.429	6.046	27.13	0.412	28.249	0.96	105.875	33.706	0	0	18.942	0	23.844
			1727.8	24.94	1	0	12.664	0.679	0.42	5.917	27.66	0.405	28.693	0.964	105.568	33.835	0	0	18.639	0	25.114
			1728.8	34.172	1	0	12.658	0.686	0.417	5.879	27.85	0.404	28.795	0.967	105.271	33.929	0	0	18.458	0	25.507
			1729.8	34.172	1	0	12.653	0.692	0.415	5.841	28.043	0.402	28.898	0.97	104.973	34.022	0	0	18.28	0	25.898
			1730.8	30.197	1	0	12.889	0.708	0.427	6.01	27.817	0.413	28.708	0.969	104.662	34.294	0	0	18.199	0	25.917
			1731.8	7.116	1	0	13.125	0.734	0.445	6.263	27.265	0.429	28.24	0.965	103.808	34.912	0	0	17.87	0	25.85
			1732.8	8.591	1	0	13.281	0.761	0.459	6.47	26.783	0.442	27.861	0.961	102.953	35.529	0	0	17.459	0	25.961
			1733.8	8.591	1	0	13.166	0.769	0.442	6.226	27.614	0.423	28.861	0.957	102.668	35.645	0	0	17.115	0	28.45
			1734.8	8.591	1	0	12.972	0.803	0.443	6.244	27.223	0.422	28.589	0.952	101.856	36.172	0	0	16.151	0	28.653
			1735.8	8.591	1	0	12.799	0.837	0.445	6.261	26.867	0.421	28.352	0.948	101.043	36.699	0	0	15.29	0	28.914
			1736.8	8.591	1	0	12.837	0.878	0.461	6.491	26.079	0.435	27.653	0.943	99.495	37.811	0	0	14.623	0	28.984
			1737.8	35.646	1	0	12.872	0.919	0.477	6.721	25.332	0.448	26.981	0.939	97.947	38.923	0	0	14.012	0	29.032
			1738.8	35.646	1	0	12.857	0.959	0.493	6.937	24.58	0.46	26.295	0.935	96.399	40.034	0	0	13.4	0	28.961
			1739.8	35.646	1	0	12.844	1	0.508	7.154	23.87	0.473	25.642	0.931	94.851	41.146	0	0	12.84	0	28.886
			1740.8	30.453	1	0	12.89	1.029	0.515	7.254	23.667	0.479	25.468	0.929	94.306	41.455	0	0	12.531	0	28.839
			1741.8	49.174	1	0	12.923	1.057	0.522	7.347	23.462	0.484	25.288	0.928	94.08	41.763	0	0	12.226	0	28.77
			1742.8	49.174	1	0	12.955	1.085	0.528	7.441	23.257	0.489	25.107	0.926	93.855	42.072	0	0	11.936	0	28.69
			1743.8	50.456	1	0	12.985	1.114	0.535	7.534	23.053	0.495	24.926	0.925	93.63	42.381	0	0	11.659	0	28.6
			1744.8	50.456	1	0	13.102	1.166	0.545	7.677	22.882	0.5	24.931	0.918	93.649	42.511	0	0	11.237	0	28.694
			1745.8	50.456	1	0	13.244	1.218	0.557	7.838	22.704	0.507	24.93	0.911	93.667	42.641	0	0	10.872	0	28.763
			1746.8	50.456	1	0	13.415	1.27	0.57	8.027	22.501	0.515	24.887	0.904	93.412	42.771	0	0	10.559	0	28.718
			1747.8	50.456	1	0	13.484	1.3	0.585	8.243	22.047	0.527	24.471	0.901	92.727	43.29	0	0	10.374	0	28.271
			1748.8	50.456	1	0	13.631	1.315	0.603	8.497	21.633	0.544	24.007	0.901	92.317	43.621	0	0	10.364	0	27.416
			1749.8	35.454	1	0	13.763	1.331	0.62	8.727	21.276	0.558	23.617	0.901	91.907	43.952	0	0	10.342	0	26.737
			1750.8	35.454	1	0	13.894	1.346	0.636	8.957	20.938	0.573	23.245	0.901	91.497	44.283	0	0	10.319	0	26.085
			1751.8	38.147	1	0	14.024	1.362	0.652	9.187	20.615	0.587	22.891	0.901	91.087	44.614	0	0	10.297	0	25.458
			1752.8	38.147	1	0	14.154	1.377	0.669	9.417	20.307	0.602	22.554	0.9	90.677	44.945	0	0	10.276	0	24.856
			1753.8	38.147	1	0	14.34	1.364	0.671	9.449	20.497	0.607	22.668	0.904	91.211	44.621	0	0	10.509	0	24.767
			1754.8	38.147	1	0	14.515	1.382	0.673	9.479	20.693	0.61	22.825	0.907	91.785	44.424	0	0	10.505	0	24.917
			1755.8	38.147	1	0	14.694	1.399	0.675	9.511	20.888	0.614	22.981	0.909	92.358	44.227	0	0	10.503	0	25.057
			1756.8	38.147	1	0	14.97	1.416	0.68	9.582	21.135	0.62	23.195	0.911	92.897	44.031	0	0	10.569	0	25.369
			1757.8	38.147	1	0	14.94	1.436	0.676	9.515	21.253	0.616	23.323	0.911	93.161	43.98	0	0	10.407	0	25.627
			1758.8	38.147	1	0	15.07	1.452	0.681	9.593	21.272	0.622	23.306	0.913	93.42	43.988	0	0	10.376	0	25.539
			1759.8	54.367	1	0	15.19	1.469	0.686	9.661	21.3	0.627	23.298	0.914	93.679	43.995	0	0	10.34	0	25.479
			1760.8	56.868	1	0	15.262	1.486	0.687	9.681	21.367	0.629	23.341	0.915	93.938	44.002	0	0	10.272	0	25.571
			1761.8	56.868	1	0	15.333	1.503	0.689	9.701	21.432	0.631	23.381	0.917	94.197	44.009	0	0	10.204	0	25.656
			1762.8	43.34	1	0	15.45	1.497	0.699	9.851	21.265	0.643	23.143	0.919	94.96	43.846	0	0	10.319	0	24.695
			1763.8	40.006	1	0	15.54	1.495	0.709	9.979	21.111	0.652	22.942	0.92	95.341	43.765	0	0	10.398	0	23.95
			1764.8	40.006	1	0	15.867	1.48	0.718	10.109	21.271	0.663	23.015	0.924	96.176	43.4	0	0	10.718	0	23.652
			1765.8	40.006	1	0	16.207	1.466	0.726	10.228	21.465	0.674	23.128	0.928	97.01	43.035	0	0	11.052	0	23.471
			1766.8	40.006	1	0	16.464	1.446	0.73	10.279	21.686	0.681	23.251	0.933	97.809	42.697	0	0	11.385	0	23.381
			1767.8	40.006	1	0	16.736	1.426	0.733	10.33	21.924	0.687	23.393	0.937	98.608	42.359	0	0	11.737	0	23.345
			1768.8	39.686	1	0	17.028	1.406	0.737	10.382	22.18	0.694	23.554	0.942	99.406	42.021	0	0	12.114	0	23.359
			1769.8	40.07	1	0	17.338	1.385	0.737	10.386	22.56	0.698	23.83	0.947	100.243	41.659	0	0	12.519	0	23.68
			1770.8	40.07	1	0	17.674	1.364	0.738	10.395	22.964	0.702	24.128	0.952	101.08	41.297	0	0	12.955	0	24.05
			1771.8	40.07	1	0	18.034	1.343	0.739	10.403	23.398	0.707	24.454	0.957	101.917	40.935	0	0	13.423	0	24.485
			1772.8	59.817	1	0	18.422	1.323	0.739	10.412	23.865	0.711	24.811	0.962	102.754	40.572	0	0	13.927	0	24.989
			1773.8	59.817	1	0	18.839	1.302	0.74	10.42	24.369	0.715	25.204	0.967	103.591	40.21	0	0	14.469	0	25.568
			1774.8	53.149	1	0	19.209	1.252	0.732	10.31	25.068	0.714	25.703	0.975	104.625	39.779	0	0	15.346	0	26.381
			1775.8	53.149	1	0	19.059	1.204	0.715	10.069	25.421	0.702	25.875	0.982	105.5	39.493	0	0	15.83	0	26.51
			1776.8	53.342	1	0	18.899	1.156	0.698	9.827	25.775	0.691	26.035	0.99	106.376	39.208	0	0	16.344	0	26.6
			1777.8	68.023	1	0	18.389	1.151	0.686	9.668	25.486	0.679	25.752	0.99	106.379	39.296	0	0	15.98	0	26.005
			1778.8	68.023	1	0	18.162	1.145	0.681	9.587	25.379	0.672	25.694	0.988	106.409	39.463	0	0	15.865	0	26.135
			1779.8	53.149	1	0	17.97	1.139	0.677	9.529	25.255	0.667	25.618	0.986	106.44	39.631	0	0	15.779	0	26.213
			1780.8	51.739	1	0	17.787	1.133	0.673	9.475	25.133	0.662	25.545	0.984	106.47	39.798	0	0	15.701	0	26.297
			1781.8	45.071	1	0	17.663	1.132	0.67	9.438	25.054	0.659	25.492	0.983	106.665	39.837	0	0	15.608	0	26.222
			1782.8	45.071	1	0	17.541	1.13	0.668	9.402	24.976	0.655	25.441	0.982	106.86	39.877	0	0	15.516	0	26.149
			1783.8	45.327	1	0	17.359	1.129	0.663	9.336	24.889	0.65	25.379	0.981	107.055	39.916	0	0	15.371	0	26.047
			1784.8	38.724	1	0	17.436	1.102	0.662	9.319	25.014	0.652	25.392	0.985	107.147	39.884	0	0	15.821	0	26.096
			1785.8	39.301	1	0	17.51	1.075	0.66	9.299	25.14	0.653	25.403	0.99	107.24	39.851	0	0	16.289	0	26.141
			1786.8	39.301	1	0	17.678	1.048	0.663	9.337	25.241	0.66	25.371	0.995	107.333	39.819	0	0	16.872	0	26.065
			1787.8	39.301	1	0	17.858	1.021	0.666	9.375	25.356	0.666	25.354	1	107.426	39.786	0	0	17.497	0	26.029
			1788.8	39.301	1	0	17.598	0.995	0.656	9.235	25.327	0.657	25.295	1.001	107.66	39.626	0	0	17.694	0	25.674
			1789.8	39.301	1	0	17.333	0.969	0.646	9.095	25.288	0.647	25.225	1.002	107.895	39.466	0	0	17.896	0	25.284
			1790.8	23.914	1	0	17.164	0.944	0.64	9.009	25.242	0.642	25.147	1.004	108.055	39.359	0	0	18.175	0	24.951
			1791.8	23.914	1	0	16.856	0.917	0.629	8.863	25.151	0.632	25.028	1.005	108.297	39.194	0	0	18.373	0	24.412
			1792.8	22.247	1	0	16.592	0.91	0.619	8.715	25.165	0.623	25.002	1.007	108.417	39.117	0	0	18.234	0	24.23
			1793.8	31.864	1	0	16.224	0.902	0.601	8.46	25.336	0.606	25.117	1.009	108.537	39.04	0	0	17.977	0	24.44
			1794.8	31.864	1	0	15.866	0.895	0.582	8.204	25.534	0.589	25.255	1.011	108.657	38.963	0	0	17.727	0	24.711
			1795.8	32.441	1	0	15.568	0.904	0.572	8.055	25.534	0.58	25.181	1.014	108.424	39.138	0	0	17.224	0	24.771
			1796.8	34.813	1	0	15.409	0.913	0.565	7.953	25.615	0.574	25.181	1.017	108.191	39.313	0	0	16.882	0	25.033
			1797.8	34.813	1	0	15.323	0.928	0.561	7.9	25.671	0.572	25.189	1.019	107.995	39.462	0	0	16.515	0	25.261
			1798.8	30.774	1	0	15.24	0.943	0.557	7.846	25.732	0.569	25.201	1.021	107.798	39.611	0	0	16.164	0	25.501
			1799.8	37.249	1	0	15.158	0.958	0.553	7.791	25.802	0.566	25.222	1.023	107.601	39.759	0	0	15.825	0	25.761
			1800.8	37.249	1	0	15.083	0.973	0.553	7.784	25.722	0.566	25.127	1.024	107.366	39.932	0	0	15.495	0	25.742
			1801.8	45.456	1	0	14.885	0.987	0.544	7.662	25.808	0.562	24.992	1.033	107.21	40.016	0	0	15.075	0	25.475
			1802.8	45.456	1	0	14.697	1.001	0.535	7.541	25.914	0.558	24.872	1.042	107.055	40.1	0	0	14.677	0	25.244
			1803.8	40.07	1	0	14.355	1.015	0.525	7.388	25.858	0.551	24.634	1.05	106.899	40.184	0	0	14.139	0	24.678
			1804.8	40.07	1	0	14.037	1.029	0.514	7.234	25.843	0.543	24.43	1.058	106.743	40.268	0	0	13.638	0	24.198
			1805.8	33.146	1	0	14.529	1.101	0.524	7.374	26.339	0.559	24.655	1.068	106.882	40.162	0	0	13.197	0	24.495
			1806.8	33.146	1	0	15.32	1.159	0.544	7.668	26.781	0.583	25.025	1.07	107.177	39.973	0	0	13.221	0	25.085
			1807.8	33.146	1	0	16.166	1.217	0.566	7.973	27.242	0.607	25.418	1.072	107.472	39.783	0	0	13.289	0	25.71
			1808.8	33.146	1	0	16.78	1.285	0.583	8.211	27.528	0.627	25.601	1.075	107.882	39.582	0	0	13.062	0	25.689
			1809.8	32.826	1	0	17.372	1.353	0.6	8.448	27.763	0.647	25.739	1.079	108.292	39.381	0	0	12.842	0	25.533
			1810.8	37.762	1	0	17.165	1.35	0.592	8.333	27.807	0.64	25.705	1.082	108.609	39.22	0	0	12.713	0	25.177
			1811.8	37.762	1	0	17.03	1.343	0.585	8.235	27.913	0.634	25.754	1.084	108.146	39.191	0	0	12.684	0	25.287
			1812.8	37.762	1	0	16.897	1.335	0.578	8.136	28.023	0.627	25.805	1.086	107.683	39.162	0	0	12.656	0	25.401
			1813.8	37.762	1	0	16.852	1.325	0.573	8.065	28.186	0.625	25.811	1.092	106.999	39.244	0	0	12.715	0	25.583
			1814.8	37.762	1	0	16.778	1.312	0.568	7.994	28.298	0.621	25.852	1.095	106.992	39.273	0	0	12.786	0	25.783
			1815.8	22.76	1	0	16.713	1.299	0.563	7.932	28.396	0.615	26.02	1.091	107.17	39.093	0	0	12.871	0	25.977
			1816.8	22.76	1	0	16.581	1.285	0.555	7.81	28.598	0.603	26.289	1.088	107.347	38.913	0	0	12.905	0	26.436
			1817.8	18.336	1	0	16.373	1.271	0.542	7.64	28.853	0.588	26.597	1.085	107.525	38.733	0	0	12.881	0	26.983
			1818.8	18.336	1	0	16.413	1.277	0.546	7.695	28.725	0.592	26.531	1.083	107.359	38.829	0	0	12.853	0	26.951
			1819.8	18.336	1	0	16.527	1.283	0.556	7.825	28.449	0.6	26.351	1.08	107.155	38.925	0	0	12.882	0	26.623
			1820.8	63.984	1	0	16.645	1.276	0.567	7.983	28.077	0.609	26.147	1.074	107.062	38.978	0	0	13.046	0	26.194
			1821.8	63.984	1	0	16.661	1.267	0.567	7.984	28.091	0.607	26.227	1.071	106.985	38.944	0	0	13.152	0	26.376
			1822.8	63.984	1	0	16.642	1.258	0.565	7.962	28.129	0.604	26.319	1.069	106.946	38.909	0	0	13.233	0	26.587
			1823.8	64.305	1	0	16.623	1.248	0.564	7.94	28.166	0.601	26.412	1.066	106.906	38.874	0	0	13.315	0	26.797
			1824.8	64.305	1	0	16.58	1.238	0.559	7.873	28.321	0.595	26.595	1.065	106.915	38.783	0	0	13.392	0	27.153
			1825.8	16.733	1	0	16.594	1.212	0.555	7.815	28.526	0.589	26.877	1.061	107.124	38.53	0	0	13.691	0	27.53
			1826.8	21.349	1	0	16.512	1.186	0.548	7.721	28.697	0.58	27.129	1.058	107.333	38.277	0	0	13.923	0	27.821
			1827.8	21.349	1	0	16.469	1.162	0.545	7.68	28.748	0.574	27.305	1.053	107.426	38.101	0	0	14.179	0	28.034
			1828.8	21.093	1	0	16.401	1.137	0.541	7.624	28.808	0.567	27.484	1.048	107.519	37.925	0	0	14.424	0	28.247
			1829.8	27.568	1	0	16.33	1.113	0.537	7.568	28.863	0.561	27.662	1.043	107.612	37.748	0	0	14.677	0	28.452
			1830.8	28.786	1	0	16.302	1.092	0.536	7.547	28.862	0.556	27.795	1.038	107.677	37.593	0	0	14.931	0	28.569
			1831.8	28.786	1	0	16.38	1.073	0.541	7.622	28.688	0.555	27.978	1.025	107.665	37.523	0	0	15.272	0	28.936
			1832.8	22.247	1	0	16.462	1.053	0.546	7.697	28.523	0.553	28.167	1.013	107.653	37.453	0	0	15.629	0	29.31
			1833.8	47.507	1	0	16.733	1.033	0.553	7.783	28.641	0.554	28.577	1.002	107.684	37.368	0	0	16.196	0	30.154
			1834.8	57.894	1	0	17.083	1.013	0.561	7.897	28.783	0.556	29.023	0.992	107.714	37.282	0	0	16.862	0	31.048
			1835.8	57.894	1	0	17.539	1.003	0.57	8.026	29.058	0.561	29.533	0.984	107.752	37.189	0	0	17.492	0	32.019
			1836.8	33.274	1	0	16.807	0.936	0.555	7.81	28.495	0.542	29.175	0.977	107.491	37.227	0	0	17.966	0	31.419
			1837.8	30.005	1	0	16.03	0.861	0.542	7.637	27.64	0.524	28.589	0.967	107.185	37.219	0	0	18.626	0	30.225
			1838.8	30.005	1	0	15.249	0.799	0.527	7.423	26.905	0.506	28.004	0.961	106.913	37.251	0	0	19.092	0	29.019
			1839.8	23.722	1	0	14.365	0.729	0.511	7.197	25.953	0.486	27.261	0.952	106.601	37.289	0	0	19.704	0	27.393
			1840.8	24.619	1	0	13.422	0.659	0.495	6.97	24.817	0.467	26.324	0.943	106.289	37.328	0	0	20.356	0	25.182
			1841.8	24.619	1	0	13.726	0.66	0.503	7.082	24.982	0.473	26.569	0.94	106.102	37.325	0	0	20.785	0	25.791
			1842.8	31.864	1	0	13.884	0.662	0.507	7.148	25.043	0.476	26.682	0.939	106.652	37.239	0	0	20.982	0	25.933
			1843.8	29.876	1	0	14.046	0.663	0.512	7.214	25.109	0.48	26.799	0.937	107.201	37.153	0	0	21.182	0	26.085
			1844.8	29.876	1	0	14.146	0.667	0.516	7.273	25.094	0.48	26.967	0.931	107.971	36.956	0	0	21.219	0	26.185
			1845.8	34.877	1	0	14.122	0.671	0.517	7.277	25.053	0.477	27.161	0.922	108.086	36.8	0	0	21.044	0	26.406
			1846.8	33.274	1	0	14.087	0.676	0.516	7.272	25.022	0.475	27.185	0.92	108.016	36.853	0	0	20.836	0	26.545
			1847.8	33.274	1	0	14.028	0.681	0.515	7.258	24.983	0.473	27.198	0.919	107.947	36.906	0	0	20.598	0	26.66
			1848.8	30.518	1	0	14.05	0.685	0.516	7.27	24.994	0.473	27.252	0.917	107.887	36.951	0	0	20.517	0	26.86
			1849.8	34.492	1	0	13.801	0.67	0.504	7.097	25.102	0.461	27.431	0.915	108.028	36.795	0	0	20.592	0	27.04
			1850.8	34.492	1	0	13.22	0.642	0.473	6.668	25.491	0.431	28.003	0.91	108.376	36.491	0	0	20.579	0	27.882
			1851.8	37.378	1	0	13.266	0.645	0.473	6.666	25.593	0.432	28.064	0.912	108.419	36.474	0	0	20.582	0	27.994
			1852.8	37.698	1	0	13.266	0.645	0.473	6.666	25.593	0.432	28.064	0.912	108.419	36.474	0	0	20.582	0	27.994
			1853.8	33.403	1	0	13.465	0.652	0.478	6.732	25.749	0.437	28.147	0.915	108.407	36.467	0	0	20.667	0	28.174
			1854.8	33.403	1	0	13.61	0.658	0.484	6.822	25.706	0.444	28.064	0.916	108.34	36.534	0	0	20.695	0	28.093
			1855.8	31.992	1	0	13.738	0.664	0.49	6.905	25.658	0.45	27.975	0.917	108.273	36.601	0	0	20.699	0	27.996
			1856.8	30.325	1	0	13.82	0.668	0.495	6.966	25.6	0.454	27.896	0.918	108.208	36.661	0	0	20.696	0	27.91
			1857.8	30.325	1	0	13.851	0.67	0.495	6.978	25.621	0.455	27.892	0.919	108.263	36.642	0	0	20.67	0	27.872
			1858.8	29.171	1	0	13.912	0.672	0.497	7.005	25.644	0.457	27.893	0.919	108.318	36.623	0	0	20.689	0	27.844
			1859.8	28.145	1	0	13.964	0.674	0.499	7.023	25.678	0.459	27.904	0.92	108.373	36.615	0	0	20.714	0	27.859
			1860.8	28.145	1	0	13.935	0.672	0.497	6.997	25.712	0.457	27.927	0.921	108.457	36.587	0	0	20.733	0	27.867
			1861.8	26.863	1	0	13.929	0.67	0.496	6.983	25.746	0.457	27.951	0.921	108.541	36.558	0	0	20.788	0	27.876
			1862.8	23.85	1	0	13.896	0.667	0.493	6.949	25.799	0.455	27.989	0.922	108.62	36.524	0	0	20.833	0	27.911
			1863.8	23.85	1	0	13.876	0.665	0.492	6.931	25.824	0.454	28	0.922	108.656	36.507	0	0	20.871	0	27.908
			1864.8	24.876	1	0	13.796	0.663	0.489	6.883	25.846	0.451	28.005	0.923	108.692	36.491	0	0	20.82	0	27.893
			1865.8	32.313	1	0	13.736	0.661	0.486	6.846	25.869	0.448	28.035	0.923	108.709	36.488	0	0	20.769	0	27.957
			1866.8	33.082	1	0	13.641	0.659	0.482	6.784	25.915	0.445	28.072	0.923	108.763	36.455	0	0	20.704	0	27.99
			1867.8	33.082	1	0	13.485	0.657	0.472	6.649	26.133	0.436	28.275	0.924	108.915	36.443	0	0	20.516	0	28.426
			1868.8	35.967	1	0	13.404	0.654	0.468	6.593	26.181	0.433	28.326	0.924	108.907	36.428	0	0	20.492	0	28.514
			1869.8	35.967	1	0	13.31	0.652	0.463	6.52	26.281	0.428	28.405	0.925	108.995	36.381	0	0	20.417	0	28.617
			1870.8	35.967	1	0	13.217	0.65	0.458	6.447	26.385	0.424	28.487	0.926	109.083	36.335	0	0	20.342	0	28.725
			1871.8	32.89	1	0	13.199	0.65	0.456	6.422	26.452	0.423	28.516	0.928	109.106	36.316	0	0	20.319	0	28.761
			1872.8	33.531	1	0	13.193	0.649	0.456	6.416	26.463	0.423	28.517	0.928	108.995	36.379	0	0	20.321	0	28.859
			1873.8	33.531	1	0	13.186	0.649	0.455	6.409	26.475	0.422	28.519	0.928	108.884	36.442	0	0	20.324	0	28.957
			1874.8	32.377	1	0	13.301	0.654	0.462	6.505	26.336	0.428	28.399	0.927	108.765	36.523	0	0	20.327	0	28.822
			1875.8	31.351	1	0	13.439	0.659	0.47	6.621	26.16	0.435	28.242	0.926	108.703	36.565	0	0	20.39	0	28.539
			1876.8	31.351	1	0	13.506	0.661	0.474	6.674	26.086	0.439	28.175	0.926	108.651	36.585	0	0	20.441	0	28.422
			1877.8	28.658	1	0	13.595	0.662	0.478	6.737	26.02	0.443	28.117	0.925	108.6	36.606	0	0	20.525	0	28.326
			1878.8	27.953	1	0	13.673	0.665	0.483	6.802	25.929	0.447	28.032	0.925	108.54	36.634	0	0	20.555	0	28.176
			1879.8	27.953	1	0	13.751	0.668	0.488	6.867	25.84	0.451	27.948	0.925	108.48	36.662	0	0	20.585	0	28.03
			1880.8	26.094	1	0	13.797	0.669	0.491	6.914	25.755	0.454	27.863	0.924	108.441	36.687	0	0	20.61	0	27.876
			1881.8	25.773	1	0	13.687	0.669	0.488	6.875	25.694	0.45	27.862	0.922	108.421	36.685	0	0	20.451	0	27.869
			1882.8	25.773	1	0	13.54	0.669	0.484	6.817	25.63	0.445	27.894	0.919	108.412	36.662	0	0	20.245	0	27.909
			1883.8	22.439	1	0	13.496	0.669	0.483	6.802	25.605	0.443	27.902	0.918	108.383	36.68	0	0	20.177	0	27.954
			1884.8	23.08	1	0	13.463	0.666	0.481	6.777	25.626	0.441	27.948	0.917	108.393	36.647	0	0	20.222	0	28.006
			1885.8	23.08	1	0	13.426	0.663	0.479	6.749	25.649	0.439	27.995	0.916	108.402	36.613	0	0	20.261	0	28.061
			1886.8	28.466	1	0	13.401	0.661	0.478	6.732	25.662	0.437	28.042	0.915	108.397	36.589	0	0	20.276	0	28.129
			1887.8	29.428	1	0	13.423	0.661	0.478	6.737	25.685	0.438	28.078	0.915	108.39	36.572	0	0	20.297	0	28.184
			1888.8	29.428	1	0	13.42	0.662	0.478	6.729	25.714	0.437	28.117	0.915	108.383	36.555	0	0	20.282	0	28.246
			1889.8	42.635	1	0	13.404	0.662	0.477	6.715	25.734	0.436	28.17	0.914	108.352	36.551	0	0	20.252	0	28.358
			1890.8	44.494	1	0	13.397	0.663	0.476	6.711	25.741	0.435	28.212	0.912	108.321	36.534	0	0	20.215	0	28.427
			1891.8	35.711	1	0	13.419	0.664	0.477	6.722	25.744	0.435	28.25	0.911	108.29	36.517	0	0	20.224	0	28.487
			1892.8	35.711	1	0	13.425	0.663	0.478	6.727	25.736	0.435	28.27	0.91	108.275	36.486	0	0	20.245	0	28.483
			1893.8	33.018	1	0	13.458	0.664	0.479	6.751	25.707	0.436	28.271	0.909	108.266	36.459	0	0	20.276	0	28.444
			1894.8	33.018	1	0	13.512	0.664	0.482	6.786	25.68	0.438	28.276	0.908	108.256	36.433	0	0	20.34	0	28.415
			1895.8	26.991	1	0	13.561	0.662	0.485	6.828	25.606	0.439	28.297	0.905	108.196	36.383	0	0	20.485	0	28.384
			1896.8	28.145	1	0	13.599	0.661	0.487	6.859	25.56	0.44	28.293	0.903	108.158	36.366	0	0	20.572	0	28.348
			1897.8	28.145	1	0	13.599	0.661	0.487	6.859	25.56	0.44	28.293	0.903	108.158	36.366	0	0	20.572	0	28.348
			1898.8	32.505	1	0	13.733	0.662	0.495	6.971	25.401	0.445	28.228	0.9	108.045	36.39	0	0	20.73	0	28.24
			1899.8	32.184	1	0	13.692	0.664	0.496	6.988	25.27	0.446	28.132	0.898	107.995	36.409	0	0	20.61	0	28.055
			1900.8	33.595	1	0	13.65	0.666	0.497	7.004	25.141	0.446	28.037	0.897	107.944	36.428	0	0	20.491	0	27.872
			1901.8	33.595	1	0	13.472	0.669	0.493	6.95	25.018	0.442	27.927	0.896	107.829	36.464	0	0	20.14	0	27.675
			1902.8	32.377	1	0	13.395	0.672	0.491	6.919	24.992	0.44	27.925	0.895	107.726	36.5	0	0	19.941	0	27.729
			1903.8	31.736	1	0	13.318	0.674	0.489	6.889	24.969	0.437	27.927	0.894	107.623	36.536	0	0	19.746	0	27.789
			1904.8	31.736	1	0	13.218	0.67	0.485	6.826	24.995	0.432	28.027	0.892	107.541	36.534	0	0	19.735	0	28.012
			1905.8	32.89	1	0	13.086	0.665	0.479	6.741	25.041	0.426	28.152	0.889	107.448	36.531	0	0	19.675	0	28.29
			1906.8	31.992	1	0	13.025	0.664	0.477	6.72	24.995	0.423	28.185	0.887	107.342	36.551	0	0	19.626	0	28.392
			1907.8	31.992	1	0	12.915	0.659	0.473	6.665	24.971	0.418	28.248	0.884	107.261	36.546	0	0	19.612	0	28.525
			1908.8	32.761	1	0	12.838	0.653	0.471	6.63	24.935	0.415	28.297	0.881	107.179	36.541	0	0	19.646	0	28.624
			1909.8	29.812	1	0	12.725	0.648	0.467	6.578	24.893	0.41	28.337	0.878	107.098	36.536	0	0	19.626	0	28.701
			1910.8	29.94	1	0	12.631	0.645	0.463	6.522	24.91	0.406	28.379	0.878	106.992	36.574	0	0	19.578	0	28.85
			1911.8	29.94	1	0	12.577	0.642	0.461	6.487	24.923	0.404	28.421	0.877	106.834	36.627	0	0	19.603	0	29.019
			1912.8	31.8	1	0	12.542	0.637	0.459	6.462	24.931	0.402	28.466	0.876	106.608	36.702	0	0	19.68	0	29.225
			1913.8	31.8	1	0	12.603	0.638	0.463	6.516	24.851	0.405	28.411	0.875	106.509	36.727	0	0	19.764	0	29.144
			1914.8	25.324	1	0	12.598	0.638	0.464	6.538	24.755	0.405	28.382	0.872	106.335	36.778	0	0	19.758	0	29.158
			1915.8	25.324	1	0	12.596	0.637	0.466	6.562	24.659	0.405	28.351	0.87	106.161	36.829	0	0	19.759	0	29.166
			1916.8	21.029	1	0	12.579	0.636	0.465	6.554	24.653	0.404	28.402	0.868	105.989	36.871	0	0	19.77	0	29.339
			1917.8	25.26	1	0	12.612	0.635	0.467	6.581	24.612	0.405	28.414	0.866	105.818	36.913	0	0	19.86	0	29.427
			1918.8	25.26	1	0	12.659	0.634	0.47	6.616	24.568	0.406	28.421	0.864	105.646	36.954	0	0	19.973	0	29.502
			1919.8	34.044	1	0	12.687	0.637	0.475	6.693	24.351	0.409	28.274	0.861	105.455	37.04	0	0	19.908	0	29.313
			1920.8	32.89	1	0	12.715	0.641	0.481	6.771	24.139	0.413	28.129	0.858	105.265	37.126	0	0	19.843	0	29.125
			1921.8	32.89	1	0	12.681	0.644	0.484	6.811	23.945	0.414	27.997	0.855	105.066	37.212	0	0	19.684	0	28.964
			1922.8	28.209	1	0	12.647	0.642	0.482	6.795	23.931	0.412	28.023	0.854	104.908	37.238	0	0	19.686	0	29.057
			1923.8	28.209	1	0	12.621	0.641	0.482	6.783	23.916	0.411	28.047	0.853	104.759	37.263	0	0	19.703	0	29.146
			1924.8	25.901	1	0	12.578	0.64	0.481	6.769	23.88	0.409	28.047	0.851	104.642	37.301	0	0	19.649	0	29.203
			1925.8	22.055	1	0	12.685	0.645	0.487	6.852	23.81	0.414	27.99	0.851	104.457	37.354	0	0	19.659	0	29.158
			1926.8	22.055	1	0	12.754	0.652	0.491	6.919	23.731	0.418	27.923	0.85	104.304	37.419	0	0	19.568	0	29.11
			1927.8	23.401	1	0	12.75	0.654	0.492	6.93	23.691	0.418	27.893	0.849	104.181	37.469	0	0	19.505	0	29.12
			1928.8	36.929	1	0	12.807	0.66	0.496	6.986	23.628	0.421	27.842	0.849	104.049	37.515	0	0	19.41	0	29.078
			1929.8	35.646	1	0	12.831	0.664	0.497	7	23.639	0.422	27.845	0.849	103.992	37.534	0	0	19.318	0	29.116
			1930.8	35.646	1	0	12.952	0.669	0.501	7.061	23.669	0.426	27.868	0.849	103.934	37.553	0	0	19.374	0	29.197
			1931.8	32.377	1	0	13.078	0.673	0.506	7.125	23.701	0.43	27.891	0.85	103.877	37.572	0	0	19.435	0	29.28
			1932.8	37.378	1	0	13.197	0.67	0.509	7.169	23.763	0.432	27.993	0.849	103.956	37.529	0	0	19.687	0	29.442
			1933.8	37.378	1	0	13.213	0.668	0.51	7.181	23.741	0.432	28.003	0.848	104.035	37.486	0	0	19.784	0	29.399
			1934.8	42.635	1	0	13.228	0.665	0.511	7.194	23.719	0.432	28.013	0.847	104.114	37.443	0	0	19.883	0	29.357
			1935.8	42.635	1	0	13.189	0.665	0.508	7.156	23.773	0.431	28.043	0.848	104.174	37.419	0	0	19.819	0	29.387
			1936.8	38.596	1	0	13.165	0.666	0.506	7.127	23.828	0.43	28.071	0.849	104.234	37.395	0	0	19.778	0	29.415
			1937.8	29.684	1	0	13.143	0.666	0.504	7.099	23.883	0.428	28.1	0.85	104.294	37.371	0	0	19.741	0	29.443
			1938.8	30.389	1	0	13.17	0.67	0.504	7.105	23.924	0.429	28.1	0.851	104.33	37.371	0	0	19.669	0	29.445
			1939.8	30.389	1	0	13.247	0.677	0.507	7.139	23.972	0.433	28.079	0.854	104.373	37.385	0	0	19.581	0	29.422
			1940.8	41.93	1	0	13.247	0.677	0.507	7.139	23.972	0.433	28.079	0.854	104.373	37.385	0	0	19.581	0	29.422
			1941.8	39.365	1	0	13.349	0.68	0.511	7.199	23.969	0.437	28.05	0.854	104.445	37.356	0	0	19.62	0	29.317
			1942.8	39.365	1	0	13.66	0.689	0.526	7.404	23.873	0.451	27.848	0.857	104.618	37.284	0	0	19.821	0	28.758
			1943.8	33.723	1	0	13.65	0.69	0.524	7.384	23.922	0.45	27.857	0.859	104.706	37.253	0	0	19.784	0	28.732
			1944.8	33.723	1	0	13.654	0.691	0.524	7.374	23.965	0.45	27.86	0.86	104.795	37.222	0	0	19.766	0	28.69
			1945.8	33.98	1	0	13.65	0.692	0.522	7.359	24.009	0.45	27.864	0.862	104.881	37.191	0	0	19.738	0	28.654
			1946.8	26.991	1	0	13.586	0.689	0.52	7.322	24.012	0.448	27.838	0.863	105.03	37.126	0	0	19.714	0	28.495
			1947.8	26.991	1	0	13.468	0.687	0.515	7.247	24.04	0.444	27.838	0.864	105.179	37.061	0	0	19.611	0	28.396
			1948.8	26.991	1	0	13.325	0.684	0.508	7.161	24.063	0.44	27.833	0.865	105.33	36.997	0	0	19.47	0	28.286
			1949.8	28.915	1	0	13.205	0.677	0.499	7.024	24.289	0.433	27.994	0.868	105.505	36.896	0	0	19.498	0	28.496
			1950.8	28.915	1	0	13.085	0.67	0.489	6.887	24.523	0.426	28.159	0.871	105.68	36.795	0	0	19.526	0	28.712
			1951.8	29.043	1	0	13.022	0.663	0.482	6.783	24.756	0.421	28.326	0.874	105.865	36.695	0	0	19.643	0	28.927
			1952.8	29.043	1	0	13.045	0.665	0.483	6.798	24.752	0.422	28.286	0.875	105.985	36.685	0	0	19.614	0	28.824
			1953.8	28.53	1	0	13.059	0.667	0.483	6.808	24.749	0.423	28.248	0.876	106.095	36.675	0	0	19.572	0	28.725
			1954.8	30.197	1	0	13.068	0.667	0.484	6.814	24.744	0.424	28.232	0.876	106.124	36.674	0	0	19.592	0	28.687
			1955.8	30.197	1	0	12.974	0.664	0.478	6.728	24.87	0.42	28.286	0.879	106.325	36.611	0	0	19.535	0	28.711
			1956.8	36.608	1	0	12.903	0.659	0.473	6.656	24.981	0.416	28.35	0.881	106.445	36.555	0	0	19.58	0	28.766
			1957.8	36.929	1	0	12.897	0.658	0.472	6.649	24.997	0.416	28.355	0.882	106.458	36.546	0	0	19.589	0	28.762
			1958.8	34.236	1	0	12.824	0.653	0.467	6.577	25.108	0.413	28.416	0.884	106.574	36.493	0	0	19.628	0	28.812
			1959.8	34.236	1	0	12.809	0.652	0.466	6.565	25.123	0.412	28.403	0.884	106.625	36.49	0	0	19.642	0	28.781
			1960.8	33.595	1	0	12.781	0.651	0.465	6.545	25.137	0.411	28.392	0.885	106.676	36.488	0	0	19.633	0	28.752
			1961.8	27.248	1	0	12.748	0.65	0.463	6.524	25.15	0.41	28.382	0.886	106.727	36.486	0	0	19.619	0	28.725
			1962.8	27.248	1	0	12.781	0.652	0.465	6.543	25.149	0.412	28.348	0.887	106.771	36.474	0	0	19.614	0	28.632
			1963.8	25.581	1	0	12.807	0.654	0.466	6.558	25.147	0.414	28.313	0.888	106.816	36.462	0	0	19.597	0	28.539
			1964.8	23.914	1	0	12.833	0.655	0.467	6.574	25.146	0.415	28.278	0.889	106.86	36.451	0	0	19.581	0	28.445
			1965.8	23.914	1	0	12.845	0.657	0.468	6.585	25.132	0.416	28.238	0.89	106.867	36.467	0	0	19.562	0	28.38
			1966.8	24.427	1	0	12.939	0.658	0.472	6.644	25.094	0.42	28.169	0.891	106.874	36.483	0	0	19.666	0	28.251
			1967.8	31.736	1	0	13.235	0.667	0.489	6.885	24.801	0.437	27.741	0.894	106.841	36.541	0	0	19.84	0	27.369
			1968.8	31.736	1	0	13.255	0.667	0.49	6.902	24.778	0.438	27.705	0.894	106.855	36.539	0	0	19.877	0	27.279
			1969.8	31.864	1	0	13.613	0.677	0.51	7.189	24.463	0.458	27.25	0.898	106.836	36.591	0	0	20.117	0	26.289
			1970.8	29.556	1	0	13.95	0.687	0.53	7.464	24.178	0.477	26.838	0.901	106.817	36.644	0	0	20.319	0	25.366
			1971.8	29.556	1	0	14.11	0.688	0.538	7.576	24.096	0.485	26.714	0.902	106.858	36.656	0	0	20.514	0	25.076
			1972.8	29.235	1	0	14.168	0.689	0.541	7.613	24.079	0.488	26.673	0.903	106.884	36.675	0	0	20.576	0	25.004
			1973.8	29.235	1	0	14.09	0.682	0.534	7.523	24.214	0.483	26.792	0.904	106.961	36.62	0	0	20.652	0	25.215
			1974.8	31.992	1	0	14.032	0.676	0.529	7.452	24.325	0.479	26.886	0.905	107.045	36.567	0	0	20.753	0	25.365
			1975.8	30.966	1	0	13.895	0.67	0.522	7.35	24.399	0.473	26.941	0.906	107.129	36.515	0	0	20.737	0	25.416
			1976.8	30.966	1	0	13.787	0.663	0.515	7.258	24.494	0.467	27.035	0.906	107.191	36.44	0	0	20.782	0	25.529
			1977.8	29.684	1	0	13.814	0.66	0.514	7.243	24.582	0.466	27.126	0.906	107.203	36.4	0	0	20.939	0	25.686
			1978.8	29.171	1	0	13.905	0.66	0.518	7.299	24.555	0.47	27.087	0.907	107.138	36.428	0	0	21.063	0	25.636
			1979.8	29.171	1	0	14.011	0.661	0.522	7.357	24.55	0.474	27.072	0.907	107.071	36.457	0	0	21.209	0	25.647
			1980.8	30.453	1	0	14.137	0.661	0.527	7.427	24.539	0.478	27.051	0.907	107.023	36.464	0	0	21.383	0	25.606
			1981.8	37.249	1	0	14.241	0.66	0.53	7.466	24.585	0.481	27.085	0.908	107.002	36.445	0	0	21.581	0	25.659
			1982.8	63.087	1	0	14.345	0.659	0.533	7.507	24.625	0.484	27.114	0.908	106.98	36.426	0	0	21.779	0	25.699
			1983.8	67.703	1	0	14.547	0.66	0.54	7.602	24.666	0.491	27.125	0.909	106.855	36.436	0	0	22.034	0	25.74
			1984.8	67.703	1	0	14.595	0.661	0.541	7.619	24.693	0.492	27.137	0.91	106.793	36.44	0	0	22.081	0	25.779
			1985.8	45.584	1	0	14.619	0.662	0.541	7.615	24.751	0.493	27.172	0.911	106.704	36.479	0	0	22.081	0	25.923
			1986.8	41.673	1	0	14.694	0.663	0.542	7.633	24.825	0.494	27.221	0.912	106.615	36.517	0	0	22.156	0	26.102
			1987.8	24.555	1	0	14.773	0.664	0.543	7.652	24.899	0.496	27.273	0.913	106.527	36.555	0	0	22.24	0	26.289
			1988.8	24.555	1	0	14.961	0.669	0.551	7.761	24.878	0.503	27.259	0.913	106.488	36.584	0	0	22.354	0	26.3
			1989.8	20.388	1	0	15.121	0.672	0.557	7.85	24.869	0.509	27.258	0.912	106.443	36.587	0	0	22.499	0	26.3
			1990.8	21.029	1	0	15.187	0.675	0.56	7.885	24.877	0.511	27.268	0.912	106.397	36.589	0	0	22.503	0	26.329
			1991.8	25.132	1	0	15.153	0.674	0.556	7.835	24.975	0.508	27.346	0.913	106.474	36.534	0	0	22.492	0	26.428
			1992.8	34.941	1	0	15.237	0.673	0.556	7.831	25.125	0.508	27.486	0.914	106.522	36.505	0	0	22.635	0	26.715
			1993.8	33.467	1	0	15.333	0.673	0.556	7.831	25.281	0.509	27.634	0.915	106.57	36.476	0	0	22.796	0	27.016
			1994.8	33.467	1	0	15.488	0.675	0.56	7.894	25.343	0.513	27.675	0.916	106.515	36.507	0	0	22.947	0	27.163
			1995.8	29.299	1	0	15.602	0.676	0.563	7.933	25.409	0.516	27.724	0.916	106.503	36.51	0	0	23.064	0	27.28
			1996.8	30.005	1	0	15.597	0.678	0.562	7.922	25.44	0.516	27.731	0.917	106.491	36.512	0	0	23.005	0	27.299
			1997.8	38.211	1	0	15.19	0.666	0.541	7.62	25.715	0.496	28.031	0.917	106.546	36.436	0	0	22.803	0	27.868
[truncated: 1,534 more rows]
