# Supplementary material for: Handcycling with concurrent lower body low-frequency electromyostimulation significantly increases acute oxygen uptake: implications for rehabilitation and prevention
Source: PeerJ. 2022 May 18;10:e13333. doi: 10.7717/peerj.13333 (PMC9123886; doi:10.7717/peerj.13333)
Supplement: Supplemental Information 1 — Raw data for each participant (load, heart rate, spirometric data) and R-Scripts for data processing (as described in the material & method section under “Data aquisition”), and EMS intensity and blood lactate concentration. [file peerj-10-13333-s001.zip › raw_data/SPIROMETRIC_DATA/EMS_Pilot_07.xlsx]

## Sheet: EMS_Pilot_07
Name	Rappelt		Zeit	%VO2	Geschw.	Steig.	VE	VT	VO2	VO2/kg	VE/VO2	VCO2	VE/VCO2	RER	PETO2	PETCO2	O2Puls	HR	BF	P(A-a)O2	VD/VT
Vorname	Ludwig		min:sec		km/h	%	l/min	l	l/min	ml/(kg*min)	l/l	l/min	l/l		mmHg	mmHg	ml/beat	b/min	1/min	mmHg	%
Id-Nr.	RapLud270597		0.479	19.971	0	0	10.735	0.481	0.313	5.086	30.324	0.255	37.141	0.816	114.881	28.731	0	0	22.327	0	31.955
Geburtsdatum (TT.MM.JJJJ)			1.479	20.094	0	0	10.602	0.481	0.31	5.033	30.265	0.253	37.064	0.817	114.878	28.751	0	0	22.035	0	31.874
Größe (cm)			2.479	20.094	0	0	10.554	0.482	0.308	5.005	30.299	0.251	37.103	0.817	114.896	28.769	0	0	21.911	0	31.965
Gewicht (kg)	61.5		3.479	20.524	0	0	10.554	0.482	0.307	4.999	30.343	0.251	37.157	0.817	114.912	28.786	0	0	21.887	0	32.077
Geschlecht	weibl.		4.479	20.401	0	0	10.512	0.48	0.306	4.972	30.364	0.25	37.17	0.817	114.919	28.782	0	0	21.898	0	32.079
Datum			5.479	20.401	0	0	10.476	0.478	0.304	4.949	30.385	0.249	37.183	0.817	114.926	28.778	0	0	21.913	0	32.083
Messzeit			6.479	18.742	0	0	10.444	0.476	0.303	4.929	30.404	0.248	37.195	0.817	114.931	28.775	0	0	21.927	0	32.086
modality	EMS-CON		7.479	19.418	0	0	10.405	0.474	0.302	4.906	30.415	0.246	37.233	0.817	114.917	28.775	0	0	21.944	0	32.133
			8.479	20.34	0	0	10.354	0.472	0.3	4.878	30.421	0.245	37.259	0.816	114.846	28.775	0	0	21.928	0	32.162
			9.479	20.77	0	0	10.308	0.47	0.298	4.853	30.426	0.244	37.283	0.816	114.781	28.775	0	0	21.913	0	32.19
			10.479	20.77	0	0	10.54	0.484	0.309	5.026	30.151	0.253	36.896	0.817	114.481	28.925	0	0	21.788	0	31.919
			11.479	18.742	0	0	10.827	0.496	0.323	5.254	29.726	0.264	36.327	0.818	114.244	29.064	0	0	21.824	0	31.322
			12.479	17.575	0	0	10.887	0.495	0.326	5.299	29.622	0.266	36.286	0.816	114.252	29.006	0	0	22.016	0	31.153
			13.479	17.575	0	0	10.944	0.493	0.329	5.342	29.53	0.268	36.251	0.815	114.26	28.953	0	0	22.198	0	31.001
			14.479	16.591	0	0	10.9	0.492	0.328	5.325	29.492	0.266	36.258	0.813	114.277	28.903	0	0	22.173	0	30.921
			15.479	15.915	0	0	10.858	0.49	0.324	5.272	29.665	0.264	36.448	0.814	114.434	28.794	0	0	22.15	0	31.031
			16.479	15.915	0	0	10.843	0.489	0.322	5.23	29.848	0.262	36.641	0.815	114.585	28.684	0	0	22.19	0	31.14
			17.479	17.206	0	0	10.843	0.489	0.322	5.23	29.848	0.262	36.641	0.815	114.585	28.684	0	0	22.19	0	31.14
			18.479	18.435	0	0	10.827	0.487	0.319	5.188	30.033	0.26	36.837	0.815	114.736	28.574	0	0	22.23	0	31.25
			19.479	16.96	0	0	10.814	0.488	0.318	5.17	30.111	0.26	36.877	0.817	114.794	28.545	0	0	22.16	0	31.268
			20.479	17.022	0	0	10.756	0.489	0.316	5.134	30.161	0.258	36.89	0.818	114.854	28.516	0	0	21.998	0	31.243
			21.479	17.022	0	0	10.698	0.49	0.314	5.099	30.213	0.257	36.906	0.819	114.914	28.487	0	0	21.838	0	31.222
			22.479	16.653	0	0	10.657	0.491	0.312	5.079	30.232	0.256	36.913	0.819	114.955	28.473	0	0	21.698	0	31.214
			23.479	16.1	0	0	10.556	0.495	0.31	5.043	30.186	0.254	36.828	0.82	114.943	28.521	0	0	21.325	0	31.18
			24.479	16.1	0	0	10.494	0.498	0.308	5.012	30.219	0.253	36.851	0.82	114.935	28.574	0	0	21.053	0	31.319
			25.479	35.026	0	0	10.426	0.502	0.306	4.977	30.261	0.251	36.879	0.821	114.928	28.626	0	0	20.775	0	31.468
			26.479	41.786	0	0	10.369	0.503	0.305	4.956	30.232	0.25	36.864	0.82	114.909	28.677	0	0	20.607	0	31.535
			27.479	24.58	0	0	10.34	0.507	0.305	4.953	30.195	0.25	36.799	0.821	114.878	28.744	0	0	20.408	0	31.562
			28.479	24.58	0	0	10.291	0.51	0.304	4.945	30.125	0.25	36.703	0.821	114.847	28.811	0	0	20.171	0	31.538
			29.48	18.373	0	0	10.212	0.515	0.303	4.928	30.034	0.249	36.585	0.821	114.787	28.919	0	0	19.811	0	31.556
			30.48	13.949	0	0	10.232	0.517	0.304	4.938	30.045	0.249	36.601	0.821	114.758	28.96	0	0	19.782	0	31.657
			31.48	15.362	0	0	10.253	0.519	0.304	4.949	30.055	0.25	36.616	0.821	114.729	29.001	0	0	19.753	0	31.757
			32.48	15.362	1	0	10.219	0.517	0.303	4.928	30.063	0.249	36.643	0.82	114.729	28.989	0	0	19.773	0	31.771
			33.48	18.435	1	0	10.172	0.515	0.301	4.901	30.073	0.247	36.671	0.82	114.729	28.977	0	0	19.767	0	31.786
			34.48	16.407	1	0	10.15	0.514	0.301	4.887	30.09	0.246	36.714	0.82	114.734	28.977	0	0	19.744	0	31.852
			35.48	16.407	1	0	10.124	0.516	0.301	4.891	30.01	0.246	36.657	0.819	114.657	29.029	0	0	19.612	0	31.858
			36.48	16.407	1	0	10.099	0.518	0.301	4.894	29.931	0.246	36.6	0.818	114.58	29.082	0	0	19.482	0	31.866
			37.48	15.362	1	0	10.019	0.521	0.3	4.878	29.811	0.245	36.46	0.818	114.518	29.132	0	0	19.232	0	31.74
			38.48	16.837	1	0	9.951	0.524	0.299	4.866	29.695	0.245	36.327	0.817	114.501	29.183	0	0	19.008	0	31.623
			39.48	16.837	1	0	9.884	0.526	0.299	4.855	29.582	0.244	36.198	0.817	114.484	29.233	0	0	18.788	0	31.512
			40.48	18.373	1	0	9.635	0.519	0.288	4.688	29.814	0.235	36.545	0.816	114.619	29.197	0	0	18.548	0	31.977
			41.48	18.373	1	0	9.351	0.513	0.275	4.465	30.337	0.224	37.263	0.814	114.717	29.161	0	0	18.233	0	32.995
			42.48	16.653	1	0	9.24	0.518	0.27	4.392	30.508	0.22	37.403	0.816	114.607	29.296	0	0	17.832	0	33.446
			43.48	16.653	1	0	9.151	0.521	0.266	4.319	30.745	0.217	37.618	0.817	114.564	29.392	0	0	17.572	0	33.931
			44.48	15.608	1	0	9.142	0.521	0.266	4.319	30.719	0.217	37.606	0.817	114.519	29.423	0	0	17.545	0	33.965
			45.48	17.083	1	0	9.138	0.524	0.265	4.311	30.783	0.217	37.639	0.818	114.468	29.516	0	0	17.452	0	34.173
			46.48	17.083	1	0	9.132	0.526	0.267	4.34	30.573	0.218	37.425	0.817	114.277	29.667	0	0	17.359	0	34.11
			47.48	14.932	1	0	9.084	0.529	0.268	4.356	30.322	0.219	37.169	0.816	114.027	29.848	0	0	17.159	0	34.033
			48.48	15.362	1	0	9.027	0.533	0.269	4.368	30.075	0.219	36.916	0.815	113.776	30.029	0	0	16.944	0	33.954
			49.48	15.362	1	0	8.977	0.533	0.268	4.351	30.025	0.218	36.902	0.814	113.693	30.087	0	0	16.838	0	34.028
			50.48	17.39	1	0	8.94	0.534	0.268	4.353	29.891	0.217	36.806	0.812	113.523	30.188	0	0	16.734	0	34.047
			51.48	17.39	1	0	8.904	0.535	0.268	4.356	29.759	0.217	36.711	0.811	113.352	30.289	0	0	16.631	0	34.068
			52.48	14.809	1	0	8.901	0.537	0.269	4.372	29.649	0.218	36.628	0.809	113.213	30.368	0	0	16.582	0	34.072
			53.48	14.809	1	0	8.951	0.536	0.271	4.414	29.53	0.219	36.545	0.808	113.127	30.384	0	0	16.709	0	33.968
			54.48	14.809	1	0	8.973	0.535	0.273	4.442	29.406	0.22	36.452	0.807	113.041	30.401	0	0	16.784	0	33.849
			55.48	16.161	1	0	8.971	0.531	0.274	4.459	29.265	0.221	36.364	0.805	112.976	30.387	0	0	16.891	0	33.678
			56.48	16.407	1	0	8.968	0.53	0.274	4.462	29.224	0.221	36.355	0.804	112.923	30.375	0	0	16.927	0	33.641
			57.48	16.407	1	0	8.979	0.528	0.275	4.473	29.176	0.221	36.323	0.803	112.894	30.358	0	0	17.012	0	33.558
			58.48	16.284	1	0	9.02	0.526	0.277	4.499	29.126	0.222	36.281	0.803	112.866	30.341	0	0	17.154	0	33.458
			59.48	16.284	1	0	9.051	0.524	0.278	4.518	29.091	0.223	36.259	0.802	112.822	30.325	0	0	17.279	0	33.39
			60.48	17.39	1	0	9.078	0.522	0.279	4.54	29.03	0.224	36.227	0.801	112.789	30.301	0	0	17.382	0	33.296
			61.48	17.39	1	0	9.078	0.521	0.28	4.549	28.963	0.224	36.191	0.8	112.755	30.277	0	0	17.431	0	33.197
			62.48	17.267	1	0	9.086	0.519	0.281	4.562	28.892	0.224	36.145	0.799	112.707	30.253	0	0	17.496	0	33.081
			63.48	16.714	1	0	9.108	0.519	0.282	4.587	28.806	0.225	36.074	0.799	112.628	30.253	0	0	17.537	0	32.971
			64.48	16.714	1	0	9.168	0.52	0.286	4.649	28.61	0.228	35.907	0.797	112.527	30.253	0	0	17.647	0	32.71
			65.48	16.714	1	0	9.205	0.517	0.287	4.671	28.575	0.229	35.903	0.796	112.585	30.171	0	0	17.799	0	32.564
			66.48	18.251	1	0	9.24	0.515	0.288	4.691	28.547	0.229	35.908	0.795	112.643	30.089	0	0	17.945	0	32.431
			67.48	20.033	1	0	9.316	0.513	0.29	4.718	28.602	0.231	35.991	0.795	112.667	30.032	0	0	18.177	0	32.459
			68.48	20.033	1	0	9.401	0.51	0.292	4.749	28.654	0.232	36.073	0.794	112.69	29.974	0	0	18.427	0	32.485
			69.48	18.804	1	0	9.488	0.508	0.294	4.78	28.713	0.233	36.163	0.794	112.714	29.917	0	0	18.684	0	32.522
			70.48	18.742	1	0	9.573	0.503	0.296	4.817	28.718	0.235	36.211	0.793	112.794	29.826	0	0	19.029	0	32.43
			71.48	19.602	1	0	9.594	0.498	0.296	4.818	28.736	0.235	36.267	0.792	112.873	29.735	0	0	19.251	0	32.347
			72.48	19.602	1	0	9.615	0.494	0.296	4.82	28.755	0.235	36.323	0.792	112.952	29.643	0	0	19.479	0	32.266
			73.48	18.804	1	0	9.613	0.492	0.297	4.823	28.719	0.235	36.314	0.791	112.964	29.591	0	0	19.555	0	32.156
			74.48	18.066	1	0	9.604	0.493	0.297	4.83	28.656	0.235	36.271	0.79	112.904	29.595	0	0	19.487	0	32.102
			75.48	18.066	1	0	9.599	0.494	0.298	4.84	28.596	0.235	36.233	0.789	112.844	29.6	0	0	19.429	0	32.056
			76.48	18.619	1	0	9.594	0.495	0.298	4.849	28.536	0.235	36.195	0.788	112.784	29.605	0	0	19.37	0	32.01
			77.48	17.759	1	0	9.622	0.494	0.298	4.853	28.584	0.235	36.289	0.788	112.83	29.54	0	0	19.491	0	32.044
			78.48	18.865	1	0	9.677	0.492	0.299	4.868	28.644	0.236	36.402	0.787	112.875	29.475	0	0	19.666	0	32.107
			79.48	18.865	1	0	9.677	0.492	0.299	4.868	28.644	0.236	36.402	0.787	112.875	29.475	0	0	19.666	0	32.107
			80.48	19.91	1	0	9.732	0.49	0.3	4.883	28.707	0.236	36.519	0.786	112.921	29.411	0	0	19.845	0	32.173
			81.48	19.602	1	0	9.764	0.486	0.3	4.878	28.795	0.236	36.677	0.785	113.019	29.31	0	0	20.099	0	32.23
			82.481	17.882	1	0	9.767	0.477	0.299	4.869	28.791	0.234	36.805	0.782	113.127	29.169	0	0	20.458	0	32.152
			83.48	18.373	1	0	9.767	0.477	0.299	4.869	28.791	0.234	36.805	0.782	113.127	29.169	0	0	20.458	0	32.152
			84.48	18.373	1	0	9.762	0.474	0.299	4.868	28.751	0.234	36.823	0.781	113.168	29.106	0	0	20.598	0	32.059
			85.481	20.278	1	0	9.769	0.471	0.299	4.864	28.773	0.233	36.94	0.779	113.192	29.049	0	0	20.747	0	32.126
			86.481	16.591	1	0	9.722	0.47	0.297	4.836	28.79	0.231	37.027	0.778	113.173	29.027	0	0	20.702	0	32.215
			87.481	16.591	1	0	9.676	0.468	0.296	4.809	28.808	0.23	37.116	0.776	113.153	29.005	0	0	20.658	0	32.307
			88.481	16.591	1	0	9.688	0.469	0.296	4.815	28.808	0.23	37.169	0.775	113.137	29.01	0	0	20.668	0	32.395
			89.481	17.144	1	0	9.71	0.468	0.297	4.825	28.809	0.23	37.193	0.775	113.125	29.015	0	0	20.731	0	32.438
			90.481	18.435	1	0	9.733	0.468	0.297	4.836	28.809	0.23	37.218	0.774	113.113	29.02	0	0	20.795	0	32.481
			91.481	18.435	1	0	9.757	0.469	0.299	4.856	28.772	0.231	37.202	0.773	113.091	29.032	0	0	20.795	0	32.483
			92.481	17.697	1	0	9.771	0.473	0.3	4.875	28.73	0.232	37.164	0.773	113.06	29.073	0	0	20.674	0	32.512
			93.481	18.435	1	0	9.767	0.476	0.3	4.884	28.693	0.232	37.132	0.773	113	29.113	0	0	20.517	0	32.549
			94.481	18.435	1	0	9.715	0.477	0.299	4.855	28.715	0.231	37.166	0.773	113.005	29.109	0	0	20.374	0	32.596
			95.481	16.161	1	0	9.645	0.477	0.296	4.815	28.749	0.229	37.21	0.773	112.983	29.133	0	0	20.21	0	32.703
			96.481	16.96	1	0	9.581	0.478	0.294	4.778	28.785	0.227	37.254	0.773	112.962	29.157	0	0	20.057	0	32.81
			97.481	20.278	1	0	9.544	0.477	0.292	4.755	28.805	0.226	37.282	0.773	112.989	29.137	0	0	20.019	0	32.815
			98.481	19.971	1	0	9.434	0.481	0.291	4.724	28.693	0.224	37.183	0.772	112.87	29.236	0	0	19.603	0	32.851
			99.481	19.971	1	0	9.34	0.484	0.289	4.693	28.621	0.223	37.112	0.771	112.767	29.315	0	0	19.284	0	32.89
			100.481	17.083	1	0	9.259	0.486	0.287	4.663	28.565	0.221	37.04	0.771	112.664	29.367	0	0	19.065	0	32.873
			101.481	16.468	1	0	9.145	0.487	0.284	4.612	28.542	0.219	37.017	0.771	112.537	29.437	0	0	18.76	0	32.961
			102.481	16.468	1	0	9.121	0.491	0.284	4.615	28.47	0.219	36.921	0.771	112.384	29.534	0	0	18.588	0	32.99
			103.481	19.48	1	0	9.097	0.494	0.284	4.618	28.398	0.219	36.827	0.771	112.23	29.632	0	0	18.419	0	33.02
			104.481	19.295	1	0	9.054	0.497	0.284	4.614	28.314	0.219	36.717	0.771	112.103	29.729	0	0	18.215	0	33.025
			105.481	19.295	1	0	9.015	0.497	0.283	4.605	28.248	0.218	36.63	0.771	112.045	29.771	0	0	18.134	0	32.961
			106.481	20.831	1	0	8.953	0.497	0.282	4.585	28.177	0.217	36.537	0.771	111.987	29.813	0	0	18.008	0	32.886
			107.481	19.91	1	0	8.946	0.502	0.282	4.585	28.187	0.218	36.533	0.772	111.943	29.85	0	0	17.827	0	32.961
			108.481	19.91	1	0	8.936	0.508	0.282	4.591	28.163	0.218	36.482	0.772	111.859	29.924	0	0	17.578	0	33.03
			109.481	15.608	1	0	8.923	0.515	0.283	4.594	28.147	0.218	36.438	0.772	111.775	29.999	0	0	17.329	0	33.109
			110.481	15.362	1	0	8.911	0.521	0.283	4.597	28.131	0.219	36.394	0.773	111.692	30.073	0	0	17.087	0	33.187
			111.481	15.362	1	0	8.937	0.531	0.285	4.629	28.085	0.22	36.277	0.774	111.599	30.173	0	0	16.826	0	33.204
			112.481	15.362	1	0	8.953	0.541	0.286	4.654	28.042	0.222	36.172	0.775	111.506	30.272	0	0	16.553	0	33.234
			113.481	14.809	1	0	8.951	0.549	0.286	4.654	28.085	0.222	36.173	0.776	111.439	30.356	0	0	16.3	0	33.396
			114.481	14.809	1	0	8.953	0.557	0.286	4.657	28.119	0.223	36.169	0.777	111.372	30.439	0	0	16.06	0	33.549
			115.481	14.256	1	0	8.914	0.562	0.285	4.636	28.147	0.222	36.152	0.779	111.314	30.516	0	0	15.865	0	33.658
			116.481	14.256	1	0	8.901	0.567	0.285	4.64	28.113	0.223	36.047	0.78	111.27	30.588	0	0	15.699	0	33.624
			117.481	16.96	1	0	8.882	0.572	0.285	4.641	28.07	0.223	35.931	0.781	111.205	30.66	0	0	15.525	0	33.571
			118.481	16.96	1	0	8.88	0.577	0.286	4.651	28.029	0.224	35.85	0.782	111.146	30.718	0	0	15.4	0	33.546
			119.481	16.1	1	0	8.829	0.58	0.284	4.626	28.037	0.223	35.807	0.783	111.091	30.766	0	0	15.213	0	33.564
			120.481	16.1	1	0	8.816	0.589	0.284	4.625	28.051	0.223	35.72	0.785	111.033	30.839	0	0	14.966	0	33.563
			121.481	16.1	1	0	8.819	0.597	0.285	4.63	28.064	0.224	35.662	0.787	110.979	30.899	0	0	14.764	0	33.586
			122.481	18.435	1	0	8.777	0.6	0.283	4.601	28.121	0.223	35.705	0.788	110.949	30.931	0	0	14.638	0	33.709
			123.481	18.435	1	0	8.791	0.607	0.283	4.607	28.162	0.224	35.674	0.789	110.94	30.986	0	0	14.491	0	33.763
			124.481	18.804	1	0	8.772	0.607	0.282	4.582	28.256	0.223	35.706	0.791	111	30.989	0	0	14.461	0	33.817
			125.481	18.804	1	0	8.789	0.609	0.283	4.595	28.241	0.224	35.619	0.793	110.995	31.037	0	0	14.426	0	33.759
			126.481	19.848	1	0	8.823	0.612	0.284	4.62	28.214	0.226	35.509	0.795	110.99	31.085	0	0	14.42	0	33.664
			127.481	19.848	1	0	8.857	0.614	0.286	4.644	28.186	0.227	35.4	0.796	110.985	31.133	0	0	14.414	0	33.571
			128.481	20.34	1	0	8.882	0.618	0.286	4.656	28.203	0.228	35.346	0.798	111.031	31.154	0	0	14.377	0	33.522
			129.481	20.34	1	0	8.95	0.618	0.288	4.685	28.252	0.23	35.327	0.8	111.192	31.097	0	0	14.471	0	33.401
			130.481	17.513	1	0	9.019	0.619	0.29	4.713	28.303	0.232	35.313	0.801	111.352	31.039	0	0	14.566	0	33.286
			131.481	17.513	1	0	9.086	0.619	0.292	4.747	28.304	0.234	35.275	0.802	111.479	31.006	0	0	14.682	0	33.169
			132.481	16.653	1	0	9.154	0.619	0.294	4.782	28.308	0.236	35.242	0.803	111.606	30.972	0	0	14.799	0	33.061
			133.482	16.653	1	0	9.225	0.616	0.295	4.791	28.461	0.237	35.346	0.805	111.942	30.828	0	0	14.981	0	32.992
			134.482	16.653	1	0	9.295	0.615	0.296	4.811	28.555	0.239	35.414	0.806	112.098	30.747	0	0	15.12	0	32.969
			135.481	19.971	1	0	9.295	0.615	0.296	4.811	28.555	0.239	35.414	0.806	112.098	30.747	0	0	15.12	0	32.969
			136.481	19.971	1	0	9.39	0.614	0.298	4.847	28.628	0.241	35.456	0.807	112.254	30.665	0	0	15.3	0	32.903
			137.482	20.586	1	0	9.522	0.607	0.301	4.891	28.736	0.243	35.518	0.809	112.518	30.531	0	0	15.694	0	32.772
			138.482	17.083	1	0	9.52	0.601	0.3	4.877	28.779	0.243	35.545	0.81	112.626	30.478	0	0	15.849	0	32.719
			139.482	17.083	1	0	9.511	0.595	0.299	4.861	28.817	0.242	35.566	0.81	112.734	30.425	0	0	15.993	0	32.656
			140.482	18.128	1	0	9.502	0.589	0.298	4.845	28.855	0.242	35.587	0.811	112.842	30.373	0	0	16.14	0	32.59
			141.482	18.128	1	0	9.478	0.586	0.297	4.827	28.874	0.241	35.592	0.811	112.868	30.363	0	0	16.182	0	32.577
			142.482	16.776	1	0	9.46	0.583	0.296	4.812	28.894	0.24	35.599	0.812	112.894	30.353	0	0	16.235	0	32.566
			143.482	18.005	1	0	9.433	0.58	0.295	4.792	28.913	0.239	35.6	0.812	112.921	30.344	0	0	16.272	0	32.546
			144.482	18.005	1	0	9.43	0.575	0.294	4.784	28.934	0.239	35.582	0.813	112.997	30.296	0	0	16.396	0	32.427
			145.482	18.189	1	0	9.471	0.575	0.295	4.8	28.958	0.24	35.578	0.814	113.065	30.255	0	0	16.48	0	32.353
			146.482	18.189	1	0	9.512	0.574	0.296	4.816	28.982	0.241	35.576	0.815	113.132	30.214	0	0	16.565	0	32.282
			147.482	16.653	1	0	9.571	0.574	0.298	4.84	29.016	0.243	35.588	0.815	113.22	30.173	0	0	16.682	0	32.232
			148.482	18.312	1	0	9.556	0.574	0.297	4.832	29.018	0.242	35.594	0.815	113.224	30.18	0	0	16.66	0	32.252
			149.482	18.312	1	0	9.594	0.573	0.298	4.842	29.069	0.243	35.645	0.816	113.3	30.154	0	0	16.754	0	32.29
			150.482	20.155	1	0	9.628	0.566	0.298	4.837	29.16	0.243	35.744	0.816	113.458	30.08	0	0	17.007	0	32.313
			151.482	20.155	1	0	9.613	0.56	0.296	4.818	29.199	0.242	35.794	0.816	113.537	30.039	0	0	17.155	0	32.312
			152.482	19.357	1	0	9.63	0.562	0.297	4.826	29.216	0.242	35.809	0.816	113.558	30.033	0	0	17.132	0	32.331
			153.482	16.96	1	0	9.623	0.558	0.296	4.81	29.266	0.241	35.864	0.816	113.642	29.978	0	0	17.244	0	32.316
			154.482	16.96	1	0	9.644	0.561	0.297	4.824	29.262	0.242	35.864	0.816	113.658	29.973	0	0	17.197	0	32.315
			155.482	16.96	1	0	9.656	0.563	0.297	4.829	29.281	0.242	35.879	0.816	113.667	29.978	0	0	17.151	0	32.353
			156.482	17.82	1	0	9.65	0.565	0.297	4.825	29.3	0.242	35.896	0.816	113.676	29.982	0	0	17.073	0	32.393
			157.482	18.128	1	0	9.646	0.567	0.297	4.821	29.321	0.242	35.911	0.816	113.686	29.987	0	0	17.001	0	32.431
			158.482	18.128	1	0	9.655	0.569	0.297	4.83	29.307	0.243	35.89	0.817	113.646	30.017	0	0	16.97	0	32.45
			159.482	19.357	1	0	9.608	0.569	0.296	4.811	29.272	0.242	35.855	0.816	113.642	30.029	0	0	16.892	0	32.412
			160.482	19.357	1	0	9.561	0.569	0.295	4.793	29.239	0.241	35.821	0.816	113.637	30.04	0	0	16.815	0	32.376
			161.482	19.357	1	0	9.528	0.569	0.293	4.772	29.271	0.24	35.828	0.817	113.69	30.029	0	0	16.734	0	32.37
			162.482	19.357	1	0	9.495	0.57	0.292	4.751	29.304	0.239	35.836	0.818	113.744	30.017	0	0	16.654	0	32.366
			163.482	17.329	1	0	9.448	0.57	0.29	4.723	29.329	0.238	35.835	0.818	113.785	30.008	0	0	16.579	0	32.349
			164.482	17.82	1	0	9.365	0.569	0.288	4.681	29.326	0.236	35.814	0.819	113.799	30.017	0	0	16.46	0	32.328
			165.482	17.82	1	0	9.289	0.568	0.285	4.642	29.33	0.234	35.803	0.819	113.813	30.026	0	0	16.354	0	32.323
			166.482	17.82	1	0	9.191	0.567	0.282	4.587	29.363	0.231	35.824	0.82	113.827	30.036	0	0	16.208	0	32.37
			167.482	19.049	1	0	9.142	0.567	0.28	4.554	29.418	0.23	35.862	0.82	113.834	30.054	0	0	16.127	0	32.462
			168.482	18.742	1	0	9.134	0.567	0.279	4.54	29.481	0.229	35.892	0.821	113.834	30.05	0	0	16.113	0	32.502
			169.482	18.742	1	0	9.161	0.567	0.28	4.547	29.524	0.23	35.902	0.822	113.834	30.045	0	0	16.159	0	32.511
			170.482	17.636	1	0	9.128	0.562	0.278	4.516	29.595	0.228	35.971	0.823	113.897	29.985	0	0	16.232	0	32.511
			171.482	17.636	1	0	9.134	0.563	0.278	4.517	29.616	0.229	35.97	0.823	113.918	29.982	0	0	16.214	0	32.505
			172.482	17.759	1	0	9.086	0.555	0.275	4.472	29.704	0.227	36.063	0.824	114.062	29.886	0	0	16.361	0	32.475
			173.482	17.759	1	0	9.031	0.547	0.272	4.425	29.79	0.224	36.153	0.824	114.206	29.79	0	0	16.501	0	32.437
			174.482	15.854	1	0	9.035	0.545	0.272	4.42	29.819	0.224	36.17	0.824	114.245	29.761	0	0	16.59	0	32.408
			175.482	15.854	1	0	9.015	0.543	0.271	4.404	29.854	0.223	36.219	0.824	114.233	29.77	0	0	16.59	0	32.497
			176.482	15.731	1	0	8.98	0.542	0.269	4.38	29.89	0.222	36.271	0.824	114.221	29.78	0	0	16.559	0	32.593
			177.482	15.731	1	0	8.944	0.541	0.268	4.357	29.926	0.221	36.326	0.824	114.209	29.79	0	0	16.529	0	32.69
			178.482	13.396	1	0	8.898	0.539	0.266	4.32	30.013	0.219	36.441	0.824	114.209	29.79	0	0	16.497	0	32.866
			179.482	13.396	1	0	8.883	0.538	0.265	4.302	30.078	0.218	36.502	0.824	114.218	29.775	0	0	16.505	0	32.932
			180.482	13.703	1	0	8.859	0.537	0.263	4.28	30.144	0.217	36.566	0.824	114.228	29.761	0	0	16.497	0	33.005
			181.482	13.703	1	0	8.834	0.536	0.262	4.258	30.211	0.216	36.632	0.825	114.237	29.746	0	0	16.489	0	33.078
			182.482	16.284	1	0	8.794	0.534	0.261	4.238	30.201	0.215	36.622	0.825	114.237	29.737	0	0	16.476	0	33.041
			183.482	17.759	1	0	8.729	0.53	0.259	4.207	30.175	0.213	36.602	0.824	114.209	29.744	0	0	16.466	0	33.009
			184.482	17.759	1	0	8.67	0.527	0.257	4.179	30.148	0.212	36.582	0.824	114.18	29.751	0	0	16.466	0	32.976
			185.482	13.273	1	0	8.593	0.521	0.254	4.131	30.183	0.209	36.645	0.824	114.194	29.711	0	0	16.505	0	32.985
			186.483	12.782	1	0	8.497	0.51	0.251	4.074	30.191	0.206	36.741	0.822	114.237	29.61	0	0	16.659	0	32.926
			187.483	12.782	1	0	8.498	0.507	0.252	4.09	30.046	0.206	36.65	0.82	114.197	29.6	0	0	16.771	0	32.757
			188.483	17.575	1	0	8.495	0.503	0.252	4.105	29.906	0.206	36.563	0.818	114.156	29.591	0	0	16.877	0	32.594
			189.483	17.575	1	0	8.53	0.502	0.254	4.137	29.787	0.208	36.491	0.816	114.079	29.6	0	0	16.996	0	32.491
			190.483	16.653	1	0	8.528	0.5	0.255	4.143	29.725	0.208	36.472	0.815	113.971	29.624	0	0	17.062	0	32.493
			191.483	16.653	1	0	8.529	0.498	0.255	4.15	29.662	0.208	36.457	0.814	113.863	29.648	0	0	17.134	0	32.5
			192.483	15.24	1	0	8.514	0.496	0.255	4.148	29.601	0.207	36.443	0.812	113.755	29.672	0	0	17.173	0	32.507
			193.483	15.301	1	0	8.54	0.495	0.256	4.168	29.544	0.208	36.432	0.811	113.659	29.694	0	0	17.259	0	32.522
			194.483	15.301	1	0	8.589	0.498	0.259	4.207	29.462	0.209	36.392	0.81	113.516	29.758	0	0	17.261	0	32.577
			195.483	15.301	1	0	8.633	0.5	0.261	4.243	29.379	0.211	36.347	0.808	113.372	29.823	0	0	17.25	0	32.626
			196.483	15.547	1	0	8.694	0.503	0.264	4.289	29.293	0.213	36.303	0.807	113.228	29.888	0	0	17.274	0	32.675
			197.483	15.547	1	0	8.704	0.505	0.265	4.312	29.188	0.214	36.245	0.805	113.091	29.943	0	0	17.223	0	32.683
			198.483	15.547	1	0	8.623	0.502	0.263	4.281	29.098	0.212	36.219	0.803	113.036	29.95	0	0	17.164	0	32.64
			199.483	13.335	1	0	8.542	0.499	0.261	4.251	29.009	0.21	36.195	0.801	112.981	29.958	0	0	17.105	0	32.601
			200.483	14.379	1	0	8.505	0.501	0.261	4.25	28.9	0.209	36.1	0.801	112.844	30.022	0	0	16.97	0	32.566
			201.483	14.379	1	0	8.445	0.499	0.26	4.226	28.85	0.208	36.06	0.8	112.788	30.026	0	0	16.916	0	32.502
			202.483	19.664	1	0	8.514	0.505	0.264	4.29	28.694	0.211	35.929	0.799	112.558	30.124	0	0	16.849	0	32.479
			203.483	19.418	1	0	8.613	0.511	0.269	4.376	28.502	0.215	35.749	0.797	112.344	30.221	0	0	16.843	0	32.378
			204.483	19.418	1	0	8.652	0.512	0.272	4.42	28.349	0.216	35.63	0.796	112.233	30.254	0	0	16.889	0	32.245
			205.483	16.53	1	0	8.621	0.509	0.272	4.416	28.248	0.216	35.59	0.794	112.133	30.265	0	0	16.932	0	32.188
			206.483	16.53	1	0	8.585	0.506	0.271	4.41	28.149	0.215	35.548	0.792	112.033	30.277	0	0	16.967	0	32.126
			207.483	15.608	1	0	8.549	0.503	0.271	4.404	28.049	0.214	35.504	0.79	111.933	30.289	0	0	17.002	0	32.062
			208.483	15.608	1	0	8.585	0.503	0.273	4.442	27.924	0.215	35.419	0.788	111.838	30.305	0	0	17.075	0	31.95
			209.483	17.82	1	0	8.619	0.503	0.276	4.48	27.799	0.217	35.338	0.787	111.743	30.321	0	0	17.144	0	31.846
			210.483	17.82	1	0	8.618	0.502	0.276	4.494	27.699	0.217	35.26	0.786	111.681	30.334	0	0	17.175	0	31.737
			211.483	18.865	1	0	8.676	0.503	0.28	4.547	27.568	0.219	35.191	0.783	111.553	30.354	0	0	17.259	0	31.662
			212.483	18.865	1	0	8.722	0.506	0.282	4.585	27.507	0.22	35.182	0.782	111.451	30.388	0	0	17.235	0	31.716
			213.483	14.318	1	0	8.769	0.509	0.284	4.624	27.447	0.222	35.172	0.78	111.348	30.423	0	0	17.212	0	31.77
			214.483	14.318	1	0	8.815	0.513	0.287	4.662	27.388	0.223	35.162	0.779	111.246	30.458	0	0	17.189	0	31.823
			215.483	13.212	1	0	8.879	0.518	0.29	4.719	27.288	0.226	35.083	0.778	111.102	30.539	0	0	17.125	0	31.846
			216.483	13.212	1	0	8.931	0.523	0.293	4.767	27.203	0.228	35.006	0.777	110.984	30.604	0	0	17.065	0	31.844
			217.483	20.278	1	0	9.009	0.528	0.297	4.832	27.104	0.231	34.91	0.776	110.866	30.669	0	0	17.052	0	31.808
			218.483	22.798	1	0	9.034	0.531	0.298	4.851	27.089	0.232	34.91	0.776	110.808	30.695	0	0	17.002	0	31.859
			219.483	22.798	1	0	8.992	0.531	0.297	4.823	27.113	0.23	34.955	0.776	110.77	30.692	0	0	16.949	0	31.927
			220.483	17.144	1	0	8.967	0.532	0.296	4.813	27.103	0.229	34.956	0.775	110.705	30.72	0	0	16.864	0	31.977
			221.483	15.915	1	0	8.884	0.529	0.293	4.765	27.108	0.227	34.988	0.775	110.726	30.674	0	0	16.78	0	31.947
			222.483	15.915	1	0	8.938	0.533	0.296	4.805	27.067	0.229	34.948	0.774	110.668	30.69	0	0	16.78	0	31.919
			223.483	19.725	1	0	9.068	0.536	0.302	4.903	26.931	0.233	34.787	0.774	110.603	30.706	0	0	16.92	0	31.689
			224.483	19.725	1	0	9.099	0.538	0.303	4.928	26.892	0.235	34.755	0.774	110.563	30.72	0	0	16.919	0	31.663
			225.484	19.234	1	0	9.333	0.537	0.313	5.091	26.698	0.242	34.542	0.773	110.525	30.667	0	0	17.385	0	31.217
			226.483	19.234	1	0	9.37	0.541	0.317	5.161	26.46	0.245	34.241	0.773	110.508	30.665	0	0	17.332	0	30.71
			227.483	20.033	1	0	9.372	0.539	0.318	5.167	26.429	0.245	34.223	0.772	110.513	30.634	0	0	17.394	0	30.622
			228.483	20.033	1	0	9.412	0.541	0.322	5.243	26.167	0.249	33.912	0.772	110.501	30.6	0	0	17.403	0	30.03
			229.483	20.033	1	0	9.393	0.548	0.326	5.294	25.901	0.251	33.576	0.771	110.455	30.615	0	0	17.144	0	29.475
			230.483	20.033	1	0	9.376	0.555	0.329	5.346	25.64	0.254	33.248	0.771	110.41	30.629	0	0	16.894	0	28.918
			231.483	20.033	1	0	9.384	0.562	0.333	5.407	25.407	0.256	32.959	0.771	110.381	30.644	0	0	16.696	0	28.42
			232.483	21.938	1	0	9.944	0.603	0.344	5.601	26.189	0.268	33.663	0.778	110.625	30.591	0	0	16.49	0	29.676
			233.483	21.938	1	0	10.391	0.64	0.353	5.732	26.895	0.277	34.267	0.785	110.93	30.502	0	0	16.246	0	30.634
			234.483	16.161	1	0	10.839	0.676	0.361	5.878	27.503	0.286	34.724	0.792	111.218	30.413	0	0	16.032	0	31.295
			235.484	14.564	1	0	11.771	0.753	0.382	6.219	28.489	0.308	35.365	0.806	111.781	30.257	0	0	15.625	0	32.108
			236.483	14.564	1	0	11.771	0.753	0.382	6.219	28.489	0.308	35.365	0.806	111.781	30.257	0	0	15.625	0	32.108
			237.483	21.2	1	0	11.713	0.76	0.381	6.189	28.508	0.308	35.251	0.809	112.088	30.19	0	0	15.413	0	31.79
			238.483	27.038	1	0	11.657	0.767	0.379	6.158	28.532	0.308	35.141	0.812	112.395	30.123	0	0	15.206	0	31.475
			239.484	27.038	1	0	11.393	0.774	0.37	6.023	28.534	0.303	34.869	0.818	112.976	29.998	0	0	14.71	0	30.765
			240.484	27.038	1	0	11.23	0.77	0.365	5.931	28.548	0.299	34.809	0.82	113.182	29.952	0	0	14.576	0	30.577
			241.483	27.468	1	0	11.274	0.778	0.367	5.959	28.548	0.301	34.749	0.822	113.266	29.936	0	0	14.483	0	30.431
			242.484	27.468	1	0	11.033	0.783	0.358	5.826	28.593	0.297	34.533	0.828	113.719	29.864	0	0	14.096	0	29.905
			243.484	20.155	1	0	10.938	0.783	0.354	5.762	28.658	0.295	34.479	0.831	113.882	29.854	0	0	13.968	0	29.788
			244.484	20.155	1	0	10.844	0.783	0.35	5.699	28.729	0.292	34.43	0.834	114.045	29.845	0	0	13.843	0	29.679
			245.484	20.155	1	0	10.752	0.784	0.347	5.635	28.806	0.29	34.385	0.838	114.208	29.835	0	0	13.719	0	29.579
			246.484	35.149	1	0	10.624	0.78	0.342	5.564	28.82	0.287	34.32	0.84	114.285	29.842	0	0	13.613	0	29.477
			247.484	35.149	1	0	10.474	0.777	0.337	5.475	28.863	0.284	34.278	0.842	114.362	29.85	0	0	13.477	0	29.417
			248.484	39.328	1	0	10.313	0.774	0.331	5.383	28.895	0.28	34.227	0.844	114.439	29.857	0	0	13.326	0	29.339
			249.484	39.328	1	0	10.212	0.775	0.329	5.342	28.837	0.278	34.095	0.846	114.494	29.893	0	0	13.184	0	29.161
			250.484	39.328	1	0	10.212	0.775	0.329	5.342	28.837	0.278	34.095	0.846	114.494	29.893	0	0	13.184	0	29.161
			251.484	12.474	1	0	10.286	0.784	0.332	5.404	28.74	0.281	33.942	0.847	114.489	30.003	0	0	13.125	0	29.066
			252.484	12.474	1	0	10.267	0.785	0.331	5.388	28.774	0.281	33.941	0.848	114.539	30.025	0	0	13.084	0	29.102
			253.484	12.044	1	0	10.194	0.786	0.327	5.32	28.937	0.278	34.059	0.85	114.597	30.046	0	0	12.976	0	29.363
			254.484	12.044	1	0	10.194	0.786	0.327	5.32	28.937	0.278	34.059	0.85	114.597	30.046	0	0	12.976	0	29.363
			255.484	12.044	1	0	10.154	0.789	0.325	5.285	29.026	0.277	34.093	0.851	114.626	30.075	0	0	12.864	0	29.473
			256.484	12.044	1	0	10.104	0.794	0.319	5.195	29.397	0.273	34.363	0.855	114.676	30.14	0	0	12.72	0	30.084
			257.484	12.044	1	0	10.093	0.796	0.316	5.14	29.683	0.271	34.602	0.858	114.698	30.176	0	0	12.687	0	30.582
			258.484	12.843	1	0	10.181	0.797	0.317	5.15	29.888	0.272	34.787	0.859	114.712	30.212	0	0	12.776	0	30.977
			259.484	12.843	1	0	10.185	0.794	0.313	5.096	30.207	0.27	35.093	0.861	114.767	30.219	0	0	12.832	0	31.533
			260.484	12.843	1	0	10.195	0.791	0.31	5.044	30.537	0.268	35.407	0.862	114.823	30.226	0	0	12.895	0	32.093
			261.484	11.921	1	0	9.77	0.754	0.299	4.86	30.26	0.256	35.263	0.858	114.604	30.301	0	0	12.965	0	32.008
			262.484	11.921	1	0	9.343	0.713	0.287	4.666	30.004	0.245	35.159	0.853	114.391	30.353	0	0	13.097	0	31.939
			263.484	11.491	1	0	8.87	0.673	0.273	4.435	29.818	0.231	35.169	0.848	114.177	30.406	0	0	13.178	0	32.046
			264.484	11.491	1	0	8.401	0.633	0.259	4.208	29.59	0.218	35.155	0.842	113.964	30.459	0	0	13.273	0	32.084
			265.484	18.066	1	0	7.925	0.593	0.245	3.982	29.308	0.204	35.104	0.835	113.751	30.512	0	0	13.371	0	32.033
			266.484	18.066	1	0	7.916	0.587	0.246	4	29.109	0.204	35.051	0.83	113.446	30.603	0	0	13.477	0	32.085
			267.484	19.357	1	0	7.906	0.582	0.247	4.018	28.912	0.204	34.996	0.826	113.141	30.694	0	0	13.586	0	32.134
			268.484	19.357	1	0	7.904	0.577	0.248	4.039	28.729	0.204	34.947	0.822	112.827	30.785	0	0	13.709	0	32.19
			269.484	23.044	1	0	7.902	0.571	0.25	4.06	28.547	0.204	34.898	0.818	112.513	30.876	0	0	13.836	0	32.244
			270.484	23.044	1	0	7.918	0.566	0.251	4.089	28.374	0.205	34.857	0.814	112.237	30.938	0	0	13.986	0	32.266
			271.484	21.262	1	0	7.915	0.564	0.251	4.088	28.356	0.204	34.881	0.813	112.2	30.922	0	0	14.033	0	32.273
			272.484	21.262	1	0	7.94	0.559	0.253	4.122	28.187	0.205	34.837	0.809	111.943	30.983	0	0	14.198	0	32.286
			273.484	21.262	1	0	7.985	0.555	0.256	4.155	28.096	0.206	34.854	0.806	111.824	30.969	0	0	14.379	0	32.282
			274.484	14.072	1	0	7.99	0.551	0.256	4.167	28.008	0.206	34.88	0.803	111.697	30.959	0	0	14.506	0	32.296
			275.484	14.256	1	0	8.015	0.546	0.258	4.19	27.917	0.206	34.904	0.8	111.569	30.95	0	0	14.674	0	32.307
			276.484	14.256	1	0	8.041	0.542	0.259	4.213	27.828	0.206	34.929	0.797	111.441	30.941	0	0	14.845	0	32.32
			277.484	13.15	1	0	8.104	0.543	0.261	4.248	27.823	0.208	34.965	0.796	111.381	30.943	0	0	14.916	0	32.388
			278.484	13.15	1	0	8.195	0.542	0.265	4.315	27.688	0.211	34.887	0.794	111.285	30.941	0	0	15.118	0	32.252
			279.484	13.642	1	0	8.298	0.541	0.27	4.384	27.589	0.213	34.849	0.792	111.189	30.938	0	0	15.345	0	32.181
			280.484	13.642	1	0	8.405	0.54	0.274	4.453	27.504	0.216	34.824	0.79	111.093	30.936	0	0	15.578	0	32.133
			281.484	14.564	1	0	8.33	0.531	0.27	4.396	27.561	0.213	34.94	0.789	111.117	30.855	0	0	15.689	0	32.164
			282.484	14.564	1	0	8.254	0.522	0.267	4.339	27.614	0.21	35.053	0.788	111.141	30.773	0	0	15.801	0	32.188
			283.484	14.379	1	0	8.152	0.514	0.263	4.269	27.668	0.207	35.175	0.787	111.12	30.691	0	0	15.866	0	32.224
			284.484	14.379	1	0	8.049	0.505	0.258	4.198	27.72	0.203	35.298	0.785	111.098	30.61	0	0	15.931	0	32.256
			285.484	15.362	1	0	7.954	0.499	0.255	4.147	27.69	0.2	35.356	0.783	110.973	30.61	0	0	15.939	0	32.322
			286.484	15.362	1	0	7.859	0.493	0.252	4.095	27.658	0.197	35.416	0.781	110.849	30.61	0	0	15.946	0	32.389
			287.484	15.977	1	0	7.764	0.487	0.249	4.048	27.6	0.194	35.44	0.779	110.767	30.61	0	0	15.954	0	32.397
			288.484	15.977	1	0	7.669	0.48	0.246	4	27.54	0.191	35.464	0.777	110.685	30.61	0	0	15.961	0	32.404
			289.484	14.195	1	0	7.573	0.474	0.243	3.952	27.478	0.188	35.489	0.774	110.604	30.61	0	0	15.969	0	32.41
			290.484	15.547	1	0	7.607	0.475	0.245	3.986	27.376	0.19	35.414	0.773	110.474	30.641	0	0	16.006	0	32.345
			291.484	15.547	1	0	7.634	0.476	0.247	4.016	27.273	0.191	35.343	0.772	110.345	30.672	0	0	16.029	0	32.289
			292.485	19.541	1	0	7.703	0.48	0.251	4.088	27.062	0.193	35.194	0.769	110.103	30.737	0	0	16.054	0	32.172
			293.485	19.295	1	0	7.745	0.482	0.254	4.13	26.954	0.195	35.115	0.768	109.99	30.771	0	0	16.056	0	32.111
			294.485	19.295	1	0	7.776	0.485	0.256	4.166	26.841	0.196	35.036	0.766	109.88	30.804	0	0	16.033	0	32.051
			295.485	11.614	1	0	7.806	0.488	0.258	4.203	26.73	0.198	34.958	0.765	109.769	30.838	0	0	16.01	0	31.99
			296.485	11.614	1	0	7.858	0.491	0.26	4.231	26.757	0.199	35.003	0.764	109.729	30.823	0	0	15.991	0	32.058
			297.485	11.368	1	0	7.91	0.495	0.262	4.259	26.782	0.2	35.046	0.764	109.688	30.809	0	0	15.973	0	32.123
			298.485	11.368	1	0	7.944	0.499	0.263	4.278	26.804	0.201	35.085	0.764	109.657	30.795	0	0	15.918	0	32.181
			299.485	17.206	1	0	7.977	0.503	0.264	4.297	26.825	0.202	35.123	0.764	109.625	30.78	0	0	15.864	0	32.235
			300.485	17.206	1	0	7.99	0.506	0.265	4.307	26.826	0.202	35.139	0.763	109.556	30.795	0	0	15.782	0	32.298
			301.485	15.854	1	0	8.015	0.51	0.266	4.32	26.855	0.203	35.196	0.763	109.518	30.816	0	0	15.702	0	32.441
			302.485	15.854	1	0	8.029	0.515	0.266	4.328	26.882	0.203	35.252	0.763	109.47	30.838	0	0	15.602	0	32.583
			303.485	15.854	1	0	8.053	0.519	0.267	4.34	26.911	0.203	35.312	0.762	109.422	30.859	0	0	15.523	0	32.729
			304.485	17.882	1	0	8.101	0.524	0.269	4.369	26.927	0.205	35.342	0.762	109.383	30.876	0	0	15.472	0	32.823
			305.485	17.697	1	0	8.153	0.53	0.271	4.406	26.908	0.207	35.291	0.762	109.321	30.907	0	0	15.386	0	32.814
			306.485	17.697	1	0	8.204	0.536	0.273	4.443	26.886	0.209	35.238	0.763	109.258	30.938	0	0	15.3	0	32.8
			307.485	17.882	1	0	8.273	0.54	0.276	4.484	26.893	0.211	35.199	0.764	109.257	30.957	0	0	15.306	0	32.781
			308.485	17.882	1	0	8.32	0.547	0.277	4.5	26.984	0.212	35.277	0.765	109.22	30.98	0	0	15.198	0	32.967
			309.485	17.759	1	0	8.272	0.548	0.274	4.455	27.105	0.21	35.404	0.766	109.255	30.955	0	0	15.099	0	33.132
			310.485	17.759	1	0	8.226	0.548	0.271	4.41	27.231	0.208	35.536	0.766	109.29	30.929	0	0	15.002	0	33.303
			311.485	17.759	1	0	8.219	0.552	0.272	4.421	27.161	0.209	35.418	0.767	109.264	30.962	0	0	14.887	0	33.178
			312.485	17.759	1	0	8.212	0.556	0.273	4.432	27.092	0.209	35.301	0.767	109.239	30.994	0	0	14.773	0	33.053
			313.485	16.53	1	0	8.22	0.561	0.273	4.447	27.054	0.21	35.205	0.768	109.269	31.034	0	0	14.659	0	32.976
			314.485	16.53	1	0	8.227	0.566	0.274	4.462	27.015	0.211	35.11	0.769	109.299	31.073	0	0	14.546	0	32.896
			315.485	16.53	1	0	8.209	0.565	0.273	4.433	27.128	0.21	35.193	0.771	109.457	31.027	0	0	14.517	0	32.958
			316.485	16.837	1	0	8.191	0.565	0.271	4.405	27.242	0.209	35.278	0.772	109.615	30.98	0	0	14.489	0	33.02
			317.485	16.837	1	0	8.232	0.569	0.272	4.417	27.322	0.21	35.32	0.774	109.684	30.962	0	0	14.472	0	33.069
			318.485	17.39	1	0	8.273	0.572	0.272	4.429	27.401	0.211	35.363	0.775	109.754	30.943	0	0	14.456	0	33.117
			319.485	17.39	1	0	8.306	0.576	0.273	4.437	27.478	0.212	35.4	0.776	109.824	30.925	0	0	14.424	0	33.155
			320.485	19.787	1	0	8.31	0.577	0.272	4.427	27.554	0.212	35.439	0.778	109.9	30.904	0	0	14.412	0	33.187
			321.485	19.787	1	0	8.317	0.577	0.272	4.42	27.63	0.212	35.473	0.779	109.977	30.883	0	0	14.405	0	33.211
			322.485	21.507	1	0	8.276	0.575	0.269	4.381	27.728	0.21	35.535	0.78	110.102	30.839	0	0	14.388	0	33.234
			323.485	21.507	1	0	8.226	0.575	0.267	4.34	27.813	0.209	35.567	0.782	110.207	30.813	0	0	14.318	0	33.243
			324.485	14.011	1	0	8.167	0.574	0.264	4.296	27.892	0.207	35.592	0.784	110.311	30.788	0	0	14.23	0	33.24
			325.485	14.011	1	0	8.11	0.573	0.262	4.253	27.974	0.205	35.616	0.785	110.413	30.762	0	0	14.147	0	33.237
			326.485	12.904	1	0	8.133	0.577	0.262	4.257	28.054	0.206	35.625	0.787	110.52	30.748	0	0	14.087	0	33.239
			327.485	12.904	1	0	8.148	0.58	0.262	4.261	28.09	0.207	35.613	0.789	110.617	30.744	0	0	14.057	0	33.217
			328.485	13.089	1	0	8.186	0.582	0.263	4.28	28.11	0.208	35.575	0.79	110.715	30.739	0	0	14.07	0	33.154
			329.485	13.089	1	0	8.188	0.581	0.263	4.276	28.132	0.208	35.57	0.791	110.772	30.735	0	0	14.088	0	33.138
			330.485	13.888	1	0	8.248	0.583	0.265	4.307	28.15	0.21	35.532	0.792	110.873	30.73	0	0	14.135	0	33.074
			331.485	13.888	1	0	8.223	0.577	0.263	4.271	28.265	0.208	35.619	0.794	111.057	30.658	0	0	14.255	0	33.082
			332.485	17.267	1	0	8.201	0.569	0.261	4.241	28.352	0.207	35.664	0.795	111.208	30.579	0	0	14.402	0	33.008
			333.485	17.267	1	0	8.179	0.562	0.259	4.21	28.439	0.206	35.706	0.796	111.359	30.5	0	0	14.552	0	32.928
			334.485	16.776	1	0	8.147	0.554	0.257	4.181	28.483	0.205	35.72	0.797	111.465	30.432	0	0	14.706	0	32.82
			335.485	16.776	1	0	8.126	0.546	0.256	4.159	28.513	0.204	35.719	0.798	111.556	30.365	0	0	14.882	0	32.685
			336.485	16.776	1	0	8.078	0.537	0.253	4.115	28.584	0.202	35.797	0.798	111.671	30.284	0	0	15.054	0	32.647
			337.485	13.15	1	0	8.001	0.527	0.25	4.063	28.618	0.199	35.859	0.798	111.731	30.219	0	0	15.174	0	32.61
			338.485	13.15	1	0	7.901	0.518	0.246	3.996	28.672	0.196	35.952	0.798	111.791	30.154	0	0	15.251	0	32.616
			339.485	12.72	1	0	7.757	0.509	0.24	3.909	28.714	0.192	36.021	0.797	111.868	30.09	0	0	15.246	0	32.584
			340.485	12.72	1	0	7.713	0.506	0.239	3.888	28.69	0.19	36.016	0.797	111.87	30.075	0	0	15.237	0	32.542
			341.485	18.189	1	0	7.75	0.509	0.241	3.917	28.633	0.192	36	0.795	111.791	30.116	0	0	15.215	0	32.595
			342.485	18.189	1	0	7.808	0.512	0.243	3.956	28.585	0.193	35.997	0.794	111.712	30.157	0	0	15.236	0	32.67
			343.485	19.971	1	0	7.858	0.516	0.245	3.99	28.541	0.195	35.998	0.793	111.633	30.197	0	0	15.239	0	32.749
			344.486	19.971	1	0	7.966	0.521	0.25	4.069	28.411	0.198	35.961	0.79	111.484	30.25	0	0	15.289	0	32.797
			345.486	12.474	1	0	8.052	0.524	0.254	4.131	28.309	0.2	35.896	0.789	111.427	30.269	0	0	15.355	0	32.738
			346.486	13.396	1	0	8.14	0.528	0.258	4.194	28.212	0.203	35.836	0.787	111.369	30.289	0	0	15.422	0	32.686
			347.486	13.396	1	0	8.185	0.527	0.26	4.226	28.148	0.204	35.809	0.786	111.359	30.279	0	0	15.517	0	32.627
			348.486	14.072	1	0	8.149	0.522	0.259	4.204	28.136	0.203	35.837	0.785	111.379	30.243	0	0	15.599	0	32.595
			349.486	14.871	1	0	8.107	0.517	0.257	4.181	28.12	0.202	35.867	0.784	111.398	30.207	0	0	15.673	0	32.565
			350.486	14.871	1	0	8.066	0.512	0.256	4.157	28.102	0.2	35.895	0.783	111.417	30.171	0	0	15.748	0	32.531
			351.486	13.888	1	0	8.024	0.507	0.254	4.133	28.083	0.199	35.922	0.782	111.436	30.135	0	0	15.824	0	32.494
			352.486	13.888	1	0	8.074	0.509	0.256	4.164	28.056	0.2	35.95	0.78	111.335	30.166	0	0	15.874	0	32.595
			353.486	11.614	1	0	8.11	0.51	0.258	4.188	28.029	0.201	35.971	0.779	111.235	30.197	0	0	15.895	0	32.685
			354.486	11.614	1	0	8.157	0.512	0.259	4.216	28.017	0.202	36.008	0.778	111.134	30.229	0	0	15.938	0	32.798
			355.486	17.329	1	0	8.204	0.513	0.261	4.243	28.006	0.203	36.045	0.777	111.033	30.26	0	0	15.981	0	32.913
			356.486	17.329	1	0	8.13	0.51	0.26	4.221	27.879	0.201	35.967	0.775	110.897	30.293	0	0	15.949	0	32.83
			357.486	16.776	1	0	8.056	0.506	0.258	4.198	27.752	0.2	35.89	0.773	110.76	30.327	0	0	15.917	0	32.747
			358.486	16.776	1	0	7.967	0.503	0.256	4.165	27.638	0.198	35.837	0.771	110.623	30.361	0	0	15.853	0	32.703
			359.486	18.312	1	0	7.952	0.504	0.256	4.169	27.573	0.198	35.78	0.771	110.536	30.405	0	0	15.763	0	32.691
			360.486	20.954	1	0	7.925	0.502	0.257	4.174	27.426	0.197	35.715	0.768	110.378	30.437	0	0	15.786	0	32.631
			361.486	20.954	1	0	7.99	0.508	0.261	4.243	27.244	0.2	35.583	0.766	110.139	30.535	0	0	15.724	0	32.603
			362.486	20.954	1	0	8.041	0.514	0.265	4.305	27.063	0.202	35.456	0.763	109.902	30.632	0	0	15.634	0	32.582
			363.486	14.809	1	0	8.091	0.52	0.269	4.367	26.885	0.204	35.328	0.761	109.666	30.73	0	0	15.546	0	32.557
			364.486	14.072	1	0	8.09	0.525	0.27	4.385	26.801	0.205	35.29	0.759	109.513	30.795	0	0	15.403	0	32.617
			365.486	14.072	1	0	8.079	0.53	0.27	4.396	26.725	0.205	35.261	0.758	109.373	30.86	0	0	15.244	0	32.691
			366.486	14.072	1	0	8.077	0.535	0.271	4.411	26.654	0.205	35.212	0.757	109.263	30.919	0	0	15.103	0	32.723
			367.486	16.714	1	0	8.084	0.539	0.272	4.427	26.605	0.206	35.21	0.756	109.148	30.973	0	0	14.99	0	32.822
			368.486	15.854	1	0	8.126	0.545	0.275	4.47	26.526	0.207	35.162	0.754	109.014	31.043	0	0	14.898	0	32.875
			369.486	15.854	1	0	8.21	0.552	0.279	4.532	26.469	0.21	35.14	0.753	108.863	31.113	0	0	14.882	0	32.968
			370.486	15.854	1	0	8.288	0.558	0.282	4.59	26.413	0.212	35.118	0.752	108.712	31.182	0	0	14.855	0	33.061
			371.486	15.608	1	0	8.291	0.559	0.283	4.6	26.371	0.212	35.107	0.751	108.64	31.198	0	0	14.841	0	33.071
			372.486	15.608	1	0	8.314	0.56	0.284	4.62	26.335	0.213	35.098	0.75	108.619	31.194	0	0	14.85	0	33.053
			373.486	16.223	1	0	8.347	0.561	0.286	4.645	26.301	0.214	35.089	0.75	108.598	31.189	0	0	14.876	0	33.035
			374.486	16.223	1	0	8.376	0.562	0.287	4.669	26.268	0.215	35.08	0.749	108.577	31.185	0	0	14.896	0	33.017
			375.486	20.586	1	0	8.378	0.562	0.288	4.679	26.214	0.215	35.06	0.748	108.524	31.194	0	0	14.903	0	32.999
			376.486	20.586	1	0	8.337	0.562	0.287	4.667	26.153	0.214	35.042	0.746	108.433	31.212	0	0	14.844	0	32.997
			377.486	20.647	1	0	8.296	0.561	0.286	4.654	26.093	0.213	35.026	0.745	108.343	31.231	0	0	14.786	0	32.998
			378.486	20.647	1	0	8.252	0.561	0.285	4.638	26.037	0.212	35.013	0.744	108.252	31.25	0	0	14.721	0	33.005
			379.486	16.161	1	0	8.282	0.565	0.288	4.675	25.948	0.214	34.941	0.743	108.134	31.294	0	0	14.668	0	32.968
			380.486	16.161	1	0	8.325	0.569	0.29	4.718	25.865	0.215	34.87	0.742	108.016	31.338	0	0	14.639	0	32.934
			381.487	16.223	1	0	8.388	0.578	0.294	4.787	25.732	0.218	34.739	0.741	107.779	31.449	0	0	14.513	0	32.918
			382.486	16.223	1	0	8.388	0.578	0.294	4.787	25.732	0.218	34.739	0.741	107.779	31.449	0	0	14.513	0	32.918
			383.486	18.865	1	0	8.382	0.58	0.295	4.799	25.656	0.219	34.658	0.74	107.709	31.473	0	0	14.451	0	32.827
			384.486	18.865	1	0	8.375	0.582	0.296	4.812	25.579	0.219	34.575	0.74	107.64	31.497	0	0	14.388	0	32.731
			385.486	18.435	1	0	8.368	0.584	0.297	4.824	25.501	0.219	34.491	0.739	107.57	31.521	0	0	14.325	0	32.634
			386.486	18.435	1	0	8.362	0.586	0.297	4.837	25.425	0.22	34.409	0.739	107.5	31.545	0	0	14.263	0	32.538
			387.486	19.725	1	0	8.404	0.589	0.299	4.86	25.448	0.221	34.435	0.739	107.493	31.548	0	0	14.257	0	32.592
			388.486	19.725	1	0	8.452	0.593	0.3	4.886	25.472	0.222	34.46	0.739	107.486	31.55	0	0	14.262	0	32.645
			389.486	19.541	1	0	8.489	0.596	0.302	4.906	25.489	0.223	34.479	0.739	107.479	31.552	0	0	14.247	0	32.687
			390.486	19.541	1	0	8.525	0.599	0.303	4.927	25.507	0.224	34.497	0.739	107.472	31.555	0	0	14.232	0	32.728
			391.486	19.48	1	0	8.493	0.6	0.302	4.905	25.529	0.223	34.499	0.74	107.481	31.564	0	0	14.147	0	32.749
			392.486	19.48	1	0	8.462	0.602	0.3	4.883	25.553	0.222	34.502	0.741	107.491	31.574	0	0	14.063	0	32.771
			393.486	19.111	1	0	8.437	0.603	0.299	4.865	25.579	0.222	34.5	0.741	107.491	31.584	0	0	13.99	0	32.786
			394.486	19.111	1	0	8.412	0.604	0.298	4.847	25.606	0.221	34.499	0.742	107.491	31.593	0	0	13.918	0	32.803
			395.486	19.111	1	0	8.447	0.606	0.299	4.864	25.625	0.222	34.464	0.744	107.556	31.586	0	0	13.95	0	32.735
			396.487	18.128	1	0	8.495	0.605	0.3	4.88	25.689	0.224	34.446	0.746	107.716	31.556	0	0	14.031	0	32.655
			397.487	18.128	1	0	8.551	0.609	0.302	4.916	25.682	0.226	34.371	0.747	107.769	31.564	0	0	14.04	0	32.549
			398.487	17.267	1	0	8.566	0.609	0.302	4.918	25.719	0.226	34.345	0.749	107.863	31.54	0	0	14.06	0	32.465
			399.487	17.267	1	0	8.618	0.61	0.304	4.947	25.722	0.228	34.271	0.751	107.956	31.517	0	0	14.14	0	32.301
			400.487	17.267	1	0	8.677	0.61	0.306	4.98	25.726	0.23	34.201	0.752	108.05	31.493	0	0	14.23	0	32.143
			401.487	18.189	1	0	8.691	0.605	0.306	4.972	25.791	0.23	34.228	0.754	108.215	31.409	0	0	14.368	0	32.046
			402.487	18.558	1	0	8.654	0.599	0.303	4.932	25.863	0.229	34.274	0.755	108.328	31.346	0	0	14.436	0	32.014
			403.487	18.558	1	0	8.616	0.594	0.301	4.893	25.935	0.227	34.318	0.756	108.441	31.284	0	0	14.504	0	31.979
			404.487	18.558	1	0	8.581	0.589	0.299	4.855	26.007	0.226	34.363	0.757	108.553	31.222	0	0	14.577	0	31.943
			405.487	18.128	1	0	8.585	0.588	0.298	4.848	26.054	0.226	34.355	0.758	108.604	31.214	0	0	14.596	0	31.917
			406.487	18.128	1	0	8.596	0.588	0.298	4.84	26.128	0.226	34.378	0.76	108.692	31.198	0	0	14.617	0	31.93
			407.487	18.558	1	0	8.607	0.588	0.297	4.833	26.203	0.226	34.402	0.762	108.781	31.181	0	0	14.637	0	31.943
			408.487	18.558	1	0	8.616	0.586	0.296	4.817	26.306	0.226	34.435	0.764	108.884	31.162	0	0	14.698	0	31.965
			409.487	18.189	1	0	8.624	0.584	0.295	4.801	26.41	0.226	34.469	0.766	108.987	31.142	0	0	14.759	0	31.987
			410.487	18.189	1	0	8.662	0.583	0.295	4.804	26.497	0.227	34.474	0.769	109.091	31.123	0	0	14.869	0	31.96
			411.487	18.128	1	0	8.684	0.58	0.296	4.812	26.508	0.228	34.455	0.769	109.174	31.087	0	0	14.981	0	31.864
			412.487	18.128	1	0	8.724	0.575	0.296	4.82	26.566	0.228	34.465	0.771	109.331	31.022	0	0	15.168	0	31.764
			413.487	19.111	1	0	8.742	0.571	0.296	4.812	26.64	0.229	34.498	0.772	109.489	30.957	0	0	15.319	0	31.705
			414.487	22.183	1	0	8.778	0.566	0.296	4.812	26.724	0.229	34.549	0.774	109.647	30.892	0	0	15.503	0	31.675
			415.487	22.183	1	0	8.814	0.562	0.296	4.812	26.811	0.229	34.602	0.775	109.805	30.827	0	0	15.691	0	31.648
			416.487	17.452	1	0	8.798	0.559	0.294	4.788	26.888	0.228	34.656	0.776	109.935	30.788	0	0	15.737	0	31.667
			417.487	15.24	1	0	8.763	0.556	0.293	4.758	26.93	0.227	34.67	0.777	110.035	30.755	0	0	15.772	0	31.628
			418.487	15.24	1	0	8.721	0.552	0.291	4.725	26.969	0.226	34.681	0.778	110.135	30.723	0	0	15.796	0	31.584
			419.487	15.24	1	0	8.679	0.549	0.289	4.692	27.008	0.225	34.691	0.779	110.234	30.69	0	0	15.819	0	31.538
			420.487	18.742	1	0	8.69	0.547	0.288	4.689	27.053	0.225	34.69	0.78	110.297	30.674	0	0	15.885	0	31.506
			421.487	18.619	1	0	8.715	0.546	0.288	4.689	27.121	0.225	34.727	0.781	110.369	30.651	0	0	15.953	0	31.528
			422.487	18.619	1	0	8.709	0.546	0.288	4.676	27.176	0.225	34.745	0.782	110.441	30.627	0	0	15.966	0	31.518
			423.487	17.329	1	0	8.696	0.545	0.287	4.659	27.228	0.224	34.761	0.783	110.522	30.604	0	0	15.964	0	31.504
			424.487	17.329	1	0	8.683	0.544	0.286	4.643	27.28	0.224	34.777	0.784	110.603	30.581	0	0	15.962	0	31.491
			425.487	19.48	1	0	8.737	0.552	0.287	4.669	27.341	0.226	34.789	0.786	110.638	30.588	0	0	15.816	0	31.546
			426.487	19.049	1	0	8.79	0.561	0.289	4.696	27.397	0.227	34.797	0.787	110.673	30.595	0	0	15.672	0	31.591
			427.487	19.049	1	0	8.854	0.569	0.291	4.729	27.451	0.229	34.797	0.789	110.689	30.602	0	0	15.552	0	31.622
			428.487	17.267	1	0	8.917	0.578	0.293	4.761	27.502	0.231	34.792	0.79	110.706	30.609	0	0	15.433	0	31.643
			429.487	17.267	1	0	8.862	0.578	0.29	4.723	27.551	0.23	34.801	0.792	110.766	30.602	0	0	15.34	0	31.646
			430.487	17.267	1	0	8.811	0.577	0.288	4.685	27.614	0.228	34.852	0.792	110.803	30.588	0	0	15.264	0	31.709
			431.487	14.379	1	0	8.695	0.578	0.283	4.602	27.745	0.225	34.913	0.795	110.863	30.588	0	0	15.054	0	31.811
			432.487	14.686	1	0	8.667	0.582	0.282	4.584	27.787	0.225	34.893	0.796	110.831	30.639	0	0	14.881	0	31.873
			433.487	14.686	1	0	8.69	0.587	0.283	4.603	27.773	0.226	34.842	0.797	110.798	30.687	0	0	14.798	0	31.875
			434.487	14.686	1	0	8.634	0.589	0.281	4.574	27.774	0.225	34.767	0.799	110.743	30.739	0	0	14.664	0	31.837
			435.487	18.189	1	0	8.655	0.594	0.282	4.592	27.759	0.226	34.712	0.8	110.707	30.79	0	0	14.576	0	31.837
			436.487	18.189	1	0	8.58	0.59	0.28	4.548	27.762	0.224	34.68	0.801	110.712	30.785	0	0	14.532	0	31.769
			437.487	16.591	1	0	8.48	0.587	0.276	4.496	27.744	0.222	34.623	0.801	110.75	30.78	0	0	14.447	0	31.658
			438.487	16.591	1	0	8.382	0.584	0.273	4.443	27.73	0.219	34.569	0.802	110.789	30.775	0	0	14.362	0	31.553
			439.487	16.591	1	0	8.337	0.584	0.272	4.415	27.757	0.218	34.61	0.802	110.837	30.749	0	0	14.288	0	31.579
			440.487	21.323	1	0	8.316	0.583	0.271	4.399	27.79	0.217	34.661	0.802	110.885	30.723	0	0	14.255	0	31.622
			441.487	21.323	1	0	8.27	0.583	0.268	4.364	27.856	0.215	34.754	0.802	110.933	30.696	0	0	14.177	0	31.735
			442.487	21.938	1	0	8.236	0.585	0.266	4.332	27.952	0.214	34.866	0.802	110.937	30.696	0	0	14.092	0	31.926
			443.487	21.938	1	0	8.173	0.586	0.264	4.296	27.981	0.212	34.914	0.801	110.875	30.732	0	0	13.946	0	32.068
			444.487	14.686	1	0	8.132	0.588	0.263	4.275	27.979	0.211	34.926	0.801	110.813	30.768	0	0	13.838	0	32.151
			445.488	14.686	1	0	8.029	0.591	0.26	4.224	27.974	0.208	34.946	0.8	110.688	30.84	0	0	13.59	0	32.307
			446.487	15.424	1	0	8.029	0.591	0.26	4.224	27.974	0.208	34.946	0.8	110.688	30.84	0	0	13.59	0	32.307
			447.487	15.424	1	0	8.055	0.591	0.261	4.245	27.932	0.209	34.908	0.8	110.626	30.857	0	0	13.624	0	32.272
			448.488	15.424	1	0	8.097	0.592	0.263	4.281	27.846	0.21	34.826	0.8	110.501	30.891	0	0	13.673	0	32.192
			449.487	13.826	1	0	8.097	0.592	0.263	4.281	27.846	0.21	34.826	0.8	110.501	30.891	0	0	13.673	0	32.192
			450.488	13.826	1	0	8.089	0.59	0.263	4.281	27.81	0.21	34.825	0.799	110.441	30.883	0	0	13.709	0	32.175
			451.488	12.659	1	0	8.061	0.588	0.262	4.263	27.818	0.209	34.867	0.798	110.443	30.859	0	0	13.721	0	32.2
			452.488	12.659	1	0	8.061	0.585	0.262	4.261	27.819	0.209	34.906	0.797	110.446	30.835	0	0	13.781	0	32.221
			453.488	14.133	1	0	8.061	0.582	0.262	4.259	27.82	0.208	34.945	0.796	110.448	30.811	0	0	13.842	0	32.242
			454.488	15.485	1	0	8.108	0.583	0.264	4.294	27.752	0.21	34.912	0.795	110.441	30.814	0	0	13.912	0	32.192
			455.488	15.485	1	0	8.078	0.576	0.264	4.288	27.652	0.209	34.876	0.793	110.376	30.823	0	0	14.024	0	32.134
			456.488	15.485	1	0	8.073	0.569	0.265	4.304	27.5	0.209	34.78	0.791	110.311	30.833	0	0	14.183	0	31.974
			457.488	14.932	1	0	8.058	0.562	0.265	4.313	27.351	0.209	34.692	0.788	110.256	30.843	0	0	14.329	0	31.825
			458.488	14.932	1	0	7.952	0.55	0.262	4.254	27.303	0.206	34.7	0.787	110.232	30.826	0	0	14.447	0	31.781
			459.488	14.379	1	0	7.951	0.546	0.262	4.258	27.251	0.206	34.686	0.786	110.194	30.819	0	0	14.549	0	31.734
			460.488	14.379	1	0	7.915	0.544	0.261	4.238	27.245	0.205	34.691	0.785	110.2	30.811	0	0	14.549	0	31.723
			461.488	16.714	1	0	7.881	0.539	0.26	4.234	27.119	0.204	34.645	0.783	110.141	30.804	0	0	14.633	0	31.619
			462.488	16.714	1	0	7.865	0.538	0.26	4.234	27.06	0.203	34.627	0.781	110.096	30.828	0	0	14.631	0	31.624
			463.488	16.714	1	0	7.857	0.538	0.26	4.228	27.07	0.203	34.637	0.782	110.074	30.85	0	0	14.599	0	31.68
			464.488	16.714	1	0	7.878	0.539	0.261	4.249	27.014	0.204	34.652	0.78	110.028	30.879	0	0	14.618	0	31.752
			465.488	16.161	1	0	7.876	0.54	0.261	4.246	27.03	0.204	34.665	0.78	110.009	30.899	0	0	14.598	0	31.809
			466.488	16.161	1	0	7.905	0.542	0.262	4.262	27.043	0.204	34.706	0.779	109.988	30.925	0	0	14.587	0	31.926
			467.488	16.346	1	0	7.981	0.545	0.265	4.307	27.039	0.206	34.718	0.779	109.94	30.95	0	0	14.634	0	31.997
			468.488	16.346	1	0	8.051	0.549	0.267	4.347	27.041	0.208	34.736	0.778	109.886	30.976	0	0	14.668	0	32.079
			469.488	20.647	1	0	8.077	0.551	0.269	4.375	26.967	0.209	34.653	0.778	109.81	31.024	0	0	14.662	0	32.025
			470.488	20.647	1	0	8.08	0.553	0.27	4.391	26.888	0.21	34.563	0.778	109.733	31.073	0	0	14.615	0	31.959
			471.488	23.044	1	0	8.083	0.554	0.27	4.398	26.863	0.21	34.537	0.778	109.654	31.11	0	0	14.598	0	31.977
			472.488	23.044	1	0	8.111	0.554	0.272	4.42	26.828	0.211	34.497	0.778	109.573	31.147	0	0	14.629	0	31.971
			473.488	15.178	1	0	8.171	0.555	0.273	4.446	26.866	0.213	34.527	0.778	109.557	31.15	0	0	14.724	0	32.027
			474.488	15.178	1	0	8.225	0.554	0.276	4.484	26.815	0.214	34.473	0.778	109.557	31.145	0	0	14.846	0	31.927
			475.488	13.703	1	0	8.285	0.553	0.278	4.521	26.782	0.216	34.442	0.778	109.564	31.14	0	0	14.978	0	31.865
			476.488	13.703	1	0	8.346	0.552	0.28	4.558	26.753	0.218	34.416	0.777	109.571	31.136	0	0	15.113	0	31.812
			477.488	15.362	1	0	8.366	0.551	0.281	4.575	26.707	0.219	34.366	0.777	109.605	31.124	0	0	15.197	0	31.703
			478.488	15.362	1	0	8.333	0.545	0.279	4.543	26.765	0.217	34.44	0.777	109.698	31.066	0	0	15.28	0	31.719
			479.488	15.67	1	0	8.286	0.54	0.277	4.504	26.813	0.215	34.503	0.777	109.791	31.008	0	0	15.337	0	31.717
			480.488	15.67	1	0	8.238	0.535	0.275	4.465	26.86	0.213	34.566	0.777	109.884	30.95	0	0	15.395	0	31.713
			481.488	15.67	1	0	8.191	0.531	0.273	4.431	26.888	0.212	34.6	0.777	109.951	30.915	0	0	15.425	0	31.701
			482.488	17.943	1	0	8.165	0.531	0.272	4.427	26.828	0.211	34.538	0.777	109.9	30.955	0	0	15.366	0	31.661
			483.488	17.39	1	0	8.135	0.532	0.272	4.421	26.767	0.211	34.472	0.776	109.849	30.994	0	0	15.3	0	31.615
			484.488	17.39	1	0	8.095	0.532	0.271	4.411	26.699	0.211	34.396	0.776	109.798	31.034	0	0	15.217	0	31.553
			485.488	17.39	1	0	8.042	0.529	0.269	4.376	26.718	0.209	34.405	0.777	109.81	31.022	0	0	15.204	0	31.539
			486.488	16.223	1	0	7.975	0.528	0.267	4.348	26.662	0.207	34.375	0.776	109.752	31.043	0	0	15.116	0	31.518
			487.488	18.066	1	0	7.919	0.526	0.265	4.31	26.69	0.205	34.433	0.775	109.747	31.038	0	0	15.059	0	31.601
			488.488	18.066	1	0	7.834	0.523	0.261	4.251	26.755	0.203	34.502	0.775	109.757	31.027	0	0	14.992	0	31.688
			489.488	19.295	1	0	7.874	0.526	0.263	4.284	26.702	0.204	34.48	0.774	109.697	31.049	0	0	14.974	0	31.698
			490.488	18.742	1	0	7.913	0.529	0.265	4.317	26.649	0.205	34.458	0.773	109.637	31.07	0	0	14.955	0	31.707
			491.488	18.742	1	0	7.92	0.53	0.266	4.321	26.655	0.205	34.473	0.773	109.592	31.08	0	0	14.951	0	31.749
			492.488	18.742	1	0	7.944	0.53	0.266	4.333	26.666	0.206	34.499	0.773	109.57	31.09	0	0	14.977	0	31.81
			493.488	12.904	1	0	7.942	0.528	0.266	4.33	26.663	0.206	34.517	0.772	109.58	31.068	0	0	15.035	0	31.799
			494.488	12.167	1	0	7.94	0.526	0.266	4.327	26.659	0.205	34.536	0.772	109.589	31.046	0	0	15.094	0	31.787
			495.488	12.167	1	0	7.972	0.525	0.268	4.354	26.594	0.206	34.494	0.771	109.582	31.032	0	0	15.175	0	31.691
			496.488	12.167	1	0	7.998	0.525	0.269	4.378	26.536	0.207	34.458	0.77	109.553	31.018	0	0	15.247	0	31.606
			497.488	15.67	1	0	8.025	0.524	0.271	4.401	26.479	0.208	34.424	0.769	109.525	31.003	0	0	15.32	0	31.523
			498.488	15.67	1	0	8.052	0.523	0.272	4.42	26.454	0.209	34.43	0.768	109.474	30.994	0	0	15.388	0	31.516
			499.488	15.178	1	0	8.087	0.523	0.273	4.443	26.428	0.21	34.434	0.767	109.429	30.984	0	0	15.472	0	31.506
			500.489	15.178	1	0	8.176	0.522	0.277	4.501	26.364	0.212	34.432	0.766	109.381	30.965	0	0	15.676	0	31.467
			501.488	18.681	1	0	8.176	0.522	0.277	4.501	26.364	0.212	34.432	0.766	109.381	30.965	0	0	15.676	0	31.467
			502.488	18.681	1	0	8.182	0.519	0.277	4.505	26.347	0.212	34.435	0.765	109.455	30.919	0	0	15.762	0	31.389
			503.489	18.926	1	0	8.185	0.514	0.278	4.514	26.269	0.212	34.408	0.763	109.609	30.828	0	0	15.922	0	31.178
			504.489	18.926	1	0	8.199	0.516	0.279	4.532	26.228	0.213	34.366	0.763	109.565	30.859	0	0	15.882	0	31.167
			505.489	14.133	1	0	8.225	0.518	0.28	4.557	26.179	0.214	34.314	0.763	109.515	30.891	0	0	15.866	0	31.137
			506.489	15.055	1	0	8.25	0.521	0.282	4.582	26.131	0.215	34.262	0.763	109.465	30.922	0	0	15.849	0	31.107
			507.489	15.055	1	0	8.355	0.523	0.287	4.668	25.988	0.219	34.069	0.763	109.467	30.91	0	0	15.963	0	30.767
			508.489	15.055	1	0	8.519	0.53	0.296	4.806	25.773	0.225	33.785	0.763	109.409	30.946	0	0	16.081	0	30.353
			509.489	18.742	1	0	8.653	0.536	0.301	4.902	25.703	0.23	33.688	0.763	109.352	30.982	0	0	16.14	0	30.261
			510.489	18.312	1	0	8.788	0.543	0.307	4.998	25.639	0.235	33.599	0.763	109.294	31.018	0	0	16.2	0	30.181
			511.489	18.312	1	0	8.911	0.551	0.311	5.059	25.732	0.238	33.645	0.765	109.39	31.001	0	0	16.175	0	30.255
			512.489	20.033	1	0	9.017	0.555	0.313	5.088	25.908	0.24	33.787	0.767	109.609	30.907	0	0	16.252	0	30.358
			513.489	20.033	1	0	9.124	0.559	0.315	5.118	26.085	0.242	33.93	0.769	109.827	30.814	0	0	16.333	0	30.462
			514.489	20.709	1	0	9.246	0.563	0.317	5.152	26.277	0.244	34.092	0.771	110.045	30.72	0	0	16.436	0	30.598
			515.489	20.709	1	0	9.276	0.566	0.317	5.148	26.398	0.245	34.178	0.772	110.195	30.665	0	0	16.4	0	30.659
			516.489	16.591	1	0	9.419	0.569	0.319	5.189	26.612	0.247	34.342	0.775	110.443	30.552	0	0	16.542	0	30.764
			517.489	18.619	1	0	9.702	0.597	0.324	5.262	27.169	0.253	34.778	0.781	110.659	30.512	0	0	16.258	0	31.49
			518.489	18.619	1	0	9.936	0.622	0.327	5.323	27.621	0.257	35.125	0.786	110.824	30.495	0	0	15.965	0	32.084
			519.489	21.262	1	0	10.19	0.649	0.332	5.392	28.076	0.263	35.44	0.792	111.056	30.456	0	0	15.705	0	32.57
			520.489	21.569	1	0	10.436	0.675	0.336	5.461	28.494	0.268	35.71	0.798	111.288	30.416	0	0	15.453	0	32.967
			521.489	21.569	1	0	10.739	0.704	0.343	5.571	28.849	0.275	35.937	0.803	111.506	30.388	0	0	15.247	0	33.301
			522.489	28.574	1	0	10.774	0.712	0.343	5.58	28.923	0.276	35.906	0.806	111.639	30.393	0	0	15.141	0	33.26
			523.489	28.574	1	0	10.79	0.719	0.343	5.584	28.976	0.278	35.853	0.808	111.771	30.398	0	0	15.011	0	33.181
			524.489	23.044	1	0	10.807	0.726	0.344	5.587	29.027	0.279	35.8	0.811	111.903	30.402	0	0	14.883	0	33.1
			525.489	23.044	1	0	10.779	0.732	0.342	5.558	29.119	0.278	35.773	0.814	112.052	30.4	0	0	14.726	0	33.05
			526.489	18.988	1	0	10.758	0.738	0.34	5.534	29.212	0.278	35.748	0.817	112.221	30.398	0	0	14.582	0	33.004
			527.489	18.988	1	0	10.678	0.739	0.338	5.492	29.218	0.277	35.666	0.819	112.349	30.398	0	0	14.443	0	32.867
			528.489	19.049	1	0	10.573	0.74	0.334	5.436	29.233	0.275	35.59	0.821	112.493	30.393	0	0	14.295	0	32.731
			529.489	19.049	1	0	10.47	0.74	0.331	5.379	29.254	0.272	35.52	0.824	112.637	30.388	0	0	14.15	0	32.605
			530.489	19.049	1	0	10.36	0.74	0.327	5.317	29.287	0.27	35.458	0.826	112.76	30.384	0	0	13.996	0	32.492
			531.489	19.049	1	0	10.352	0.744	0.326	5.303	29.352	0.27	35.445	0.828	112.845	30.386	0	0	13.912	0	32.473
			532.489	26.915	1	0	10.376	0.751	0.327	5.324	29.323	0.272	35.352	0.829	112.838	30.435	0	0	13.816	0	32.395
			533.489	27.038	1	0	10.381	0.758	0.328	5.333	29.311	0.273	35.267	0.831	112.832	30.484	0	0	13.697	0	32.33
			534.489	27.038	1	0	10.387	0.765	0.329	5.342	29.299	0.274	35.181	0.833	112.825	30.532	0	0	13.579	0	32.264
			535.489	27.038	1	0	10.365	0.764	0.326	5.299	29.471	0.272	35.304	0.835	112.934	30.495	0	0	13.575	0	32.41
			536.489	27.038	1	0	10.387	0.77	0.325	5.286	29.628	0.272	35.383	0.837	113.081	30.449	0	0	13.494	0	32.46
			537.489	16.1	1	0	10.353	0.768	0.322	5.235	29.816	0.27	35.516	0.84	113.194	30.411	0	0	13.475	0	32.622
			538.489	15.424	1	0	10.19	0.759	0.313	5.092	30.142	0.264	35.812	0.842	113.21	30.426	0	0	13.429	0	33.149
			539.489	15.424	1	0	10.079	0.76	0.307	4.99	30.426	0.259	36.031	0.844	113.242	30.446	0	0	13.262	0	33.545
			540.489	15.424	1	0	10.063	0.765	0.305	4.953	30.619	0.258	36.131	0.847	113.348	30.442	0	0	13.146	0	33.698
			541.489	15.424	1	0	9.998	0.767	0.301	4.896	30.777	0.256	36.222	0.85	113.381	30.464	0	0	13.041	0	33.882
			542.489	13.457	1	0	9.946	0.766	0.3	4.874	30.757	0.255	36.195	0.85	113.261	30.538	0	0	12.987	0	33.965
			543.489	13.396	1	0	9.894	0.765	0.298	4.851	30.738	0.254	36.17	0.85	113.141	30.612	0	0	12.934	0	34.049
			544.489	13.396	1	0	9.842	0.763	0.296	4.821	30.756	0.252	36.182	0.85	113.096	30.665	0	0	12.904	0	34.159
			545.489	13.396	1	0	9.833	0.76	0.296	4.816	30.756	0.252	36.18	0.85	113.033	30.718	0	0	12.933	0	34.244
			546.489	19.111	1	0	9.825	0.758	0.296	4.81	30.757	0.251	36.178	0.85	112.971	30.771	0	0	12.961	0	34.329
			547.489	19.111	1	0	9.816	0.756	0.295	4.805	30.757	0.251	36.176	0.85	112.909	30.823	0	0	12.99	0	34.414
			548.489	19.664	1	0	9.579	0.724	0.289	4.702	30.561	0.245	36.08	0.847	112.81	30.821	0	0	13.224	0	34.256
			549.489	19.664	1	0	9.289	0.693	0.282	4.578	30.326	0.238	35.943	0.844	112.729	30.819	0	0	13.403	0	34.023
			550.489	16.223	1	0	8.992	0.662	0.274	4.454	30.048	0.23	35.761	0.84	112.647	30.816	0	0	13.588	0	33.705
			551.49	15.793	1	0	8.418	0.603	0.26	4.23	29.354	0.217	35.27	0.832	112.429	30.852	0	0	13.96	0	32.885
			552.49	15.793	1	0	8.396	0.598	0.26	4.228	29.266	0.216	35.254	0.83	112.357	30.857	0	0	14.041	0	32.858
			553.489	15.793	1	0	8.396	0.598	0.26	4.228	29.266	0.216	35.254	0.83	112.357	30.857	0	0	14.041	0	32.858
			554.489	16.653	1	0	8.389	0.593	0.26	4.233	29.185	0.216	35.241	0.828	112.285	30.862	0	0	14.147	0	32.835
			555.49	16.653	1	0	8.329	0.583	0.26	4.231	28.936	0.214	35.123	0.824	112.072	30.895	0	0	14.289	0	32.675
			556.49	16.407	1	0	8.277	0.578	0.26	4.225	28.768	0.213	35.017	0.822	111.93	30.924	0	0	14.324	0	32.535
			557.49	16.407	1	0	8.293	0.577	0.261	4.239	28.723	0.214	34.997	0.821	111.832	30.95	0	0	14.366	0	32.543
			558.49	15.67	1	0	8.31	0.577	0.262	4.254	28.681	0.215	34.978	0.82	111.734	30.977	0	0	14.412	0	32.554
			559.49	18.435	1	0	8.33	0.574	0.261	4.247	28.779	0.214	35.132	0.819	111.669	30.979	0	0	14.517	0	32.803
			560.49	18.435	1	0	8.35	0.571	0.261	4.241	28.878	0.213	35.287	0.818	111.604	30.982	0	0	14.624	0	33.052
			561.49	18.435	1	0	8.272	0.565	0.257	4.184	28.961	0.21	35.411	0.818	111.578	30.977	0	0	14.654	0	33.227
			562.49	15.301	1	0	8.194	0.558	0.254	4.127	29.045	0.207	35.537	0.817	111.551	30.972	0	0	14.684	0	33.402
			563.49	12.966	1	0	8.136	0.552	0.253	4.107	28.946	0.206	35.512	0.815	111.503	30.97	0	0	14.735	0	33.341
			564.49	12.966	1	0	8.078	0.546	0.251	4.087	28.845	0.204	35.485	0.813	111.455	30.967	0	0	14.787	0	33.276
			565.49	12.966	1	0	8.07	0.546	0.252	4.1	28.719	0.204	35.419	0.811	111.388	30.984	0	0	14.789	0	33.195
			566.49	15.67	1	0	8.08	0.545	0.253	4.12	28.614	0.205	35.363	0.809	111.339	30.992	0	0	14.831	0	33.114
			567.49	15.915	1	0	7.992	0.54	0.25	4.069	28.626	0.202	35.421	0.808	111.388	30.932	0	0	14.806	0	33.096
			568.49	15.915	1	0	7.888	0.535	0.247	4.012	28.619	0.199	35.471	0.807	111.422	30.876	0	0	14.75	0	33.07
			569.49	15.915	1	0	7.794	0.526	0.243	3.954	28.642	0.196	35.547	0.806	111.501	30.797	0	0	14.808	0	33.034
			570.49	14.748	1	0	7.73	0.522	0.241	3.912	28.682	0.194	35.628	0.805	111.564	30.734	0	0	14.82	0	33.046
			571.49	14.748	1	0	7.743	0.52	0.243	3.948	28.455	0.195	35.478	0.802	111.444	30.767	0	0	14.897	0	32.852
			572.49	15.055	1	0	7.775	0.518	0.246	3.998	28.199	0.196	35.303	0.799	111.323	30.799	0	0	15.011	0	32.617
			573.49	15.055	1	0	7.807	0.516	0.249	4.049	27.95	0.198	35.132	0.796	111.202	30.832	0	0	15.126	0	32.387
			574.49	12.659	1	0	7.8	0.511	0.25	4.06	27.815	0.198	35.075	0.793	111.098	30.818	0	0	15.275	0	32.25
			575.49	12.659	1	0	7.753	0.505	0.249	4.047	27.697	0.197	35.046	0.79	111.01	30.804	0	0	15.347	0	32.159
			576.49	12.659	1	0	7.683	0.5	0.247	4.019	27.603	0.195	35.039	0.788	110.921	30.79	0	0	15.375	0	32.101
			577.49	12.659	1	0	7.613	0.494	0.245	3.991	27.506	0.193	35.029	0.785	110.833	30.776	0	0	15.402	0	32.039
			578.49	17.39	1	0	7.632	0.497	0.247	4.009	27.464	0.193	35.077	0.783	110.729	30.795	0	0	15.356	0	32.158
			579.49	17.39	1	0	7.701	0.5	0.249	4.056	27.411	0.195	35.1	0.781	110.608	30.813	0	0	15.41	0	32.237
			580.49	17.759	1	0	7.77	0.502	0.252	4.103	27.361	0.197	35.125	0.779	110.487	30.832	0	0	15.465	0	32.319
			581.49	17.759	1	0	7.843	0.505	0.256	4.159	27.266	0.199	35.113	0.777	110.364	30.862	0	0	15.52	0	32.36
			582.49	9.832	1	0	7.867	0.505	0.258	4.192	27.128	0.2	35.042	0.774	110.295	30.853	0	0	15.591	0	32.227
			583.49	9.832	1	0	7.89	0.504	0.26	4.226	26.986	0.201	34.969	0.772	110.225	30.843	0	0	15.661	0	32.091
			584.49	10.016	1	0	7.913	0.503	0.262	4.259	26.848	0.202	34.897	0.769	110.155	30.834	0	0	15.731	0	31.956
			585.49	10.016	1	0	7.935	0.502	0.264	4.288	26.73	0.202	34.857	0.767	110.153	30.792	0	0	15.813	0	31.819
			586.49	20.893	1	0	7.996	0.501	0.266	4.323	26.711	0.203	34.923	0.765	110.218	30.727	0	0	15.974	0	31.817
			587.49	22.306	1	0	8.059	0.499	0.268	4.358	26.697	0.204	34.994	0.763	110.283	30.662	0	0	16.139	0	31.823
			588.49	22.306	1	0	8.117	0.498	0.27	4.391	26.681	0.205	35.062	0.761	110.348	30.597	0	0	16.293	0	31.825
			589.49	16.96	1	0	8.147	0.496	0.271	4.404	26.683	0.206	35.131	0.76	110.374	30.555	0	0	16.426	0	31.859
			590.49	16.96	1	0	8.196	0.498	0.274	4.45	26.581	0.208	35.041	0.759	110.381	30.543	0	0	16.46	0	31.701
			591.49	15.117	1	0	8.227	0.5	0.276	4.486	26.478	0.209	34.948	0.758	110.388	30.531	0	0	16.458	0	31.54
			592.49	15.117	1	0	8.252	0.502	0.277	4.507	26.453	0.21	34.941	0.757	110.476	30.474	0	0	16.433	0	31.445
			593.49	17.513	1	0	8.286	0.502	0.28	4.545	26.337	0.211	34.841	0.756	110.472	30.452	0	0	16.497	0	31.245
			594.49	18.435	1	0	8.281	0.502	0.278	4.526	26.431	0.21	34.958	0.756	110.57	30.382	0	0	16.493	0	31.324
			595.49	18.435	1	0	8.307	0.502	0.278	4.523	26.531	0.21	35.076	0.756	110.669	30.313	0	0	16.549	0	31.403
			596.49	19.541	1	0	8.326	0.502	0.278	4.517	26.631	0.21	35.196	0.757	110.769	30.243	0	0	16.594	0	31.486
			597.49	19.541	1	0	8.282	0.5	0.276	4.482	26.681	0.209	35.265	0.757	110.808	30.212	0	0	16.549	0	31.542
			598.49	19.848	1	0	8.338	0.504	0.278	4.518	26.671	0.21	35.257	0.756	110.729	30.26	0	0	16.553	0	31.619
			599.49	19.848	1	0	8.383	0.507	0.28	4.55	26.65	0.212	35.235	0.756	110.65	30.308	0	0	16.535	0	31.674
			600.49	19.295	1	0	8.422	0.51	0.282	4.579	26.623	0.213	35.202	0.756	110.568	30.356	0	0	16.507	0	31.712
			601.49	18.865	1	0	8.462	0.514	0.283	4.609	26.595	0.214	35.168	0.756	110.486	30.404	0	0	16.479	0	31.748
			602.49	18.865	1	0	8.413	0.514	0.281	4.564	26.703	0.213	35.25	0.758	110.59	30.365	0	0	16.379	0	31.82
			603.49	18.865	1	0	8.337	0.514	0.277	4.504	26.82	0.21	35.345	0.759	110.693	30.327	0	0	16.227	0	31.911
			604.491	17.82	1	0	8.236	0.519	0.272	4.429	26.973	0.207	35.432	0.761	110.808	30.32	0	0	15.86	0	32.061
			605.491	16.776	1	0	8.195	0.523	0.271	4.406	27.007	0.207	35.432	0.762	110.853	30.344	0	0	15.654	0	32.115
			606.491	16.776	1	0	8.18	0.528	0.271	4.399	27.027	0.206	35.419	0.763	110.899	30.368	0	0	15.502	0	32.147
			607.49	15.24	1	0	8.18	0.528	0.271	4.399	27.027	0.206	35.419	0.763	110.899	30.368	0	0	15.502	0	32.147
			608.491	15.24	1	0	8.098	0.532	0.268	4.356	27.048	0.205	35.376	0.765	111.007	30.404	0	0	15.216	0	32.151
			609.491	17.022	1	0	8.029	0.533	0.265	4.316	27.068	0.203	35.369	0.765	111.069	30.416	0	0	15.075	0	32.161
			610.491	17.022	1	0	7.978	0.533	0.264	4.287	27.08	0.202	35.354	0.766	111.081	30.442	0	0	14.976	0	32.18
			611.491	13.888	1	0	7.935	0.533	0.262	4.253	27.148	0.201	35.387	0.767	111.084	30.456	0	0	14.9	0	32.257
			612.491	13.888	1	0	7.894	0.532	0.26	4.22	27.219	0.199	35.423	0.768	111.086	30.471	0	0	14.825	0	32.337
			613.491	13.396	1	0	7.849	0.532	0.257	4.183	27.298	0.198	35.469	0.77	111.088	30.485	0	0	14.745	0	32.434
			614.491	13.396	1	0	7.785	0.532	0.255	4.139	27.367	0.196	35.504	0.771	111.072	30.504	0	0	14.628	0	32.521
			615.491	13.396	1	0	7.725	0.533	0.252	4.099	27.42	0.195	35.51	0.772	110.985	30.557	0	0	14.504	0	32.617
			616.491	15.793	1	0	7.669	0.533	0.25	4.063	27.467	0.193	35.511	0.773	110.911	30.61	0	0	14.388	0	32.705
			617.491	15.424	1	0	7.614	0.533	0.248	4.027	27.518	0.192	35.516	0.775	110.837	30.663	0	0	14.274	0	32.799
			618.491	15.424	1	0	7.577	0.534	0.246	4.004	27.546	0.191	35.5	0.776	110.755	30.72	0	0	14.181	0	32.867
			619.491	15.424	1	0	7.581	0.535	0.247	4.014	27.498	0.192	35.442	0.776	110.703	30.748	0	0	14.172	0	32.821
			620.491	14.318	1	0	7.553	0.535	0.246	4.001	27.485	0.191	35.411	0.776	110.65	30.774	0	0	14.122	0	32.811
			621.491	14.318	1	0	7.539	0.535	0.246	3.996	27.462	0.191	35.367	0.776	110.596	30.799	0	0	14.098	0	32.781
			622.491	13.888	1	0	7.508	0.535	0.245	3.991	27.391	0.191	35.252	0.777	110.465	30.881	0	0	14.024	0	32.729
			623.491	13.888	1	0	7.55	0.539	0.248	4.028	27.312	0.192	35.172	0.777	110.404	30.908	0	0	14.012	0	32.655
			624.491	13.888	1	0	7.575	0.543	0.25	4.063	27.187	0.194	35.022	0.776	110.265	30.992	0	0	13.95	0	32.558
			625.491	15.117	1	0	7.57	0.547	0.251	4.079	27.089	0.195	34.91	0.776	110.125	31.075	0	0	13.833	0	32.521
			626.491	15.731	1	0	7.564	0.551	0.252	4.094	26.992	0.195	34.799	0.776	109.986	31.159	0	0	13.718	0	32.484
			627.491	15.731	1	0	7.561	0.552	0.252	4.091	27.005	0.195	34.789	0.776	109.965	31.175	0	0	13.697	0	32.495
			628.491	15.731	1	0	7.558	0.553	0.251	4.088	27.018	0.195	34.779	0.777	109.944	31.191	0	0	13.677	0	32.506
			629.491	14.809	1	0	7.57	0.553	0.252	4.092	27.035	0.196	34.773	0.777	109.923	31.208	0	0	13.684	0	32.525
			630.491	14.809	1	0	7.581	0.554	0.252	4.096	27.052	0.196	34.768	0.778	109.902	31.224	0	0	13.691	0	32.543
			631.491	14.748	1	0	7.605	0.557	0.253	4.116	27.023	0.197	34.728	0.778	109.879	31.247	0	0	13.656	0	32.524
			632.491	14.748	1	0	7.601	0.557	0.253	4.115	27.01	0.197	34.735	0.778	109.875	31.245	0	0	13.652	0	32.532
			633.491	16.284	1	0	7.598	0.557	0.253	4.115	27.001	0.197	34.741	0.777	109.87	31.243	0	0	13.652	0	32.537
			634.491	16.284	1	0	7.596	0.556	0.253	4.115	26.993	0.197	34.747	0.777	109.865	31.24	0	0	13.652	0	32.543
			635.491	16.284	1	0	7.594	0.556	0.253	4.115	26.984	0.197	34.753	0.776	109.861	31.238	0	0	13.652	0	32.548
			636.491	16.284	1	0	7.573	0.556	0.253	4.108	26.958	0.196	34.738	0.776	109.775	31.256	0	0	13.621	0	32.553
			637.491	16.284	1	0	7.551	0.556	0.252	4.1	26.932	0.196	34.724	0.776	109.689	31.275	0	0	13.591	0	32.558
			638.491	19.418	1	0	7.533	0.555	0.252	4.093	26.906	0.195	34.712	0.775	109.603	31.294	0	0	13.566	0	32.566
			639.491	19.418	1	0	7.515	0.555	0.251	4.087	26.88	0.195	34.7	0.775	109.517	31.312	0	0	13.541	0	32.576
			640.491	18.804	1	0	7.531	0.555	0.252	4.101	26.85	0.195	34.672	0.774	109.453	31.327	0	0	13.563	0	32.553
			641.491	18.804	1	0	7.501	0.555	0.251	4.089	26.821	0.194	34.678	0.773	109.38	31.335	0	0	13.507	0	32.576
			642.491	13.519	1	0	7.492	0.556	0.251	4.086	26.81	0.194	34.675	0.773	109.374	31.337	0	0	13.477	0	32.575
			643.491	13.519	1	0	7.49	0.557	0.252	4.09	26.776	0.194	34.668	0.772	109.333	31.341	0	0	13.456	0	32.574
			644.491	13.888	1	0	7.493	0.557	0.252	4.101	26.723	0.194	34.657	0.771	109.262	31.349	0	0	13.444	0	32.57
			645.491	13.888	1	0	7.501	0.558	0.253	4.107	26.715	0.195	34.66	0.771	109.27	31.346	0	0	13.444	0	32.572
			646.491	15.731	1	0	7.501	0.558	0.253	4.115	26.667	0.195	34.644	0.77	109.222	31.356	0	0	13.434	0	32.56
			647.491	15.731	1	0	7.502	0.559	0.254	4.123	26.621	0.195	34.628	0.769	109.162	31.365	0	0	13.428	0	32.551
			648.491	15.424	1	0	7.51	0.559	0.254	4.135	26.574	0.195	34.614	0.768	109.088	31.375	0	0	13.433	0	32.544
			649.491	15.424	1	0	7.502	0.559	0.254	4.133	26.554	0.195	34.627	0.767	109.021	31.38	0	0	13.421	0	32.573
			650.491	15.424	1	0	7.462	0.555	0.252	4.105	26.58	0.193	34.711	0.766	109.055	31.322	0	0	13.437	0	32.61
			651.491	13.396	1	0	7.423	0.552	0.251	4.076	26.606	0.192	34.796	0.765	109.088	31.265	0	0	13.453	0	32.649
			652.491	13.396	1	0	7.385	0.548	0.249	4.048	26.633	0.19	34.886	0.763	109.136	31.207	0	0	13.473	0	32.694
			653.491	13.15	1	0	7.348	0.545	0.247	4.021	26.66	0.188	34.978	0.762	109.184	31.15	0	0	13.494	0	32.741
			654.491	13.15	1	0	7.322	0.541	0.246	4.004	26.653	0.187	35.012	0.761	109.153	31.138	0	0	13.546	0	32.766
			655.492	13.15	1	0	7.282	0.533	0.245	3.979	26.625	0.186	35.063	0.759	109.091	31.114	0	0	13.674	0	32.783
			656.491	16.038	1	0	7.282	0.533	0.245	3.979	26.625	0.186	35.063	0.759	109.091	31.114	0	0	13.674	0	32.783
			657.492	16.223	1	0	7.331	0.531	0.248	4.037	26.416	0.188	34.909	0.757	108.944	31.128	0	0	13.805	0	32.549
			658.492	16.223	1	0	7.408	0.534	0.253	4.114	26.207	0.191	34.708	0.755	108.8	31.154	0	0	13.883	0	32.271
			659.491	16.223	1	0	7.408	0.534	0.253	4.114	26.207	0.191	34.708	0.755	108.8	31.154	0	0	13.883	0	32.271
			660.492	15.67	1	0	7.511	0.535	0.26	4.227	25.869	0.195	34.413	0.752	108.582	31.174	0	0	14.044	0	31.815
			661.492	15.67	1	0	7.534	0.531	0.261	4.252	25.77	0.196	34.335	0.751	108.539	31.159	0	0	14.193	0	31.647
			662.492	16.1	1	0	7.557	0.527	0.263	4.277	25.673	0.197	34.259	0.749	108.496	31.145	0	0	14.345	0	31.483
			663.492	16.1	1	0	7.562	0.52	0.263	4.273	25.68	0.197	34.321	0.748	108.58	31.042	0	0	14.53	0	31.4
			664.492	13.027	1	0	7.568	0.514	0.263	4.269	25.686	0.196	34.382	0.747	108.664	30.939	0	0	14.719	0	31.314
			665.492	13.027	1	0	7.561	0.508	0.262	4.256	25.702	0.195	34.457	0.746	108.748	30.835	0	0	14.89	0	31.249
			666.492	13.15	1	0	7.59	0.503	0.262	4.261	25.74	0.195	34.547	0.745	108.882	30.718	0	0	15.096	0	31.191
			667.492	13.15	1	0	7.65	0.504	0.264	4.296	25.738	0.197	34.559	0.745	108.863	30.711	0	0	15.179	0	31.204
			668.492	17.575	1	0	7.716	0.505	0.266	4.333	25.743	0.198	34.58	0.744	108.844	30.703	0	0	15.273	0	31.231
			669.492	17.575	1	0	7.773	0.506	0.268	4.366	25.748	0.2	34.601	0.744	108.824	30.696	0	0	15.349	0	31.26
			670.492	17.82	1	0	7.779	0.509	0.269	4.369	25.766	0.2	34.614	0.744	108.805	30.713	0	0	15.298	0	31.317
			671.492	17.82	1	0	7.878	0.507	0.272	4.427	25.745	0.202	34.633	0.743	108.815	30.668	0	0	15.531	0	31.27
			672.492	21.016	1	0	7.922	0.509	0.274	4.454	25.74	0.204	34.625	0.743	108.809	30.672	0	0	15.576	0	31.269
			673.492	22.245	1	0	7.974	0.508	0.276	4.485	25.725	0.205	34.625	0.743	108.819	30.651	0	0	15.689	0	31.232
			674.492	22.245	1	0	8.021	0.505	0.277	4.509	25.721	0.206	34.662	0.742	108.848	30.603	0	0	15.878	0	31.205
			675.492	18.312	1	0	8.044	0.506	0.278	4.519	25.739	0.206	34.685	0.742	108.846	30.609	0	0	15.91	0	31.255
			676.492	18.619	1	0	8.08	0.505	0.279	4.53	25.783	0.207	34.752	0.742	108.886	30.579	0	0	16.016	0	31.312
			677.492	18.619	1	0	8.117	0.503	0.279	4.542	25.828	0.207	34.82	0.742	108.925	30.549	0	0	16.123	0	31.371
			678.492	14.932	1	0	8.146	0.502	0.28	4.55	25.868	0.208	34.88	0.742	108.979	30.518	0	0	16.215	0	31.418
			679.492	14.932	1	0	8.137	0.502	0.279	4.534	25.925	0.207	34.95	0.742	109.053	30.488	0	0	16.217	0	31.482
			680.492	13.949	1	0	8.163	0.505	0.279	4.544	25.964	0.207	34.98	0.742	109.03	30.518	0	0	16.179	0	31.59
			681.492	13.949	1	0	8.183	0.507	0.28	4.553	25.997	0.208	34.999	0.743	109.007	30.549	0	0	16.132	0	31.682
			682.492	17.39	1	0	8.201	0.51	0.281	4.561	26.025	0.209	35.012	0.743	108.969	30.579	0	0	16.08	0	31.762
			683.492	17.39	1	0	8.219	0.513	0.281	4.569	26.053	0.209	35.023	0.744	108.932	30.609	0	0	16.029	0	31.84
			684.492	16.837	1	0	8.168	0.513	0.279	4.537	26.083	0.208	35.035	0.744	108.96	30.607	0	0	15.914	0	31.858
			685.492	16.837	1	0	8.116	0.514	0.277	4.503	26.113	0.206	35.05	0.745	108.988	30.604	0	0	15.795	0	31.881
			686.492	19.234	1	0	8.061	0.514	0.275	4.467	26.146	0.205	35.069	0.746	109.016	30.602	0	0	15.671	0	31.91
			687.492	19.91	1	0	8.007	0.515	0.273	4.432	26.183	0.203	35.092	0.746	109.044	30.6	0	0	15.549	0	31.945
			688.492	19.91	1	0	7.944	0.516	0.27	4.39	26.232	0.202	35.131	0.747	109.072	30.614	0	0	15.392	0	32.036
			689.492	18.189	1	0	7.869	0.517	0.267	4.337	26.306	0.199	35.204	0.747	109.127	30.627	0	0	15.212	0	32.181
			690.492	18.189	1	0	7.8	0.518	0.264	4.286	26.392	0.197	35.287	0.748	109.183	30.641	0	0	15.045	0	32.342
			691.492	17.022	1	0	7.771	0.523	0.263	4.269	26.433	0.197	35.303	0.749	109.171	30.688	0	0	14.85	0	32.46
			692.492	17.022	1	0	7.741	0.528	0.261	4.249	26.481	0.196	35.33	0.75	109.132	30.734	0	0	14.654	0	32.595
			693.492	17.022	1	0	7.734	0.532	0.261	4.24	26.537	0.196	35.359	0.75	109.09	30.771	0	0	14.529	0	32.716
			694.492	14.256	1	0	7.757	0.539	0.262	4.268	26.483	0.197	35.247	0.751	108.925	30.894	0	0	14.402	0	32.753
			695.492	14.256	1	0	7.756	0.544	0.263	4.278	26.443	0.198	35.172	0.752	108.796	30.994	0	0	14.265	0	32.807
			696.492	14.072	1	0	7.814	0.551	0.266	4.33	26.36	0.201	35.006	0.753	108.596	31.14	0	0	14.175	0	32.794
			697.492	14.072	1	0	7.835	0.558	0.268	4.364	26.265	0.202	34.852	0.754	108.415	31.268	0	0	14.029	0	32.766
			698.492	14.072	1	0	7.822	0.558	0.268	4.356	26.266	0.202	34.853	0.754	108.421	31.269	0	0	14.017	0	32.767
			699.492	13.765	1	0	7.817	0.559	0.268	4.36	26.23	0.202	34.799	0.754	108.388	31.291	0	0	13.976	0	32.717
			700.492	13.642	1	0	7.814	0.561	0.269	4.366	26.193	0.202	34.745	0.754	108.354	31.313	0	0	13.94	0	32.666
			701.492	13.642	1	0	7.812	0.562	0.269	4.372	26.155	0.203	34.691	0.754	108.321	31.334	0	0	13.904	0	32.615
			702.492	13.642	1	0	7.779	0.564	0.268	4.357	26.147	0.202	34.663	0.754	108.273	31.37	0	0	13.796	0	32.631
			703.492	16.1	1	0	7.733	0.566	0.266	4.331	26.157	0.201	34.664	0.755	108.208	31.421	0	0	13.673	0	32.717
			704.492	16.1	1	0	7.688	0.567	0.265	4.305	26.17	0.2	34.668	0.755	108.143	31.471	0	0	13.553	0	32.808
			705.492	16.284	1	0	7.659	0.57	0.264	4.294	26.153	0.199	34.633	0.755	108.074	31.521	0	0	13.437	0	32.836
			706.492	16.284	1	0	7.631	0.573	0.263	4.283	26.137	0.199	34.6	0.755	108.004	31.572	0	0	13.323	0	32.868
			707.492	16.284	1	0	7.617	0.576	0.263	4.283	26.105	0.199	34.547	0.756	107.935	31.622	0	0	13.234	0	32.868
			708.492	17.575	1	0	7.628	0.58	0.264	4.3	26.059	0.2	34.481	0.756	107.867	31.67	0	0	13.152	0	32.843
			709.492	18.128	1	0	7.648	0.584	0.266	4.324	26.005	0.201	34.406	0.756	107.8	31.718	0	0	13.087	0	32.804
			710.493	18.128	1	0	7.748	0.592	0.272	4.421	25.804	0.205	34.166	0.755	107.623	31.814	0	0	13.079	0	32.568
			711.492	18.128	1	0	7.748	0.592	0.272	4.421	25.804	0.205	34.166	0.755	107.623	31.814	0	0	13.079	0	32.568
			712.492	17.882	1	0	7.788	0.593	0.274	4.455	25.741	0.207	34.1	0.755	107.556	31.84	0	0	13.125	0	32.5
			713.493	17.882	1	0	7.885	0.595	0.279	4.536	25.608	0.21	33.955	0.754	107.421	31.893	0	0	13.243	0	32.34
			714.493	17.513	1	0	7.943	0.594	0.281	4.573	25.582	0.212	33.942	0.754	107.46	31.852	0	0	13.373	0	32.25
			715.493	17.513	1	0	8.005	0.593	0.284	4.61	25.566	0.214	33.936	0.753	107.498	31.811	0	0	13.508	0	32.172
			716.493	17.513	1	0	8.068	0.591	0.286	4.648	25.553	0.215	33.935	0.753	107.536	31.771	0	0	13.645	0	32.102
			717.493	16.96	1	0	8.155	0.591	0.29	4.709	25.493	0.218	33.861	0.753	107.539	31.771	0	0	13.797	0	31.975
			718.493	16.96	1	0	8.222	0.589	0.292	4.749	25.475	0.22	33.837	0.753	107.565	31.747	0	0	13.967	0	31.89
			719.493	16.96	1	0	8.291	0.586	0.295	4.79	25.459	0.222	33.816	0.753	107.592	31.723	0	0	14.143	0	31.81
			720.493	16.96	1	0	8.358	0.584	0.297	4.829	25.443	0.224	33.8	0.753	107.618	31.699	0	0	14.317	0	31.739
			721.493	16.96	1	0	8.35	0.578	0.295	4.804	25.521	0.222	33.901	0.753	107.731	31.615	0	0	14.453	0	31.766
			722.493	18.988	1	0	8.344	0.572	0.294	4.781	25.599	0.221	34.008	0.753	107.843	31.531	0	0	14.597	0	31.801
			723.493	19.725	1	0	8.312	0.566	0.292	4.746	25.659	0.22	34.097	0.753	107.959	31.457	0	0	14.673	0	31.822
			724.493	19.725	1	0	8.303	0.563	0.292	4.743	25.635	0.219	34.088	0.752	107.968	31.447	0	0	14.743	0	31.783
			725.493	19.725	1	0	8.302	0.561	0.292	4.742	25.626	0.219	34.083	0.752	107.969	31.447	0	0	14.808	0	31.768
			726.493	18.005	1	0	8.269	0.557	0.291	4.726	25.59	0.218	34.069	0.751	107.987	31.428	0	0	14.855	0	31.704
			727.493	18.619	1	0	8.259	0.552	0.29	4.714	25.603	0.218	34.094	0.751	108.014	31.413	0	0	14.95	0	31.712
			728.493	18.619	1	0	8.243	0.55	0.289	4.703	25.599	0.217	34.089	0.751	108.013	31.414	0	0	14.98	0	31.699
			729.493	18.005	1	0	8.261	0.55	0.29	4.714	25.593	0.218	34.09	0.751	108.032	31.417	0	0	15.025	0	31.702
			730.493	17.882	1	0	8.284	0.549	0.291	4.727	25.592	0.218	34.092	0.751	108.05	31.419	0	0	15.08	0	31.71
			731.493	17.882	1	0	8.308	0.549	0.292	4.74	25.592	0.219	34.096	0.751	108.069	31.421	0	0	15.136	0	31.718
			732.493	20.586	1	0	8.344	0.546	0.292	4.746	25.655	0.219	34.155	0.751	108.166	31.386	0	0	15.268	0	31.756
			733.493	20.586	1	0	8.388	0.544	0.293	4.757	25.719	0.22	34.209	0.752	108.28	31.338	0	0	15.408	0	31.764
			734.493	20.77	1	0	8.445	0.542	0.294	4.776	25.781	0.221	34.256	0.753	108.389	31.289	0	0	15.573	0	31.759
			735.493	20.77	1	0	8.503	0.54	0.295	4.795	25.845	0.222	34.307	0.753	108.498	31.24	0	0	15.741	0	31.761
			736.493	13.457	1	0	8.544	0.538	0.296	4.809	25.882	0.223	34.328	0.754	108.58	31.196	0	0	15.873	0	31.718
			737.493	13.642	1	0	8.582	0.536	0.297	4.821	25.919	0.224	34.355	0.754	108.665	31.152	0	0	16.001	0	31.687
			738.493	13.642	1	0	8.59	0.533	0.296	4.816	25.952	0.224	34.371	0.755	108.749	31.11	0	0	16.123	0	31.635
			739.493	17.759	1	0	8.591	0.528	0.295	4.799	26.019	0.223	34.423	0.756	108.888	31.052	0	0	16.267	0	31.615
			740.493	17.759	1	0	8.592	0.523	0.294	4.783	26.085	0.223	34.476	0.757	109.027	30.994	0	0	16.415	0	31.594
			741.493	16.53	1	0	8.588	0.519	0.293	4.763	26.154	0.222	34.532	0.757	109.167	30.936	0	0	16.555	0	31.578
			742.493	16.53	1	0	8.596	0.517	0.293	4.757	26.198	0.222	34.553	0.758	109.285	30.899	0	0	16.63	0	31.546
			743.493	16.53	1	0	8.62	0.517	0.293	4.761	26.252	0.222	34.581	0.759	109.38	30.869	0	0	16.679	0	31.544
			744.493	19.172	1	0	8.648	0.517	0.293	4.766	26.304	0.223	34.611	0.76	109.475	30.839	0	0	16.737	0	31.545
			745.493	19.049	1	0	8.672	0.519	0.294	4.777	26.328	0.224	34.607	0.761	109.499	30.857	0	0	16.723	0	31.576
			746.493	19.049	1	0	8.672	0.519	0.293	4.771	26.371	0.223	34.635	0.761	109.531	30.871	0	0	16.701	0	31.646
			747.493	18.251	1	0	8.669	0.52	0.293	4.772	26.357	0.224	34.598	0.762	109.527	30.898	0	0	16.672	0	31.63
			748.493	18.251	1	0	8.64	0.519	0.292	4.741	26.44	0.222	34.683	0.762	109.597	30.871	0	0	16.633	0	31.728
			749.493	19.172	1	0	8.624	0.519	0.29	4.717	26.524	0.221	34.771	0.763	109.666	30.845	0	0	16.617	0	31.828
			750.493	19.172	1	0	8.606	0.519	0.288	4.691	26.611	0.22	34.861	0.763	109.736	30.819	0	0	16.596	0	31.933
			751.493	18.619	1	0	8.576	0.518	0.287	4.659	26.693	0.219	34.951	0.764	109.791	30.787	0	0	16.568	0	32.027
			752.493	18.373	1	0	8.635	0.52	0.289	4.692	26.704	0.22	34.964	0.764	109.76	30.816	0	0	16.595	0	32.104
			753.493	18.373	1	0	8.667	0.523	0.29	4.712	26.708	0.221	34.96	0.764	109.729	30.845	0	0	16.568	0	32.155
			754.493	17.759	1	0	8.698	0.526	0.291	4.731	26.711	0.222	34.957	0.764	109.697	30.874	0	0	16.542	0	32.205
			755.493	17.759	1	0	8.689	0.526	0.289	4.706	26.826	0.221	35.069	0.765	109.791	30.84	0	0	16.506	0	32.337
			756.493	17.39	1	0	8.715	0.527	0.289	4.699	26.951	0.221	35.191	0.766	109.822	30.807	0	0	16.538	0	32.483
			757.493	17.39	1	0	8.762	0.528	0.289	4.703	27.078	0.222	35.321	0.767	109.853	30.773	0	0	16.609	0	32.641
			758.493	18.988	1	0	8.84	0.528	0.292	4.75	27.054	0.224	35.278	0.767	109.848	30.749	0	0	16.733	0	32.536
			759.493	19.295	1	0	8.92	0.529	0.295	4.797	27.034	0.226	35.24	0.767	109.887	30.725	0	0	16.858	0	32.44
			760.493	19.295	1	0	8.971	0.526	0.296	4.821	27.037	0.228	35.227	0.768	109.932	30.684	0	0	17.049	0	32.343
			761.493	17.083	1	0	8.975	0.522	0.296	4.807	27.099	0.227	35.303	0.768	109.978	30.634	0	0	17.205	0	32.367
			762.494	17.083	1	0	8.923	0.515	0.293	4.764	27.14	0.225	35.374	0.767	110.026	30.572	0	0	17.342	0	32.354
			763.494	17.82	1	0	8.928	0.515	0.293	4.766	27.145	0.225	35.396	0.767	110.016	30.572	0	0	17.336	0	32.393
			764.494	17.82	1	0	8.918	0.515	0.293	4.76	27.151	0.224	35.423	0.766	110.012	30.572	0	0	17.3	0	32.437
			765.494	17.206	1	0	8.916	0.516	0.293	4.759	27.157	0.224	35.45	0.766	110.007	30.572	0	0	17.281	0	32.483
			766.494	17.206	1	0	8.936	0.516	0.293	4.762	27.202	0.224	35.522	0.766	110.031	30.567	0	0	17.31	0	32.591
			767.494	15.854	1	0	9.007	0.518	0.296	4.819	27.106	0.227	35.394	0.766	110.05	30.567	0	0	17.394	0	32.392
			768.494	15.854	1	0	9.069	0.519	0.299	4.868	27.025	0.229	35.287	0.766	110.069	30.567	0	0	17.459	0	32.226
			769.494	14.932	1	0	9.123	0.522	0.303	4.923	26.901	0.232	35.132	0.766	110.031	30.584	0	0	17.47	0	32.012
			770.494	16.96	1	0	9.17	0.525	0.305	4.956	26.882	0.233	35.092	0.766	109.99	30.603	0	0	17.452	0	31.988
			771.494	16.96	1	0	9.272	0.529	0.309	5.026	26.819	0.237	34.988	0.767	109.949	30.622	0	0	17.538	0	31.861
			772.494	21.876	1	0	9.375	0.532	0.313	5.096	26.761	0.24	34.891	0.767	109.908	30.641	0	0	17.625	0	31.743
			773.494	21.876	1	0	9.462	0.534	0.318	5.168	26.651	0.244	34.725	0.767	109.865	30.667	0	0	17.708	0	31.517
			774.494	21.876	1	0	9.545	0.537	0.322	5.237	26.546	0.247	34.562	0.768	109.822	30.694	0	0	17.783	0	31.295
			775.494	17.452	1	0	9.586	0.539	0.324	5.275	26.482	0.249	34.455	0.769	109.779	30.72	0	0	17.779	0	31.163
			776.494	16.223	1	0	9.655	0.543	0.328	5.332	26.404	0.252	34.328	0.769	109.726	30.751	0	0	17.786	0	31.009
			777.494	16.223	1	0	9.599	0.544	0.325	5.289	26.472	0.251	34.357	0.771	109.919	30.66	0	0	17.654	0	30.909
			778.494	18.496	1	0	9.572	0.545	0.324	5.271	26.495	0.25	34.327	0.772	110.081	30.576	0	0	17.555	0	30.723
			779.494	18.496	1	0	9.545	0.547	0.323	5.252	26.525	0.25	34.302	0.773	110.244	30.493	0	0	17.454	0	30.544
			780.494	18.988	1	0	9.54	0.544	0.322	5.236	26.578	0.249	34.329	0.774	110.353	30.444	0	0	17.542	0	30.503
			781.494	18.988	1	0	9.548	0.541	0.321	5.225	26.64	0.249	34.364	0.775	110.476	30.4	0	0	17.639	0	30.482
			782.494	24.826	1	0	9.561	0.539	0.321	5.217	26.703	0.249	34.398	0.776	110.599	30.356	0	0	17.749	0	30.46
			783.494	23.965	1	0	9.664	0.541	0.325	5.278	26.689	0.252	34.341	0.777	110.641	30.379	0	0	17.878	0	30.405
			784.494	23.965	1	0	9.768	0.542	0.328	5.339	26.68	0.255	34.291	0.778	110.682	30.402	0	0	18.009	0	30.362
			785.494	21.446	1	0	9.875	0.544	0.333	5.407	26.644	0.259	34.224	0.779	110.706	30.423	0	0	18.138	0	30.286
			786.494	25.379	1	0	9.94	0.547	0.336	5.458	26.58	0.261	34.122	0.779	110.789	30.444	0	0	18.188	0	30.15
			787.494	25.379	1	0	9.962	0.548	0.337	5.486	26.509	0.263	34.006	0.78	110.81	30.479	0	0	18.188	0	30.008
			788.494	27.099	1	0	9.948	0.549	0.337	5.472	26.542	0.263	34.002	0.781	110.866	30.504	0	0	18.129	0	30.047
			789.494	27.099	1	0	9.934	0.55	0.336	5.459	26.576	0.262	33.999	0.782	110.88	30.53	0	0	18.07	0	30.086
			790.494	23.597	1	0	9.878	0.547	0.333	5.416	26.621	0.261	34.029	0.782	110.933	30.532	0	0	18.047	0	30.138
			791.494	23.597	1	0	9.857	0.547	0.332	5.403	26.627	0.26	34.006	0.783	110.986	30.544	0	0	18.035	0	30.115
			792.494	15.055	1	0	9.859	0.546	0.332	5.399	26.644	0.26	33.999	0.784	111.021	30.556	0	0	18.065	0	30.12
			793.494	15.055	1	0	9.918	0.549	0.334	5.43	26.674	0.262	34.011	0.784	111.005	30.595	0	0	18.054	0	30.215
			794.494	15.547	1	0	9.939	0.55	0.335	5.441	26.681	0.263	33.996	0.785	110.982	30.623	0	0	18.068	0	30.238
			795.494	15.915	1	0	9.976	0.551	0.336	5.46	26.69	0.264	33.984	0.785	110.958	30.651	0	0	18.11	0	30.266
			796.494	15.915	1	0	10.004	0.552	0.337	5.474	26.697	0.265	33.967	0.786	110.935	30.679	0	0	18.135	0	30.285
			797.494	16.284	1	0	10.027	0.552	0.338	5.489	26.687	0.266	33.921	0.787	110.968	30.675	0	0	18.175	0	30.198
			798.494	22.982	1	0	9.98	0.55	0.335	5.44	26.792	0.263	34.022	0.788	110.882	30.716	0	0	18.147	0	30.438
			799.494	22.982	1	0	9.963	0.549	0.333	5.41	26.888	0.262	34.108	0.788	110.913	30.708	0	0	18.158	0	30.574
			800.494	22.921	1	0	9.934	0.547	0.33	5.372	26.989	0.261	34.2	0.789	110.882	30.725	0	0	18.154	0	30.757
			801.494	22.921	1	0	9.857	0.542	0.327	5.31	27.061	0.258	34.271	0.79	110.947	30.687	0	0	18.2	0	30.801
			802.494	20.278	1	0	9.738	0.536	0.321	5.218	27.173	0.254	34.388	0.79	111.019	30.648	0	0	18.171	0	30.921
			803.494	20.278	1	0	9.685	0.53	0.318	5.169	27.247	0.251	34.486	0.79	111.088	30.598	0	0	18.274	0	30.988
			804.494	20.278	1	0	9.643	0.523	0.315	5.123	27.333	0.249	34.604	0.79	111.184	30.533	0	0	18.433	0	31.059
			805.494	16.899	1	0	9.6	0.516	0.312	5.076	27.417	0.247	34.721	0.79	111.28	30.468	0	0	18.595	0	31.125
			806.494	15.854	1	0	9.728	0.518	0.319	5.185	27.206	0.252	34.42	0.79	111.268	30.471	0	0	18.781	0	30.627
			807.494	15.854	1	0	9.861	0.52	0.326	5.298	27.003	0.258	34.129	0.791	111.256	30.473	0	0	18.976	0	30.138
			808.494	19.787	1	0	9.981	0.515	0.328	5.333	27.125	0.259	34.304	0.791	111.275	30.435	0	0	19.365	0	30.361
			809.494	19.787	1	0	10.096	0.511	0.33	5.362	27.261	0.261	34.501	0.79	111.295	30.397	0	0	19.752	0	30.619
			810.494	20.709	1	0	10.188	0.506	0.331	5.377	27.399	0.261	34.677	0.79	111.35	30.351	0	0	20.14	0	30.82
			811.494	20.709	1	0	10.254	0.505	0.332	5.392	27.493	0.262	34.77	0.791	111.46	30.269	0	0	20.295	0	30.839
			812.495	20.155	1	0	10.382	0.505	0.334	5.431	27.638	0.265	34.895	0.792	111.599	30.171	0	0	20.544	0	30.885
			813.494	19.664	1	0	10.382	0.505	0.334	5.431	27.638	0.265	34.895	0.792	111.599	30.171	0	0	20.544	0	30.885
			814.495	19.664	1	0	10.38	0.496	0.331	5.376	27.853	0.262	35.087	0.794	111.849	29.977	0	0	20.913	0	30.848
			815.495	14.379	1	0	10.38	0.491	0.329	5.35	27.95	0.261	35.168	0.795	111.985	29.869	0	0	21.128	0	30.781
			816.495	14.994	1	0	10.38	0.487	0.327	5.324	28.06	0.26	35.275	0.795	112.084	29.799	0	0	21.305	0	30.823
			817.495	19.787	1	0	10.43	0.484	0.327	5.319	28.197	0.26	35.429	0.796	112.24	29.715	0	0	21.55	0	30.92
			818.495	21.815	1	0	10.481	0.481	0.327	5.314	28.337	0.26	35.586	0.796	112.395	29.631	0	0	21.8	0	31.021
			819.495	21.815	1	0	10.595	0.483	0.33	5.369	28.365	0.263	35.604	0.797	112.453	29.603	0	0	21.945	0	31.011
			820.495	36.009	1	0	10.77	0.488	0.336	5.46	28.394	0.268	35.609	0.797	112.458	29.598	0	0	22.056	0	31.036
			821.495	36.378	1	0	10.832	0.486	0.335	5.44	28.642	0.267	35.885	0.798	112.698	29.442	0	0	22.311	0	31.208
			822.495	18.988	1	0	10.875	0.483	0.333	5.413	28.878	0.266	36.15	0.799	112.957	29.286	0	0	22.53	0	31.357
			823.495	18.373	1	0	10.848	0.475	0.329	5.351	29.078	0.263	36.363	0.8	113.268	29.101	0	0	22.823	0	31.348
			824.495	17.206	1	0	10.819	0.468	0.325	5.289	29.279	0.26	36.577	0.8	113.58	28.917	0	0	23.123	0	31.334
			825.495	17.697	1	0	10.831	0.471	0.327	5.319	29.17	0.263	36.297	0.804	113.688	28.862	0	0	23.001	0	30.82
			826.495	17.697	1	0	10.891	0.474	0.33	5.371	29.074	0.267	36.025	0.807	113.796	28.806	0	0	22.986	0	30.306
			827.495	18.926	1	0	11.083	0.477	0.338	5.494	28.952	0.273	35.801	0.809	113.913	28.773	0	0	23.219	0	29.902
			828.495	18.804	1	0	11.405	0.476	0.346	5.633	29.054	0.281	35.799	0.812	114.35	28.562	0	0	23.937	0	29.527
			829.495	20.893	1	0	11.455	0.48	0.347	5.647	29.136	0.282	35.861	0.812	114.449	28.536	0	0	23.873	0	29.599
			830.495	19.971	1	0	11.586	0.481	0.349	5.675	29.332	0.284	36.032	0.814	114.721	28.418	0	0	24.083	0	29.675
			831.495	19.91	1	0	11.764	0.496	0.355	5.771	29.402	0.29	35.957	0.818	114.707	28.499	0	0	23.719	0	29.752
			832.495	19.725	1	0	12.043	0.511	0.364	5.912	29.49	0.299	35.878	0.822	114.686	28.58	0	0	23.575	0	29.815
			833.495	19.725	1	0	12.173	0.514	0.366	5.947	29.656	0.302	35.95	0.825	114.99	28.462	0	0	23.687	0	29.732
			834.495	26.546	1	0	12.269	0.517	0.367	5.964	29.824	0.304	36.02	0.828	115.294	28.344	0	0	23.732	0	29.645
			835.495	27.222	1	0	12.273	0.52	0.365	5.937	29.995	0.303	36.107	0.831	115.598	28.225	0	0	23.6	0	29.585
			836.495	13.58	1	0	12.135	0.515	0.356	5.788	30.384	0.297	36.457	0.833	116.007	28.042	0	0	23.572	0	29.815
			837.495	12.782	1	0	11.845	0.507	0.343	5.571	30.751	0.287	36.771	0.836	116.38	27.893	0	0	23.367	0	30.031
			838.495	12.782	1	0	11.699	0.507	0.338	5.504	30.742	0.284	36.678	0.838	116.51	27.898	0	0	23.084	0	29.888
			839.495	12.782	1	0	11.462	0.507	0.334	5.424	30.565	0.28	36.385	0.84	116.64	27.903	0	0	22.624	0	29.421
			840.495	24.088	1	0	11.248	0.507	0.329	5.353	30.394	0.277	36.129	0.841	116.735	27.914	0	0	22.165	0	29.022
			841.495	26.608	1	0	11.034	0.508	0.325	5.279	30.242	0.274	35.895	0.843	116.831	27.926	0	0	21.707	0	28.656
			842.495	34.719	1	0	10.842	0.52	0.324	5.261	29.898	0.273	35.438	0.844	116.622	28.119	0	0	20.846	0	28.262
			843.495	34.719	1	0	10.845	0.531	0.325	5.282	29.86	0.275	35.337	0.845	116.492	28.248	0	0	20.435	0	28.35
			844.495	22.982	1	0	10.914	0.53	0.328	5.337	29.737	0.278	35.15	0.846	116.673	28.17	0	0	20.61	0	27.877
			845.495	22.982	1	0	10.888	0.534	0.328	5.331	29.725	0.278	35.091	0.847	116.708	28.18	0	0	20.408	0	27.801
			846.495	25.624	1	0	10.936	0.526	0.326	5.295	30.006	0.277	35.3	0.85	117.13	27.933	0	0	20.809	0	27.69
			847.495	31.524	1	0	10.901	0.52	0.321	5.222	30.293	0.274	35.524	0.853	117.466	27.717	0	0	20.947	0	27.663
			848.495	23.842	1	0	10.869	0.515	0.317	5.15	30.587	0.271	35.749	0.856	117.81	27.501	0	0	21.092	0	27.632
			849.495	23.842	1	0	10.892	0.521	0.316	5.131	30.808	0.271	35.876	0.859	117.947	27.478	0	0	20.909	0	27.818
			850.495	18.558	1	0	10.824	0.518	0.312	5.068	30.976	0.268	35.965	0.861	118.168	27.372	0	0	20.881	0	27.762
			851.495	18.558	1	0	10.755	0.516	0.304	4.936	31.584	0.263	36.449	0.867	118.497	27.278	0	0	20.831	0	28.398
			852.495	11.061	1	0	10.789	0.519	0.304	4.94	31.686	0.264	36.469	0.869	118.587	27.302	0	0	20.785	0	28.48
			853.495	11.061	1	0	10.86	0.525	0.307	4.991	31.602	0.267	36.315	0.87	118.588	27.341	0	0	20.696	0	28.309
			854.495	8.972	1	0	10.913	0.528	0.308	5.002	31.713	0.268	36.345	0.873	118.662	27.365	0	0	20.683	0	28.411
			855.495	8.972	1	0	10.97	0.531	0.309	5.019	31.788	0.27	36.327	0.875	118.713	27.413	0	0	20.674	0	28.477
			856.495	8.972	1	0	10.966	0.523	0.303	4.934	32.271	0.266	36.812	0.877	118.967	27.332	0	0	20.959	0	29.113
			857.495	15.67	1	0	10.983	0.518	0.3	4.877	32.657	0.263	37.205	0.878	119.147	27.296	0	0	21.206	0	29.668
			858.495	21.384	1	0	10.831	0.515	0.292	4.741	33.109	0.257	37.591	0.881	119.161	27.334	0	0	21.021	0	30.342
			859.495	25.194	1	0	10.682	0.513	0.283	4.605	33.596	0.25	38.007	0.884	119.175	27.372	0	0	20.839	0	31.046
			860.496	22.921	1	0	10.5	0.505	0.275	4.464	34.006	0.244	38.23	0.89	119.271	27.42	0	0	20.785	0	31.444
			861.495	12.966	1	0	10.5	0.505	0.275	4.464	34.006	0.244	38.23	0.89	119.271	27.42	0	0	20.785	0	31.444
			862.495	11.368	1	0	10.422	0.491	0.269	4.377	34.302	0.239	38.562	0.89	119.518	27.291	0	0	21.222	0	31.654
			863.495	11.368	1	0	10.246	0.475	0.261	4.251	34.571	0.232	38.879	0.889	119.782	27.137	0	0	21.567	0	31.777
			864.495	17.452	1	0	10.122	0.472	0.257	4.182	34.686	0.229	38.946	0.891	119.717	27.202	0	0	21.465	0	31.97
			865.496	17.452	1	0	10.045	0.471	0.255	4.145	34.717	0.227	38.91	0.892	119.463	27.432	0	0	21.34	0	32.312
			866.495	13.519	1	0	10.045	0.471	0.255	4.145	34.717	0.227	38.91	0.892	119.463	27.432	0	0	21.34	0	32.312
			867.495	13.949	1	0	10.045	0.47	0.255	4.152	34.655	0.228	38.81	0.893	119.336	27.547	0	0	21.36	0	32.363
			868.496	13.949	1	0	10.171	0.471	0.26	4.228	34.466	0.232	38.592	0.893	119.24	27.653	0	0	21.578	0	32.234
			869.496	14.748	1	0	10.289	0.472	0.263	4.27	34.531	0.235	38.664	0.893	119.192	27.706	0	0	21.805	0	32.431
			870.496	14.441	1	0	10.41	0.472	0.265	4.312	34.604	0.237	38.744	0.893	119.144	27.758	0	0	22.036	0	32.639
			871.496	20.155	1	0	10.533	0.473	0.268	4.353	34.684	0.239	38.832	0.893	119.096	27.811	0	0	22.272	0	32.857
			872.496	19.295	1	0	10.64	0.462	0.267	4.336	35.064	0.238	39.222	0.894	119.362	27.677	0	0	23.023	0	33.119
			873.496	19.295	1	0	10.732	0.477	0.265	4.317	35.676	0.239	39.637	0.9	119.693	27.569	0	0	22.521	0	33.598
			874.496	14.256	1	0	10.826	0.503	0.263	4.282	36.535	0.239	40.261	0.907	119.703	27.677	0	0	21.52	0	34.762
			875.496	15.731	1	0	10.989	0.526	0.266	4.325	36.911	0.243	40.475	0.912	119.739	27.729	0	0	20.898	0	35.237
			876.496	15.731	1	0	10.76	0.531	0.26	4.223	37.061	0.238	40.486	0.915	119.677	27.909	0	0	20.265	0	35.57
			877.496	17.267	1	0	10.631	0.532	0.258	4.195	36.868	0.236	40.243	0.916	119.641	28.034	0	0	19.972	0	35.455
			878.496	15.977	1	0	10.563	0.534	0.258	4.188	36.709	0.236	40.064	0.916	119.535	28.195	0	0	19.782	0	35.485
			879.496	18.865	1	0	10.417	0.525	0.253	4.121	36.712	0.232	40.04	0.917	119.636	28.156	0	0	19.857	0	35.351
			880.496	19.357	1	0	10.324	0.519	0.25	4.073	36.766	0.23	40.086	0.917	119.697	28.123	0	0	19.911	0	35.332
			881.496	19.357	1	0	10.175	0.51	0.247	4.012	36.709	0.227	39.981	0.918	119.749	28.101	0	0	19.939	0	35.119
			882.496	17.083	1	0	10.083	0.505	0.244	3.97	36.718	0.224	39.97	0.919	119.72	28.084	0	0	19.951	0	35.053
			883.496	13.703	1	0	9.996	0.498	0.241	3.92	36.802	0.222	40.056	0.919	119.727	28.028	0	0	20.057	0	35.041
			884.496	13.703	1	0	9.908	0.495	0.24	3.895	36.691	0.22	39.952	0.918	119.583	28.079	0	0	20.002	0	34.969
			885.496	13.703	1	0	9.799	0.492	0.237	3.856	36.616	0.218	39.893	0.918	119.509	28.107	0	0	19.905	0	34.919
			886.496	13.703	1	0	9.695	0.489	0.235	3.821	36.539	0.216	39.837	0.917	119.435	28.135	0	0	19.821	0	34.872
			887.496	13.703	1	0	9.57	0.484	0.23	3.747	36.724	0.211	40.073	0.916	119.418	28.1	0	0	19.759	0	35.105
			888.496	19.172	1	0	9.453	0.479	0.226	3.681	36.883	0.207	40.288	0.915	119.402	28.065	0	0	19.714	0	35.305
			889.496	21.262	1	0	9.336	0.475	0.222	3.614	37.051	0.203	40.514	0.915	119.386	28.03	0	0	19.67	0	35.516
			890.496	21.262	1	0	9.333	0.475	0.223	3.625	36.925	0.203	40.494	0.912	119.265	28.054	0	0	19.665	0	35.525
			891.496	7.927	1	0	9.299	0.475	0.223	3.622	36.82	0.203	40.497	0.909	119.149	28.077	0	0	19.593	0	35.567
			892.496	8.234	1	0	9.247	0.473	0.222	3.607	36.756	0.201	40.535	0.907	119.045	28.084	0	0	19.549	0	35.617
			893.496	10.569	1	0	9.226	0.473	0.221	3.595	36.797	0.2	40.692	0.904	118.924	28.114	0	0	19.492	0	35.869
			894.496	9.893	1	0	9.223	0.474	0.221	3.593	36.797	0.199	40.805	0.902	118.799	28.144	0	0	19.473	0	36.064
			895.496	9.893	1	0	9.164	0.471	0.219	3.568	36.797	0.197	40.924	0.899	118.708	28.139	0	0	19.467	0	36.189
			896.496	8.726	1	0	9.058	0.468	0.216	3.519	36.843	0.194	41.081	0.897	118.592	28.135	0	0	19.359	0	36.36
			897.496	9.156	1	0	8.953	0.465	0.213	3.47	36.896	0.191	41.248	0.894	118.476	28.13	0	0	19.253	0	36.542
			898.496	9.156	1	0	8.874	0.464	0.212	3.441	36.872	0.189	41.347	0.892	118.318	28.151	0	0	19.132	0	36.689
			899.496	10.938	1	0	8.86	0.465	0.212	3.443	36.802	0.188	41.351	0.89	118.172	28.17	0	0	19.066	0	36.728
			900.496	10.262	1	0	8.85	0.466	0.212	3.447	36.731	0.188	41.357	0.888	118.051	28.188	0	0	19.009	0	36.771
			901.496	10.262	1	0	8.84	0.466	0.212	3.45	36.66	0.188	41.364	0.886	117.931	28.207	0	0	18.953	0	36.815
			902.496	11.553	1	0	8.82	0.466	0.212	3.443	36.64	0.187	41.429	0.884	117.849	28.2	0	0	18.937	0	36.88
			903.496	11.491	1	0	8.821	0.465	0.212	3.446	36.613	0.187	41.489	0.882	117.768	28.193	0	0	18.968	0	36.937
			904.496	11.491	1	0	8.608	0.439	0.21	3.41	35.814	0.183	40.969	0.874	117.566	28.188	0	0	19.598	0	36.083
			905.496	15.547	1	0	8.314	0.414	0.205	3.336	35.034	0.178	40.442	0.866	117.458	28.152	0	0	20.102	0	35.131
			906.496	15.362	1	0	8.007	0.387	0.202	3.281	33.941	0.173	39.631	0.856	117.25	28.147	0	0	20.696	0	33.803
			907.496	13.949	1	0	8.09	0.39	0.205	3.34	33.726	0.175	39.54	0.853	116.94	28.25	0	0	20.759	0	33.874
			908.496	15.854	1	0	8.188	0.394	0.21	3.409	33.502	0.178	39.433	0.85	116.633	28.36	0	0	20.801	0	33.947
			909.496	15.854	1	0	8.237	0.397	0.213	3.457	33.281	0.18	39.308	0.847	116.396	28.435	0	0	20.737	0	33.935
			910.496	15.854	1	0	8.292	0.401	0.216	3.506	33.08	0.182	39.2	0.844	116.13	28.509	0	0	20.69	0	33.943
			911.496	13.642	1	0	8.337	0.402	0.218	3.542	32.946	0.183	39.16	0.841	115.921	28.538	0	0	20.718	0	33.952
			912.496	13.642	1	0	8.419	0.406	0.221	3.597	32.805	0.186	39.097	0.839	115.76	28.593	0	0	20.756	0	33.985
			913.496	13.642	1	0	8.489	0.409	0.224	3.648	32.658	0.188	39.025	0.837	115.64	28.648	0	0	20.766	0	34.004
			914.496	13.949	1	0	8.561	0.413	0.228	3.707	32.456	0.19	38.886	0.835	115.492	28.727	0	0	20.734	0	33.979
			915.496	14.133	1	0	8.606	0.415	0.23	3.741	32.357	0.192	38.839	0.833	115.463	28.737	0	0	20.728	0	33.951
			916.496	14.133	1	0	8.67	0.417	0.233	3.782	32.279	0.193	38.809	0.832	115.386	28.746	0	0	20.766	0	33.946
			917.496	12.904	1	0	8.741	0.421	0.235	3.822	32.244	0.195	38.837	0.83	115.288	28.768	0	0	20.753	0	34.05
			918.496	13.949	1	0	8.788	0.425	0.237	3.855	32.174	0.197	38.775	0.83	115.204	28.809	0	0	20.699	0	34.059
			919.496	14.994	1	0	8.802	0.424	0.238	3.864	32.147	0.197	38.744	0.83	115.175	28.806	0	0	20.766	0	34.008
			920.497	14.994	1	0	8.795	0.419	0.237	3.855	32.132	0.197	38.738	0.829	115.19	28.756	0	0	21.011	0	33.875
			921.497	14.625	1	0	8.758	0.415	0.236	3.838	32.102	0.196	38.738	0.829	115.185	28.737	0	0	21.083	0	33.816
			922.497	16.038	1	0	8.73	0.414	0.236	3.829	32.054	0.195	38.718	0.828	115.166	28.734	0	0	21.1	0	33.77
			923.497	16.038	1	0	8.667	0.412	0.234	3.804	32.017	0.193	38.713	0.827	115.146	28.732	0	0	21.031	0	33.745
			924.497	15.485	1	0	8.621	0.411	0.233	3.789	31.956	0.192	38.692	0.826	115.113	28.734	0	0	20.982	0	33.708
			925.497	13.949	1	0	8.592	0.41	0.232	3.775	31.949	0.192	38.707	0.825	115.108	28.722	0	0	20.965	0	33.7
			926.497	14.932	1	0	8.599	0.408	0.232	3.775	31.956	0.192	38.722	0.825	115.125	28.706	0	0	21.063	0	33.679
			927.497	14.932	1	0	8.606	0.407	0.232	3.775	31.963	0.192	38.737	0.825	115.142	28.689	0	0	21.162	0	33.659
			928.497	15.915	1	0	8.612	0.405	0.232	3.774	31.974	0.192	38.753	0.825	115.158	28.672	0	0	21.258	0	33.639
			929.497	14.809	1	0	8.615	0.402	0.232	3.778	31.911	0.191	38.734	0.824	115.166	28.641	0	0	21.437	0	33.533
			930.497	14.809	1	0	8.618	0.399	0.233	3.782	31.846	0.191	38.708	0.823	115.146	28.61	0	0	21.615	0	33.418
			931.497	14.809	1	0	8.62	0.396	0.233	3.786	31.781	0.191	38.681	0.822	115.127	28.579	0	0	21.796	0	33.301
			932.497	15.362	1	0	8.649	0.395	0.235	3.818	31.609	0.192	38.575	0.819	115.019	28.622	0	0	21.912	0	33.214
			933.497	12.474	1	0	8.651	0.394	0.236	3.84	31.423	0.193	38.458	0.817	114.909	28.665	0	0	21.962	0	33.114
			934.497	13.027	1	0	8.654	0.394	0.237	3.853	31.327	0.193	38.443	0.815	114.859	28.679	0	0	21.973	0	33.115
			935.497	13.027	1	0	8.668	0.395	0.238	3.874	31.221	0.194	38.37	0.814	114.767	28.706	0	0	21.954	0	33.066
			936.497	13.396	1	0	8.67	0.395	0.239	3.887	31.13	0.194	38.335	0.812	114.674	28.717	0	0	21.93	0	33.042
			937.497	12.966	1	0	8.68	0.396	0.24	3.903	31.043	0.195	38.305	0.81	114.582	28.729	0	0	21.927	0	33.024
			938.497	12.966	1	0	8.652	0.396	0.24	3.904	30.934	0.194	38.272	0.808	114.484	28.729	0	0	21.872	0	32.975
			939.497	14.133	1	0	8.621	0.395	0.24	3.903	30.825	0.194	38.24	0.806	114.4	28.729	0	0	21.81	0	32.928
			940.497	14.318	1	0	8.602	0.395	0.24	3.908	30.717	0.193	38.204	0.804	114.352	28.729	0	0	21.776	0	32.876
			941.497	13.642	1	0	8.614	0.397	0.242	3.938	30.559	0.194	38.12	0.802	114.229	28.789	0	0	21.675	0	32.876
			942.497	13.642	1	0	8.598	0.4	0.243	3.954	30.404	0.194	38.044	0.799	114.071	28.85	0	0	21.504	0	32.889
			943.497	13.519	1	0	8.583	0.402	0.244	3.971	30.251	0.195	37.969	0.797	113.913	28.91	0	0	21.337	0	32.902
			944.497	14.441	1	0	8.584	0.404	0.245	3.983	30.188	0.195	37.999	0.794	113.799	28.94	0	0	21.237	0	33.01
			945.497	14.564	1	0	8.616	0.406	0.247	4.01	30.116	0.195	38.016	0.792	113.686	28.97	0	0	21.211	0	33.099
			946.497	14.564	1	0	8.647	0.408	0.248	4.038	30.044	0.196	38.033	0.79	113.572	29	0	0	21.185	0	33.188
			947.497	16.53	1	0	8.659	0.409	0.25	4.058	29.941	0.197	37.988	0.788	113.488	29.007	0	0	21.188	0	33.141
			948.497	16.468	1	0	8.665	0.409	0.251	4.076	29.835	0.197	37.946	0.786	113.405	29.014	0	0	21.175	0	33.097
			949.497	16.468	1	0	8.706	0.414	0.253	4.119	29.717	0.199	37.885	0.784	113.268	29.063	0	0	21.048	0	33.128
			950.497	17.022	1	0	8.725	0.417	0.255	4.151	29.594	0.2	37.817	0.783	113.145	29.103	0	0	20.9	0	33.128
			951.497	16.53	1	0	8.755	0.421	0.258	4.189	29.466	0.201	37.745	0.781	113.022	29.142	0	0	20.779	0	33.12
			952.497	16.53	1	0	8.795	0.422	0.26	4.221	29.388	0.202	37.705	0.779	112.957	29.14	0	0	20.828	0	33.067
			953.497	16.1	1	0	8.824	0.424	0.261	4.247	29.318	0.203	37.65	0.779	112.89	29.157	0	0	20.817	0	33.028
			954.497	15.977	1	0	8.888	0.424	0.264	4.288	29.253	0.205	37.637	0.777	112.832	29.135	0	0	20.959	0	32.978
			955.497	15.977	1	0	8.93	0.426	0.266	4.32	29.189	0.206	37.592	0.776	112.78	29.144	0	0	20.985	0	32.94
			956.497	17.452	1	0	8.948	0.427	0.267	4.339	29.135	0.207	37.557	0.776	112.727	29.154	0	0	20.953	0	32.916
			957.497	16.899	1	0	8.971	0.429	0.268	4.363	29.066	0.208	37.509	0.775	112.669	29.171	0	0	20.914	0	32.889
			958.497	16.899	1	0	8.996	0.431	0.27	4.389	29.001	0.209	37.47	0.774	112.619	29.185	0	0	20.875	0	32.871
			959.497	17.329	1	0	9.043	0.436	0.272	4.43	28.936	0.211	37.42	0.773	112.535	29.243	0	0	20.721	0	32.931
			960.497	18.005	1	0	9.082	0.441	0.274	4.463	28.891	0.212	37.392	0.773	112.448	29.317	0	0	20.573	0	33.044
			961.497	18.005	1	0	9.126	0.446	0.277	4.5	28.841	0.214	37.36	0.772	112.362	29.392	0	0	20.442	0	33.151
			962.497	17.206	1	0	9.155	0.448	0.278	4.519	28.827	0.214	37.353	0.772	112.321	29.416	0	0	20.433	0	33.19
			963.497	17.452	1	0	9.18	0.449	0.278	4.524	28.881	0.215	37.388	0.772	112.328	29.392	0	0	20.448	0	33.209
			964.497	17.452	1	0	9.206	0.45	0.279	4.529	28.936	0.215	37.423	0.773	112.338	29.368	0	0	20.466	0	33.228
			965.497	16.837	1	0	9.211	0.451	0.278	4.525	28.988	0.215	37.472	0.774	112.352	29.346	0	0	20.439	0	33.27
			966.497	17.513	1	0	9.211	0.451	0.278	4.517	29.042	0.215	37.544	0.774	112.4	29.327	0	0	20.426	0	33.346
			967.497	17.083	1	0	9.219	0.451	0.278	4.513	29.095	0.215	37.615	0.773	112.46	29.308	0	0	20.432	0	33.42
			968.498	17.083	1	0	9.223	0.453	0.277	4.506	29.172	0.214	37.686	0.774	112.52	29.346	0	0	20.339	0	33.597
			969.497	16.714	1	0	9.223	0.453	0.277	4.506	29.172	0.214	37.686	0.774	112.52	29.346	0	0	20.339	0	33.597
			970.497	17.882	1	0	9.217	0.454	0.277	4.498	29.213	0.214	37.711	0.775	112.537	29.368	0	0	20.285	0	33.674
			971.497	16.53	1	0	9.25	0.455	0.277	4.51	29.247	0.215	37.713	0.776	112.556	29.389	0	0	20.328	0	33.715
			972.498	16.53	1	0	9.301	0.455	0.278	4.522	29.322	0.216	37.704	0.778	112.614	29.399	0	0	20.457	0	33.715
			973.498	18.189	1	0	9.283	0.453	0.277	4.504	29.374	0.216	37.723	0.779	112.623	29.406	0	0	20.491	0	33.742
			974.498	18.189	1	0	9.244	0.451	0.275	4.48	29.385	0.215	37.701	0.779	112.626	29.42	0	0	20.497	0	33.719
			975.498	18.742	1	0	9.193	0.449	0.274	4.45	29.401	0.214	37.68	0.78	112.628	29.435	0	0	20.479	0	33.697
			976.498	16.714	1	0	9.163	0.449	0.273	4.438	29.379	0.213	37.621	0.781	112.604	29.454	0	0	20.42	0	33.641
			977.498	17.083	1	0	9.146	0.449	0.273	4.434	29.352	0.213	37.568	0.781	112.571	29.485	0	0	20.383	0	33.613
			978.498	17.083	1	0	9.122	0.449	0.272	4.427	29.325	0.213	37.51	0.782	112.537	29.516	0	0	20.331	0	33.579
			979.498	15.977	1	0	9.098	0.449	0.272	4.419	29.299	0.213	37.453	0.782	112.503	29.547	0	0	20.28	0	33.545
			980.498	16.1	1	0	9.123	0.451	0.273	4.441	29.259	0.214	37.362	0.783	112.403	29.619	0	0	20.21	0	33.545
			981.498	16.1	1	0	9.138	0.454	0.274	4.457	29.223	0.215	37.273	0.784	112.302	29.691	0	0	20.117	0	33.547
			982.498	15.915	1	0	9.149	0.459	0.275	4.478	29.167	0.216	37.161	0.785	112.189	29.778	0	0	19.945	0	33.548
			983.498	15.915	1	0	9.151	0.459	0.276	4.483	29.14	0.216	37.151	0.784	112.172	29.785	0	0	19.939	0	33.547
			984.498	15.117	1	0	9.134	0.463	0.276	4.488	29.088	0.217	37.058	0.785	112.086	29.874	0	0	19.729	0	33.574
			985.498	17.329	1	0	9.116	0.464	0.276	4.485	29.064	0.216	37.036	0.785	112.031	29.905	0	0	19.64	0	33.599
			986.498	17.882	1	0	9.086	0.463	0.275	4.47	29.058	0.216	37.021	0.785	112.009	29.902	0	0	19.612	0	33.568
			987.498	17.882	1	0	9.078	0.461	0.274	4.463	29.062	0.215	37.032	0.785	112.031	29.873	0	0	19.672	0	33.526
			988.498	14.748	1	0	9.095	0.461	0.276	4.48	29.003	0.216	36.944	0.785	111.954	29.908	0	0	19.722	0	33.45
			989.498	14.625	1	0	9.098	0.458	0.276	4.486	28.944	0.217	36.873	0.785	111.896	29.901	0	0	19.885	0	33.31
			990.498	14.625	1	0	9.102	0.454	0.276	4.491	28.885	0.217	36.801	0.785	111.838	29.894	0	0	20.05	0	33.17
			991.498	16.714	1	0	9.091	0.45	0.276	4.493	28.805	0.217	36.739	0.784	111.801	29.862	0	0	20.201	0	33
			992.498	16.714	1	0	9.089	0.449	0.277	4.509	28.692	0.217	36.659	0.783	111.717	29.878	0	0	20.228	0	32.901
			993.498	16.591	1	0	9.086	0.449	0.278	4.519	28.611	0.217	36.613	0.781	111.62	29.894	0	0	20.254	0	32.854
			994.498	16.591	1	0	9.084	0.448	0.279	4.53	28.531	0.217	36.568	0.78	111.522	29.91	0	0	20.281	0	32.807
			995.498	19.357	1	0	9.064	0.447	0.279	4.53	28.462	0.217	36.518	0.779	111.437	29.924	0	0	20.269	0	32.749
			996.498	19.357	1	0	9.043	0.446	0.279	4.529	28.397	0.217	36.468	0.779	111.351	29.938	0	0	20.254	0	32.692
			997.498	19.357	1	0	9.087	0.451	0.28	4.555	28.407	0.218	36.502	0.778	111.23	29.996	0	0	20.155	0	32.862
			998.498	17.575	1	0	9.157	0.454	0.282	4.592	28.431	0.22	36.564	0.778	111.128	30.019	0	0	20.158	0	33.014
			999.498	17.452	1	0	9.228	0.458	0.285	4.628	28.456	0.221	36.625	0.777	111.026	30.043	0	0	20.161	0	33.164
			1000.5	17.452	1	0	9.26	0.458	0.286	4.651	28.416	0.222	36.606	0.776	110.979	30.024	0	0	20.205	0	33.11
			1001.5	14.871	1	0	9.283	0.459	0.287	4.67	28.377	0.223	36.597	0.775	110.942	30.005	0	0	20.213	0	33.074
			1002.5	16.038	1	0	9.329	0.459	0.29	4.71	28.274	0.224	36.522	0.774	110.94	29.973	0	0	20.328	0	32.908
			1003.5	18.558	1	0	9.372	0.459	0.292	4.748	28.178	0.226	36.454	0.773	110.924	29.94	0	0	20.438	0	32.753
			1004.5	18.865	1	0	9.465	0.46	0.296	4.812	28.083	0.228	36.377	0.772	110.926	29.906	0	0	20.591	0	32.589
			1005.5	18.865	1	0	9.523	0.459	0.297	4.835	28.123	0.229	36.451	0.772	110.996	29.827	0	0	20.738	0	32.573
			1006.5	18.926	1	0	9.572	0.461	0.299	4.867	28.094	0.231	36.437	0.771	110.961	29.818	0	0	20.772	0	32.548
			1007.5	18.558	1	0	9.684	0.459	0.303	4.919	28.102	0.233	36.477	0.77	111.114	29.701	0	0	21.117	0	32.409
			1008.5	18.312	1	0	9.739	0.458	0.304	4.949	28.091	0.234	36.487	0.77	111.163	29.655	0	0	21.245	0	32.349
			1009.5	18.312	1	0	9.78	0.458	0.305	4.967	28.099	0.235	36.513	0.77	111.16	29.636	0	0	21.349	0	32.357
			1010.5	15.977	1	0	9.841	0.458	0.307	4.999	28.094	0.236	36.529	0.769	111.211	29.588	0	0	21.491	0	32.303
			1011.5	15.977	1	0	9.881	0.457	0.308	5.002	28.183	0.237	36.654	0.769	111.278	29.538	0	0	21.628	0	32.406
			1012.5	19.234	1	0	9.949	0.456	0.309	5.02	28.266	0.237	36.769	0.769	111.345	29.487	0	0	21.827	0	32.492
			1013.5	20.155	1	0	10.028	0.455	0.311	5.053	28.296	0.239	36.787	0.769	111.403	29.425	0	0	22.055	0	32.412
			1014.5	20.155	1	0	10.132	0.456	0.314	5.105	28.309	0.242	36.749	0.77	111.381	29.401	0	0	22.222	0	32.324
			1015.5	17.882	1	0	10.231	0.456	0.316	5.141	28.389	0.244	36.776	0.772	111.415	29.346	0	0	22.413	0	32.279
			1016.5	19.541	1	0	10.38	0.457	0.321	5.213	28.411	0.248	36.718	0.774	111.46	29.291	0	0	22.714	0	32.105
			1017.5	22.552	1	0	10.571	0.46	0.326	5.308	28.437	0.253	36.682	0.775	111.472	29.269	0	0	23.004	0	32.03
			1018.5	22.306	1	0	11.164	0.484	0.354	5.753	27.902	0.275	35.896	0.777	111.28	29.396	0	0	23.063	0	31.142
			1019.5	22.306	1	0	11.726	0.508	0.38	6.177	27.466	0.296	35.255	0.779	111.158	29.485	0	0	23.079	0	30.344
			1020.5	17.206	1	0	11.96	0.515	0.386	6.274	27.622	0.302	35.324	0.782	111.484	29.339	0	0	23.238	0	30.229
			1021.5	17.575	1	0	12.147	0.515	0.383	6.227	28.267	0.301	35.965	0.786	112.676	28.533	0	0	23.607	0	29.885
			1022.5	23.658	1	0	12.147	0.515	0.383	6.227	28.267	0.301	35.965	0.786	112.676	28.533	0	0	23.607	0	29.885
			1023.5	20.217	1	0	12.14	0.508	0.376	6.111	28.742	0.296	36.499	0.787	113.544	27.873	0	0	23.903	0	29.557
			1024.5	20.217	1	0	12.397	0.52	0.38	6.18	29.106	0.304	36.413	0.799	114.168	27.763	0	0	23.845	0	29.249
			1025.5	19.664	1	0	12.604	0.526	0.384	6.242	29.335	0.309	36.434	0.805	114.463	27.708	0	0	23.963	0	29.197
			1026.5	21.384	1	0	12.575	0.522	0.378	6.146	29.701	0.305	36.783	0.807	115.101	27.372	0	0	24.095	0	29.137
			1027.5	23.105	1	0	12.52	0.513	0.371	6.025	30.098	0.3	37.166	0.81	115.775	26.991	0	0	24.426	0	29.023
			1028.5	23.412	1	0	12.438	0.503	0.363	5.896	30.485	0.295	37.526	0.812	116.461	26.61	0	0	24.716	0	28.856
			1029.5	21.569	1	0	12.354	0.494	0.355	5.767	30.884	0.289	37.892	0.815	117.146	26.228	0	0	25.014	0	28.683
			1030.5	25.624	1	0	13.101	0.528	0.368	5.978	31.858	0.304	38.509	0.827	117.473	26.207	0	0	24.793	0	29.695
			1031.5	25.624	1	0	13.808	0.563	0.38	6.187	32.68	0.319	38.943	0.839	117.787	26.185	0	0	24.528	0	30.386
			1032.5	66.55	1	0	14.419	0.599	0.392	6.369	33.369	0.333	39.22	0.851	118.075	26.178	0	0	24.082	0	30.835
			1033.5	66.55	1	0	15.014	0.635	0.403	6.553	33.965	0.347	39.412	0.862	118.377	26.171	0	0	23.661	0	31.131
			1034.5	29.926	1	0	14.941	0.644	0.404	6.57	33.764	0.35	38.943	0.867	118.545	26.243	0	0	23.206	0	30.55
			1035.5	27.099	1	0	14.99	0.655	0.409	6.654	33.497	0.357	38.441	0.871	118.633	26.36	0	0	22.895	0	29.987
			1036.5	5.346	1	0	14.881	0.651	0.407	6.62	33.409	0.355	38.304	0.872	118.525	26.512	0	0	22.854	0	30.07
			1037.5	5.346	1	0	14.981	0.662	0.41	6.66	33.486	0.36	38.107	0.879	118.753	26.552	0	0	22.619	0	29.828
			1038.5	22.245	1	0	15.015	0.665	0.41	6.664	33.551	0.362	38.023	0.882	118.837	26.629	0	0	22.578	0	29.842
			1039.5	22.245	1	0	14.901	0.659	0.407	6.623	33.475	0.359	37.975	0.882	118.71	26.761	0	0	22.62	0	30.026
			1040.5	23.044	1	0	15.057	0.664	0.41	6.663	33.645	0.363	37.958	0.886	119.017	26.73	0	0	22.672	0	29.936
			1041.5	5.039	1	0	15.019	0.663	0.409	6.647	33.639	0.363	37.866	0.888	119.125	26.765	0	0	22.653	0	29.858
			1042.5	5.53	1	0	14.952	0.657	0.408	6.626	33.565	0.362	37.825	0.887	118.94	26.893	0	0	22.749	0	30.044
			1043.5	5.53	1	0	15.067	0.656	0.413	6.723	33.332	0.367	37.567	0.887	118.954	26.951	0	0	22.958	0	29.735
			1044.5	5.53	1	0	15.178	0.655	0.419	6.817	33.112	0.372	37.322	0.887	118.98	27.009	0	0	23.164	0	29.444
			1045.5	41.847	1	0	15.178	0.655	0.421	6.847	32.963	0.374	37.153	0.887	118.973	27.097	0	0	23.176	0	29.335
			1046.5	43.199	1	0	15.017	0.655	0.417	6.775	32.956	0.37	37.075	0.889	119.042	27.146	0	0	22.94	0	29.301
			1047.5	43.199	1	0	14.846	0.654	0.412	6.7	32.945	0.367	36.994	0.891	119.112	27.195	0	0	22.69	0	29.26
			1048.5	43.199	1	0	14.3	0.633	0.386	6.276	33.77	0.347	37.605	0.898	119.367	27.1	0	0	22.602	0	30.088
			1049.5	24.15	1	0	13.758	0.611	0.36	5.852	34.727	0.326	38.305	0.907	119.623	27.004	0	0	22.515	0	31.013
			1050.5	26.792	1	0	13.524	0.612	0.354	5.762	34.669	0.322	38.175	0.908	119.444	27.174	0	0	22.099	0	31.128
			1051.5	21.139	1	0	13.331	0.613	0.35	5.697	34.569	0.319	38.009	0.91	119.265	27.343	0	0	21.751	0	31.186
			1052.5	20.709	1	0	13.336	0.627	0.358	5.818	33.943	0.325	37.355	0.909	118.543	28.035	0	0	21.271	0	31.436
			1053.5	20.709	1	0	13.305	0.639	0.364	5.918	33.348	0.331	36.723	0.908	117.838	28.713	0	0	20.837	0	31.65
			1054.5	20.34	1	0	13.163	0.638	0.361	5.874	33.238	0.327	36.692	0.906	117.685	28.806	0	0	20.64	0	31.764
			1055.5	19.48	1	0	13.025	0.637	0.359	5.83	33.133	0.324	36.667	0.904	117.531	28.898	0	0	20.446	0	31.888
			1056.5	19.48	1	0	12.876	0.636	0.355	5.779	33.039	0.32	36.656	0.901	117.378	28.991	0	0	20.236	0	32.033
			1057.5	22.736	1	0	12.922	0.646	0.362	5.886	32.606	0.326	36.221	0.9	116.9	29.356	0	0	20.002	0	31.972
			1058.5	34.412	1	0	12.94	0.656	0.368	5.988	32.135	0.331	35.741	0.899	116.422	29.72	0	0	19.73	0	31.82
			1059.5	34.412	1	0	12.957	0.666	0.375	6.091	31.678	0.336	35.274	0.898	115.944	30.084	0	0	19.466	0	31.669
			1060.5	25.133	1	0	13.091	0.678	0.384	6.246	31.268	0.345	34.839	0.898	115.477	30.444	0	0	19.304	0	31.547
			1061.5	17.206	1	0	12.383	0.642	0.367	5.96	30.839	0.326	34.624	0.891	115.317	30.493	0	0	19.281	0	31.244
			1062.5	16.837	1	0	11.796	0.611	0.352	5.728	30.417	0.311	34.42	0.884	115.15	30.544	0	0	19.316	0	30.949
			1063.5	16.837	1	0	11.253	0.579	0.339	5.519	29.948	0.297	34.185	0.876	114.969	30.597	0	0	19.421	0	30.585
			1064.5	16.837	1	0	10.711	0.548	0.327	5.322	29.382	0.284	33.862	0.868	114.772	30.658	0	0	19.541	0	30.056
			1065.5	19.48	1	0	10.676	0.542	0.324	5.274	29.514	0.281	34.105	0.865	114.719	30.634	0	0	19.686	0	30.428
			1066.5	19.48	1	0	10.626	0.536	0.321	5.218	29.656	0.277	34.377	0.863	114.667	30.61	0	0	19.807	0	30.84
			1067.5	19.48	1	0	10.586	0.532	0.319	5.191	29.671	0.275	34.448	0.861	114.703	30.555	0	0	19.883	0	30.859
			1068.5	17.083	1	0	10.554	0.528	0.318	5.17	29.678	0.273	34.513	0.86	114.739	30.5	0	0	19.977	0	30.865
			1069.5	17.083	1	0	10.519	0.525	0.316	5.145	29.695	0.272	34.601	0.858	114.775	30.432	0	0	20.039	0	30.893
			1070.5	17.083	1	0	10.495	0.524	0.315	5.124	29.743	0.27	34.651	0.858	114.823	30.377	0	0	20.031	0	30.883
			1071.5	17.083	1	0	10.474	0.523	0.314	5.106	29.784	0.27	34.698	0.858	114.871	30.322	0	0	20.028	0	30.868
			1072.5	17.513	1	0	10.568	0.527	0.318	5.178	29.664	0.273	34.592	0.858	114.839	30.327	0	0	20.04	0	30.711
			1073.5	17.575	1	0	10.618	0.531	0.321	5.222	29.576	0.275	34.524	0.857	114.859	30.332	0	0	19.986	0	30.615
			1074.5	17.575	1	0	10.606	0.536	0.318	5.164	29.905	0.272	34.872	0.858	114.931	30.325	0	0	19.802	0	31.203
			1075.5	15.977	1	0	10.385	0.532	0.301	4.897	30.851	0.259	35.814	0.861	115.278	30.147	0	0	19.536	0	32.435
			1076.5	15.977	1	0	10.385	0.532	0.301	4.897	30.851	0.259	35.814	0.861	115.278	30.147	0	0	19.536	0	32.435
			1077.5	16.038	1	0	10.371	0.531	0.301	4.889	30.851	0.259	35.8	0.862	115.317	30.13	0	0	19.539	0	32.383
			1078.5	18.742	1	0	10.387	0.53	0.301	4.896	30.848	0.26	35.784	0.862	115.372	30.113	0	0	19.598	0	32.327
			1079.5	18.742	1	0	10.419	0.528	0.302	4.911	30.843	0.261	35.752	0.863	115.482	30.08	0	0	19.718	0	32.217
			1080.5	20.401	1	0	10.503	0.53	0.307	4.987	30.631	0.264	35.558	0.861	115.398	30.147	0	0	19.802	0	32.022
			1081.5	18.066	1	0	10.575	0.532	0.311	5.055	30.439	0.267	35.383	0.86	115.314	30.214	0	0	19.86	0	31.854
			1082.5	18.312	1	0	10.505	0.521	0.306	4.972	30.661	0.263	35.665	0.86	115.604	29.96	0	0	20.15	0	31.855
			1083.5	17.943	1	0	10.472	0.513	0.302	4.911	30.89	0.259	35.958	0.859	115.878	29.72	0	0	20.42	0	31.898
			1084.5	17.943	1	0	10.513	0.509	0.302	4.911	30.98	0.259	36.072	0.859	115.974	29.636	0	0	20.645	0	31.926
			1085.5	17.39	1	0	10.555	0.506	0.302	4.912	31.072	0.259	36.188	0.859	116.07	29.552	0	0	20.875	0	31.956
			1086.5	27.652	1	0	10.598	0.502	0.302	4.912	31.167	0.259	36.307	0.858	116.166	29.468	0	0	21.109	0	31.989
			1087.5	27.775	1	0	10.642	0.497	0.302	4.909	31.273	0.259	36.424	0.859	116.257	29.375	0	0	21.431	0	31.995
			1088.5	27.775	1	0	10.725	0.491	0.303	4.928	31.349	0.26	36.504	0.859	116.348	29.281	0	0	21.835	0	31.941
			1089.5	14.809	1	0	10.815	0.485	0.305	4.959	31.369	0.262	36.546	0.858	116.482	29.176	0	0	22.292	0	31.803
			1090.5	14.502	1	0	10.857	0.483	0.306	4.972	31.388	0.263	36.56	0.859	116.568	29.119	0	0	22.491	0	31.72
			1091.5	16.346	1	0	11.044	0.477	0.309	5.032	31.501	0.265	36.727	0.858	116.696	28.986	0	0	23.139	0	31.73
			1092.5	17.636	1	0	11.05	0.474	0.309	5.018	31.572	0.265	36.826	0.857	116.794	28.895	0	0	23.323	0	31.714
			1093.5	17.636	1	0	11.001	0.47	0.306	4.981	31.634	0.263	36.916	0.857	116.907	28.802	0	0	23.403	0	31.676
			1094.5	17.636	1	0	10.933	0.469	0.304	4.944	31.661	0.261	36.945	0.857	116.963	28.764	0	0	23.312	0	31.651
			1095.5	28.144	1	0	11.553	0.504	0.314	5.099	32.749	0.271	37.859	0.865	117.114	28.734	0	0	22.918	0	33.14
			1096.5	27.161	1	0	12.206	0.539	0.325	5.289	33.63	0.284	38.485	0.874	117.265	28.703	0	0	22.636	0	34.139
			1097.5	10.139	1	0	12.862	0.578	0.338	5.499	34.353	0.298	38.94	0.882	117.381	28.706	0	0	22.237	0	34.914
			1098.5	10.078	1	0	12.801	0.578	0.333	5.417	34.701	0.295	39.194	0.885	117.71	28.555	0	0	22.159	0	35.022
			1099.5	17.144	1	0	12.777	0.576	0.329	5.344	35.099	0.292	39.482	0.889	118.04	28.416	0	0	22.169	0	35.191
			1100.5	17.144	1	0	12.834	0.576	0.328	5.335	35.314	0.293	39.549	0.893	118.26	28.344	0	0	22.286	0	35.163
			1101.5	17.144	1	0	12.874	0.575	0.327	5.318	35.533	0.293	39.629	0.897	118.481	28.272	0	0	22.371	0	35.154
			1102.5	17.206	1	0	12.788	0.57	0.321	5.214	35.962	0.289	39.873	0.902	118.778	28.142	0	0	22.44	0	35.259
			1103.5	19.725	1	0	12.845	0.573	0.319	5.188	36.325	0.29	39.908	0.91	118.968	28.114	0	0	22.425	0	35.269
			1104.5	21.016	1	0	12.92	0.576	0.318	5.171	36.673	0.292	39.912	0.919	119.152	28.086	0	0	22.443	0	35.236
			1105.5	20.278	1	0	13.041	0.577	0.321	5.215	36.713	0.296	39.756	0.923	119.261	28.077	0	0	22.603	0	35.007
			1106.5	19.971	1	0	13.168	0.578	0.323	5.259	36.769	0.3	39.622	0.928	119.393	28.067	0	0	22.772	0	34.808
			1107.5	14.502	1	0	13.298	0.578	0.325	5.277	37.006	0.303	39.701	0.932	119.565	27.998	0	0	23.005	0	34.8
			1108.5	14.502	1	0	13.407	0.578	0.325	5.288	37.227	0.305	39.751	0.937	119.713	27.928	0	0	23.2	0	34.751
			1109.5	14.502	1	0	13.511	0.582	0.326	5.309	37.4	0.307	39.836	0.939	119.821	27.881	0	0	23.206	0	34.8
			1110.5	36.87	1	0	13.662	0.59	0.333	5.412	37.151	0.314	39.441	0.942	119.69	28	0	0	23.162	0	34.464
			1111.5	42.646	1	0	13.684	0.594	0.333	5.421	37.17	0.315	39.331	0.945	119.674	28.023	0	0	23.051	0	34.356
			1112.5	42.646	1	0	13.617	0.583	0.326	5.305	37.726	0.31	39.708	0.95	120.094	27.712	0	0	23.344	0	34.334
			1113.5	8.726	1	0	13.696	0.586	0.329	5.343	37.694	0.313	39.582	0.952	120.152	27.712	0	0	23.383	0	34.161
			1114.5	9.402	1	0	13.778	0.588	0.331	5.381	37.666	0.316	39.462	0.954	120.21	27.712	0	0	23.426	0	33.994
			1115.5	16.899	1	0	13.874	0.592	0.333	5.41	37.758	0.318	39.458	0.957	120.291	27.701	0	0	23.42	0	33.977
			1116.5	15.424	1	0	14.108	0.601	0.341	5.541	37.546	0.327	39.174	0.958	120.26	27.773	0	0	23.456	0	33.709
			1117.5	15.424	1	0	14.308	0.611	0.348	5.651	37.39	0.334	38.948	0.96	120.229	27.845	0	0	23.436	0	33.518
			1118.5	24.703	1	0	14.479	0.619	0.354	5.754	37.214	0.34	38.709	0.961	120.212	27.916	0	0	23.399	0	33.303
			1119.5	25.87	1	0	14.594	0.627	0.359	5.834	37.043	0.346	38.465	0.963	120.195	27.988	0	0	23.274	0	33.074
			1120.5	19.971	1	0	14.607	0.636	0.36	5.861	36.955	0.348	38.275	0.966	120.135	28.072	0	0	22.97	0	32.944
			1121.5	19.664	1	0	14.632	0.645	0.363	5.895	36.855	0.351	38.081	0.968	120.075	28.156	0	0	22.693	0	32.804
			1122.5	18.435	1	0	15.049	0.675	0.374	6.074	36.944	0.363	37.992	0.972	120.111	28.226	0	0	22.311	0	32.804
			1123.5	18.926	1	0	15.69	0.704	0.391	6.354	36.955	0.381	37.863	0.976	120.14	28.295	0	0	22.278	0	32.727
			1124.5	18.926	1	0	16.314	0.723	0.404	6.565	37.277	0.398	37.823	0.986	120.226	28.396	0	0	22.568	0	32.842
			1125.5	30.848	1	0	16.314	0.723	0.404	6.565	37.277	0.398	37.823	0.986	120.226	28.396	0	0	22.568	0	32.842
			1126.5	29.25	1	0	15.928	0.692	0.395	6.424	37.053	0.39	37.547	0.987	120.233	28.384	0	0	23.014	0	32.393
			1127.5	13.58	1	0	15.404	0.661	0.383	6.233	36.783	0.379	37.226	0.988	120.241	28.372	0	0	23.291	0	31.858
			1128.5	14.564	1	0	15.224	0.657	0.379	6.157	36.778	0.376	37.042	0.993	120.313	28.355	0	0	23.187	0	31.529
			1129.5	14.564	1	0	15.752	0.693	0.392	6.379	36.906	0.391	37.026	0.997	120.164	28.497	0	0	22.731	0	31.761
			1130.5	32.015	1	0	16.457	0.765	0.413	6.708	36.973	0.414	36.815	1.004	119.979	28.71	0	0	21.516	0	31.761
			1131.5	29.68	1	0	16.772	0.8	0.421	6.852	37.017	0.425	36.715	1.008	119.943	28.782	0	0	20.956	0	31.684
			1132.5	28.82	1	0	17.071	0.836	0.43	6.996	37.018	0.435	36.578	1.012	119.907	28.854	0	0	20.424	0	31.536
			1133.5	28.82	1	0	17.201	0.869	0.432	7.029	37.226	0.439	36.619	1.017	120.022	28.809	0	0	19.802	0	31.461
			1134.5	24.088	1	0	17.374	0.901	0.435	7.071	37.468	0.444	36.684	1.021	120.145	28.763	0	0	19.274	0	31.418
			1135.5	24.088	1	0	17.606	0.942	0.441	7.166	37.573	0.452	36.601	1.027	120.229	28.78	0	0	18.686	0	31.217
			1136.5	40.249	1	0	17.829	0.983	0.447	7.264	37.635	0.461	36.487	1.031	120.305	28.797	0	0	18.137	0	30.949
			1137.5	46.333	1	0	17.875	1.013	0.453	7.365	37.284	0.468	36.053	1.034	120.281	28.857	0	0	17.651	0	30.222
			1138.5	26.423	1	0	17.911	1.042	0.459	7.461	36.936	0.476	35.627	1.037	120.265	28.917	0	0	17.182	0	29.484
			1139.5	26.423	1	0	17.871	1.052	0.46	7.475	36.802	0.477	35.434	1.039	120.275	28.919	0	0	16.991	0	29.106
			1140.5	20.954	1	0	17.891	1.089	0.462	7.514	36.725	0.483	35.131	1.045	120.562	28.818	0	0	16.428	0	28.211
			1141.5	20.954	1	0	17.869	1.106	0.46	7.484	36.856	0.484	35.059	1.051	120.869	28.66	0	0	16.157	0	27.686
			1142.5	33.982	1	0	17.877	1.137	0.467	7.592	36.401	0.492	34.546	1.054	120.725	28.847	0	0	15.718	0	26.968
			1143.5	33.982	1	0	17.861	1.169	0.473	7.692	35.946	0.5	34.037	1.056	120.581	29.034	0	0	15.281	0	26.229
			1144.5	31.769	1	0	18.046	1.222	0.485	7.881	35.527	0.512	33.661	1.055	120.435	29.209	0	0	14.773	0	25.625
			1145.5	31.769	1	0	18.224	1.246	0.491	7.986	35.436	0.517	33.644	1.053	120.437	29.191	0	0	14.63	0	25.452
			1146.5	31.769	1	0	18.392	1.286	0.496	8.073	35.43	0.524	33.58	1.055	120.556	29.14	0	0	14.306	0	25.042
			1147.5	31.769	1	0	18.578	1.326	0.503	8.179	35.372	0.531	33.479	1.057	120.674	29.089	0	0	14.016	0	24.544
			1148.5	28.39	1	0	18.598	1.345	0.508	8.257	35.099	0.536	33.247	1.056	120.66	29.07	0	0	13.826	0	23.917
			1149.5	30.725	1	0	18.611	1.365	0.512	8.331	34.832	0.541	33.017	1.055	120.646	29.052	0	0	13.637	0	23.286
			1150.5	30.725	1	0	18.689	1.384	0.519	8.446	34.522	0.547	32.762	1.054	120.632	29.033	0	0	13.5	0	22.588
			1151.5	30.725	1	0	18.765	1.404	0.527	8.561	34.218	0.554	32.511	1.053	120.618	29.014	0	0	13.366	0	21.884
			1152.5	29.865	1	0	18.632	1.403	0.525	8.538	34.066	0.552	32.41	1.051	120.528	29.003	0	0	13.284	0	21.632
			1153.5	29.865	1	0	18.249	1.397	0.517	8.401	33.906	0.544	32.226	1.052	120.338	29.017	0	0	13.058	0	21.265
			1154.5	29.865	1	0	18.052	1.412	0.519	8.433	33.426	0.545	31.817	1.051	120.133	29.049	0	0	12.783	0	20.311
			1155.5	25.87	1	0	17.851	1.427	0.52	8.461	32.961	0.546	31.421	1.049	119.929	29.082	0	0	12.511	0	19.358
			1156.5	25.87	1	0	17.73	1.442	0.525	8.534	32.467	0.55	30.995	1.048	119.718	29.114	0	0	12.3	0	18.308
			1157.5	25.87	1	0	17.613	1.456	0.529	8.608	31.989	0.554	30.582	1.046	119.507	29.147	0	0	12.095	0	17.26
			1158.5	25.87	1	0	17.504	1.447	0.534	8.688	31.493	0.552	30.488	1.033	119.1	29.195	0	0	12.098	0	17.187
			1159.5	35.948	1	0	17.395	1.437	0.539	8.767	31.005	0.55	30.393	1.02	118.694	29.244	0	0	12.101	0	17.11
			1160.5	42.154	1	0	17.244	1.428	0.542	8.814	30.564	0.547	30.288	1.009	118.288	29.293	0	0	12.075	0	17.007
			1161.5	42.154	1	0	17.093	1.419	0.545	8.861	30.128	0.544	30.183	0.998	117.882	29.342	0	0	12.049	0	16.902
			1162.5	42.154	1	0	16.944	1.409	0.548	8.908	29.697	0.541	30.078	0.987	117.476	29.39	0	0	12.023	0	16.796
			1163.5	37.914	1	0	16.795	1.4	0.551	8.956	29.273	0.538	29.973	0.977	117.07	29.439	0	0	11.997	0	16.688
			1164.5	37.546	1	0	16.795	1.413	0.558	9.079	28.887	0.54	29.874	0.967	116.717	29.483	0	0	11.886	0	16.464
			1165.5	37.546	1	0	16.681	1.404	0.56	9.111	28.585	0.539	29.735	0.961	116.497	29.511	0	0	11.88	0	16.207
			1166.5	37.546	1	0	16.786	1.439	0.574	9.329	28.12	0.543	29.69	0.947	116.011	29.571	0	0	11.664	0	16.049
			1167.5	37.546	1	0	16.675	1.431	0.576	9.369	27.808	0.542	29.549	0.941	115.768	29.603	0	0	11.65	0	15.787
			1168.5	30.233	1	0	16.953	1.476	0.592	9.629	27.544	0.551	29.619	0.93	115.394	29.648	0	0	11.483	0	15.848
			1169.5	30.233	1	0	17.085	1.501	0.602	9.782	27.339	0.555	29.629	0.923	115.129	29.681	0	0	11.385	0	15.828
			1170.5	29.619	1	0	17.088	1.506	0.605	9.845	27.174	0.556	29.595	0.918	114.947	29.703	0	0	11.345	0	15.76
			1171.5	29.619	1	0	17.3	1.531	0.617	10.039	26.996	0.563	29.612	0.912	114.674	29.737	0	0	11.299	0	15.755
			1172.5	29.619	1	0	17.1	1.523	0.621	10.103	26.509	0.562	29.287	0.905	114.185	29.826	0	0	11.23	0	15.131
			1173.5	43.261	1	0	16.884	1.514	0.625	10.159	26.024	0.562	28.956	0.899	113.695	29.914	0	0	11.151	0	14.473
			1174.5	43.261	1	0	16.671	1.506	0.628	10.216	25.548	0.561	28.629	0.892	113.206	30.003	0	0	11.072	0	13.811
			1175.5	37.3	1	0	16.305	1.476	0.626	10.183	25.047	0.555	28.239	0.887	112.719	30.104	0	0	11.047	0	13.098
			1176.5	37.3	1	0	16.214	1.456	0.635	10.325	24.552	0.555	28.115	0.873	112.108	30.207	0	0	11.134	0	13.1
			1177.5	37.3	1	0	16.196	1.437	0.651	10.582	23.917	0.559	27.868	0.858	111.491	30.31	0	0	11.273	0	12.736
			1178.5	37.3	1	0	15.878	1.381	0.639	10.384	23.855	0.543	28.048	0.851	111.187	30.193	0	0	11.495	0	13.277
			1179.5	42.83	1	0	15.734	1.349	0.63	10.246	23.934	0.532	28.333	0.845	110.959	30.051	0	0	11.666	0	13.933
			1180.5	42.83	1	0	15.388	1.285	0.616	10.018	23.889	0.512	28.747	0.831	110.263	29.845	0	0	11.976	0	14.941
			1181.5	47.869	1	0	15.388	1.285	0.616	10.018	23.889	0.512	28.747	0.831	110.263	29.845	0	0	11.976	0	14.941
			1182.5	47.869	1	0	14.82	1.223	0.598	9.727	23.638	0.488	28.952	0.816	109.424	29.715	0	0	12.122	0	15.513
			1183.5	47.869	1	0	14.82	1.223	0.598	9.727	23.638	0.488	28.952	0.816	109.424	29.715	0	0	12.122	0	15.513
			1184.5	47.869	1	0	15.037	1.226	0.618	10.042	23.235	0.494	29.044	0.8	108.832	29.818	0	0	12.265	0	15.999
			1185.5	47.869	1	0	15.405	1.208	0.651	10.578	22.581	0.502	29.291	0.771	107.7	29.946	0	0	12.753	0	17.058
			1186.5	33.121	1	0	15.499	1.186	0.658	10.701	22.438	0.5	29.557	0.759	107.16	29.97	0	0	13.063	0	17.917
			1187.5	32.261	1	0	15.553	1.165	0.662	10.766	22.361	0.496	29.874	0.748	106.62	29.994	0	0	13.351	0	18.892
			1188.5	32.261	1	0	15.442	1.142	0.659	10.711	22.292	0.489	30.011	0.743	106.218	30.006	0	0	13.516	0	19.369
			1189.5	32.261	1	0	15.562	1.137	0.673	10.949	21.972	0.495	29.883	0.735	105.853	30.058	0	0	13.687	0	19.187
			1190.5	58.254	1	0	15.766	1.131	0.691	11.24	21.679	0.503	29.768	0.728	105.489	30.111	0	0	13.934	0	19.038
			1191.5	71.22	1	0	15.813	1.111	0.696	11.321	21.567	0.504	29.817	0.723	105.146	30.123	0	0	14.239	0	19.281
			1192.5	19.787	1	0	15.851	1.09	0.7	11.385	21.476	0.503	29.886	0.719	104.815	30.135	0	0	14.547	0	19.572
			1193.5	22.183	1	0	15.892	1.069	0.704	11.451	21.383	0.503	29.927	0.715	104.443	30.169	0	0	14.861	0	19.835
			1194.5	22.183	1	0	15.733	1.02	0.704	11.454	21.109	0.499	29.828	0.708	103.975	30.219	0	0	15.429	0	19.9
			1195.5	27.099	1	0	15.721	1.006	0.704	11.452	21.079	0.497	29.863	0.706	103.794	30.261	0	0	15.628	0	20.133
			1196.5	21.077	1	0	15.203	0.924	0.701	11.4	20.371	0.486	29.384	0.693	102.944	30.37	0	0	16.448	0	19.481
			1197.5	21.077	1	0	15.133	0.917	0.7	11.388	20.288	0.484	29.332	0.692	102.703	30.456	0	0	16.497	0	19.559
			1198.5	65.935	1	0	14.43	0.833	0.694	11.291	19.384	0.471	28.599	0.678	101.817	30.572	0	0	17.329	0	18.219
			1199.5	77.058	1	0	14.268	0.793	0.709	11.533	18.696	0.473	28.025	0.667	101.133	30.713	0	0	17.988	0	17.133
			1200.5	43.568	1	0	14.453	0.796	0.724	11.765	18.571	0.48	27.97	0.664	100.835	30.827	0	0	18.146	0	17.218
			1201.5	43.568	1	0	14.243	0.757	0.73	11.864	18.076	0.479	27.561	0.656	100.282	30.927	0	0	18.824	0	16.449
			1202.5	36.993	1	0	14.724	0.749	0.746	12.125	18.27	0.485	28.077	0.651	99.939	30.973	0	0	19.653	0	17.971
			1203.5	36.993	1	0	15.283	0.74	0.761	12.371	18.568	0.493	28.668	0.648	99.76	30.957	0	0	20.655	0	19.498
			1204.5	70.237	1	0	15.895	0.731	0.775	12.606	18.931	0.5	29.361	0.645	99.581	30.941	0	0	21.755	0	21.209
			1205.5	70.237	1	0	16.592	0.724	0.791	12.865	19.348	0.508	30.152	0.642	99.456	30.936	0	0	22.929	0	23.08
			1206.5	46.517	1	0	16.556	0.707	0.792	12.877	19.249	0.507	30.064	0.64	99.451	30.929	0	0	23.425	0	22.894
			1207.5	44.551	1	0	16.365	0.69	0.786	12.778	19.133	0.502	29.97	0.638	99.451	30.922	0	0	23.719	0	22.693
			1208.5	44.858	1	0	16.764	0.71	0.804	13.079	19.197	0.515	29.989	0.64	99.173	31.154	0	0	23.619	0	23.154
			1209.5	43.076	1	0	17.054	0.73	0.819	13.317	19.225	0.525	29.972	0.641	98.936	31.386	0	0	23.374	0	23.528
			1210.5	43.076	1	0	17.338	0.749	0.834	13.554	19.245	0.536	29.944	0.643	98.699	31.619	0	0	23.134	0	23.872
			1211.5	41.54	1	0	17.955	0.78	0.853	13.873	19.533	0.552	30.211	0.647	98.778	31.783	0	0	23.031	0	24.733
			1212.5	41.663	1	0	18.805	0.81	0.879	14.297	19.908	0.572	30.595	0.651	98.811	31.948	0	0	23.222	0	25.839
			1213.5	41.663	1	0	19.458	0.828	0.896	14.57	20.246	0.586	30.962	0.654	98.88	32.104	0	0	23.511	0	26.886
			1214.5	75.337	1	0	19.518	0.816	0.891	14.482	20.411	0.587	30.978	0.659	99.224	32.071	0	0	23.93	0	26.884
			1215.5	70.79	1	0	19.353	0.799	0.875	14.226	20.571	0.581	30.973	0.664	99.609	32.025	0	0	24.216	0	26.819
			1216.5	59.483	1	0	19.538	0.807	0.877	14.268	20.721	0.587	30.969	0.669	99.941	32.055	0	0	24.216	0	26.851
			1217.5	63.662	1	0	19.69	0.81	0.878	14.283	20.866	0.592	30.981	0.674	100.229	32.083	0	0	24.305	0	26.921
			1218.5	61.081	1	0	19.944	0.813	0.883	14.354	21.037	0.598	31.045	0.678	100.516	32.111	0	0	24.518	0	27.102
			1219.5	59.852	1	0	20.209	0.823	0.892	14.506	21.111	0.606	31.071	0.679	100.62	32.152	0	0	24.554	0	27.216
			1220.5	62.556	1	0	19.665	0.804	0.864	14.044	21.182	0.592	30.918	0.685	101.057	32.127	0	0	24.471	0	26.878
			1221.5	59.668	1	0	19.138	0.79	0.84	13.662	21.165	0.579	30.731	0.689	101.31	32.115	0	0	24.212	0	26.478
			1222.5	59.668	1	0	19.216	0.798	0.843	13.707	21.195	0.582	30.7	0.69	101.38	32.157	0	0	24.09	0	26.475
			1223.5	54.997	1	0	19.815	0.85	0.852	13.856	21.722	0.595	31.106	0.698	101.757	32.207	0	0	23.305	0	27.339
			1224.5	50.02	1	0	20.767	0.902	0.876	14.252	22.222	0.621	31.379	0.708	102.174	32.236	0	0	23.019	0	27.86
			1225.5	50.02	1	0	21.721	0.954	0.902	14.664	22.672	0.647	31.601	0.717	102.591	32.265	0	0	22.767	0	28.256
			1226.5	64.461	1	0	21.57	0.956	0.895	14.552	22.69	0.646	31.427	0.722	103.011	32.241	0	0	22.566	0	27.843
			1227.5	70.728	1	0	21.579	0.954	0.889	14.448	22.86	0.646	31.457	0.727	103.527	32.166	0	0	22.622	0	27.774
			1228.5	53.092	1	0	21.584	0.952	0.882	14.343	23.03	0.645	31.484	0.731	104.042	32.092	0	0	22.675	0	27.701
			1229.5	55.55	1	0	21.743	0.95	0.882	14.343	23.197	0.648	31.593	0.734	104.275	32.116	0	0	22.878	0	27.976
			1230.5	47.07	1	0	21.457	0.943	0.863	14.035	23.382	0.639	31.563	0.741	104.628	32.099	0	0	22.763	0	27.902
			1231.5	48.484	1	0	21.454	0.942	0.856	13.927	23.559	0.639	31.585	0.746	104.954	32.083	0	0	22.779	0	27.92
			1232.5	45.35	1	0	21.455	0.943	0.855	13.898	23.609	0.64	31.513	0.749	105.167	32.104	0	0	22.759	0	27.805
			1233.5	45.35	1	0	21.387	0.94	0.848	13.792	23.713	0.638	31.508	0.753	105.429	32.097	0	0	22.751	0	27.789
			1234.5	45.35	1	0	21.405	0.943	0.846	13.761	23.79	0.641	31.414	0.757	105.673	32.202	0	0	22.698	0	27.776
			1235.5	25.502	1	0	21.405	0.943	0.846	13.761	23.79	0.641	31.414	0.757	105.673	32.202	0	0	22.698	0	27.776
			1236.5	25.502	1	0	21.449	0.944	0.845	13.743	23.873	0.643	31.37	0.761	105.771	32.238	0	0	22.714	0	27.746
			1237.5	61.388	1	0	21.421	0.936	0.836	13.59	24.097	0.642	31.392	0.768	106.04	32.267	0	0	22.875	0	27.865
			1238.5	89.778	1	0	21.358	0.93	0.831	13.51	24.159	0.639	31.423	0.769	106.15	32.255	0	0	22.957	0	27.922
			1239.5	89.778	1	0	21.497	0.933	0.836	13.586	24.184	0.643	31.408	0.77	106.27	32.267	0	0	23.039	0	27.907
			1240.5	30.418	1	0	21.636	0.936	0.84	13.662	24.211	0.648	31.395	0.771	106.39	32.279	0	0	23.122	0	27.896
			1241.5	29.742	1	0	21.29	0.926	0.828	13.467	24.151	0.639	31.301	0.772	106.424	32.284	0	0	22.981	0	27.726
			1242.5	29.742	1	0	20.877	0.917	0.813	13.217	24.115	0.628	31.23	0.772	106.457	32.289	0	0	22.764	0	27.608
			1243.5	41.663	1	0	21.048	0.945	0.814	13.236	24.325	0.631	31.372	0.775	106.601	32.279	0	0	22.277	0	27.825
			1244.5	40.434	1	0	21.472	0.973	0.825	13.41	24.538	0.643	31.475	0.78	106.745	32.27	0	0	22.077	0	27.956
			1245.5	58.5	1	0	21.472	0.973	0.823	13.374	24.603	0.643	31.469	0.782	106.812	32.284	0	0	22.062	0	27.969
			1246.5	56.288	1	0	21.486	0.974	0.821	13.348	24.669	0.644	31.462	0.784	106.882	32.298	0	0	22.062	0	27.977
			1247.5	51.556	1	0	21.525	0.979	0.821	13.349	24.719	0.646	31.421	0.787	106.997	32.315	0	0	21.987	0	27.91
			1248.5	56.534	1	0	21.468	0.981	0.818	13.296	24.756	0.644	31.409	0.788	107.1	32.327	0	0	21.888	0	27.901
			1249.5	60.897	1	0	21.355	0.971	0.811	13.189	24.81	0.64	31.451	0.789	107.175	32.319	0	0	21.987	0	28
			1250.5	60.528	1	0	21.999	1	0.835	13.571	24.882	0.66	31.447	0.791	107.239	32.389	0	0	21.994	0	28.045
			1251.5	51.003	1	0	22.617	1.018	0.855	13.908	24.987	0.678	31.517	0.793	107.275	32.44	0	0	22.222	0	28.24
			1252.5	51.003	1	0	22.582	1.008	0.851	13.845	25.048	0.675	31.576	0.793	107.352	32.401	0	0	22.399	0	28.317
			1253.5	45.903	1	0	22.272	0.962	0.843	13.712	24.874	0.667	31.427	0.791	107.312	32.364	0	0	23.153	0	28.054
			1254.5	58.623	1	0	21.46	0.913	0.815	13.258	24.706	0.643	31.322	0.789	107.277	32.31	0	0	23.511	0	27.85
			1255.5	58.623	1	0	20.599	0.864	0.787	12.79	24.49	0.618	31.164	0.786	107.243	32.257	0	0	23.852	0	27.525
			1256.5	42.4	1	0	20.956	0.868	0.798	12.978	24.562	0.626	31.334	0.784	107.057	32.347	0	0	24.136	0	28.038
			1257.5	42.4	1	0	21.37	0.873	0.812	13.196	24.643	0.635	31.515	0.782	106.869	32.438	0	0	24.483	0	28.567
			1258.5	55.182	1	0	21.796	0.877	0.825	13.414	24.736	0.644	31.709	0.78	106.681	32.528	0	0	24.84	0	29.115
			1259.5	75.276	1	0	22.178	0.888	0.84	13.657	24.739	0.655	31.711	0.78	106.732	32.542	0	0	24.979	0	29.124
			1260.5	43.076	1	0	22.514	0.898	0.852	13.853	24.78	0.665	31.76	0.78	106.785	32.556	0	0	25.064	0	29.228
			1261.5	45.473	1	0	22.752	0.911	0.856	13.92	24.943	0.671	31.807	0.784	107.02	32.507	0	0	24.987	0	29.213
			1262.5	45.473	1	0	23.083	0.923	0.864	14.056	25.082	0.681	31.824	0.788	107.254	32.459	0	0	25.014	0	29.136
			1263.5	39.328	1	0	23.225	0.927	0.868	14.11	25.148	0.686	31.808	0.791	107.482	32.417	0	0	25.064	0	29.021
			1264.5	37.792	1	0	23.313	0.93	0.869	14.127	25.219	0.689	31.789	0.793	107.709	32.375	0	0	25.055	0	28.9
			1265.5	64.338	1	0	23.257	0.932	0.865	14.061	25.278	0.687	31.807	0.795	107.8	32.368	0	0	24.967	0	28.92
			1266.5	63.662	1	0	23.168	0.925	0.854	13.887	25.486	0.682	31.916	0.799	108.025	32.31	0	0	25.041	0	29.053
			1267.5	45.165	1	0	23.192	0.928	0.852	13.852	25.581	0.683	31.926	0.801	108.148	32.299	0	0	25	0	29.048
			1268.5	45.78	1	0	23.159	0.927	0.848	13.795	25.649	0.682	31.918	0.804	108.243	32.299	0	0	24.987	0	29.033
			1269.5	36.624	1	0	23.189	0.926	0.847	13.777	25.714	0.683	31.914	0.806	108.338	32.299	0	0	25.04	0	29.026
			1270.5	34.965	1	0	23.173	0.919	0.845	13.733	25.766	0.683	31.881	0.808	108.361	32.315	0	0	25.203	0	29.003
			1271.5	52.478	1	0	23.165	0.913	0.842	13.696	25.815	0.683	31.844	0.811	108.385	32.331	0	0	25.377	0	28.971
			1272.5	55.243	1	0	23.451	0.907	0.848	13.795	25.935	0.688	31.964	0.811	108.424	32.336	0	0	25.855	0	29.235
			1273.5	55.243	1	0	23.748	0.901	0.854	13.894	26.065	0.694	32.097	0.812	108.463	32.34	0	0	26.352	0	29.521
			1274.5	70.237	1	0	23.66	0.873	0.853	13.87	25.958	0.692	32.014	0.811	108.385	32.354	0	0	27.091	0	29.431
			1275.5	63.293	1	0	22.713	0.843	0.83	13.503	25.533	0.671	31.581	0.809	108.278	32.382	0	0	26.944	0	28.658
			1276.5	66.366	1	0	22.381	0.844	0.825	13.42	25.318	0.666	31.378	0.807	108.203	32.401	0	0	26.506	0	28.27
			1277.5	72.265	1	0	22.439	0.874	0.829	13.477	25.338	0.669	31.383	0.807	108.242	32.428	0	0	25.675	0	28.274
			1278.5	57.824	1	0	22.886	0.904	0.843	13.715	25.451	0.682	31.477	0.809	108.28	32.454	0	0	25.329	0	28.454
			1279.5	58.561	1	0	23.026	0.908	0.849	13.812	25.437	0.687	31.439	0.809	108.28	32.49	0	0	25.348	0	28.43
			1280.5	46.333	1	0	23.038	0.902	0.85	13.814	25.435	0.688	31.405	0.81	108.345	32.524	0	0	25.53	0	28.433
			1281.5	46.947	1	0	23.038	0.902	0.85	13.814	25.435	0.688	31.405	0.81	108.345	32.524	0	0	25.53	0	28.433
			1282.5	46.947	1	0	22.874	0.894	0.844	13.724	25.405	0.684	31.359	0.81	108.345	32.543	0	0	25.573	0	28.388
			1283.5	44.305	1	0	22.925	0.901	0.849	13.797	25.338	0.688	31.255	0.811	108.273	32.629	0	0	25.443	0	28.311
			1284.5	43.752	1	0	22.674	0.908	0.845	13.734	25.188	0.685	31.053	0.811	108.201	32.716	0	0	24.983	0	28.026
			1285.5	53.523	1	0	22.504	0.917	0.846	13.752	24.984	0.686	30.799	0.811	108.124	32.819	0	0	24.534	0	27.648
			1286.5	54.26	1	0	23.116	0.966	0.861	13.999	25.293	0.702	31.02	0.815	108.309	32.826	0	0	23.922	0	28.02
			1287.5	54.014	1	0	23.853	1.01	0.876	14.247	25.714	0.72	31.278	0.822	108.647	32.737	0	0	23.621	0	28.299
			1288.5	54.014	1	0	23.765	1.009	0.867	14.095	25.892	0.716	31.351	0.826	108.935	32.663	0	0	23.564	0	28.321
			1289.5	33.674	1	0	23.355	0.999	0.836	13.601	26.357	0.698	31.588	0.834	109.546	32.495	0	0	23.368	0	28.537
			1290.5	33.674	1	0	23.315	1.002	0.828	13.465	26.58	0.695	31.671	0.839	109.808	32.457	0	0	23.268	0	28.632
			1291.5	51.925	1	0	23.192	0.996	0.821	13.343	26.673	0.691	31.671	0.842	109.908	32.483	0	0	23.292	0	28.697
			1292.5	72.449	1	0	22.824	0.976	0.803	13.063	26.78	0.677	31.773	0.843	109.983	32.464	0	0	23.384	0	28.92
			1293.5	50.266	1	0	22.671	0.968	0.794	12.917	26.889	0.671	31.829	0.845	110.007	32.466	0	0	23.409	0	29.058
			1294.5	51.188	1	0	22.465	0.965	0.787	12.791	26.901	0.666	31.788	0.846	109.894	32.543	0	0	23.284	0	29.119
			1295.5	51.188	1	0	22.342	0.959	0.784	12.756	26.816	0.663	31.725	0.845	109.793	32.586	0	0	23.302	0	29.083
			1296.5	53.461	1	0	22.068	0.962	0.78	12.686	26.639	0.659	31.524	0.845	109.697	32.696	0	0	22.936	0	28.857
			1297.5	53.461	1	0	22.131	0.976	0.785	12.771	26.561	0.663	31.449	0.845	109.621	32.759	0	0	22.67	0	28.78
			1298.5	38.652	1	0	22.35	0.994	0.796	12.947	26.487	0.672	31.367	0.844	109.573	32.809	0	0	22.493	0	28.657
			1299.5	38.652	1	0	22.573	1.011	0.807	13.129	26.408	0.682	31.282	0.844	109.525	32.86	0	0	22.326	0	28.523
			1300.5	62.986	1	0	22.524	1.015	0.806	13.106	26.403	0.68	31.281	0.844	109.58	32.84	0	0	22.201	0	28.478
			1301.5	80.56	1	0	22.382	1.018	0.801	13.025	26.404	0.676	31.282	0.844	109.635	32.821	0	0	21.985	0	28.437
			1302.5	38.037	1	0	22.253	1.021	0.796	12.946	26.416	0.673	31.25	0.845	109.673	32.814	0	0	21.8	0	28.349
			1303.5	34.719	1	0	22.292	1.035	0.796	12.938	26.499	0.674	31.272	0.847	109.738	32.821	0	0	21.54	0	28.371
			1304.5	34.719	1	0	22.354	1.042	0.798	12.974	26.51	0.676	31.288	0.847	109.731	32.828	0	0	21.458	0	28.398
			1305.5	47.931	1	0	22.424	1.055	0.801	13.018	26.523	0.679	31.258	0.849	109.793	32.835	0	0	21.246	0	28.311
			1306.5	52.478	1	0	22.492	1.069	0.803	13.061	26.535	0.683	31.226	0.85	109.856	32.842	0	0	21.039	0	28.217
			1307.5	40.495	1	0	22.233	1.055	0.796	12.949	26.437	0.676	31.127	0.849	109.81	32.842	0	0	21.064	0	28.045
			1308.5	41.294	1	0	22.247	1.084	0.787	12.8	26.8	0.671	31.448	0.852	109.921	32.8	0	0	20.52	0	28.57
			1309.5	44.244	1	0	22.98	1.14	0.802	13.042	27.243	0.688	31.767	0.858	110.081	32.753	0	0	20.159	0	28.993
			1310.5	44.244	1	0	23.677	1.196	0.816	13.275	27.643	0.704	32.038	0.863	110.241	32.707	0	0	19.802	0	29.3
			1311.5	37.177	1	0	23.454	1.19	0.806	13.102	27.737	0.698	32.017	0.866	110.42	32.579	0	0	19.712	0	29.04
			1312.5	56.534	1	0	23.187	1.181	0.793	12.892	27.859	0.69	32.024	0.87	110.661	32.431	0	0	19.632	0	28.806
			1313.5	64.338	1	0	23.04	1.17	0.782	12.714	28.055	0.681	32.232	0.87	110.761	32.34	0	0	19.693	0	29.103
			1314.5	64.338	1	0	23.164	1.159	0.78	12.691	28.245	0.679	32.454	0.87	110.861	32.25	0	0	19.989	0	29.422
			1315.5	50.88	1	0	23.394	1.156	0.79	12.846	28.177	0.686	32.462	0.868	110.759	32.271	0	0	20.235	0	29.486
			1316.5	45.104	1	0	22.946	1.115	0.784	12.741	27.815	0.676	32.245	0.863	110.404	32.384	0	0	20.575	0	29.373
			1317.5	45.104	1	0	22.267	1.074	0.768	12.485	27.488	0.658	32.1	0.856	110.049	32.498	0	0	20.725	0	29.4
			1318.5	53.092	1	0	22.285	1.077	0.773	12.564	27.341	0.659	32.04	0.853	109.821	32.542	0	0	20.694	0	29.35
			1319.5	53.092	1	0	22.38	1.079	0.78	12.689	27.191	0.664	31.97	0.851	109.594	32.586	0	0	20.734	0	29.28
			1320.5	38.775	1	0	22.433	1.08	0.784	12.756	27.113	0.666	31.955	0.848	109.39	32.614	0	0	20.78	0	29.298
			1321.5	38.775	1	0	22.367	1.07	0.782	12.714	27.107	0.662	32.029	0.846	109.243	32.589	0	0	20.911	0	29.431
			1322.5	38.775	1	0	22.324	1.064	0.785	12.769	26.932	0.662	31.968	0.842	109.014	32.624	0	0	20.973	0	29.383
			1323.5	55.059	1	0	22.432	1.072	0.794	12.917	26.762	0.668	31.822	0.841	108.809	32.702	0	0	20.923	0	29.205
			1324.5	78.533	1	0	22.494	1.078	0.8	13.004	26.666	0.672	31.753	0.84	108.626	32.751	0	0	20.873	0	29.135
			1325.5	78.533	1	0	22.609	1.088	0.802	13.047	26.726	0.674	31.793	0.841	108.688	32.713	0	0	20.786	0	29.123
			1326.5	30.909	1	0	22.736	1.09	0.807	13.127	26.714	0.678	31.811	0.84	108.635	32.689	0	0	20.867	0	29.112
			1327.5	28.82	1	0	22.998	1.09	0.819	13.318	26.636	0.686	31.812	0.837	108.584	32.675	0	0	21.092	0	29.084
			1328.5	32.691	1	0	22.959	1.076	0.82	13.338	26.532	0.685	31.787	0.835	108.517	32.675	0	0	21.342	0	29.072
			1329.5	35.887	1	0	22.617	1.061	0.809	13.152	26.485	0.674	31.799	0.833	108.45	32.675	0	0	21.312	0	29.138
			1330.5	56.841	1	0	22.275	1.047	0.797	12.966	26.439	0.663	31.814	0.831	108.383	32.675	0	0	21.282	0	29.207
			1331.5	50.634	1	0	22.363	1.064	0.801	13.028	26.442	0.666	31.824	0.831	108.383	32.699	0	0	21.024	0	29.227
			1332.5	50.634	1	0	22.693	1.081	0.815	13.247	26.411	0.677	31.8	0.831	108.383	32.723	0	0	20.998	0	29.174
			1333.5	47.316	1	0	22.697	1.075	0.812	13.199	26.504	0.675	31.882	0.831	108.421	32.706	0	0	21.116	0	29.328
			1334.5	49.283	1	0	22.58	1.058	0.806	13.105	26.533	0.67	31.921	0.831	108.433	32.675	0	0	21.349	0	29.399
			1335.5	42.585	1	0	22.459	1.04	0.8	13.01	26.56	0.665	31.957	0.831	108.445	32.644	0	0	21.588	0	29.461
			1336.5	43.076	1	0	22.562	1.024	0.803	13.06	26.554	0.667	32	0.83	108.313	32.682	0	0	22.031	0	29.658
			1337.5	58.869	1	0	22.526	1.008	0.802	13.047	26.515	0.665	31.999	0.829	108.182	32.72	0	0	22.351	0	29.763
			1338.5	57.886	1	0	22.49	0.992	0.802	13.033	26.474	0.663	31.994	0.827	108.05	32.759	0	0	22.681	0	29.86
			1339.5	51.433	1	0	22.101	0.946	0.802	13.034	25.939	0.659	31.542	0.822	107.74	32.86	0	0	23.363	0	29.219
			1340.51	53.338	1	0	20.465	0.855	0.781	12.705	24.475	0.631	30.295	0.808	107.121	33.061	0	0	23.942	0	27.119
			1341.51	58.807	1	0	20.648	0.863	0.791	12.867	24.4	0.636	30.373	0.803	106.812	33.219	0	0	23.934	0	27.555
			1342.51	58.807	1	0	20.809	0.871	0.8	13.007	24.342	0.639	30.457	0.799	106.503	33.378	0	0	23.9	0	27.999
			1343.51	43.261	1	0	20.842	0.881	0.806	13.112	24.203	0.644	30.319	0.798	106.34	33.476	0	0	23.653	0	27.854
			1344.51	43.261	1	0	21.146	0.909	0.822	13.358	24.156	0.656	30.239	0.799	106.263	33.567	0	0	23.25	0	27.783
			1345.51	57.824	1	0	21.412	0.929	0.83	13.488	24.256	0.664	30.295	0.801	106.395	33.543	0	0	23.044	0	27.821
			1346.51	69.991	1	0	21.445	0.93	0.826	13.439	24.385	0.664	30.339	0.804	106.608	33.464	0	0	23.071	0	27.776
			1347.51	39.696	1	0	21.461	0.93	0.823	13.378	24.514	0.664	30.385	0.807	106.822	33.385	0	0	23.079	0	27.734
			1348.51	42.339	1	0	21.452	0.93	0.821	13.346	24.563	0.664	30.368	0.809	106.956	33.363	0	0	23.059	0	27.658
			1349.51	42.339	1	0	21.525	0.935	0.824	13.399	24.557	0.668	30.305	0.81	107.078	33.361	0	0	23.012	0	27.504
			1350.51	44.49	1	0	21.701	0.943	0.834	13.556	24.484	0.676	30.176	0.811	107.177	33.375	0	0	23.016	0	27.227
			1351.51	37.238	1	0	21.793	0.949	0.838	13.619	24.483	0.681	30.111	0.813	107.282	33.399	0	0	22.969	0	27.112
			1352.51	37.238	1	0	21.789	0.95	0.833	13.543	24.618	0.68	30.17	0.816	107.474	33.361	0	0	22.937	0	27.172
			1353.51	55.12	1	0	21.559	0.951	0.821	13.357	24.699	0.672	30.181	0.818	107.666	33.322	0	0	22.668	0	27.124
			1354.51	59.913	1	0	21.373	0.954	0.814	13.228	24.73	0.668	30.133	0.821	107.846	33.315	0	0	22.394	0	26.997
			1355.51	59.913	1	0	21.53	0.975	0.813	13.226	24.949	0.671	30.262	0.824	108.062	33.271	0	0	22.091	0	27.155
			1356.51	49.221	1	0	21.838	0.999	0.818	13.303	25.196	0.679	30.359	0.83	108.364	33.232	0	0	21.866	0	27.235
			1357.51	44.674	1	0	21.783	0.999	0.809	13.16	25.407	0.676	30.433	0.835	108.582	33.206	0	0	21.801	0	27.352
			1358.51	44.674	1	0	21.752	1	0.801	13.032	25.62	0.673	30.506	0.84	108.8	33.181	0	0	21.759	0	27.464
			1359.51	63.723	1	0	21.904	1	0.804	13.076	25.713	0.677	30.524	0.842	108.965	33.183	0	0	21.909	0	27.508
			1360.51	71.65	1	0	22.059	1	0.807	13.12	25.808	0.682	30.545	0.845	109.13	33.185	0	0	22.061	0	27.558
			1361.51	44.981	1	0	21.962	0.98	0.802	13.04	25.822	0.679	30.517	0.846	109.192	33.192	0	0	22.405	0	27.56
			1362.51	43.752	1	0	21.766	0.962	0.793	12.887	25.863	0.672	30.484	0.848	109.253	33.169	0	0	22.637	0	27.49
			1363.51	43.752	1	0	21.915	0.965	0.799	12.994	25.832	0.679	30.416	0.849	109.276	33.185	0	0	22.71	0	27.364
			1364.51	55.305	1	0	22.036	0.97	0.805	13.083	25.806	0.684	30.344	0.85	109.297	33.206	0	0	22.718	0	27.23
			1365.51	60.282	1	0	22.143	0.975	0.809	13.162	25.785	0.689	30.278	0.852	109.318	33.227	0	0	22.71	0	27.109
			1366.51	50.266	1	0	22.287	0.976	0.811	13.193	25.894	0.692	30.378	0.852	109.487	33.192	0	0	22.825	0	27.264
			1367.51	50.266	1	0	22.559	0.978	0.816	13.276	26.048	0.696	30.539	0.853	109.656	33.157	0	0	23.071	0	27.549
			1368.51	36.808	1	0	22.86	0.979	0.821	13.348	26.255	0.702	30.709	0.855	109.865	33.076	0	0	23.352	0	27.77
			1369.51	36.808	1	0	22.887	0.966	0.817	13.286	26.388	0.701	30.776	0.857	110.088	32.976	0	0	23.689	0	27.768
			1370.51	49.713	1	0	22.866	0.954	0.812	13.203	26.508	0.698	30.823	0.86	110.33	32.865	0	0	23.956	0	27.696
			1371.51	62.371	1	0	22.829	0.943	0.806	13.11	26.633	0.696	30.873	0.863	110.571	32.753	0	0	24.214	0	27.63
			1372.51	42.032	1	0	22.918	0.94	0.805	13.093	26.766	0.696	30.951	0.865	110.789	32.668	0	0	24.387	0	27.649
			1373.51	43.814	1	0	23.089	0.937	0.807	13.114	26.916	0.699	31.056	0.867	111.007	32.582	0	0	24.649	0	27.725
			1374.51	48.422	1	0	23.141	0.928	0.802	13.039	27.116	0.696	31.22	0.869	111.244	32.468	0	0	24.944	0	27.888
			1375.51	48.422	1	0	22.866	0.901	0.787	12.801	27.239	0.685	31.316	0.87	111.397	32.361	0	0	25.365	0	27.955
			1376.51	48.422	1	0	22.614	0.882	0.775	12.594	27.343	0.676	31.32	0.873	111.467	32.313	0	0	25.65	0	27.918
			1377.51	52.171	1	0	22.66	0.881	0.775	12.604	27.374	0.677	31.339	0.873	111.458	32.317	0	0	25.735	0	27.969
			1378.51	52.171	1	0	22.722	0.882	0.777	12.638	27.378	0.679	31.353	0.873	111.482	32.325	0	0	25.768	0	28.009
			1379.51	52.785	1	0	23.057	0.892	0.79	12.842	27.362	0.691	31.282	0.875	111.471	32.373	0	0	25.849	0	27.926
			1380.51	51.556	1	0	23.107	0.893	0.79	12.84	27.428	0.692	31.298	0.876	111.49	32.382	0	0	25.868	0	27.974
			1381.51	48.115	1	0	22.999	0.89	0.783	12.736	27.517	0.687	31.362	0.877	111.527	32.373	0	0	25.832	0	28.096
			1382.51	46.947	1	0	22.968	0.89	0.781	12.705	27.546	0.685	31.421	0.877	111.57	32.344	0	0	25.808	0	28.17
			1383.51	45.719	1	0	22.976	0.89	0.781	12.694	27.577	0.684	31.485	0.876	111.614	32.315	0	0	25.827	0	28.251
			1384.51	47.808	1	0	23.264	0.888	0.788	12.818	27.65	0.69	31.593	0.875	111.633	32.308	0	0	26.197	0	28.465
			1385.51	50.266	1	0	23.561	0.886	0.796	12.943	27.73	0.696	31.71	0.874	111.652	32.301	0	0	26.578	0	28.697
			1386.51	48.975	1	0	23.322	0.863	0.792	12.874	27.546	0.69	31.593	0.872	111.539	32.327	0	0	27.014	0	28.546
			1387.51	47.193	1	0	23.15	0.86	0.789	12.828	27.432	0.687	31.524	0.87	111.508	32.325	0	0	26.928	0	28.408
			1388.51	47.193	1	0	23.595	0.882	0.803	13.057	27.516	0.699	31.614	0.87	111.551	32.298	0	0	26.763	0	28.503
			1389.51	35.887	1	0	24	0.904	0.816	13.271	27.584	0.71	31.686	0.871	111.594	32.272	0	0	26.564	0	28.56
			1390.51	35.887	1	0	24.019	0.906	0.815	13.253	27.647	0.71	31.722	0.872	111.616	32.26	0	0	26.502	0	28.607
			1391.51	47.316	1	0	23.966	0.909	0.812	13.204	27.696	0.709	31.741	0.873	111.638	32.248	0	0	26.362	0	28.619
			1392.51	46.149	1	0	23.962	0.909	0.809	13.161	27.78	0.707	31.793	0.874	111.71	32.193	0	0	26.352	0	28.625
			1393.51	57.701	1	0	23.865	0.908	0.803	13.053	27.894	0.702	31.883	0.875	111.858	32.145	0	0	26.29	0	28.727
			1394.51	57.701	1	0	23.865	0.908	0.803	13.053	27.894	0.702	31.883	0.875	111.858	32.145	0	0	26.29	0	28.727
			1395.51	55.059	1	0	24.052	0.921	0.808	13.134	27.965	0.708	31.919	0.876	111.935	32.142	0	0	26.122	0	28.768
			1396.51	46.702	1	0	24.289	0.931	0.809	13.158	28.211	0.713	32.028	0.881	112.141	32.051	0	0	26.087	0	28.802
			1397.51	49.098	1	0	24.247	0.924	0.8	13.005	28.478	0.707	32.207	0.884	112.343	31.895	0	0	26.254	0	28.899
			1398.51	50.88	1	0	24.169	0.916	0.791	12.861	28.689	0.701	32.377	0.886	112.503	31.788	0	0	26.377	0	29.061
			1399.51	50.88	1	0	24.078	0.911	0.786	12.773	28.769	0.697	32.439	0.887	112.506	31.778	0	0	26.418	0	29.177
			1400.51	41.909	1	0	23.986	0.905	0.78	12.677	28.861	0.692	32.511	0.888	112.489	31.78	0	0	26.491	0	29.339
			1401.51	57.21	1	0	23.959	0.901	0.778	12.656	28.87	0.692	32.486	0.889	112.369	31.831	0	0	26.585	0	29.387
			1402.51	68.025	1	0	23.938	0.898	0.777	12.633	28.891	0.692	32.44	0.891	112.254	31.881	0	0	26.648	0	29.393
			1403.51	68.025	1	0	23.972	0.899	0.78	12.679	28.828	0.695	32.363	0.891	112.062	31.96	0	0	26.669	0	29.381
			1404.51	46.394	1	0	24.083	0.906	0.787	12.79	28.724	0.701	32.24	0.891	111.851	32.068	0	0	26.596	0	29.315
			1405.51	42.83	1	0	24.194	0.912	0.793	12.902	28.62	0.707	32.119	0.891	111.64	32.176	0	0	26.523	0	29.25
			1406.51	43.629	1	0	24.147	0.922	0.797	12.956	28.465	0.708	32.011	0.889	111.4	32.313	0	0	26.199	0	29.258
			1407.51	46.026	1	0	24.171	0.931	0.802	13.044	28.317	0.712	31.913	0.887	111.16	32.449	0	0	25.958	0	29.283
			1408.51	46.026	1	0	24.12	0.924	0.802	13.04	28.254	0.709	31.946	0.884	111.058	32.442	0	0	26.107	0	29.352
			1409.51	62.003	1	0	23.894	0.91	0.793	12.899	28.267	0.698	32.102	0.881	110.964	32.401	0	0	26.251	0	29.622
			1410.51	66.058	1	0	23.866	0.902	0.794	12.908	28.196	0.697	32.119	0.878	110.858	32.387	0	0	26.462	0	29.647
			1411.51	36.255	1	0	23.805	0.898	0.794	12.905	28.123	0.695	32.096	0.876	110.759	32.391	0	0	26.519	0	29.616
			1412.51	29.619	1	0	24.054	0.908	0.803	13.049	28.124	0.704	32.079	0.877	110.719	32.401	0	0	26.494	0	29.579
			1413.51	29.434	1	0	24.288	0.918	0.811	13.19	28.115	0.712	32.048	0.877	110.68	32.41	0	0	26.454	0	29.512
			1414.51	37.792	1	0	24.529	0.93	0.819	13.316	28.148	0.719	32.066	0.878	110.664	32.398	0	0	26.389	0	29.504
			1415.51	39.451	1	0	24.65	0.935	0.821	13.344	28.237	0.722	32.083	0.88	110.729	32.366	0	0	26.364	0	29.469
			1416.51	46.517	1	0	24.944	0.94	0.827	13.452	28.356	0.73	32.141	0.882	110.794	32.333	0	0	26.524	0	29.516
			1417.51	44.551	1	0	24.901	0.925	0.824	13.405	28.376	0.728	32.12	0.883	110.815	32.324	0	0	26.928	0	29.49
			1418.51	52.417	1	0	24.641	0.909	0.815	13.25	28.375	0.721	32.079	0.885	110.835	32.315	0	0	27.105	0	29.424
			1419.51	48.545	1	0	24.44	0.899	0.807	13.125	28.392	0.716	32.017	0.887	110.87	32.308	0	0	27.174	0	29.306
			1420.51	48.545	1	0	24.625	0.909	0.811	13.184	28.498	0.721	32.029	0.89	110.979	32.259	0	0	27.105	0	29.225
			1421.51	53.4	1	0	24.709	0.918	0.812	13.202	28.575	0.724	32.025	0.892	111.088	32.21	0	0	26.927	0	29.111
			1422.51	56.226	1	0	24.742	0.929	0.813	13.213	28.612	0.727	31.983	0.895	111.149	32.203	0	0	26.624	0	28.989
			1423.51	48.73	1	0	24.951	0.954	0.814	13.241	28.843	0.732	32.078	0.899	111.318	32.178	0	0	26.141	0	29.079
			1424.51	50.143	1	0	25.359	0.98	0.821	13.355	29.109	0.743	32.183	0.904	111.488	32.152	0	0	25.885	0	29.187
			1425.51	56.165	1	0	25.168	0.969	0.811	13.184	29.245	0.736	32.225	0.908	111.646	32.104	0	0	25.986	0	29.21
			1426.51	48.422	1	0	24.948	0.957	0.799	12.991	29.398	0.728	32.28	0.911	111.803	32.055	0	0	26.059	0	29.258
			1427.51	63.539	1	0	25.009	0.961	0.802	13.048	29.35	0.732	32.186	0.912	111.887	32.076	0	0	26.02	0	29.097
			1428.51	65.628	1	0	25.122	0.97	0.81	13.171	29.223	0.739	32.01	0.913	111.896	32.162	0	0	25.909	0	28.876
			1429.51	65.628	1	0	25.237	0.978	0.817	13.284	29.123	0.747	31.845	0.915	111.887	32.25	0	0	25.809	0	28.677
			1430.51	54.199	1	0	25.323	0.984	0.819	13.32	29.153	0.751	31.784	0.917	112.035	32.243	0	0	25.742	0	28.523
			1431.51	54.506	1	0	25.323	0.988	0.821	13.343	29.109	0.753	31.713	0.918	112.114	32.266	0	0	25.642	0	28.41
			1432.51	51.741	1	0	25.288	0.99	0.819	13.311	29.143	0.752	31.727	0.919	112.293	32.243	0	0	25.553	0	28.392
			1433.51	49.897	1	0	25.377	0.999	0.822	13.362	29.152	0.755	31.726	0.919	112.403	32.224	0	0	25.398	0	28.329
			1434.51	53.338	1	0	25.318	0.998	0.816	13.276	29.27	0.752	31.77	0.921	112.664	32.171	0	0	25.374	0	28.329
			1435.51	53.338	1	0	25.411	1	0.817	13.286	29.357	0.754	31.805	0.923	112.981	32.097	0	0	25.417	0	28.259
			1436.51	44.92	1	0	25.431	1.002	0.815	13.257	29.447	0.754	31.843	0.925	113.297	32.023	0	0	25.388	0	28.194
			1437.51	44.92	1	0	25.533	1.001	0.812	13.196	29.702	0.754	31.977	0.929	113.71	31.855	0	0	25.517	0	28.165
			1438.51	49.283	1	0	25.612	1	0.807	13.122	29.959	0.753	32.105	0.933	114.122	31.687	0	0	25.623	0	28.119
			1439.51	59.422	1	0	25.617	1.004	0.803	13.056	30.124	0.754	32.087	0.939	114.379	31.644	0	0	25.502	0	27.989
			1440.51	41.97	1	0	25.602	1.009	0.798	12.978	30.297	0.754	32.071	0.945	114.636	31.6	0	0	25.363	0	27.861
			1441.51	43.445	1	0	25.232	1.012	0.784	12.749	30.401	0.745	32.005	0.95	114.899	31.548	0	0	24.928	0	27.615
			1442.51	42.892	1	0	24.974	1.015	0.774	12.588	30.48	0.739	31.93	0.955	115.163	31.495	0	0	24.606	0	27.35
			1443.51	43.998	1	0	25.021	1.036	0.767	12.466	30.873	0.737	32.133	0.961	115.487	31.394	0	0	24.158	0	27.523
			1444.51	42.646	1	0	25.324	1.056	0.766	12.449	31.324	0.741	32.364	0.968	115.811	31.293	0	0	23.97	0	27.748
			1445.51	42.093	1	0	24.998	1.039	0.747	12.144	31.667	0.728	32.506	0.974	116.089	31.188	0	0	24.051	0	27.89
			1446.51	42.154	1	0	24.8	1.028	0.735	11.947	31.915	0.719	32.633	0.978	116.283	31.104	0	0	24.115	0	28.021
			1447.51	42.707	1	0	24.597	1.017	0.722	11.748	32.171	0.709	32.762	0.982	116.477	31.02	0	0	24.175	0	28.154
			1448.51	42.707	1	0	24.203	0.997	0.706	11.477	32.364	0.695	32.877	0.984	116.525	30.991	0	0	24.271	0	28.387
			1449.51	49.713	1	0	24	0.982	0.697	11.339	32.451	0.687	32.949	0.985	116.489	30.994	0	0	24.451	0	28.578
			1450.51	45.288	1	0	23.789	0.966	0.689	11.199	32.536	0.679	33.019	0.985	116.453	30.996	0	0	24.63	0	28.763
			1451.51	46.394	1	0	23.752	0.95	0.686	11.15	32.596	0.675	33.114	0.984	116.417	30.97	0	0	25.013	0	28.943
			1452.51	47.869	1	0	23.713	0.933	0.683	11.1	32.654	0.671	33.208	0.983	116.381	30.943	0	0	25.407	0	29.117
			1453.51	41.294	1	0	23.542	0.908	0.682	11.088	32.395	0.668	33.076	0.979	116.173	30.979	0	0	25.924	0	28.982
			1454.51	41.294	1	0	23.115	0.883	0.674	10.958	32.124	0.657	32.941	0.975	115.964	31.015	0	0	26.18	0	28.838
			1455.51	30.172	1	0	23.138	0.883	0.678	11.017	31.984	0.658	32.925	0.971	115.823	31.027	0	0	26.215	0	28.829
			1456.51	30.172	1	0	23.045	0.882	0.678	11.017	31.853	0.656	32.916	0.968	115.681	31.039	0	0	26.119	0	28.834
			1457.51	49.651	1	0	23	0.885	0.678	11.023	31.782	0.654	32.925	0.965	115.554	31.054	0	0	25.988	0	28.873
			1458.51	63.723	1	0	22.971	0.905	0.677	11.015	31.81	0.653	32.994	0.964	115.463	31.078	0	0	25.393	0	29.01
			1459.51	31.093	1	0	22.946	0.924	0.678	11.02	31.807	0.652	33.054	0.962	115.391	31.099	0	0	24.82	0	29.125
			1460.51	31.892	1	0	23.025	0.944	0.68	11.063	31.835	0.653	33.146	0.96	115.307	31.121	0	0	24.381	0	29.297
			1461.51	31.892	1	0	23.077	0.946	0.682	11.085	31.848	0.654	33.174	0.96	115.288	31.08	0	0	24.386	0	29.273
			1462.51	35.456	1	0	23.071	0.948	0.681	11.074	31.874	0.654	33.212	0.96	115.276	31.039	0	0	24.329	0	29.267
			1463.51	35.456	1	0	23.169	0.953	0.685	11.145	31.817	0.657	33.19	0.959	115.25	31.05	0	0	24.301	0	29.231
			1464.51	37.73	1	0	23.351	0.964	0.691	11.243	31.811	0.663	33.191	0.958	115.248	31.027	0	0	24.212	0	29.162
			1465.51	37.484	1	0	23.223	0.959	0.687	11.173	31.823	0.658	33.215	0.958	115.146	31.024	0	0	24.208	0	29.218
			1466.51	39.266	1	0	23.176	0.954	0.686	11.153	31.804	0.657	33.215	0.958	115.025	31.022	0	0	24.288	0	29.226
			1467.51	39.266	1	0	23.046	0.942	0.684	11.117	31.703	0.652	33.232	0.954	114.902	31.027	0	0	24.471	0	29.297
			1468.51	47.931	1	0	22.862	0.929	0.68	11.052	31.608	0.646	33.252	0.951	114.797	31.031	0	0	24.6	0	29.374
			1469.51	44.674	1	0	22.905	0.931	0.686	11.16	31.365	0.649	33.181	0.945	114.649	31.094	0	0	24.605	0	29.348
			1470.51	48.668	1	0	22.904	0.933	0.687	11.167	31.349	0.649	33.197	0.944	114.614	31.099	0	0	24.537	0	29.382
			1471.51	43.506	1	0	23.245	0.934	0.705	11.47	30.978	0.66	33.116	0.935	114.352	31.219	0	0	24.886	0	29.445
			1472.51	43.506	1	0	23.12	0.936	0.707	11.496	30.742	0.659	32.977	0.932	114.203	31.282	0	0	24.71	0	29.284
			1473.51	43.138	1	0	22.433	0.905	0.698	11.357	30.13	0.647	32.526	0.926	113.904	31.396	0	0	24.797	0	28.669
			1474.51	43.138	1	0	21.496	0.874	0.682	11.097	29.478	0.627	32.073	0.919	113.604	31.509	0	0	24.605	0	28.03
			1475.51	47.009	1	0	22.085	0.933	0.695	11.299	29.873	0.639	32.503	0.919	113.574	31.542	0	0	23.676	0	28.828
			1476.51	44.674	1	0	22.937	0.992	0.715	11.629	30.262	0.658	32.899	0.92	113.544	31.574	0	0	23.123	0	29.533
			1477.51	41.478	1	0	22.896	0.996	0.716	11.644	30.175	0.657	32.872	0.918	113.546	31.584	0	0	22.979	0	29.485
			1478.51	50.143	1	0	22.956	1.002	0.717	11.661	30.223	0.659	32.913	0.918	113.679	31.53	0	0	22.903	0	29.453
			1479.51	54.137	1	0	22.958	1.003	0.716	11.647	30.261	0.658	32.929	0.919	113.704	31.514	0	0	22.891	0	29.454
			1480.51	41.601	1	0	22.9	1.003	0.714	11.603	30.298	0.656	32.963	0.919	113.774	31.479	0	0	22.835	0	29.456
			1481.51	42.953	1	0	22.846	1.003	0.711	11.562	30.335	0.654	32.995	0.919	113.843	31.444	0	0	22.783	0	29.456
			1482.51	42.154	1	0	22.814	1.005	0.711	11.565	30.288	0.654	32.949	0.919	113.804	31.479	0	0	22.706	0	29.425
			1483.51	40.249	1	0	22.851	1.015	0.714	11.604	30.253	0.656	32.924	0.919	113.811	31.5	0	0	22.503	0	29.385
			1484.51	53.891	1	0	22.749	1.012	0.71	11.542	30.276	0.652	32.957	0.919	113.827	31.493	0	0	22.47	0	29.443
			1485.51	53.891	1	0	22.716	1.007	0.713	11.595	30.084	0.654	32.781	0.918	113.688	31.558	0	0	22.552	0	29.231
			1486.51	53.891	1	0	22.716	1.007	0.713	11.595	30.084	0.654	32.781	0.918	113.688	31.558	0	0	22.552	0	29.231
			1487.51	33.306	1	0	22.732	1.01	0.713	11.598	30.104	0.655	32.802	0.918	113.695	31.56	0	0	22.503	0	29.267
			1488.51	33.306	1	0	22.748	1.009	0.715	11.621	30.064	0.656	32.766	0.918	113.638	31.586	0	0	22.541	0	29.247
			1489.51	33.306	1	0	22.766	0.992	0.716	11.648	29.986	0.656	32.736	0.916	113.621	31.555	0	0	22.95	0	29.174
			1490.51	54.752	1	0	22.864	0.975	0.721	11.729	29.875	0.66	32.669	0.914	113.607	31.524	0	0	23.456	0	29.027
			1491.51	70.483	1	0	22.697	0.951	0.717	11.654	29.803	0.654	32.667	0.912	113.621	31.461	0	0	23.87	0	28.966
			1492.51	33.736	1	0	22.572	0.947	0.712	11.578	29.827	0.649	32.722	0.912	113.643	31.43	0	0	23.836	0	29.027
			1493.51	37.361	1	0	22.496	0.943	0.709	11.53	29.841	0.646	32.768	0.911	113.657	31.399	0	0	23.853	0	29.069
			1494.51	33.859	1	0	22.375	0.933	0.705	11.458	29.846	0.641	32.806	0.91	113.633	31.38	0	0	23.988	0	29.133
			1495.51	32.63	1	0	22.209	0.922	0.698	11.358	29.865	0.635	32.86	0.909	113.609	31.361	0	0	24.078	0	29.23
			1496.51	32.63	1	0	22.29	0.926	0.702	11.416	29.828	0.637	32.89	0.907	113.573	31.349	0	0	24.082	0	29.259
			1497.51	39.635	1	0	22.35	0.929	0.705	11.462	29.795	0.638	32.924	0.905	113.556	31.337	0	0	24.065	0	29.297
			1498.51	40.864	1	0	22.602	0.942	0.714	11.604	29.789	0.647	32.864	0.906	113.58	31.327	0	0	24.001	0	29.13
			1499.51	47.869	1	0	22.57	0.938	0.708	11.505	29.993	0.644	32.967	0.91	113.674	31.257	0	0	24.065	0	29.215
			1500.51	46.763	1	0	22.61	0.933	0.708	11.511	30.021	0.644	32.979	0.91	113.681	31.243	0	0	24.233	0	29.223
			1501.51	48.545	1	0	22.557	0.934	0.702	11.419	30.193	0.641	33.065	0.913	113.767	31.188	0	0	24.151	0	29.287
			1502.51	46.087	1	0	22.769	0.917	0.698	11.345	30.641	0.639	33.47	0.915	113.887	31.02	0	0	24.838	0	29.801
			1503.51	46.272	1	0	23.073	0.907	0.699	11.369	30.962	0.641	33.768	0.917	113.964	30.927	0	0	25.431	0	30.217
			1504.51	52.355	1	0	23.438	0.9	0.703	11.43	31.267	0.645	34.088	0.917	114.014	30.852	0	0	26.048	0	30.694
			1505.51	38.406	1	0	22.837	0.837	0.694	11.286	30.701	0.633	33.65	0.912	113.832	30.867	0	0	27.283	0	30.016
			1506.51	36.071	1	0	21.78	0.774	0.677	11.003	29.857	0.613	32.946	0.906	113.65	30.881	0	0	28.129	0	28.79
			1507.51	36.071	1	0	21.988	0.777	0.687	11.165	29.714	0.62	32.902	0.903	113.381	30.963	0	0	28.289	0	28.85
			1508.51	41.97	1	0	22.1	0.78	0.694	11.29	29.545	0.625	32.833	0.9	113.113	31.044	0	0	28.324	0	28.86
			1509.51	42.769	1	0	22.239	0.789	0.704	11.452	29.336	0.631	32.756	0.896	112.887	31.135	0	0	28.171	0	28.861
			1510.51	48.176	1	0	22.329	0.799	0.713	11.589	29.134	0.635	32.673	0.892	112.662	31.226	0	0	27.961	0	28.85
			1511.51	48.176	1	0	22.419	0.808	0.721	11.725	28.934	0.64	32.589	0.888	112.436	31.317	0	0	27.754	0	28.835
			1512.51	48.607	1	0	22.521	0.817	0.727	11.822	28.854	0.644	32.597	0.885	112.376	31.327	0	0	27.561	0	28.854
			1513.51	49.897	1	0	22.613	0.824	0.732	11.907	28.781	0.647	32.573	0.884	112.319	31.356	0	0	27.445	0	28.849
			1514.51	42.707	1	0	22.637	0.827	0.734	11.93	28.764	0.647	32.628	0.882	112.365	31.31	0	0	27.38	0	28.868
			1515.51	44.182	1	0	22.592	0.825	0.73	11.875	28.834	0.642	32.822	0.879	112.47	31.207	0	0	27.388	0	29.066
			1516.51	42.154	1	0	22.557	0.825	0.728	11.834	28.89	0.639	32.891	0.878	112.494	31.176	0	0	27.355	0	29.144
			1517.51	36.563	1	0	22.585	0.826	0.728	11.835	28.927	0.64	32.897	0.879	112.495	31.182	0	0	27.327	0	29.165
			1518.51	36.071	1	0	22.608	0.826	0.727	11.824	28.982	0.639	32.963	0.879	112.521	31.152	0	0	27.365	0	29.238
			1519.51	40.249	1	0	22.605	0.823	0.727	11.824	28.972	0.638	32.996	0.878	112.469	31.164	0	0	27.462	0	29.328
			1520.51	38.406	1	0	22.514	0.82	0.724	11.771	28.976	0.635	33.05	0.877	112.416	31.175	0	0	27.451	0	29.458
			1521.51	38.406	1	0	22.626	0.825	0.73	11.875	28.879	0.64	32.961	0.876	112.344	31.25	0	0	27.43	0	29.413
			1522.51	52.109	1	0	22.737	0.83	0.736	11.973	28.795	0.645	32.888	0.876	112.272	31.324	0	0	27.408	0	29.398
			1523.51	51.495	1	0	22.872	0.835	0.741	12.052	28.789	0.649	32.864	0.876	112.247	31.359	0	0	27.382	0	29.403
			1524.51	52.232	1	0	22.962	0.838	0.745	12.113	28.764	0.653	32.834	0.876	112.249	31.366	0	0	27.392	0	29.353
			1525.51	48.115	1	0	23.042	0.84	0.747	12.151	28.781	0.655	32.815	0.877	112.312	31.356	0	0	27.419	0	29.295
			1526.51	48.115	1	0	22.946	0.842	0.742	12.065	28.869	0.653	32.811	0.88	112.432	31.34	0	0	27.243	0	29.254
			1527.51	50.573	1	0	22.851	0.844	0.737	11.978	28.961	0.65	32.808	0.883	112.553	31.324	0	0	27.069	0	29.217
			1528.51	54.69	1	0	23.021	0.863	0.738	12.003	29.163	0.654	32.934	0.886	112.706	31.305	0	0	26.682	0	29.394
			1529.51	43.568	1	0	23.301	0.881	0.743	12.08	29.372	0.66	33.051	0.889	112.859	31.287	0	0	26.434	0	29.553
			1530.51	43.322	1	0	23.194	0.88	0.739	12.023	29.372	0.657	33.054	0.889	112.964	31.266	0	0	26.345	0	29.522
			1531.51	43.814	1	0	23.07	0.879	0.735	11.955	29.378	0.653	33.061	0.889	113.068	31.245	0	0	26.236	0	29.501
			1532.51	44.858	1	0	23.022	0.882	0.732	11.905	29.448	0.652	33.054	0.891	113.221	31.229	0	0	26.099	0	29.452
			1533.51	44.858	1	0	23.09	0.887	0.735	11.951	29.431	0.655	33.02	0.891	113.217	31.273	0	0	26.03	0	29.455
			1534.51	46.21	1	0	23.166	0.892	0.738	12.002	29.415	0.658	32.986	0.892	113.212	31.317	0	0	25.972	0	29.46
			1535.51	46.21	1	0	23.192	0.896	0.742	12.061	29.313	0.662	32.84	0.893	113.194	31.349	0	0	25.881	0	29.226
			1536.51	50.512	1	0	23.275	0.903	0.746	12.124	29.281	0.666	32.777	0.893	113.213	31.373	0	0	25.766	0	29.128
			1537.51	47.562	1	0	23.258	0.904	0.749	12.181	29.122	0.669	32.605	0.893	113.156	31.424	0	0	25.742	0	28.88
			1538.51	45.411	1	0	23.121	0.898	0.745	12.111	29.105	0.665	32.593	0.893	113.173	31.424	0	0	25.752	0	28.87
			1539.51	49.098	1	0	23.058	0.896	0.742	12.061	29.143	0.663	32.605	0.894	113.245	31.406	0	0	25.737	0	28.866
			1540.51	47.132	1	0	23.008	0.895	0.739	12.016	29.186	0.661	32.637	0.894	113.357	31.353	0	0	25.717	0	28.835
			1541.51	38.099	1	0	23.046	0.893	0.739	12.016	29.231	0.661	32.676	0.895	113.47	31.301	0	0	25.796	0	28.818
			1542.51	38.099	1	0	23.11	0.888	0.738	11.993	29.356	0.661	32.781	0.896	113.64	31.21	0	0	26.03	0	28.871
			1543.51	51.433	1	0	23.116	0.881	0.735	11.949	29.457	0.659	32.845	0.897	113.758	31.157	0	0	26.253	0	28.914
			1544.51	58.93	1	0	23.054	0.873	0.73	11.868	29.561	0.656	32.905	0.898	113.875	31.104	0	0	26.402	0	28.951
			1545.51	36.071	1	0	23.113	0.873	0.732	11.898	29.561	0.658	32.869	0.899	113.89	31.114	0	0	26.464	0	28.897
			1546.51	36.255	1	0	23.181	0.874	0.734	11.933	29.562	0.661	32.833	0.9	113.904	31.123	0	0	26.537	0	28.843
			1547.51	36.255	1	0	23.236	0.873	0.736	11.959	29.565	0.662	32.859	0.9	113.971	31.106	0	0	26.615	0	28.866
			1548.51	41.97	1	0	23.268	0.873	0.736	11.974	29.569	0.662	32.886	0.899	114.038	31.09	0	0	26.667	0	28.888
			1549.51	41.97	1	0	23.245	0.87	0.736	11.964	29.558	0.661	32.892	0.899	114.074	31.07	0	0	26.731	0	28.871
			1550.51	47.193	1	0	23.178	0.869	0.734	11.927	29.561	0.66	32.869	0.899	114.117	31.056	0	0	26.678	0	28.801
			1551.51	45.473	1	0	23.209	0.872	0.733	11.926	29.61	0.66	32.89	0.9	114.23	31.018	0	0	26.631	0	28.766
			1552.51	45.473	1	0	23.209	0.872	0.733	11.926	29.61	0.66	32.89	0.9	114.23	31.018	0	0	26.631	0	28.766
			1553.51	43.875	1	0	23.221	0.869	0.73	11.869	29.761	0.658	32.999	0.902	114.309	30.958	0	0	26.72	0	28.874
			1554.51	47.132	1	0	23.028	0.861	0.722	11.74	29.818	0.65	33.109	0.901	114.312	30.941	0	0	26.746	0	29.075
			1555.51	48.115	1	0	22.898	0.857	0.719	11.694	29.76	0.646	33.153	0.898	114.221	30.96	0	0	26.709	0	29.201
			1556.51	45.534	1	0	22.992	0.853	0.722	11.741	29.751	0.647	33.189	0.896	114.139	30.96	0	0	26.959	0	29.28
			1557.51	45.534	1	0	23.092	0.848	0.725	11.791	29.743	0.649	33.227	0.895	114.058	30.96	0	0	27.219	0	29.362
			1558.51	45.534	1	0	22.825	0.825	0.719	11.685	29.607	0.641	33.172	0.893	113.95	30.948	0	0	27.676	0	29.275
			1559.51	47.009	1	0	22.336	0.801	0.706	11.48	29.426	0.628	33.082	0.889	113.842	30.936	0	0	27.881	0	29.117
			1560.51	47.255	1	0	22.248	0.797	0.702	11.42	29.452	0.624	33.125	0.889	113.743	30.931	0	0	27.904	0	29.196
			1561.51	46.825	1	0	22.22	0.794	0.7	11.383	29.501	0.622	33.19	0.889	113.645	30.927	0	0	28.002	0	29.318
			1562.51	46.517	1	0	22.2	0.79	0.699	11.37	29.496	0.621	33.226	0.888	113.456	30.951	0	0	28.107	0	29.436
			1563.51	43.691	1	0	22.121	0.786	0.696	11.318	29.516	0.617	33.272	0.887	113.396	30.931	0	0	28.16	0	29.494
			1564.51	42.093	1	0	22.279	0.789	0.705	11.465	29.355	0.624	33.17	0.885	113.29	30.962	0	0	28.224	0	29.35
			1565.51	46.64	1	0	22.44	0.792	0.711	11.566	29.316	0.628	33.186	0.883	113.225	30.986	0	0	28.337	0	29.422
			1566.51	49.897	1	0	22.399	0.795	0.712	11.579	29.239	0.628	33.132	0.882	113.124	31.031	0	0	28.178	0	29.394
			1567.51	41.171	1	0	22.411	0.798	0.711	11.561	29.308	0.627	33.234	0.882	113.096	31.025	0	0	28.084	0	29.574
			1568.51	39.328	1	0	22.42	0.801	0.712	11.572	29.301	0.628	33.233	0.882	113.048	31.039	0	0	27.974	0	29.593
			1569.51	40.557	1	0	22.759	0.84	0.716	11.641	29.67	0.633	33.532	0.885	113.096	31.048	0	0	27.097	0	30.116
			1570.51	41.847	1	0	23.281	0.874	0.723	11.749	30.156	0.642	33.919	0.889	113.166	31.031	0	0	26.637	0	30.751
			1571.51	43.445	1	0	23.224	0.867	0.718	11.672	30.264	0.639	33.99	0.89	113.198	30.999	0	0	26.795	0	30.837
			1572.51	43.752	1	0	23.137	0.864	0.714	11.614	30.291	0.637	33.99	0.891	113.175	31.003	0	0	26.79	0	30.852
			1573.51	39.389	1	0	23.031	0.858	0.71	11.546	30.318	0.633	33.998	0.892	113.122	31.02	0	0	26.831	0	30.904
			1574.51	35.702	1	0	22.89	0.853	0.705	11.462	30.34	0.629	34.002	0.892	113.068	31.036	0	0	26.83	0	30.948
			1575.51	29.311	1	0	22.887	0.854	0.707	11.49	30.266	0.63	33.945	0.892	112.927	31.085	0	0	26.794	0	30.929
			1576.51	32.015	1	0	22.907	0.855	0.709	11.531	30.186	0.632	33.884	0.891	112.785	31.133	0	0	26.783	0	30.9
			1577.51	34.842	1	0	22.752	0.849	0.705	11.471	30.123	0.628	33.848	0.89	112.664	31.136	0	0	26.809	0	30.85
			1578.51	36.009	1	0	22.466	0.842	0.698	11.356	30.028	0.621	33.774	0.889	112.544	31.138	0	0	26.681	0	30.726
			1579.51	58.684	1	0	22.238	0.838	0.693	11.266	29.95	0.615	33.721	0.888	112.453	31.143	0	0	26.544	0	30.643
			1580.51	58.684	1	0	22.446	0.854	0.701	11.399	29.92	0.622	33.721	0.887	112.449	31.147	0	0	26.275	0	30.626
			1581.51	45.165	1	0	22.716	0.868	0.711	11.569	29.868	0.631	33.693	0.886	112.418	31.14	0	0	26.166	0	30.536
			1582.51	45.165	1	0	22.572	0.865	0.707	11.492	29.868	0.627	33.694	0.886	112.395	31.124	0	0	26.107	0	30.516
			1583.51	45.165	1	0	22.43	0.864	0.705	11.46	29.764	0.624	33.615	0.885	112.358	31.131	0	0	25.957	0	30.38
			1584.51	51.802	1	0	22.319	0.864	0.704	11.443	29.658	0.622	33.533	0.884	112.321	31.138	0	0	25.842	0	30.24
			1585.51	59.729	1	0	22.221	0.87	0.704	11.445	29.538	0.623	33.369	0.885	112.293	31.161	0	0	25.534	0	29.958
			1586.51	39.082	1	0	22.105	0.877	0.703	11.436	29.422	0.623	33.206	0.886	112.265	31.185	0	0	25.211	0	29.677
			1587.51	38.836	1	0	21.706	0.884	0.697	11.34	29.151	0.618	32.922	0.885	112.23	31.226	0	0	24.551	0	29.186
			1588.51	37.546	1	0	21.663	0.889	0.697	11.332	29.125	0.617	32.902	0.885	112.196	31.25	0	0	24.358	0	29.181
			1589.51	35.641	1	0	21.316	0.897	0.693	11.269	28.837	0.613	32.595	0.885	112.136	31.298	0	0	23.775	0	28.644
			1590.51	50.266	1	0	21.642	0.953	0.702	11.417	29.012	0.623	32.691	0.887	112.182	31.356	0	0	22.707	0	28.813
			1591.51	52.109	1	0	21.76	0.964	0.71	11.539	28.882	0.629	32.576	0.887	112.115	31.401	0	0	22.584	0	28.64
			1592.51	39.758	1	0	22.182	0.999	0.725	11.789	28.881	0.643	32.544	0.887	112.1	31.459	0	0	22.213	0	28.592
			1593.51	33.121	1	0	22.147	1.003	0.725	11.786	28.849	0.644	32.483	0.888	112.208	31.454	0	0	22.083	0	28.45
			1594.51	33.121	1	0	22.12	1.007	0.725	11.785	28.823	0.644	32.429	0.889	112.316	31.449	0	0	21.961	0	28.319
			1595.51	57.64	1	0	21.882	1.001	0.713	11.595	28.97	0.635	32.537	0.89	112.395	31.411	0	0	21.868	0	28.484
			1596.51	66.55	1	0	21.64	0.994	0.701	11.401	29.126	0.625	32.651	0.892	112.475	31.373	0	0	21.77	0	28.66
			1597.51	40.925	1	0	21.592	0.989	0.697	11.34	29.208	0.623	32.689	0.894	112.527	31.353	0	0	21.837	0	28.714
			1598.51	37.361	1	0	21.579	0.984	0.695	11.3	29.283	0.622	32.718	0.895	112.58	31.334	0	0	21.94	0	28.75
			1599.51	37.361	1	0	21.566	0.978	0.693	11.261	29.358	0.621	32.747	0.897	112.633	31.315	0	0	22.043	0	28.785
			1600.51	40.803	1	0	21.26	0.939	0.69	11.216	28.985	0.616	32.454	0.893	112.513	31.337	0	0	22.63	0	28.333
			1601.51	40.803	1	0	20.734	0.901	0.681	11.068	28.566	0.605	32.126	0.889	112.393	31.358	0	0	23.023	0	27.798
			1602.51	32.2	1	0	20.749	0.904	0.683	11.107	28.495	0.607	32.082	0.888	112.321	31.373	0	0	22.952	0	27.726
			1603.51	32.2	1	0	20.762	0.909	0.687	11.164	28.376	0.608	32.024	0.886	112.276	31.373	0	0	22.839	0	27.594
			1604.51	47.808	1	0	20.757	0.911	0.688	11.179	28.334	0.609	32.012	0.885	112.302	31.358	0	0	22.793	0	27.538
			1605.51	47.808	1	0	20.757	0.911	0.688	11.179	28.334	0.609	32.012	0.885	112.302	31.358	0	0	22.793	0	27.538
			1606.51	60.344	1	0	20.683	0.907	0.684	11.114	28.391	0.605	32.089	0.885	112.369	31.339	0	0	22.797	0	27.669
			1607.51	34.535	1	0	20.773	0.913	0.688	11.186	28.342	0.609	32.027	0.885	112.369	31.375	0	0	22.762	0	27.597
			1608.51	35.887	1	0	20.954	0.918	0.696	11.314	28.277	0.615	31.977	0.884	112.359	31.401	0	0	22.832	0	27.53
			1609.51	37.116	1	0	21.129	0.923	0.703	11.436	28.219	0.622	31.932	0.884	112.35	31.428	0	0	22.893	0	27.474
			1610.51	36.685	1	0	20.903	0.905	0.697	11.33	28.141	0.615	31.91	0.882	112.268	31.445	0	0	23.104	0	27.503
			1611.51	38.283	1	0	20.576	0.886	0.686	11.15	28.11	0.604	31.937	0.88	112.199	31.461	0	0	23.211	0	27.633
			1612.51	40.68	1	0	20.606	0.886	0.687	11.163	28.12	0.604	31.971	0.88	112.141	31.469	0	0	23.251	0	27.717
			1613.51	40.68	1	0	20.701	0.886	0.69	11.211	28.125	0.606	32.001	0.879	112.074	31.476	0	0	23.364	0	27.792
			1614.51	46.702	1	0	20.806	0.887	0.695	11.308	28.03	0.61	31.966	0.877	112.014	31.483	0	0	23.458	0	27.731
			1615.51	43.015	1	0	20.922	0.882	0.699	11.369	28.024	0.612	32.021	0.875	112.002	31.452	0	0	23.73	0	27.798
			1616.51	43.445	1	0	21.024	0.876	0.7	11.383	28.112	0.612	32.152	0.874	111.978	31.421	0	0	24.012	0	28.023
			1617.51	45.288	1	0	21.355	0.869	0.705	11.468	28.327	0.616	32.43	0.873	111.954	31.389	0	0	24.561	0	28.54
			1618.51	37.607	1	0	21.41	0.868	0.708	11.517	28.277	0.618	32.419	0.872	111.933	31.391	0	0	24.664	0	28.523
			1619.51	37.361	1	0	21.79	0.864	0.716	11.648	28.446	0.624	32.656	0.871	111.905	31.379	0	0	25.221	0	28.983
			1620.51	47.07	1	0	21.499	0.806	0.713	11.595	28.055	0.617	32.423	0.865	111.741	31.375	0	0	26.675	0	28.613
			1621.51	47.931	1	0	21.494	0.805	0.714	11.609	28.011	0.617	32.429	0.864	111.706	31.393	0	0	26.696	0	28.659
			1622.51	47.931	1	0	21.014	0.776	0.705	11.459	27.666	0.606	32.186	0.86	111.606	31.4	0	0	27.09	0	28.232
			1623.51	47.562	1	0	21.313	0.788	0.715	11.622	27.702	0.614	32.236	0.859	111.569	31.405	0	0	27.032	0	28.323
			1624.51	47.009	1	0	21.649	0.801	0.727	11.814	27.715	0.624	32.259	0.859	111.532	31.41	0	0	27.021	0	28.357
			1625.51	45.596	1	0	21.765	0.803	0.73	11.866	27.746	0.626	32.33	0.858	111.587	31.384	0	0	27.099	0	28.448
			1626.51	46.149	1	0	21.899	0.805	0.733	11.926	27.781	0.629	32.402	0.857	111.643	31.359	0	0	27.199	0	28.544
			1627.51	42.339	1	0	21.914	0.805	0.733	11.92	27.812	0.628	32.448	0.857	111.704	31.328	0	0	27.236	0	28.581
			1628.51	42.892	1	0	21.865	0.804	0.731	11.885	27.831	0.626	32.485	0.857	111.764	31.298	0	0	27.194	0	28.602
			1629.51	48.299	1	0	21.816	0.803	0.729	11.849	27.852	0.624	32.524	0.856	111.824	31.268	0	0	27.152	0	28.623
			1630.51	47.685	1	0	21.773	0.804	0.727	11.827	27.85	0.622	32.574	0.855	111.878	31.256	0	0	27.079	0	28.7
			1631.51	42.4	1	0	21.764	0.805	0.727	11.824	27.845	0.621	32.617	0.854	111.931	31.245	0	0	27.047	0	28.764
			1632.51	41.909	1	0	21.8	0.808	0.729	11.855	27.828	0.622	32.625	0.853	111.952	31.27	0	0	26.985	0	28.821
			1633.51	49.037	1	0	21.856	0.811	0.732	11.897	27.809	0.624	32.631	0.852	111.973	31.296	0	0	26.949	0	28.875
			1634.51	47.562	1	0	21.873	0.81	0.732	11.905	27.81	0.624	32.644	0.852	111.943	31.305	0	0	26.996	0	28.918
			1635.51	45.534	1	0	21.933	0.809	0.734	11.935	27.814	0.625	32.66	0.852	111.912	31.314	0	0	27.095	0	28.967
			1636.51	45.534	1	0	21.89	0.807	0.733	11.915	27.799	0.623	32.677	0.851	111.931	31.301	0	0	27.127	0	28.979
			1637.51	42.707	1	0	21.833	0.804	0.731	11.888	27.785	0.621	32.695	0.85	111.95	31.287	0	0	27.143	0	28.993
			1638.51	53.646	1	0	21.783	0.801	0.731	11.881	27.727	0.62	32.68	0.848	111.91	31.284	0	0	27.206	0	28.966
			1639.51	58.377	1	0	21.734	0.797	0.73	11.864	27.694	0.619	32.668	0.848	111.88	31.291	0	0	27.265	0	28.959
			1640.51	43.199	1	0	21.692	0.794	0.729	11.852	27.66	0.617	32.654	0.847	111.85	31.298	0	0	27.334	0	28.95
			1641.51	43.752	1	0	21.72	0.795	0.728	11.845	27.715	0.618	32.677	0.848	111.877	31.293	0	0	27.329	0	28.985
			1642.51	37.607	1	0	21.46	0.789	0.722	11.737	27.619	0.612	32.574	0.848	111.906	31.25	0	0	27.203	0	28.713
			1643.51	36.501	1	0	21.239	0.783	0.719	11.685	27.442	0.608	32.439	0.846	111.916	31.226	0	0	27.127	0	28.41
			1644.51	36.501	1	0	21.028	0.776	0.715	11.625	27.29	0.602	32.385	0.843	111.585	31.345	0	0	27.081	0	28.526
			1645.51	44.121	1	0	20.987	0.776	0.713	11.587	27.325	0.601	32.407	0.843	111.578	31.361	0	0	27.051	0	28.599
			1646.51	42.707	1	0	20.791	0.772	0.706	11.482	27.306	0.595	32.409	0.843	111.407	31.428	0	0	26.943	0	28.73
			1647.51	47.009	1	0	20.78	0.781	0.712	11.57	27.112	0.597	32.29	0.84	111.187	31.536	0	0	26.594	0	28.674
			1648.51	50.266	1	0	20.778	0.791	0.717	11.661	26.921	0.6	32.171	0.837	110.964	31.644	0	0	26.264	0	28.618
			1649.51	38.529	1	0	20.378	0.799	0.711	11.565	26.643	0.594	31.913	0.835	110.745	31.732	0	0	25.505	0	28.244
			1650.51	40.864	1	0	20.019	0.807	0.706	11.481	26.383	0.588	31.675	0.833	110.527	31.821	0	0	24.813	0	27.907
			1651.51	44.735	1	0	19.715	0.816	0.702	11.416	26.155	0.584	31.45	0.832	110.331	31.893	0	0	24.156	0	27.556
			1652.51	44.735	1	0	20.224	0.873	0.708	11.507	26.745	0.591	32	0.836	110.467	31.871	0	0	23.159	0	28.541
			1653.51	47.132	1	0	21.047	0.93	0.724	11.766	27.334	0.608	32.508	0.841	110.604	31.85	0	0	22.621	0	29.404
			1654.51	45.596	1	0	21.624	0.975	0.734	11.929	27.782	0.618	32.954	0.843	110.645	31.864	0	0	22.186	0	30.206
			1655.51	45.596	1	0	21.307	0.962	0.721	11.723	27.831	0.608	33.029	0.843	110.64	31.869	0	0	22.154	0	30.39
			1656.51	33.92	1	0	21.129	0.96	0.713	11.595	27.901	0.602	33.057	0.844	110.534	31.924	0	0	22.014	0	30.547
			1657.51	36.44	1	0	21.078	0.958	0.712	11.579	27.868	0.601	33.042	0.843	110.47	31.946	0	0	22.003	0	30.56
			1658.51	44.244	1	0	21.108	0.956	0.714	11.611	27.83	0.602	33.029	0.843	110.371	31.96	0	0	22.075	0	30.564
			1659.51	35.825	1	0	21.108	0.956	0.714	11.611	27.83	0.602	33.029	0.843	110.371	31.96	0	0	22.075	0	30.564
			1660.51	35.825	1	0	21.164	0.951	0.718	11.67	27.752	0.604	32.958	0.842	110.168	32.001	0	0	22.256	0	30.511
			1661.51	52.294	1	0	21.186	0.947	0.719	11.692	27.722	0.606	32.913	0.842	110.055	32.027	0	0	22.363	0	30.479
			1662.51	52.294	1	0	21.126	0.939	0.715	11.631	27.774	0.602	32.977	0.842	110.007	31.996	0	0	22.497	0	30.565
			1663.51	38.099	1	0	20.993	0.931	0.709	11.521	27.845	0.597	33.067	0.842	109.954	31.965	0	0	22.553	0	30.699
			1664.51	38.099	1	0	21.035	0.933	0.713	11.586	27.749	0.599	33.019	0.84	109.863	32.001	0	0	22.538	0	30.665
			1665.51	38.099	1	0	21.07	0.936	0.716	11.649	27.65	0.601	32.971	0.839	109.777	32.037	0	0	22.516	0	30.631
			1666.51	55.919	1	0	21.098	0.937	0.715	11.628	27.739	0.6	33.037	0.84	109.791	32.015	0	0	22.527	0	30.719
			1667.51	72.08	1	0	21.116	0.937	0.713	11.6	27.83	0.6	33.108	0.841	109.803	31.994	0	0	22.527	0	30.814
			1668.51	72.08	1	0	21.141	0.941	0.712	11.575	27.931	0.6	33.161	0.842	109.865	31.984	0	0	22.456	0	30.891
			1669.51	35.088	1	0	21.214	0.945	0.712	11.585	28.013	0.601	33.19	0.844	109.916	31.975	0	0	22.438	0	30.92
			1670.51	37.669	1	0	21.279	0.947	0.713	11.59	28.089	0.603	33.22	0.846	109.995	31.946	0	0	22.478	0	30.925
			1671.51	34.719	1	0	21.325	0.94	0.714	11.612	28.082	0.604	33.179	0.846	110.072	31.918	0	0	22.685	0	30.81
			1672.51	35.825	1	0	21.515	0.944	0.717	11.651	28.244	0.608	33.3	0.848	110.093	31.934	0	0	22.796	0	31.062
			1673.51	40.065	1	0	21.645	0.948	0.717	11.66	28.401	0.61	33.412	0.85	110.114	31.95	0	0	22.844	0	31.294
			1674.51	40.372	1	0	21.822	0.958	0.72	11.701	28.552	0.614	33.448	0.854	110.436	31.848	0	0	22.777	0	31.158
			1675.51	46.947	1	0	21.8	0.95	0.717	11.666	28.594	0.613	33.478	0.854	110.513	31.811	0	0	22.945	0	31.168
			1676.51	45.165	1	0	21.938	0.951	0.72	11.703	28.686	0.616	33.512	0.856	110.712	31.742	0	0	23.058	0	31.107
			1677.51	40.127	1	0	22.038	0.944	0.719	11.686	28.845	0.617	33.604	0.858	110.914	31.653	0	0	23.347	0	31.138
			1678.51	37.853	1	0	22.14	0.936	0.718	11.669	29.007	0.618	33.698	0.861	111.116	31.565	0	0	23.644	0	31.174
			1679.51	45.903	1	0	22.506	0.927	0.722	11.743	29.282	0.623	33.963	0.862	111.281	31.498	0	0	24.268	0	31.563
			1680.51	47.931	1	0	22.872	0.918	0.726	11.805	29.581	0.627	34.256	0.864	111.446	31.431	0	0	24.904	0	31.994
			1681.51	42.4	1	0	23.329	0.912	0.732	11.901	29.917	0.633	34.572	0.865	111.65	31.352	0	0	25.574	0	32.436
			1682.51	41.601	1	0	23.021	0.86	0.729	11.857	29.513	0.629	34.22	0.862	111.532	31.363	0	0	26.775	0	31.91
			1683.51	44.244	1	0	22.258	0.806	0.716	11.642	28.928	0.615	33.652	0.86	111.451	31.359	0	0	27.622	0	30.939
			1684.51	46.702	1	0	21.463	0.752	0.703	11.437	28.241	0.603	32.966	0.857	111.369	31.354	0	0	28.548	0	29.701
			1685.51	46.149	1	0	21.6	0.75	0.707	11.489	28.287	0.605	33.042	0.856	111.374	31.335	0	0	28.818	0	29.815
			1686.51	46.456	1	0	21.577	0.747	0.705	11.47	28.297	0.603	33.082	0.855	111.379	31.317	0	0	28.878	0	29.861
			1687.51	38.467	1	0	21.808	0.758	0.711	11.564	28.401	0.609	33.164	0.856	111.437	31.301	0	0	28.765	0	29.976
			1688.51	37.484	1	0	22.133	0.769	0.72	11.711	28.493	0.618	33.222	0.858	111.502	31.284	0	0	28.777	0	30.048
			1689.51	40.68	1	0	22.23	0.773	0.724	11.767	28.494	0.622	33.17	0.859	111.632	31.245	0	0	28.76	0	29.874
			1690.51	40.127	1	0	22.35	0.777	0.728	11.836	28.49	0.626	33.11	0.86	111.755	31.205	0	0	28.772	0	29.687
			1691.51	40.127	1	0	22.37	0.775	0.726	11.803	28.591	0.626	33.16	0.862	111.908	31.131	0	0	28.855	0	29.652
			1692.51	50.266	1	0	22.343	0.774	0.722	11.747	28.69	0.624	33.214	0.864	112.061	31.057	0	0	28.878	0	29.623
			1693.51	50.266	1	0	22.456	0.78	0.727	11.82	28.673	0.628	33.18	0.864	112.103	31.087	0	0	28.783	0	29.606
			1694.51	46.825	1	0	22.575	0.784	0.731	11.88	28.691	0.632	33.185	0.865	112.163	31.087	0	0	28.798	0	29.61
			1695.51	45.411	1	0	22.703	0.788	0.733	11.921	28.766	0.635	33.191	0.867	112.235	31.085	0	0	28.81	0	29.612
			1696.51	49.283	1	0	22.753	0.79	0.732	11.898	28.89	0.636	33.22	0.87	112.324	31.066	0	0	28.816	0	29.632
			1697.51	50.819	1	0	22.695	0.786	0.73	11.869	28.877	0.634	33.224	0.869	112.365	31.064	0	0	28.86	0	29.64
			1698.51	46.825	1	0	22.732	0.787	0.732	11.898	28.856	0.636	33.201	0.869	112.386	31.068	0	0	28.883	0	29.602
			1699.51	48.115	1	0	22.711	0.782	0.73	11.875	28.87	0.634	33.269	0.868	112.439	31.027	0	0	29.057	0	29.666
			1700.51	41.11	1	0	22.646	0.776	0.728	11.83	28.881	0.63	33.334	0.866	112.503	30.986	0	0	29.176	0	29.723
			1701.51	35.456	1	0	22.733	0.785	0.733	11.911	28.822	0.633	33.334	0.865	112.527	30.975	0	0	28.945	0	29.691
			1702.51	45.719	1	0	22.741	0.795	0.735	11.952	28.758	0.634	33.324	0.863	112.537	30.963	0	0	28.621	0	29.637
			1703.51	53.092	1	0	22.578	0.792	0.73	11.868	28.746	0.63	33.327	0.863	112.599	30.931	0	0	28.513	0	29.59
			1704.51	46.579	1	0	22.454	0.789	0.726	11.8	28.747	0.626	33.348	0.862	112.662	30.9	0	0	28.453	0	29.579
			1705.51	48.545	1	0	22.281	0.786	0.72	11.703	28.753	0.62	33.381	0.861	112.714	30.867	0	0	28.345	0	29.584
			1706.51	43.076	1	0	22.15	0.786	0.718	11.674	28.655	0.618	33.313	0.86	112.657	30.895	0	0	28.168	0	29.507
			1707.51	38.529	1	0	21.983	0.787	0.715	11.632	28.544	0.614	33.229	0.859	112.599	30.924	0	0	27.947	0	29.398
			1708.51	48.73	1	0	21.698	0.781	0.707	11.49	28.506	0.607	33.191	0.859	112.597	30.946	0	0	27.78	0	29.372
			1709.51	50.512	1	0	21.215	0.772	0.691	11.236	28.474	0.593	33.159	0.859	112.63	30.967	0	0	27.497	0	29.36
			1710.51	45.288	1	0	21.262	0.788	0.695	11.294	28.436	0.597	33.081	0.86	112.592	31.013	0	0	26.982	0	29.273
			1711.51	43.875	1	0	21.784	0.802	0.724	11.777	27.976	0.623	32.54	0.86	112.513	31.07	0	0	27.177	0	28.298
			1712.51	40.188	1	0	21.784	0.802	0.724	11.777	27.976	0.623	32.54	0.86	112.513	31.07	0	0	27.177	0	28.298
			1713.51	41.601	1	0	22.38	0.823	0.755	12.269	27.641	0.649	32.129	0.86	112.556	31.092	0	0	27.188	0	27.471
			1714.51	41.601	1	0	22.032	0.803	0.736	11.973	27.833	0.634	32.317	0.861	113.479	30.272	0	0	27.453	0	26.343
			1715.51	55.305	1	0	21.976	0.786	0.729	11.855	27.992	0.629	32.435	0.863	114.556	29.476	0	0	27.969	0	25.055
			1716.51	51.126	1	0	22.199	0.783	0.734	11.941	28.067	0.635	32.483	0.864	114.842	29.322	0	0	28.338	0	24.851
			1717.51	29.004	1	0	22.332	0.779	0.737	11.984	28.123	0.638	32.478	0.866	115.089	29.202	0	0	28.657	0	24.606
			1718.51	29.68	1	0	22.183	0.775	0.73	11.873	28.187	0.633	32.511	0.867	115.336	29.082	0	0	28.614	0	24.441
			1719.51	29.68	1	0	22.032	0.771	0.721	11.724	28.337	0.626	32.663	0.868	115.52	29.025	0	0	28.589	0	24.651
			1720.51	36.87	1	0	21.876	0.766	0.711	11.566	28.507	0.618	32.835	0.868	115.705	28.967	0	0	28.559	0	24.901
			1721.51	35.334	1	0	21.767	0.764	0.705	11.456	28.63	0.612	32.95	0.869	115.911	28.91	0	0	28.481	0	25.024
			1722.51	34.166	1	0	21.797	0.769	0.706	11.487	28.607	0.614	32.897	0.87	116.012	28.895	0	0	28.343	0	24.875
			1723.51	34.166	1	0	21.766	0.768	0.704	11.446	28.665	0.614	32.891	0.872	116.187	28.816	0	0	28.343	0	24.703
			1724.51	34.166	1	0	21.759	0.765	0.7	11.376	28.822	0.611	33.004	0.873	116.299	28.806	0	0	28.453	0	24.921
			1725.51	51.986	1	0	21.593	0.758	0.69	11.214	28.997	0.604	33.132	0.875	116.554	28.692	0	0	28.477	0	24.965
			1726.51	104.034	1	0	21.472	0.754	0.682	11.097	29.127	0.598	33.238	0.876	116.789	28.594	0	0	28.465	0	24.99
			1727.51	104.034	1	0	21.032	0.751	0.669	10.878	29.095	0.588	33.124	0.878	117.118	28.471	0	0	28.014	0	24.509
			1728.51	49.467	1	0	20.644	0.746	0.657	10.676	29.08	0.577	33.069	0.879	117.155	28.509	0	0	27.681	0	24.486
			1729.51	14.502	1	0	20.424	0.74	0.646	10.497	29.244	0.57	33.137	0.883	117.388	28.411	0	0	27.604	0	24.437
			1730.51	27.775	1	0	20.179	0.734	0.634	10.31	29.396	0.562	33.19	0.886	117.624	28.313	0	0	27.49	0	24.356
			1731.51	45.165	1	0	19.972	0.722	0.623	10.131	29.57	0.554	33.227	0.89	117.74	28.286	0	0	27.647	0	24.397
			1732.51	50.634	1	0	19.799	0.711	0.614	9.977	29.725	0.549	33.249	0.894	117.859	28.258	0	0	27.856	0	24.407
			1733.51	40.434	1	0	19.729	0.708	0.61	9.918	29.786	0.546	33.247	0.896	117.947	28.225	0	0	27.879	0	24.341
			1734.51	29.68	1	0	19.754	0.705	0.608	9.89	29.897	0.546	33.292	0.898	118.035	28.193	0	0	28.035	0	24.372
			1735.51	30.663	1	0	19.932	0.704	0.612	9.953	29.973	0.552	33.242	0.902	118.126	28.153	0	0	28.297	0	24.187
			1736.51	30.663	1	0	19.995	0.701	0.61	9.911	30.184	0.552	33.32	0.906	118.323	28.054	0	0	28.528	0	24.145
			1737.51	42.032	1	0	20.093	0.697	0.608	9.881	30.409	0.553	33.415	0.91	118.52	27.954	0	0	28.81	0	24.136
			1738.51	44.059	1	0	20.395	0.717	0.61	9.912	30.841	0.558	33.696	0.915	118.817	27.838	0	0	28.459	0	24.423
			1739.51	35.088	1	0	20.731	0.736	0.612	9.958	31.276	0.564	33.975	0.921	119.114	27.722	0	0	28.172	0	24.699
			1740.51	31.524	1	0	20.678	0.732	0.605	9.83	31.588	0.559	34.148	0.925	119.46	27.548	0	0	28.246	0	24.682
			1741.51	31.524	1	0	20.412	0.708	0.588	9.557	31.984	0.546	34.403	0.93	119.878	27.329	0	0	28.812	0	24.77
			1742.51	17.267	1	0	19.678	0.682	0.546	8.874	33.098	0.512	35.268	0.938	120.282	27.1	0	0	28.835	0	25.986
			1743.51	17.513	1	0	18.974	0.656	0.505	8.205	34.395	0.479	36.249	0.949	120.686	26.87	0	0	28.907	0	27.326
			1744.51	20.586	1	0	18.426	0.637	0.487	7.918	34.512	0.464	36.228	0.953	120.806	26.754	0	0	28.942	0	27.066
			1745.51	19.725	1	0	18.37	0.645	0.488	7.929	34.399	0.464	36.124	0.952	120.152	27.397	0	0	28.5	0	28.17
			1746.51	34.35	1	0	18.132	0.653	0.484	7.864	34.275	0.46	36.062	0.95	119.228	28.098	0	0	27.78	0	29.415
			1747.51	33.06	1	0	17.935	0.653	0.475	7.728	34.501	0.453	36.213	0.953	119.132	28.173	0	0	27.457	0	29.817
			1748.51	22.06	1	0	17.739	0.643	0.47	7.635	34.486	0.446	36.291	0.95	118.919	28.255	0	0	27.604	0	30.103
			1749.51	26.423	1	0	17.706	0.638	0.469	7.633	34.41	0.446	36.241	0.949	118.769	28.334	0	0	27.736	0	30.164
			1750.51	37.116	1	0	17.671	0.638	0.469	7.625	34.375	0.445	36.196	0.95	118.722	28.334	0	0	27.681	0	30.088
			1751.51	31.892	1	0	17.731	0.642	0.472	7.68	34.264	0.448	36.104	0.949	118.595	28.384	0	0	27.624	0	30.026
			1752.51	31.892	1	0	18.315	0.671	0.487	7.927	34.433	0.463	36.226	0.95	118.53	28.427	0	0	27.301	0	30.312
			1753.51	37.792	1	0	18.891	0.693	0.5	8.135	34.709	0.477	36.412	0.953	118.571	28.427	0	0	27.245	0	30.619
			1754.51	39.451	1	0	18.833	0.685	0.493	8.009	35.108	0.471	36.734	0.956	118.804	28.274	0	0	27.494	0	30.873
			1755.51	19.234	1	0	18.701	0.682	0.486	7.906	35.303	0.465	36.888	0.957	118.948	28.159	0	0	27.417	0	30.916
			1756.51	19.971	1	0	18.63	0.679	0.482	7.835	35.477	0.462	37.021	0.958	119.092	28.044	0	0	27.428	0	30.92
			1757.51	24.027	1	0	18.482	0.685	0.479	7.783	35.457	0.459	36.982	0.959	119.029	28.099	0	0	26.974	0	30.958
			1758.51	25.624	1	0	18.695	0.693	0.484	7.868	35.515	0.464	37.046	0.959	119.005	28.116	0	0	26.958	0	31.092
			1759.51	15.854	1	0	18.827	0.689	0.486	7.911	35.552	0.466	37.132	0.957	118.943	28.096	0	0	27.34	0	31.198
			1760.51	15.854	1	0	18.892	0.687	0.489	7.956	35.467	0.468	37.116	0.956	118.816	28.152	0	0	27.479	0	31.274
			1761.51	20.155	1	0	18.953	0.684	0.491	7.977	35.471	0.467	37.245	0.952	118.777	28.113	0	0	27.693	0	31.414
			1762.51	28.758	1	0	18.493	0.668	0.474	7.702	35.771	0.45	37.691	0.949	118.921	27.893	0	0	27.67	0	31.724
			1763.51	40.188	1	0	18.493	0.668	0.474	7.702	35.771	0.45	37.691	0.949	118.921	27.893	0	0	27.67	0	31.724
			1764.51	40.188	1	0	18.535	0.666	0.473	7.696	35.866	0.448	37.866	0.947	118.94	27.83	0	0	27.847	0	31.885
			1765.51	36.87	1	0	18.871	0.677	0.499	8.116	34.681	0.464	37.331	0.929	118.638	27.941	0	0	27.87	0	31.235
			1766.51	58.623	1	0	18.933	0.678	0.505	8.214	34.386	0.466	37.304	0.922	118.576	27.95	0	0	27.915	0	31.207
			1767.51	65.628	1	0	19.026	0.68	0.512	8.333	34.07	0.469	37.217	0.915	118.509	27.953	0	0	27.979	0	31.07
			1768.51	29.803	1	0	18.883	0.66	0.516	8.385	33.51	0.468	36.896	0.908	118.343	27.957	0	0	28.6	0	30.557
			1769.51	23.412	1	0	18.628	0.639	0.514	8.356	33.072	0.463	36.671	0.902	118.221	27.933	0	0	29.149	0	30.137
			1770.51	23.412	1	0	18.786	0.642	0.522	8.492	32.831	0.469	36.596	0.897	118.048	27.969	0	0	29.275	0	30.079
			1771.51	25.624	1	0	18.87	0.644	0.528	8.589	32.617	0.472	36.534	0.893	117.849	28.025	0	0	29.294	0	30.08
			1772.51	26.976	1	0	18.884	0.649	0.532	8.654	32.42	0.473	36.49	0.888	117.665	28.092	0	0	29.091	0	30.133
			1773.51	22.306	1	0	18.89	0.654	0.537	8.726	32.187	0.474	36.424	0.884	117.444	28.171	0	0	28.862	0	30.17
			1774.51	25.686	1	0	19.174	0.661	0.547	8.893	32.088	0.482	36.439	0.881	117.276	28.243	0	0	29.029	0	30.328
			1775.51	22.183	1	0	19.519	0.666	0.559	9.09	31.978	0.491	36.443	0.877	117.18	28.284	0	0	29.313	0	30.411
			1776.51	17.636	1	0	19.854	0.665	0.566	9.209	32.107	0.496	36.682	0.875	117.226	28.2	0	0	29.836	0	30.653
			1777.51	18.558	1	0	19.864	0.658	0.566	9.204	32.108	0.495	36.752	0.874	117.269	28.121	0	0	30.179	0	30.623
			1778.51	21.384	1	0	19.972	0.659	0.571	9.286	32	0.496	36.813	0.869	117.334	27.998	0	0	30.325	0	30.495
			1779.51	68.209	1	0	19.933	0.654	0.571	9.289	31.907	0.494	36.865	0.866	117.358	27.912	0	0	30.462	0	30.42
			1780.51	42.953	1	0	20.006	0.653	0.574	9.341	31.838	0.496	36.84	0.864	117.348	27.891	0	0	30.629	0	30.339
			1781.51	42.953	1	0	20.028	0.649	0.576	9.366	31.77	0.496	36.928	0.86	117.402	27.801	0	0	30.859	0	30.314
			1782.51	45.411	1	0	19.334	0.62	0.561	9.128	31.33	0.479	36.721	0.853	117.395	27.717	0	0	31.176	0	29.809
			1783.51	43.752	1	0	18.221	0.58	0.532	8.644	30.969	0.45	36.609	0.846	117.682	27.411	0	0	31.393	0	29.015
			1784.51	36.132	1	0	17.981	0.571	0.523	8.502	31.014	0.44	36.82	0.842	117.784	27.253	0	0	31.514	0	29.056
			1785.51	34.658	1	0	18.265	0.574	0.538	8.741	30.666	0.45	36.621	0.837	117.473	27.378	0	0	31.793	0	28.968
			1786.51	30.971	1	0	18.213	0.57	0.538	8.745	30.541	0.448	36.647	0.833	117.244	27.425	0	0	31.931	0	29.095
			1787.51	31.401	1	0	18.351	0.558	0.54	8.777	30.585	0.448	36.866	0.83	117.214	27.306	0	0	32.901	0	29.218
			1788.51	33.797	1	0	18.561	0.548	0.546	8.878	30.52	0.451	36.925	0.827	117.248	27.169	0	0	33.866	0	29.041
			1789.51	34.719	1	0	18.746	0.551	0.551	8.952	30.59	0.454	37.079	0.825	117.327	27.067	0	0	34.014	0	29.104
			1790.51	38.283	1	0	19.113	0.566	0.56	9.11	30.741	0.462	37.281	0.825	117.406	27.011	0	0	33.751	0	29.349
			1791.51	33.551	1	0	19.622	0.583	0.576	9.363	30.805	0.476	37.297	0.826	117.395	27.046	0	0	33.637	0	29.459
			1792.51	34.227	1	0	20.284	0.6	0.594	9.655	30.974	0.491	37.44	0.827	117.383	27.081	0	0	33.784	0	29.772
			1793.51	43.445	1	0	20.585	0.62	0.604	9.815	31.022	0.5	37.455	0.828	117.285	27.181	0	0	33.214	0	29.997
			1794.51	40.557	1	0	20.774	0.639	0.612	9.95	30.973	0.507	37.36	0.829	117.188	27.281	0	0	32.503	0	30.037
			1795.51	41.233	1	0	20.231	0.646	0.592	9.623	31.218	0.492	37.524	0.832	117.339	27.223	0	0	31.329	0	30.193
			1796.51	39.758	1	0	19.76	0.647	0.582	9.46	31.028	0.485	37.234	0.833	117.283	27.271	0	0	30.522	0	29.811
			1797.51	30.786	1	0	19.314	0.649	0.572	9.296	30.868	0.477	36.979	0.835	117.225	27.32	0	0	29.755	0	29.481
			1798.51	8.91	1	0	18.976	0.65	0.562	9.139	30.855	0.47	36.932	0.835	117.172	27.376	0	0	29.189	0	29.51
			1799.51	13.15	1	0	18.951	0.658	0.561	9.117	30.923	0.468	37.07	0.834	117.051	27.438	0	0	28.81	0	29.859
			1800.51	51.372	1	0	18.929	0.659	0.56	9.102	30.942	0.467	37.086	0.834	117.07	27.43	0	0	28.727	0	29.869
			1801.51	23.904	1	0	19.096	0.668	0.567	9.214	30.876	0.472	37.09	0.832	116.902	27.523	0	0	28.575	0	30.053
			1802.51	29.373	1	0	19.456	0.685	0.582	9.46	30.709	0.482	37.05	0.829	116.589	27.691	0	0	28.4	0	30.301
			1803.51	38.836	1	0	19.093	0.692	0.58	9.435	30.244	0.48	36.563	0.827	116.276	27.824	0	0	27.593	0	29.732
			1804.51	30.971	1	0	19.117	0.694	0.581	9.451	30.236	0.481	36.552	0.827	116.331	27.797	0	0	27.546	0	29.659
			1805.51	44.182	1	0	18.707	0.701	0.578	9.392	29.8	0.477	36.092	0.826	116.036	27.922	0	0	26.696	0	29.103
			1806.51	51.863	1	0	18.726	0.703	0.582	9.468	29.597	0.478	36.091	0.82	115.827	27.938	0	0	26.628	0	29.131
			1807.51	51.863	1	0	18.805	0.711	0.591	9.614	29.301	0.481	35.981	0.814	115.566	28.02	0	0	26.435	0	29.089
			1808.51	37.238	1	0	18.755	0.712	0.594	9.66	29.086	0.481	35.918	0.81	115.206	28.13	0	0	26.337	0	29.191
			1809.51	37.238	1	0	18.539	0.709	0.589	9.57	29.012	0.474	36.024	0.805	114.858	28.221	0	0	26.143	0	29.555
			1810.51	29.926	1	0	18.368	0.711	0.586	9.53	28.871	0.469	36.072	0.8	114.499	28.317	0	0	25.829	0	29.819
			1811.51	23.781	1	0	18.235	0.713	0.585	9.506	28.743	0.465	36.151	0.795	114.139	28.413	0	0	25.57	0	30.136
			1812.51	23.781	1	0	18.27	0.718	0.592	9.621	28.469	0.467	36.064	0.789	113.76	28.526	0	0	25.459	0	30.194
			1813.51	26.976	1	0	18.376	0.722	0.601	9.771	28.208	0.471	35.955	0.785	113.381	28.639	0	0	25.45	0	30.214
			1814.51	41.171	1	0	18.847	0.742	0.626	10.171	27.855	0.489	35.632	0.782	112.882	28.914	0	0	25.416	0	30.151
			1815.51	47.316	1	0	19.157	0.761	0.65	10.573	27.293	0.505	35.152	0.776	112.412	29.135	0	0	25.189	0	29.694
			1816.51	47.316	1	0	19.314	0.768	0.66	10.725	27.149	0.511	35.022	0.775	112.357	29.161	0	0	25.138	0	29.499
			1817.51	47.316	1	0	19.314	0.768	0.66	10.725	27.149	0.511	35.022	0.775	112.357	29.161	0	0	25.138	0	29.499
			1818.51	28.451	1	0	19.303	0.776	0.663	10.773	27.032	0.513	34.886	0.775	112.268	29.217	0	0	24.878	0	29.346
			1819.51	28.021	1	0	19.071	0.78	0.658	10.7	26.9	0.508	34.851	0.772	111.904	29.365	0	0	24.447	0	29.558
			1820.51	46.947	1	0	18.787	0.767	0.65	10.57	26.792	0.5	34.864	0.768	111.738	29.392	0	0	24.487	0	29.649
			1821.51	50.081	1	0	18.505	0.756	0.642	10.445	26.672	0.491	34.894	0.764	111.522	29.459	0	0	24.487	0	29.843
			1822.51	39.451	1	0	18.207	0.744	0.634	10.31	26.555	0.482	34.932	0.76	111.306	29.526	0	0	24.464	0	30.047
			1823.51	33.244	1	0	18.11	0.73	0.634	10.305	26.383	0.48	34.855	0.757	111.215	29.502	0	0	24.814	0	29.878
			1824.51	36.009	1	0	18.011	0.715	0.633	10.3	26.207	0.477	34.769	0.754	111.124	29.478	0	0	25.175	0	29.693
			1825.51	38.467	1	0	17.946	0.701	0.633	10.286	26.104	0.475	34.751	0.751	111.033	29.454	0	0	25.599	0	29.625
			1826.51	52.785	1	0	17.921	0.697	0.631	10.268	26.1	0.473	34.829	0.749	110.846	29.492	0	0	25.706	0	29.838
			1827.51	47.869	1	0	18.043	0.693	0.633	10.294	26.2	0.473	35.043	0.748	110.659	29.531	0	0	26.028	0	30.289
			1828.51	54.26	1	0	18.276	0.692	0.641	10.42	26.21	0.479	35.097	0.747	110.508	29.528	0	0	26.429	0	30.379
			1829.51	65.259	1	0	18.247	0.683	0.641	10.421	26.136	0.479	35.004	0.747	110.426	29.519	0	0	26.722	0	30.201
			1830.51	44.797	1	0	18.012	0.682	0.634	10.308	26.078	0.474	34.886	0.748	110.38	29.541	0	0	26.427	0	30.035
			1831.51	41.11	1	0	17.614	0.673	0.623	10.128	25.927	0.465	34.722	0.747	110.301	29.532	0	0	26.165	0	29.728
			1832.51	34.903	1	0	17.017	0.657	0.606	9.862	25.666	0.451	34.497	0.744	110.182	29.49	0	0	25.907	0	29.251
			1833.51	34.289	1	0	17.099	0.651	0.605	9.842	25.819	0.451	34.681	0.744	110.282	29.418	0	0	26.285	0	29.451
			1834.51	27.222	1	0	17.959	0.713	0.617	10.029	26.83	0.462	35.781	0.75	110.385	29.421	0	0	25.202	0	31.357
			1835.51	29.373	1	0	19.264	0.769	0.639	10.385	27.966	0.482	37.024	0.755	110.634	29.328	0	0	25.058	0	33.213
			1836.51	37.792	1	0	19.287	0.766	0.631	10.261	28.328	0.481	37.201	0.761	111	29.198	0	0	25.175	0	33.268
			1837.51	36.501	1	0	19.278	0.763	0.622	10.111	28.728	0.478	37.407	0.768	111.36	29.068	0	0	25.253	0	33.367
			1838.51	36.685	1	0	19.38	0.768	0.618	10.051	29.066	0.478	37.551	0.774	111.815	28.91	0	0	25.24	0	33.311
			1839.51	36.685	1	0	19.282	0.783	0.615	9.997	29.12	0.479	37.381	0.779	112.019	28.947	0	0	24.617	0	33.094
			1840.51	28.267	1	0	19.158	0.792	0.61	9.913	29.202	0.478	37.225	0.784	112.272	28.949	0	0	24.195	0	32.838
			1841.51	21.753	1	0	19.07	0.784	0.6	9.763	29.493	0.474	37.351	0.79	112.718	28.796	0	0	24.325	0	32.773
			1842.51	26.731	1	0	18.853	0.774	0.584	9.5	29.934	0.465	37.61	0.796	113.152	28.634	0	0	24.364	0	32.901
			1843.51	41.294	1	0	18.663	0.765	0.571	9.283	30.297	0.458	37.773	0.802	113.532	28.511	0	0	24.407	0	32.945
			1844.51	41.294	1	0	18.4	0.752	0.555	9.021	30.697	0.448	38.038	0.807	113.734	28.453	0	0	24.471	0	33.266
			1845.51	26.178	1	0	18.104	0.74	0.535	8.703	31.263	0.435	38.437	0.813	113.932	28.397	0	0	24.462	0	33.787
			1846.51	26.178	1	0	17.971	0.734	0.527	8.576	31.473	0.431	38.485	0.818	114.031	28.378	0	0	24.492	0	33.829
			1847.51	26.178	1	0	17.782	0.725	0.519	8.438	31.618	0.426	38.51	0.821	114.071	28.388	0	0	24.544	0	33.887
			1848.51	26.178	1	0	17.661	0.716	0.514	8.353	31.688	0.423	38.51	0.823	114.143	28.369	0	0	24.683	0	33.855
			1849.51	59.115	1	0	17.485	0.709	0.506	8.227	31.829	0.418	38.569	0.825	114.326	28.309	0	0	24.656	0	33.838
			1850.51	69.745	1	0	17.449	0.708	0.503	8.172	31.972	0.416	38.614	0.828	114.519	28.248	0	0	24.661	0	33.798
			1851.51	32.445	1	0	17.448	0.706	0.501	8.147	32.063	0.416	38.605	0.831	114.561	28.265	0	0	24.708	0	33.813
			1852.51	32.445	1	0	17.418	0.711	0.497	8.085	32.268	0.414	38.728	0.833	114.633	28.228	0	0	24.513	0	33.934
			1853.51	32.445	1	0	17.167	0.708	0.488	7.928	32.425	0.408	38.767	0.836	114.727	28.204	0	0	24.258	0	33.95
			1854.51	26.915	1	0	16.765	0.7	0.475	7.73	32.445	0.399	38.634	0.84	114.797	28.251	0	0	23.934	0	33.833
			1855.51	26.178	1	0	16.731	0.704	0.471	7.664	32.669	0.397	38.756	0.843	114.892	28.219	0	0	23.781	0	33.959
			1856.51	20.893	1	0	16.794	0.703	0.473	7.685	32.703	0.399	38.69	0.845	114.945	28.252	0	0	23.878	0	33.92
			1857.51	21.938	1	0	16.775	0.698	0.469	7.625	32.899	0.397	38.821	0.847	115.235	28.096	0	0	24.047	0	33.838
			1858.51	22.491	1	0	16.658	0.692	0.463	7.529	33.064	0.394	38.89	0.85	115.501	27.941	0	0	24.077	0	33.663
			1859.51	23.535	1	0	16.36	0.684	0.449	7.304	33.439	0.383	39.191	0.853	115.732	27.825	0	0	23.92	0	33.903
			1860.51	28.082	1	0	16.037	0.677	0.436	7.086	33.754	0.373	39.426	0.856	115.933	27.734	0	0	23.698	0	34.083
			1861.51	29.865	1	0	15.958	0.669	0.431	7.004	33.947	0.369	39.576	0.858	116.163	27.643	0	0	23.836	0	34.135
			1862.51	24.949	1	0	16.025	0.666	0.432	7.018	34.01	0.37	39.686	0.857	116.257	27.634	0	0	24.044	0	34.276
			1863.51	24.949	1	0	16.044	0.663	0.431	7.01	34.076	0.369	39.785	0.856	116.35	27.624	0	0	24.181	0	34.4
			1864.51	19.541	1	0	16.064	0.66	0.431	7.002	34.142	0.369	39.885	0.856	116.444	27.614	0	0	24.32	0	34.524
			1865.51	20.77	1	0	14.89	0.591	0.409	6.646	32.981	0.349	38.612	0.854	116.456	27.566	0	0	25.19	0	32.495
			1866.51	26.423	1	0	13.471	0.522	0.381	6.196	31.558	0.325	37.037	0.852	116.468	27.519	0	0	25.821	0	29.819
			1867.52	18.681	1	0	13.162	0.515	0.376	6.117	31.187	0.316	37.086	0.841	115.964	27.744	0	0	25.542	0	30.29
			1868.52	18.681	1	0	13.05	0.515	0.375	6.105	30.98	0.314	37.08	0.835	115.681	27.885	0	0	25.341	0	30.533
			1869.51	24.826	1	0	13.05	0.515	0.375	6.105	30.98	0.314	37.08	0.835	115.681	27.885	0	0	25.341	0	30.533
			1870.52	30.602	1	0	13.124	0.493	0.383	6.233	30.353	0.317	36.713	0.827	115.614	27.792	0	0	26.609	0	29.708
			1871.52	14.994	1	0	13.234	0.5	0.389	6.33	30.191	0.321	36.642	0.824	115.372	27.919	0	0	26.463	0	29.847
			1872.52	15.793	1	0	13.325	0.507	0.395	6.417	30.032	0.324	36.575	0.821	115.13	28.046	0	0	26.283	0	29.989
			1873.52	15.793	1	0	13.388	0.511	0.394	6.412	30.233	0.323	36.864	0.82	115.046	28.089	0	0	26.181	0	30.543
			1874.52	16.591	1	0	13.446	0.516	0.394	6.403	30.437	0.323	37.162	0.819	114.962	28.132	0	0	26.07	0	31.102
			1875.52	16.899	1	0	13.427	0.522	0.393	6.395	30.482	0.322	37.278	0.818	114.791	28.245	0	0	25.713	0	31.501
			1876.52	27.714	1	0	13.397	0.529	0.392	6.374	30.555	0.32	37.438	0.816	114.621	28.358	0	0	25.343	0	31.963
			1877.52	25.256	1	0	13.46	0.538	0.393	6.397	30.653	0.321	37.554	0.816	114.513	28.442	0	0	25.015	0	32.314
			1878.52	25.256	1	0	13.553	0.548	0.396	6.431	30.766	0.323	37.664	0.817	114.441	28.516	0	0	24.727	0	32.637
			1879.52	18.742	1	0	13.639	0.555	0.399	6.493	30.71	0.326	37.599	0.817	114.276	28.634	0	0	24.556	0	32.759
			1880.52	18.742	1	0	13.699	0.563	0.402	6.545	30.647	0.329	37.527	0.817	114.11	28.751	0	0	24.344	0	32.87
			1881.52	26.915	1	0	13.638	0.566	0.401	6.521	30.645	0.327	37.545	0.816	114.074	28.792	0	0	24.08	0	32.975
			1882.52	29.004	1	0	13.66	0.567	0.402	6.529	30.662	0.328	37.522	0.817	114.071	28.826	0	0	24.073	0	33.002
			1883.52	31.093	1	0	13.709	0.567	0.403	6.55	30.669	0.329	37.559	0.817	114.071	28.817	0	0	24.19	0	33.04
			1884.52	32.261	1	0	13.802	0.565	0.404	6.572	30.761	0.329	37.738	0.815	114.089	28.761	0	0	24.437	0	33.211
			1885.52	35.334	1	0	13.739	0.562	0.402	6.537	30.768	0.328	37.753	0.815	114.11	28.75	0	0	24.452	0	33.207
			1886.52	31.892	1	0	13.614	0.558	0.397	6.45	30.876	0.323	37.934	0.814	114.15	28.692	0	0	24.41	0	33.369
			1887.52	31.892	1	0	13.683	0.56	0.399	6.495	30.829	0.325	37.902	0.813	114.089	28.745	0	0	24.44	0	33.418
			1888.52	21.876	1	0	13.738	0.562	0.402	6.534	30.778	0.327	37.862	0.813	114.059	28.78	0	0	24.461	0	33.421
			1889.52	22.552	1	0	13.763	0.563	0.404	6.562	30.712	0.328	37.807	0.812	114.029	28.815	0	0	24.427	0	33.402
			1890.52	27.099	1	0	13.809	0.565	0.405	6.583	30.725	0.329	37.836	0.812	114.027	28.826	0	0	24.461	0	33.468
			1891.52	27.529	1	0	13.854	0.571	0.408	6.633	30.631	0.331	37.74	0.812	113.925	28.903	0	0	24.278	0	33.469
			1892.52	27.529	1	0	13.757	0.573	0.405	6.588	30.633	0.329	37.673	0.813	113.943	28.901	0	0	24.023	0	33.368
			1893.52	28.82	1	0	13.71	0.571	0.403	6.546	30.718	0.328	37.7	0.815	114.013	28.85	0	0	24.007	0	33.319
			1894.52	26.608	1	0	13.711	0.57	0.401	6.522	30.822	0.328	37.746	0.817	114.094	28.799	0	0	24.073	0	33.299
			1895.52	26.608	1	0	13.82	0.565	0.402	6.532	30.993	0.329	37.886	0.818	114.296	28.65	0	0	24.443	0	33.246
			1896.52	23.72	1	0	13.933	0.561	0.402	6.543	31.17	0.33	38.033	0.82	114.498	28.501	0	0	24.825	0	33.203
			1897.52	25.624	1	0	13.797	0.557	0.396	6.438	31.338	0.325	38.147	0.822	114.684	28.369	0	0	24.785	0	33.134
			1898.52	21.139	1	0	13.54	0.556	0.389	6.325	31.308	0.32	38.048	0.823	114.642	28.392	0	0	24.332	0	33.027
			1899.52	21.262	1	0	13.341	0.554	0.382	6.212	31.389	0.315	38.1	0.824	114.63	28.388	0	0	24.101	0	33.088
			1900.52	20.709	1	0	13.237	0.552	0.377	6.134	31.529	0.312	38.177	0.826	114.672	28.387	0	0	23.968	0	33.198
			1901.52	20.34	1	0	12.891	0.546	0.365	5.94	31.669	0.302	38.371	0.825	114.626	28.353	0	0	23.605	0	33.408
			1902.52	20.34	1	0	12.724	0.547	0.362	5.886	31.553	0.299	38.252	0.825	114.554	28.383	0	0	23.255	0	33.288
			1903.52	20.401	1	0	12.563	0.548	0.359	5.832	31.447	0.296	38.144	0.824	114.482	28.413	0	0	22.92	0	33.182
			1904.52	19.049	1	0	12.688	0.553	0.368	5.983	30.996	0.304	37.503	0.826	114.203	28.506	0	0	22.927	0	32.389
			1905.52	19.049	1	0	12.591	0.552	0.368	5.983	30.746	0.304	37.232	0.826	114.146	28.526	0	0	22.813	0	32.001
			1906.52	22.675	1	0	12.748	0.554	0.376	6.112	30.487	0.311	36.821	0.828	113.949	28.55	0	0	22.991	0	31.404
			1907.52	22.491	1	0	12.932	0.556	0.385	6.26	30.209	0.316	36.75	0.822	114.124	28.386	0	0	23.259	0	31.003
			1908.52	20.278	1	0	12.854	0.552	0.383	6.226	30.164	0.314	36.733	0.821	114.156	28.329	0	0	23.3	0	30.867
			1909.52	22.491	1	0	12.887	0.55	0.386	6.278	29.977	0.316	36.681	0.817	114.223	28.228	0	0	23.445	0	30.598
			1910.52	19.971	1	0	13.062	0.552	0.396	6.441	29.633	0.323	36.395	0.814	114.29	28.171	0	0	23.65	0	30.035
			1911.52	19.971	1	0	13.203	0.555	0.404	6.568	29.387	0.328	36.219	0.811	114.357	28.113	0	0	23.791	0	29.643
			1912.52	14.686	1	0	13.386	0.562	0.408	6.638	29.521	0.333	36.228	0.815	114.537	27.986	0	0	23.833	0	29.435
			1913.52	15.67	1	0	13.533	0.568	0.411	6.69	29.651	0.337	36.236	0.818	114.722	27.859	0	0	23.812	0	29.222
			1914.52	17.882	1	0	13.677	0.579	0.415	6.745	29.786	0.341	36.253	0.822	114.866	27.782	0	0	23.604	0	29.12
			1915.52	17.882	1	0	13.967	0.601	0.422	6.857	30.037	0.349	36.252	0.829	115.163	27.627	0	0	23.223	0	28.838
			1916.52	17.882	1	0	13.967	0.601	0.422	6.857	30.037	0.349	36.252	0.829	115.163	27.627	0	0	23.223	0	28.838
			1917.52	25.502	1	0	14.188	0.63	0.43	6.984	30.099	0.358	36.12	0.833	115.264	27.65	0	0	22.511	0	28.663
			1918.52	25.624	1	0	14.455	0.659	0.439	7.133	30.151	0.368	35.974	0.838	115.364	27.674	0	0	21.931	0	28.445
			1919.52	39.512	1	0	14.698	0.688	0.448	7.281	30.151	0.377	35.779	0.843	115.458	27.718	0	0	21.352	0	28.163
			1920.52	41.724	1	0	14.613	0.686	0.439	7.143	30.547	0.372	36.083	0.847	116.264	27.358	0	0	21.312	0	27.991
			1921.52	33.121	1	0	14.591	0.68	0.435	7.065	30.812	0.369	36.282	0.849	116.619	27.214	0	0	21.471	0	28.058
			1922.52	34.78	1	0	14.591	0.68	0.435	7.065	30.812	0.369	36.282	0.849	116.619	27.214	0	0	21.471	0	28.058
			1923.52	34.78	1	0	14.473	0.671	0.425	6.916	31.189	0.363	36.518	0.854	117.3	26.977	0	0	21.571	0	28.001
			1924.52	45.043	1	0	14.325	0.67	0.42	6.835	31.23	0.36	36.467	0.856	117.405	26.974	0	0	21.37	0	27.908
			1925.52	41.048	1	0	14.222	0.674	0.418	6.796	31.202	0.359	36.333	0.859	117.319	27.135	0	0	21.087	0	27.994
			1926.52	31.585	1	0	14.122	0.679	0.416	6.757	31.179	0.358	36.206	0.861	117.233	27.296	0	0	20.811	0	28.088
			1927.52	31.585	1	0	14.226	0.684	0.422	6.854	30.985	0.363	35.942	0.862	117.163	27.466	0	0	20.808	0	27.958
			1928.52	27.345	1	0	14.423	0.684	0.427	6.942	31.019	0.369	35.908	0.864	117.329	27.475	0	0	21.08	0	27.917
			1929.52	27.345	1	0	14.433	0.681	0.426	6.921	31.119	0.368	35.969	0.865	117.619	27.375	0	0	21.206	0	27.827
			1930.52	27.345	1	0	14.33	0.671	0.42	6.837	31.236	0.364	36.118	0.865	117.752	27.306	0	0	21.344	0	27.961
			1931.52	34.719	1	0	14.57	0.676	0.428	6.955	31.24	0.371	35.995	0.868	118.067	27.272	0	0	21.554	0	27.669
			1932.52	37.238	1	0	14.648	0.669	0.426	6.93	31.496	0.371	36.186	0.87	118.297	27.207	0	0	21.888	0	27.884
			1933.52	37.238	1	0	14.754	0.662	0.426	6.923	31.722	0.371	36.395	0.872	118.535	27.113	0	0	22.285	0	28.069
			1934.52	10.754	1	0	14.57	0.652	0.418	6.793	31.882	0.363	36.656	0.87	118.892	26.998	0	0	22.352	0	28.298
			1935.52	11.675	1	0	14.529	0.646	0.416	6.769	31.878	0.362	36.701	0.869	118.826	27.037	0	0	22.476	0	28.455
			1936.52	13.826	1	0	14.336	0.637	0.407	6.621	32.114	0.353	37.041	0.867	119.135	26.953	0	0	22.491	0	28.87
			1937.52	13.826	1	0	14.34	0.639	0.406	6.601	32.225	0.355	36.824	0.875	119.269	27.015	0	0	22.459	0	28.624
			1938.52	11.983	1	0	14.49	0.64	0.412	6.707	32.055	0.361	36.669	0.874	119.209	27.06	0	0	22.644	0	28.45
			1939.52	13.396	1	0	14.395	0.635	0.406	6.6	32.341	0.357	36.775	0.879	119.328	27.056	0	0	22.654	0	28.623
			1940.52	15.547	1	0	14.157	0.626	0.393	6.383	32.84	0.347	37.102	0.885	119.446	27.009	0	0	22.6	0	29.084
			1941.52	15.547	1	0	13.956	0.617	0.381	6.2	33.279	0.34	37.363	0.891	119.565	26.963	0	0	22.604	0	29.424
			1942.52	25.624	1	0	13.632	0.603	0.37	6.015	33.428	0.329	37.583	0.889	119.748	26.854	0	0	22.618	0	29.569
			1943.52	25.624	1	0	13.32	0.588	0.359	5.832	33.602	0.319	37.835	0.888	119.931	26.745	0	0	22.655	0	29.755
			1944.52	15.547	1	0	13.071	0.573	0.35	5.685	33.734	0.31	38.032	0.887	120.115	26.635	0	0	22.803	0	29.845
			1945.52	16.346	1	0	12.909	0.562	0.344	5.59	33.803	0.304	38.177	0.885	120.085	26.684	0	0	22.98	0	30.151
			1946.52	23.289	1	0	12.815	0.549	0.341	5.539	33.784	0.301	38.271	0.883	120.057	26.71	0	0	23.333	0	30.325
			1947.52	22.613	1	0	12.6	0.519	0.333	5.415	33.755	0.293	38.392	0.879	120.085	26.635	0	0	24.261	0	30.304
			1948.52	24.887	1	0	12.353	0.492	0.326	5.299	33.591	0.285	38.394	0.875	120.057	26.617	0	0	25.097	0	30.189
			1949.52	24.703	1	0	12.037	0.465	0.317	5.157	33.384	0.276	38.35	0.871	120.017	26.598	0	0	25.883	0	29.978
			1950.52	22.921	1	0	12.165	0.467	0.322	5.24	33.226	0.28	38.258	0.868	119.678	26.796	0	0	26.023	0	30.21
			1951.52	24.395	1	0	12.154	0.468	0.324	5.263	33.057	0.281	38.135	0.867	119.37	26.949	0	0	25.96	0	30.304
			1952.52	40.618	1	0	12.173	0.469	0.325	5.277	33.027	0.281	38.185	0.865	119.191	27.002	0	0	25.979	0	30.479
			1953.52	37.361	1	0	12.214	0.468	0.326	5.301	32.977	0.281	38.244	0.862	119.056	27.028	0	0	26.12	0	30.608
			1954.52	22.183	1	0	12.298	0.467	0.328	5.333	32.998	0.282	38.372	0.86	118.922	27.053	0	0	26.352	0	30.841
			1955.52	19.664	1	0	12.38	0.464	0.329	5.352	33.07	0.282	38.566	0.858	118.977	26.991	0	0	26.684	0	31.003
			1956.52	19.664	1	0	12.359	0.462	0.329	5.347	33.028	0.281	38.647	0.855	118.987	26.937	0	0	26.751	0	31.018
			1957.52	9.832	1	0	12.307	0.46	0.328	5.334	32.951	0.279	38.684	0.852	118.996	26.884	0	0	26.751	0	30.968
			1958.52	10.139	1	0	12.246	0.458	0.325	5.286	33.069	0.277	38.858	0.851	119.029	26.828	0	0	26.727	0	31.114
			1959.52	10.139	1	0	12.07	0.455	0.319	5.183	33.207	0.271	39.094	0.849	119.022	26.763	0	0	26.512	0	31.324
			1960.52	16.284	1	0	11.947	0.454	0.315	5.13	33.197	0.268	39.105	0.849	118.972	26.739	0	0	26.315	0	31.29
			1961.52	21.323	1	0	11.843	0.458	0.314	5.102	33.123	0.266	39.1	0.847	118.72	26.816	0	0	25.869	0	31.442
			1962.52	20.217	1	0	11.803	0.457	0.312	5.067	33.239	0.264	39.251	0.847	118.751	26.77	0	0	25.804	0	31.575
			1963.52	23.658	1	0	11.828	0.462	0.312	5.08	33.269	0.264	39.358	0.845	118.605	26.825	0	0	25.594	0	31.85
			1964.52	20.524	1	0	11.829	0.467	0.312	5.073	33.37	0.264	39.473	0.845	118.451	26.909	0	0	25.316	0	32.187
			1965.52	20.524	1	0	11.84	0.47	0.312	5.07	33.448	0.263	39.613	0.844	118.331	26.96	0	0	25.184	0	32.489
			1966.52	14.379	1	0	11.891	0.472	0.314	5.1	33.413	0.264	39.654	0.843	118.25	26.981	0	0	25.184	0	32.594
			1967.52	15.424	1	0	11.91	0.472	0.314	5.113	33.382	0.265	39.674	0.841	118.207	26.96	0	0	25.25	0	32.582
			1968.52	16.714	1	0	11.726	0.465	0.307	4.987	33.624	0.257	40.095	0.839	118.144	26.931	0	0	25.24	0	33.076
			1969.52	15.67	1	0	11.571	0.46	0.299	4.867	33.958	0.251	40.568	0.837	118.118	26.912	0	0	25.133	0	33.658
			1970.52	15.67	1	0	11.584	0.462	0.3	4.88	33.92	0.25	40.651	0.834	118.008	26.952	0	0	25.063	0	33.849
			1971.52	14.932	1	0	11.411	0.464	0.297	4.835	33.742	0.247	40.552	0.832	117.897	26.993	0	0	24.593	0	33.796
			1972.52	14.011	1	0	11.245	0.466	0.295	4.79	33.58	0.244	40.472	0.83	117.787	27.034	0	0	24.14	0	33.769
			1973.52	14.011	1	0	11.212	0.48	0.3	4.871	33.063	0.248	39.959	0.827	117.216	27.379	0	0	23.356	0	33.739
			1974.52	9.525	1	0	11.191	0.487	0.302	4.91	32.802	0.249	39.7	0.826	116.931	27.552	0	0	22.971	0	33.711
			1975.52	9.77	1	0	11.497	0.533	0.305	4.966	33.688	0.254	40.558	0.831	117.072	27.533	0	0	21.588	0	35.047
			1976.52	22.736	1	0	11.497	0.533	0.305	4.966	33.688	0.254	40.558	0.831	117.072	27.533	0	0	21.588	0	35.047
			1977.52	24.088	1	0	12.059	0.625	0.31	5.035	35.456	0.261	42.121	0.842	117.35	27.542	0	0	19.279	0	37.371
			1978.52	24.088	1	0	11.891	0.623	0.303	4.933	35.67	0.256	42.302	0.843	117.499	27.458	0	0	19.083	0	37.456
			1979.52	24.395	1	0	11.769	0.621	0.299	4.86	35.821	0.253	42.398	0.845	117.66	27.375	0	0	18.96	0	37.432
			1980.52	26.3	1	0	11.648	0.618	0.294	4.787	35.981	0.249	42.502	0.847	117.821	27.291	0	0	18.839	0	37.418
			1981.52	25.809	1	0	11.596	0.618	0.294	4.777	35.895	0.249	42.383	0.847	117.849	27.303	0	0	18.773	0	37.287
			1982.52	26.362	1	0	11.524	0.617	0.293	4.758	35.811	0.248	42.268	0.847	117.856	27.315	0	0	18.675	0	37.16
			1983.52	23.72	1	0	11.439	0.618	0.291	4.727	35.779	0.247	42.176	0.848	117.818	27.355	0	0	18.514	0	37.113
			1984.52	23.72	1	0	11.379	0.618	0.29	4.715	35.685	0.246	42.075	0.848	117.715	27.401	0	0	18.427	0	37.059
			1985.52	14.564	1	0	11.319	0.617	0.289	4.702	35.593	0.245	41.975	0.848	117.621	27.446	0	0	18.34	0	37.007
			1986.52	14.564	1	0	11.275	0.616	0.289	4.695	35.495	0.245	41.859	0.848	117.576	27.482	0	0	18.302	0	36.915
			1987.52	14.564	1	0	11.27	0.616	0.29	4.717	35.315	0.246	41.691	0.847	117.454	27.55	0	0	18.31	0	36.81
			1988.52	14.564	1	0	11.199	0.609	0.289	4.699	35.193	0.244	41.624	0.846	117.346	27.585	0	0	18.39	0	36.767
			1989.52	14.564	1	0	11.179	0.609	0.29	4.713	35.02	0.245	41.461	0.845	117.227	27.65	0	0	18.371	0	36.664
			1990.52	22.613	1	0	11.28	0.614	0.296	4.813	34.632	0.249	41.111	0.842	116.916	27.828	0	0	18.375	0	36.513
			1991.52	22.613	1	0	11.351	0.62	0.3	4.88	34.406	0.252	40.903	0.841	116.736	27.945	0	0	18.322	0	36.444
			1992.52	26.792	1	0	11.349	0.616	0.302	4.909	34.176	0.253	40.755	0.839	116.538	28.014	0	0	18.412	0	36.356
			1993.52	12.106	1	0	11.272	0.612	0.3	4.881	34.121	0.251	40.82	0.836	116.436	28.028	0	0	18.405	0	36.457
			1994.52	12.228	1	0	11.199	0.609	0.299	4.854	34.064	0.249	40.88	0.833	116.32	28.042	0	0	18.402	0	36.552
			1995.52	12.228	1	0	11.158	0.606	0.298	4.846	33.985	0.248	40.874	0.831	116.192	28.054	0	0	18.402	0	36.559
			1996.52	13.212	1	0	11.113	0.604	0.297	4.833	33.923	0.247	40.89	0.83	116.079	28.065	0	0	18.395	0	36.594
			1997.52	13.273	1	0	11.098	0.604	0.298	4.846	33.784	0.246	40.866	0.827	115.951	28.093	0	0	18.382	0	36.607
[truncated: 1,565 more rows]
