# Supplementary material for: Handcycling with concurrent lower body low-frequency electromyostimulation significantly increases acute oxygen uptake: implications for rehabilitation and prevention
Source: PeerJ. 2022 May 18;10:e13333. doi: 10.7717/peerj.13333 (PMC9123886; doi:10.7717/peerj.13333)
Supplement: Supplemental Information 1 — Raw data for each participant (load, heart rate, spirometric data) and R-Scripts for data processing (as described in the material & method section under “Data aquisition”), and EMS intensity and blood lactate concentration. [file peerj-10-13333-s001.zip › raw_data/SPIROMETRIC_DATA/EMS_Pilot_08.xlsx]

## Sheet: EMS_Pilot_083.04.2021
Name	Rappelt		Zeit	%VO2	Geschw.	Steig.	VE	VT	VO2	VO2/kg	VE/VO2	VCO2	VE/VCO2	RER	PETO2	PETCO2	O2Puls	HR	BF	P(A-a)O2	VD/VT
Vorname	Ludwig		min:sec		km/h	%	l/min	l	l/min	ml/(kg*min)	l/l	l/min	l/l		mmHg	mmHg	ml/beat	b/min	1/min	mmHg	%
Id-Nr.	RapLud270597		0.118	22.077	0	0	8.161	0.81	0.314	4.751	24.225	0.308	24.682	0.982	108.726	38.352	0	0	10.074	0	22.265
Geburtsdatum (TT.MM.JJJJ)			1.118	21.154	0	0	8.124	0.799	0.311	4.715	24.275	0.304	24.863	0.976	108.582	38.375	0	0	10.174	0	22.839
Größe (cm)			2.118	21.154	0	0	8.091	0.788	0.309	4.683	24.317	0.3	25.025	0.972	108.455	38.394	0	0	10.263	0	23.341
Gewicht (kg)	66		3.118	21.154	0	0	8.055	0.782	0.308	4.666	24.283	0.298	25.128	0.966	108.232	38.443	0	0	10.294	0	23.714
Geschlecht	männl.		4.118	21.308	0	0	8.023	0.777	0.307	4.651	24.252	0.295	25.221	0.962	108.031	38.487	0	0	10.323	0	24.048
Datum			5.118	21.308	0	0	7.977	0.772	0.305	4.629	24.22	0.292	25.302	0.957	107.851	38.527	0	0	10.327	0	24.335
Messzeit			6.118	21.308	0	0	7.936	0.768	0.304	4.608	24.192	0.29	25.375	0.953	107.687	38.563	0	0	10.331	0	24.597
modality	EMS-CON		7.118	28.231	0	0	7.899	0.764	0.303	4.59	24.165	0.288	25.444	0.95	107.539	38.595	0	0	10.334	0	24.835
			8.118	28.231	0	0	7.902	0.761	0.304	4.605	24.085	0.287	25.484	0.945	107.378	38.622	0	0	10.384	0	24.988
			9.118	30.847	0	0	7.906	0.758	0.305	4.62	24.012	0.287	25.521	0.941	107.23	38.647	0	0	10.43	0	25.128
			10.118	30.847	0	0	7.915	0.755	0.306	4.637	23.942	0.287	25.553	0.937	107.095	38.669	0	0	10.481	0	25.25
			11.118	30.847	0	0	7.923	0.753	0.307	4.654	23.877	0.287	25.582	0.933	106.97	38.69	0	0	10.527	0	25.362
			12.118	21.693	0	0	7.931	0.75	0.308	4.669	23.818	0.287	25.61	0.93	106.854	38.709	0	0	10.571	0	25.467
			13.118	21.693	0	0	7.934	0.748	0.309	4.68	23.765	0.286	25.642	0.927	106.713	38.73	0	0	10.604	0	25.586
			14.118	21.154	0	0	7.937	0.746	0.31	4.69	23.717	0.286	25.673	0.924	106.581	38.749	0	0	10.634	0	25.696
			15.118	21.154	0	0	7.958	0.745	0.311	4.718	23.636	0.287	25.679	0.92	106.431	38.774	0	0	10.688	0	25.752
			16.118	21.154	0	0	7.958	0.745	0.311	4.718	23.636	0.287	25.679	0.92	106.431	38.774	0	0	10.688	0	25.752
			17.118	21.154	0	0	8.022	0.741	0.314	4.761	23.598	0.287	25.874	0.912	106.148	38.834	0	0	10.829	0	26.349
			18.118	22.231	0	0	8.064	0.732	0.316	4.785	23.581	0.285	26.102	0.903	105.831	38.889	0	0	11.012	0	27.016
			19.118	22.231	0	0	8.107	0.724	0.317	4.809	23.568	0.284	26.337	0.895	105.515	38.944	0	0	11.202	0	27.684
			20.118	21.308	0	0	8.138	0.715	0.318	4.823	23.563	0.282	26.58	0.886	105.198	38.999	0	0	11.379	0	28.357
			21.118	21.308	0	0	8.17	0.707	0.319	4.838	23.561	0.28	26.829	0.878	104.881	39.054	0	0	11.562	0	29.028
			22.118	21.308	0	0	8.221	0.699	0.322	4.872	23.517	0.28	27.043	0.87	104.577	39.1	0	0	11.768	0	29.59
			23.118	25.154	0	0	8.164	0.685	0.321	4.861	23.367	0.278	26.99	0.866	104.409	39.09	0	0	11.911	0	29.448
			24.119	25.154	0	0	8.033	0.659	0.319	4.834	23.039	0.274	26.864	0.858	104.073	39.071	0	0	12.189	0	29.113
			25.119	25.693	0	0	7.942	0.645	0.317	4.803	22.878	0.27	26.817	0.853	103.917	39.059	0	0	12.31	0	28.974
			26.119	25.693	0	0	7.849	0.631	0.315	4.772	22.709	0.267	26.762	0.849	103.761	39.047	0	0	12.433	0	28.814
			27.119	25.693	0	0	7.863	0.629	0.317	4.802	22.603	0.268	26.717	0.846	103.634	39.05	0	0	12.508	0	28.711
			28.118	25.308	0	0	7.863	0.629	0.317	4.802	22.603	0.268	26.717	0.846	103.634	39.05	0	0	12.508	0	28.711
			29.118	25.308	0	0	7.842	0.626	0.317	4.807	22.508	0.268	26.679	0.844	103.507	39.052	0	0	12.525	0	28.623
			30.119	27.77	0	0	7.813	0.621	0.318	4.824	22.327	0.267	26.606	0.839	103.253	39.057	0	0	12.584	0	28.45
			31.119	27.77	0	0	7.853	0.626	0.321	4.87	22.244	0.269	26.569	0.837	103.112	39.078	0	0	12.555	0	28.401
			32.119	24.77	1	0	7.893	0.63	0.325	4.917	22.161	0.271	26.533	0.835	102.97	39.1	0	0	12.526	0	28.351
			33.119	24.77	1	0	7.958	0.633	0.328	4.971	22.11	0.274	26.521	0.834	102.896	39.102	0	0	12.575	0	28.328
			34.119	23.539	1	0	8.023	0.636	0.332	5.025	22.061	0.276	26.51	0.832	102.821	39.105	0	0	12.624	0	28.31
			35.119	23.539	1	0	8.081	0.635	0.335	5.072	22.011	0.278	26.496	0.831	102.742	39.095	0	0	12.723	0	28.261
			36.119	26.539	1	0	8.14	0.635	0.338	5.12	21.964	0.28	26.484	0.829	102.663	39.086	0	0	12.823	0	28.22
			37.119	26.539	1	0	8.2	0.634	0.341	5.167	21.921	0.282	26.476	0.828	102.584	39.076	0	0	12.924	0	28.186
			38.119	27.462	1	0	8.2	0.634	0.342	5.176	21.885	0.283	26.463	0.827	102.524	39.069	0	0	12.937	0	28.143
			39.119	27.462	1	0	8.193	0.635	0.342	5.177	21.865	0.282	26.447	0.827	102.508	39.067	0	0	12.902	0	28.103
			40.119	26.155	1	0	8.194	0.635	0.342	5.185	21.83	0.283	26.434	0.826	102.45	39.06	0	0	12.913	0	28.062
			41.119	26.155	1	0	8.184	0.635	0.342	5.185	21.809	0.282	26.434	0.825	102.394	39.06	0	0	12.881	0	28.062
			42.119	26.155	1	0	8.175	0.636	0.342	5.184	21.788	0.282	26.434	0.824	102.338	39.06	0	0	12.849	0	28.063
			43.119	22.462	1	0	8.176	0.635	0.343	5.193	21.749	0.282	26.432	0.823	102.263	39.052	0	0	12.873	0	28.047
			44.119	22.462	1	0	8.176	0.636	0.343	5.198	21.731	0.282	26.429	0.822	102.236	39.05	0	0	12.861	0	28.038
			45.119	22.462	1	0	8.171	0.638	0.343	5.196	21.735	0.282	26.431	0.822	102.232	39.055	0	0	12.802	0	28.05
			46.119	28.231	1	0	8.148	0.639	0.342	5.188	21.71	0.281	26.424	0.822	102.199	39.053	0	0	12.754	0	28.033
			47.119	28.231	1	0	8.125	0.639	0.342	5.18	21.685	0.281	26.419	0.821	102.167	39.05	0	0	12.707	0	28.016
			48.119	30.462	1	0	8.128	0.645	0.343	5.191	21.665	0.281	26.398	0.821	102.167	39.053	0	0	12.609	0	27.973
			49.119	30.462	1	0	8.132	0.648	0.343	5.201	21.641	0.282	26.374	0.821	102.176	39.05	0	0	12.555	0	27.915
			50.119	28.539	1	0	8.145	0.653	0.345	5.22	21.617	0.283	26.349	0.82	102.176	39.052	0	0	12.473	0	27.86
			51.119	28.539	1	0	8.159	0.658	0.346	5.238	21.592	0.284	26.322	0.82	102.176	39.054	0	0	12.391	0	27.803
			52.119	28.539	1	0	8.154	0.663	0.346	5.237	21.598	0.284	26.331	0.82	102.164	39.066	0	0	12.292	0	27.843
			53.119	26.462	1	0	8.168	0.67	0.347	5.25	21.604	0.284	26.327	0.821	102.133	39.09	0	0	12.185	0	27.872
			54.119	26.462	1	0	8.174	0.677	0.347	5.257	21.614	0.285	26.326	0.821	102.102	39.114	0	0	12.069	0	27.908
			55.119	26.462	1	0	8.192	0.684	0.348	5.271	21.621	0.286	26.323	0.821	102.071	39.138	0	0	11.97	0	27.937
			56.119	25.616	1	0	8.218	0.692	0.349	5.293	21.619	0.287	26.299	0.822	102.027	39.165	0	0	11.876	0	27.918
			57.119	25.616	1	0	8.244	0.7	0.351	5.316	21.615	0.289	26.273	0.823	101.984	39.191	0	0	11.783	0	27.894
			58.119	26.078	1	0	8.247	0.705	0.351	5.324	21.603	0.289	26.247	0.823	101.98	39.203	0	0	11.703	0	27.848
			59.119	26.078	1	0	8.285	0.71	0.354	5.357	21.586	0.291	26.216	0.823	101.975	39.215	0	0	11.675	0	27.79
			60.119	26.078	1	0	8.323	0.715	0.356	5.389	21.569	0.293	26.185	0.824	101.97	39.227	0	0	11.647	0	27.73
			61.119	26.462	1	0	8.318	0.72	0.356	5.396	21.537	0.293	26.138	0.824	101.965	39.239	0	0	11.558	0	27.632
			62.119	26.462	1	0	8.264	0.717	0.354	5.366	21.514	0.292	26.112	0.824	101.975	39.232	0	0	11.519	0	27.557
			63.119	26.462	1	0	8.211	0.715	0.352	5.336	21.491	0.29	26.086	0.824	101.984	39.225	0	0	11.481	0	27.483
			64.119	26.385	1	0	8.114	0.721	0.348	5.279	21.477	0.287	26.051	0.824	101.903	39.263	0	0	11.255	0	27.451
			65.119	26.385	1	0	8.085	0.727	0.347	5.264	21.48	0.287	26.043	0.825	101.867	39.294	0	0	11.125	0	27.477
			66.119	26.385	1	0	8.079	0.733	0.347	5.261	21.491	0.286	26.047	0.825	101.831	39.325	0	0	11.027	0	27.53
			67.119	28.462	1	0	8.073	0.739	0.347	5.258	21.501	0.286	26.051	0.825	101.795	39.357	0	0	10.931	0	27.584
			68.119	28.462	1	0	8.087	0.74	0.348	5.267	21.503	0.287	26.037	0.826	101.785	39.366	0	0	10.923	0	27.563
			69.119	29.616	1	0	8.101	0.742	0.348	5.277	21.505	0.288	26.023	0.826	101.776	39.376	0	0	10.915	0	27.542
			70.119	29.616	1	0	8.114	0.744	0.349	5.286	21.507	0.288	26.009	0.827	101.766	39.385	0	0	10.907	0	27.521
			71.119	29.616	1	0	8.122	0.744	0.349	5.295	21.492	0.289	25.983	0.827	101.754	39.388	0	0	10.911	0	27.458
			72.119	27.385	1	0	8.129	0.745	0.35	5.304	21.477	0.29	25.956	0.827	101.742	39.39	0	0	10.916	0	27.395
			73.119	27.385	1	0	8.132	0.745	0.35	5.309	21.463	0.29	25.93	0.828	101.73	39.393	0	0	10.914	0	27.333
			74.119	27.385	1	0	8.134	0.745	0.351	5.315	21.448	0.29	25.904	0.828	101.718	39.395	0	0	10.912	0	27.271
			75.119	23.616	1	0	8.143	0.752	0.352	5.327	21.435	0.291	25.878	0.828	101.685	39.424	0	0	10.831	0	27.246
			76.119	23.616	1	0	8.15	0.758	0.352	5.337	21.426	0.292	25.854	0.829	101.658	39.453	0	0	10.748	0	27.224
			77.119	23.616	1	0	8.156	0.765	0.353	5.347	21.416	0.293	25.829	0.829	101.632	39.481	0	0	10.665	0	27.2
			78.119	26.155	1	0	8.15	0.771	0.353	5.35	21.403	0.293	25.798	0.83	101.605	39.51	0	0	10.569	0	27.159
			79.12	26.155	1	0	8.145	0.778	0.353	5.354	21.39	0.293	25.768	0.83	101.579	39.539	0	0	10.475	0	27.121
			80.12	26.155	1	0	8.141	0.784	0.354	5.358	21.378	0.294	25.738	0.831	101.553	39.568	0	0	10.384	0	27.082
			81.119	28.078	1	0	8.141	0.784	0.354	5.358	21.378	0.294	25.738	0.831	101.553	39.568	0	0	10.384	0	27.082
			82.12	28.078	1	0	8.135	0.793	0.354	5.362	21.364	0.294	25.696	0.831	101.591	39.589	0	0	10.254	0	26.999
			83.12	27.924	1	0	8.124	0.797	0.354	5.358	21.361	0.294	25.686	0.832	101.62	39.594	0	0	10.193	0	26.976
			84.12	27.924	1	0	8.107	0.801	0.353	5.347	21.365	0.294	25.681	0.832	101.649	39.599	0	0	10.126	0	26.966
			85.12	27.924	1	0	8.09	0.804	0.352	5.336	21.37	0.293	25.676	0.832	101.677	39.604	0	0	10.059	0	26.958
			86.12	26.924	1	0	8.073	0.808	0.351	5.326	21.375	0.293	25.672	0.833	101.706	39.608	0	0	9.992	0	26.951
			87.12	26.924	1	0	8.076	0.814	0.352	5.33	21.378	0.293	25.657	0.833	101.696	39.628	0	0	9.918	0	26.936
			88.12	26.924	1	0	8.043	0.817	0.351	5.315	21.357	0.292	25.629	0.833	101.613	39.673	0	0	9.843	0	26.927
			89.12	26.924	1	0	8.012	0.82	0.35	5.301	21.337	0.292	25.601	0.833	101.529	39.719	0	0	9.769	0	26.922
			90.12	28.001	1	0	8.015	0.823	0.35	5.311	21.312	0.292	25.568	0.834	101.445	39.764	0	0	9.739	0	26.9
			91.12	28.001	1	0	8.021	0.826	0.351	5.322	21.286	0.293	25.533	0.834	101.361	39.81	0	0	9.711	0	26.877
			92.12	28.001	1	0	8.026	0.829	0.352	5.334	21.259	0.293	25.499	0.834	101.277	39.856	0	0	9.683	0	26.853
			93.12	26.924	1	0	8.011	0.827	0.352	5.329	21.236	0.293	25.476	0.834	101.243	39.875	0	0	9.69	0	26.824
			94.12	26.924	1	0	8.011	0.827	0.352	5.337	21.204	0.293	25.459	0.833	101.229	39.886	0	0	9.682	0	26.797
			95.12	26.924	1	0	8.018	0.827	0.353	5.35	21.169	0.294	25.435	0.832	101.224	39.895	0	0	9.692	0	26.746
			96.12	27.77	1	0	8.015	0.827	0.354	5.359	21.126	0.294	25.397	0.832	101.229	39.903	0	0	9.697	0	26.66
			97.12	27.77	1	0	8.029	0.827	0.355	5.376	21.096	0.295	25.38	0.831	101.215	39.914	0	0	9.707	0	26.632
			98.12	27.77	1	0	8.033	0.827	0.356	5.389	21.058	0.295	25.351	0.831	101.21	39.923	0	0	9.712	0	26.568
			99.12	28.001	1	0	8.036	0.831	0.357	5.402	21.021	0.296	25.329	0.83	101.18	39.953	0	0	9.67	0	26.553
			100.12	28.001	1	0	8.024	0.832	0.356	5.399	21.002	0.295	25.329	0.829	101.176	39.96	0	0	9.642	0	26.561
			101.12	28.001	1	0	8.013	0.833	0.356	5.397	20.984	0.295	25.329	0.828	101.171	39.967	0	0	9.614	0	26.569
			102.12	28.001	1	0	8.007	0.835	0.356	5.399	20.965	0.295	25.323	0.828	101.166	39.974	0	0	9.594	0	26.563
			103.12	25.154	1	0	8.002	0.836	0.356	5.401	20.946	0.295	25.317	0.827	101.162	39.981	0	0	9.573	0	26.557
			104.12	25.154	1	0	7.997	0.837	0.357	5.403	20.926	0.295	25.311	0.827	101.157	39.988	0	0	9.553	0	26.551
			105.12	25.154	1	0	7.992	0.838	0.357	5.405	20.907	0.295	25.306	0.826	101.152	39.995	0	0	9.533	0	26.545
			106.12	25.385	1	0	7.984	0.834	0.357	5.403	20.887	0.294	25.303	0.825	101.178	39.974	0	0	9.574	0	26.511
			107.12	25.385	1	0	7.976	0.829	0.356	5.401	20.867	0.294	25.299	0.825	101.203	39.953	0	0	9.617	0	26.475
			108.12	25.385	1	0	7.971	0.825	0.356	5.401	20.844	0.294	25.297	0.824	101.229	39.932	0	0	9.662	0	26.443
			109.12	28.308	1	0	7.976	0.821	0.357	5.408	20.823	0.294	25.297	0.823	101.255	39.911	0	0	9.72	0	26.418
			110.12	28.308	1	0	7.981	0.816	0.357	5.414	20.801	0.294	25.298	0.822	101.28	39.89	0	0	9.78	0	26.393
			111.12	28.308	1	0	7.995	0.812	0.358	5.425	20.789	0.294	25.291	0.822	101.333	39.851	0	0	9.844	0	26.32
			112.12	30.001	1	0	8	0.809	0.358	5.431	20.776	0.294	25.287	0.822	101.352	39.823	0	0	9.89	0	26.271
			113.12	30.001	1	0	8.006	0.806	0.359	5.436	20.764	0.295	25.283	0.821	101.371	39.795	0	0	9.936	0	26.222
			114.12	30.001	1	0	8.002	0.803	0.359	5.435	20.754	0.294	25.281	0.821	101.371	39.767	0	0	9.972	0	26.177
			115.12	27.539	1	0	7.997	0.799	0.358	5.432	20.744	0.294	25.28	0.821	101.371	39.74	0	0	10.005	0	26.135
			116.12	27.539	1	0	7.986	0.796	0.358	5.429	20.721	0.294	25.273	0.82	101.344	39.74	0	0	10.027	0	26.122
			117.12	27.231	1	0	7.98	0.793	0.358	5.426	20.71	0.293	25.271	0.82	101.344	39.712	0	0	10.061	0	26.077
			118.12	27.231	1	0	7.99	0.79	0.358	5.429	20.717	0.294	25.27	0.82	101.368	39.685	0	0	10.114	0	26.036
			119.12	27.231	1	0	8.036	0.79	0.36	5.452	20.752	0.295	25.288	0.821	101.466	39.632	0	0	10.17	0	26.002
			120.12	27.231	1	0	8.118	0.79	0.363	5.504	20.763	0.298	25.271	0.822	101.584	39.58	0	0	10.27	0	25.879
			121.12	27.693	1	0	8.201	0.791	0.367	5.557	20.779	0.302	25.261	0.823	101.701	39.527	0	0	10.372	0	25.769
			122.12	27.693	1	0	8.242	0.786	0.368	5.569	20.827	0.302	25.31	0.823	101.84	39.457	0	0	10.483	0	25.799
			123.12	28.001	1	0	8.283	0.782	0.368	5.581	20.877	0.303	25.362	0.823	101.98	39.388	0	0	10.595	0	25.835
			124.12	28.001	1	0	8.326	0.777	0.369	5.593	20.93	0.304	25.417	0.823	102.119	39.318	0	0	10.71	0	25.876
			125.12	28.001	1	0	8.295	0.771	0.367	5.554	20.984	0.302	25.465	0.824	102.229	39.258	0	0	10.76	0	25.917
			126.12	28.616	1	0	8.264	0.764	0.364	5.515	21.039	0.3	25.513	0.825	102.339	39.198	0	0	10.811	0	25.957
			127.12	28.616	1	0	8.232	0.758	0.361	5.476	21.093	0.298	25.56	0.825	102.45	39.138	0	0	10.862	0	25.994
			128.12	28.616	1	0	8.182	0.751	0.358	5.426	21.145	0.296	25.603	0.826	102.56	39.078	0	0	10.89	0	26.019
			129.12	27.539	1	0	8.176	0.753	0.357	5.405	21.214	0.295	25.639	0.827	102.67	39.038	0	0	10.852	0	26.049
			130.12	27.539	1	0	8.169	0.755	0.355	5.384	21.285	0.295	25.676	0.829	102.781	38.997	0	0	10.813	0	26.079
			131.121	27.539	1	0	8.221	0.765	0.356	5.393	21.407	0.296	25.721	0.832	102.948	38.963	0	0	10.746	0	26.137
			132.121	28.539	1	0	8.25	0.77	0.356	5.399	21.466	0.297	25.745	0.834	103.032	38.947	0	0	10.716	0	26.169
			133.121	28.539	1	0	8.278	0.775	0.357	5.406	21.524	0.298	25.769	0.835	103.116	38.93	0	0	10.687	0	26.199
			134.121	33.155	1	0	8.226	0.771	0.354	5.362	21.554	0.296	25.782	0.836	103.159	38.932	0	0	10.674	0	26.242
			135.121	33.155	1	0	8.173	0.767	0.351	5.318	21.585	0.294	25.796	0.837	103.203	38.935	0	0	10.661	0	26.286
			136.121	27.231	1	0	8.122	0.762	0.348	5.274	21.621	0.292	25.813	0.838	103.236	38.939	0	0	10.652	0	26.34
			137.121	27.231	1	0	8.071	0.758	0.345	5.229	21.657	0.289	25.831	0.838	103.27	38.944	0	0	10.643	0	26.396
			138.121	27.231	1	0	8.017	0.754	0.342	5.183	21.696	0.287	25.847	0.839	103.303	38.949	0	0	10.63	0	26.447
			139.121	22.385	1	0	8.006	0.753	0.341	5.17	21.721	0.287	25.859	0.84	103.327	38.944	0	0	10.631	0	26.471
			140.121	22.385	1	0	7.996	0.752	0.34	5.157	21.745	0.286	25.87	0.841	103.351	38.939	0	0	10.632	0	26.494
			141.121	22.385	1	0	7.976	0.75	0.339	5.139	21.759	0.285	25.888	0.841	103.347	38.954	0	0	10.628	0	26.563
			142.121	22.385	1	0	7.949	0.749	0.338	5.118	21.774	0.284	25.905	0.841	103.342	38.968	0	0	10.615	0	26.629
			143.121	26.77	1	0	7.922	0.747	0.336	5.096	21.789	0.283	25.922	0.841	103.337	38.983	0	0	10.601	0	26.695
			144.121	26.77	1	0	7.905	0.746	0.335	5.081	21.801	0.282	25.939	0.84	103.351	38.997	0	0	10.601	0	26.759
			145.121	28.231	1	0	7.899	0.747	0.335	5.073	21.82	0.281	25.961	0.841	103.385	38.999	0	0	10.581	0	26.819
			146.121	28.231	1	0	7.901	0.749	0.335	5.077	21.816	0.282	25.965	0.84	103.378	38.997	0	0	10.555	0	26.825
			147.121	28.231	1	0	7.895	0.749	0.335	5.069	21.835	0.281	25.987	0.84	103.411	38.999	0	0	10.535	0	26.883
			148.121	28.231	1	0	7.868	0.75	0.333	5.052	21.836	0.28	26.008	0.84	103.42	38.999	0	0	10.491	0	26.936
			149.121	20.539	1	0	7.841	0.751	0.332	5.035	21.838	0.279	26.03	0.839	103.429	38.999	0	0	10.447	0	26.99
			150.121	20.539	1	0	7.782	0.751	0.329	4.988	21.876	0.276	26.097	0.838	103.42	38.999	0	0	10.36	0	27.159
			151.121	20.924	1	0	7.735	0.751	0.327	4.954	21.893	0.274	26.134	0.838	103.394	39.009	0	0	10.299	0	27.266
			152.121	20.924	1	0	7.729	0.755	0.327	4.957	21.871	0.274	26.104	0.838	103.348	39.034	0	0	10.231	0	27.227
			153.121	20.924	1	0	7.723	0.76	0.327	4.961	21.849	0.274	26.075	0.838	103.302	39.06	0	0	10.164	0	27.189
			154.121	26.001	1	0	7.719	0.764	0.328	4.966	21.826	0.275	26.045	0.838	103.255	39.085	0	0	10.1	0	27.149
			155.121	26.001	1	0	7.756	0.769	0.33	5.001	21.784	0.277	25.993	0.838	103.209	39.111	0	0	10.091	0	27.053
			156.121	26.001	1	0	7.793	0.773	0.332	5.037	21.742	0.279	25.941	0.838	103.162	39.136	0	0	10.081	0	26.956
			157.121	25.308	1	0	7.824	0.778	0.335	5.068	21.707	0.28	25.898	0.838	103.128	39.164	0	0	10.056	0	26.885
			158.121	25.308	1	0	7.856	0.783	0.337	5.1	21.672	0.282	25.854	0.838	103.093	39.192	0	0	10.031	0	26.812
			159.121	25.308	1	0	7.847	0.78	0.337	5.103	21.627	0.282	25.827	0.837	103.058	39.201	0	0	10.06	0	26.759
			160.121	26.308	1	0	7.842	0.777	0.337	5.109	21.581	0.282	25.799	0.836	103.023	39.21	0	0	10.094	0	26.706
			161.121	26.308	1	0	7.821	0.774	0.337	5.105	21.534	0.281	25.774	0.836	102.988	39.22	0	0	10.108	0	26.656
			162.121	26.308	1	0	7.8	0.771	0.337	5.101	21.487	0.281	25.747	0.835	102.953	39.229	0	0	10.123	0	26.606
			163.121	25.847	1	0	7.777	0.767	0.336	5.094	21.441	0.28	25.723	0.834	102.921	39.238	0	0	10.138	0	26.559
			164.121	25.847	1	0	7.753	0.764	0.336	5.088	21.395	0.28	25.698	0.833	102.888	39.248	0	0	10.154	0	26.512
			165.121	25.847	1	0	7.796	0.768	0.338	5.123	21.377	0.281	25.681	0.832	102.888	39.237	0	0	10.157	0	26.45
			166.121	27.77	1	0	7.85	0.773	0.341	5.167	21.352	0.284	25.655	0.832	102.896	39.227	0	0	10.158	0	26.364
			167.121	27.77	1	0	7.906	0.778	0.344	5.213	21.325	0.286	25.622	0.832	102.903	39.218	0	0	10.161	0	26.259
			168.121	27.77	1	0	7.961	0.783	0.347	5.259	21.299	0.289	25.59	0.832	102.91	39.208	0	0	10.165	0	26.155
			169.121	28.001	1	0	8.017	0.788	0.35	5.305	21.273	0.291	25.559	0.832	102.917	39.198	0	0	10.169	0	26.052
			170.121	28.001	1	0	8.021	0.789	0.351	5.312	21.255	0.292	25.53	0.833	102.898	39.21	0	0	10.163	0	25.996
			171.121	28.001	1	0	8.024	0.79	0.351	5.319	21.237	0.292	25.502	0.833	102.879	39.222	0	0	10.157	0	25.939
			172.121	27.308	1	0	8.027	0.791	0.352	5.326	21.219	0.293	25.473	0.833	102.86	39.234	0	0	10.151	0	25.882
			173.121	27.308	1	0	8.009	0.792	0.351	5.32	21.195	0.293	25.441	0.833	102.833	39.246	0	0	10.117	0	25.813
			174.121	27.308	1	0	7.991	0.792	0.351	5.315	21.17	0.292	25.408	0.833	102.807	39.258	0	0	10.084	0	25.744
			175.121	27.616	1	0	7.973	0.793	0.35	5.309	21.146	0.292	25.376	0.833	102.781	39.27	0	0	10.051	0	25.676
			176.121	27.616	1	0	7.991	0.796	0.352	5.33	21.118	0.293	25.33	0.834	102.74	39.294	0	0	10.036	0	25.588
			177.121	27.616	1	0	8.01	0.799	0.353	5.352	21.089	0.295	25.284	0.834	102.699	39.318	0	0	10.021	0	25.499
			178.121	27.231	1	0	8.081	0.802	0.357	5.417	21.026	0.298	25.196	0.834	102.627	39.342	0	0	10.072	0	25.299
			179.121	27.231	1	0	8.158	0.805	0.362	5.485	20.968	0.302	25.115	0.835	102.555	39.366	0	0	10.13	0	25.111
			180.122	27.231	1	0	8.27	0.803	0.369	5.585	20.869	0.308	24.985	0.835	102.423	39.388	0	0	10.299	0	24.797
			181.122	27.924	1	0	8.292	0.798	0.37	5.605	20.842	0.309	24.96	0.835	102.38	39.376	0	0	10.387	0	24.714
			182.122	27.924	1	0	8.291	0.794	0.37	5.605	20.833	0.309	24.954	0.835	102.375	39.364	0	0	10.447	0	24.688
			183.122	27.924	1	0	8.29	0.789	0.37	5.604	20.823	0.309	24.949	0.835	102.37	39.352	0	0	10.508	0	24.66
			184.122	27.078	1	0	8.3	0.786	0.37	5.603	20.848	0.309	24.974	0.835	102.404	39.321	0	0	10.566	0	24.684
			185.122	27.078	1	0	8.311	0.782	0.37	5.601	20.872	0.309	25	0.835	102.438	39.289	0	0	10.624	0	24.709
			186.122	27.078	1	0	8.346	0.779	0.371	5.621	20.879	0.31	25.003	0.835	102.471	39.258	0	0	10.715	0	24.674
			187.122	24.462	1	0	8.389	0.775	0.373	5.646	20.886	0.311	25.006	0.835	102.493	39.225	0	0	10.826	0	24.633
			188.122	24.462	1	0	8.433	0.771	0.374	5.671	20.894	0.313	25.011	0.835	102.514	39.191	0	0	10.94	0	24.599
			189.122	24.462	1	0	8.469	0.765	0.376	5.691	20.899	0.314	25.02	0.835	102.529	39.15	0	0	11.066	0	24.566
			190.122	29.539	1	0	8.503	0.76	0.377	5.709	20.904	0.315	25.029	0.835	102.543	39.11	0	0	11.189	0	24.531
			191.122	29.539	1	0	8.501	0.755	0.376	5.699	20.923	0.314	25.055	0.835	102.558	39.069	0	0	11.267	0	24.545
			192.122	36.232	1	0	8.498	0.749	0.375	5.689	20.942	0.313	25.081	0.835	102.572	39.028	0	0	11.345	0	24.558
			193.122	36.232	1	0	8.499	0.744	0.375	5.681	20.96	0.313	25.106	0.835	102.584	38.987	0	0	11.424	0	24.567
			194.122	36.232	1	0	8.499	0.739	0.374	5.674	20.977	0.313	25.132	0.835	102.596	38.947	0	0	11.503	0	24.577
			195.122	30.77	1	0	8.469	0.741	0.373	5.655	20.976	0.311	25.139	0.834	102.624	38.939	0	0	11.429	0	24.583
			196.122	30.77	1	0	8.455	0.741	0.373	5.646	20.974	0.311	25.144	0.834	102.636	38.92	0	0	11.407	0	24.567
			197.122	27.693	1	0	8.432	0.741	0.372	5.633	20.967	0.31	25.148	0.834	102.647	38.902	0	0	11.373	0	24.548
			198.122	27.693	1	0	8.4	0.742	0.371	5.615	20.955	0.309	25.145	0.833	102.659	38.883	0	0	11.327	0	24.51
			199.122	27.77	1	0	8.368	0.742	0.369	5.597	20.944	0.308	25.142	0.833	102.67	38.865	0	0	11.281	0	24.474
			200.122	27.77	1	0	8.349	0.743	0.369	5.584	20.946	0.307	25.15	0.833	102.717	38.834	0	0	11.233	0	24.447
			201.122	31.078	1	0	8.371	0.746	0.369	5.591	20.98	0.307	25.183	0.833	102.786	38.795	0	0	11.217	0	24.469
			202.122	31.078	1	0	8.393	0.749	0.37	5.599	21.015	0.308	25.215	0.833	102.856	38.756	0	0	11.201	0	24.49
			203.122	31.078	1	0	8.49	0.752	0.373	5.652	21.063	0.311	25.261	0.834	102.933	38.716	0	0	11.285	0	24.55
			204.122	30.385	1	0	8.589	0.755	0.377	5.706	21.114	0.314	25.311	0.834	103.009	38.677	0	0	11.371	0	24.619
			205.122	30.385	1	0	8.723	0.755	0.382	5.785	21.153	0.319	25.298	0.836	103.123	38.612	0	0	11.55	0	24.48
			206.122	26.078	1	0	8.829	0.751	0.386	5.855	21.143	0.324	25.232	0.838	103.232	38.547	0	0	11.761	0	24.203
			207.122	26.078	1	0	8.938	0.746	0.391	5.925	21.142	0.328	25.178	0.84	103.341	38.482	0	0	11.98	0	23.959
			208.122	26.078	1	0	8.983	0.742	0.393	5.952	21.139	0.331	25.122	0.841	103.48	38.417	0	0	12.114	0	23.709
			209.122	26.078	1	0	9.028	0.737	0.395	5.979	21.138	0.333	25.07	0.843	103.62	38.352	0	0	12.251	0	23.467
			210.122	25.847	1	0	8.933	0.732	0.39	5.907	21.161	0.329	25.084	0.844	103.775	38.296	0	0	12.208	0	23.42
			211.122	25.847	1	0	8.886	0.735	0.387	5.869	21.193	0.327	25.098	0.844	103.919	38.266	0	0	12.094	0	23.405
			212.122	25.847	1	0	8.839	0.738	0.385	5.83	21.227	0.325	25.114	0.845	104.063	38.236	0	0	11.982	0	23.397
			213.122	25.078	1	0	8.862	0.741	0.386	5.843	21.243	0.326	25.119	0.846	104.114	38.215	0	0	11.963	0	23.375
			214.122	25.078	1	0	8.708	0.744	0.38	5.752	21.211	0.322	25.045	0.847	104.276	38.175	0	0	11.709	0	23.103
			215.122	25.078	1	0	8.631	0.745	0.377	5.713	21.173	0.32	24.984	0.847	104.346	38.164	0	0	11.578	0	22.912
			216.122	28.231	1	0	8.653	0.751	0.378	5.725	21.19	0.32	24.984	0.848	104.381	38.18	0	0	11.527	0	22.932
			217.122	28.231	1	0	8.647	0.756	0.377	5.717	21.218	0.32	24.996	0.849	104.416	38.196	0	0	11.44	0	22.985
			218.122	32.924	1	0	8.621	0.758	0.376	5.704	21.21	0.32	24.977	0.849	104.44	38.193	0	0	11.371	0	22.923
			219.122	32.924	1	0	8.634	0.764	0.377	5.708	21.237	0.32	24.987	0.85	104.476	38.21	0	0	11.309	0	22.971
			220.122	36.847	1	0	8.655	0.77	0.377	5.717	21.27	0.321	24.995	0.851	104.519	38.234	0	0	11.237	0	23.023
			221.122	40.54	1	0	8.69	0.771	0.377	5.717	21.357	0.322	25.039	0.853	104.62	38.243	0	0	11.27	0	23.159
			222.122	40.54	1	0	8.711	0.775	0.379	5.736	21.347	0.323	25.006	0.854	104.658	38.249	0	0	11.237	0	23.071
			223.122	40.54	1	0	8.78	0.778	0.381	5.779	21.362	0.326	24.984	0.855	104.728	38.256	0	0	11.29	0	23.016
			224.122	40.54	1	0	8.85	0.78	0.384	5.822	21.378	0.329	24.964	0.856	104.798	38.263	0	0	11.343	0	22.968
			225.122	24.77	1	0	8.89	0.778	0.385	5.829	21.443	0.33	24.997	0.858	104.886	38.241	0	0	11.428	0	23.029
			226.122	24.77	1	0	8.95	0.77	0.385	5.838	21.54	0.331	25.064	0.859	104.975	38.198	0	0	11.62	0	23.155
			227.122	24.77	1	0	9.001	0.763	0.385	5.837	21.647	0.332	25.142	0.861	105.064	38.155	0	0	11.802	0	23.313
			228.123	21.539	1	0	9.162	0.752	0.388	5.884	21.835	0.336	25.266	0.864	105.239	38.098	0	0	12.179	0	23.572
			229.122	21.539	1	0	9.162	0.752	0.388	5.884	21.835	0.336	25.266	0.864	105.239	38.098	0	0	12.179	0	23.572
			230.122	21.539	1	0	9.275	0.75	0.392	5.932	21.921	0.339	25.316	0.866	105.325	38.083	0	0	12.374	0	23.688
			231.122	29.77	1	0	9.373	0.747	0.394	5.966	22.021	0.342	25.382	0.868	105.412	38.069	0	0	12.551	0	23.847
			232.122	29.77	1	0	9.422	0.742	0.395	5.979	22.076	0.343	25.407	0.869	105.474	38.064	0	0	12.691	0	23.913
			233.123	31.77	1	0	9.435	0.735	0.393	5.957	22.172	0.343	25.437	0.872	105.594	38.062	0	0	12.828	0	23.998
			234.123	31.77	1	0	9.398	0.733	0.391	5.921	22.21	0.341	25.439	0.873	105.651	38.064	0	0	12.822	0	24.009
			235.123	29.693	1	0	9.315	0.734	0.387	5.86	22.247	0.338	25.482	0.873	105.671	38.093	0	0	12.698	0	24.169
			236.122	29.693	1	0	9.315	0.734	0.387	5.86	22.247	0.338	25.482	0.873	105.671	38.093	0	0	12.698	0	24.169
			237.123	32.616	1	0	9.13	0.735	0.376	5.7	22.422	0.328	25.683	0.873	105.709	38.15	0	0	12.423	0	24.795
			238.123	32.616	1	0	9.042	0.733	0.371	5.622	22.509	0.324	25.793	0.873	105.745	38.172	0	0	12.33	0	25.117
			239.123	27.155	1	0	8.956	0.732	0.366	5.544	22.602	0.319	25.909	0.872	105.781	38.193	0	0	12.239	0	25.454
			240.123	27.155	1	0	8.997	0.731	0.367	5.559	22.644	0.32	25.941	0.873	105.8	38.205	0	0	12.312	0	25.555
			241.123	25.77	1	0	9.04	0.73	0.368	5.574	22.686	0.321	25.974	0.873	105.819	38.217	0	0	12.387	0	25.66
			242.123	25.77	1	0	9.073	0.728	0.368	5.581	22.737	0.322	26.016	0.874	105.857	38.231	0	0	12.459	0	25.789
			243.123	32.309	1	0	9.073	0.728	0.368	5.581	22.737	0.322	26.016	0.874	105.857	38.231	0	0	12.459	0	25.789
			244.123	32.309	1	0	9.255	0.729	0.373	5.655	22.893	0.326	26.184	0.874	105.834	38.265	0	0	12.696	0	26.269
			245.123	30.232	1	0	9.33	0.73	0.375	5.683	22.964	0.328	26.265	0.874	105.81	38.289	0	0	12.78	0	26.509
			246.123	30.232	1	0	9.274	0.727	0.373	5.652	22.948	0.326	26.241	0.875	105.822	38.285	0	0	12.748	0	26.443
			247.123	30.232	1	0	9.164	0.726	0.369	5.597	22.897	0.323	26.185	0.874	105.811	38.291	0	0	12.615	0	26.314
			248.123	27.539	1	0	9.164	0.726	0.369	5.597	22.897	0.323	26.185	0.874	105.811	38.291	0	0	12.615	0	26.314
			249.123	27.539	1	0	9.09	0.724	0.367	5.553	22.882	0.321	26.161	0.875	105.822	38.287	0	0	12.555	0	26.248
			250.123	27.539	1	0	9.011	0.724	0.364	5.511	22.858	0.318	26.119	0.875	105.818	38.303	0	0	12.454	0	26.168
			251.123	28.308	1	0	8.889	0.731	0.36	5.457	22.792	0.315	26.042	0.875	105.757	38.368	0	0	12.165	0	26.067
			252.123	28.308	1	0	8.889	0.731	0.36	5.457	22.792	0.315	26.042	0.875	105.757	38.368	0	0	12.165	0	26.067
			253.123	28.693	1	0	8.813	0.734	0.357	5.413	22.787	0.313	26.033	0.875	105.727	38.4	0	0	12.001	0	26.094
			254.123	28.693	1	0	8.738	0.738	0.354	5.37	22.787	0.31	26.031	0.875	105.697	38.433	0	0	11.841	0	26.135
			255.123	27.078	1	0	8.73	0.743	0.355	5.38	22.735	0.311	25.983	0.875	105.646	38.479	0	0	11.751	0	26.081
			256.123	27.078	1	0	8.722	0.748	0.356	5.39	22.683	0.311	25.935	0.875	105.595	38.526	0	0	11.661	0	26.028
			257.123	27.078	1	0	8.748	0.753	0.358	5.426	22.61	0.313	25.864	0.874	105.544	38.572	0	0	11.618	0	25.912
			258.123	27.078	1	0	8.773	0.758	0.361	5.462	22.537	0.315	25.793	0.874	105.493	38.619	0	0	11.574	0	25.797
			259.123	25.924	1	0	8.73	0.755	0.358	5.43	22.555	0.313	25.836	0.873	105.442	38.623	0	0	11.557	0	25.918
			260.123	25.924	1	0	8.687	0.753	0.356	5.397	22.573	0.311	25.88	0.872	105.39	38.628	0	0	11.54	0	26.041
			261.123	24.924	1	0	8.675	0.75	0.356	5.391	22.564	0.31	25.895	0.871	105.339	38.633	0	0	11.565	0	26.088
			262.123	24.924	1	0	8.664	0.748	0.355	5.384	22.554	0.309	25.91	0.87	105.288	38.637	0	0	11.59	0	26.136
			263.123	24.924	1	0	8.644	0.743	0.354	5.368	22.559	0.308	25.941	0.87	105.263	38.623	0	0	11.635	0	26.197
			264.123	24.924	1	0	8.646	0.736	0.354	5.369	22.545	0.308	25.949	0.869	105.242	38.602	0	0	11.74	0	26.189
			265.123	25.078	1	0	8.649	0.73	0.354	5.37	22.531	0.308	25.956	0.868	105.221	38.581	0	0	11.847	0	26.18
			266.123	25.078	1	0	8.611	0.724	0.353	5.343	22.532	0.306	25.981	0.867	105.2	38.561	0	0	11.9	0	26.213
			267.123	25.77	1	0	8.566	0.717	0.35	5.31	22.531	0.304	26.004	0.866	105.179	38.54	0	0	11.943	0	26.245
			268.123	25.77	1	0	8.52	0.711	0.348	5.278	22.53	0.302	26.027	0.866	105.158	38.519	0	0	11.986	0	26.273
			269.123	25.77	1	0	8.473	0.707	0.346	5.243	22.544	0.299	26.059	0.865	105.121	38.505	0	0	11.992	0	26.335
			270.123	28.77	1	0	8.393	0.709	0.344	5.21	22.481	0.297	25.998	0.865	105.061	38.523	0	0	11.846	0	26.208
			271.123	28.77	1	0	8.381	0.708	0.344	5.206	22.465	0.297	25.991	0.864	105.016	38.532	0	0	11.829	0	26.202
			272.123	31.462	1	0	8.315	0.711	0.342	5.181	22.4	0.295	25.928	0.864	104.953	38.551	0	0	11.703	0	26.071
			273.123	31.462	1	0	8.251	0.713	0.34	5.157	22.337	0.294	25.869	0.863	104.891	38.57	0	0	11.58	0	25.948
			274.123	27.155	1	0	8.153	0.715	0.338	5.118	22.245	0.292	25.776	0.863	104.829	38.589	0	0	11.41	0	25.737
			275.123	27.155	1	0	8.076	0.715	0.336	5.087	22.169	0.29	25.689	0.863	104.81	38.596	0	0	11.302	0	25.524
			276.123	29.232	1	0	8	0.715	0.334	5.056	22.096	0.288	25.605	0.863	104.79	38.604	0	0	11.195	0	25.318
			277.123	29.232	1	0	7.936	0.715	0.332	5.031	22.028	0.286	25.529	0.863	104.771	38.611	0	0	11.106	0	25.128
			278.123	27.693	1	0	7.898	0.719	0.331	5.019	21.985	0.286	25.483	0.863	104.711	38.647	0	0	10.982	0	25.062
			279.123	27.693	1	0	7.861	0.724	0.33	5.008	21.945	0.285	25.44	0.863	104.651	38.683	0	0	10.861	0	25
			280.123	27.693	1	0	7.825	0.728	0.33	4.996	21.907	0.284	25.398	0.863	104.591	38.719	0	0	10.743	0	24.943
			281.123	23.231	1	0	7.791	0.731	0.329	4.983	21.872	0.284	25.369	0.862	104.548	38.733	0	0	10.658	0	24.885
			282.123	23.231	1	0	7.737	0.734	0.328	4.963	21.818	0.282	25.317	0.862	104.505	38.747	0	0	10.548	0	24.767
			283.123	23.231	1	0	7.676	0.736	0.326	4.937	21.765	0.281	25.267	0.861	104.462	38.762	0	0	10.429	0	24.653
			284.123	23.231	1	0	7.617	0.739	0.324	4.912	21.715	0.279	25.22	0.861	104.419	38.776	0	0	10.313	0	24.549
			285.123	23.385	1	0	7.56	0.741	0.323	4.887	21.668	0.278	25.178	0.861	104.375	38.791	0	0	10.199	0	24.454
			286.124	23.385	1	0	7.581	0.768	0.323	4.887	21.792	0.278	25.291	0.862	104.467	38.786	0	0	9.866	0	24.724
			287.124	23.385	1	0	7.574	0.782	0.321	4.869	21.881	0.277	25.38	0.862	104.512	38.783	0	0	9.686	0	24.941
			288.124	21.154	1	0	7.576	0.796	0.321	4.857	21.971	0.277	25.467	0.863	104.558	38.781	0	0	9.522	0	25.153
			289.124	21.154	1	0	7.601	0.812	0.322	4.872	22.007	0.278	25.483	0.864	104.606	38.793	0	0	9.359	0	25.192
			290.124	21.154	1	0	7.625	0.829	0.323	4.888	22.039	0.279	25.495	0.864	104.654	38.805	0	0	9.201	0	25.219
			291.124	21.154	1	0	7.636	0.845	0.323	4.89	22.094	0.279	25.533	0.865	104.702	38.817	0	0	9.034	0	25.315
			292.124	23.154	1	0	7.648	0.862	0.323	4.892	22.148	0.28	25.569	0.866	104.75	38.829	0	0	8.873	0	25.402
			293.124	23.154	1	0	7.666	0.88	0.324	4.904	22.179	0.281	25.58	0.867	104.771	38.86	0	0	8.706	0	25.449
			294.124	23.154	1	0	7.684	0.899	0.324	4.916	22.206	0.282	25.587	0.868	104.793	38.891	0	0	8.546	0	25.484
			295.124	23.154	1	0	7.614	0.915	0.322	4.872	22.231	0.279	25.58	0.869	104.81	38.942	0	0	8.324	0	25.518
			296.124	21.924	1	0	7.573	0.93	0.321	4.857	22.203	0.279	25.514	0.87	104.826	38.992	0	0	8.14	0	25.391
			297.124	21.924	1	0	7.533	0.946	0.32	4.841	22.179	0.278	25.453	0.871	104.843	39.042	0	0	7.964	0	25.275
			298.124	21.924	1	0	7.483	0.961	0.318	4.821	22.146	0.278	25.382	0.873	104.86	39.093	0	0	7.783	0	25.131
			299.124	21.924	1	0	7.435	0.977	0.317	4.801	22.119	0.277	25.318	0.874	104.877	39.143	0	0	7.61	0	25.003
			300.124	28.77	1	0	7.403	0.986	0.315	4.78	22.133	0.276	25.304	0.875	104.917	39.16	0	0	7.507	0	24.972
			301.124	28.77	1	0	7.365	0.988	0.314	4.754	22.144	0.275	25.299	0.875	104.945	39.166	0	0	7.454	0	24.965
			302.124	28.77	1	0	7.335	0.997	0.312	4.733	22.162	0.274	25.291	0.876	104.984	39.183	0	0	7.358	0	24.948
			303.124	29.539	1	0	7.333	1.004	0.312	4.732	22.169	0.274	25.278	0.877	104.998	39.203	0	0	7.301	0	24.931
			304.124	29.539	1	0	7.35	1.012	0.313	4.745	22.168	0.275	25.258	0.878	105.012	39.224	0	0	7.265	0	24.893
			305.124	29.539	1	0	7.366	1.019	0.314	4.759	22.166	0.276	25.238	0.878	105.026	39.245	0	0	7.23	0	24.853
			306.124	29.539	1	0	7.41	1.026	0.316	4.79	22.16	0.278	25.211	0.879	105.04	39.266	0	0	7.22	0	24.796
			307.124	29.539	1	0	7.453	1.034	0.318	4.821	22.154	0.28	25.185	0.88	105.054	39.287	0	0	7.211	0	24.738
			308.124	29.539	1	0	7.48	1.036	0.319	4.84	22.151	0.281	25.159	0.88	105.107	39.28	0	0	7.217	0	24.649
			309.124	29.539	1	0	7.485	1.032	0.319	4.84	22.161	0.281	25.171	0.88	105.147	39.259	0	0	7.256	0	24.659
			310.124	20.924	1	0	7.49	1.027	0.319	4.84	22.171	0.281	25.182	0.88	105.186	39.238	0	0	7.296	0	24.668
			311.124	20.924	1	0	7.496	1.022	0.319	4.84	22.181	0.281	25.193	0.88	105.226	39.217	0	0	7.337	0	24.678
			312.124	20.924	1	0	7.526	1.017	0.321	4.857	22.183	0.282	25.198	0.88	105.265	39.197	0	0	7.402	0	24.669
			313.124	20.154	1	0	7.557	1.012	0.322	4.875	22.187	0.283	25.205	0.88	105.305	39.176	0	0	7.469	0	24.664
			314.124	20.154	1	0	7.588	1.007	0.323	4.892	22.193	0.284	25.213	0.88	105.344	39.155	0	0	7.537	0	24.665
			315.124	20.154	1	0	7.617	0.999	0.324	4.908	22.196	0.285	25.231	0.88	105.36	39.141	0	0	7.627	0	24.711
			316.124	20.154	1	0	7.581	0.983	0.322	4.88	22.195	0.283	25.261	0.879	105.293	39.157	0	0	7.711	0	24.857
			317.124	20.154	1	0	7.544	0.968	0.32	4.852	22.192	0.281	25.289	0.878	105.226	39.173	0	0	7.797	0	24.994
			318.124	23.231	1	0	7.484	0.952	0.317	4.807	22.203	0.278	25.333	0.876	105.158	39.19	0	0	7.861	0	25.171
			319.124	23.231	1	0	7.418	0.936	0.314	4.757	22.215	0.275	25.378	0.875	105.091	39.206	0	0	7.921	0	25.352
			320.124	23.231	1	0	7.367	0.93	0.312	4.721	22.219	0.273	25.388	0.875	105.064	39.22	0	0	7.924	0	25.416
			321.124	26.078	1	0	7.297	0.914	0.308	4.669	22.227	0.269	25.431	0.874	104.994	39.237	0	0	7.986	0	25.589
			322.124	26.078	1	0	7.213	0.898	0.304	4.612	22.217	0.266	25.472	0.872	104.866	39.271	0	0	8.032	0	25.78
			323.124	26.078	1	0	7.155	0.89	0.302	4.572	22.218	0.263	25.483	0.872	104.831	39.287	0	0	8.039	0	25.849
			324.124	23.154	1	0	7.085	0.882	0.299	4.527	22.205	0.26	25.496	0.871	104.738	39.321	0	0	8.029	0	25.949
			325.124	23.154	1	0	7.015	0.875	0.296	4.482	22.193	0.257	25.51	0.87	104.644	39.354	0	0	8.019	0	26.051
			326.124	23.154	1	0	7.023	0.87	0.297	4.494	22.154	0.258	25.505	0.869	104.555	39.369	0	0	8.071	0	26.067
			327.124	24.693	1	0	7.022	0.866	0.297	4.5	22.113	0.258	25.498	0.867	104.467	39.383	0	0	8.112	0	26.078
			328.124	24.693	1	0	7.021	0.861	0.297	4.506	22.071	0.257	25.491	0.866	104.378	39.397	0	0	8.154	0	26.088
			329.124	24.693	1	0	7.031	0.856	0.298	4.517	22.042	0.258	25.497	0.864	104.289	39.412	0	0	8.21	0	26.133
			330.124	24.385	1	0	7.042	0.852	0.299	4.528	22.013	0.258	25.504	0.863	104.2	39.426	0	0	8.267	0	26.179
			331.124	24.385	1	0	7.068	0.848	0.3	4.552	21.973	0.259	25.508	0.861	104.119	39.436	0	0	8.338	0	26.211
			332.124	24.385	1	0	7.095	0.844	0.302	4.576	21.934	0.26	25.513	0.86	104.037	39.445	0	0	8.411	0	26.246
			333.124	21.616	1	0	7.122	0.839	0.304	4.599	21.897	0.26	25.52	0.858	103.956	39.455	0	0	8.484	0	26.285
			334.124	21.616	1	0	7.14	0.837	0.305	4.616	21.868	0.261	25.53	0.857	103.901	39.46	0	0	8.531	0	26.321
			335.125	21.616	1	0	7.177	0.832	0.307	4.649	21.813	0.262	25.551	0.854	103.79	39.469	0	0	8.627	0	26.398
			336.125	21.616	1	0	7.163	0.829	0.307	4.647	21.776	0.261	25.555	0.852	103.735	39.474	0	0	8.637	0	26.42
			337.124	22.693	1	0	7.163	0.829	0.307	4.647	21.776	0.261	25.555	0.852	103.735	39.474	0	0	8.637	0	26.42
			338.125	22.693	1	0	7.059	0.812	0.303	4.592	21.685	0.257	25.569	0.848	103.514	39.503	0	0	8.697	0	26.521
			339.125	22.693	1	0	7.036	0.811	0.302	4.583	21.652	0.256	25.562	0.847	103.419	39.532	0	0	8.676	0	26.547
			340.125	22.693	1	0	6.999	0.81	0.301	4.567	21.614	0.255	25.55	0.846	103.323	39.56	0	0	8.639	0	26.559
			341.125	21.847	1	0	6.963	0.809	0.3	4.551	21.576	0.254	25.538	0.845	103.227	39.589	0	0	8.602	0	26.575
			342.125	21.847	1	0	6.914	0.809	0.299	4.525	21.548	0.252	25.539	0.844	103.131	39.618	0	0	8.55	0	26.62
			343.125	21.847	1	0	6.865	0.808	0.297	4.498	21.521	0.25	25.541	0.843	103.035	39.647	0	0	8.499	0	26.671
			344.125	21.847	1	0	6.818	0.807	0.295	4.472	21.495	0.248	25.546	0.841	102.939	39.676	0	0	8.448	0	26.727
			345.125	23.77	1	0	6.798	0.815	0.295	4.468	21.468	0.248	25.538	0.841	102.857	39.704	0	0	8.346	0	26.743
			346.125	23.77	1	0	6.779	0.822	0.295	4.464	21.442	0.247	25.532	0.84	102.776	39.733	0	0	8.247	0	26.762
			347.125	23.77	1	0	6.761	0.83	0.294	4.46	21.417	0.247	25.527	0.839	102.694	39.762	0	0	8.15	0	26.784
			348.125	25.77	1	0	6.763	0.837	0.295	4.474	21.371	0.248	25.495	0.838	102.613	39.791	0	0	8.08	0	26.733
			349.125	25.77	1	0	6.744	0.845	0.295	4.476	21.318	0.247	25.454	0.838	102.531	39.82	0	0	7.986	0	26.66
			350.125	25.77	1	0	6.725	0.846	0.295	4.47	21.285	0.247	25.431	0.837	102.494	39.83	0	0	7.951	0	26.614
			351.125	25.77	1	0	6.708	0.853	0.295	4.472	21.235	0.247	25.393	0.836	102.415	39.858	0	0	7.863	0	26.548
			352.125	21.847	1	0	6.684	0.859	0.295	4.473	21.164	0.247	25.348	0.835	102.311	39.889	0	0	7.785	0	26.468
			353.125	21.847	1	0	6.694	0.862	0.296	4.482	21.16	0.247	25.338	0.835	102.301	39.89	0	0	7.764	0	26.439
			354.125	21.847	1	0	6.698	0.864	0.296	4.491	21.133	0.247	25.319	0.835	102.266	39.895	0	0	7.751	0	26.393
			355.125	20.693	1	0	6.701	0.866	0.297	4.5	21.106	0.248	25.3	0.834	102.232	39.9	0	0	7.738	0	26.347
			356.125	20.693	1	0	6.732	0.868	0.299	4.528	21.071	0.249	25.268	0.834	102.197	39.904	0	0	7.757	0	26.268
			357.125	20.693	1	0	6.771	0.87	0.301	4.563	21.039	0.251	25.238	0.834	102.162	39.909	0	0	7.785	0	26.191
			358.125	20.693	1	0	6.811	0.872	0.303	4.597	21.009	0.253	25.209	0.833	102.127	39.914	0	0	7.814	0	26.117
			359.125	20.693	1	0	6.818	0.87	0.304	4.607	20.983	0.253	25.196	0.833	102.095	39.918	0	0	7.833	0	26.091
			360.125	23.77	1	0	6.863	0.87	0.307	4.646	20.939	0.255	25.158	0.832	102.053	39.925	0	0	7.892	0	26.002
			361.125	23.77	1	0	6.861	0.865	0.307	4.649	20.912	0.255	25.141	0.832	102.007	39.937	0	0	7.93	0	25.981
			362.125	23.77	1	0	6.859	0.861	0.307	4.652	20.885	0.255	25.124	0.831	101.96	39.948	0	0	7.969	0	25.959
			363.125	23.77	1	0	6.846	0.856	0.307	4.647	20.86	0.255	25.109	0.831	101.914	39.96	0	0	7.995	0	25.944
			364.125	21.847	1	0	6.814	0.852	0.306	4.63	20.836	0.254	25.096	0.83	101.867	39.972	0	0	8	0	25.934
			365.125	21.847	1	0	6.783	0.847	0.304	4.612	20.812	0.253	25.083	0.83	101.821	39.983	0	0	8.005	0	25.923
			366.125	21.847	1	0	6.752	0.843	0.303	4.594	20.787	0.251	25.07	0.829	101.774	39.995	0	0	8.01	0	25.911
			367.125	21.847	1	0	6.734	0.84	0.303	4.588	20.755	0.251	25.048	0.829	101.714	40.009	0	0	8.019	0	25.878
			368.125	24.078	1	0	6.751	0.843	0.304	4.607	20.728	0.252	25.018	0.829	101.707	40.013	0	0	8.011	0	25.799
			369.125	24.078	1	0	6.768	0.846	0.305	4.625	20.702	0.253	24.988	0.828	101.7	40.018	0	0	8.004	0	25.72
			370.125	24.078	1	0	6.792	0.849	0.307	4.65	20.672	0.254	24.953	0.828	101.693	40.023	0	0	8.004	0	25.629
			371.125	27.231	1	0	6.828	0.851	0.309	4.681	20.646	0.256	24.921	0.828	101.686	40.027	0	0	8.019	0	25.544
			372.125	27.231	1	0	6.864	0.854	0.311	4.713	20.62	0.258	24.889	0.828	101.679	40.032	0	0	8.034	0	25.461
			373.125	27.231	1	0	6.919	0.858	0.314	4.757	20.598	0.26	24.858	0.829	101.714	40.018	0	0	8.066	0	25.35
			374.126	27.231	1	0	7.002	0.865	0.318	4.825	20.562	0.264	24.808	0.829	101.752	40.007	0	0	8.091	0	25.181
			375.125	24.231	1	0	7.002	0.865	0.318	4.825	20.562	0.264	24.808	0.829	101.752	40.007	0	0	8.091	0	25.181
			376.125	24.231	1	0	7.039	0.864	0.32	4.851	20.562	0.265	24.8	0.829	101.797	39.985	0	0	8.148	0	25.128
			377.125	24.231	1	0	7.081	0.862	0.322	4.879	20.56	0.267	24.788	0.829	101.843	39.963	0	0	8.21	0	25.065
			378.125	23.001	1	0	7.123	0.861	0.324	4.908	20.559	0.269	24.779	0.83	101.888	39.942	0	0	8.274	0	25.009
			379.125	23.001	1	0	7.166	0.859	0.326	4.937	20.561	0.27	24.773	0.83	101.934	39.92	0	0	8.338	0	24.96
			380.125	23.001	1	0	7.206	0.854	0.327	4.955	20.592	0.272	24.799	0.83	101.96	39.911	0	0	8.433	0	25.024
			381.125	23.001	1	0	7.246	0.849	0.328	4.972	20.626	0.273	24.827	0.831	101.987	39.901	0	0	8.531	0	25.096
			382.125	24.77	1	0	7.288	0.844	0.329	4.99	20.662	0.274	24.859	0.831	102.013	39.891	0	0	8.63	0	25.175
			383.125	24.77	1	0	7.334	0.839	0.331	5.01	20.7	0.275	24.894	0.832	102.04	39.882	0	0	8.737	0	25.264
			384.125	24.77	1	0	7.35	0.832	0.331	5.016	20.707	0.275	24.908	0.831	102.044	39.879	0	0	8.838	0	25.311
			385.125	25.693	1	0	7.366	0.824	0.331	5.021	20.715	0.275	24.924	0.831	102.049	39.877	0	0	8.942	0	25.361
			386.125	25.693	1	0	7.398	0.817	0.333	5.039	20.718	0.276	24.927	0.831	102.059	39.867	0	0	9.053	0	25.364
			387.125	25.693	1	0	7.394	0.811	0.332	5.037	20.705	0.276	24.915	0.831	102.068	39.858	0	0	9.122	0	25.324
			388.125	27.616	1	0	7.39	0.804	0.332	5.034	20.693	0.276	24.902	0.831	102.078	39.848	0	0	9.191	0	25.283
			389.125	27.616	1	0	7.372	0.797	0.331	5.018	20.695	0.275	24.899	0.831	102.095	39.832	0	0	9.252	0	25.258
			390.126	27.616	1	0	7.367	0.791	0.331	5.012	20.694	0.275	24.893	0.831	102.111	39.817	0	0	9.318	0	25.227
			391.126	28.155	1	0	7.381	0.79	0.331	5.017	20.711	0.275	24.9	0.832	102.126	39.805	0	0	9.341	0	25.226
			392.126	28.155	1	0	7.397	0.793	0.331	5.022	20.74	0.276	24.911	0.833	102.159	39.798	0	0	9.323	0	25.241
			393.126	28.155	1	0	7.426	0.797	0.332	5.035	20.773	0.277	24.929	0.833	102.193	39.791	0	0	9.322	0	25.275
			394.126	24.539	1	0	7.455	0.8	0.333	5.048	20.806	0.278	24.946	0.834	102.227	39.784	0	0	9.322	0	25.309
			395.126	24.539	1	0	7.484	0.803	0.334	5.062	20.839	0.279	24.964	0.835	102.26	39.776	0	0	9.321	0	25.342
			396.126	24.539	1	0	7.497	0.806	0.334	5.066	20.865	0.279	24.976	0.835	102.294	39.769	0	0	9.301	0	25.359
			397.126	24.924	1	0	7.493	0.808	0.334	5.058	20.89	0.279	24.986	0.836	102.342	39.76	0	0	9.275	0	25.37
			398.126	24.924	1	0	7.489	0.81	0.333	5.051	20.914	0.279	24.996	0.837	102.39	39.75	0	0	9.25	0	25.38
			399.126	24.924	1	0	7.486	0.812	0.333	5.043	20.939	0.279	25.007	0.837	102.438	39.74	0	0	9.224	0	25.391
			400.126	26.847	1	0	7.478	0.816	0.332	5.033	20.966	0.278	25.009	0.838	102.49	39.736	0	0	9.169	0	25.384
			401.126	26.847	1	0	7.469	0.819	0.332	5.023	20.992	0.278	25.011	0.839	102.543	39.731	0	0	9.115	0	25.378
			402.126	26.847	1	0	7.461	0.823	0.331	5.013	21.019	0.278	25.014	0.84	102.596	39.726	0	0	9.061	0	25.373
			403.126	25.078	1	0	7.456	0.827	0.33	5.005	21.042	0.278	25.015	0.841	102.605	39.74	0	0	9.016	0	25.394
			404.126	25.078	1	0	7.45	0.831	0.33	4.997	21.065	0.278	25.017	0.842	102.615	39.755	0	0	8.971	0	25.415
			405.126	25.078	1	0	7.463	0.834	0.33	5.004	21.078	0.278	25.019	0.842	102.629	39.76	0	0	8.947	0	25.426
			406.126	25.078	1	0	7.458	0.838	0.33	4.997	21.1	0.278	25.021	0.843	102.638	39.774	0	0	8.904	0	25.446
			407.126	25.001	1	0	7.451	0.837	0.329	4.988	21.117	0.278	25.023	0.844	102.654	39.772	0	0	8.898	0	25.45
			408.126	25.001	1	0	7.444	0.837	0.329	4.979	21.135	0.278	25.026	0.845	102.67	39.77	0	0	8.891	0	25.453
			409.126	25.001	1	0	7.438	0.837	0.328	4.972	21.152	0.277	25.027	0.845	102.687	39.767	0	0	8.887	0	25.454
			410.126	25.001	1	0	7.461	0.84	0.329	4.987	21.159	0.278	25.021	0.846	102.721	39.754	0	0	8.88	0	25.412
			411.126	23.616	1	0	7.484	0.843	0.33	5.002	21.165	0.279	25.015	0.846	102.756	39.74	0	0	8.873	0	25.369
			412.126	23.616	1	0	7.507	0.847	0.331	5.017	21.172	0.28	25.009	0.847	102.791	39.726	0	0	8.867	0	25.326
			413.126	23.616	1	0	7.503	0.848	0.331	5.012	21.185	0.28	25.013	0.847	102.835	39.709	0	0	8.844	0	25.308
			414.126	23.616	1	0	7.498	0.85	0.33	5.006	21.199	0.28	25.016	0.847	102.879	39.693	0	0	8.821	0	25.289
			415.126	24.154	1	0	7.494	0.852	0.33	5.001	21.212	0.28	25.02	0.848	102.923	39.677	0	0	8.798	0	25.271
			416.126	24.154	1	0	7.487	0.852	0.329	4.992	21.231	0.279	25.036	0.848	102.963	39.668	0	0	8.785	0	25.3
			417.126	24.154	1	0	7.479	0.853	0.329	4.982	21.251	0.279	25.052	0.848	103.002	39.658	0	0	8.773	0	25.33
			418.126	26.462	1	0	7.472	0.853	0.328	4.973	21.27	0.278	25.069	0.848	103.042	39.649	0	0	8.76	0	25.361
			419.126	26.462	1	0	7.47	0.851	0.328	4.969	21.279	0.278	25.093	0.848	103.076	39.635	0	0	8.782	0	25.407
			420.126	26.462	1	0	7.468	0.848	0.328	4.964	21.289	0.278	25.116	0.848	103.111	39.621	0	0	8.804	0	25.453
			421.126	26.462	1	0	7.466	0.846	0.327	4.96	21.298	0.277	25.14	0.847	103.146	39.607	0	0	8.826	0	25.499
			422.126	26.77	1	0	7.458	0.844	0.327	4.951	21.31	0.277	25.167	0.847	103.181	39.593	0	0	8.841	0	25.552
			423.126	26.77	1	0	7.45	0.838	0.326	4.942	21.314	0.276	25.19	0.846	103.197	39.575	0	0	8.893	0	25.595
			424.126	26.924	1	0	7.441	0.832	0.326	4.933	21.317	0.275	25.214	0.845	103.213	39.556	0	0	8.944	0	25.637
			425.126	26.924	1	0	7.443	0.83	0.326	4.933	21.316	0.275	25.217	0.845	103.224	39.549	0	0	8.963	0	25.637
			426.126	26.924	1	0	7.46	0.828	0.327	4.948	21.297	0.276	25.205	0.845	103.239	39.532	0	0	9.009	0	25.583
			427.126	26.924	1	0	7.492	0.826	0.328	4.972	21.284	0.277	25.198	0.845	103.253	39.515	0	0	9.073	0	25.54
			428.126	24.078	1	0	7.538	0.823	0.33	5.007	21.257	0.279	25.18	0.844	103.269	39.491	0	0	9.159	0	25.458
			429.126	24.078	1	0	7.559	0.821	0.331	5.019	21.262	0.28	25.188	0.844	103.282	39.481	0	0	9.206	0	25.468
			430.126	24.078	1	0	7.562	0.819	0.331	5.022	21.253	0.28	25.184	0.844	103.296	39.465	0	0	9.235	0	25.434
			431.126	25.385	1	0	7.56	0.814	0.331	5.022	21.242	0.28	25.186	0.843	103.306	39.443	0	0	9.283	0	25.413
			432.126	25.385	1	0	7.559	0.81	0.331	5.021	21.231	0.279	25.189	0.843	103.315	39.421	0	0	9.332	0	25.391
			433.126	25.385	1	0	7.557	0.806	0.331	5.021	21.22	0.279	25.191	0.842	103.325	39.4	0	0	9.381	0	25.368
			434.126	24.385	1	0	7.534	0.805	0.33	5.007	21.213	0.278	25.186	0.842	103.351	39.376	0	0	9.364	0	25.321
			435.126	24.385	1	0	7.511	0.804	0.329	4.992	21.206	0.277	25.182	0.842	103.378	39.352	0	0	9.346	0	25.274
			436.126	24.385	1	0	7.488	0.803	0.329	4.978	21.199	0.277	25.179	0.842	103.404	39.328	0	0	9.329	0	25.228
			437.126	23.616	1	0	7.484	0.802	0.328	4.975	21.199	0.276	25.181	0.842	103.431	39.304	0	0	9.335	0	25.2
			438.126	23.616	1	0	7.477	0.804	0.328	4.97	21.207	0.276	25.187	0.842	103.45	39.297	0	0	9.295	0	25.199
			439.126	23.616	1	0	7.47	0.807	0.328	4.965	21.215	0.276	25.192	0.842	103.469	39.289	0	0	9.255	0	25.198
			440.127	27.231	1	0	7.42	0.805	0.325	4.931	21.216	0.274	25.183	0.842	103.522	39.28	0	0	9.216	0	25.162
			441.127	27.231	1	0	7.396	0.804	0.324	4.914	21.217	0.273	25.179	0.843	103.548	39.275	0	0	9.196	0	25.145
			442.127	27.231	1	0	7.384	0.803	0.324	4.906	21.217	0.273	25.175	0.843	103.548	39.27	0	0	9.194	0	25.129
			443.126	27.231	1	0	7.384	0.803	0.324	4.906	21.217	0.273	25.175	0.843	103.548	39.27	0	0	9.194	0	25.129
			444.127	24.078	1	0	7.412	0.804	0.325	4.927	21.207	0.274	25.149	0.843	103.529	39.266	0	0	9.215	0	25.049
			445.127	24.078	1	0	7.413	0.801	0.325	4.925	21.213	0.274	25.161	0.843	103.478	39.268	0	0	9.25	0	25.09
			446.127	24.078	1	0	7.401	0.799	0.324	4.914	21.22	0.273	25.173	0.843	103.428	39.27	0	0	9.269	0	25.129
			447.127	24.078	1	0	7.39	0.796	0.324	4.904	21.227	0.273	25.185	0.843	103.378	39.273	0	0	9.288	0	25.168
			448.127	24.308	1	0	7.378	0.793	0.323	4.893	21.233	0.272	25.197	0.843	103.327	39.275	0	0	9.307	0	25.207
			449.127	24.308	1	0	7.337	0.793	0.321	4.865	21.234	0.271	25.184	0.843	103.308	39.282	0	0	9.255	0	25.185
			450.127	24.308	1	0	7.295	0.793	0.319	4.837	21.236	0.269	25.173	0.844	103.289	39.289	0	0	9.204	0	25.166
			451.127	26.001	1	0	7.255	0.793	0.317	4.81	21.24	0.268	25.164	0.844	103.27	39.297	0	0	9.154	0	25.152
			452.127	26.001	1	0	7.221	0.792	0.316	4.787	21.241	0.267	25.152	0.844	103.251	39.304	0	0	9.112	0	25.133
			453.127	26.001	1	0	7.254	0.802	0.317	4.808	21.264	0.268	25.153	0.845	103.287	39.292	0	0	9.043	0	25.103
			454.127	24.308	1	0	7.287	0.812	0.319	4.829	21.285	0.27	25.151	0.846	103.323	39.28	0	0	8.975	0	25.067
			455.127	24.308	1	0	7.339	0.818	0.321	4.863	21.3	0.272	25.158	0.847	103.36	39.266	0	0	8.976	0	25.057
			456.127	24.308	1	0	7.372	0.823	0.322	4.88	21.333	0.273	25.179	0.847	103.397	39.252	0	0	8.952	0	25.083
			457.127	25.693	1	0	7.404	0.829	0.323	4.896	21.365	0.274	25.199	0.848	103.434	39.238	0	0	8.929	0	25.106
			458.127	25.693	1	0	7.421	0.836	0.323	4.898	21.42	0.274	25.234	0.849	103.476	39.222	0	0	8.879	0	25.167
			459.127	25.693	1	0	7.425	0.835	0.323	4.898	21.428	0.274	25.238	0.849	103.501	39.215	0	0	8.888	0	25.166
			460.127	23.77	1	0	7.442	0.836	0.324	4.904	21.453	0.275	25.253	0.849	103.531	39.206	0	0	8.905	0	25.193
			461.127	23.77	1	0	7.458	0.836	0.324	4.909	21.478	0.275	25.269	0.85	103.562	39.197	0	0	8.921	0	25.22
			462.127	23.77	1	0	7.485	0.836	0.325	4.921	21.502	0.276	25.284	0.85	103.592	39.187	0	0	8.95	0	25.244
			463.127	23.77	1	0	7.512	0.837	0.326	4.934	21.527	0.277	25.299	0.851	103.622	39.178	0	0	8.979	0	25.269
			464.127	20.154	1	0	7.534	0.834	0.326	4.944	21.538	0.278	25.308	0.851	103.636	39.171	0	0	9.038	0	25.287
			465.127	20.154	1	0	7.576	0.831	0.328	4.97	21.54	0.279	25.309	0.851	103.647	39.157	0	0	9.121	0	25.273
			466.127	20.154	1	0	7.618	0.828	0.33	4.995	21.545	0.281	25.312	0.851	103.659	39.143	0	0	9.206	0	25.265
			467.127	20.154	1	0	7.657	0.825	0.331	5.022	21.533	0.282	25.294	0.851	103.671	39.129	0	0	9.286	0	25.199
			468.127	26.847	1	0	7.696	0.822	0.333	5.049	21.522	0.284	25.279	0.851	103.682	39.115	0	0	9.369	0	25.14
			469.127	26.847	1	0	7.737	0.818	0.335	5.076	21.514	0.285	25.266	0.852	103.694	39.101	0	0	9.452	0	25.087
			470.127	29.847	1	0	7.762	0.815	0.336	5.088	21.526	0.286	25.294	0.851	103.701	39.083	0	0	9.52	0	25.139
			471.127	29.847	1	0	7.789	0.812	0.337	5.101	21.539	0.286	25.324	0.851	103.708	39.064	0	0	9.588	0	25.194
			472.127	29.847	1	0	7.815	0.809	0.338	5.114	21.553	0.287	25.355	0.85	103.715	39.046	0	0	9.658	0	25.251
			473.127	29.847	1	0	7.799	0.806	0.336	5.098	21.569	0.286	25.385	0.85	103.747	39.027	0	0	9.675	0	25.308
			474.127	24.924	1	0	7.782	0.803	0.335	5.082	21.585	0.285	25.416	0.849	103.78	39.009	0	0	9.691	0	25.365
			475.127	24.924	1	0	7.766	0.8	0.334	5.065	21.602	0.284	25.447	0.849	103.812	38.99	0	0	9.708	0	25.421
			476.127	24.924	1	0	7.81	0.806	0.336	5.091	21.626	0.285	25.455	0.85	103.91	38.96	0	0	9.689	0	25.389
			477.127	26.001	1	0	7.828	0.81	0.337	5.105	21.625	0.286	25.446	0.85	103.973	38.944	0	0	9.668	0	25.336
			478.127	26.001	1	0	7.873	0.816	0.339	5.132	21.649	0.288	25.454	0.851	104.073	38.913	0	0	9.648	0	25.299
			479.127	26.001	1	0	7.918	0.822	0.34	5.159	21.672	0.29	25.461	0.851	104.174	38.882	0	0	9.628	0	25.259
			480.127	28.308	1	0	8.056	0.831	0.346	5.239	21.726	0.295	25.499	0.852	104.274	38.839	0	0	9.698	0	25.28
			481.127	28.308	1	0	8.127	0.835	0.349	5.282	21.75	0.297	25.518	0.852	104.323	38.819	0	0	9.731	0	25.293
			482.127	30.232	1	0	8.197	0.835	0.351	5.313	21.806	0.299	25.566	0.853	104.378	38.798	0	0	9.819	0	25.388
			483.127	30.232	1	0	8.268	0.834	0.353	5.344	21.865	0.301	25.618	0.854	104.433	38.776	0	0	9.908	0	25.492
			484.127	30.232	1	0	8.27	0.824	0.352	5.332	21.903	0.3	25.655	0.854	104.433	38.774	0	0	10.033	0	25.602
			485.127	26.308	1	0	8.267	0.814	0.351	5.316	21.942	0.3	25.694	0.854	104.433	38.771	0	0	10.154	0	25.715
			486.127	26.308	1	0	8.228	0.804	0.348	5.28	21.968	0.298	25.719	0.854	104.433	38.769	0	0	10.234	0	25.79
			487.127	26.308	1	0	8.189	0.794	0.346	5.244	21.991	0.296	25.742	0.854	104.433	38.767	0	0	10.315	0	25.858
			488.127	23.154	1	0	8.149	0.784	0.344	5.208	22.013	0.294	25.763	0.854	104.433	38.764	0	0	10.398	0	25.92
			489.127	23.154	1	0	8.089	0.779	0.341	5.174	21.986	0.292	25.737	0.854	104.411	38.783	0	0	10.387	0	25.888
			490.127	23.154	1	0	8.082	0.779	0.341	5.172	21.977	0.292	25.732	0.854	104.397	38.798	0	0	10.369	0	25.894
			491.127	27.847	1	0	8.109	0.78	0.342	5.189	21.978	0.292	25.738	0.854	104.383	38.812	0	0	10.394	0	25.933
			492.128	27.847	1	0	8.149	0.782	0.344	5.216	21.974	0.294	25.746	0.854	104.354	38.841	0	0	10.426	0	25.997
			493.128	27.847	1	0	8.198	0.777	0.346	5.249	21.956	0.296	25.723	0.854	104.316	38.851	0	0	10.546	0	25.956
			494.128	29.539	1	0	8.247	0.773	0.349	5.283	21.941	0.298	25.703	0.854	104.277	38.86	0	0	10.668	0	25.924
			495.127	29.539	1	0	8.247	0.773	0.349	5.283	21.941	0.298	25.703	0.854	104.277	38.86	0	0	10.668	0	25.924
			496.128	24.924	1	0	8.213	0.765	0.347	5.25	21.964	0.296	25.723	0.854	104.205	38.894	0	0	10.741	0	26.035
			497.128	24.924	1	0	8.177	0.76	0.345	5.222	21.98	0.294	25.739	0.854	104.169	38.911	0	0	10.754	0	26.106
			498.128	24.924	1	0	8.141	0.756	0.343	5.193	21.995	0.293	25.755	0.854	104.133	38.927	0	0	10.767	0	26.176
			499.128	24.385	1	0	8.158	0.763	0.344	5.205	22.006	0.293	25.758	0.854	104.138	38.937	0	0	10.688	0	26.192
			500.128	24.385	1	0	8.211	0.774	0.346	5.243	22.012	0.296	25.738	0.855	104.14	38.949	0	0	10.605	0	26.151
			501.128	24.385	1	0	8.262	0.785	0.349	5.281	22.015	0.298	25.717	0.856	104.143	38.961	0	0	10.522	0	26.102
			502.128	24.385	1	0	8.305	0.796	0.351	5.314	22.016	0.3	25.694	0.857	104.145	38.973	0	0	10.431	0	26.05
			503.128	24.616	1	0	8.381	0.807	0.354	5.367	22.019	0.304	25.677	0.858	104.148	38.985	0	0	10.384	0	26.012
			504.128	24.616	1	0	8.457	0.818	0.358	5.421	22.02	0.307	25.659	0.858	104.15	38.997	0	0	10.337	0	25.968
			505.128	27.539	1	0	8.532	0.829	0.361	5.474	22.019	0.31	25.638	0.859	104.152	39.009	0	0	10.29	0	25.919
			506.128	27.539	1	0	8.518	0.832	0.361	5.469	22.008	0.31	25.613	0.859	104.145	39.038	0	0	10.238	0	25.892
			507.128	27.539	1	0	8.508	0.837	0.361	5.465	22.01	0.31	25.6	0.86	104.167	39.048	0	0	10.171	0	25.867
			508.128	31.078	1	0	8.494	0.839	0.36	5.46	21.999	0.31	25.576	0.86	104.16	39.076	0	0	10.121	0	25.843
			509.128	31.078	1	0	8.491	0.842	0.36	5.461	21.993	0.31	25.557	0.861	104.153	39.104	0	0	10.085	0	25.833
			510.128	25.847	1	0	8.451	0.843	0.359	5.439	21.978	0.309	25.524	0.861	104.116	39.153	0	0	10.021	0	25.821
			511.128	25.847	1	0	8.454	0.847	0.359	5.441	21.985	0.309	25.52	0.861	104.14	39.159	0	0	9.975	0	25.814
			512.128	25.847	1	0	8.471	0.857	0.36	5.461	21.966	0.311	25.486	0.862	104.151	39.178	0	0	9.887	0	25.74
			513.128	25.847	1	0	8.484	0.864	0.362	5.48	21.938	0.312	25.442	0.862	104.174	39.192	0	0	9.818	0	25.632
			514.128	32.078	1	0	8.498	0.872	0.363	5.499	21.91	0.313	25.397	0.863	104.198	39.206	0	0	9.751	0	25.523
			515.128	32.078	1	0	8.516	0.879	0.364	5.522	21.879	0.315	25.35	0.863	104.221	39.22	0	0	9.689	0	25.407
			516.128	32.078	1	0	8.525	0.886	0.366	5.539	21.846	0.316	25.302	0.863	104.244	39.234	0	0	9.619	0	25.286
			517.128	31.308	1	0	8.534	0.894	0.367	5.557	21.813	0.317	25.254	0.864	104.267	39.248	0	0	9.55	0	25.163
			518.128	31.308	1	0	8.544	0.901	0.368	5.574	21.779	0.318	25.205	0.864	104.29	39.261	0	0	9.482	0	25.038
			519.128	31.308	1	0	8.605	0.905	0.37	5.608	21.81	0.32	25.214	0.865	104.351	39.245	0	0	9.509	0	25.031
			520.128	31.308	1	0	8.667	0.909	0.372	5.642	21.842	0.322	25.225	0.866	104.411	39.229	0	0	9.537	0	25.026
			521.128	27.078	1	0	8.697	0.913	0.373	5.657	21.865	0.324	25.223	0.867	104.471	39.213	0	0	9.53	0	24.99
			522.128	27.078	1	0	8.735	0.916	0.375	5.678	21.886	0.325	25.218	0.868	104.532	39.197	0	0	9.532	0	24.943
			523.128	27.078	1	0	8.774	0.92	0.376	5.699	21.907	0.327	25.214	0.869	104.592	39.18	0	0	9.534	0	24.897
			524.128	28.001	1	0	8.757	0.924	0.375	5.676	21.958	0.326	25.239	0.87	104.699	39.155	0	0	9.477	0	24.918
			525.128	28.001	1	0	8.74	0.928	0.373	5.654	22.009	0.325	25.265	0.871	104.806	39.129	0	0	9.421	0	24.94
			526.128	28.001	1	0	8.762	0.931	0.374	5.665	22.027	0.326	25.257	0.872	104.912	39.104	0	0	9.407	0	24.868
			527.128	28.001	1	0	8.812	0.935	0.376	5.698	22.027	0.328	25.225	0.873	105.019	39.078	0	0	9.422	0	24.733
			528.128	27.924	1	0	8.832	0.943	0.377	5.719	22.011	0.33	25.193	0.874	105.083	39.071	0	0	9.363	0	24.617
			529.128	27.924	1	0	8.899	0.941	0.38	5.755	22.036	0.332	25.177	0.875	105.233	39.027	0	0	9.461	0	24.507
			530.128	27.924	1	0	8.881	0.938	0.379	5.736	22.058	0.332	25.19	0.876	105.263	39.026	0	0	9.473	0	24.547
			531.128	27.155	1	0	8.878	0.928	0.377	5.718	22.104	0.331	25.218	0.877	105.332	39.006	0	0	9.568	0	24.614
			532.128	27.155	1	0	8.896	0.913	0.377	5.707	22.168	0.331	25.254	0.878	105.435	38.971	0	0	9.747	0	24.687
			533.128	27.155	1	0	8.885	0.909	0.376	5.692	22.193	0.33	25.267	0.878	105.471	38.968	0	0	9.779	0	24.725
			534.128	29.924	1	0	8.871	0.895	0.374	5.665	22.244	0.329	25.303	0.879	105.553	38.939	0	0	9.913	0	24.802
			535.128	29.924	1	0	8.857	0.881	0.372	5.637	22.293	0.327	25.337	0.88	105.635	38.911	0	0	10.051	0	24.874
			536.128	29.924	1	0	8.847	0.868	0.371	5.614	22.337	0.326	25.365	0.881	105.716	38.882	0	0	10.197	0	24.929
			537.128	30.847	1	0	8.873	0.856	0.371	5.618	22.367	0.327	25.392	0.881	105.781	38.843	0	0	10.367	0	24.96
			538.128	30.847	1	0	8.901	0.844	0.371	5.622	22.398	0.327	25.42	0.881	105.846	38.805	0	0	10.542	0	24.994
			539.128	27.539	1	0	8.944	0.834	0.372	5.637	22.424	0.328	25.434	0.882	105.901	38.774	0	0	10.726	0	25
			540.128	27.539	1	0	8.986	0.823	0.373	5.656	22.436	0.329	25.431	0.882	105.956	38.743	0	0	10.913	0	24.958
			541.128	27.539	1	0	9.029	0.813	0.374	5.674	22.45	0.331	25.432	0.883	106.011	38.711	0	0	11.107	0	24.925
			542.128	31.155	1	0	9.074	0.802	0.376	5.692	22.468	0.332	25.435	0.883	106.066	38.68	0	0	11.307	0	24.9
			543.129	31.155	1	0	9.104	0.782	0.374	5.67	22.584	0.331	25.565	0.883	106.213	38.594	0	0	11.648	0	25.135
			544.128	29.385	1	0	9.104	0.782	0.374	5.67	22.584	0.331	25.565	0.883	106.213	38.594	0	0	11.648	0	25.135
			545.129	29.385	1	0	9.108	0.763	0.372	5.63	22.712	0.328	25.708	0.883	106.347	38.512	0	0	11.942	0	25.404
			546.129	29.693	1	0	9.121	0.753	0.371	5.615	22.784	0.327	25.788	0.884	106.414	38.472	0	0	12.11	0	25.559
			547.128	29.693	1	0	9.121	0.753	0.371	5.615	22.784	0.327	25.788	0.884	106.414	38.472	0	0	12.11	0	25.559
			548.129	27.155	1	0	9.152	0.735	0.369	5.588	22.925	0.326	25.953	0.883	106.515	38.4	0	0	12.444	0	25.886
			549.129	27.155	1	0	9.111	0.725	0.366	5.551	22.951	0.324	25.99	0.883	106.548	38.373	0	0	12.566	0	25.947
			550.129	27.693	1	0	9.07	0.715	0.364	5.513	22.975	0.321	26.024	0.883	106.582	38.347	0	0	12.69	0	26
			551.129	27.693	1	0	9.027	0.704	0.361	5.475	22.996	0.319	26.056	0.883	106.616	38.321	0	0	12.816	0	26.045
			552.129	27.693	1	0	8.982	0.697	0.359	5.44	23.003	0.317	26.072	0.882	106.642	38.309	0	0	12.892	0	26.069
			553.129	29.462	1	0	8.936	0.689	0.357	5.406	23.008	0.315	26.086	0.882	106.668	38.297	0	0	12.968	0	26.088
			554.129	30.77	1	0	8.915	0.686	0.356	5.393	23.001	0.314	26.098	0.881	106.671	38.299	0	0	12.988	0	26.122
			555.129	30.77	1	0	8.861	0.684	0.354	5.366	22.973	0.312	26.084	0.881	106.673	38.301	0	0	12.959	0	26.091
			556.129	30.77	1	0	8.808	0.681	0.352	5.338	22.945	0.31	26.07	0.88	106.675	38.304	0	0	12.931	0	26.061
			557.129	26.308	1	0	8.714	0.679	0.349	5.286	22.915	0.307	26.057	0.879	106.678	38.306	0	0	12.844	0	26.031
			558.129	26.308	1	0	8.652	0.681	0.347	5.257	22.887	0.305	26.028	0.879	106.648	38.326	0	0	12.709	0	25.99
			559.129	24.847	1	0	8.515	0.677	0.342	5.18	22.845	0.3	26.007	0.878	106.635	38.335	0	0	12.585	0	25.95
			560.129	24.847	1	0	8.462	0.679	0.34	5.153	22.827	0.299	25.989	0.878	106.607	38.354	0	0	12.464	0	25.933
			561.129	24.847	1	0	8.395	0.679	0.338	5.114	22.819	0.296	25.991	0.878	106.586	38.368	0	0	12.364	0	25.96
			562.129	25.154	1	0	8.285	0.677	0.333	5.047	22.812	0.292	26.007	0.877	106.57	38.378	0	0	12.24	0	26.017
			563.129	25.154	1	0	8.265	0.677	0.332	5.036	22.812	0.291	26.017	0.877	106.553	38.386	0	0	12.207	0	26.053
			564.129	24.154	1	0	8.232	0.679	0.331	5.014	22.823	0.29	26.044	0.876	106.53	38.4	0	0	12.123	0	26.144
			565.129	24.154	1	0	8.199	0.681	0.33	4.993	22.834	0.289	26.074	0.876	106.507	38.414	0	0	12.041	0	26.239
			566.129	24.154	1	0	8.172	0.683	0.328	4.974	22.854	0.287	26.113	0.875	106.484	38.428	0	0	11.969	0	26.358
			567.129	25.616	1	0	8.146	0.685	0.327	4.955	22.874	0.286	26.153	0.875	106.46	38.442	0	0	11.897	0	26.481
			568.129	25.616	1	0	8.12	0.687	0.326	4.935	22.896	0.285	26.195	0.874	106.437	38.456	0	0	11.827	0	26.606
			569.129	25.616	1	0	8.083	0.688	0.324	4.909	22.918	0.283	26.241	0.873	106.419	38.472	0	0	11.744	0	26.744
			570.129	23.308	1	0	8.038	0.69	0.322	4.874	22.956	0.281	26.306	0.873	106.4	38.489	0	0	11.65	0	26.929
			571.129	23.308	1	0	7.994	0.692	0.319	4.841	22.996	0.279	26.372	0.872	106.382	38.505	0	0	11.56	0	27.116
			572.129	23.308	1	0	7.951	0.693	0.317	4.807	23.038	0.276	26.441	0.871	106.363	38.521	0	0	11.47	0	27.311
			573.129	22.154	1	0	7.956	0.694	0.317	4.805	23.06	0.276	26.462	0.871	106.356	38.521	0	0	11.472	0	27.362
			574.129	22.154	1	0	7.961	0.694	0.317	4.804	23.083	0.276	26.483	0.872	106.349	38.521	0	0	11.474	0	27.413
			575.129	22.154	1	0	7.993	0.694	0.318	4.824	23.08	0.278	26.473	0.872	106.342	38.521	0	0	11.515	0	27.388
			576.129	23.231	1	0	8.025	0.694	0.32	4.844	23.078	0.279	26.464	0.872	106.335	38.521	0	0	11.556	0	27.365
			577.129	23.231	1	0	8.057	0.695	0.321	4.863	23.08	0.28	26.451	0.873	106.328	38.514	0	0	11.599	0	27.325
			578.129	23.77	1	0	8.112	0.694	0.324	4.904	23.039	0.283	26.383	0.873	106.337	38.503	0	0	11.685	0	27.141
			579.129	23.77	1	0	8.167	0.694	0.326	4.946	23	0.285	26.319	0.874	106.347	38.491	0	0	11.773	0	26.965
			580.129	23.77	1	0	8.172	0.695	0.327	4.952	22.99	0.286	26.303	0.874	106.335	38.503	0	0	11.756	0	26.942
			581.129	24.693	1	0	8.2	0.684	0.326	4.939	23.098	0.285	26.424	0.874	106.347	38.445	0	0	11.987	0	27.153
			582.129	24.693	1	0	8.192	0.679	0.325	4.917	23.162	0.284	26.491	0.874	106.347	38.421	0	0	12.06	0	27.281
			583.129	24.693	1	0	8.187	0.678	0.324	4.913	23.162	0.284	26.487	0.874	106.342	38.417	0	0	12.082	0	27.265
			584.129	25.308	1	0	8.166	0.67	0.322	4.88	23.234	0.282	26.563	0.875	106.349	38.378	0	0	12.19	0	27.389
			585.129	25.308	1	0	8.145	0.662	0.32	4.848	23.305	0.28	26.637	0.875	106.356	38.34	0	0	12.3	0	27.509
			586.129	25.462	1	0	8.184	0.659	0.321	4.865	23.323	0.281	26.67	0.874	106.34	38.325	0	0	12.422	0	27.565
			587.129	25.462	1	0	8.224	0.655	0.322	4.882	23.343	0.282	26.705	0.874	106.323	38.311	0	0	12.547	0	27.625
			588.129	26.078	1	0	8.246	0.652	0.323	4.887	23.368	0.282	26.745	0.874	106.306	38.297	0	0	12.644	0	27.699
			589.129	26.078	1	0	8.285	0.648	0.323	4.9	23.404	0.282	26.802	0.873	106.313	38.27	0	0	12.782	0	27.793
			590.129	28.001	1	0	8.325	0.644	0.324	4.913	23.443	0.283	26.862	0.873	106.321	38.244	0	0	12.922	0	27.892
			591.129	28.001	1	0	8.34	0.643	0.325	4.92	23.45	0.283	26.876	0.872	106.292	38.244	0	0	12.968	0	27.926
			592.129	27.77	1	0	8.338	0.642	0.325	4.92	23.441	0.283	26.876	0.872	106.263	38.244	0	0	12.987	0	27.924
			593.129	31.693	1	0	8.337	0.641	0.325	4.92	23.432	0.283	26.875	0.872	106.234	38.244	0	0	13.006	0	27.922
			594.129	31.693	1	0	8.327	0.642	0.324	4.916	23.425	0.283	26.867	0.872	106.196	38.253	0	0	12.968	0	27.918
			595.13	23.616	1	0	8.194	0.644	0.321	4.865	23.302	0.28	26.723	0.872	106.119	38.273	0	0	12.717	0	27.605
			596.129	23.616	1	0	8.194	0.644	0.321	4.865	23.302	0.28	26.723	0.872	106.119	38.273	0	0	12.717	0	27.605
			597.129	20.693	1	0	8.117	0.645	0.319	4.833	23.241	0.278	26.65	0.872	106.081	38.282	0	0	12.578	0	27.447
			598.13	20.693	1	0	8.068	0.658	0.318	4.821	23.2	0.277	26.599	0.872	106.028	38.301	0	0	12.263	0	27.359
			599.13	20.693	1	0	8.04	0.663	0.317	4.811	23.186	0.277	26.589	0.872	106.006	38.301	0	0	12.122	0	27.337
			600.13	25.924	1	0	8.026	0.669	0.317	4.806	23.185	0.277	26.592	0.872	105.982	38.301	0	0	12.003	0	27.344
			601.13	25.924	1	0	8.01	0.674	0.317	4.799	23.185	0.276	26.597	0.872	105.958	38.301	0	0	11.883	0	27.357
			602.13	24.078	1	0	7.994	0.679	0.316	4.793	23.186	0.276	26.602	0.872	105.934	38.301	0	0	11.766	0	27.372
			603.13	24.078	1	0	7.959	0.687	0.316	4.783	23.156	0.275	26.579	0.871	105.874	38.333	0	0	11.584	0	27.363
			604.13	24.078	1	0	7.903	0.693	0.314	4.763	23.106	0.274	26.533	0.871	105.812	38.373	0	0	11.408	0	27.311
			605.13	23.231	1	0	7.834	0.698	0.312	4.73	23.08	0.272	26.514	0.87	105.75	38.414	0	0	11.217	0	27.327
			606.13	23.231	1	0	7.767	0.704	0.31	4.697	23.06	0.27	26.502	0.87	105.687	38.455	0	0	11.032	0	27.358
			607.13	23.231	1	0	7.723	0.71	0.309	4.677	23.048	0.268	26.509	0.869	105.627	38.503	0	0	10.879	0	27.448
			608.13	23.231	1	0	7.658	0.716	0.306	4.63	23.1	0.265	26.592	0.869	105.567	38.551	0	0	10.699	0	27.72
			609.13	19.847	1	0	7.596	0.722	0.303	4.584	23.159	0.263	26.684	0.868	105.508	38.599	0	0	10.525	0	28.011
			610.13	19.847	1	0	7.581	0.722	0.302	4.578	23.145	0.262	26.679	0.868	105.495	38.595	0	0	10.502	0	27.995
			611.13	19.847	1	0	7.524	0.737	0.301	4.568	23.063	0.261	26.608	0.867	105.402	38.671	0	0	10.21	0	27.93
			612.13	23.77	1	0	7.51	0.745	0.302	4.579	22.983	0.262	26.537	0.866	105.349	38.707	0	0	10.087	0	27.809
			613.13	23.77	1	0	7.487	0.744	0.301	4.566	22.973	0.261	26.534	0.866	105.342	38.7	0	0	10.062	0	27.793
			614.13	23.77	1	0	7.462	0.751	0.302	4.57	22.895	0.261	26.463	0.865	105.291	38.735	0	0	9.93	0	27.668
			615.13	24.539	1	0	7.438	0.759	0.302	4.574	22.818	0.261	26.394	0.865	105.24	38.769	0	0	9.801	0	27.545
			616.13	24.539	1	0	7.389	0.762	0.3	4.545	22.822	0.259	26.403	0.864	105.212	38.781	0	0	9.696	0	27.583
			617.13	24.539	1	0	7.359	0.767	0.299	4.527	22.832	0.258	26.424	0.864	105.179	38.795	0	0	9.594	0	27.653
			618.13	24.539	1	0	7.342	0.772	0.298	4.521	22.823	0.258	26.423	0.864	105.147	38.809	0	0	9.51	0	27.668
			619.13	23.001	1	0	7.332	0.777	0.298	4.519	22.815	0.258	26.421	0.863	105.114	38.823	0	0	9.437	0	27.681
			620.13	23.001	1	0	7.323	0.782	0.298	4.517	22.806	0.257	26.42	0.863	105.082	38.837	0	0	9.365	0	27.694
			621.13	23.001	1	0	7.325	0.784	0.298	4.52	22.802	0.257	26.431	0.863	105.084	38.825	0	0	9.342	0	27.704
			622.13	24.616	1	0	7.328	0.786	0.299	4.523	22.797	0.257	26.443	0.862	105.086	38.814	0	0	9.32	0	27.713
			623.13	24.616	1	0	7.322	0.79	0.298	4.522	22.789	0.257	26.435	0.862	105.114	38.783	0	0	9.273	0	27.644
			624.13	24.616	1	0	7.315	0.793	0.298	4.522	22.782	0.257	26.427	0.862	105.142	38.753	0	0	9.226	0	27.576
			625.13	22.385	1	0	7.344	0.796	0.3	4.542	22.776	0.258	26.42	0.862	105.17	38.723	0	0	9.224	0	27.511
			626.13	22.385	1	0	7.367	0.799	0.301	4.559	22.767	0.259	26.414	0.862	105.198	38.693	0	0	9.215	0	27.447
			627.13	22.385	1	0	7.389	0.803	0.302	4.576	22.758	0.26	26.408	0.862	105.226	38.663	0	0	9.205	0	27.382
			628.13	21.308	1	0	7.376	0.801	0.302	4.568	22.751	0.26	26.404	0.862	105.242	38.633	0	0	9.208	0	27.327
			629.13	21.308	1	0	7.362	0.799	0.301	4.561	22.744	0.259	26.399	0.862	105.258	38.602	0	0	9.21	0	27.272
			630.13	21.308	1	0	7.348	0.797	0.3	4.553	22.737	0.259	26.402	0.861	105.261	38.584	0	0	9.214	0	27.252
			631.13	21.308	1	0	7.326	0.796	0.3	4.54	22.73	0.258	26.405	0.861	105.265	38.565	0	0	9.208	0	27.232
			632.13	23.078	1	0	7.305	0.794	0.299	4.527	22.722	0.257	26.408	0.86	105.27	38.547	0	0	9.202	0	27.213
			633.13	23.078	1	0	7.288	0.791	0.298	4.517	22.716	0.256	26.41	0.86	105.272	38.534	0	0	9.212	0	27.202
			634.13	23.77	1	0	7.255	0.789	0.297	4.497	22.706	0.255	26.41	0.86	105.277	38.515	0	0	9.191	0	27.173
			635.13	23.77	1	0	7.239	0.789	0.296	4.488	22.705	0.255	26.422	0.859	105.284	38.486	0	0	9.17	0	27.158
			636.13	23.77	1	0	7.223	0.79	0.296	4.478	22.704	0.254	26.434	0.859	105.292	38.457	0	0	9.149	0	27.144
			637.13	23.77	1	0	7.207	0.79	0.295	4.469	22.704	0.253	26.446	0.858	105.299	38.428	0	0	9.128	0	27.131
			638.13	23.078	1	0	7.196	0.79	0.294	4.461	22.708	0.253	26.466	0.858	105.311	38.395	0	0	9.114	0	27.128
			639.13	23.078	1	0	7.184	0.789	0.294	4.453	22.713	0.252	26.486	0.858	105.323	38.361	0	0	9.101	0	27.127
			640.13	23.078	1	0	7.173	0.789	0.293	4.444	22.717	0.251	26.507	0.857	105.335	38.328	0	0	9.087	0	27.125
			641.13	22.539	1	0	7.193	0.792	0.294	4.46	22.707	0.252	26.496	0.857	105.349	38.318	0	0	9.082	0	27.082
			642.13	22.539	1	0	7.213	0.795	0.295	4.476	22.696	0.253	26.486	0.857	105.364	38.309	0	0	9.078	0	27.038
			643.13	22.539	1	0	7.233	0.797	0.296	4.491	22.685	0.254	26.475	0.857	105.378	38.299	0	0	9.073	0	26.994
			644.13	22.539	1	0	7.253	0.798	0.298	4.509	22.662	0.255	26.445	0.857	105.361	38.301	0	0	9.092	0	26.921
			645.13	22.539	1	0	7.272	0.798	0.299	4.526	22.639	0.256	26.415	0.857	105.344	38.304	0	0	9.112	0	26.85
			646.13	22.539	1	0	7.292	0.799	0.3	4.543	22.616	0.257	26.385	0.857	105.328	38.306	0	0	9.131	0	26.78
			647.13	22.539	1	0	7.313	0.799	0.301	4.561	22.594	0.258	26.357	0.857	105.311	38.309	0	0	9.152	0	26.711
			648.131	21.539	1	0	7.321	0.796	0.302	4.573	22.552	0.259	26.288	0.858	105.287	38.309	0	0	9.192	0	26.542
			649.131	21.539	1	0	7.311	0.795	0.302	4.574	22.513	0.259	26.239	0.858	105.27	38.321	0	0	9.2	0	26.438
			650.131	21.539	1	0	7.302	0.793	0.302	4.575	22.475	0.259	26.19	0.858	105.253	38.333	0	0	9.207	0	26.334
			651.131	21.539	1	0	7.292	0.791	0.302	4.576	22.436	0.259	26.141	0.858	105.236	38.345	0	0	9.215	0	26.23
			652.131	23.385	1	0	7.28	0.79	0.302	4.575	22.399	0.259	26.092	0.858	105.22	38.357	0	0	9.22	0	26.124
			653.131	23.385	1	0	7.277	0.787	0.302	4.579	22.365	0.259	26.061	0.858	105.177	38.388	0	0	9.25	0	26.099
			654.131	23.385	1	0	7.275	0.784	0.302	4.583	22.331	0.259	26.031	0.858	105.133	38.419	0	0	9.281	0	26.073
			655.131	24.77	1	0	7.272	0.781	0.303	4.587	22.297	0.26	26.001	0.858	105.09	38.45	0	0	9.311	0	26.047
			656.131	24.77	1	0	7.268	0.781	0.303	4.589	22.278	0.26	25.98	0.857	105.069	38.467	0	0	9.307	0	26.021
			657.131	24.77	1	0	7.264	0.781	0.303	4.59	22.258	0.26	25.96	0.857	105.047	38.484	0	0	9.302	0	25.994
			658.131	23.924	1	0	7.261	0.781	0.303	4.592	22.239	0.26	25.94	0.857	105.025	38.5	0	0	9.298	0	25.968
			659.131	23.924	1	0	7.251	0.781	0.303	4.59	22.218	0.26	25.92	0.857	105.004	38.517	0	0	9.286	0	25.943
			660.131	23.924	1	0	7.242	0.781	0.303	4.589	22.196	0.26	25.892	0.857	104.997	38.522	0	0	9.273	0	25.88
			661.131	24.001	1	0	7.232	0.781	0.303	4.587	22.175	0.26	25.865	0.857	104.989	38.527	0	0	9.259	0	25.817
			662.131	24.001	1	0	7.253	0.782	0.304	4.606	22.152	0.261	25.837	0.857	104.951	38.536	0	0	9.271	0	25.758
			663.131	24.001	1	0	7.269	0.785	0.305	4.619	22.145	0.261	25.83	0.857	104.926	38.54	0	0	9.264	0	25.74
			664.131	23.924	1	0	7.301	0.786	0.306	4.643	22.127	0.263	25.808	0.857	104.889	38.549	0	0	9.29	0	25.697
			665.131	23.924	1	0	7.345	0.787	0.309	4.676	22.106	0.265	25.784	0.857	104.852	38.558	0	0	9.331	0	25.649
			666.131	23.924	1	0	7.39	0.788	0.311	4.71	22.086	0.266	25.763	0.857	104.815	38.568	0	0	9.373	0	25.605
			667.131	23.693	1	0	7.435	0.79	0.313	4.743	22.069	0.268	25.743	0.857	104.778	38.577	0	0	9.415	0	25.566
			668.131	23.693	1	0	7.435	0.786	0.313	4.744	22.052	0.268	25.731	0.857	104.736	38.584	0	0	9.461	0	25.552
			669.131	23.693	1	0	7.434	0.782	0.313	4.746	22.035	0.268	25.72	0.857	104.694	38.591	0	0	9.506	0	25.537
			670.131	23.693	1	0	7.466	0.778	0.315	4.774	21.991	0.27	25.679	0.856	104.652	38.598	0	0	9.595	0	25.446
			671.131	22.77	1	0	7.485	0.774	0.316	4.794	21.946	0.271	25.637	0.856	104.611	38.605	0	0	9.666	0	25.35
			672.131	22.77	1	0	7.485	0.765	0.316	4.795	21.923	0.271	25.63	0.855	104.587	38.581	0	0	9.78	0	25.306
			673.131	22.77	1	0	7.486	0.756	0.317	4.796	21.899	0.271	25.623	0.855	104.564	38.558	0	0	9.897	0	25.26
			674.131	22.308	1	0	7.495	0.749	0.317	4.799	21.894	0.27	25.642	0.854	104.569	38.523	0	0	10	0	25.261
			675.131	22.308	1	0	7.504	0.743	0.317	4.803	21.89	0.27	25.661	0.853	104.574	38.489	0	0	10.106	0	25.262
			676.131	22.308	1	0	7.533	0.739	0.319	4.826	21.854	0.271	25.643	0.852	104.56	38.465	0	0	10.199	0	25.183
			677.131	25.385	1	0	7.561	0.735	0.32	4.85	21.82	0.273	25.626	0.851	104.546	38.442	0	0	10.292	0	25.106
			678.131	25.385	1	0	7.589	0.731	0.322	4.873	21.786	0.274	25.611	0.851	104.532	38.419	0	0	10.387	0	25.033
			679.131	25.385	1	0	7.601	0.727	0.322	4.882	21.774	0.274	25.618	0.85	104.513	38.396	0	0	10.46	0	25.019
			680.131	26.77	1	0	7.62	0.723	0.323	4.891	21.78	0.274	25.645	0.849	104.499	38.361	0	0	10.539	0	25.038
			681.131	26.77	1	0	7.632	0.723	0.323	4.896	21.786	0.274	25.658	0.849	104.5	38.342	0	0	10.56	0	25.041
			682.131	26.77	1	0	7.66	0.716	0.324	4.908	21.796	0.275	25.702	0.848	104.471	38.291	0	0	10.7	0	25.081
			683.131	23.616	1	0	7.623	0.714	0.323	4.895	21.747	0.274	25.668	0.847	104.485	38.268	0	0	10.673	0	24.958
			684.131	23.616	1	0	7.638	0.714	0.324	4.903	21.752	0.274	25.684	0.847	104.486	38.246	0	0	10.702	0	24.965
			685.131	27.847	1	0	7.6	0.712	0.323	4.889	21.701	0.273	25.649	0.846	104.5	38.222	0	0	10.673	0	24.838
			686.131	27.847	1	0	7.555	0.71	0.322	4.872	21.646	0.272	25.61	0.845	104.522	38.198	0	0	10.634	0	24.698
			687.131	24.924	1	0	7.469	0.705	0.319	4.838	21.534	0.269	25.52	0.844	104.541	38.189	0	0	10.589	0	24.451
			688.131	24.924	1	0	7.505	0.703	0.321	4.86	21.533	0.27	25.555	0.843	104.518	38.171	0	0	10.682	0	24.514
			689.131	24.462	1	0	7.526	0.699	0.322	4.873	21.525	0.271	25.563	0.842	104.498	38.16	0	0	10.769	0	24.521
			690.131	24.462	1	0	7.571	0.696	0.323	4.899	21.532	0.272	25.606	0.841	104.474	38.141	0	0	10.878	0	24.605
			691.131	27.693	1	0	7.618	0.693	0.325	4.925	21.542	0.273	25.651	0.84	104.45	38.121	0	0	10.99	0	24.695
			692.131	27.693	1	0	7.635	0.69	0.326	4.933	21.55	0.273	25.69	0.839	104.426	38.102	0	0	11.059	0	24.768
			693.131	27.693	1	0	7.615	0.686	0.325	4.92	21.536	0.272	25.704	0.838	104.433	38.078	0	0	11.093	0	24.771
			694.131	25.308	1	0	7.594	0.682	0.324	4.908	21.521	0.271	25.719	0.837	104.44	38.054	0	0	11.128	0	24.772
			695.131	25.308	1	0	7.573	0.678	0.323	4.895	21.506	0.27	25.733	0.836	104.447	38.03	0	0	11.163	0	24.773
			696.132	25.308	1	0	7.558	0.678	0.322	4.882	21.519	0.269	25.788	0.834	104.457	38.011	0	0	11.148	0	24.886
			697.131	25.308	1	0	7.558	0.678	0.322	4.882	21.519	0.269	25.788	0.834	104.457	38.011	0	0	11.148	0	24.886
			698.131	21.616	1	0	7.599	0.678	0.324	4.908	21.521	0.27	25.808	0.834	104.462	38.002	0	0	11.212	0	24.922
			699.132	21.616	1	0	7.674	0.68	0.327	4.95	21.557	0.272	25.861	0.834	104.488	37.987	0	0	11.282	0	25.035
			700.132	21.077	1	0	7.637	0.678	0.325	4.918	21.584	0.271	25.898	0.833	104.512	37.975	0	0	11.271	0	25.113
			701.132	21.077	1	0	7.6	0.675	0.323	4.886	21.612	0.269	25.936	0.833	104.536	37.963	0	0	11.261	0	25.192
			702.131	21.077	1	0	7.6	0.675	0.323	4.886	21.612	0.269	25.936	0.833	104.536	37.963	0	0	11.261	0	25.192
			703.131	26.308	1	0	7.563	0.678	0.321	4.861	21.625	0.267	25.946	0.833	104.541	37.982	0	0	11.161	0	25.248
			704.132	26.308	1	0	7.494	0.683	0.318	4.814	21.654	0.265	25.97	0.834	104.553	38.021	0	0	10.973	0	25.368
			705.132	26.308	1	0	7.492	0.688	0.318	4.814	21.66	0.265	25.978	0.834	104.527	38.05	0	0	10.895	0	25.431
			706.132	23.462	1	0	7.469	0.689	0.316	4.792	21.694	0.264	26.021	0.834	104.519	38.066	0	0	10.836	0	25.567
			707.132	23.462	1	0	7.458	0.691	0.316	4.781	21.721	0.263	26.059	0.834	104.512	38.083	0	0	10.795	0	25.69
			708.132	23.462	1	0	7.448	0.693	0.315	4.769	21.748	0.262	26.098	0.833	104.505	38.1	0	0	10.755	0	25.815
			709.132	23.462	1	0	7.445	0.692	0.314	4.762	21.773	0.262	26.126	0.833	104.531	38.105	0	0	10.757	0	25.892
			710.132	25.77	1	0	7.442	0.692	0.314	4.754	21.797	0.262	26.154	0.833	104.558	38.11	0	0	10.759	0	25.97
			711.132	25.77	1	0	7.474	0.689	0.315	4.773	21.796	0.263	26.15	0.834	104.557	38.106	0	0	10.847	0	25.956
			712.132	30.693	1	0	7.481	0.691	0.315	4.778	21.798	0.263	26.155	0.833	104.591	38.119	0	0	10.828	0	25.988
			713.132	30.693	1	0	7.561	0.688	0.318	4.815	21.859	0.265	26.221	0.834	104.579	38.112	0	0	10.984	0	26.144
			714.132	23.001	1	0	7.545	0.684	0.317	4.797	21.878	0.264	26.264	0.833	104.525	38.127	0	0	11.03	0	26.275
			715.132	23.001	1	0	7.578	0.68	0.317	4.798	21.96	0.264	26.377	0.833	104.46	38.138	0	0	11.147	0	26.574
			716.132	23.001	1	0	7.619	0.676	0.317	4.802	22.048	0.264	26.499	0.832	104.388	38.15	0	0	11.277	0	26.89
			717.132	21.077	1	0	7.677	0.671	0.317	4.803	22.2	0.264	26.688	0.832	104.299	38.16	0	0	11.444	0	27.363
			718.132	21.077	1	0	7.595	0.665	0.313	4.747	22.197	0.261	26.689	0.832	104.258	38.181	0	0	11.422	0	27.397
			719.132	21.077	1	0	7.531	0.661	0.311	4.708	22.183	0.258	26.684	0.831	104.223	38.194	0	0	11.388	0	27.404
			720.132	24.462	1	0	7.451	0.656	0.307	4.655	22.182	0.255	26.688	0.831	104.184	38.215	0	0	11.367	0	27.442
			721.132	24.462	1	0	7.372	0.65	0.304	4.602	22.182	0.252	26.693	0.831	104.144	38.236	0	0	11.347	0	27.481
			722.132	25.924	1	0	7.32	0.651	0.302	4.581	22.127	0.251	26.64	0.831	104.049	38.284	0	0	11.248	0	27.429
			723.132	25.924	1	0	7.269	0.652	0.301	4.561	22.074	0.25	26.59	0.83	103.954	38.333	0	0	11.15	0	27.382
			724.132	24.154	1	0	7.218	0.653	0.3	4.54	22.023	0.249	26.543	0.83	103.859	38.382	0	0	11.054	0	27.342
			725.132	24.154	1	0	7.168	0.654	0.298	4.52	21.974	0.247	26.499	0.829	103.763	38.431	0	0	10.959	0	27.307
			726.132	27.155	1	0	7.045	0.652	0.295	4.468	21.837	0.244	26.359	0.828	103.671	38.465	0	0	10.812	0	27.018
			727.132	27.155	1	0	6.924	0.649	0.291	4.416	21.708	0.241	26.228	0.828	103.578	38.5	0	0	10.669	0	26.749
			728.132	27.155	1	0	6.768	0.646	0.286	4.333	21.617	0.236	26.147	0.827	103.485	38.535	0	0	10.469	0	26.6
			729.132	21.693	1	0	6.617	0.644	0.28	4.25	21.541	0.232	26.086	0.826	103.392	38.57	0	0	10.277	0	26.499
			730.132	21.693	1	0	6.609	0.654	0.281	4.253	21.529	0.232	26.1	0.825	103.311	38.602	0	0	10.103	0	26.588
			731.132	21.693	1	0	6.602	0.664	0.281	4.257	21.518	0.231	26.115	0.824	103.23	38.635	0	0	9.935	0	26.675
			732.132	17.924	1	0	6.594	0.675	0.281	4.26	21.506	0.231	26.129	0.823	103.148	38.667	0	0	9.772	0	26.76
			733.132	17.924	1	0	6.621	0.685	0.283	4.287	21.489	0.233	26.131	0.822	103.067	38.7	0	0	9.665	0	26.815
			734.132	17.924	1	0	6.648	0.695	0.285	4.314	21.47	0.234	26.13	0.822	102.986	38.732	0	0	9.561	0	26.86
			735.132	17.924	1	0	6.674	0.706	0.286	4.341	21.449	0.235	26.126	0.821	102.905	38.765	0	0	9.458	0	26.897
			736.132	17.924	1	0	6.676	0.714	0.287	4.346	21.449	0.235	26.145	0.82	102.856	38.788	0	0	9.35	0	26.977
			737.132	20.231	1	0	6.646	0.718	0.286	4.332	21.432	0.234	26.142	0.82	102.793	38.821	0	0	9.255	0	27.018
			738.132	20.231	1	0	6.608	0.72	0.284	4.306	21.44	0.233	26.167	0.819	102.754	38.836	0	0	9.182	0	27.103
			739.132	20.231	1	0	6.569	0.726	0.283	4.285	21.436	0.232	26.181	0.819	102.668	38.885	0	0	9.047	0	27.211
			740.132	20.231	1	0	6.542	0.732	0.282	4.273	21.421	0.231	26.186	0.818	102.577	38.93	0	0	8.936	0	27.287
			741.132	17.616	1	0	6.512	0.736	0.281	4.257	21.416	0.23	26.203	0.817	102.502	38.961	0	0	8.846	0	27.373
			742.132	17.616	1	0	6.47	0.742	0.279	4.225	21.451	0.228	26.271	0.817	102.418	39.007	0	0	8.715	0	27.607
			743.132	17.616	1	0	6.429	0.749	0.277	4.193	21.49	0.226	26.345	0.816	102.334	39.052	0	0	8.588	0	27.853
			744.132	17.616	1	0	6.389	0.755	0.275	4.162	21.534	0.224	26.424	0.815	102.251	39.098	0	0	8.464	0	28.113
			745.132	23.539	1	0	6.387	0.763	0.275	4.171	21.5	0.224	26.378	0.815	102.231	39.117	0	0	8.374	0	28.025
			746.132	23.539	1	0	6.386	0.771	0.276	4.18	21.467	0.225	26.332	0.815	102.212	39.136	0	0	8.286	0	27.935
			747.132	23.539	1	0	6.385	0.779	0.276	4.189	21.434	0.225	26.286	0.815	102.193	39.155	0	0	8.2	0	27.845
			748.132	25.308	1	0	6.427	0.787	0.279	4.234	21.36	0.228	26.193	0.815	102.164	39.174	0	0	8.171	0	27.637
			749.132	25.308	1	0	6.469	0.794	0.282	4.28	21.287	0.23	26.101	0.816	102.135	39.194	0	0	8.142	0	27.428
			750.132	25.308	1	0	6.51	0.802	0.285	4.325	21.214	0.233	26.009	0.816	102.107	39.213	0	0	8.113	0	27.219
			751.132	25.308	1	0	6.541	0.807	0.288	4.361	21.148	0.235	25.932	0.816	102.059	39.239	0	0	8.104	0	27.059
			752.132	22.231	1	0	6.572	0.812	0.29	4.397	21.083	0.237	25.856	0.815	102.011	39.266	0	0	8.094	0	26.9
			753.133	22.231	1	0	6.623	0.807	0.293	4.436	21.05	0.239	25.81	0.816	102.03	39.261	0	0	8.205	0	26.78
			754.132	22.231	1	0	6.623	0.807	0.293	4.436	21.05	0.239	25.81	0.816	102.03	39.261	0	0	8.205	0	26.78
			755.132	22.308	1	0	6.648	0.805	0.294	4.455	21.036	0.24	25.79	0.816	102.039	39.258	0	0	8.26	0	26.727
			756.133	22.308	1	0	6.737	0.801	0.298	4.517	21.019	0.243	25.771	0.816	102.027	39.273	0	0	8.406	0	26.704
			757.133	22.308	1	0	6.801	0.8	0.301	4.56	21.019	0.245	25.776	0.815	102.006	39.289	0	0	8.499	0	26.743
			758.133	22.308	1	0	6.867	0.799	0.304	4.603	21.024	0.248	25.786	0.815	101.984	39.306	0	0	8.593	0	26.795
			759.133	23.078	1	0	6.943	0.798	0.307	4.652	21.027	0.25	25.796	0.815	101.963	39.323	0	0	8.7	0	26.849
			760.133	23.078	1	0	6.952	0.792	0.308	4.663	20.992	0.251	25.764	0.815	101.908	39.352	0	0	8.782	0	26.817
			761.133	23.078	1	0	6.961	0.785	0.308	4.673	20.958	0.251	25.733	0.814	101.852	39.381	0	0	8.865	0	26.785
			762.133	24.847	1	0	6.973	0.777	0.309	4.684	20.929	0.252	25.711	0.814	101.821	39.385	0	0	8.979	0	26.744
			763.133	24.847	1	0	6.967	0.768	0.309	4.684	20.894	0.251	25.682	0.814	101.79	39.39	0	0	9.07	0	26.684
			764.133	24.847	1	0	6.967	0.76	0.31	4.69	20.85	0.252	25.644	0.813	101.721	39.395	0	0	9.172	0	26.601
			765.133	23.385	1	0	6.968	0.751	0.31	4.696	20.806	0.252	25.606	0.813	101.651	39.4	0	0	9.277	0	26.515
			766.133	23.385	1	0	6.968	0.743	0.31	4.702	20.762	0.252	25.567	0.812	101.581	39.405	0	0	9.383	0	26.428
			767.133	23.385	1	0	6.991	0.738	0.312	4.726	20.712	0.253	25.53	0.811	101.517	39.407	0	0	9.477	0	26.337
			768.133	23.078	1	0	6.999	0.735	0.313	4.739	20.674	0.254	25.5	0.811	101.47	39.408	0	0	9.524	0	26.264
			769.133	23.078	1	0	7.046	0.728	0.316	4.781	20.611	0.256	25.451	0.81	101.418	39.412	0	0	9.679	0	26.146
			770.133	23.078	1	0	7.077	0.723	0.317	4.811	20.562	0.257	25.413	0.809	101.385	39.414	0	0	9.787	0	26.053
			771.133	24.154	1	0	7.089	0.721	0.319	4.826	20.527	0.258	25.383	0.809	101.373	39.415	0	0	9.837	0	25.976
			772.133	24.154	1	0	7.144	0.717	0.322	4.876	20.465	0.26	25.329	0.808	101.35	39.401	0	0	9.964	0	25.817
			773.133	24.154	1	0	7.201	0.713	0.325	4.927	20.409	0.262	25.282	0.807	101.326	39.387	0	0	10.095	0	25.673
			774.133	25.154	1	0	7.268	0.71	0.329	4.985	20.346	0.265	25.228	0.806	101.31	39.373	0	0	10.24	0	25.512
			775.133	25.154	1	0	7.33	0.706	0.333	5.039	20.291	0.268	25.184	0.806	101.285	39.366	0	0	10.378	0	25.386
			776.133	25.154	1	0	7.382	0.701	0.335	5.071	20.294	0.269	25.207	0.805	101.299	39.331	0	0	10.53	0	25.397
			777.133	25.231	1	0	7.435	0.696	0.337	5.103	20.301	0.271	25.235	0.805	101.313	39.296	0	0	10.686	0	25.419
			778.133	25.231	1	0	7.471	0.691	0.338	5.125	20.295	0.272	25.245	0.804	101.326	39.261	0	0	10.818	0	25.396
			779.133	26.231	1	0	7.507	0.685	0.34	5.148	20.292	0.273	25.258	0.803	101.34	39.227	0	0	10.954	0	25.379
			780.133	26.231	1	0	7.545	0.68	0.341	5.17	20.29	0.274	25.274	0.803	101.354	39.192	0	0	11.093	0	25.368
			781.133	26.231	1	0	7.603	0.677	0.344	5.211	20.28	0.276	25.273	0.802	101.41	39.134	0	0	11.224	0	25.277
			782.133	25.924	1	0	7.663	0.675	0.347	5.251	20.274	0.278	25.275	0.802	101.466	39.076	0	0	11.358	0	25.196
			783.133	25.924	1	0	7.72	0.672	0.349	5.288	20.277	0.28	25.288	0.802	101.521	39.018	0	0	11.49	0	25.141
			784.133	26.847	1	0	7.783	0.669	0.352	5.326	20.285	0.282	25.308	0.802	101.577	38.96	0	0	11.63	0	25.107
			785.133	26.847	1	0	7.859	0.667	0.355	5.377	20.288	0.284	25.316	0.801	101.621	38.911	0	0	11.774	0	25.051
			786.133	26.847	1	0	7.96	0.666	0.36	5.452	20.262	0.288	25.289	0.801	101.665	38.862	0	0	11.957	0	24.906
			787.133	30.232	1	0	8.063	0.663	0.364	5.52	20.263	0.292	25.291	0.801	101.74	38.795	0	0	12.165	0	24.809
			788.133	30.232	1	0	8.148	0.657	0.367	5.561	20.307	0.294	25.34	0.801	101.844	38.716	0	0	12.404	0	24.818
			789.133	31.539	1	0	8.201	0.654	0.369	5.588	20.334	0.295	25.381	0.801	101.879	38.676	0	0	12.534	0	24.862
			790.133	31.539	1	0	8.281	0.648	0.371	5.624	20.38	0.297	25.432	0.801	101.987	38.594	0	0	12.775	0	24.87
			791.133	28.078	1	0	8.36	0.642	0.373	5.658	20.436	0.299	25.495	0.802	102.095	38.512	0	0	13.02	0	24.909
			792.133	28.078	1	0	8.442	0.636	0.376	5.691	20.497	0.301	25.566	0.802	102.203	38.431	0	0	13.274	0	24.967
			793.133	28.385	1	0	8.511	0.632	0.378	5.724	20.534	0.303	25.603	0.802	102.275	38.392	0	0	13.467	0	25.003
			794.133	28.385	1	0	8.582	0.628	0.38	5.757	20.574	0.305	25.646	0.802	102.347	38.354	0	0	13.666	0	25.052
			795.133	28.385	1	0	8.617	0.624	0.38	5.764	20.62	0.305	25.695	0.802	102.457	38.316	0	0	13.809	0	25.118
			796.133	29.77	1	0	8.653	0.62	0.381	5.771	20.667	0.306	25.746	0.803	102.567	38.277	0	0	13.956	0	25.188
			797.133	29.77	1	0	8.708	0.619	0.383	5.795	20.706	0.307	25.782	0.803	102.649	38.261	0	0	14.07	0	25.255
			798.133	29.155	1	0	8.813	0.619	0.386	5.845	20.777	0.31	25.847	0.804	102.713	38.237	0	0	14.243	0	25.382
			799.133	29.155	1	0	8.92	0.619	0.389	5.894	20.852	0.313	25.917	0.805	102.778	38.213	0	0	14.421	0	25.525
			800.133	31.001	1	0	8.971	0.613	0.389	5.89	20.967	0.313	26.046	0.805	102.814	38.165	0	0	14.628	0	25.77
			801.133	34.847	1	0	9.023	0.608	0.389	5.886	21.086	0.313	26.177	0.805	102.85	38.117	0	0	14.842	0	26.021
			802.133	34.847	1	0	9.084	0.603	0.389	5.887	21.206	0.313	26.314	0.806	102.913	38.069	0	0	15.074	0	26.281
			803.133	30.693	1	0	9.137	0.596	0.388	5.881	21.331	0.314	26.406	0.808	103.013	38.006	0	0	15.32	0	26.406
			804.134	30.693	1	0	9.242	0.584	0.387	5.868	21.577	0.314	26.581	0.812	103.208	37.882	0	0	15.825	0	26.626
			805.134	30.232	1	0	9.316	0.58	0.389	5.898	21.62	0.316	26.618	0.812	103.27	37.843	0	0	16.054	0	26.652
			806.134	30.232	1	0	9.406	0.578	0.393	5.952	21.626	0.319	26.615	0.813	103.291	37.834	0	0	16.267	0	26.627
			807.134	30.232	1	0	9.478	0.576	0.395	5.987	21.653	0.321	26.637	0.813	103.313	37.824	0	0	16.447	0	26.662
			808.134	30.232	1	0	9.546	0.574	0.397	6.021	21.68	0.323	26.66	0.813	103.335	37.815	0	0	16.623	0	26.701
			809.134	27.308	1	0	9.597	0.573	0.398	6.029	21.759	0.324	26.744	0.814	103.395	37.788	0	0	16.748	0	26.858
			810.134	27.308	1	0	9.648	0.572	0.399	6.038	21.84	0.324	26.829	0.814	103.455	37.762	0	0	16.876	0	27.018
			811.134	30.001	1	0	9.648	0.571	0.397	6.02	21.901	0.324	26.891	0.814	103.49	37.752	0	0	16.895	0	27.148
			812.134	33.462	1	0	9.748	0.575	0.4	6.066	21.978	0.327	26.945	0.816	103.526	37.745	0	0	16.941	0	27.271
			813.134	33.462	1	0	9.856	0.58	0.404	6.116	22.057	0.33	27.003	0.817	103.562	37.738	0	0	17.001	0	27.403
			814.134	26.231	1	0	9.991	0.584	0.408	6.185	22.127	0.334	27.048	0.818	103.598	37.731	0	0	17.106	0	27.504
			815.134	26.231	1	0	10.11	0.587	0.412	6.242	22.198	0.337	27.098	0.819	103.646	37.714	0	0	17.213	0	27.601
			816.134	27.001	1	0	10.185	0.591	0.414	6.274	22.264	0.34	27.14	0.82	103.694	37.697	0	0	17.246	0	27.678
			817.134	29.232	1	0	10.241	0.596	0.415	6.294	22.334	0.341	27.183	0.822	103.807	37.675	0	0	17.187	0	27.752
			818.134	29.232	1	0	10.321	0.604	0.419	6.342	22.373	0.344	27.196	0.823	103.889	37.666	0	0	17.082	0	27.779
			819.134	30.539	1	0	10.271	0.611	0.417	6.325	22.348	0.344	27.151	0.823	103.972	37.651	0	0	16.821	0	27.66
			820.134	36.232	1	0	10.24	0.619	0.417	6.317	22.338	0.343	27.113	0.824	104.051	37.641	0	0	16.552	0	27.566
			821.134	36.232	1	0	10.215	0.627	0.417	6.312	22.329	0.344	27.076	0.825	104.13	37.632	0	0	16.299	0	27.472
			822.134	33.462	1	0	10.19	0.635	0.416	6.307	22.321	0.344	27.041	0.825	104.209	37.623	0	0	16.054	0	27.38
			823.134	33.462	1	0	10.172	0.643	0.416	6.302	22.324	0.344	27.018	0.826	104.3	37.595	0	0	15.825	0	27.289
			824.134	29.693	1	0	10.558	0.688	0.422	6.391	22.994	0.351	27.602	0.833	104.587	37.535	0	0	15.357	0	28.575
			825.134	29.693	1	0	11.071	0.732	0.433	6.561	23.612	0.364	28.082	0.841	104.875	37.474	0	0	15.119	0	29.571
			826.134	27.078	1	0	11.569	0.777	0.444	6.732	24.162	0.377	28.487	0.848	105.163	37.414	0	0	14.889	0	30.363
			827.134	36.77	1	0	11.566	0.774	0.44	6.67	24.373	0.375	28.632	0.851	105.469	37.317	0	0	14.951	0	30.535
			828.134	36.77	1	0	11.522	0.77	0.435	6.586	24.582	0.371	28.769	0.854	105.801	37.219	0	0	14.961	0	30.687
			829.134	39.693	1	0	11.511	0.767	0.43	6.515	24.814	0.369	28.923	0.858	106.133	37.122	0	0	15.012	0	30.874
			830.134	39.693	1	0	11.511	0.762	0.426	6.461	25.01	0.367	29.064	0.861	106.46	37.01	0	0	15.103	0	31.009
			831.134	39.693	1	0	11.512	0.758	0.423	6.408	25.21	0.365	29.207	0.863	106.788	36.899	0	0	15.195	0	31.146
			832.134	37.924	1	0	11.478	0.753	0.418	6.338	25.398	0.362	29.334	0.866	107.089	36.787	0	0	15.241	0	31.247
			833.134	37.924	1	0	11.402	0.748	0.413	6.255	25.554	0.358	29.464	0.867	107.345	36.706	0	0	15.238	0	31.397
			834.134	29.462	1	0	11.41	0.753	0.414	6.271	25.518	0.36	29.366	0.869	107.461	36.732	0	0	15.16	0	31.23
			835.134	29.462	1	0	11.413	0.757	0.415	6.283	25.489	0.361	29.274	0.871	107.577	36.757	0	0	15.077	0	31.075
			836.134	29.462	1	0	11.4	0.759	0.413	6.258	25.565	0.361	29.244	0.874	107.723	36.759	0	0	15.02	0	31.016
			837.134	29.462	1	0	11.35	0.758	0.409	6.198	25.695	0.359	29.286	0.877	107.893	36.746	0	0	14.973	0	31.083
			838.134	29.462	1	0	11.372	0.764	0.408	6.185	25.816	0.359	29.343	0.88	108.043	36.711	0	0	14.879	0	31.15
			839.134	44.155	1	0	11.324	0.756	0.405	6.13	25.916	0.357	29.333	0.884	108.231	36.718	0	0	14.977	0	31.14
			840.134	54.155	1	0	11.32	0.751	0.402	6.097	26.034	0.356	29.387	0.886	108.38	36.678	0	0	15.066	0	31.195
			841.134	54.155	1	0	11.307	0.747	0.4	6.059	26.155	0.355	29.442	0.888	108.528	36.639	0	0	15.144	0	31.252
			842.134	20.231	1	0	11.383	0.752	0.401	6.083	26.241	0.358	29.465	0.891	108.661	36.618	0	0	15.141	0	31.268
			843.134	20.231	1	0	11.31	0.742	0.396	5.997	26.419	0.353	29.588	0.893	108.815	36.575	0	0	15.246	0	31.458
			844.134	22.385	1	0	11.245	0.733	0.391	5.927	26.549	0.35	29.665	0.895	108.92	36.57	0	0	15.336	0	31.609
			845.134	17.77	1	0	11.16	0.725	0.386	5.843	26.701	0.346	29.757	0.897	109.026	36.565	0	0	15.402	0	31.787
			846.134	17.77	1	0	11.075	0.716	0.38	5.76	26.856	0.342	29.848	0.9	109.131	36.56	0	0	15.469	0	31.963
			847.134	16.077	1	0	10.988	0.707	0.374	5.672	27.024	0.338	29.959	0.902	109.239	36.539	0	0	15.546	0	32.149
			848.134	16.077	1	0	10.907	0.696	0.369	5.588	27.19	0.333	30.074	0.904	109.282	36.522	0	0	15.679	0	32.348
			849.134	31.77	1	0	10.825	0.684	0.363	5.505	27.357	0.329	30.188	0.906	109.326	36.505	0	0	15.815	0	32.54
			850.134	32.385	1	0	10.886	0.676	0.364	5.51	27.456	0.33	30.254	0.908	109.342	36.51	0	0	16.103	0	32.667
			851.134	32.385	1	0	10.941	0.668	0.364	5.51	27.565	0.33	30.329	0.909	109.359	36.515	0	0	16.388	0	32.811
			852.134	26.847	1	0	10.998	0.659	0.364	5.509	27.679	0.331	30.408	0.91	109.376	36.519	0	0	16.683	0	32.961
			853.135	28.078	1	0	11.37	0.658	0.375	5.679	27.756	0.343	30.368	0.914	109.453	36.553	0	0	17.275	0	32.93
			854.134	28.078	1	0	11.37	0.658	0.375	5.679	27.756	0.343	30.368	0.914	109.453	36.553	0	0	17.275	0	32.93
			855.134	24.462	1	0	11.105	0.62	0.374	5.667	27.008	0.34	29.667	0.91	109.287	36.603	0	0	17.921	0	31.567
			856.134	23.693	1	0	10.514	0.581	0.363	5.504	26.157	0.329	28.867	0.906	109.122	36.654	0	0	18.091	0	29.93
			857.135	23.693	1	0	10.107	0.56	0.36	5.461	25.243	0.325	27.952	0.903	108.928	36.728	0	0	18.035	0	28.025
			858.135	26.155	1	0	10.298	0.578	0.368	5.581	25.249	0.333	27.916	0.904	108.899	36.752	0	0	17.812	0	28.014
			859.135	26.924	1	0	10.449	0.596	0.375	5.688	25.219	0.34	27.844	0.906	108.87	36.776	0	0	17.535	0	27.915
			860.135	26.924	1	0	10.63	0.62	0.384	5.825	25.153	0.349	27.718	0.907	108.844	36.838	0	0	17.148	0	27.75
			861.135	26.385	1	0	10.753	0.644	0.392	5.938	25.051	0.356	27.559	0.909	108.817	36.901	0	0	16.699	0	27.497
			862.135	25.154	1	0	10.896	0.668	0.4	6.062	24.951	0.364	27.403	0.911	108.791	36.963	0	0	16.315	0	27.236
			863.135	25.154	1	0	11.034	0.692	0.408	6.186	24.837	0.372	27.233	0.912	108.764	37.025	0	0	15.947	0	26.93
			864.135	30.308	1	0	11.075	0.706	0.41	6.208	24.889	0.374	27.231	0.914	108.882	36.977	0	0	15.677	0	26.844
			865.135	29.385	1	0	11.533	0.764	0.414	6.266	25.845	0.382	27.981	0.924	109.275	36.853	0	0	15.101	0	28.377
			866.135	29.385	1	0	11.959	0.821	0.417	6.324	26.7	0.389	28.613	0.933	109.669	36.728	0	0	14.566	0	29.561
			867.135	42.386	1	0	12.584	0.881	0.43	6.509	27.433	0.406	29.033	0.945	110.038	36.62	0	0	14.277	0	30.249
			868.135	42.386	1	0	13.092	0.929	0.439	6.648	28.038	0.419	29.371	0.955	110.35	36.539	0	0	14.095	0	30.788
			869.135	42.386	1	0	13.213	0.95	0.441	6.676	28.218	0.424	29.345	0.962	110.741	36.419	0	0	13.912	0	30.512
			870.135	29.232	1	0	13.261	0.961	0.442	6.691	28.281	0.427	29.245	0.967	111.057	36.368	0	0	13.801	0	30.195
			871.135	29.232	1	0	13.319	0.972	0.443	6.711	28.34	0.431	29.145	0.972	111.374	36.318	0	0	13.702	0	29.875
			872.135	38.616	1	0	13.281	0.966	0.44	6.664	28.447	0.429	29.153	0.976	111.608	36.26	0	0	13.75	0	29.81
			873.135	38.616	1	0	13.337	0.977	0.441	6.683	28.504	0.433	29.056	0.981	111.915	36.212	0	0	13.655	0	29.497
			874.135	38.616	1	0	13.386	0.986	0.441	6.686	28.612	0.435	29	0.987	112.268	36.126	0	0	13.572	0	29.213
			875.135	38.616	1	0	12.989	0.996	0.435	6.592	28.175	0.431	28.44	0.991	112.62	36.04	0	0	13.043	0	27.767
			876.135	35.001	1	0	12.622	1.005	0.429	6.499	27.789	0.427	27.934	0.995	112.973	35.954	0	0	12.553	0	26.389
			877.135	35.001	1	0	12.282	1.016	0.423	6.408	27.438	0.423	27.459	0.999	113.324	35.884	0	0	12.094	0	25.064
			878.135	35.001	1	0	12.296	1.056	0.423	6.415	27.502	0.426	27.315	1.007	113.739	35.789	0	0	11.639	0	24.416
			879.135	35.001	1	0	12.309	1.097	0.424	6.422	27.56	0.43	27.167	1.014	114.154	35.694	0	0	11.218	0	23.74
			880.135	41.232	1	0	12.3	1.135	0.422	6.396	27.701	0.432	27.082	1.023	114.595	35.578	0	0	10.832	0	23.185
			881.135	41.232	1	0	12.298	1.174	0.421	6.376	27.831	0.434	26.991	1.031	115.036	35.462	0	0	10.478	0	22.597
			882.135	55.001	1	0	12.431	1.212	0.423	6.403	28.057	0.44	26.968	1.04	115.477	35.346	0	0	10.258	0	22.186
			883.135	55.001	1	0	12.488	1.242	0.419	6.347	28.467	0.44	27.088	1.051	115.898	35.218	0	0	10.051	0	22.159
			884.135	26.693	1	0	12.543	1.273	0.415	6.291	28.878	0.441	27.202	1.062	116.318	35.091	0	0	9.853	0	22.111
			885.135	26.693	1	0	12.595	1.304	0.412	6.236	29.29	0.441	27.31	1.073	116.738	34.963	0	0	9.662	0	22.041
			886.135	26.693	1	0	12.744	1.334	0.413	6.263	29.533	0.447	27.318	1.081	117.158	34.835	0	0	9.551	0	21.7
			887.135	26.693	1	0	12.862	1.378	0.414	6.273	29.802	0.451	27.33	1.09	117.573	34.74	0	0	9.333	0	21.372
			888.135	26.693	1	0	12.898	1.413	0.411	6.223	30.157	0.452	27.434	1.099	117.866	34.687	0	0	9.13	0	21.411
			889.135	26.693	1	0	13.08	1.448	0.412	6.239	30.539	0.457	27.53	1.109	118.158	34.633	0	0	9.036	0	21.426
			890.135	12.154	1	0	13.259	1.482	0.413	6.254	30.91	0.462	27.616	1.119	118.451	34.58	0	0	8.945	0	21.41
			891.135	12.154	1	0	13.168	1.459	0.4	6.061	31.654	0.451	28.089	1.127	118.857	34.343	0	0	9.025	0	22.293
			892.135	12.154	1	0	13.108	1.436	0.389	5.891	32.397	0.441	28.559	1.134	119.263	34.107	0	0	9.128	0	23.133
			893.135	26.231	1	0	13.047	1.413	0.378	5.722	33.18	0.431	29.046	1.142	119.669	33.87	0	0	9.235	0	23.984
			894.135	26.231	1	0	12.918	1.39	0.366	5.539	33.913	0.421	29.478	1.15	120.075	33.633	0	0	9.295	0	24.665
			895.135	26.231	1	0	12.998	1.394	0.367	5.557	34.014	0.423	29.459	1.155	120.212	33.617	0	0	9.327	0	24.573
			896.135	26.231	1	0	12.793	1.362	0.361	5.472	33.968	0.417	29.392	1.156	120.228	33.601	0	0	9.395	0	24.5
			897.135	33.616	1	0	12.629	1.323	0.36	5.45	33.627	0.415	29.162	1.153	120.094	33.661	0	0	9.546	0	24.202
			898.135	33.616	1	0	12.43	1.284	0.36	5.452	33.038	0.414	28.748	1.149	119.96	33.721	0	0	9.68	0	23.436
			899.135	33.616	1	0	12.075	1.224	0.348	5.276	33.089	0.4	28.826	1.148	119.888	33.682	0	0	9.863	0	23.777
			900.135	33.616	1	0	12.112	1.217	0.35	5.303	33.013	0.401	28.795	1.146	119.852	33.63	0	0	9.955	0	23.625
			901.135	33.616	1	0	12.15	1.209	0.352	5.33	32.94	0.403	28.766	1.145	119.816	33.577	0	0	10.048	0	23.477
			902.135	30.77	1	0	12.238	1.211	0.356	5.401	32.745	0.407	28.661	1.143	119.809	33.522	0	0	10.109	0	23.099
			903.135	30.77	1	0	12.328	1.212	0.361	5.472	32.555	0.412	28.557	1.14	119.801	33.466	0	0	10.172	0	22.723
			904.135	41.001	1	0	12.326	1.203	0.359	5.445	32.703	0.409	28.723	1.139	119.823	33.38	0	0	10.242	0	23.003
			905.135	41.001	1	0	12.324	1.195	0.358	5.418	32.852	0.407	28.89	1.137	119.845	33.294	0	0	10.312	0	23.283
			906.135	8.308	1	0	12.637	1.187	0.361	5.47	33.353	0.41	29.377	1.135	119.866	33.207	0	0	10.648	0	24.338
			907.135	8.308	1	0	12.971	1.178	0.364	5.522	33.9	0.413	29.904	1.134	119.888	33.121	0	0	11.007	0	25.452
			908.135	8.308	1	0	13.204	1.166	0.364	5.516	34.526	0.412	30.494	1.132	119.837	33.068	0	0	11.324	0	26.744
			909.135	6.231	1	0	13.125	1.122	0.358	5.418	34.869	0.404	30.885	1.129	119.72	33.042	0	0	11.7	0	27.697
			910.135	37.847	1	0	13.021	1.078	0.351	5.316	35.182	0.395	31.251	1.126	119.602	33.016	0	0	12.083	0	28.563
			911.136	37.847	1	0	12.879	0.977	0.333	5.052	36.415	0.373	32.514	1.12	119.746	32.512	0	0	13.189	0	30.493
			912.136	55.386	1	0	12.612	0.926	0.322	4.871	36.854	0.359	33.014	1.116	119.818	32.26	0	0	13.619	0	31.123
			913.136	28.231	1	0	12.326	0.875	0.31	4.691	37.264	0.344	33.499	1.112	119.89	32.008	0	0	14.079	0	31.685
			914.136	30.77	1	0	11.957	0.828	0.299	4.525	37.33	0.331	33.728	1.107	119.641	31.994	0	0	14.441	0	32.142
			915.136	30.77	1	0	11.569	0.78	0.288	4.359	37.33	0.317	33.912	1.101	119.391	31.98	0	0	14.823	0	32.491
			916.136	37.462	1	0	11.135	0.733	0.276	4.189	37.197	0.303	33.985	1.095	119.142	31.965	0	0	15.191	0	32.616
			917.136	37.616	1	0	10.68	0.672	0.267	4.038	36.734	0.29	33.815	1.086	118.897	31.917	0	0	15.898	0	32.228
			918.136	22.539	1	0	10.169	0.609	0.256	3.882	36.037	0.276	33.456	1.077	118.593	31.84	0	0	16.691	0	31.408
			919.136	22.539	1	0	9.389	0.547	0.242	3.66	34.891	0.257	32.774	1.065	118.288	31.764	0	0	17.174	0	29.936
			920.136	20.077	1	0	8.586	0.484	0.227	3.44	33.442	0.238	31.839	1.05	117.984	31.687	0	0	17.732	0	27.878
			921.136	20.077	1	0	8.542	0.483	0.229	3.467	32.999	0.238	31.688	1.041	117.506	31.809	0	0	17.681	0	27.787
			922.136	11.308	1	0	8.498	0.482	0.231	3.495	32.563	0.238	31.538	1.033	117.029	31.932	0	0	17.631	0	27.696
			923.136	11.308	1	0	8.483	0.481	0.233	3.531	32.161	0.238	31.428	1.023	116.552	32.054	0	0	17.64	0	27.683
			924.136	10.693	1	0	8.554	0.48	0.236	3.581	31.968	0.24	31.488	1.015	116.075	32.176	0	0	17.828	0	27.993
			925.136	6.077	1	0	8.404	0.466	0.239	3.627	30.888	0.238	31.1	0.993	115.614	32.284	0	0	18.033	0	27.361
			926.136	6.077	1	0	8.556	0.476	0.25	3.795	30.142	0.245	30.816	0.978	115.171	32.505	0	0	17.975	0	27.204
			927.136	6.154	1	0	8.409	0.463	0.253	3.839	29.17	0.243	30.437	0.958	114.725	32.61	0	0	18.176	0	26.563
			928.136	6.154	1	0	8.137	0.449	0.249	3.772	28.611	0.233	30.593	0.935	114.28	32.714	0	0	18.11	0	26.984
			929.136	8.308	1	0	8.168	0.456	0.256	3.878	27.999	0.235	30.489	0.918	113.774	32.914	0	0	17.895	0	27.132
			930.136	8.308	1	0	7.947	0.464	0.253	3.836	27.598	0.229	30.484	0.905	113.268	33.113	0	0	17.142	0	27.47
			931.136	7.769	1	0	7.743	0.471	0.25	3.794	27.245	0.223	30.542	0.892	112.762	33.313	0	0	16.45	0	27.932
			932.136	7.769	1	0	7.457	0.469	0.245	3.709	26.824	0.215	30.584	0.877	112.228	33.515	0	0	15.89	0	28.323
			933.136	7.077	1	0	7.231	0.475	0.238	3.613	26.746	0.206	30.969	0.864	111.871	33.633	0	0	15.222	0	29.273
			934.136	7.077	1	0	7.155	0.49	0.238	3.613	26.576	0.204	31.059	0.856	111.485	33.782	0	0	14.597	0	29.737
			935.136	7.539	1	0	7.23	0.505	0.243	3.685	26.435	0.206	31.184	0.848	111.1	33.93	0	0	14.307	0	30.261
			936.136	12.462	1	0	7.32	0.521	0.249	3.772	26.243	0.209	31.204	0.841	110.715	34.079	0	0	14.064	0	30.58
			937.136	12.462	1	0	7.269	0.522	0.25	3.784	25.981	0.208	31.171	0.834	110.309	34.23	0	0	13.929	0	30.749
			938.136	13.847	1	0	7.322	0.527	0.254	3.852	25.743	0.211	31.011	0.83	109.972	34.348	0	0	13.893	0	30.643
			939.136	13.847	1	0	7.376	0.532	0.259	3.92	25.511	0.214	30.855	0.827	109.636	34.466	0	0	13.857	0	30.54
			940.136	44.847	1	0	7.417	0.538	0.263	3.978	25.303	0.216	30.709	0.824	109.299	34.585	0	0	13.798	0	30.454
			941.136	44.847	1	0	7.466	0.549	0.268	4.066	24.981	0.221	30.364	0.823	108.779	34.921	0	0	13.603	0	30.322
			942.136	44.847	1	0	7.545	0.564	0.276	4.179	24.638	0.227	29.982	0.822	108.224	35.288	0	0	13.379	0	30.154
			943.136	44.847	1	0	7.617	0.579	0.283	4.291	24.296	0.232	29.599	0.821	107.67	35.655	0	0	13.157	0	29.962
			944.136	44.847	1	0	7.718	0.594	0.292	4.421	23.954	0.239	29.215	0.82	107.115	36.021	0	0	12.993	0	29.746
			945.136	24.154	1	0	7.799	0.603	0.298	4.514	23.748	0.244	28.997	0.819	106.913	36.112	0	0	12.924	0	29.44
			946.136	24.154	1	0	7.899	0.61	0.304	4.607	23.591	0.249	28.823	0.818	106.632	36.247	0	0	12.953	0	29.281
			947.136	24.154	1	0	7.975	0.613	0.309	4.679	23.465	0.252	28.702	0.818	106.393	36.335	0	0	12.999	0	29.16
			948.136	22.539	1	0	8.079	0.624	0.316	4.784	23.287	0.258	28.516	0.817	106.167	36.436	0	0	12.954	0	28.922
			949.136	22.539	1	0	8.161	0.629	0.321	4.859	23.182	0.262	28.402	0.816	105.98	36.555	0	0	12.979	0	28.858
			950.136	33.77	1	0	8.244	0.634	0.326	4.934	23.082	0.266	28.292	0.816	105.793	36.675	0	0	13.004	0	28.802
			951.136	33.77	1	0	8.352	0.644	0.333	5.041	22.916	0.271	28.108	0.815	105.577	36.822	0	0	12.977	0	28.624
			952.136	22.001	1	0	8.416	0.652	0.338	5.117	22.78	0.275	27.943	0.815	105.416	36.958	0	0	12.917	0	28.466
			953.136	22.001	1	0	8.504	0.66	0.344	5.208	22.638	0.28	27.768	0.815	105.256	37.095	0	0	12.894	0	28.281
			954.136	22.001	1	0	8.57	0.667	0.349	5.29	22.484	0.285	27.578	0.815	105.095	37.232	0	0	12.839	0	28.057
			955.136	19.924	1	0	8.613	0.673	0.354	5.363	22.31	0.288	27.389	0.815	104.901	37.368	0	0	12.8	0	27.828
			956.136	19.924	1	0	8.491	0.663	0.345	5.227	22.535	0.281	27.645	0.815	104.968	37.292	0	0	12.805	0	28.3
			957.136	23.77	1	0	8.369	0.653	0.336	5.091	22.772	0.274	27.914	0.816	105.035	37.215	0	0	12.81	0	28.788
			958.136	23.77	1	0	8.222	0.643	0.326	4.939	23.024	0.266	28.221	0.816	105.061	37.141	0	0	12.798	0	29.35
			959.136	26.693	1	0	8.077	0.632	0.316	4.788	23.293	0.258	28.548	0.816	105.088	37.066	0	0	12.785	0	29.938
			960.137	26.693	1	0	7.921	0.61	0.303	4.598	23.705	0.248	29.066	0.816	105.141	36.918	0	0	12.983	0	30.781
			961.136	19.154	1	0	7.921	0.61	0.303	4.598	23.705	0.248	29.066	0.816	105.141	36.918	0	0	12.983	0	30.781
			962.136	19.154	1	0	7.911	0.599	0.301	4.56	23.83	0.245	29.235	0.815	105.167	36.843	0	0	13.2	0	31.001
			963.137	18.462	1	0	8.02	0.586	0.306	4.631	23.733	0.248	29.241	0.812	104.908	36.896	0	0	13.689	0	31.059
			964.137	18.462	1	0	8.105	0.575	0.31	4.702	23.575	0.251	29.144	0.809	104.685	36.966	0	0	14.084	0	30.936
			965.137	23.924	1	0	8.023	0.565	0.31	4.7	23.303	0.25	28.927	0.806	104.462	37.035	0	0	14.199	0	30.565
			966.137	23.924	1	0	7.842	0.545	0.304	4.599	23.186	0.244	28.891	0.803	104.328	37.013	0	0	14.383	0	30.404
			967.137	26.385	1	0	7.831	0.54	0.303	4.59	23.165	0.243	28.925	0.801	104.217	36.99	0	0	14.508	0	30.423
			968.137	26.385	1	0	7.819	0.534	0.302	4.582	23.143	0.242	28.959	0.799	104.107	36.966	0	0	14.636	0	30.439
			969.137	24.847	1	0	7.947	0.537	0.312	4.726	22.821	0.249	28.558	0.799	103.841	37.03	0	0	14.788	0	29.712
			970.137	24.154	1	0	8.103	0.541	0.322	4.879	22.557	0.257	28.233	0.799	103.555	37.095	0	0	14.991	0	29.125
			971.137	24.154	1	0	8.164	0.531	0.324	4.912	22.528	0.26	28.084	0.802	103.5	36.958	0	0	15.361	0	28.58
			972.137	21.77	1	0	8.194	0.519	0.325	4.92	22.508	0.261	27.958	0.805	103.481	36.79	0	0	15.799	0	28.022
			973.137	21.77	1	0	8.226	0.506	0.325	4.928	22.489	0.263	27.834	0.808	103.462	36.623	0	0	16.262	0	27.462
			974.137	21.77	1	0	8.053	0.493	0.319	4.828	22.4	0.258	27.695	0.809	103.462	36.455	0	0	16.335	0	26.86
			975.137	18.308	1	0	7.924	0.487	0.313	4.745	22.389	0.254	27.624	0.81	103.531	36.328	0	0	16.28	0	26.488
			976.137	18.308	1	0	7.78	0.476	0.309	4.678	22.234	0.25	27.407	0.811	103.457	36.169	0	0	16.345	0	25.718
			977.137	28.77	1	0	7.682	0.472	0.305	4.627	22.168	0.248	27.27	0.813	103.452	36.052	0	0	16.282	0	25.21
			978.137	28.77	1	0	7.566	0.466	0.3	4.551	22.166	0.245	27.21	0.815	103.522	35.938	0	0	16.229	0	24.876
			979.137	33.385	1	0	7.482	0.462	0.297	4.506	22.108	0.243	27.084	0.816	103.517	35.824	0	0	16.188	0	24.392
			980.137	33.385	1	0	7.967	0.514	0.308	4.668	23.045	0.252	28.136	0.819	103.638	35.799	0	0	15.493	0	26.915
			981.137	18.385	1	0	8.511	0.562	0.322	4.88	23.791	0.265	28.924	0.823	103.787	35.748	0	0	15.145	0	28.662
			982.137	20.77	1	0	9.032	0.61	0.336	5.093	24.402	0.278	29.552	0.826	103.935	35.696	0	0	14.813	0	29.982
			983.137	20.77	1	0	8.962	0.601	0.33	5.007	24.593	0.273	29.75	0.827	104.232	35.497	0	0	14.908	0	30.074
			984.137	43.924	1	0	8.958	0.603	0.33	5.001	24.619	0.273	29.769	0.827	104.21	35.452	0	0	14.864	0	30.047
			985.137	43.155	1	0	8.829	0.587	0.319	4.84	24.999	0.265	30.15	0.829	104.859	35.098	0	0	15.05	0	30.253
			986.137	25.001	1	0	8.832	0.587	0.32	4.844	24.991	0.265	30.124	0.83	104.905	35.093	0	0	15.036	0	30.195
			987.137	25.001	1	0	8.835	0.588	0.32	4.848	24.982	0.266	30.098	0.83	104.952	35.088	0	0	15.021	0	30.138
			988.137	25.001	1	0	8.86	0.59	0.321	4.864	24.978	0.267	30.059	0.831	105.038	35.081	0	0	15.019	0	30.051
			989.137	11.462	1	0	8.885	0.592	0.322	4.88	24.975	0.268	30.019	0.832	105.124	35.074	0	0	15.018	0	29.964
			990.137	11.462	1	0	8.943	0.594	0.325	4.921	24.942	0.27	29.955	0.833	105.154	35.079	0	0	15.05	0	29.845
			991.137	11.462	1	0	9.054	0.597	0.329	4.983	24.946	0.274	29.944	0.833	105.184	35.084	0	0	15.171	0	29.835
			992.137	11.462	1	0	9.134	0.599	0.332	5.026	24.964	0.277	29.947	0.834	105.214	35.088	0	0	15.239	0	29.851
			993.137	11.462	1	0	9.13	0.594	0.33	5.002	25.049	0.276	30.007	0.835	105.307	35.037	0	0	15.36	0	29.888
			994.137	11.462	1	0	9.16	0.592	0.331	5.012	25.073	0.276	30.021	0.835	105.388	34.989	0	0	15.47	0	29.837
			995.137	43.847	1	0	9.139	0.59	0.329	4.992	25.103	0.275	30.03	0.836	105.472	34.94	0	0	15.494	0	29.777
			996.137	57.386	1	0	9.112	0.588	0.328	4.969	25.136	0.274	30.04	0.837	105.555	34.891	0	0	15.51	0	29.719
			997.137	57.386	1	0	9.182	0.594	0.333	5.042	24.994	0.278	29.874	0.837	105.553	34.931	0	0	15.45	0	29.452
			998.137	12.923	1	0	9.218	0.601	0.337	5.099	24.841	0.282	29.69	0.837	105.548	34.97	0	0	15.336	0	29.145
			999.138	12.462	1	0	9.151	0.607	0.332	5.031	25.017	0.278	29.846	0.838	105.81	34.874	0	0	15.065	0	29.327
			1000.14	12.462	1	0	9.151	0.607	0.332	5.031	25.017	0.278	29.846	0.838	105.81	34.874	0	0	15.065	0	29.327
			1001.14	24.77	1	0	9.051	0.607	0.326	4.94	25.202	0.273	30.08	0.838	106.018	34.809	0	0	14.905	0	29.704
			1002.14	24.77	1	0	9.042	0.619	0.328	4.968	25.084	0.273	30.103	0.833	105.997	34.946	0	0	14.601	0	29.978
			1003.14	24.308	1	0	9.008	0.626	0.328	4.967	25.021	0.272	30.183	0.829	105.956	35.078	0	0	14.379	0	30.35
			1004.14	24.308	1	0	8.975	0.634	0.328	4.967	24.96	0.27	30.265	0.825	105.915	35.21	0	0	14.164	0	30.725
			1005.14	28.155	1	0	9.119	0.641	0.335	5.069	24.877	0.275	30.262	0.822	105.855	35.342	0	0	14.229	0	30.925
			1006.14	28.155	1	0	9.264	0.648	0.341	5.171	24.801	0.28	30.263	0.819	105.795	35.474	0	0	14.295	0	31.134
			1007.14	25.001	1	0	9.327	0.65	0.343	5.193	24.868	0.28	30.432	0.817	105.812	35.522	0	0	14.357	0	31.542
			1008.14	25.001	1	0	9.393	0.651	0.344	5.216	24.939	0.281	30.605	0.815	105.829	35.57	0	0	14.425	0	31.952
			1009.14	30.308	1	0	9.46	0.653	0.346	5.239	25.011	0.281	30.779	0.813	105.846	35.618	0	0	14.493	0	32.361
			1010.14	30.308	1	0	9.553	0.656	0.349	5.289	25.03	0.283	30.905	0.81	105.757	35.738	0	0	14.555	0	32.782
			1011.14	29.77	1	0	9.161	0.602	0.338	5.127	24.556	0.273	30.476	0.806	105.539	35.766	0	0	15.219	0	31.914
			1012.14	29.77	1	0	8.56	0.548	0.321	4.87	23.91	0.257	29.882	0.8	105.32	35.795	0	0	15.632	0	30.659
			1013.14	29.77	1	0	7.926	0.493	0.304	4.613	23.078	0.242	29.068	0.794	105.102	35.824	0	0	16.068	0	28.868
			1014.14	28.539	1	0	7.931	0.499	0.307	4.657	22.907	0.243	28.974	0.791	104.615	36.054	0	0	15.889	0	29.035
			1015.14	29.232	1	0	8.039	0.515	0.318	4.813	22.556	0.25	28.653	0.787	103.867	36.462	0	0	15.61	0	29.019
			1016.14	29.232	1	0	8.016	0.517	0.317	4.805	22.538	0.249	28.689	0.786	103.728	36.488	0	0	15.506	0	29.141
			1017.14	24.924	1	0	7.993	0.519	0.317	4.797	22.521	0.248	28.727	0.784	103.589	36.515	0	0	15.404	0	29.264
			1018.14	24.924	1	0	8.016	0.522	0.318	4.82	22.497	0.249	28.763	0.782	103.409	36.558	0	0	15.345	0	29.413
			1019.14	27.001	1	0	8.038	0.526	0.32	4.842	22.472	0.249	28.798	0.78	103.229	36.601	0	0	15.286	0	29.56
			1020.14	27.001	1	0	8.019	0.529	0.319	4.834	22.471	0.248	28.86	0.779	103.107	36.632	0	0	15.174	0	29.742
			1021.14	14.847	1	0	8.001	0.531	0.319	4.826	22.47	0.247	28.923	0.777	102.984	36.663	0	0	15.064	0	29.925
			1022.14	15	1	0	7.972	0.532	0.317	4.808	22.48	0.246	28.992	0.775	102.91	36.668	0	0	14.979	0	30.077
			1023.14	15	1	0	7.943	0.533	0.316	4.789	22.491	0.245	29.063	0.774	102.836	36.673	0	0	14.895	0	30.233
			1024.14	19.077	1	0	7.913	0.532	0.314	4.754	22.564	0.242	29.204	0.773	102.773	36.675	0	0	14.886	0	30.517
			1025.14	19.077	1	0	7.883	0.53	0.311	4.718	22.637	0.24	29.348	0.771	102.711	36.678	0	0	14.878	0	30.803
			1026.14	18.231	1	0	7.865	0.526	0.31	4.693	22.688	0.239	29.448	0.77	102.642	36.663	0	0	14.957	0	30.968
			1027.14	18.231	1	0	7.847	0.522	0.308	4.668	22.739	0.237	29.549	0.77	102.572	36.649	0	0	15.037	0	31.132
			1028.14	18.231	1	0	7.818	0.518	0.306	4.634	22.796	0.235	29.662	0.769	102.502	36.635	0	0	15.095	0	31.318
			1029.14	25.078	1	0	7.79	0.512	0.304	4.609	22.809	0.234	29.716	0.768	102.395	36.637	0	0	15.201	0	31.402
			1030.14	25.078	1	0	7.819	0.514	0.306	4.635	22.774	0.235	29.677	0.767	102.35	36.653	0	0	15.208	0	31.356
			1031.14	23.539	1	0	7.833	0.511	0.307	4.648	22.738	0.235	29.671	0.766	102.208	36.669	0	0	15.327	0	31.355
			1032.14	23.539	1	0	7.847	0.508	0.308	4.66	22.703	0.235	29.666	0.765	102.067	36.685	0	0	15.447	0	31.354
			1033.14	27.77	1	0	7.863	0.505	0.309	4.678	22.642	0.236	29.629	0.764	101.967	36.671	0	0	15.561	0	31.249
			1034.14	27.77	1	0	7.884	0.503	0.31	4.702	22.575	0.237	29.579	0.763	101.9	36.657	0	0	15.687	0	31.121
			1035.14	26.924	1	0	7.886	0.5	0.311	4.712	22.516	0.237	29.542	0.762	101.832	36.643	0	0	15.776	0	31.017
			1036.14	26.924	1	0	7.864	0.497	0.31	4.694	22.528	0.236	29.603	0.761	101.786	36.618	0	0	15.819	0	31.088
			1037.14	22.154	1	0	7.925	0.5	0.313	4.747	22.46	0.238	29.528	0.761	101.665	36.674	0	0	15.853	0	31.031
			1038.14	22.154	1	0	8.005	0.5	0.317	4.804	22.424	0.241	29.459	0.761	101.6	36.65	0	0	16	0	30.866
			1039.14	24.924	1	0	8.108	0.501	0.322	4.882	22.352	0.245	29.34	0.762	101.535	36.627	0	0	16.193	0	30.6
			1040.14	24.924	1	0	8.186	0.499	0.326	4.934	22.319	0.248	29.265	0.763	101.573	36.534	0	0	16.398	0	30.313
			1041.14	25.924	1	0	8.297	0.502	0.334	5.058	22.08	0.254	28.995	0.762	101.429	36.585	0	0	16.536	0	29.852
			1042.14	25.924	1	0	8.387	0.504	0.34	5.15	21.935	0.259	28.837	0.761	101.285	36.636	0	0	16.63	0	29.612
			1043.14	24.693	1	0	8.478	0.507	0.346	5.242	21.797	0.263	28.688	0.76	101.141	36.688	0	0	16.726	0	29.387
			1044.14	24.693	1	0	8.549	0.51	0.35	5.304	21.739	0.266	28.65	0.759	101.043	36.715	0	0	16.76	0	29.36
			1045.14	27.539	1	0	8.578	0.508	0.351	5.324	21.724	0.266	28.668	0.758	101.004	36.699	0	0	16.877	0	29.367
			1046.14	31.155	1	0	8.614	0.506	0.353	5.347	21.709	0.267	28.683	0.757	100.964	36.683	0	0	17.009	0	29.37
			1047.14	31.155	1	0	8.67	0.503	0.355	5.377	21.708	0.268	28.716	0.756	100.939	36.648	0	0	17.238	0	29.374
			1048.14	27.847	1	0	8.761	0.499	0.359	5.436	21.681	0.271	28.717	0.755	100.913	36.613	0	0	17.541	0	29.312
			1049.14	28.616	1	0	8.808	0.494	0.361	5.468	21.643	0.272	28.701	0.754	100.927	36.562	0	0	17.814	0	29.186
			1050.14	28.616	1	0	8.817	0.491	0.361	5.468	21.644	0.272	28.705	0.754	100.96	36.515	0	0	17.972	0	29.11
			1051.14	24.078	1	0	8.989	0.491	0.375	5.689	21.208	0.282	28.195	0.752	100.936	36.491	0	0	18.325	0	27.997
			1052.14	23.308	1	0	9.167	0.49	0.39	5.909	20.82	0.293	27.741	0.751	100.912	36.467	0	0	18.693	0	26.971
			1053.14	23.847	1	0	9.408	0.492	0.407	6.161	20.501	0.305	27.371	0.749	100.84	36.469	0	0	19.126	0	26.146
			1054.14	27.308	1	0	9.48	0.493	0.412	6.248	20.379	0.309	27.24	0.748	100.768	36.471	0	0	19.216	0	25.854
			1055.14	27.308	1	0	9.5	0.495	0.417	6.317	20.208	0.312	27.042	0.747	100.696	36.474	0	0	19.2	0	25.403
			1056.14	38.616	1	0	9.52	0.496	0.421	6.386	20.04	0.315	26.848	0.746	100.624	36.476	0	0	19.183	0	24.953
			1057.14	32.693	1	0	9.606	0.514	0.425	6.44	20.137	0.318	26.953	0.747	100.716	36.483	0	0	18.698	0	25.258
			1058.14	32.693	1	0	9.687	0.531	0.429	6.494	20.22	0.321	27.038	0.748	100.807	36.491	0	0	18.236	0	25.51
			1059.14	28.078	1	0	9.867	0.549	0.435	6.595	20.357	0.326	27.183	0.749	100.898	36.498	0	0	17.984	0	25.897
			1060.14	28.078	1	0	10.043	0.566	0.442	6.696	20.477	0.331	27.308	0.75	100.989	36.505	0	0	17.739	0	26.229
			1061.14	28.77	1	0	10.054	0.567	0.441	6.686	20.534	0.331	27.347	0.751	101.116	36.469	0	0	17.727	0	26.264
			1062.14	28.308	1	0	10.02	0.568	0.439	6.653	20.572	0.33	27.363	0.752	101.277	36.433	0	0	17.637	0	26.248
			1063.14	32.77	1	0	9.988	0.569	0.437	6.62	20.612	0.329	27.38	0.753	101.437	36.397	0	0	17.55	0	26.234
			1064.14	32.77	1	0	9.968	0.573	0.436	6.601	20.643	0.328	27.389	0.754	101.579	36.388	0	0	17.405	0	26.244
			1065.14	60.54	1	0	9.948	0.58	0.434	6.571	20.723	0.328	27.427	0.756	101.795	36.368	0	0	17.16	0	26.313
			1066.14	60.54	1	0	9.99	0.583	0.435	6.595	20.747	0.329	27.417	0.757	101.881	36.371	0	0	17.127	0	26.298
			1067.14	60.54	1	0	10.023	0.584	0.436	6.608	20.779	0.33	27.424	0.758	101.96	36.371	0	0	17.155	0	26.315
			1068.14	35.386	1	0	10.009	0.588	0.437	6.614	20.743	0.331	27.368	0.758	101.982	36.452	0	0	17.034	0	26.315
			1069.14	35.386	1	0	9.968	0.591	0.435	6.598	20.72	0.33	27.331	0.758	102.003	36.534	0	0	16.867	0	26.358
			1070.14	35.386	1	0	9.927	0.595	0.434	6.574	20.723	0.329	27.322	0.758	102.02	36.611	0	0	16.696	0	26.46
			1071.14	34.155	1	0	9.862	0.594	0.427	6.476	20.897	0.325	27.483	0.76	102.224	36.539	0	0	16.604	0	26.724
			1072.14	34.155	1	0	9.816	0.593	0.423	6.405	21.028	0.322	27.592	0.762	102.428	36.467	0	0	16.543	0	26.865
			1073.14	40.078	1	0	9.871	0.599	0.423	6.414	21.136	0.324	27.608	0.766	102.615	36.431	0	0	16.492	0	26.852
			1074.14	40.078	1	0	9.951	0.603	0.426	6.453	21.196	0.328	27.556	0.769	102.754	36.419	0	0	16.504	0	26.717
			1075.14	26.078	1	0	10.062	0.607	0.43	6.516	21.239	0.332	27.477	0.773	102.893	36.407	0	0	16.567	0	26.517
			1076.14	26.078	1	0	10.107	0.607	0.43	6.512	21.344	0.333	27.513	0.776	103.097	36.332	0	0	16.653	0	26.484
			1077.14	26.155	1	0	10.191	0.608	0.432	6.547	21.414	0.337	27.496	0.779	103.286	36.277	0	0	16.758	0	26.359
			1078.14	24.924	1	0	10.312	0.615	0.44	6.661	21.319	0.344	27.24	0.783	103.399	36.292	0	0	16.779	0	25.78
			1079.14	24.924	1	0	10.434	0.621	0.447	6.776	21.227	0.352	26.996	0.786	103.512	36.306	0	0	16.8	0	25.217
			1080.14	27.77	1	0	10.53	0.622	0.452	6.852	21.19	0.356	26.891	0.788	103.52	36.323	0	0	16.931	0	24.988
			1081.14	27.77	1	0	10.505	0.622	0.445	6.74	21.488	0.353	27.115	0.792	103.608	36.332	0	0	16.888	0	25.549
			1082.14	25.231	1	0	10.48	0.622	0.438	6.63	21.796	0.349	27.344	0.797	103.696	36.342	0	0	16.845	0	26.111
			1083.14	24.847	1	0	10.361	0.622	0.425	6.445	22.166	0.341	27.646	0.802	103.784	36.351	0	0	16.65	0	26.835
			1084.14	24.847	1	0	10.405	0.622	0.424	6.42	22.346	0.341	27.769	0.805	103.873	36.36	0	0	16.718	0	27.133
			1085.14	23.693	1	0	10.449	0.622	0.422	6.395	22.529	0.341	27.893	0.808	103.961	36.37	0	0	16.786	0	27.43
			1086.14	23.693	1	0	10.563	0.63	0.422	6.395	22.801	0.343	28.091	0.812	104.116	36.377	0	0	16.77	0	27.896
			1087.14	21.847	1	0	10.698	0.624	0.426	6.456	22.854	0.347	28.076	0.814	104.121	36.395	0	0	17.147	0	27.886
			1088.14	34.001	1	0	10.84	0.618	0.43	6.517	22.917	0.351	28.076	0.816	104.126	36.414	0	0	17.541	0	27.909
			1089.14	34.001	1	0	10.896	0.612	0.432	6.541	22.931	0.353	28.011	0.819	104.13	36.432	0	0	17.802	0	27.786
			1090.14	37.77	1	0	10.882	0.609	0.432	6.552	22.853	0.354	27.88	0.82	104.037	36.504	0	0	17.864	0	27.597
			1091.14	28.155	1	0	11.018	0.62	0.44	6.662	22.796	0.36	27.807	0.82	103.914	36.604	0	0	17.768	0	27.595
			1092.14	33.539	1	0	11.152	0.631	0.447	6.772	22.738	0.366	27.732	0.82	103.791	36.704	0	0	17.674	0	27.585
			1093.14	50.232	1	0	11.199	0.628	0.45	6.818	22.668	0.369	27.665	0.819	103.664	36.773	0	0	17.834	0	27.537
			1094.14	50.232	1	0	11.258	0.627	0.454	6.872	22.604	0.371	27.601	0.819	103.531	36.852	0	0	17.963	0	27.51
			1095.14	46.309	1	0	11.311	0.626	0.457	6.922	22.542	0.374	27.539	0.819	103.399	36.931	0	0	18.081	0	27.486
			1096.14	43.078	1	0	11.306	0.625	0.459	6.948	22.446	0.375	27.452	0.818	103.202	37.029	0	0	18.095	0	27.433
			1097.14	43.078	1	0	11.301	0.624	0.46	6.973	22.351	0.376	27.365	0.817	103.005	37.126	0	0	18.109	0	27.379
			1098.14	31.462	1	0	11.297	0.626	0.462	7.007	22.241	0.377	27.257	0.816	102.814	37.226	0	0	18.053	0	27.28
			1099.14	31.462	1	0	11.298	0.627	0.465	7.043	22.136	0.379	27.154	0.815	102.624	37.326	0	0	18.006	0	27.193
			1100.14	31.462	1	0	11.377	0.633	0.47	7.115	22.085	0.383	27.077	0.816	102.553	37.38	0	0	17.972	0	27.096
			1101.14	35.386	1	0	11.366	0.633	0.474	7.179	21.865	0.385	26.927	0.812	102.155	37.511	0	0	17.96	0	26.94
			1102.14	43.77	1	0	11.447	0.638	0.479	7.263	21.785	0.389	26.824	0.812	102.073	37.577	0	0	17.931	0	26.796
			1103.14	43.77	1	0	11.525	0.641	0.486	7.357	21.663	0.393	26.732	0.81	101.785	37.675	0	0	17.979	0	26.726
			1104.14	43.77	1	0	11.435	0.633	0.483	7.321	21.572	0.39	26.714	0.808	101.502	37.695	0	0	18.06	0	26.709
			1105.14	41.847	1	0	11.335	0.625	0.481	7.281	21.477	0.387	26.688	0.805	101.306	37.714	0	0	18.128	0	26.671
			1106.14	43.386	1	0	11.197	0.617	0.476	7.216	21.38	0.382	26.666	0.802	101.109	37.733	0	0	18.135	0	26.64
			1107.14	43.386	1	0	11.183	0.617	0.479	7.261	21.217	0.383	26.546	0.799	100.79	37.839	0	0	18.135	0	26.51
			1108.14	33.462	1	0	11.12	0.616	0.48	7.272	21.063	0.382	26.439	0.797	100.481	37.944	0	0	18.056	0	26.409
			1109.14	33.462	1	0	10.981	0.61	0.474	7.176	21.057	0.375	26.569	0.793	100.284	37.944	0	0	17.993	0	26.72
			1110.14	32.77	1	0	10.842	0.605	0.467	7.08	21.052	0.368	26.707	0.788	100.087	37.944	0	0	17.931	0	27.044
			1111.14	31.77	1	0	10.731	0.599	0.463	7.014	21.015	0.363	26.806	0.784	99.891	37.944	0	0	17.915	0	27.274
			1112.14	31.77	1	0	10.669	0.596	0.461	6.992	20.947	0.36	26.859	0.78	99.718	37.934	0	0	17.899	0	27.38
			1113.14	30.539	1	0	10.606	0.593	0.46	6.97	20.879	0.357	26.912	0.776	99.545	37.925	0	0	17.882	0	27.488
			1114.14	30.539	1	0	10.621	0.59	0.462	7.001	20.806	0.357	26.936	0.772	99.373	37.915	0	0	17.996	0	27.526
			1115.14	33.77	1	0	10.808	0.589	0.475	7.196	20.592	0.364	26.891	0.766	99.042	37.915	0	0	18.343	0	27.419
			1116.14	36.155	1	0	10.808	0.589	0.475	7.196	20.592	0.364	26.891	0.766	99.042	37.915	0	0	18.343	0	27.419
			1117.14	36.155	1	0	10.822	0.575	0.486	7.37	20.081	0.368	26.572	0.756	98.526	37.942	0	0	18.828	0	26.681
			1118.14	28.616	1	0	10.825	0.568	0.494	7.49	19.74	0.371	26.324	0.75	98.224	37.966	0	0	19.043	0	26.107
			1119.14	27.847	1	0	10.784	0.558	0.499	7.564	19.435	0.372	26.101	0.745	97.962	37.946	0	0	19.315	0	25.516
			1120.14	27.847	1	0	10.806	0.545	0.504	7.632	19.25	0.373	25.986	0.741	97.823	37.872	0	0	19.827	0	25.097
			1121.14	35.078	1	0	10.714	0.526	0.498	7.548	19.217	0.367	26.06	0.737	97.874	37.668	0	0	20.367	0	24.935
			1122.14	35.232	1	0	10.616	0.507	0.493	7.464	19.17	0.362	26.117	0.734	97.924	37.464	0	0	20.938	0	24.723
			1123.14	35.616	1	0	10.585	0.502	0.489	7.416	19.216	0.358	26.251	0.732	97.979	37.292	0	0	21.068	0	24.778
			1124.14	35.616	1	0	10.742	0.51	0.498	7.545	19.204	0.363	26.324	0.73	97.838	37.277	0	0	21.065	0	24.955
			1125.14	36.155	1	0	10.908	0.518	0.507	7.678	19.195	0.368	26.4	0.727	97.696	37.263	0	0	21.078	0	25.135
			1126.14	39.77	1	0	11.032	0.525	0.513	7.771	19.212	0.372	26.485	0.725	97.622	37.229	0	0	21.029	0	25.305
			1127.14	39.77	1	0	11.155	0.532	0.519	7.864	19.228	0.376	26.566	0.724	97.547	37.196	0	0	20.98	0	25.466
			1128.14	36.155	1	0	11.442	0.547	0.531	8.042	19.349	0.384	26.746	0.723	97.61	37.133	0	0	20.934	0	25.832
			1129.14	42.847	1	0	11.788	0.561	0.546	8.272	19.437	0.395	26.878	0.723	97.67	37.071	0	0	20.996	0	26.076
			1130.14	49.847	1	0	12.017	0.574	0.556	8.422	19.51	0.402	26.945	0.724	97.766	37.066	0	0	20.926	0	26.248
			1131.14	49.847	1	0	12.386	0.587	0.571	8.654	19.619	0.414	27.089	0.724	97.957	36.939	0	0	21.085	0	26.411
			1132.14	55.771	1	0	12.577	0.598	0.579	8.772	19.691	0.42	27.126	0.726	98.114	36.913	0	0	21.03	0	26.468
			1133.14	62.002	1	0	12.776	0.61	0.587	8.887	19.783	0.426	27.227	0.727	98.337	36.836	0	0	20.945	0	26.599
			1134.14	55.078	1	0	13.033	0.627	0.597	9.049	19.87	0.435	27.303	0.728	98.571	36.801	0	0	20.802	0	26.735
			1135.14	52.155	1	0	13.315	0.648	0.606	9.178	20.08	0.443	27.47	0.731	98.882	36.746	0	0	20.554	0	27.052
			1136.14	30.616	1	0	13.591	0.669	0.614	9.307	20.273	0.451	27.617	0.734	99.194	36.69	0	0	20.312	0	27.311
			1137.14	30.616	1	0	13.789	0.688	0.62	9.391	20.439	0.457	27.736	0.737	99.56	36.611	0	0	20.035	0	27.466
			1138.14	26.155	1	0	13.981	0.707	0.625	9.473	20.592	0.462	27.841	0.74	99.918	36.532	0	0	19.763	0	27.58
			1139.14	53.078	1	0	14.166	0.726	0.63	9.552	20.737	0.469	27.904	0.743	100.24	36.488	0	0	19.506	0	27.65
			1140.14	53.078	1	0	13.834	0.745	0.626	9.489	20.429	0.467	27.407	0.745	100.563	36.444	0	0	18.568	0	26.391
			1141.14	45.924	1	0	13.527	0.764	0.622	9.422	20.158	0.465	26.959	0.748	100.885	36.4	0	0	17.709	0	25.197
			1142.14	45.924	1	0	13.227	0.781	0.616	9.332	19.937	0.462	26.576	0.75	101.243	36.342	0	0	16.93	0	24.102
			1143.14	57.617	1	0	12.953	0.799	0.61	9.242	19.747	0.459	26.236	0.753	101.6	36.284	0	0	16.217	0	23.08
			1144.14	65.617	1	0	12.731	0.816	0.606	9.175	19.581	0.457	25.933	0.755	101.958	36.226	0	0	15.598	0	22.126
			1145.14	65.617	1	0	12.909	0.875	0.605	9.171	19.962	0.461	26.204	0.762	102.443	36.179	0	0	14.759	0	22.652
			1146.14	62.463	1	0	13.444	0.933	0.615	9.318	20.548	0.475	26.597	0.773	102.928	36.133	0	0	14.408	0	23.481
			1147.14	62.463	1	0	13.954	0.992	0.625	9.465	21.075	0.489	26.914	0.783	103.413	36.086	0	0	14.072	0	24.084
			1148.14	54.232	1	0	13.827	0.984	0.61	9.244	21.374	0.48	27.14	0.788	103.924	35.97	0	0	14.048	0	24.483
			1149.14	54.232	1	0	13.673	0.977	0.593	8.983	21.741	0.47	27.426	0.793	104.455	35.854	0	0	13.996	0	25.029
			1150.14	48.155	1	0	13.476	0.973	0.577	8.74	22.017	0.46	27.615	0.797	104.947	35.78	0	0	13.847	0	25.382
			1151.14	48.155	1	0	13.294	0.969	0.562	8.516	22.287	0.451	27.792	0.802	105.418	35.706	0	0	13.712	0	25.701
			1152.14	48.155	1	0	13.208	0.98	0.56	8.491	22.221	0.451	27.593	0.805	105.569	35.845	0	0	13.48	0	25.424
			1153.14	48.155	1	0	13.197	0.99	0.561	8.502	22.188	0.454	27.428	0.809	105.72	35.984	0	0	13.327	0	25.226
			1154.14	48.155	1	0	13.219	1.001	0.564	8.541	22.138	0.458	27.256	0.812	105.871	36.124	0	0	13.211	0	25.005
			1155.14	25.616	1	0	13.192	1.01	0.559	8.477	22.27	0.457	27.281	0.816	106.179	36.069	0	0	13.064	0	24.95
			1156.14	25.616	1	0	13.012	0.996	0.544	8.239	22.584	0.446	27.515	0.821	106.563	35.951	0	0	13.058	0	25.37
			1157.14	25.616	1	0	12.733	0.962	0.521	7.894	23.016	0.43	27.901	0.825	106.985	35.782	0	0	13.236	0	26.12
			1158.14	25.616	1	0	12.738	0.97	0.518	7.856	23.149	0.43	27.918	0.829	107.33	35.716	0	0	13.134	0	26.028
			1159.14	25.616	1	0	12.519	0.948	0.501	7.594	23.501	0.417	28.219	0.833	107.464	35.646	0	0	13.201	0	26.685
			1160.14	42.232	1	0	12.255	0.927	0.48	7.279	23.967	0.402	28.619	0.837	107.601	35.577	0	0	13.222	0	27.555
			1161.14	73.002	1	0	11.99	0.905	0.46	6.964	24.473	0.387	29.048	0.842	107.738	35.507	0	0	13.244	0	28.46
			1162.14	73.002	1	0	11.783	0.888	0.444	6.73	24.855	0.375	29.413	0.845	107.637	35.548	0	0	13.263	0	29.364
			1163.14	20.924	1	0	11.576	0.872	0.429	6.496	25.264	0.363	29.8	0.848	107.524	35.589	0	0	13.281	0	30.288
			1164.14	20.924	1	0	11.407	0.855	0.417	6.317	25.569	0.354	30.084	0.85	107.409	35.63	0	0	13.345	0	30.971
			1165.14	16.847	1	0	11.283	0.84	0.408	6.188	25.783	0.348	30.281	0.851	107.165	35.718	0	0	13.43	0	31.529
			1166.14	16.847	1	0	11.097	0.821	0.4	6.067	25.824	0.34	30.399	0.849	106.767	35.829	0	0	13.524	0	31.955
			1167.14	26.77	1	0	10.909	0.801	0.392	5.945	25.859	0.332	30.515	0.847	106.368	35.939	0	0	13.619	0	32.366
			1168.14	32.309	1	0	10.767	0.787	0.388	5.875	25.795	0.327	30.558	0.844	106.023	36.052	0	0	13.677	0	32.625
			1169.14	32.309	1	0	10.625	0.774	0.383	5.804	25.726	0.322	30.598	0.841	105.678	36.164	0	0	13.735	0	32.875
			1170.14	16.77	1	0	10.602	0.746	0.382	5.791	25.657	0.319	30.769	0.834	104.987	36.39	0	0	14.21	0	33.534
			1171.14	16.77	1	0	10.778	0.736	0.39	5.908	25.536	0.323	30.803	0.829	104.577	36.529	0	0	14.651	0	33.795
			1172.14	16.77	1	0	10.778	0.736	0.39	5.908	25.536	0.323	30.803	0.829	104.577	36.529	0	0	14.651	0	33.795
			1173.14	17.77	1	0	11.187	0.715	0.407	6.16	25.36	0.333	30.938	0.82	103.714	36.807	0	0	15.649	0	34.431
			1174.14	17.616	1	0	11.425	0.704	0.415	6.295	25.313	0.339	31.05	0.815	103.26	36.946	0	0	16.218	0	34.823
			1175.14	17.616	1	0	11.132	0.648	0.417	6.313	24.411	0.336	30.308	0.805	102.709	37.059	0	0	17.184	0	33.51
			1176.14	26.847	1	0	10.369	0.591	0.404	6.128	23.208	0.32	29.358	0.791	102.157	37.172	0	0	17.539	0	31.698
			1177.14	26.847	1	0	9.553	0.535	0.391	5.927	21.861	0.303	28.216	0.775	101.649	37.284	0	0	17.87	0	29.343
			1178.14	26.847	1	0	9.605	0.542	0.398	6.028	21.65	0.307	28.092	0.771	101.186	37.426	0	0	17.711	0	29.303
			1179.14	34.693	1	0	9.656	0.55	0.404	6.128	21.442	0.31	27.967	0.767	100.723	37.567	0	0	17.555	0	29.258
			1180.14	29.616	1	0	9.79	0.558	0.414	6.269	21.287	0.316	27.886	0.763	100.26	37.709	0	0	17.552	0	29.303
			1181.14	29.616	1	0	9.924	0.565	0.423	6.409	21.139	0.322	27.807	0.76	99.797	37.85	0	0	17.55	0	29.352
			1182.14	37.462	1	0	9.97	0.563	0.428	6.478	21.002	0.323	27.755	0.757	99.471	37.898	0	0	17.709	0	29.302
			1183.14	37.462	1	0	9.942	0.561	0.43	6.51	20.828	0.323	27.675	0.753	99.145	37.946	0	0	17.736	0	29.188
			1184.14	35.847	1	0	9.902	0.558	0.431	6.534	20.658	0.323	27.596	0.749	98.819	37.994	0	0	17.743	0	29.076
			1185.14	35.847	1	0	9.907	0.56	0.432	6.552	20.618	0.324	27.544	0.749	98.774	38.02	0	0	17.699	0	29.001
			1186.14	43.463	1	0	10.047	0.572	0.442	6.702	20.49	0.33	27.426	0.747	98.404	38.178	0	0	17.576	0	28.992
			1187.14	43.463	1	0	10.31	0.592	0.461	6.979	20.267	0.343	27.23	0.744	97.699	38.472	0	0	17.414	0	29.01
			1188.14	46.155	1	0	10.345	0.595	0.463	7.018	20.232	0.345	27.188	0.744	97.667	38.493	0	0	17.375	0	28.951
			1189.14	46.155	1	0	10.449	0.605	0.472	7.146	20.105	0.351	27.046	0.743	97.399	38.63	0	0	17.261	0	28.841
			1190.14	44.924	1	0	10.554	0.615	0.48	7.274	19.983	0.356	26.91	0.743	97.132	38.767	0	0	17.153	0	28.738
			1191.14	44.924	1	0	10.657	0.625	0.489	7.402	19.861	0.362	26.774	0.742	96.866	38.904	0	0	17.046	0	28.631
			1192.14	42.386	1	0	10.606	0.632	0.49	7.419	19.741	0.363	26.621	0.742	96.759	38.96	0	0	16.782	0	28.359
			1193.14	36.232	1	0	10.556	0.639	0.491	7.436	19.623	0.364	26.471	0.741	96.664	39.015	0	0	16.526	0	28.091
			1194.14	36.232	1	0	10.653	0.656	0.498	7.546	19.562	0.369	26.381	0.742	96.613	39.071	0	0	16.242	0	27.967
			1195.14	38.232	1	0	10.694	0.671	0.502	7.607	19.522	0.372	26.325	0.742	96.687	39.08	0	0	15.94	0	27.853
			1196.14	38.232	1	0	10.776	0.686	0.508	7.7	19.474	0.377	26.253	0.742	96.75	39.09	0	0	15.71	0	27.695
			1197.14	37.232	1	0	10.884	0.701	0.516	7.811	19.425	0.383	26.176	0.742	96.801	39.099	0	0	15.527	0	27.521
			1198.14	37.232	1	0	10.936	0.71	0.52	7.873	19.388	0.386	26.109	0.743	96.801	39.106	0	0	15.395	0	27.366
			1199.14	36.001	1	0	10.964	0.717	0.522	7.911	19.357	0.388	26.038	0.743	96.842	39.094	0	0	15.301	0	27.17
			1200.14	36.001	1	0	11.006	0.723	0.525	7.959	19.327	0.391	25.966	0.744	96.884	39.083	0	0	15.228	0	26.971
			1201.14	40.309	1	0	11.052	0.729	0.529	8.011	19.296	0.394	25.893	0.745	96.938	39.071	0	0	15.162	0	26.766
			1202.14	41.693	1	0	11.064	0.732	0.529	8.015	19.317	0.395	25.874	0.747	97.054	39.034	0	0	15.117	0	26.66
			1203.14	41.693	1	0	11.075	0.736	0.529	8.012	19.35	0.396	25.863	0.748	97.197	38.997	0	0	15.047	0	26.574
			1204.14	37.77	1	0	11.066	0.74	0.528	7.993	19.39	0.396	25.86	0.75	97.383	38.96	0	0	14.951	0	26.506
			1205.14	37.77	1	0	11.026	0.74	0.525	7.956	19.408	0.394	25.859	0.751	97.487	38.937	0	0	14.904	0	26.471
			1206.14	37.77	1	0	11.151	0.75	0.53	8.032	19.464	0.399	25.84	0.753	97.715	38.89	0	0	14.871	0	26.343
			1207.14	29.539	1	0	11.139	0.75	0.529	8.014	19.489	0.399	25.825	0.755	97.852	38.876	0	0	14.854	0	26.283
			1208.14	29.539	1	0	11.135	0.751	0.528	8.003	19.511	0.399	25.832	0.755	97.888	38.855	0	0	14.82	0	26.267
			1209.14	44.232	1	0	11.198	0.753	0.532	8.06	19.485	0.402	25.765	0.756	97.96	38.863	0	0	14.863	0	26.105
			1210.14	44.232	1	0	11.26	0.755	0.536	8.118	19.459	0.406	25.7	0.757	98.032	38.87	0	0	14.905	0	25.947
			1211.14	44.232	1	0	11.242	0.751	0.533	8.082	19.504	0.404	25.735	0.758	98.097	38.851	0	0	14.97	0	26.012
			1212.14	47.155	1	0	11.224	0.747	0.531	8.047	19.548	0.403	25.77	0.759	98.161	38.831	0	0	15.035	0	26.076
			1213.14	47.155	1	0	11.184	0.743	0.528	7.996	19.597	0.401	25.814	0.759	98.231	38.815	0	0	15.045	0	26.165
			1214.14	43.463	1	0	11.249	0.748	0.531	8.044	19.601	0.404	25.791	0.76	98.281	38.81	0	0	15.032	0	26.096
			1215.14	43.463	1	0	11.324	0.753	0.535	8.101	19.605	0.407	25.769	0.761	98.332	38.805	0	0	15.033	0	26.028
			1216.14	44.001	1	0	11.399	0.758	0.538	8.158	19.609	0.41	25.748	0.762	98.382	38.8	0	0	15.035	0	25.961
			1217.14	44.001	1	0	11.448	0.76	0.54	8.186	19.628	0.412	25.739	0.763	98.456	38.783	0	0	15.057	0	25.909
			1218.14	43.078	1	0	11.344	0.762	0.536	8.12	19.612	0.409	25.684	0.764	98.531	38.767	0	0	14.879	0	25.739
			1219.14	43.078	1	0	11.243	0.764	0.532	8.055	19.6	0.406	25.634	0.765	98.605	38.75	0	0	14.706	0	25.58
			1220.14	48.617	1	0	11.503	0.813	0.541	8.201	19.789	0.416	25.744	0.769	98.907	38.702	0	0	14.146	0	25.736
			1221.14	48.617	1	0	11.503	0.813	0.541	8.201	19.789	0.416	25.744	0.769	98.907	38.702	0	0	14.146	0	25.736
			1222.14	42.078	1	0	11.757	0.837	0.553	8.375	19.848	0.426	25.744	0.771	99.058	38.678	0	0	14.038	0	25.666
			1223.14	45.001	1	0	12.228	0.866	0.572	8.669	19.989	0.443	25.823	0.774	99.368	38.637	0	0	14.117	0	25.764
			1224.14	45.001	1	0	12.23	0.86	0.57	8.639	20.051	0.442	25.865	0.775	99.48	38.62	0	0	14.224	0	25.857
			1225.14	32.847	1	0	12.232	0.853	0.568	8.61	20.114	0.441	25.907	0.776	99.593	38.604	0	0	14.333	0	25.95
			1226.14	32.847	1	0	12.234	0.847	0.566	8.58	20.177	0.44	25.949	0.778	99.706	38.587	0	0	14.443	0	26.042
			1227.14	29.462	1	0	12.206	0.841	0.563	8.531	20.235	0.438	25.986	0.779	99.831	38.57	0	0	14.519	0	26.121
			1228.14	44.617	1	0	11.918	0.834	0.553	8.376	20.112	0.431	25.794	0.78	99.955	38.553	0	0	14.285	0	25.604
			1229.14	44.617	1	0	11.66	0.831	0.544	8.245	19.984	0.425	25.611	0.78	100.037	38.556	0	0	14.027	0	25.128
			1230.14	44.617	1	0	11.411	0.828	0.536	8.114	19.867	0.418	25.443	0.781	100.118	38.558	0	0	13.778	0	24.687
			1231.14	44.617	1	0	11.166	0.825	0.527	7.98	19.763	0.412	25.292	0.781	100.188	38.56	0	0	13.533	0	24.286
			1232.14	31.693	1	0	11.268	0.858	0.527	7.99	19.973	0.414	25.465	0.784	100.368	38.556	0	0	13.127	0	24.692
			1233.14	31.693	1	0	11.617	0.891	0.54	8.18	20.164	0.426	25.584	0.788	100.514	38.551	0	0	13.045	0	24.946
			1234.14	48.924	1	0	11.962	0.923	0.552	8.37	20.339	0.437	25.686	0.792	100.66	38.546	0	0	12.965	0	25.151
			1235.14	48.924	1	0	11.932	0.912	0.549	8.315	20.408	0.435	25.746	0.793	100.732	38.533	0	0	13.083	0	25.31
			1236.14	64.232	1	0	11.816	0.904	0.54	8.175	20.543	0.429	25.851	0.795	100.852	38.522	0	0	13.076	0	25.588
			1237.14	64.232	1	0	11.795	0.9	0.536	8.12	20.64	0.427	25.924	0.796	100.953	38.491	0	0	13.109	0	25.737
			1238.14	39.693	1	0	11.772	0.891	0.534	8.096	20.647	0.425	25.931	0.796	100.911	38.526	0	0	13.209	0	25.826
			1239.14	39.693	1	0	11.736	0.889	0.531	8.048	20.702	0.423	25.972	0.797	100.909	38.542	0	0	13.205	0	25.962
			1240.14	39.693	1	0	11.699	0.886	0.528	8	20.757	0.421	26.013	0.798	100.906	38.558	0	0	13.201	0	26.099
			1241.14	39.693	1	0	11.632	0.89	0.526	7.976	20.705	0.42	25.924	0.799	100.92	38.6	0	0	13.069	0	25.928
			1242.14	39.693	1	0	11.566	0.894	0.525	7.952	20.656	0.42	25.838	0.799	100.934	38.642	0	0	12.94	0	25.761
			1243.14	23.539	1	0	11.682	0.912	0.532	8.062	20.606	0.426	25.756	0.8	100.967	38.667	0	0	12.814	0	25.553
			1244.14	23.539	1	0	11.712	0.922	0.533	8.076	20.639	0.427	25.768	0.801	101.018	38.681	0	0	12.707	0	25.589
			1245.14	23.539	1	0	11.822	0.932	0.539	8.166	20.616	0.432	25.711	0.802	101.069	38.695	0	0	12.687	0	25.439
			1246.14	23.539	1	0	11.931	0.942	0.545	8.257	20.592	0.437	25.654	0.803	101.12	38.709	0	0	12.667	0	25.289
			1247.14	45.617	1	0	12.055	0.953	0.552	8.37	20.539	0.444	25.562	0.804	101.222	38.695	0	0	12.648	0	24.995
			1248.14	72.002	1	0	12.301	0.964	0.565	8.565	20.496	0.455	25.493	0.804	101.324	38.681	0	0	12.756	0	24.759
			1249.14	72.002	1	0	12.552	0.976	0.578	8.761	20.462	0.465	25.435	0.804	101.426	38.667	0	0	12.867	0	24.554
			1250.14	33.77	1	0	12.552	0.968	0.579	8.765	20.441	0.465	25.407	0.805	101.452	38.663	0	0	12.972	0	24.486
			1251.14	33.77	1	0	12.552	0.96	0.579	8.77	20.421	0.466	25.378	0.805	101.477	38.658	0	0	13.079	0	24.418
			1252.14	33.616	1	0	12.482	0.958	0.575	8.707	20.45	0.463	25.384	0.806	101.524	38.66	0	0	13.025	0	24.443
			1253.14	37.462	1	0	12.412	0.957	0.571	8.645	20.481	0.46	25.392	0.807	101.57	38.663	0	0	12.972	0	24.471
			1254.14	37.462	1	0	12.65	0.975	0.585	8.859	20.392	0.472	25.247	0.808	101.619	38.658	0	0	12.978	0	24.021
			1255.14	37.462	1	0	12.64	0.968	0.582	8.815	20.468	0.47	25.328	0.808	101.649	38.619	0	0	13.056	0	24.197
			1256.14	29.078	1	0	12.629	0.961	0.579	8.771	20.545	0.468	25.41	0.809	101.679	38.579	0	0	13.136	0	24.372
			1257.14	29.078	1	0	12.659	0.968	0.581	8.803	20.529	0.47	25.372	0.809	101.694	38.58	0	0	13.072	0	24.252
			1258.14	46.77	1	0	12.548	0.948	0.57	8.642	20.699	0.462	25.573	0.809	101.74	38.5	0	0	13.236	0	24.719
			1259.14	46.77	1	0	12.829	0.955	0.579	8.776	20.85	0.469	25.747	0.81	101.756	38.498	0	0	13.439	0	25.168
			1260.14	58.848	1	0	13.179	0.96	0.592	8.966	20.971	0.479	25.914	0.809	101.74	38.496	0	0	13.735	0	25.598
			1261.14	58.848	1	0	13.546	0.964	0.604	9.157	21.113	0.489	26.105	0.809	101.723	38.493	0	0	14.045	0	26.085
			1262.14	62.463	1	0	13.883	0.969	0.615	9.313	21.283	0.497	26.329	0.808	101.704	38.491	0	0	14.321	0	26.652
			1263.14	62.463	1	0	13.9	0.938	0.615	9.324	21.239	0.496	26.341	0.806	101.574	38.496	0	0	14.819	0	26.753
			1264.14	62.463	1	0	13.558	0.905	0.605	9.161	21.036	0.486	26.193	0.803	101.416	38.524	0	0	14.973	0	26.477
			1265.14	49.617	1	0	13.208	0.873	0.594	8.999	20.813	0.475	26.022	0.8	101.258	38.553	0	0	15.131	0	26.136
			1266.14	49.617	1	0	13.289	0.882	0.601	9.102	20.717	0.48	25.949	0.798	101.138	38.589	0	0	15.066	0	25.99
			1267.14	54.386	1	0	13.369	0.891	0.608	9.206	20.621	0.484	25.877	0.797	101.018	38.625	0	0	15.003	0	25.842
			1268.14	54.386	1	0	13.408	0.897	0.613	9.283	20.516	0.487	25.805	0.795	100.915	38.654	0	0	14.953	0	25.688
			1269.14	73.463	1	0	13.443	0.901	0.616	9.336	20.461	0.489	25.774	0.794	100.915	38.635	0	0	14.921	0	25.568
			1270.14	32.77	1	0	13.504	0.905	0.621	9.408	20.403	0.492	25.74	0.793	100.929	38.616	0	0	14.918	0	25.441
			1271.14	32.77	1	0	13.565	0.909	0.626	9.479	20.346	0.495	25.707	0.791	100.943	38.596	0	0	14.915	0	25.314
			1272.14	29.539	1	0	13.971	0.92	0.643	9.745	20.399	0.508	25.82	0.79	101.025	38.491	0	0	15.178	0	25.422
			1273.14	29.539	1	0	13.971	0.92	0.643	9.745	20.399	0.508	25.82	0.79	101.025	38.491	0	0	15.178	0	25.422
			1274.14	52.54	1	0	13.948	0.888	0.639	9.677	20.461	0.503	26.003	0.787	101.068	38.376	0	0	15.711	0	25.779
			1275.14	52.54	1	0	13.802	0.871	0.631	9.555	20.48	0.495	26.082	0.785	101.09	38.318	0	0	15.838	0	25.922
			1276.14	47.309	1	0	13.713	0.859	0.626	9.488	20.471	0.491	26.123	0.784	101.085	38.27	0	0	15.961	0	25.973
			1277.14	47.309	1	0	13.603	0.846	0.62	9.398	20.479	0.485	26.189	0.782	101.027	38.251	0	0	16.086	0	26.133
			1278.14	47.232	1	0	13.489	0.832	0.614	9.306	20.485	0.479	26.253	0.78	100.97	38.232	0	0	16.212	0	26.287
			1279.14	47.232	1	0	13.383	0.819	0.608	9.211	20.508	0.474	26.329	0.779	100.967	38.186	0	0	16.341	0	26.426
			1280.14	49.54	1	0	13.397	0.806	0.607	9.201	20.528	0.472	26.396	0.778	100.975	38.141	0	0	16.624	0	26.54
			1281.14	49.54	1	0	13.403	0.793	0.606	9.184	20.551	0.471	26.466	0.777	100.982	38.095	0	0	16.907	0	26.658
			1282.14	45.463	1	0	13.346	0.774	0.604	9.144	20.514	0.467	26.495	0.774	101.001	38.026	0	0	17.254	0	26.641
			1283.14	45.463	1	0	13.287	0.754	0.601	9.104	20.471	0.464	26.517	0.772	101.02	37.956	0	0	17.616	0	26.605
			1284.14	48.386	1	0	13.056	0.735	0.59	8.944	20.431	0.454	26.567	0.769	101.03	37.886	0	0	17.764	0	26.635
			1285.14	48.386	1	0	13.196	0.742	0.599	9.068	20.386	0.46	26.531	0.768	101.087	37.848	0	0	17.774	0	26.482
			1286.14	46.77	1	0	13.337	0.75	0.607	9.192	20.342	0.466	26.497	0.768	101.145	37.81	0	0	17.783	0	26.331
			1287.14	51.924	1	0	13.35	0.751	0.606	9.187	20.374	0.466	26.537	0.768	101.234	37.758	0	0	17.786	0	26.347
			1288.14	41.54	1	0	13.607	0.765	0.621	9.407	20.312	0.476	26.501	0.766	101.26	37.733	0	0	17.788	0	26.206
			1289.14	41.54	1	0	13.662	0.77	0.622	9.426	20.365	0.478	26.531	0.768	101.368	37.702	0	0	17.732	0	26.227
			1290.14	40.232	1	0	13.683	0.772	0.621	9.414	20.424	0.477	26.592	0.768	101.494	37.646	0	0	17.733	0	26.29
			1291.14	48.694	1	0	13.682	0.773	0.62	9.389	20.481	0.476	26.652	0.768	101.619	37.59	0	0	17.706	0	26.351
			1292.14	48.694	1	0	13.736	0.774	0.62	9.396	20.546	0.477	26.72	0.769	101.747	37.535	0	0	17.748	0	26.43
			1293.14	48.463	1	0	13.79	0.775	0.621	9.404	20.612	0.478	26.788	0.769	101.874	37.479	0	0	17.791	0	26.509
			1294.14	48.078	1	0	13.755	0.778	0.618	9.361	20.662	0.476	26.817	0.77	102.027	37.407	0	0	17.67	0	26.462
			1295.14	48.078	1	0	13.721	0.782	0.615	9.318	20.712	0.474	26.846	0.772	102.181	37.335	0	0	17.55	0	26.416
			1296.14	47.001	1	0	13.728	0.779	0.614	9.304	20.75	0.474	26.899	0.771	102.277	37.272	0	0	17.624	0	26.451
			1297.14	48.309	1	0	13.606	0.789	0.607	9.203	20.811	0.47	26.899	0.774	102.51	37.191	0	0	17.256	0	26.31
			1298.14	48.309	1	0	13.597	0.795	0.605	9.171	20.882	0.469	26.939	0.775	102.663	37.126	0	0	17.097	0	26.294
			1299.14	49.155	1	0	13.588	0.802	0.603	9.139	20.953	0.468	26.978	0.777	102.817	37.061	0	0	16.942	0	26.278
			1300.14	51.617	1	0	13.092	0.809	0.592	8.973	20.576	0.461	26.455	0.778	102.956	36.996	0	0	16.188	0	24.841
			1301.14	51.617	1	0	12.639	0.815	0.581	8.807	20.251	0.453	25.999	0.779	103.095	36.931	0	0	15.499	0	23.523
			1302.14	45.924	1	0	12.217	0.821	0.571	8.651	19.937	0.445	25.573	0.78	103.2	36.899	0	0	14.88	0	22.297
			1303.14	45.924	1	0	11.794	0.827	0.559	8.462	19.687	0.436	25.228	0.78	103.304	36.866	0	0	14.269	0	21.257
			1304.14	50.694	1	0	12.094	0.898	0.561	8.496	20.223	0.441	25.707	0.787	103.552	36.866	0	0	13.466	0	22.438
			1305.14	50.694	1	0	12.362	0.97	0.563	8.53	20.69	0.446	26.092	0.793	103.801	36.866	0	0	12.748	0	23.317
			1306.14	48.54	1	0	12.373	0.983	0.564	8.55	20.676	0.448	26.024	0.794	103.889	36.85	0	0	12.591	0	23.071
			1307.14	48.54	1	0	13.519	1.109	0.592	8.97	21.682	0.48	26.74	0.811	104.323	36.857	0	0	12.191	0	24.651
			1308.14	48.54	1	0	13.435	1.103	0.583	8.832	21.878	0.474	26.885	0.814	104.495	36.852	0	0	12.176	0	25.039
			1309.14	40.463	1	0	13.36	1.098	0.574	8.701	22.078	0.469	27.033	0.817	104.666	36.848	0	0	12.169	0	25.427
			1310.14	40.463	1	0	13.34	1.111	0.573	8.675	22.124	0.469	27.025	0.819	104.754	36.848	0	0	12.01	0	25.372
			1311.14	40.463	1	0	13.18	1.102	0.558	8.457	22.414	0.459	27.229	0.823	104.848	36.939	0	0	11.959	0	26.071
			1312.14	40.463	1	0	13.123	1.087	0.554	8.401	22.449	0.456	27.286	0.823	104.729	37.003	0	0	12.069	0	26.363
			1313.14	40.463	1	0	12.988	1.084	0.546	8.278	22.546	0.451	27.336	0.825	104.669	37.087	0	0	11.976	0	26.637
			1314.14	40.463	1	0	12.96	1.096	0.544	8.236	22.623	0.45	27.345	0.827	104.723	37.112	0	0	11.821	0	26.669
			1315.14	22.231	1	0	12.82	1.093	0.535	8.103	22.743	0.444	27.416	0.83	104.661	37.198	0	0	11.724	0	26.999
			1316.14	22.231	1	0	12.803	1.1	0.534	8.085	22.771	0.443	27.402	0.831	104.577	37.28	0	0	11.638	0	27.084
			1317.14	22.231	1	0	12.786	1.107	0.532	8.067	22.799	0.443	27.389	0.832	104.493	37.361	0	0	11.552	0	27.169
			1318.14	22.231	1	0	12.849	1.113	0.537	8.142	22.708	0.448	27.248	0.833	104.409	37.443	0	0	11.54	0	26.935
			1319.14	46.847	1	0	12.913	1.12	0.542	8.218	22.619	0.453	27.109	0.834	104.325	37.524	0	0	11.528	0	26.705
			1320.14	46.847	1	0	12.861	1.112	0.54	8.177	22.631	0.45	27.138	0.834	104.191	37.596	0	0	11.567	0	26.92
			1321.14	79.079	1	0	12.773	1.096	0.535	8.112	22.636	0.446	27.176	0.833	103.922	37.74	0	0	11.658	0	27.292
			1322.14	79.079	1	0	12.773	1.096	0.535	8.112	22.636	0.446	27.176	0.833	103.922	37.74	0	0	11.658	0	27.292
			1323.14	27.078	1	0	12.747	1.088	0.535	8.106	22.599	0.445	27.151	0.832	103.762	37.824	0	0	11.712	0	27.385
			1324.14	27.77	1	0	12.729	1.081	0.535	8.111	22.546	0.445	27.11	0.832	103.601	37.908	0	0	11.774	0	27.437
			1325.14	27.77	1	0	12.831	1.064	0.544	8.249	22.327	0.451	26.923	0.829	103.289	38.069	0	0	12.057	0	27.271
			1326.14	34.078	1	0	12.832	1.053	0.546	8.27	22.26	0.452	26.881	0.828	103.165	38.115	0	0	12.188	0	27.268
			1327.14	34.078	1	0	12.85	1.056	0.546	8.28	22.268	0.453	26.876	0.829	103.124	38.153	0	0	12.173	0	27.309
			1328.14	28.924	1	0	12.87	1.047	0.548	8.31	22.209	0.454	26.83	0.828	102.958	38.237	0	0	12.292	0	27.348
			1329.14	28.924	1	0	13.056	1.048	0.563	8.531	21.951	0.466	26.531	0.827	102.714	38.4	0	0	12.452	0	26.85
			1330.14	48.847	1	0	13.54	1.049	0.58	8.786	22.104	0.479	26.731	0.827	102.586	38.481	0	0	12.905	0	27.487
			1331.14	48.847	1	0	14.061	1.05	0.597	9.041	22.308	0.493	26.991	0.826	102.459	38.563	0	0	13.392	0	28.26
			1332.14	57.386	1	0	14.546	1.043	0.608	9.217	22.628	0.503	27.388	0.826	102.375	38.625	0	0	13.947	0	29.334
			1333.14	57.386	1	0	15.073	1.036	0.62	9.393	22.999	0.512	27.847	0.826	102.291	38.687	0	0	14.55	0	30.519
			1334.14	44.54	1	0	14.925	0.968	0.619	9.375	22.726	0.509	27.643	0.822	102.071	38.738	0	0	15.418	0	30.241
			1335.14	44.693	1	0	14.778	0.902	0.618	9.371	22.41	0.506	27.378	0.819	101.831	38.812	0	0	16.384	0	29.831
			1336.14	44.693	1	0	14.722	0.899	0.618	9.362	22.342	0.506	27.295	0.819	101.826	38.837	0	0	16.373	0	29.675
			1337.14	47.617	1	0	13.286	0.77	0.593	8.982	20.783	0.478	25.788	0.806	101.351	38.961	0	0	17.258	0	26.302
			1338.14	49.309	1	0	13.436	0.779	0.604	9.149	20.651	0.486	25.64	0.805	101.217	39.03	0	0	17.238	0	26.017
			1339.14	49.309	1	0	13.528	0.786	0.612	9.27	20.535	0.492	25.527	0.804	101.107	39.066	0	0	17.218	0	25.768
			1340.14	52.54	1	0	13.542	0.783	0.612	9.277	20.536	0.493	25.525	0.805	101.148	39.05	0	0	17.284	0	25.741
			1341.14	45.155	1	0	13.648	0.79	0.621	9.407	20.424	0.499	25.414	0.804	101.041	39.085	0	0	17.286	0	25.496
			1342.14	45.155	1	0	13.845	0.795	0.631	9.561	20.393	0.507	25.37	0.804	101.08	39.066	0	0	17.413	0	25.344
			1343.14	57.232	1	0	14.015	0.796	0.637	9.652	20.452	0.512	25.439	0.804	101.123	39.042	0	0	17.615	0	25.487
			1344.14	57.232	1	0	13.984	0.791	0.634	9.612	20.484	0.51	25.472	0.804	101.166	39.015	0	0	17.675	0	25.539
			1345.14	61.078	1	0	14.19	0.796	0.643	9.742	20.516	0.517	25.513	0.804	101.166	39.018	0	0	17.822	0	25.645
			1346.14	61.078	1	0	14.218	0.786	0.642	9.733	20.558	0.517	25.549	0.805	101.243	38.96	0	0	18.078	0	25.66
			1347.14	49.078	1	0	14.216	0.776	0.641	9.712	20.578	0.516	25.572	0.805	101.266	38.937	0	0	18.312	0	25.696
			1348.14	49.078	1	0	14.127	0.766	0.636	9.637	20.587	0.512	25.582	0.805	101.289	38.913	0	0	18.44	0	25.696
			1349.14	44.078	1	0	13.98	0.756	0.629	9.525	20.59	0.506	25.583	0.805	101.313	38.89	0	0	18.494	0	25.673
			1350.14	46.232	1	0	13.952	0.755	0.627	9.495	20.612	0.505	25.588	0.806	101.361	38.858	0	0	18.487	0	25.638
			1351.14	46.232	1	0	14.037	0.762	0.63	9.545	20.643	0.508	25.603	0.806	101.477	38.811	0	0	18.431	0	25.596
			1352.14	52.617	1	0	14.172	0.769	0.636	9.634	20.664	0.513	25.603	0.807	101.593	38.765	0	0	18.441	0	25.519
			1353.14	52.617	1	0	14.288	0.775	0.641	9.705	20.695	0.517	25.617	0.808	101.735	38.707	0	0	18.448	0	25.457
			1354.14	46.155	1	0	14.294	0.774	0.639	9.676	20.763	0.517	25.665	0.809	101.879	38.635	0	0	18.477	0	25.472
			1355.14	48.155	1	0	14.31	0.773	0.637	9.653	20.832	0.516	25.713	0.81	102.023	38.563	0	0	18.519	0	25.487
			1356.14	48.155	1	0	14.301	0.772	0.634	9.61	20.911	0.514	25.783	0.811	102.171	38.484	0	0	18.527	0	25.545
			1357.14	44.001	1	0	14.356	0.77	0.636	9.633	20.939	0.516	25.812	0.811	102.278	38.428	0	0	18.635	0	25.536
			1358.14	42.693	1	0	14.413	0.769	0.637	9.657	20.966	0.517	25.842	0.811	102.385	38.373	0	0	18.748	0	25.529
			1359.14	42.693	1	0	14.383	0.76	0.635	9.615	20.996	0.515	25.89	0.811	102.422	38.331	0	0	18.918	0	25.594
			1360.14	47.54	1	0	14.287	0.743	0.627	9.506	21.056	0.508	25.982	0.81	102.501	38.247	0	0	19.22	0	25.717
			1361.14	49.232	1	0	14.287	0.743	0.627	9.506	21.056	0.508	25.982	0.81	102.501	38.247	0	0	19.22	0	25.717
			1362.14	45.617	1	0	14.22	0.735	0.623	9.44	21.084	0.505	26.027	0.81	102.543	38.205	0	0	19.351	0	25.775
			1363.14	45.617	1	0	14.231	0.734	0.623	9.432	21.116	0.504	26.069	0.81	102.565	38.184	0	0	19.39	0	25.848
			1364.14	39.77	1	0	13.811	0.733	0.613	9.288	20.808	0.496	25.699	0.81	102.543	38.159	0	0	18.845	0	24.852
			1365.14	39.77	1	0	13.44	0.732	0.604	9.158	20.535	0.489	25.366	0.81	102.531	38.136	0	0	18.365	0	23.931
			1366.14	52.617	1	0	13.454	0.729	0.605	9.16	20.545	0.489	25.388	0.809	102.56	38.088	0	0	18.454	0	23.915
			1367.14	58.694	1	0	13.065	0.726	0.595	9.011	20.274	0.481	25.066	0.809	102.567	38.04	0	0	17.992	0	22.961
			1368.14	58.694	1	0	12.64	0.723	0.582	8.821	20.031	0.471	24.78	0.808	102.574	37.992	0	0	17.476	0	22.086
			1369.14	44.77	1	0	12.964	0.781	0.581	8.809	20.699	0.472	25.478	0.812	102.874	37.87	0	0	16.609	0	23.74
			1370.14	45.77	1	0	13.299	0.841	0.583	8.839	21.279	0.477	26.05	0.817	103.15	37.781	0	0	15.812	0	25.023
			1371.14	45.77	1	0	13.962	0.902	0.597	9.051	21.921	0.492	26.616	0.824	103.426	37.692	0	0	15.486	0	26.233
			1372.14	48.694	1	0	13.947	0.902	0.592	8.976	22.081	0.49	26.72	0.826	103.656	37.625	0	0	15.463	0	26.387
			1373.14	48.924	1	0	13.948	0.904	0.589	8.929	22.203	0.488	26.787	0.829	103.884	37.57	0	0	15.425	0	26.461
			1374.14	50.617	1	0	13.952	0.907	0.586	8.885	22.324	0.488	26.847	0.832	104.112	37.515	0	0	15.389	0	26.518
			1375.14	50.617	1	0	13.872	0.898	0.577	8.741	22.547	0.482	26.997	0.835	104.411	37.451	0	0	15.447	0	26.805
			1376.14	50.617	1	0	13.86	0.904	0.576	8.72	22.589	0.481	27.021	0.836	104.476	37.436	0	0	15.338	0	26.831
			1377.14	50.617	1	0	13.751	0.898	0.567	8.588	22.747	0.475	27.148	0.838	104.613	37.412	0	0	15.309	0	27.115
			1378.14	50.617	1	0	13.433	0.893	0.548	8.308	22.963	0.462	27.28	0.842	104.91	37.364	0	0	15.047	0	27.368
			1379.14	23.616	1	0	13.433	0.893	0.548	8.308	22.963	0.462	27.28	0.842	104.91	37.364	0	0	15.047	0	27.368
			1380.14	23.616	1	0	13.442	0.899	0.549	8.322	22.949	0.463	27.208	0.843	105.025	37.376	0	0	14.947	0	27.201
			1381.14	23.616	1	0	13.475	0.904	0.551	8.346	22.948	0.467	27.086	0.847	105.181	37.414	0	0	14.906	0	26.954
			1382.14	23.616	1	0	13.332	0.897	0.543	8.224	23.028	0.461	27.124	0.849	105.128	37.479	0	0	14.866	0	27.165
			1383.14	50.771	1	0	13.216	0.89	0.536	8.123	23.101	0.456	27.153	0.851	105.078	37.544	0	0	14.857	0	27.351
			1384.14	50.771	1	0	13.182	0.89	0.535	8.113	23.069	0.456	27.086	0.852	105.025	37.623	0	0	14.819	0	27.315
			1385.14	80.464	1	0	13.149	0.888	0.535	8.101	23.045	0.456	27.047	0.852	104.929	37.707	0	0	14.8	0	27.353
			1386.14	36.77	1	0	13.117	0.887	0.534	8.088	23.021	0.455	27.007	0.852	104.833	37.791	0	0	14.78	0	27.391
			1387.14	36.77	1	0	13.051	0.887	0.53	8.027	23.079	0.452	27.036	0.854	104.788	37.851	0	0	14.71	0	27.556
			1388.14	36.001	1	0	13.042	0.892	0.529	8.012	23.115	0.452	27.036	0.855	104.738	37.894	0	0	14.62	0	27.618
			1389.14	36.001	1	0	13.021	0.895	0.527	7.986	23.157	0.451	27.049	0.856	104.716	37.925	0	0	14.554	0	27.695
			1390.14	29.155	1	0	13.001	0.897	0.525	7.961	23.2	0.45	27.062	0.857	104.694	37.956	0	0	14.49	0	27.77
			1391.14	29.155	1	0	12.982	0.9	0.524	7.935	23.244	0.45	27.075	0.859	104.673	37.987	0	0	14.427	0	27.846
			1392.14	24.231	1	0	12.928	0.901	0.52	7.886	23.295	0.447	27.109	0.859	104.678	38.016	0	0	14.353	0	27.974
			1393.14	24.231	1	0	12.923	0.896	0.522	7.905	23.222	0.448	27.071	0.858	104.592	38.048	0	0	14.423	0	27.939
			1394.14	41.924	1	0	13.162	0.902	0.525	7.96	23.499	0.452	27.335	0.86	104.687	38.074	0	0	14.585	0	28.604
			1395.14	48.001	1	0	13.51	0.905	0.535	8.114	23.667	0.46	27.551	0.859	104.721	38.074	0	0	14.931	0	29.113
			1396.14	48.001	1	0	13.529	0.901	0.538	8.15	23.588	0.461	27.511	0.857	104.662	38.075	0	0	15.008	0	29.025
			1397.14	40.232	1	0	13.883	0.904	0.548	8.298	23.777	0.469	27.751	0.857	104.694	38.075	0	0	15.361	0	29.583
			1398.14	43.232	1	0	14.253	0.906	0.557	8.446	23.989	0.477	28.017	0.856	104.727	38.075	0	0	15.731	0	30.189
			1399.14	43.232	1	0	14.056	0.855	0.558	8.456	23.537	0.476	27.589	0.853	104.504	38.143	0	0	16.431	0	29.371
			1400.14	43.924	1	0	13.841	0.805	0.559	8.466	23.047	0.475	27.113	0.85	104.281	38.21	0	0	17.195	0	28.405
			1401.14	43.924	1	0	13.196	0.754	0.547	8.288	22.333	0.462	26.427	0.845	104.058	38.277	0	0	17.492	0	26.88
			1402.14	39.386	1	0	13.116	0.762	0.548	8.297	22.192	0.462	26.313	0.843	103.88	38.324	0	0	17.212	0	26.662
			1403.14	46.617	1	0	13.04	0.77	0.548	8.306	22.055	0.461	26.204	0.842	103.701	38.37	0	0	16.94	0	26.452
			1404.14	46.617	1	0	12.973	0.777	0.549	8.321	21.922	0.461	26.1	0.84	103.522	38.417	0	0	16.687	0	26.251
			1405.14	46.77	1	0	13.229	0.809	0.559	8.465	22.04	0.47	26.216	0.841	103.492	38.438	0	0	16.348	0	26.544
			1406.14	46.77	1	0	13.749	0.846	0.582	8.824	22.046	0.491	26.14	0.843	103.55	38.438	0	0	16.251	0	26.3
			1407.14	43.078	1	0	14.263	0.883	0.606	9.182	22.042	0.513	26.058	0.846	103.608	38.438	0	0	16.155	0	26.03
			1408.14	43.078	1	0	14.424	0.887	0.612	9.273	22.079	0.518	26.072	0.847	103.634	38.454	0	0	16.27	0	26.087
			1409.14	42.463	1	0	14.589	0.89	0.618	9.366	22.118	0.524	26.091	0.848	103.659	38.47	0	0	16.388	0	26.154
			1410.14	47.001	1	0	14.633	0.885	0.617	9.346	22.222	0.524	26.182	0.849	103.717	38.451	0	0	16.536	0	26.371
			1411.14	47.001	1	0	14.617	0.879	0.613	9.293	22.314	0.521	26.264	0.85	103.74	38.433	0	0	16.634	0	26.56
			1412.14	46.847	1	0	14.621	0.873	0.611	9.254	22.404	0.519	26.339	0.851	103.764	38.414	0	0	16.756	0	26.733
			1413.14	46.847	1	0	14.825	0.879	0.62	9.388	22.402	0.528	26.297	0.852	103.838	38.375	0	0	16.875	0	26.553
			1414.14	52.386	1	0	15.003	0.884	0.627	9.507	22.397	0.535	26.251	0.853	103.91	38.335	0	0	16.963	0	26.363
			1415.14	52.386	1	0	15.066	0.891	0.63	9.54	22.423	0.537	26.274	0.853	103.951	38.299	0	0	16.908	0	26.354
			1416.14	52.386	1	0	15.237	0.898	0.638	9.659	22.411	0.545	26.205	0.855	104.068	38.253	0	0	16.966	0	26.091
			1417.14	38.232	1	0	15.367	0.901	0.642	9.734	22.433	0.551	26.165	0.857	104.268	38.169	0	0	17.055	0	25.847
			1418.14	38.232	1	0	15.581	0.904	0.652	9.873	22.429	0.56	26.093	0.86	104.467	38.086	0	0	17.238	0	25.518
			1419.14	38.232	1	0	15.8	0.906	0.662	10.023	22.409	0.571	25.976	0.863	104.687	38.026	0	0	17.431	0	25.107
			1420.14	58.694	1	0	16.024	0.909	0.671	10.172	22.397	0.581	25.871	0.866	104.908	37.966	0	0	17.629	0	24.725
			1421.14	85.618	1	0	15.941	0.897	0.659	9.984	22.68	0.572	26.125	0.868	105.455	37.659	0	0	17.78	0	24.919
			1422.14	85.618	1	0	16.03	0.884	0.652	9.882	23.021	0.568	26.414	0.872	105.942	37.352	0	0	18.128	0	25.189
			1423.14	38.539	1	0	16.169	0.874	0.647	9.804	23.387	0.566	26.717	0.875	106.402	37.047	0	0	18.507	0	25.485
			1424.14	38.77	1	0	16.447	0.877	0.658	9.969	23.4	0.578	26.618	0.879	106.5	37.021	0	0	18.753	0	25.18
			1425.14	38.77	1	0	16.576	0.88	0.661	10.008	23.5	0.583	26.639	0.882	106.659	36.994	0	0	18.829	0	25.184
			1426.14	39.693	1	0	16.639	0.882	0.661	10.016	23.571	0.585	26.621	0.885	106.788	36.997	0	0	18.861	0	25.14
			1427.14	41.847	1	0	16.866	0.894	0.668	10.128	23.65	0.594	26.609	0.889	106.958	36.985	0	0	18.864	0	25.063
			1428.14	61.386	1	0	17.095	0.906	0.676	10.241	23.727	0.603	26.597	0.892	107.129	36.973	0	0	18.869	0	24.989
			1429.14	62.002	1	0	17.336	0.918	0.684	10.363	23.8	0.612	26.581	0.895	107.299	36.961	0	0	18.888	0	24.903
			1430.15	62.002	1	0	17.61	0.92	0.69	10.456	23.966	0.622	26.599	0.901	107.668	36.908	0	0	19.139	0	24.854
			1431.15	55.309	1	0	17.775	0.921	0.694	10.519	24.047	0.628	26.605	0.904	107.853	36.882	0	0	19.295	0	24.823
			1432.15	60.617	1	0	18.147	0.919	0.702	10.635	24.278	0.636	26.794	0.906	108.064	36.831	0	0	19.745	0	25.229
			1433.15	69.386	1	0	18.536	0.917	0.71	10.751	24.528	0.645	27.003	0.908	108.275	36.781	0	0	20.218	0	25.682
			1434.15	69.386	1	0	18.944	0.915	0.717	10.866	24.797	0.653	27.234	0.911	108.486	36.731	0	0	20.713	0	26.181
			1435.15	18.154	1	0	18.697	0.887	0.708	10.731	24.732	0.646	27.137	0.911	108.544	36.707	0	0	21.068	0	25.952
			1436.15	31.155	1	0	18.06	0.86	0.688	10.42	24.552	0.628	26.907	0.912	108.601	36.683	0	0	20.993	0	25.387
			1437.15	31.155	1	0	17.428	0.833	0.667	10.108	24.368	0.61	26.672	0.914	108.659	36.659	0	0	20.918	0	24.796
			1438.15	68.309	1	0	17.457	0.858	0.671	10.16	24.334	0.614	26.584	0.915	108.762	36.642	0	0	20.357	0	24.494
			1439.15	48.309	1	0	17.74	0.882	0.68	10.309	24.418	0.624	26.611	0.918	108.865	36.625	0	0	20.115	0	24.487
			1440.15	48.309	1	0	17.679	0.875	0.676	10.235	24.497	0.62	26.67	0.919	108.913	36.596	0	0	20.197	0	24.604
			1441.15	64.079	1	0	17.604	0.87	0.67	10.155	24.574	0.616	26.72	0.92	108.999	36.567	0	0	20.242	0	24.697
			1442.15	64.079	1	0	17.387	0.864	0.662	10.029	24.566	0.61	26.678	0.921	109.086	36.539	0	0	20.124	0	24.552
			1443.15	65.386	1	0	17.021	0.851	0.645	9.774	24.649	0.595	26.705	0.923	109.215	36.493	0	0	19.996	0	24.568
			1444.15	56.771	1	0	16.893	0.853	0.64	9.691	24.676	0.591	26.704	0.924	109.299	36.486	0	0	19.809	0	24.549
			1445.15	62.079	1	0	16.932	0.855	0.643	9.736	24.625	0.593	26.673	0.923	109.239	36.534	0	0	19.805	0	24.549
			1446.15	62.079	1	0	16.886	0.857	0.64	9.699	24.654	0.592	26.677	0.924	109.32	36.527	0	0	19.715	0	24.544
			1447.15	55.848	1	0	16.802	0.857	0.637	9.657	24.64	0.589	26.667	0.924	109.297	36.56	0	0	19.605	0	24.573
			1448.15	55.848	1	0	16.633	0.858	0.631	9.554	24.657	0.583	26.684	0.924	109.243	36.592	0	0	19.395	0	24.67
			1449.15	55.848	1	0	16.4	0.854	0.62	9.395	24.714	0.573	26.76	0.924	109.174	36.618	0	0	19.211	0	24.917
			1450.15	38.155	1	0	16.152	0.848	0.608	9.212	24.812	0.561	26.882	0.923	109.085	36.632	0	0	19.044	0	25.26
			1451.15	38.155	1	0	16.227	0.857	0.617	9.355	24.565	0.569	26.668	0.921	108.712	36.885	0	0	18.935	0	25.122
			1452.15	38.155	1	0	16.126	0.866	0.621	9.415	24.271	0.571	26.417	0.919	108.396	37.138	0	0	18.625	0	24.879
			1453.15	46.386	1	0	16.169	0.885	0.632	9.572	23.974	0.579	26.15	0.917	108.159	37.356	0	0	18.265	0	24.505
			1454.15	61.463	1	0	16.086	0.891	0.627	9.493	24.061	0.574	26.272	0.916	108.273	37.305	0	0	18.05	0	24.727
			1455.15	27.539	1	0	16.192	0.897	0.632	9.568	24.04	0.578	26.271	0.915	108.329	37.254	0	0	18.047	0	24.628
			1456.15	27.539	1	0	16.216	0.896	0.632	9.583	24.037	0.578	26.291	0.914	108.327	37.233	0	0	18.103	0	24.649
			1457.15	22.616	1	0	16.086	0.885	0.627	9.497	24.04	0.573	26.313	0.914	108.285	37.226	0	0	18.186	0	24.717
			1458.15	22.616	1	0	15.947	0.873	0.621	9.405	24.044	0.567	26.336	0.913	108.204	37.219	0	0	18.26	0	24.787
			1459.15	49.386	1	0	15.701	0.858	0.61	9.239	24.07	0.556	26.387	0.912	108.106	37.214	0	0	18.298	0	24.942
			1460.15	56.232	1	0	15.523	0.848	0.602	9.127	24.067	0.549	26.421	0.911	107.967	37.228	0	0	18.308	0	25.071
			1461.15	56.232	1	0	15.302	0.838	0.593	8.98	24.091	0.539	26.485	0.91	107.867	37.242	0	0	18.267	0	25.277
			1462.15	48.617	1	0	15.076	0.826	0.583	8.83	24.115	0.529	26.554	0.908	107.776	37.24	0	0	18.243	0	25.469
			1463.15	44.386	1	0	14.965	0.824	0.578	8.758	24.13	0.524	26.596	0.907	107.7	37.265	0	0	18.162	0	25.619
			1464.15	44.386	1	0	14.756	0.81	0.569	8.621	24.141	0.515	26.679	0.905	107.523	37.282	0	0	18.21	0	25.876
			1465.15	40.54	1	0	14.577	0.8	0.561	8.496	24.176	0.506	26.779	0.903	107.305	37.305	0	0	18.222	0	26.18
			1466.15	40.693	1	0	14.569	0.79	0.559	8.474	24.201	0.504	26.859	0.901	107.108	37.328	0	0	18.45	0	26.429
			1467.15	40.693	1	0	14.56	0.779	0.558	8.452	24.226	0.502	26.939	0.899	106.911	37.351	0	0	18.685	0	26.674
			1468.15	55.848	1	0	14.631	0.775	0.56	8.483	24.243	0.503	26.984	0.898	106.805	37.38	0	0	18.872	0	26.834
			1469.15	55.848	1	0	14.449	0.746	0.553	8.385	24.148	0.495	26.993	0.895	106.553	37.378	0	0	19.367	0	26.878
			1470.15	60.155	1	0	13.968	0.711	0.537	8.13	23.981	0.477	26.99	0.889	106.191	37.368	0	0	19.641	0	26.874
			1471.15	50.54	1	0	14.052	0.719	0.543	8.22	23.882	0.481	26.916	0.887	106.105	37.385	0	0	19.554	0	26.72
			1472.15	50.54	1	0	14.123	0.722	0.548	8.311	23.753	0.485	26.881	0.884	105.855	37.409	0	0	19.549	0	26.67
			1473.15	49.617	1	0	14.284	0.726	0.557	8.433	23.684	0.49	26.905	0.88	105.606	37.433	0	0	19.666	0	26.763
			1474.15	39.232	1	0	14.289	0.73	0.56	8.482	23.566	0.491	26.854	0.878	105.356	37.457	0	0	19.569	0	26.674
			1475.15	39.232	1	0	14.053	0.72	0.551	8.356	23.499	0.483	26.847	0.875	105.152	37.443	0	0	19.527	0	26.641
			1476.15	39.001	1	0	14.055	0.732	0.553	8.376	23.478	0.482	26.954	0.871	105.009	37.431	0	0	19.205	0	26.876
			1477.15	38.463	1	0	14.057	0.744	0.554	8.397	23.455	0.48	27.06	0.867	104.865	37.419	0	0	18.894	0	27.106
			1478.15	38.463	1	0	14.487	0.779	0.575	8.718	23.369	0.494	27.197	0.859	104.661	37.39	0	0	18.6	0	27.363
			1479.15	40.309	1	0	14.487	0.779	0.575	8.718	23.369	0.494	27.197	0.859	104.661	37.39	0	0	18.6	0	27.363
			1480.15	36.155	1	0	14.43	0.776	0.572	8.674	23.387	0.491	27.292	0.857	104.603	37.347	0	0	18.598	0	27.525
			1481.15	34.693	1	0	14.412	0.775	0.572	8.665	23.379	0.489	27.352	0.855	104.565	37.316	0	0	18.605	0	27.622
			1482.15	34.693	1	0	14.392	0.773	0.571	8.655	23.371	0.487	27.413	0.853	104.495	37.284	0	0	18.611	0	27.719
			1483.15	31.462	1	0	14.351	0.767	0.571	8.655	23.29	0.485	27.453	0.848	104.208	37.325	0	0	18.701	0	27.882
			1484.15	31.924	1	0	14.187	0.759	0.565	8.566	23.243	0.478	27.485	0.846	104.023	37.364	0	0	18.693	0	28.023
			1485.15	31.924	1	0	14.187	0.759	0.565	8.566	23.243	0.478	27.485	0.846	104.023	37.364	0	0	18.693	0	28.023
			1486.15	41.309	1	0	13.999	0.761	0.559	8.466	23.208	0.47	27.615	0.84	103.771	37.407	0	0	18.406	0	28.391
			1487.15	41.309	1	0	14.03	0.771	0.561	8.496	23.202	0.47	27.681	0.838	103.704	37.412	0	0	18.207	0	28.545
			1488.15	30.078	1	0	14.069	0.781	0.563	8.533	23.19	0.471	27.738	0.836	103.677	37.416	0	0	18.023	0	28.677
			1489.15	30.078	1	0	14.078	0.785	0.565	8.56	23.143	0.472	27.72	0.835	103.661	37.431	0	0	17.922	0	28.654
			1490.15	59.386	1	0	14.087	0.79	0.567	8.586	23.096	0.472	27.701	0.834	103.644	37.445	0	0	17.823	0	28.629
			1491.15	59.386	1	0	14.061	0.795	0.567	8.595	23.04	0.472	27.674	0.833	103.586	37.46	0	0	17.681	0	28.584
			1492.15	70.925	1	0	14.042	0.801	0.568	8.608	22.988	0.472	27.647	0.831	103.519	37.491	0	0	17.525	0	28.564
			1493.15	70.925	1	0	14.095	0.808	0.572	8.667	22.933	0.476	27.577	0.832	103.541	37.518	0	0	17.438	0	28.436
			1494.15	37.693	1	0	14.194	0.826	0.58	8.787	22.816	0.481	27.528	0.829	103.387	37.572	0	0	17.187	0	28.387
			1495.15	39.155	1	0	14.356	0.841	0.591	8.948	22.689	0.489	27.397	0.828	103.382	37.611	0	0	17.078	0	28.119
			1496.15	39.155	1	0	14.371	0.844	0.593	8.983	22.631	0.491	27.349	0.828	103.33	37.637	0	0	17.033	0	28.04
			1497.15	48.309	1	0	14.386	0.847	0.595	9.017	22.574	0.492	27.3	0.827	103.277	37.663	0	0	16.988	0	27.962
			1498.15	48.309	1	0	14.344	0.841	0.593	8.985	22.578	0.491	27.296	0.827	103.264	37.674	0	0	17.053	0	27.976
			1499.15	42.309	1	0	14.395	0.845	0.597	9.045	22.518	0.494	27.224	0.827	103.264	37.702	0	0	17.028	0	27.84
			1500.15	42.309	1	0	14.546	0.861	0.608	9.22	22.35	0.503	27.027	0.827	103.207	37.779	0	0	16.903	0	27.462
			1501.15	53.155	1	0	14.515	0.855	0.608	9.206	22.325	0.503	26.986	0.827	103.13	37.813	0	0	16.974	0	27.425
			1502.15	55.155	1	0	14.508	0.858	0.609	9.227	22.269	0.504	26.896	0.828	103.114	37.855	0	0	16.91	0	27.266
			1503.15	55.155	1	0	14.501	0.861	0.61	9.248	22.213	0.506	26.807	0.829	103.097	37.897	0	0	16.847	0	27.108
			1504.15	43.309	1	0	14.626	0.864	0.616	9.34	22.187	0.511	26.759	0.829	103.081	37.939	0	0	16.937	0	27.051
			1505.15	43.309	1	0	14.752	0.866	0.623	9.433	22.165	0.517	26.715	0.83	103.065	37.98	0	0	17.028	0	27.002
			1506.15	40.386	1	0	14.028	0.847	0.605	9.169	21.649	0.503	26.06	0.831	103.007	38.02	0	0	16.558	0	25.426
			1507.15	40.386	1	0	13.342	0.828	0.588	8.905	21.166	0.489	25.444	0.832	102.949	38.059	0	0	16.113	0	23.881
			1508.15	53.001	1	0	12.613	0.809	0.565	8.567	20.762	0.471	24.913	0.833	102.891	38.099	0	0	15.593	0	22.505
			1509.15	53.001	1	0	11.929	0.79	0.543	8.23	20.404	0.454	24.437	0.835	102.833	38.138	0	0	15.106	0	21.235
			1510.15	60.771	1	0	12.21	0.853	0.549	8.318	20.781	0.46	24.794	0.838	102.898	38.18	0	0	14.314	0	22.215
			1511.15	39.924	1	0	12.907	0.916	0.574	8.699	21.107	0.484	25.034	0.843	102.963	38.222	0	0	14.086	0	22.829
			1512.15	39.924	1	0	12.915	0.915	0.574	8.698	21.12	0.485	24.995	0.845	103.028	38.226	0	0	14.12	0	22.732
			1513.15	40.77	1	0	12.866	0.909	0.57	8.638	21.177	0.482	25.029	0.846	103.125	38.198	0	0	14.15	0	22.795
			1514.15	40.77	1	0	12.741	0.904	0.563	8.525	21.242	0.477	25.076	0.847	103.223	38.171	0	0	14.096	0	22.892
			1515.15	44.617	1	0	12.659	0.899	0.558	8.45	21.284	0.473	25.096	0.848	103.32	38.143	0	0	14.088	0	22.915
			1516.15	44.617	1	0	12.577	0.893	0.553	8.374	21.328	0.469	25.117	0.849	103.418	38.115	0	0	14.081	0	22.938
			1517.15	44.617	1	0	12.517	0.89	0.55	8.336	21.318	0.468	25.086	0.85	103.404	38.138	0	0	14.07	0	22.898
			1518.15	44.617	1	0	12.495	0.886	0.55	8.33	21.291	0.468	25.034	0.85	103.39	38.161	0	0	14.101	0	22.798
			1519.15	44.617	1	0	12.473	0.883	0.549	8.324	21.265	0.468	24.982	0.851	103.376	38.185	0	0	14.133	0	22.696
			1520.15	44.617	1	0	12.458	0.879	0.549	8.313	21.26	0.467	24.974	0.851	103.334	38.189	0	0	14.173	0	22.688
			1521.15	17.847	1	0	12.424	0.881	0.548	8.306	21.223	0.467	24.926	0.851	103.296	38.193	0	0	14.108	0	22.555
			1522.15	17.847	1	0	12.434	0.877	0.549	8.314	21.214	0.467	24.911	0.852	103.253	38.198	0	0	14.179	0	22.528
			1523.15	17.847	1	0	12.396	0.868	0.546	8.267	21.255	0.465	24.955	0.852	103.209	38.203	0	0	14.277	0	22.681
			1524.15	17.847	1	0	12.3	0.863	0.541	8.194	21.267	0.461	24.948	0.852	103.176	38.198	0	0	14.249	0	22.664
			1525.15	51.54	1	0	12.271	0.859	0.539	8.164	21.289	0.459	24.966	0.853	103.112	38.213	0	0	14.285	0	22.747
			1526.15	99.156	1	0	12.223	0.855	0.535	8.112	21.333	0.457	25.008	0.853	103.08	38.227	0	0	14.299	0	22.898
			1527.15	38.924	1	0	12.315	0.862	0.541	8.197	21.284	0.462	24.951	0.853	103.076	38.253	0	0	14.282	0	22.766
			1528.15	38.924	1	0	12.376	0.867	0.545	8.263	21.227	0.465	24.894	0.853	103.076	38.277	0	0	14.269	0	22.635
			1529.15	30.462	1	0	12.43	0.872	0.549	8.324	21.174	0.468	24.841	0.852	103.059	38.301	0	0	14.248	0	22.513
			1530.15	30.462	1	0	12.474	0.878	0.553	8.374	21.129	0.471	24.797	0.852	103.042	38.325	0	0	14.215	0	22.416
			1531.15	30.462	1	0	12.51	0.883	0.554	8.391	21.157	0.472	24.823	0.852	103.064	38.325	0	0	14.163	0	22.477
			1532.15	47.155	1	0	12.547	0.889	0.555	8.409	21.184	0.473	24.848	0.853	103.085	38.325	0	0	14.111	0	22.535
			1533.15	54.155	1	0	12.592	0.895	0.557	8.434	21.204	0.475	24.865	0.853	103.078	38.325	0	0	14.07	0	22.573
			1534.15	54.155	1	0	12.636	0.901	0.558	8.46	21.224	0.476	24.882	0.853	103.071	38.325	0	0	14.029	0	22.609
			1535.15	41.616	1	0	12.638	0.902	0.558	8.461	21.225	0.476	24.919	0.852	103.064	38.323	0	0	14.009	0	22.705
			1536.15	41.616	1	0	13.145	0.905	0.572	8.671	21.547	0.486	25.379	0.849	103.09	38.318	0	0	14.526	0	23.98
			1537.15	37.616	1	0	13.638	0.902	0.582	8.822	21.968	0.494	25.901	0.848	103.071	38.301	0	0	15.119	0	25.365
			1538.15	37.616	1	0	13.638	0.902	0.582	8.822	21.968	0.494	25.901	0.848	103.071	38.301	0	0	15.119	0	25.365
			1539.15	48.386	1	0	14.756	0.895	0.602	9.122	22.975	0.509	27.166	0.846	103.042	38.249	0	0	16.494	0	28.481
			1540.15	52.848	1	0	14.61	0.825	0.597	9.052	22.796	0.503	27.064	0.842	102.812	38.239	0	0	17.704	0	28.311
			1541.15	52.848	1	0	13.736	0.756	0.572	8.668	22.23	0.479	26.566	0.837	102.581	38.229	0	0	18.173	0	27.148
			1542.15	50.001	1	0	13.729	0.754	0.574	8.691	22.154	0.479	26.559	0.834	102.296	38.27	0	0	18.219	0	27.196
			1543.15	50.001	1	0	13.713	0.751	0.575	8.708	22.082	0.478	26.555	0.832	102.075	38.311	0	0	18.254	0	27.249
			1544.15	48.463	1	0	13.807	0.749	0.579	8.779	22.046	0.481	26.585	0.829	101.855	38.352	0	0	18.435	0	27.388
			1545.15	47.232	1	0	13.987	0.753	0.589	8.931	21.964	0.487	26.569	0.827	101.685	38.376	0	0	18.574	0	27.382
			1546.15	47.232	1	0	14.17	0.757	0.6	9.083	21.889	0.494	26.558	0.824	101.514	38.4	0	0	18.716	0	27.389
			1547.15	48.54	1	0	14.054	0.749	0.596	9.031	21.813	0.49	26.537	0.822	101.402	38.373	0	0	18.776	0	27.302
			1548.15	48.54	1	0	13.857	0.74	0.59	8.933	21.723	0.483	26.505	0.82	101.289	38.347	0	0	18.729	0	27.189
			1549.15	44.77	1	0	13.661	0.731	0.583	8.835	21.633	0.477	26.474	0.817	101.176	38.321	0	0	18.682	0	27.078
			1550.15	47.232	1	0	13.781	0.752	0.589	8.924	21.656	0.481	26.535	0.816	101.116	38.342	0	0	18.318	0	27.248
			1551.15	47.232	1	0	13.874	0.772	0.593	8.987	21.694	0.484	26.58	0.816	101.125	38.359	0	0	17.979	0	27.369
			1552.15	40.847	1	0	14.046	0.792	0.601	9.109	21.713	0.49	26.635	0.815	101.066	38.38	0	0	17.733	0	27.519
			1553.15	41.232	1	0	14.259	0.803	0.612	9.272	21.677	0.498	26.636	0.814	100.965	38.395	0	0	17.76	0	27.535
			1554.15	40.155	1	0	14.311	0.808	0.615	9.315	21.666	0.501	26.605	0.814	101.006	38.398	0	0	17.705	0	27.458
			1555.15	40.77	1	0	14.398	0.811	0.62	9.389	21.63	0.505	26.568	0.814	101.006	38.389	0	0	17.76	0	27.349
			1556.15	40.77	1	0	14.444	0.813	0.623	9.435	21.598	0.507	26.537	0.814	101.006	38.38	0	0	17.762	0	27.256
			1557.15	42.463	1	0	14.451	0.814	0.624	9.458	21.556	0.508	26.493	0.814	101.015	38.382	0	0	17.762	0	27.15
			1558.15	41.386	1	0	14.483	0.816	0.626	9.491	21.535	0.51	26.465	0.814	101.02	38.386	0	0	17.744	0	27.082
			1559.15	41.386	1	0	14.515	0.819	0.629	9.523	21.514	0.512	26.436	0.814	101.025	38.391	0	0	17.726	0	27.015
			1560.15	53.617	1	0	14.547	0.819	0.629	9.534	21.539	0.513	26.438	0.815	101.055	38.368	0	0	17.753	0	26.983
			1561.15	53.617	1	0	14.577	0.819	0.63	9.553	21.539	0.514	26.425	0.815	101.115	38.34	0	0	17.805	0	26.908
			1562.15	39.232	1	0	14.619	0.818	0.632	9.581	21.537	0.516	26.407	0.816	101.148	38.312	0	0	17.873	0	26.822
			1563.15	39.232	1	0	14.668	0.818	0.636	9.641	21.474	0.519	26.337	0.815	101.162	38.326	0	0	17.926	0	26.667
			1564.15	39.232	1	0	14.716	0.819	0.64	9.701	21.413	0.522	26.268	0.815	101.176	38.34	0	0	17.979	0	26.514
			1565.15	55.155	1	0	14.833	0.823	0.647	9.799	21.374	0.528	26.186	0.816	101.217	38.356	0	0	18.02	0	26.322
			1566.15	55.155	1	0	14.924	0.828	0.652	9.882	21.335	0.533	26.103	0.817	101.231	38.373	0	0	18.032	0	26.129
			1567.15	60.771	1	0	14.985	0.834	0.656	9.941	21.305	0.537	26.044	0.818	101.241	38.382	0	0	17.967	0	25.984
			1568.15	53.848	1	0	15.054	0.845	0.662	10.023	21.247	0.541	25.964	0.818	101.273	38.405	0	0	17.825	0	25.799
			1569.15	53.848	1	0	15.118	0.855	0.667	10.103	21.188	0.546	25.883	0.819	101.306	38.428	0	0	17.681	0	25.607
			1570.15	60.078	1	0	15.184	0.865	0.672	10.176	21.145	0.55	25.807	0.819	101.315	38.45	0	0	17.552	0	25.424
			1571.15	60.078	1	0	15.258	0.872	0.676	10.247	21.114	0.555	25.723	0.821	101.526	38.451	0	0	17.488	0	25.192
			1572.15	56.463	1	0	15.281	0.881	0.679	10.288	21.073	0.558	25.643	0.822	101.668	38.463	0	0	17.341	0	24.98
			1573.15	55.155	1	0	15.337	0.892	0.683	10.353	21.038	0.562	25.568	0.823	101.809	38.474	0	0	17.191	0	24.777
			1574.15	55.155	1	0	15.362	0.901	0.686	10.391	21.008	0.565	25.494	0.824	101.946	38.474	0	0	17.046	0	24.559
			1575.15	50.155	1	0	15.468	0.917	0.691	10.473	21.011	0.571	25.44	0.826	102.145	38.45	0	0	16.859	0	24.338
			1576.15	50.155	1	0	15.587	0.927	0.696	10.542	21.048	0.576	25.413	0.828	102.294	38.443	0	0	16.809	0	24.232
			1577.15	51.617	1	0	15.705	0.937	0.7	10.612	21.084	0.582	25.386	0.831	102.442	38.436	0	0	16.759	0	24.123
			1578.15	58.001	1	0	15.808	0.936	0.701	10.629	21.186	0.584	25.453	0.832	102.56	38.443	0	0	16.893	0	24.324
			1579.15	58.001	1	0	15.879	0.934	0.701	10.627	21.282	0.585	25.515	0.834	102.658	38.45	0	0	16.992	0	24.508
			1580.15	60.232	1	0	15.95	0.933	0.701	10.626	21.379	0.586	25.578	0.836	102.757	38.457	0	0	17.093	0	24.693
			1581.15	60.232	1	0	15.907	0.912	0.697	10.56	21.423	0.583	25.61	0.837	102.807	38.433	0	0	17.444	0	24.784
			1582.15	56.617	1	0	15.878	0.891	0.693	10.502	21.466	0.58	25.638	0.837	102.877	38.409	0	0	17.825	0	24.862
			1583.15	53.771	1	0	15.77	0.87	0.687	10.409	21.477	0.576	25.625	0.838	102.946	38.385	0	0	18.136	0	24.829
			1584.15	53.771	1	0	15.877	0.869	0.692	10.489	21.457	0.581	25.586	0.839	102.987	38.39	0	0	18.263	0	24.731
			1585.15	51.771	1	0	16.076	0.869	0.703	10.65	21.396	0.59	25.488	0.839	103.068	38.4	0	0	18.501	0	24.482
			1586.15	51.771	1	0	16.076	0.869	0.703	10.65	21.396	0.59	25.488	0.839	103.068	38.4	0	0	18.501	0	24.482
			1587.15	47.309	1	0	16.013	0.861	0.699	10.591	21.418	0.587	25.514	0.839	103.1	38.388	0	0	18.593	0	24.548
			1588.15	47.309	1	0	15.977	0.85	0.695	10.526	21.483	0.583	25.599	0.839	103.143	38.34	0	0	18.795	0	24.719
			1589.15	53.848	1	0	16.019	0.848	0.696	10.543	21.501	0.584	25.623	0.839	103.16	38.323	0	0	18.895	0	24.761
			1590.15	64.155	1	0	16.078	0.848	0.699	10.594	21.475	0.586	25.618	0.838	103.15	38.335	0	0	18.966	0	24.766
			1591.15	64.155	1	0	16.071	0.844	0.699	10.59	21.467	0.585	25.633	0.837	103.119	38.369	0	0	19.046	0	24.867
			1592.15	41.847	1	0	16.049	0.84	0.698	10.577	21.457	0.584	25.647	0.837	103.116	38.402	0	0	19.108	0	24.965
			1593.15	39.001	1	0	15.99	0.835	0.694	10.512	21.502	0.58	25.705	0.836	103.162	38.393	0	0	19.151	0	25.113
			1594.15	39.001	1	0	15.996	0.833	0.693	10.499	21.532	0.58	25.746	0.836	103.205	38.378	0	0	19.203	0	25.201
			1595.15	45.078	1	0	15.982	0.831	0.691	10.473	21.564	0.578	25.791	0.836	103.219	38.364	0	0	19.23	0	25.3
			1596.15	46.463	1	0	15.96	0.829	0.689	10.441	21.597	0.576	25.838	0.836	103.234	38.349	0	0	19.249	0	25.401
			1597.15	46.463	1	0	15.978	0.825	0.689	10.433	21.63	0.576	25.873	0.836	103.253	38.342	0	0	19.36	0	25.489
			1598.15	66.156	1	0	16.013	0.827	0.689	10.444	21.658	0.576	25.91	0.836	103.282	38.352	0	0	19.354	0	25.598
			1599.15	69.233	1	0	16.049	0.829	0.69	10.456	21.685	0.577	25.947	0.836	103.311	38.361	0	0	19.349	0	25.705
			1600.15	69.233	1	0	16.053	0.835	0.691	10.472	21.669	0.577	25.941	0.835	103.288	38.393	0	0	19.232	0	25.733
			1601.15	51.078	1	0	16.101	0.841	0.693	10.506	21.675	0.579	25.951	0.835	103.253	38.443	0	0	19.152	0	25.83
			1602.15	50.847	1	0	15.784	0.846	0.688	10.418	21.437	0.574	25.671	0.835	103.224	38.484	0	0	18.65	0	25.15
			1603.15	50.847	1	0	15.435	0.851	0.68	10.297	21.217	0.567	25.417	0.835	103.204	38.512	0	0	18.136	0	24.504
			1604.15	57.694	1	0	15.16	0.857	0.674	10.212	21.022	0.563	25.187	0.835	103.176	38.551	0	0	17.7	0	23.93
			1605.15	57.925	1	0	15.004	0.871	0.67	10.151	20.955	0.56	25.086	0.835	103.158	38.612	0	0	17.228	0	23.721
			1606.15	49.617	1	0	15.103	0.885	0.672	10.185	21.047	0.562	25.159	0.837	103.139	38.672	0	0	17.06	0	23.994
			1607.15	49.617	1	0	15.2	0.9	0.674	10.218	21.135	0.565	25.228	0.838	103.121	38.732	0	0	16.895	0	24.253
			1608.15	48.001	1	0	15.21	0.901	0.676	10.241	21.104	0.566	25.193	0.838	103.097	38.779	0	0	16.891	0	24.232
			1609.15	56.155	1	0	15.219	0.901	0.677	10.261	21.077	0.567	25.162	0.838	103.07	38.825	0	0	16.884	0	24.219
			1610.15	56.155	1	0	15.227	0.902	0.678	10.28	21.05	0.568	25.131	0.838	103.042	38.872	0	0	16.878	0	24.206
			1611.15	55.386	1	0	15.208	0.905	0.679	10.282	21.024	0.568	25.098	0.838	103.021	38.909	0	0	16.811	0	24.172
			1612.15	55.386	1	0	15.175	0.907	0.678	10.274	20.998	0.568	25.068	0.838	102.981	38.946	0	0	16.731	0	24.143
			1613.15	55.54	1	0	15.1	0.909	0.676	10.243	20.961	0.566	25.025	0.838	102.965	38.983	0	0	16.604	0	24.078
			1614.15	55.54	1	0	14.898	0.904	0.666	10.087	20.992	0.558	25.066	0.837	102.949	39.004	0	0	16.482	0	24.238
			1615.15	55.54	1	0	14.742	0.904	0.657	9.959	21.04	0.55	25.137	0.837	102.888	39.039	0	0	16.305	0	24.49
			1616.15	55.54	1	0	14.59	0.904	0.649	9.831	21.094	0.543	25.215	0.837	102.828	39.073	0	0	16.132	0	24.761
			1617.15	33.924	1	0	14.609	0.912	0.651	9.858	21.075	0.544	25.193	0.837	102.777	39.125	0	0	16.019	0	24.767
			1618.15	33.924	1	0	14.559	0.911	0.648	9.817	21.088	0.542	25.219	0.836	102.742	39.141	0	0	15.986	0	24.867
			1619.15	33.924	1	0	14.509	0.909	0.645	9.776	21.102	0.539	25.246	0.836	102.707	39.157	0	0	15.953	0	24.968
			1620.15	44.232	1	0	14.415	0.905	0.64	9.692	21.142	0.534	25.304	0.835	102.677	39.166	0	0	15.928	0	25.15
			1621.15	69.463	1	0	14.155	0.901	0.628	9.52	21.129	0.525	25.297	0.835	102.647	39.176	0	0	15.718	0	25.154
			1622.15	69.463	1	0	13.954	0.9	0.62	9.4	21.092	0.518	25.261	0.835	102.638	39.164	0	0	15.509	0	25.039
			1623.15	45.386	1	0	13.922	0.906	0.62	9.388	21.08	0.517	25.241	0.835	102.646	39.17	0	0	15.374	0	24.983
			1624.15	42.078	1	0	13.843	0.926	0.615	9.318	21.148	0.514	25.301	0.836	102.731	39.132	0	0	14.951	0	25.045
			1625.15	42.078	1	0	13.771	0.93	0.611	9.26	21.175	0.511	25.324	0.836	102.744	39.141	0	0	14.815	0	25.116
			1626.15	45.309	1	0	13.807	0.954	0.61	9.245	21.301	0.511	25.434	0.837	102.853	39.124	0	0	14.467	0	25.338
			1627.15	45.309	1	0	14.006	0.979	0.617	9.352	21.392	0.518	25.495	0.839	102.96	39.107	0	0	14.304	0	25.422
			1628.15	41.54	1	0	13.9	0.973	0.61	9.237	21.488	0.512	25.592	0.84	103.035	39.093	0	0	14.291	0	25.673
			1629.15	41.54	1	0	13.791	0.96	0.602	9.12	21.576	0.506	25.671	0.84	103.1	39.062	0	0	14.364	0	25.862
			1630.15	49.155	1	0	13.618	0.948	0.592	8.964	21.659	0.498	25.745	0.841	103.164	39.03	0	0	14.37	0	26.034
			1631.15	49.155	1	0	13.444	0.935	0.581	8.807	21.745	0.489	25.821	0.842	103.229	38.999	0	0	14.376	0	26.209
			1632.15	55.309	1	0	13.416	0.936	0.579	8.775	21.779	0.488	25.831	0.843	103.296	38.973	0	0	14.33	0	26.19
			1633.15	44.386	1	0	13.642	0.937	0.586	8.884	21.875	0.495	25.921	0.844	103.363	38.947	0	0	14.557	0	26.384
			1634.15	44.386	1	0	13.875	0.938	0.594	8.994	21.98	0.501	26.023	0.845	103.43	38.92	0	0	14.791	0	26.605
			1635.15	44.386	1	0	14.084	0.939	0.599	9.082	22.095	0.507	26.138	0.845	103.498	38.894	0	0	14.998	0	26.858
			1636.15	30.847	1	0	14.123	0.924	0.601	9.102	22.085	0.507	26.154	0.844	103.493	38.87	0	0	15.291	0	26.89
			1637.15	30.847	1	0	13.898	0.912	0.591	8.959	22.061	0.499	26.154	0.844	103.534	38.841	0	0	15.238	0	26.864
			1638.15	30.847	1	0	13.794	0.914	0.587	8.898	22.048	0.495	26.145	0.843	103.634	38.783	0	0	15.09	0	26.748
			1639.15	53.848	1	0	13.794	0.914	0.587	8.898	22.048	0.495	26.145	0.843	103.634	38.783	0	0	15.09	0	26.748
			1640.15	53.848	1	0	13.807	0.915	0.587	8.9	22.065	0.496	26.158	0.844	103.74	38.716	0	0	15.083	0	26.673
			1641.15	71.771	1	0	13.804	0.914	0.586	8.88	22.109	0.495	26.189	0.844	103.817	38.683	0	0	15.103	0	26.702
			1642.15	37.77	1	0	13.664	0.913	0.58	8.787	22.114	0.49	26.179	0.845	103.91	38.649	0	0	14.973	0	26.627
			1643.15	37.77	1	0	13.561	0.911	0.575	8.719	22.118	0.486	26.17	0.845	103.98	38.616	0	0	14.884	0	26.552
			1644.15	31.693	1	0	13.634	0.923	0.578	8.753	22.168	0.489	26.19	0.846	104.076	38.582	0	0	14.768	0	26.531
			1645.15	31.693	1	0	13.646	0.929	0.577	8.738	22.237	0.489	26.219	0.848	104.217	38.534	0	0	14.687	0	26.518
			1646.15	50.617	1	0	13.798	0.935	0.583	8.831	22.255	0.495	26.18	0.85	104.359	38.486	0	0	14.755	0	26.328
			1647.15	50.617	1	0	13.71	0.925	0.576	8.724	22.369	0.49	26.282	0.851	104.495	38.424	0	0	14.818	0	26.512
			1648.15	50.617	1	0	13.693	0.924	0.573	8.689	22.431	0.489	26.316	0.852	104.615	38.397	0	0	14.813	0	26.558
			1649.15	47.309	1	0	13.673	0.924	0.571	8.651	22.495	0.487	26.352	0.854	104.735	38.371	0	0	14.805	0	26.609
			1650.15	47.309	1	0	13.68	0.924	0.571	8.651	22.506	0.488	26.338	0.855	104.805	38.361	0	0	14.804	0	26.556
			1651.15	47.694	1	0	13.841	0.925	0.577	8.741	22.54	0.493	26.361	0.855	104.874	38.352	0	0	14.969	0	26.601
			1652.15	47.694	1	0	14.006	0.925	0.583	8.83	22.579	0.499	26.392	0.856	104.944	38.342	0	0	15.138	0	26.662
			1653.15	57.925	1	0	14.003	0.919	0.583	8.828	22.569	0.498	26.395	0.855	104.919	38.342	0	0	15.246	0	26.682
			1654.15	42.232	1	0	14.071	0.898	0.585	8.858	22.566	0.5	26.385	0.855	104.968	38.333	0	0	15.674	0	26.68
			1655.15	42.232	1	0	14.065	0.892	0.584	8.855	22.556	0.5	26.388	0.855	104.943	38.333	0	0	15.77	0	26.698
			1656.15	42.232	1	0	13.519	0.865	0.57	8.641	22.17	0.487	25.953	0.854	104.898	38.333	0	0	15.635	0	25.622
			1657.15	31.155	1	0	12.827	0.837	0.549	8.313	21.816	0.468	25.559	0.854	104.854	38.333	0	0	15.316	0	24.623
			1658.15	31.155	1	0	12.485	0.841	0.541	8.201	21.531	0.462	25.224	0.854	104.843	38.331	0	0	14.852	0	23.701
			1659.15	46.77	1	0	12.164	0.844	0.534	8.089	21.272	0.456	24.921	0.854	104.831	38.328	0	0	14.415	0	22.843
			1660.15	46.77	1	0	11.913	0.847	0.529	8.016	21.03	0.452	24.637	0.854	104.82	38.326	0	0	14.066	0	22.021
			1661.15	63.386	1	0	12.151	0.907	0.534	8.092	21.347	0.458	24.912	0.857	104.95	38.31	0	0	13.4	0	22.654
			1662.15	39.001	1	0	12.58	0.954	0.543	8.221	21.823	0.468	25.317	0.862	105.077	38.289	0	0	13.191	0	23.651
			1663.15	39.001	1	0	12.409	0.928	0.526	7.977	22.147	0.455	25.65	0.863	105.409	38.034	0	0	13.366	0	24.202
			1664.15	38.616	1	0	12.232	0.903	0.51	7.733	22.482	0.441	25.993	0.865	105.741	37.778	0	0	13.546	0	24.753
			1665.15	44.463	1	0	12.076	0.878	0.496	7.509	22.811	0.429	26.328	0.866	106.073	37.523	0	0	13.76	0	25.261
			1666.15	44.463	1	0	11.915	0.852	0.481	7.286	23.15	0.417	26.669	0.868	106.405	37.268	0	0	13.98	0	25.763
			1667.15	44.463	1	0	11.722	0.823	0.466	7.06	23.444	0.405	26.98	0.869	106.693	37.017	0	0	14.239	0	26.181
			1668.15	44.463	1	0	11.215	0.794	0.448	6.787	23.271	0.389	26.767	0.869	106.98	36.766	0	0	14.122	0	25.281
			1669.15	44.463	1	0	10.65	0.765	0.426	6.449	23.19	0.37	26.662	0.87	107.284	36.516	0	0	13.921	0	24.638
			1670.15	44.463	1	0	10.237	0.748	0.41	6.21	23.107	0.357	26.541	0.871	107.619	36.27	0	0	13.677	0	23.937
			1671.15	20.154	1	0	10.295	0.78	0.41	6.212	23.308	0.358	26.725	0.872	107.633	36.3	0	0	13.199	0	24.416
			1672.15	20.154	1	0	10.35	0.812	0.41	6.214	23.495	0.358	26.892	0.874	107.646	36.33	0	0	12.754	0	24.842
			1673.15	20.154	1	0	10.713	0.843	0.426	6.456	23.473	0.373	26.803	0.876	107.644	36.36	0	0	12.707	0	24.61
			1674.15	20.154	1	0	10.745	0.838	0.427	6.472	23.472	0.374	26.795	0.876	107.586	36.374	0	0	12.826	0	24.622
			1675.15	20.154	1	0	10.618	0.827	0.421	6.381	23.506	0.369	26.831	0.876	107.644	36.311	0	0	12.835	0	24.629
			1676.15	43.693	1	0	10.521	0.801	0.417	6.325	23.443	0.365	26.781	0.875	107.419	36.402	0	0	13.136	0	24.699
			1677.15	71.002	1	0	10.367	0.786	0.411	6.221	23.451	0.359	26.834	0.874	107.303	36.425	0	0	13.191	0	24.896
			1678.15	12.154	1	0	10.386	0.786	0.414	6.272	23.302	0.362	26.68	0.873	107.192	36.462	0	0	13.208	0	24.565
			1679.15	12.154	1	0	10.328	0.79	0.411	6.225	23.355	0.359	26.714	0.874	107.241	36.416	0	0	13.072	0	24.568
			1680.15	12.154	1	0	10.349	0.79	0.415	6.281	23.196	0.362	26.55	0.874	107.126	36.455	0	0	13.093	0	24.212
			1681.15	12.154	1	0	10.271	0.789	0.41	6.218	23.252	0.359	26.6	0.874	107.061	36.476	0	0	13.011	0	24.379
			1682.15	12.154	1	0	10.194	0.788	0.406	6.156	23.31	0.355	26.654	0.875	106.997	36.498	0	0	12.93	0	24.554
			1683.15	4.692	1	0	10.272	0.803	0.409	6.197	23.365	0.358	26.681	0.876	106.994	36.5	0	0	12.794	0	24.605
			1684.15	4.692	1	0	10.348	0.817	0.412	6.237	23.414	0.361	26.703	0.877	106.992	36.503	0	0	12.661	0	24.64
			1685.15	4.692	1	0	10.422	0.832	0.414	6.278	23.458	0.364	26.719	0.878	106.989	36.505	0	0	12.531	0	24.661
			1686.15	42.54	1	0	10.451	0.846	0.414	6.28	23.546	0.364	26.784	0.879	106.987	36.508	0	0	12.351	0	24.805
			1687.15	42.54	1	0	10.751	0.861	0.425	6.441	23.645	0.374	26.89	0.879	106.985	36.51	0	0	12.493	0	25.051
			1688.15	69.233	1	0	11.058	0.875	0.436	6.602	23.753	0.383	27.007	0.88	106.982	36.512	0	0	12.637	0	25.327
			1689.15	33.693	1	0	11.372	0.889	0.446	6.763	23.873	0.393	27.137	0.88	106.98	36.515	0	0	12.785	0	25.63
			1690.15	33.693	1	0	11.704	0.922	0.459	6.954	23.951	0.404	27.179	0.881	106.937	36.591	0	0	12.689	0	25.795
			1691.15	36.616	1	0	11.704	0.922	0.459	6.954	23.951	0.404	27.179	0.881	106.937	36.591	0	0	12.689	0	25.795
			1692.15	47.078	1	0	11.396	0.88	0.455	6.895	23.45	0.4	26.689	0.879	106.769	36.644	0	0	12.948	0	24.726
			1693.15	47.078	1	0	10.766	0.838	0.439	6.657	22.867	0.384	26.16	0.874	106.601	36.697	0	0	12.847	0	23.511
			1694.15	47.078	1	0	10.684	0.903	0.456	6.91	21.976	0.398	25.182	0.873	105.843	37.287	0	0	11.833	0	21.683
			1695.15	34.924	1	0	10.59	0.935	0.463	7.015	21.506	0.404	24.665	0.872	105.464	37.582	0	0	11.322	0	20.606
			1696.15	34.924	1	0	10.707	0.975	0.474	7.176	21.308	0.413	24.413	0.873	105.212	37.824	0	0	10.986	0	20.168
			1697.15	50.694	1	0	10.816	1.014	0.484	7.337	21.103	0.423	24.154	0.874	104.961	38.066	0	0	10.67	0	19.69
			1698.15	50.694	1	0	11.353	1.053	0.511	7.736	21.052	0.447	24.027	0.876	104.709	38.309	0	0	10.782	0	19.606
			1699.15	50.694	1	0	11.9	1.092	0.537	8.135	21.028	0.472	23.936	0.878	104.457	38.551	0	0	10.897	0	19.632
			1700.15	44.693	1	0	12.363	1.123	0.559	8.466	21.023	0.491	23.91	0.879	104.167	38.824	0	0	11.009	0	19.938
			1701.15	44.693	1	0	12.478	1.104	0.564	8.548	20.996	0.496	23.867	0.88	104.208	38.812	0	0	11.301	0	19.843
			1702.15	44.693	1	0	12.6	1.085	0.57	8.63	20.98	0.501	23.836	0.88	104.248	38.8	0	0	11.608	0	19.783
			1703.15	44.693	1	0	12.394	1.067	0.559	8.473	20.999	0.492	23.862	0.88	104.289	38.788	0	0	11.619	0	19.9
			1704.15	34.693	1	0	12.479	1.086	0.564	8.549	20.975	0.497	23.804	0.881	104.387	38.793	0	0	11.49	0	19.666
			1705.15	34.693	1	0	12.44	1.077	0.56	8.492	21.043	0.494	23.87	0.882	104.416	38.8	0	0	11.548	0	19.915
			1706.15	34.693	1	0	12.443	1.101	0.564	8.538	20.958	0.498	23.74	0.883	104.522	38.812	0	0	11.297	0	19.447
			1707.15	34.693	1	0	12.393	1.106	0.559	8.466	21.056	0.494	23.804	0.885	104.622	38.812	0	0	11.209	0	19.637
			1708.15	34.693	1	0	12.344	1.11	0.554	8.394	21.157	0.491	23.87	0.886	104.723	38.812	0	0	11.122	0	19.834
			1709.15	28.155	1	0	12.334	1.104	0.553	8.374	21.183	0.49	23.906	0.886	104.683	38.837	0	0	11.175	0	20.007
			1710.15	28.155	1	0	12.295	1.111	0.55	8.326	21.246	0.488	23.941	0.887	104.722	38.855	0	0	11.064	0	20.128
			1711.15	36.693	1	0	12.331	1.119	0.551	8.356	21.241	0.49	23.911	0.888	104.762	38.874	0	0	11.022	0	20.043
			1712.15	36.693	1	0	12.358	1.126	0.553	8.378	21.237	0.492	23.883	0.889	104.801	38.892	0	0	10.972	0	19.962
			1713.15	65.463	1	0	12.265	1.119	0.548	8.301	21.267	0.487	23.902	0.89	104.78	38.93	0	0	10.961	0	20.111
			1714.15	65.463	1	0	12.172	1.111	0.543	8.223	21.298	0.483	23.921	0.89	104.759	38.967	0	0	10.951	0	20.262
			1715.15	55.078	1	0	12.066	1.109	0.537	8.143	21.317	0.479	23.922	0.891	104.715	39.002	0	0	10.876	0	20.331
			1716.15	55.078	1	0	12.109	1.107	0.54	8.185	21.281	0.482	23.863	0.892	104.65	39.036	0	0	10.935	0	20.213
			1717.15	55.078	1	0	12.056	1.081	0.534	8.084	21.426	0.476	24.025	0.892	104.734	38.876	0	0	11.151	0	20.518
			1718.15	45.309	1	0	12	1.055	0.527	7.982	21.57	0.47	24.186	0.892	104.817	38.716	0	0	11.376	0	20.811
			1719.15	45.309	1	0	11.887	1.029	0.517	7.828	21.755	0.461	24.384	0.892	104.922	38.556	0	0	11.556	0	21.21
			1720.15	34.309	1	0	12.016	1.012	0.521	7.888	21.804	0.464	24.471	0.891	104.845	38.542	0	0	11.876	0	21.494
			1721.15	34.309	1	0	12.154	0.995	0.525	7.948	21.864	0.467	24.57	0.89	104.768	38.528	0	0	12.215	0	21.811
			1722.15	36.078	1	0	12.315	0.978	0.53	8.028	21.912	0.471	24.659	0.889	104.69	38.514	0	0	12.59	0	22.093
			1723.15	36.078	1	0	12.474	0.961	0.533	8.082	22.023	0.473	24.827	0.887	104.65	38.477	0	0	12.986	0	22.563
			1724.15	39.539	1	0	12.658	0.943	0.538	8.152	22.13	0.476	24.995	0.885	104.583	38.44	0	0	13.423	0	23.025
			1725.15	39.539	1	0	13.023	0.926	0.545	8.263	22.434	0.482	25.384	0.884	104.515	38.403	0	0	14.071	0	24.091
			1726.15	39.539	1	0	13.437	0.91	0.555	8.414	22.708	0.489	25.764	0.881	104.437	38.382	0	0	14.769	0	25.117
			1727.15	38.463	1	0	13.527	0.893	0.558	8.454	22.724	0.491	25.819	0.88	104.339	38.397	0	0	15.145	0	25.321
			1728.15	38.463	1	0	13.691	0.866	0.567	8.595	22.574	0.496	25.819	0.874	104.093	38.442	0	0	15.818	0	25.442
			1729.15	38.463	1	0	13.425	0.847	0.558	8.452	22.478	0.486	25.785	0.872	103.985	38.46	0	0	15.844	0	25.41
			1730.15	38.155	1	0	13.21	0.817	0.55	8.34	22.353	0.478	25.766	0.868	103.856	38.414	0	0	16.177	0	25.335
			1731.15	51.309	1	0	13.078	0.796	0.542	8.209	22.44	0.47	25.856	0.868	103.884	38.277	0	0	16.426	0	25.381
			1732.15	28.693	1	0	12.925	0.784	0.536	8.121	22.39	0.464	25.844	0.866	103.807	38.258	0	0	16.487	0	25.336
			1733.15	28.693	1	0	12.81	0.763	0.529	8.013	22.445	0.458	25.891	0.867	103.836	38.117	0	0	16.793	0	25.258
			1734.15	20.462	1	0	12.847	0.748	0.532	8.06	22.344	0.46	25.825	0.865	103.8	38.057	0	0	17.172	0	25.004
			1735.15	44.155	1	0	12.886	0.733	0.535	8.107	22.246	0.462	25.76	0.864	103.764	37.997	0	0	17.57	0	24.754
			1736.15	44.155	1	0	13.042	0.73	0.541	8.201	22.248	0.467	25.797	0.862	103.759	37.932	0	0	17.855	0	24.749
			1737.15	47.309	1	0	13.189	0.726	0.547	8.282	22.266	0.471	25.862	0.861	103.79	37.858	0	0	18.162	0	24.805
			1738.15	43.155	1	0	13.319	0.722	0.552	8.358	22.271	0.474	25.909	0.86	103.822	37.783	0	0	18.449	0	24.813
			1739.15	45.693	1	0	13.453	0.718	0.557	8.434	22.282	0.478	25.964	0.858	103.853	37.709	0	0	18.746	0	24.84
			1740.15	45.693	1	0	13.564	0.709	0.558	8.46	22.373	0.479	26.071	0.858	103.961	37.623	0	0	19.141	0	24.985
			1741.15	51.847	1	0	13.659	0.7	0.559	8.471	22.474	0.48	26.191	0.858	104.069	37.536	0	0	19.523	0	25.16
			1742.15	50.924	1	0	13.88	0.68	0.557	8.447	22.847	0.48	26.561	0.86	104.38	37.296	0	0	20.407	0	25.722
			1743.15	50.924	1	0	13.88	0.68	0.557	8.447	22.847	0.48	26.561	0.86	104.38	37.296	0	0	20.407	0	25.722
			1744.15	45.386	1	0	14.221	0.661	0.561	8.5	23.202	0.483	26.93	0.862	104.659	37.069	0	0	21.517	0	26.272
			1745.15	45.386	1	0	14.221	0.661	0.561	8.5	23.202	0.483	26.93	0.862	104.659	37.069	0	0	21.517	0	26.272
			1746.15	34.539	1	0	14.461	0.646	0.564	8.539	23.436	0.486	27.198	0.862	104.805	36.963	0	0	22.39	0	26.748
			1747.15	38.539	1	0	14.551	0.642	0.566	8.573	23.472	0.488	27.187	0.863	105.035	36.968	0	0	22.678	0	26.728
			1748.15	52.463	1	0	14.639	0.652	0.571	8.652	23.434	0.494	27.101	0.865	105.073	37.071	0	0	22.452	0	26.685
			1749.15	52.463	1	0	14.852	0.662	0.579	8.777	23.471	0.501	27.111	0.866	105.097	37.179	0	0	22.423	0	26.879
			1750.15	48.694	1	0	14.872	0.661	0.577	8.746	23.582	0.501	27.196	0.867	105.328	37.1	0	0	22.501	0	26.957
			1751.15	46.694	1	0	14.893	0.66	0.575	8.715	23.694	0.5	27.281	0.869	105.558	37.021	0	0	22.58	0	27.036
			1752.15	47.617	1	0	14.88	0.658	0.571	8.655	23.832	0.497	27.372	0.871	105.8	36.925	0	0	22.625	0	27.102
			1753.15	47.617	1	0	14.834	0.657	0.567	8.596	23.917	0.495	27.396	0.873	106.002	36.853	0	0	22.595	0	27.045
			1754.15	43.54	1	0	14.759	0.655	0.562	8.521	24.003	0.492	27.415	0.876	106.232	36.781	0	0	22.52	0	26.979
			1755.15	41.232	1	0	14.735	0.659	0.56	8.482	24.084	0.492	27.427	0.878	106.498	36.73	0	0	22.36	0	26.928
			1756.15	37.155	1	0	14.695	0.661	0.555	8.404	24.249	0.489	27.505	0.882	106.776	36.663	0	0	22.242	0	27.008
			1757.15	37.155	1	0	14.694	0.664	0.554	8.395	24.284	0.489	27.513	0.883	106.862	36.669	0	0	22.118	0	27.037
			1758.15	40.386	1	0	14.639	0.662	0.544	8.249	24.615	0.484	27.687	0.889	107.263	36.529	0	0	22.108	0	27.222
			1759.15	44.617	1	0	14.603	0.664	0.542	8.218	24.654	0.483	27.698	0.89	107.326	36.539	0	0	21.993	0	27.264
			1760.15	44.078	1	0	14.593	0.667	0.538	8.15	24.849	0.481	27.788	0.894	107.632	36.486	0	0	21.89	0	27.389
			1761.15	42.616	1	0	14.533	0.667	0.536	8.119	24.845	0.479	27.788	0.894	107.757	36.51	0	0	21.785	0	27.428
			1762.15	42.616	1	0	14.451	0.663	0.531	8.044	24.92	0.475	27.843	0.895	107.855	36.472	0	0	21.788	0	27.495
			1763.15	40.693	1	0	14.39	0.663	0.527	7.989	24.986	0.473	27.88	0.896	108.002	36.476	0	0	21.704	0	27.587
			1764.15	39.463	1	0	14.278	0.657	0.518	7.846	25.223	0.466	28.019	0.9	108.21	36.402	0	0	21.744	0	27.787
			1765.15	39.463	1	0	14.166	0.65	0.508	7.702	25.468	0.46	28.161	0.904	108.419	36.328	0	0	21.785	0	27.99
			1766.15	39.463	1	0	14.086	0.644	0.5	7.582	25.7	0.455	28.288	0.909	108.628	36.254	0	0	21.877	0	28.156
			1767.15	38.078	1	0	14.022	0.639	0.493	7.475	25.929	0.45	28.397	0.913	108.802	36.189	0	0	21.953	0	28.295
			1768.15	34.232	1	0	13.385	0.634	0.478	7.249	25.503	0.439	27.823	0.917	108.976	36.124	0	0	21.127	0	26.893
			1769.15	34.232	1	0	12.794	0.628	0.464	7.023	25.141	0.427	27.318	0.92	109.15	36.059	0	0	20.361	0	25.599
			1770.15	39.847	1	0	12.264	0.624	0.45	6.824	24.789	0.416	26.859	0.923	109.308	35.987	0	0	19.643	0	24.363
			1771.15	39.847	1	0	11.787	0.62	0.438	6.638	24.475	0.406	26.443	0.926	109.466	35.915	0	0	19.002	0	23.194
			1772.15	41.309	1	0	11.343	0.617	0.428	6.479	24.119	0.396	26.025	0.927	109.578	35.875	0	0	18.384	0	22.041
			1773.15	37.001	1	0	10.927	0.614	0.417	6.32	23.807	0.387	25.654	0.928	109.689	35.836	0	0	17.806	0	20.979
			1774.15	37.001	1	0	10.474	0.634	0.408	6.185	23.394	0.38	25.147	0.93	109.749	35.898	0	0	16.516	0	19.657
			1775.15	38.77	1	0	10.079	0.654	0.398	6.023	23.185	0.371	24.817	0.934	109.842	35.949	0	0	15.4	0	18.769
			1776.15	29.77	1	0	9.938	0.675	0.39	5.905	23.385	0.366	24.908	0.939	109.928	36.001	0	0	14.728	0	19.096
			1777.15	29.462	1	0	9.809	0.695	0.383	5.796	23.577	0.361	25.007	0.943	109.991	36.045	0	0	14.121	0	19.428
			1778.15	29.847	1	0	9.691	0.715	0.375	5.687	23.796	0.355	25.129	0.947	110.053	36.089	0	0	13.561	0	19.825
			1779.15	29.847	1	0	9.589	0.734	0.369	5.59	24.01	0.351	25.244	0.951	110.116	36.133	0	0	13.056	0	20.197
			1780.15	29.847	1	0	9.499	0.754	0.363	5.501	24.222	0.347	25.348	0.956	110.172	36.172	0	0	12.592	0	20.526
			1781.15	29.847	1	0	9.664	0.789	0.363	5.505	24.711	0.349	25.696	0.962	110.302	36.198	0	0	12.243	0	21.48
			1782.15	29.847	1	0	9.9	0.824	0.367	5.566	25.116	0.356	25.941	0.968	110.439	36.223	0	0	12.012	0	22.126
			1783.15	12.077	1	0	9.978	0.827	0.372	5.63	25.035	0.363	25.604	0.978	110.661	36.154	0	0	12.062	0	21.06
			1784.15	12.077	1	0	9.924	0.834	0.369	5.593	25.079	0.362	25.585	0.98	110.738	36.152	0	0	11.903	0	20.988
			1785.15	12.077	1	0	10.024	0.837	0.375	5.684	24.934	0.371	25.193	0.99	110.969	36.08	0	0	11.978	0	19.725
			1786.15	12.077	1	0	10.09	0.835	0.379	5.738	24.856	0.379	24.867	1	111.163	35.987	0	0	12.078	0	18.591
			1787.15	12.077	1	0	10.036	0.834	0.373	5.645	25.127	0.375	24.96	1.007	111.357	35.893	0	0	12.036	0	18.698
			1788.15	12.077	1	0	9.974	0.832	0.366	5.543	25.432	0.371	25.075	1.014	111.551	35.8	0	0	11.985	0	18.872
			1789.15	19.154	1	0	10.084	0.85	0.367	5.554	25.696	0.375	25.122	1.023	111.762	35.74	0	0	11.869	0	18.852
			1790.15	19.154	1	0	10.311	0.867	0.378	5.724	25.529	0.391	24.697	1.034	111.959	35.68	0	0	11.893	0	17.4
			1791.15	25.462	1	0	10.529	0.884	0.388	5.883	25.399	0.405	24.326	1.044	112.156	35.62	0	0	11.906	0	16.066
			1792.15	25.462	1	0	10.794	0.907	0.403	6.101	25.154	0.424	23.899	1.052	112.3	35.61	0	0	11.895	0	14.579
			1793.15	25.462	1	0	11.061	0.931	0.417	6.32	24.921	0.442	23.504	1.06	112.444	35.601	0	0	11.887	0	13.14
			1794.15	25.462	1	0	11.312	0.954	0.431	6.537	24.678	0.46	23.155	1.066	112.561	35.61	0	0	11.852	0	11.844
			1795.15	25.462	1	0	11.56	0.978	0.446	6.755	24.447	0.477	22.829	1.071	112.679	35.62	0	0	11.818	0	10.586
			1796.15	40.078	1	0	11.635	1.014	0.45	6.82	24.423	0.482	22.811	1.071	112.525	35.778	0	0	11.474	0	10.703
			1797.15	49.155	1	0	11.594	1.004	0.443	6.709	24.723	0.474	23.076	1.071	113.614	34.836	0	0	11.548	0	9.686
			1798.15	48.078	1	0	11.552	0.994	0.436	6.599	25.032	0.467	23.348	1.072	114.703	33.893	0	0	11.622	0	8.626
			1799.15	48.078	1	0	12.026	0.974	0.436	6.611	25.978	0.467	24.258	1.071	116.88	32.008	0	0	12.348	0	7.602
			1800.15	48.078	1	0	12.026	0.964	0.433	6.558	26.17	0.464	24.426	1.071	117.981	31.066	0	0	12.477	0	5.929
			1801.15	25.693	1	0	12.387	0.989	0.443	6.715	26.365	0.475	24.607	1.071	118.113	31.047	0	0	12.523	0	6.392
			1802.15	25.693	1	0	12.75	1.014	0.454	6.872	26.558	0.486	24.785	1.072	118.245	31.027	0	0	12.569	0	6.839
			1803.15	38.77	1	0	13.116	1.04	0.464	7.029	26.747	0.497	24.961	1.072	118.377	31.008	0	0	12.616	0	7.27
			1804.15	62.925	1	0	13.619	1.04	0.471	7.14	27.344	0.505	25.514	1.072	118.562	30.883	0	0	13.093	0	8.852
			1805.15	62.925	1	0	14.281	1.041	0.483	7.311	28.003	0.517	26.131	1.072	118.746	30.759	0	0	13.721	0	10.569
			1806.15	62.925	1	0	14.701	1.041	0.491	7.441	28.324	0.526	26.425	1.072	118.938	30.634	0	0	14.116	0	11.2
			1807.15	62.925	1	0	15.146	1.042	0.5	7.571	28.682	0.536	26.753	1.072	119.13	30.509	0	0	14.535	0	11.92
			1808.15	62.925	1	0	16.185	1.099	0.515	7.81	29.801	0.555	27.69	1.076	119.516	30.325	0	0	14.721	0	14.008
			1809.15	62.925	1	0	17.528	1.157	0.542	8.219	30.747	0.586	28.442	1.081	119.902	30.14	0	0	15.149	0	15.438
			1810.15	39.77	1	0	18.037	1.134	0.543	8.225	31.586	0.588	29.147	1.084	120.365	29.869	0	0	15.899	0	16.84
			1811.15	13	1	0	18.166	1.096	0.537	8.135	32.104	0.584	29.54	1.087	120.751	29.612	0	0	16.567	0	17.46
			1812.15	13	1	0	18.083	1.058	0.527	7.986	32.494	0.575	29.797	1.091	121.13	29.356	0	0	17.084	0	17.702
			1813.15	13	1	0	17.943	1.054	0.518	7.843	32.82	0.565	30.081	1.091	121.411	29.214	0	0	17.026	0	18.121
			1814.15	13	1	0	17.538	1.039	0.507	7.68	32.733	0.553	29.985	1.092	121.484	29.233	0	0	16.881	0	17.987
			1815.15	4.077	1	0	17.087	1.034	0.493	7.465	32.804	0.538	30.05	1.092	121.756	29.096	0	0	16.518	0	17.852
			1816.15	36.001	1	0	16.655	1.03	0.478	7.249	32.918	0.522	30.153	1.092	122.027	28.959	0	0	16.17	0	17.813
			1817.15	36.001	1	0	16.489	1.026	0.474	7.176	32.915	0.517	30.142	1.092	122.299	28.822	0	0	16.079	0	17.482
			1818.15	36.001	1	0	16.588	1.066	0.478	7.24	32.889	0.523	30.053	1.094	122.452	28.836	0	0	15.558	0	17.099
			1819.15	36.001	1	0	16.54	1.09	0.477	7.222	32.918	0.522	30.03	1.096	122.596	28.817	0	0	15.169	0	16.881
			1820.15	45.232	1	0	16.421	1.114	0.468	7.093	33.315	0.514	30.342	1.098	122.747	28.799	0	0	14.734	0	17.524
			1821.15	45.232	1	0	16.309	1.139	0.46	6.964	33.738	0.506	30.675	1.1	122.898	28.78	0	0	14.323	0	18.206
			1822.15	45.232	1	0	15.8	1.111	0.438	6.637	34.253	0.481	31.201	1.098	122.986	28.703	0	0	14.217	0	19.449
			1823.15	61.848	1	0	15.299	1.084	0.416	6.31	34.838	0.456	31.801	1.096	123.074	28.627	0	0	14.112	0	20.815
			1824.15	87.848	1	0	14.778	1.057	0.395	5.978	35.469	0.431	32.45	1.093	123.169	28.55	0	0	13.983	0	22.234
			1825.15	26.385	1	0	14.267	1.03	0.373	5.647	36.198	0.406	33.201	1.09	123.264	28.474	0	0	13.857	0	23.809
			1826.15	26.385	1	0	14.033	0.991	0.361	5.463	36.721	0.394	33.598	1.093	123.622	28.253	0	0	14.165	0	24.308
			1827.15	26.385	1	0	13.966	1.012	0.367	5.559	35.96	0.4	32.969	1.091	122.582	29.212	0	0	13.8	0	24.971
			1828.15	26.385	1	0	13.967	1.033	0.375	5.682	35.228	0.408	32.378	1.088	121.542	30.17	0	0	13.517	0	25.634
			1829.15	14.154	1	0	13.969	1.055	0.383	5.805	34.525	0.416	31.809	1.085	120.502	31.129	0	0	13.245	0	26.263
			1830.15	14.154	1	0	13.917	1.068	0.389	5.888	33.938	0.421	31.346	1.083	119.451	32.076	0	0	13.03	0	27.053
			1831.15	14.154	1	0	14.165	1.081	0.398	6.027	33.766	0.429	31.299	1.079	118.388	33.023	0	0	13.098	0	28.667
			1832.15	14.154	1	0	14.062	1.061	0.394	5.963	33.843	0.423	31.46	1.076	118.263	33.076	0	0	13.257	0	29.158
			1833.15	35.847	1	0	13.9	1.04	0.388	5.878	33.901	0.416	31.59	1.073	118.137	33.129	0	0	13.364	0	29.573
			1834.15	35.847	1	0	13.889	1.032	0.385	5.837	34.094	0.414	31.738	1.074	118.223	33.095	0	0	13.458	0	29.837
			1835.15	42.616	1	0	13.831	1.015	0.383	5.81	34.08	0.411	31.828	1.071	118.149	33.119	0	0	13.628	0	30.101
			1836.15	42.616	1	0	13.673	0.99	0.381	5.775	33.847	0.405	31.852	1.063	117.921	33.199	0	0	13.807	0	30.346
			1837.15	11.462	1	0	13.547	0.972	0.377	5.712	33.864	0.4	31.948	1.06	117.868	33.222	0	0	13.932	0	30.616
			1838.15	11.462	1	0	13.405	0.962	0.37	5.606	34.124	0.392	32.17	1.061	117.945	33.191	0	0	13.934	0	31.023
			1839.15	10.77	1	0	12.68	0.887	0.359	5.432	33.136	0.377	31.499	1.052	117.696	33.275	0	0	14.303	0	29.967
			1840.15	10.77	1	0	11.734	0.811	0.336	5.087	32.533	0.349	31.284	1.04	117.446	33.358	0	0	14.466	0	29.786
			1841.15	10.77	1	0	11.732	0.816	0.34	5.146	32.167	0.351	31.125	1.033	117.12	33.529	0	0	14.383	0	29.744
			1842.15	28.078	1	0	11.729	0.82	0.344	5.206	31.809	0.353	30.968	1.027	116.794	33.699	0	0	14.301	0	29.702
			1843.15	32.385	1	0	11.416	0.825	0.339	5.142	31.353	0.347	30.675	1.022	116.468	33.869	0	0	13.843	0	29.377
			1844.15	32.385	1	0	10.985	0.814	0.33	5.005	30.969	0.336	30.447	1.017	116.13	33.927	0	0	13.494	0	29.01
			1845.15	26.001	1	0	10.736	0.803	0.327	4.947	30.591	0.331	30.166	1.014	115.791	33.984	0	0	13.363	0	28.525
			1846.15	26.001	1	0	10.76	0.793	0.326	4.94	30.672	0.329	30.368	1.01	115.453	34.042	0	0	13.572	0	29.062
			1847.15	26.001	1	0	10.973	0.801	0.342	5.185	29.824	0.341	29.893	0.998	114.77	34.354	0	0	13.704	0	28.563
			1848.15	22.539	1	0	11.19	0.809	0.358	5.43	29.063	0.354	29.463	0.986	114.086	34.666	0	0	13.839	0	28.136
			1849.15	31.77	1	0	10.87	0.731	0.372	5.635	26.99	0.355	28.262	0.955	112.964	34.977	0	0	14.868	0	26.015
			1850.15	31.77	1	0	10.582	0.692	0.376	5.693	25.885	0.353	27.583	0.938	112.41	35.133	0	0	15.283	0	24.691
			1851.15	37.462	1	0	10.582	0.692	0.376	5.693	25.885	0.353	27.583	0.938	112.41	35.133	0	0	15.283	0	24.691
			1852.15	35.386	1	0	10.277	0.654	0.38	5.751	24.755	0.35	26.844	0.922	111.856	35.289	0	0	15.722	0	23.145
			1853.15	35.386	1	0	10.489	0.666	0.414	6.278	23.188	0.377	25.502	0.909	110.976	35.342	0	0	15.738	0	19.629
			1854.15	35.386	1	0	10.816	0.669	0.45	6.825	22	0.402	24.657	0.892	110.283	35.404	0	0	16.175	0	17.273
			1855.15	35.386	1	0	11.154	0.671	0.483	7.326	21.143	0.425	24.061	0.879	109.638	35.467	0	0	16.624	0	15.546
			1856.15	35.386	1	0	11.614	0.683	0.529	8.019	20.147	0.454	23.47	0.858	108.786	35.692	0	0	16.996	0	14.033
			1857.15	16.77	1	0	11.911	0.679	0.553	8.383	19.753	0.471	23.214	0.851	108.426	35.613	0	0	17.541	0	13.034
			1858.15	5.385	1	0	12.291	0.679	0.61	9.246	18.481	0.509	22.163	0.834	108.203	35.471	0	0	18.092	0	9.008
			1859.15	5.385	1	0	12.654	0.68	0.651	9.869	17.828	0.535	21.688	0.822	107.98	35.33	0	0	18.618	0	6.895
			1860.15	13.077	1	0	13.114	0.69	0.684	10.362	17.618	0.559	21.556	0.817	107.817	35.253	0	0	19.016	0	6.166
			1861.15	51.463	1	0	13.593	0.7	0.716	10.855	17.454	0.583	21.467	0.813	107.654	35.176	0	0	19.431	0	5.601
			1862.15	51.463	1	0	13.838	0.71	0.727	11.019	17.526	0.589	21.631	0.81	107.491	35.1	0	0	19.504	0	6.048
			1863.15	51.463	1	0	14.173	0.719	0.74	11.205	17.672	0.597	21.881	0.808	107.328	35.023	0	0	19.7	0	6.823
			1864.15	51.463	1	0	14.261	0.726	0.737	11.167	17.857	0.595	22.136	0.807	107.31	34.975	0	0	19.63	0	7.676
			1865.15	51.463	1	0	14.427	0.732	0.745	11.289	17.882	0.599	22.261	0.803	107.099	34.931	0	0	19.711	0	8.033
			1866.15	51.463	1	0	15.375	0.795	0.773	11.714	18.486	0.621	23.003	0.804	106.863	34.927	0	0	19.331	0	10.506
			1867.15	23.924	1	0	16.433	0.861	0.801	12.143	19.171	0.647	23.731	0.808	106.815	34.922	0	0	19.077	0	12.782
			1868.15	79.233	1	0	16.444	0.852	0.792	12.005	19.39	0.642	23.933	0.81	107.05	34.849	0	0	19.299	0	13.351
			1869.15	94.156	1	0	16.497	0.847	0.793	12.009	19.439	0.641	24.025	0.809	107.057	34.777	0	0	19.474	0	13.526
			1870.15	87.002	1	0	16.551	0.842	0.793	12.012	19.489	0.641	24.117	0.808	107.064	34.705	0	0	19.653	0	13.704
			1871.15	116.311	1	0	16.606	0.837	0.793	12.016	19.54	0.64	24.212	0.807	107.071	34.633	0	0	19.834	0	13.885
			1872.15	83.541	1	0	16.662	0.832	0.793	12.019	19.592	0.639	24.308	0.806	107.078	34.562	0	0	20.019	0	14.068
			1873.15	163.927	1	0	17.281	0.847	0.804	12.187	20.064	0.649	24.879	0.806	106.832	34.664	0	0	20.414	0	16.044
			1874.15	127.157	1	0	18.068	0.875	0.82	12.427	20.621	0.663	25.52	0.808	106.597	34.875	0	0	20.64	0	18.309
			1875.15	101.156	1	0	18.873	0.904	0.836	12.667	21.178	0.677	26.16	0.81	106.363	35.086	0	0	20.872	0	20.466
			1876.15	101.156	1	0	18.609	0.933	0.844	12.783	20.732	0.683	25.592	0.81	106.129	35.297	0	0	19.942	0	19.153
			1877.15	50.924	1	0	18.173	0.944	0.835	12.656	20.466	0.677	25.261	0.81	106.228	35.262	0	0	19.25	0	18.068
			1878.15	50.924	1	0	18.102	0.964	0.833	12.618	20.474	0.676	25.238	0.811	106.342	35.209	0	0	18.782	0	17.827
			1879.15	50.924	1	0	18.201	0.951	0.828	12.55	20.679	0.673	25.444	0.813	106.762	34.84	0	0	19.145	0	17.768
			1880.15	50.924	1	0	18.303	0.938	0.824	12.483	20.889	0.671	25.655	0.814	107.182	34.471	0	0	19.522	0	17.715
			1881.15	76.694	1	0	18.24	0.924	0.813	12.312	21.088	0.662	25.884	0.815	107.614	34.102	0	0	19.732	0	17.702
			1882.15	100.695	1	0	18.177	0.911	0.801	12.141	21.29	0.653	26.117	0.815	108.046	33.733	0	0	19.946	0	17.687
			1883.15	39.924	1	0	19.039	0.914	0.818	12.388	21.859	0.666	26.833	0.815	108.208	33.553	0	0	20.828	0	19.354
			1884.15	35.924	1	0	19.638	0.969	0.834	12.637	22.185	0.685	27.02	0.821	108.354	33.872	0	0	20.27	0	20.32
			1885.15	35.924	1	0	19.543	0.986	0.821	12.44	22.451	0.678	27.197	0.826	108.724	33.85	0	0	19.826	0	20.702
			1886.15	35.924	1	0	19.501	0.996	0.806	12.216	22.828	0.671	27.433	0.832	109.218	33.783	0	0	19.574	0	21.172
			1887.15	35.924	1	0	19.478	0.994	0.788	11.937	23.331	0.665	27.632	0.844	109.856	33.586	0	0	19.596	0	21.323
			1888.15	43.155	1	0	19.458	0.982	0.782	11.847	23.467	0.665	27.595	0.85	110.251	33.575	0	0	19.805	0	21.241
			1889.15	43.155	1	0	19.151	0.974	0.735	11.133	24.565	0.634	28.458	0.863	110.443	33.615	0	0	19.66	0	23.557
			1890.15	43.155	1	0	18.867	0.977	0.704	10.669	25.257	0.615	28.901	0.874	110.614	33.67	0	0	19.316	0	24.735
			1891.15	31.462	1	0	18.715	0.969	0.688	10.423	25.634	0.606	29.08	0.881	110.803	33.634	0	0	19.306	0	25.118
			1892.15	31.462	1	0	18.569	0.962	0.672	10.184	26.019	0.598	29.255	0.889	110.993	33.598	0	0	19.3	0	25.484
			1893.15	45.386	1	0	18.636	0.949	0.67	10.159	26.154	0.598	29.302	0.893	111.218	33.548	0	0	19.634	0	25.535
			1894.15	40.847	1	0	18.704	0.936	0.669	10.134	26.291	0.599	29.351	0.896	111.443	33.497	0	0	19.979	0	25.592
			1895.15	40.847	1	0	18.607	0.923	0.661	10.014	26.445	0.594	29.409	0.899	111.666	33.447	0	0	20.154	0	25.666
			1896.15	24.539	1	0	18.509	0.91	0.653	9.894	26.6	0.59	29.464	0.903	111.89	33.397	0	0	20.333	0	25.733
			1897.15	24.539	1	0	17.668	0.838	0.634	9.605	26.011	0.571	28.899	0.9	111.923	33.306	0	0	21.075	0	24.407
			1898.15	84.002	1	0	16.582	0.828	0.613	9.288	25.219	0.55	28.113	0.897	111.705	33.433	0	0	20.029	0	22.744
			1899.15	97.233	1	0	16.582	0.828	0.613	9.288	25.219	0.55	28.113	0.897	111.705	33.433	0	0	20.029	0	22.744
			1900.15	52.924	1	0	16.757	0.866	0.626	9.486	25.034	0.561	27.944	0.896	111.489	33.574	0	0	19.341	0	22.487
			1901.15	73.771	1	0	16.927	0.875	0.638	9.669	24.827	0.571	27.749	0.895	111.407	33.617	0	0	19.354	0	22.048
			1902.15	73.771	1	0	16.961	0.872	0.642	9.731	24.714	0.574	27.661	0.893	111.336	33.632	0	0	19.449	0	21.855
			1903.15	56.232	1	0	16.961	0.872	0.642	9.731	24.714	0.574	27.661	0.893	111.336	33.632	0	0	19.449	0	21.855
			1904.15	51.54	1	0	17.076	0.85	0.643	9.745	24.799	0.574	27.776	0.893	111.525	33.466	0	0	20.093	0	21.897
			1905.15	63.694	1	0	16.89	0.805	0.63	9.549	24.935	0.562	27.951	0.892	111.904	33.135	0	0	20.971	0	21.826
			1906.15	64.694	1	0	17.515	0.812	0.641	9.713	25.437	0.573	28.479	0.893	112.038	33.051	0	0	21.58	0	22.975
			1907.15	47.155	1	0	18.176	0.818	0.652	9.876	25.977	0.583	29.049	0.894	112.173	32.967	0	0	22.226	0	24.183
			1908.15	47.155	1	0	18.535	0.815	0.659	9.984	26.195	0.59	29.275	0.895	112.292	32.903	0	0	22.746	0	24.603
			1909.15	32.616	1	0	18.267	0.824	0.654	9.916	26.015	0.585	29.1	0.894	112.201	33.099	0	0	22.175	0	24.534
			1910.15	32.616	1	0	18.113	0.833	0.652	9.88	25.909	0.582	29.005	0.893	112.067	33.296	0	0	21.754	0	24.654
			1911.15	32.616	1	0	18.153	0.832	0.655	9.93	25.834	0.585	28.92	0.893	111.892	33.469	0	0	21.806	0	24.767
			1912.15	46.232	1	0	18.193	0.832	0.659	9.981	25.76	0.588	28.836	0.893	111.717	33.641	0	0	21.859	0	24.882
			1913.15	46.232	1	0	17.935	0.813	0.641	9.71	26.059	0.573	29.169	0.893	112.483	33.009	0	0	22.057	0	24.553
			1914.15	49.771	1	0	16.806	0.75	0.587	8.896	26.485	0.525	29.595	0.895	113.453	32.202	0	0	22.421	0	24.171
			1915.15	52.232	1	0	16.575	0.733	0.572	8.66	26.784	0.512	29.927	0.895	114.164	31.616	0	0	22.61	0	23.859
			1916.15	63.694	1	0	16.073	0.716	0.552	8.36	26.851	0.494	30.015	0.895	114.872	31.02	0	0	22.461	0	22.941
			1917.15	45.386	1	0	16.169	0.739	0.548	8.303	27.269	0.492	30.375	0.898	114.92	31.038	0	0	21.877	0	23.757
			1918.15	45.386	1	0	16.164	0.765	0.538	8.152	27.844	0.485	30.885	0.902	115.079	30.975	0	0	21.138	0	24.722
			1919.15	28.231	1	0	16.375	0.791	0.545	8.262	27.902	0.493	30.839	0.905	115.141	31.006	0	0	20.701	0	24.627
			1920.15	28.231	1	0	16.668	0.811	0.556	8.43	27.89	0.505	30.744	0.907	115.078	31.106	0	0	20.542	0	24.563
			1921.15	56.309	1	0	16.993	0.827	0.579	8.774	27.358	0.527	30.057	0.91	114.906	31.147	0	0	20.536	0	23.039
			1922.15	56.309	1	0	16.875	0.816	0.573	8.681	27.434	0.522	30.094	0.912	114.809	31.113	0	0	20.669	0	23.086
			1923.15	61.925	1	0	16.711	0.811	0.565	8.557	27.546	0.516	30.148	0.914	114.904	31.092	0	0	20.608	0	23.182
			1924.15	30.385	1	0	16.548	0.805	0.557	8.434	27.662	0.51	30.204	0.916	114.999	31.071	0	0	20.547	0	23.285
			1925.15	35.386	1	0	16.728	0.816	0.563	8.529	27.677	0.516	30.166	0.917	115.057	31.087	0	0	20.502	0	23.203
			1926.15	32.232	1	0	16.908	0.827	0.569	8.625	27.689	0.523	30.127	0.919	115.115	31.103	0	0	20.457	0	23.118
			1927.15	32.232	1	0	17.087	0.837	0.576	8.721	27.7	0.53	30.088	0.921	115.173	31.12	0	0	20.412	0	23.031
			1928.15	8	1	0	16.725	0.818	0.567	8.589	27.482	0.522	29.829	0.921	115.343	31.02	0	0	20.457	0	22.274
			1929.15	8	1	0	16.362	0.798	0.558	8.458	27.254	0.515	29.56	0.922	115.512	30.92	0	0	20.502	0	21.479
			1930.15	8	1	0	15.929	0.779	0.548	8.304	26.974	0.506	29.233	0.923	115.679	30.82	0	0	20.46	0	20.529
			1931.15	5.769	1	0	15.854	0.777	0.544	8.238	27.059	0.503	29.27	0.924	115.813	30.715	0	0	20.397	0	20.407
			1932.15	64.771	1	0	15.081	0.782	0.521	7.892	26.881	0.483	28.999	0.927	115.911	30.727	0	0	19.275	0	19.741
			1933.15	64.771	1	0	14.793	0.795	0.513	7.766	26.827	0.476	28.873	0.929	116.018	30.709	0	0	18.615	0	19.346
			1934.15	68.386	1	0	15.024	0.864	0.509	7.715	27.596	0.477	29.464	0.937	116.29	30.667	0	0	17.379	0	20.524
			1935.15	68.386	1	0	15.154	0.877	0.514	7.786	27.604	0.482	29.425	0.938	116.434	30.586	0	0	17.285	0	20.214
			1936.15	117.849	1	0	15.719	0.933	0.515	7.811	28.663	0.489	30.237	0.948	116.752	30.581	0	0	16.855	0	21.994
			1937.15	50.001	1	0	15.391	0.903	0.499	7.565	28.915	0.475	30.424	0.95	117.007	30.458	0	0	17.037	0	22.278
			1938.15	27.693	1	0	15.043	0.874	0.483	7.316	29.157	0.46	30.596	0.953	117.274	30.335	0	0	17.209	0	22.516
			1939.15	27.693	1	0	14.805	0.858	0.472	7.154	29.311	0.451	30.696	0.955	117.506	30.161	0	0	17.251	0	22.438
			1940.15	47.694	1	0	14.826	0.851	0.47	7.124	29.458	0.449	30.824	0.956	117.638	30.109	0	0	17.418	0	22.643
			1941.15	47.694	1	0	14.762	0.832	0.463	7.019	29.721	0.443	31.071	0.957	117.801	30.119	0	0	17.738	0	23.281
			1942.15	47.694	1	0	14.803	0.846	0.465	7.042	29.744	0.445	31.07	0.957	118.017	30.027	0	0	17.495	0	23.052
			1943.15	25.539	1	0	14.806	0.848	0.463	7.011	29.886	0.443	31.2	0.958	118.221	29.998	0	0	17.457	0	23.281
			1944.15	25.539	1	0	14.778	0.861	0.47	7.126	29.379	0.45	30.688	0.957	117.422	30.715	0	0	17.155	0	23.541
			1945.15	25.539	1	0	14.751	0.875	0.478	7.241	28.889	0.457	30.193	0.957	116.624	31.433	0	0	16.864	0	23.793
			1946.16	25.539	1	0	14.805	0.901	0.494	7.486	28.103	0.472	29.402	0.956	115.027	32.867	0	0	16.428	0	24.632
			1947.15	25.539	1	0	14.805	0.901	0.494	7.486	28.103	0.472	29.402	0.956	115.027	32.867	0	0	16.428	0	24.632
			1948.15	25.539	1	0	13.991	0.875	0.472	7.154	27.734	0.451	29.023	0.956	114.971	32.915	0	0	15.991	0	23.888
			1949.15	37.309	1	0	13.219	0.849	0.45	6.822	27.421	0.43	28.702	0.955	114.916	32.963	0	0	15.576	0	23.267
			1950.16	53.848	1	0	11.752	0.796	0.403	6.111	27.086	0.385	28.368	0.955	114.806	33.059	0	0	14.76	0	22.75
			1951.15	17.693	1	0	11.752	0.796	0.403	6.111	27.086	0.385	28.368	0.955	114.806	33.059	0	0	14.76	0	22.75
			1952.15	17.693	1	0	11.273	0.807	0.364	5.521	28.791	0.349	30.095	0.957	114.976	33.109	0	0	13.975	0	26.853
			1953.15	17.154	1	0	11.162	0.845	0.355	5.376	29.375	0.34	30.681	0.957	115.07	33.238	0	0	13.206	0	28.281
			1954.16	25.847	1	0	11.37	0.922	0.361	5.47	29.581	0.346	30.872	0.958	114.787	33.497	0	0	12.328	0	28.992
			1955.16	27.539	1	0	11.319	0.944	0.355	5.386	29.956	0.341	31.218	0.96	114.686	33.589	0	0	11.989	0	29.825
			1956.15	27.539	1	0	11.319	0.944	0.355	5.386	29.956	0.341	31.218	0.96	114.686	33.589	0	0	11.989	0	29.825
			1957.16	27.539	1	0	11.092	0.947	0.341	5.173	30.565	0.328	31.839	0.96	114.475	33.747	0	0	11.713	0	31.337
			1958.16	25.539	1	0	11.207	0.948	0.346	5.244	30.468	0.332	31.764	0.959	114.369	33.826	0	0	11.816	0	31.319
			1959.16	25.539	1	0	11.208	0.934	0.345	5.23	30.523	0.33	31.883	0.957	114.271	33.874	0	0	12.003	0	31.658
			1960.16	25.539	1	0	11.209	0.919	0.344	5.216	30.577	0.329	32.002	0.955	114.173	33.922	0	0	12.195	0	31.992
			1961.16	25.539	1	0	11.113	0.904	0.341	5.164	30.586	0.325	32.08	0.953	114.113	33.923	0	0	12.299	0	32.166
			1962.16	14.231	1	0	11.089	0.89	0.338	5.121	30.745	0.322	32.266	0.953	113.976	34.018	0	0	12.463	0	32.694
			1963.16	14.231	1	0	11.072	0.882	0.337	5.11	30.746	0.321	32.338	0.951	113.775	34.104	0	0	12.557	0	32.976
			1964.16	14.231	1	0	10.576	0.814	0.331	5.021	29.716	0.312	31.591	0.941	113.403	34.215	0	0	12.988	0	31.794
			1965.16	14.231	1	0	10.575	0.809	0.332	5.032	29.634	0.312	31.595	0.938	113.268	34.243	0	0	13.08	0	31.853
			1966.16	27.924	1	0	9.878	0.746	0.322	4.88	28.369	0.297	30.784	0.922	112.775	34.406	0	0	13.234	0	30.548
			1967.16	27.924	1	0	9.879	0.746	0.324	4.916	28.165	0.298	30.711	0.917	112.506	34.488	0	0	13.24	0	30.532
			1968.16	34.847	1	0	9.887	0.746	0.327	4.955	27.963	0.299	30.636	0.913	112.225	34.569	0	0	13.256	0	30.51
			1969.16	34.847	1	0	9.872	0.736	0.326	4.942	27.961	0.297	30.692	0.911	112.159	34.557	0	0	13.415	0	30.607
			1970.16	34.847	1	0	9.779	0.734	0.324	4.906	27.899	0.294	30.734	0.908	111.843	34.64	0	0	13.327	0	30.825
			1971.16	26.77	1	0	9.622	0.74	0.319	4.837	27.859	0.288	30.865	0.903	111.331	34.814	0	0	12.997	0	31.356
			1972.16	36.309	1	0	9.602	0.728	0.318	4.819	27.868	0.286	30.975	0.9	111.216	34.754	0	0	13.182	0	31.48
			1973.16	36.309	1	0	9.536	0.725	0.316	4.786	27.854	0.283	31.118	0.895	110.905	34.784	0	0	13.151	0	31.806
			1974.16	23.385	1	0	9.508	0.717	0.315	4.766	27.863	0.28	31.251	0.892	110.784	34.701	0	0	13.27	0	31.933
			1975.16	23.385	1	0	9.539	0.712	0.318	4.825	27.601	0.282	31.169	0.886	110.657	34.654	0	0	13.402	0	31.704
			1976.16	18.308	1	0	9.56	0.707	0.321	4.869	27.392	0.283	31.133	0.88	110.529	34.608	0	0	13.521	0	31.559
			1977.16	18.308	1	0	9.58	0.702	0.324	4.913	27.187	0.284	31.097	0.874	110.401	34.562	0	0	13.643	0	31.416
			1978.16	23.847	1	0	9.831	0.702	0.333	5.048	27.154	0.29	31.233	0.869	110.195	34.568	0	0	13.998	0	31.691
			1979.16	23.847	1	0	10.116	0.702	0.343	5.203	27.112	0.297	31.36	0.865	109.986	34.575	0	0	14.402	0	31.947
			1980.16	27.231	1	0	10.485	0.703	0.36	5.45	26.829	0.309	31.2	0.86	109.714	34.601	0	0	14.911	0	31.678
			1981.16	22.77	1	0	10.88	0.704	0.376	5.696	26.637	0.322	31.129	0.856	109.443	34.627	0	0	15.457	0	31.581
			1982.16	23.154	1	0	10.994	0.676	0.384	5.826	26.225	0.327	30.853	0.85	109.15	34.661	0	0	16.271	0	31.084
			1983.16	23.154	1	0	11.001	0.641	0.384	5.824	26.118	0.325	30.909	0.845	108.958	34.624	0	0	17.166	0	31.108
			1984.16	23.154	1	0	10.84	0.606	0.382	5.788	25.755	0.321	30.696	0.839	108.765	34.587	0	0	17.889	0	30.589
			1985.16	20.077	1	0	10.632	0.567	0.377	5.712	25.42	0.314	30.508	0.833	108.668	34.471	0	0	18.736	0	29.97
			1986.16	19.77	1	0	10.394	0.529	0.372	5.63	25.008	0.307	30.23	0.827	108.542	34.355	0	0	19.65	0	29.142
			1987.16	21.693	1	0	10.349	0.51	0.37	5.601	24.923	0.304	30.269	0.823	108.422	34.251	0	0	20.284	0	29
			1988.16	22.385	1	0	10.16	0.493	0.365	5.537	24.641	0.299	30.147	0.817	108.152	34.213	0	0	20.622	0	28.635
			1989.16	22.385	1	0	9.974	0.475	0.362	5.479	24.329	0.293	29.992	0.811	107.869	34.176	0	0	20.99	0	28.198
			1990.16	34.693	1	0	9.957	0.473	0.362	5.485	24.249	0.292	30.019	0.808	107.496	34.206	0	0	21.054	0	28.288
			1991.16	32.539	1	0	9.94	0.471	0.362	5.49	24.169	0.291	30.045	0.804	107.122	34.237	0	0	21.118	0	28.376
			1992.16	32.539	1	0	10.057	0.472	0.366	5.553	24.185	0.294	30.115	0.803	106.949	34.246	0	0	21.316	0	28.533
			1993.16	35.462	1	0	10.072	0.47	0.367	5.566	24.149	0.294	30.176	0.8	106.606	34.277	0	0	21.451	0	28.69
			1994.16	38.539	1	0	10.003	0.461	0.366	5.542	24.024	0.292	30.138	0.797	106.366	34.27	0	0	21.72	0	28.56
			1995.16	53.078	1	0	10.028	0.459	0.369	5.592	23.854	0.293	30.092	0.793	106.064	34.318	0	0	21.864	0	28.533
			1996.16	53.078	1	0	10.037	0.457	0.373	5.645	23.637	0.293	30.005	0.788	105.762	34.366	0	0	21.974	0	28.424
			1997.16	48.232	1	0	10.106	0.462	0.378	5.727	23.493	0.296	29.981	0.784	105.428	34.445	0	0	21.896	0	28.519
[truncated: 1,537 more rows]
