# Supplementary material for: Handcycling with concurrent lower body low-frequency electromyostimulation significantly increases acute oxygen uptake: implications for rehabilitation and prevention
Source: PeerJ. 2022 May 18;10:e13333. doi: 10.7717/peerj.13333 (PMC9123886; doi:10.7717/peerj.13333)
Supplement: Supplemental Information 1 — Raw data for each participant (load, heart rate, spirometric data) and R-Scripts for data processing (as described in the material & method section under “Data aquisition”), and EMS intensity and blood lactate concentration. [file peerj-10-13333-s001.zip › raw_data/SPIROMETRIC_DATA/EMS_Pilot_09.xlsx]

## Sheet: EMS_Pilot_09_14.04.2021
Name	Rappelt		Zeit	%VO2	Geschw.	Steig.	VE	VT	VO2	VO2/kg	VE/VO2	VCO2	VE/VCO2	RER	PETO2	PETCO2	O2Puls	HR	BF	P(A-a)O2	VD/VT
Vorname	Ludwig		min:sec		km/h	%	l/min	l	l/min	ml/(kg*min)	l/l	l/min	l/l		mmHg	mmHg	ml/beat	b/min	1/min	mmHg	%
Id-Nr.	RapLud270597		0.109	60.386	0	0	19.298	1.039	0.818	9.74	22.317	0.626	29.175	0.765	103.097	35.818	0	0	18.565	0	28.986
Geburtsdatum (TT.MM.JJJJ)			1.055	53.792	0	0	19.298	1.039	0.818	9.74	22.317	0.626	29.175	0.765	103.097	35.818	0	0	18.565	0	28.986
Größe (cm)			2.055	53.792	0	0	19.132	1.018	0.808	9.617	22.38	0.618	29.248	0.765	103.245	35.726	0	0	18.801	0	29.044
Gewicht (kg)	84		3.056	50.981	0	0	18.568	0.981	0.78	9.291	22.434	0.598	29.3	0.766	103.495	35.571	0	0	18.932	0	28.983
Geschlecht	männl.		4.056	50.981	0	0	18.399	0.974	0.772	9.196	22.45	0.592	29.302	0.766	103.436	35.598	0	0	18.881	0	29.045
Datum			5.056	52.587	0	0	18.28	0.969	0.766	9.124	22.473	0.588	29.315	0.767	103.382	35.623	0	0	18.869	0	29.126
Messzeit			6.056	53.849	0	0	18.171	0.964	0.761	9.058	22.495	0.584	29.327	0.767	103.334	35.646	0	0	18.858	0	29.2
modality	CON-EMS		7.056	53.849	0	0	18.072	0.959	0.756	8.997	22.516	0.58	29.338	0.767	103.29	35.666	0	0	18.848	0	29.268
			8.056	45.992	0	0	18.072	0.959	0.756	8.997	22.516	0.58	29.338	0.767	103.29	35.666	0	0	18.848	0	29.268
			9.056	49.089	0	0	17.935	0.956	0.751	8.937	22.492	0.576	29.317	0.767	103.24	35.685	0	0	18.768	0	29.259
			10.056	49.089	0	0	17.815	0.953	0.746	8.883	22.472	0.572	29.3	0.767	103.194	35.702	0	0	18.7	0	29.256
			11.056	36.645	0	0	17.705	0.95	0.742	8.834	22.455	0.569	29.286	0.767	103.152	35.718	0	0	18.638	0	29.256
			12.056	35.612	0	0	17.55	0.943	0.736	8.76	22.433	0.564	29.271	0.766	103.116	35.728	0	0	18.62	0	29.252
			13.056	35.612	0	0	17.337	0.936	0.728	8.668	22.385	0.558	29.22	0.766	103.082	35.737	0	0	18.531	0	29.165
			14.056	39.741	0	0	17.14	0.929	0.721	8.582	22.343	0.552	29.174	0.766	103.051	35.745	0	0	18.448	0	29.089
			15.056	43.985	0	0	17.041	0.924	0.717	8.531	22.338	0.549	29.177	0.766	103.007	35.748	0	0	18.444	0	29.109
			16.056	43.985	0	0	16.789	0.91	0.704	8.384	22.372	0.54	29.192	0.766	102.994	35.747	0	0	18.45	0	29.166
			17.056	36.817	0	0	16.59	0.897	0.694	8.266	22.402	0.533	29.204	0.767	102.972	35.75	0	0	18.506	0	29.219
			18.056	31.369	0	0	16.59	0.897	0.694	8.266	22.402	0.533	29.204	0.767	102.972	35.75	0	0	18.506	0	29.219
			19.056	31.369	0	0	16.379	0.883	0.684	8.143	22.427	0.525	29.21	0.768	103.054	35.714	0	0	18.559	0	29.196
			20.056	35.612	0	0	16.167	0.869	0.674	8.02	22.451	0.518	29.214	0.768	103.135	35.678	0	0	18.612	0	29.167
			21.056	36.931	0	0	15.963	0.854	0.664	7.905	22.463	0.51	29.232	0.768	103.217	35.62	0	0	18.695	0	29.134
			22.056	36.931	0	0	15.886	0.835	0.663	7.89	22.36	0.509	29.103	0.768	103.284	35.505	0	0	19.026	0	28.688
			23.057	36.931	0	0	15.935	0.808	0.687	8.178	21.588	0.526	28.205	0.765	103.08	35.515	0	0	19.734	0	26.691
			24.056	36.301	0	0	15.935	0.808	0.687	8.178	21.588	0.526	28.205	0.765	103.08	35.515	0	0	19.734	0	26.691
			25.057	36.587	0	0	15.693	0.785	0.69	8.219	21.108	0.527	27.677	0.763	102.932	35.534	0	0	19.985	0	25.491
			26.057	36.587	0	0	15.549	0.785	0.689	8.197	20.97	0.524	27.536	0.762	102.807	35.606	0	0	19.815	0	25.268
			27.057	32.975	0	0	15.296	0.79	0.682	8.123	20.829	0.519	27.364	0.761	102.658	35.699	0	0	19.353	0	24.994
			28.056	29.763	0	0	15.296	0.79	0.682	8.123	20.829	0.519	27.364	0.761	102.658	35.699	0	0	19.353	0	24.994
			29.057	29.763	0	0	14.916	0.793	0.67	7.981	20.677	0.51	27.189	0.761	102.454	35.81	0	0	18.807	0	24.741
			30.057	33.949	0	0	14.726	0.79	0.662	7.885	20.657	0.503	27.179	0.76	102.399	35.826	0	0	18.636	0	24.749
			31.057	33.949	0	0	14.598	0.786	0.657	7.817	20.649	0.499	27.192	0.759	102.344	35.838	0	0	18.572	0	24.808
			32.057	36.645	0	0	14.608	0.793	0.657	7.818	20.673	0.499	27.232	0.759	102.191	35.927	0	0	18.433	0	25.049
			33.057	33.261	1	0	14.684	0.799	0.66	7.857	20.69	0.501	27.261	0.759	102.037	36.016	0	0	18.378	0	25.26
			34.057	33.261	1	0	14.737	0.8	0.662	7.88	20.705	0.502	27.293	0.759	101.963	36.064	0	0	18.423	0	25.42
			35.057	35.957	1	0	14.692	0.795	0.66	7.854	20.701	0.5	27.308	0.758	101.999	36.049	0	0	18.491	0	25.44
			36.057	51.727	1	0	14.698	0.792	0.66	7.855	20.701	0.5	27.328	0.758	102.059	36.023	0	0	18.565	0	25.45
			37.057	70.709	1	0	14.761	0.789	0.663	7.894	20.68	0.502	27.319	0.757	102.119	35.997	0	0	18.711	0	25.387
			38.057	70.709	1	0	14.86	0.788	0.666	7.925	20.738	0.504	27.388	0.757	102.183	35.975	0	0	18.852	0	25.523
			39.057	70.709	1	0	14.83	0.78	0.667	7.936	20.649	0.504	27.302	0.756	102.251	35.939	0	0	19.018	0	25.262
			40.057	33.433	1	0	14.841	0.777	0.666	7.924	20.691	0.503	27.36	0.756	102.315	35.915	0	0	19.102	0	25.368
			41.057	33.433	1	0	14.841	0.771	0.665	7.922	20.681	0.503	27.352	0.756	102.385	35.884	0	0	19.252	0	25.306
			42.057	24.831	1	0	14.814	0.763	0.664	7.902	20.681	0.502	27.362	0.756	102.441	35.838	0	0	19.407	0	25.263
			43.057	24.831	1	0	14.96	0.76	0.67	7.971	20.698	0.506	27.387	0.756	102.505	35.79	0	0	19.671	0	25.247
			44.057	30.107	1	0	14.954	0.755	0.667	7.935	20.77	0.504	27.475	0.756	102.573	35.738	0	0	19.8	0	25.383
			45.057	30.107	1	0	15.054	0.75	0.668	7.958	20.839	0.505	27.56	0.756	102.652	35.68	0	0	20.062	0	25.498
			46.057	34.064	1	0	15.075	0.745	0.668	7.952	20.872	0.505	27.599	0.756	102.745	35.627	0	0	20.245	0	25.509
			47.057	36.989	1	0	14.812	0.739	0.66	7.853	20.752	0.499	27.439	0.756	102.837	35.573	0	0	20.045	0	25.036
			48.057	36.989	1	0	14.516	0.733	0.65	7.737	20.631	0.492	27.278	0.756	102.93	35.52	0	0	19.798	0	24.556
			49.057	34.695	1	0	14.426	0.738	0.65	7.735	20.516	0.492	27.117	0.757	102.779	35.622	0	0	19.549	0	24.32
			50.057	31.885	1	0	14.583	0.743	0.66	7.863	20.415	0.5	26.97	0.757	102.626	35.724	0	0	19.637	0	24.118
			51.057	37.046	1	0	14.606	0.741	0.662	7.876	20.41	0.501	26.964	0.757	102.619	35.717	0	0	19.706	0	24.092
			52.057	42.609	1	0	14.504	0.744	0.654	7.784	20.513	0.495	27.105	0.757	102.626	35.766	0	0	19.499	0	24.526
			53.057	42.609	1	0	14.351	0.744	0.635	7.563	20.888	0.481	27.572	0.758	102.791	35.703	0	0	19.292	0	25.573
			54.057	36.645	1	0	14.183	0.744	0.615	7.327	21.31	0.467	28.086	0.759	102.949	35.645	0	0	19.068	0	26.702
			55.057	36.415	1	0	14.051	0.744	0.597	7.111	21.751	0.454	28.62	0.76	103.107	35.587	0	0	18.892	0	27.836
			56.057	36.415	1	0	14.183	0.744	0.6	7.145	21.852	0.457	28.726	0.761	103.195	35.529	0	0	19.073	0	27.981
			57.057	33.491	1	0	14.22	0.739	0.598	7.116	21.987	0.455	28.887	0.761	103.299	35.457	0	0	19.249	0	28.229
			58.057	34.695	1	0	14.348	0.728	0.6	7.137	22.091	0.456	29.04	0.761	103.427	35.365	0	0	19.713	0	28.422
			59.057	33.089	1	0	14.491	0.716	0.602	7.161	22.206	0.457	29.22	0.76	103.58	35.246	0	0	20.241	0	28.631
			60.057	33.089	1	0	14.499	0.704	0.6	7.148	22.226	0.456	29.277	0.759	103.733	35.128	0	0	20.596	0	28.57
			61.057	33.089	1	0	14.561	0.697	0.603	7.178	22.21	0.458	29.272	0.759	103.824	35.064	0	0	20.879	0	28.458
			62.057	19.211	1	0	14.506	0.686	0.6	7.138	22.22	0.455	29.307	0.758	103.982	34.946	0	0	21.134	0	28.346
			63.057	19.211	1	0	14.436	0.677	0.596	7.098	22.21	0.452	29.323	0.757	104.117	34.833	0	0	21.334	0	28.199
			64.057	33.089	1	0	14.275	0.664	0.588	7.004	22.216	0.445	29.379	0.756	104.276	34.682	0	0	21.502	0	28.074
			65.057	52.243	1	0	14.249	0.665	0.588	6.997	22.203	0.444	29.383	0.756	104.258	34.68	0	0	21.427	0	28.08
			66.057	37.964	1	0	14.259	0.664	0.589	7.009	22.175	0.445	29.351	0.756	104.287	34.646	0	0	21.473	0	27.956
			67.057	37.964	1	0	14.216	0.663	0.588	6.996	22.148	0.444	29.342	0.755	104.244	34.656	0	0	21.452	0	27.952
			68.057	37.792	1	0	14.112	0.661	0.583	6.944	22.146	0.44	29.368	0.754	104.2	34.666	0	0	21.337	0	28.024
			69.057	35.383	1	0	13.874	0.653	0.572	6.815	22.159	0.431	29.404	0.754	104.227	34.613	0	0	21.234	0	28.015
			70.057	38.48	1	0	13.75	0.648	0.566	6.734	22.207	0.426	29.476	0.753	104.248	34.565	0	0	21.22	0	28.091
			71.057	38.48	1	0	13.67	0.641	0.561	6.673	22.259	0.422	29.558	0.753	104.265	34.51	0	0	21.317	0	28.174
			72.057	29.075	1	0	13.587	0.635	0.555	6.61	22.312	0.418	29.639	0.753	104.282	34.454	0	0	21.412	0	28.256
			73.057	28.043	1	0	13.534	0.629	0.552	6.567	22.35	0.415	29.698	0.753	104.313	34.416	0	0	21.504	0	28.315
			74.057	28.387	1	0	13.459	0.625	0.548	6.519	22.377	0.412	29.752	0.752	104.335	34.39	0	0	21.532	0	28.382
			75.057	28.215	1	0	13.391	0.623	0.544	6.482	22.383	0.409	29.792	0.751	104.33	34.38	0	0	21.511	0	28.449
			76.058	28.215	1	0	13.206	0.614	0.536	6.375	22.411	0.401	29.895	0.75	104.397	34.294	0	0	21.501	0	28.521
			77.058	31.197	1	0	13.434	0.612	0.542	6.45	22.528	0.406	30.084	0.749	104.342	34.299	0	0	21.951	0	28.917
			78.058	28.616	1	0	13.672	0.61	0.548	6.524	22.658	0.41	30.289	0.748	104.279	34.303	0	0	22.421	0	29.342
			79.057	28.616	1	0	13.672	0.61	0.548	6.524	22.658	0.41	30.289	0.748	104.279	34.303	0	0	22.421	0	29.342
			80.057	33.548	1	0	13.727	0.597	0.546	6.502	22.776	0.408	30.492	0.747	104.366	34.186	0	0	22.981	0	29.549
			81.058	35.096	1	0	13.514	0.582	0.534	6.356	22.877	0.398	30.716	0.745	104.351	34.068	0	0	23.222	0	29.787
			82.058	35.096	1	0	13.48	0.579	0.532	6.336	22.881	0.396	30.733	0.745	104.291	34.071	0	0	23.266	0	29.818
			83.058	24.028	1	0	13.467	0.577	0.532	6.328	22.876	0.396	30.74	0.744	104.227	34.073	0	0	23.346	0	29.83
			84.058	24.946	1	0	13.476	0.574	0.532	6.337	22.85	0.396	30.731	0.744	104.169	34.071	0	0	23.46	0	29.805
			85.058	27.527	1	0	13.425	0.57	0.53	6.314	22.825	0.394	30.75	0.742	104.136	34.047	0	0	23.546	0	29.797
			86.058	27.355	1	0	13.362	0.566	0.528	6.285	22.805	0.391	30.776	0.741	104.104	34.023	0	0	23.611	0	29.801
			87.058	27.355	1	0	13.437	0.569	0.531	6.325	22.801	0.393	30.788	0.741	104.035	34.028	0	0	23.632	0	29.837
			88.058	27.699	1	0	13.542	0.571	0.536	6.379	22.795	0.397	30.8	0.74	103.965	34.032	0	0	23.703	0	29.874
			89.058	27.699	1	0	13.609	0.572	0.538	6.41	22.801	0.399	30.802	0.74	103.941	34.025	0	0	23.791	0	29.869
			90.058	25.347	1	0	13.665	0.573	0.541	6.435	22.81	0.4	30.812	0.74	103.915	34.018	0	0	23.858	0	29.879
			91.058	25.462	1	0	13.687	0.572	0.541	6.44	22.826	0.401	30.826	0.74	103.949	33.991	0	0	23.923	0	29.863
			92.058	29.935	1	0	13.791	0.575	0.545	6.486	22.845	0.404	30.846	0.741	103.903	33.998	0	0	23.997	0	29.917
			93.058	29.935	1	0	13.847	0.576	0.547	6.507	22.869	0.405	30.871	0.741	103.882	34	0	0	24.043	0	29.972
			94.058	29.935	1	0	14.077	0.581	0.556	6.614	22.895	0.412	30.894	0.741	103.862	34.001	0	0	24.244	0	30.028
			95.058	35.154	1	0	14.204	0.58	0.56	6.667	22.915	0.415	30.915	0.741	103.956	33.917	0	0	24.494	0	29.936
			96.058	33.949	1	0	14.335	0.584	0.565	6.728	22.934	0.419	30.932	0.741	104.009	33.891	0	0	24.547	0	29.937
			97.058	35.039	1	0	14.068	0.583	0.558	6.641	22.798	0.414	30.745	0.742	104.1	33.81	0	0	24.119	0	29.439
			98.058	36.645	1	0	13.865	0.586	0.553	6.583	22.675	0.41	30.565	0.742	104.105	33.8	0	0	23.665	0	29.069
			99.058	36.645	1	0	13.811	0.595	0.554	6.6	22.567	0.411	30.409	0.742	104.042	33.851	0	0	23.217	0	28.848
			100.058	35.268	1	0	14.041	0.604	0.565	6.727	22.544	0.42	30.358	0.743	103.979	33.902	0	0	23.251	0	28.839
			101.058	34.236	1	0	14.301	0.62	0.576	6.852	22.602	0.428	30.393	0.744	103.947	33.97	0	0	23.059	0	29.034
			102.058	34.867	1	0	14.604	0.636	0.589	7.007	22.629	0.438	30.386	0.745	103.914	34.037	0	0	22.946	0	29.14
			103.058	35.842	1	0	14.904	0.653	0.602	7.162	22.649	0.449	30.372	0.746	103.882	34.104	0	0	22.833	0	29.229
			104.058	32.86	1	0	15.062	0.659	0.607	7.228	22.699	0.454	30.385	0.747	103.977	34.079	0	0	22.867	0	29.218
			105.058	31.77	1	0	15.23	0.665	0.613	7.3	22.745	0.459	30.393	0.748	104.072	34.053	0	0	22.915	0	29.195
			106.058	31.77	1	0	15.409	0.672	0.62	7.381	22.782	0.465	30.393	0.75	104.116	34.079	0	0	22.934	0	29.237
			107.058	35.154	1	0	15.574	0.679	0.626	7.455	22.82	0.47	30.397	0.751	104.16	34.104	0	0	22.93	0	29.288
			108.058	34.351	1	0	15.7	0.685	0.63	7.498	22.887	0.474	30.433	0.752	104.29	34.083	0	0	22.934	0	29.328
			109.058	41.233	1	0	15.845	0.691	0.635	7.556	22.939	0.478	30.443	0.754	104.386	34.107	0	0	22.934	0	29.386
			110.058	41.233	1	0	15.995	0.697	0.64	7.617	22.991	0.483	30.45	0.755	104.481	34.13	0	0	22.941	0	29.437
			111.058	41.233	1	0	15.966	0.699	0.638	7.59	23.036	0.482	30.462	0.756	104.625	34.128	0	0	22.828	0	29.457
			112.058	22.136	1	0	15.952	0.702	0.636	7.571	23.08	0.482	30.473	0.757	104.762	34.125	0	0	22.739	0	29.477
			113.058	26.494	1	0	15.879	0.702	0.632	7.528	23.106	0.479	30.476	0.758	104.88	34.118	0	0	22.625	0	29.472
			114.058	26.494	1	0	15.657	0.698	0.623	7.412	23.128	0.473	30.475	0.759	104.998	34.116	0	0	22.446	0	29.465
			115.058	43.928	1	0	15.649	0.699	0.622	7.406	23.142	0.472	30.476	0.759	105.073	34.102	0	0	22.373	0	29.446
			116.058	46.222	1	0	15.331	0.691	0.606	7.212	23.256	0.461	30.557	0.761	105.212	34.132	0	0	22.197	0	29.66
			117.058	50.465	1	0	15.342	0.694	0.606	7.215	23.272	0.462	30.542	0.762	105.268	34.14	0	0	22.098	0	29.644
			118.058	50.465	1	0	15.318	0.693	0.604	7.193	23.302	0.461	30.535	0.763	105.361	34.143	0	0	22.109	0	29.633
			119.058	37.562	1	0	15.278	0.691	0.602	7.163	23.334	0.46	30.528	0.764	105.445	34.145	0	0	22.098	0	29.623
			120.058	38.423	1	0	15.243	0.691	0.6	7.143	23.345	0.459	30.519	0.765	105.459	34.174	0	0	22.047	0	29.649
			121.058	37.505	1	0	15.222	0.691	0.599	7.131	23.355	0.459	30.506	0.766	105.476	34.203	0	0	22.019	0	29.67
			122.058	36.473	1	0	15.201	0.691	0.598	7.118	23.365	0.458	30.493	0.766	105.493	34.231	0	0	21.99	0	29.69
			123.058	36.473	1	0	14.876	0.689	0.588	7.005	23.228	0.451	30.289	0.767	105.541	34.246	0	0	21.579	0	29.294
			124.058	38.595	1	0	14.636	0.689	0.582	6.93	23.101	0.447	30.101	0.767	105.56	34.287	0	0	21.237	0	28.968
			125.058	38.996	1	0	14.575	0.686	0.581	6.914	23.047	0.446	30.009	0.768	105.539	34.344	0	0	21.253	0	28.871
			126.058	31.139	1	0	14.456	0.682	0.575	6.84	23.096	0.442	30.056	0.768	105.474	34.395	0	0	21.19	0	29.049
			127.058	31.139	1	0	14.338	0.679	0.568	6.765	23.147	0.437	30.104	0.769	105.409	34.445	0	0	21.126	0	29.231
			128.057	28.616	1	0	14.535	0.675	0.572	6.814	23.288	0.44	30.287	0.769	105.344	34.495	0	0	21.53	0	29.687
			129.057	19.269	1	0	14.67	0.667	0.573	6.816	23.471	0.44	30.533	0.769	105.45	34.428	0	0	22.01	0	30.078
			130.059	20.989	1	0	14.682	0.649	0.564	6.72	23.768	0.434	30.934	0.768	105.661	34.294	0	0	22.609	0	30.654
			131.057	20.989	1	0	14.682	0.649	0.564	6.72	23.768	0.434	30.934	0.768	105.661	34.294	0	0	22.609	0	30.654
			132.059	31.713	1	0	14.15	0.623	0.541	6.441	23.801	0.415	31.017	0.767	105.766	34.198	0	0	22.719	0	30.639
			133.059	31.541	1	0	13.848	0.607	0.527	6.271	23.862	0.404	31.109	0.767	105.896	34.085	0	0	22.831	0	30.62
			134.059	29.935	1	0	13.711	0.6	0.52	6.193	23.897	0.399	31.187	0.766	105.903	34.056	0	0	22.85	0	30.716
			135.059	29.935	1	0	13.565	0.594	0.513	6.109	23.939	0.393	31.278	0.765	105.91	34.028	0	0	22.854	0	30.834
			136.059	29.935	1	0	13.409	0.59	0.507	6.032	23.951	0.387	31.332	0.764	105.829	34.047	0	0	22.743	0	30.96
			137.059	18.81	1	0	13.258	0.586	0.501	5.959	23.955	0.382	31.377	0.763	105.738	34.066	0	0	22.641	0	31.067
			138.059	23.512	1	0	13.109	0.582	0.494	5.886	23.962	0.377	31.427	0.762	105.647	34.085	0	0	22.539	0	31.182
			139.059	38.939	1	0	13.024	0.58	0.491	5.843	23.973	0.374	31.474	0.762	105.546	34.114	0	0	22.449	0	31.31
			140.059	30.509	1	0	12.948	0.579	0.488	5.804	23.987	0.371	31.527	0.761	105.455	34.143	0	0	22.375	0	31.45
			141.059	30.509	1	0	12.896	0.577	0.486	5.788	23.949	0.369	31.522	0.76	105.421	34.133	0	0	22.357	0	31.422
			142.059	29.132	1	0	12.844	0.575	0.485	5.772	23.912	0.368	31.517	0.759	105.378	34.123	0	0	22.339	0	31.394
			143.059	26.781	1	0	12.83	0.573	0.485	5.773	23.872	0.367	31.509	0.758	105.335	34.114	0	0	22.387	0	31.36
			144.059	28.272	1	0	12.939	0.574	0.49	5.83	23.844	0.371	31.507	0.757	105.301	34.083	0	0	22.544	0	31.31
			145.059	28.272	1	0	12.93	0.573	0.489	5.825	23.841	0.37	31.516	0.756	105.314	34.065	0	0	22.584	0	31.298
			146.059	29.018	1	0	13.127	0.578	0.499	5.941	23.756	0.377	31.447	0.755	105.225	34.04	0	0	22.718	0	31.141
			147.059	27.355	1	0	13.154	0.578	0.5	5.949	23.776	0.378	31.461	0.756	105.212	34.042	0	0	22.742	0	31.173
			148.059	25.864	1	0	13.139	0.578	0.499	5.936	23.8	0.377	31.515	0.755	105.184	34.032	0	0	22.724	0	31.259
			149.059	26.322	1	0	13.156	0.58	0.499	5.935	23.844	0.376	31.592	0.755	105.156	34.035	0	0	22.676	0	31.41
			150.059	26.322	1	0	13.19	0.584	0.499	5.942	23.889	0.377	31.652	0.755	105.126	34.049	0	0	22.596	0	31.552
			151.059	26.322	1	0	13.223	0.587	0.5	5.95	23.934	0.377	31.711	0.755	105.096	34.063	0	0	22.516	0	31.691
			152.059	25.921	1	0	13.254	0.59	0.5	5.953	23.991	0.378	31.766	0.755	105.121	34.042	0	0	22.465	0	31.767
			153.059	25.921	1	0	13.471	0.593	0.505	6.01	24.161	0.382	31.968	0.756	105.138	34.021	0	0	22.728	0	32.112
			154.059	32.458	1	0	13.627	0.594	0.507	6.036	24.339	0.384	32.177	0.756	105.179	33.974	0	0	22.952	0	32.424
			155.059	33.376	1	0	13.594	0.599	0.503	5.984	24.518	0.381	32.348	0.758	105.223	33.972	0	0	22.683	0	32.741
			156.059	28.788	1	0	13.669	0.605	0.505	6.01	24.57	0.384	32.334	0.76	105.309	33.977	0	0	22.592	0	32.734
			157.059	28.788	1	0	13.638	0.603	0.503	5.983	24.62	0.383	32.337	0.761	105.539	33.888	0	0	22.607	0	32.603
			158.059	28.788	1	0	13.623	0.602	0.501	5.963	24.667	0.382	32.338	0.763	105.769	33.8	0	0	22.647	0	32.468
			159.059	27.469	1	0	13.628	0.601	0.501	5.959	24.692	0.383	32.304	0.764	105.92	33.754	0	0	22.662	0	32.337
			160.059	27.355	1	0	13.618	0.603	0.5	5.952	24.707	0.383	32.247	0.766	105.975	33.761	0	0	22.582	0	32.247
			161.059	30.623	1	0	13.628	0.605	0.5	5.954	24.725	0.384	32.188	0.768	106.031	33.768	0	0	22.535	0	32.154
			162.059	29.82	1	0	13.684	0.605	0.502	5.972	24.751	0.386	32.126	0.77	106.18	33.71	0	0	22.634	0	31.952
			163.059	29.82	1	0	13.744	0.604	0.503	5.989	24.789	0.389	32.087	0.773	106.328	33.652	0	0	22.74	0	31.791
			164.059	31.369	1	0	13.802	0.607	0.505	6.016	24.795	0.391	32.015	0.774	106.402	33.656	0	0	22.736	0	31.67
			165.059	31.082	1	0	13.887	0.613	0.508	6.048	24.837	0.395	31.96	0.777	106.486	33.677	0	0	22.666	0	31.609
			166.059	31.082	1	0	13.944	0.618	0.51	6.068	24.879	0.397	31.909	0.78	106.57	33.698	0	0	22.553	0	31.556
			167.059	30.337	1	0	14.027	0.622	0.511	6.088	24.958	0.4	31.897	0.782	106.753	33.654	0	0	22.564	0	31.471
			168.059	27.412	1	0	14.087	0.623	0.513	6.112	24.975	0.402	31.878	0.783	106.836	33.634	0	0	22.61	0	31.405
			169.059	27.412	1	0	14.253	0.632	0.518	6.166	25.08	0.407	31.884	0.787	107.009	33.625	0	0	22.564	0	31.413
			170.059	31.082	1	0	14.426	0.643	0.521	6.202	25.279	0.412	31.95	0.791	107.305	33.573	0	0	22.426	0	31.469
			171.059	34.408	1	0	14.403	0.642	0.519	6.178	25.333	0.411	31.976	0.792	107.45	33.495	0	0	22.437	0	31.393
			172.059	26.437	1	0	14.289	0.65	0.515	6.136	25.335	0.41	31.868	0.795	107.582	33.493	0	0	21.98	0	31.195
			173.059	26.15	1	0	14.461	0.67	0.523	6.226	25.341	0.418	31.715	0.799	107.58	33.591	0	0	21.58	0	31.072
			174.059	26.15	1	0	14.871	0.69	0.542	6.456	25.196	0.436	31.34	0.804	107.577	33.689	0	0	21.549	0	30.512
			175.059	27.355	1	0	15.278	0.712	0.562	6.696	25.027	0.455	30.961	0.808	107.568	33.805	0	0	21.453	0	29.946
			176.059	28.559	1	0	15.762	0.74	0.58	6.9	25.139	0.471	30.918	0.813	107.714	33.855	0	0	21.304	0	29.931
			177.059	31.656	1	0	16.188	0.765	0.595	7.08	25.227	0.486	30.866	0.817	107.889	33.886	0	0	21.151	0	29.861
			178.059	29.878	1	0	16.598	0.791	0.609	7.252	25.317	0.5	30.831	0.821	108.064	33.917	0	0	20.987	0	29.819
			179.059	29.878	1	0	16.579	0.795	0.606	7.21	25.445	0.499	30.861	0.824	108.455	33.812	0	0	20.857	0	29.701
			180.059	31.139	1	0	16.596	0.797	0.603	7.175	25.599	0.499	30.912	0.828	108.856	33.694	0	0	20.831	0	29.608
			181.059	29.304	1	0	16.618	0.798	0.6	7.142	25.755	0.499	30.964	0.832	109.256	33.577	0	0	20.812	0	29.516
			182.059	29.304	1	0	16.635	0.801	0.598	7.115	25.886	0.5	30.955	0.836	109.553	33.538	0	0	20.76	0	29.429
			183.06	33.777	1	0	16.717	0.809	0.596	7.092	26.119	0.503	30.94	0.844	110.033	33.534	0	0	20.675	0	29.382
			184.06	33.777	1	0	16.871	0.815	0.599	7.129	26.236	0.508	30.921	0.848	110.299	33.519	0	0	20.703	0	29.309
			185.059	33.777	1	0	16.871	0.815	0.599	7.129	26.236	0.508	30.921	0.848	110.299	33.519	0	0	20.703	0	29.309
			186.06	22.767	1	0	17.043	0.818	0.599	7.13	26.507	0.513	30.954	0.856	110.827	33.399	0	0	20.834	0	29.17
			187.06	41.749	1	0	17.025	0.82	0.596	7.098	26.606	0.512	30.967	0.859	110.997	33.387	0	0	20.766	0	29.174
			188.06	62.107	1	0	17.039	0.822	0.594	7.075	26.718	0.512	30.993	0.862	111.167	33.375	0	0	20.738	0	29.206
			189.06	62.107	1	0	17.053	0.823	0.592	7.052	26.832	0.512	31.02	0.865	111.338	33.363	0	0	20.71	0	29.237
			190.06	56.774	1	0	16.997	0.822	0.588	7.005	26.918	0.51	31.032	0.867	111.549	33.325	0	0	20.681	0	29.199
			191.06	56.774	1	0	16.907	0.82	0.584	6.947	26.995	0.508	31.031	0.87	111.76	33.286	0	0	20.612	0	29.135
			192.06	54.652	1	0	16.724	0.814	0.574	6.834	27.131	0.501	31.111	0.872	111.985	33.191	0	0	20.54	0	29.144
			193.06	23.742	1	0	16.596	0.808	0.566	6.739	27.286	0.495	31.209	0.874	112.211	33.095	0	0	20.534	0	29.188
			194.06	26.322	1	0	16.468	0.802	0.558	6.645	27.445	0.489	31.309	0.877	112.436	32.999	0	0	20.528	0	29.237
			195.06	26.322	1	0	16.304	0.795	0.55	6.553	27.533	0.483	31.36	0.878	112.63	32.929	0	0	20.521	0	29.23
			196.06	27.182	1	0	16.158	0.787	0.543	6.47	27.613	0.478	31.404	0.879	112.825	32.86	0	0	20.537	0	29.209
			197.06	27.182	1	0	16.011	0.779	0.537	6.388	27.695	0.473	31.448	0.881	113.019	32.79	0	0	20.552	0	29.188
			198.06	27.182	1	0	15.775	0.77	0.529	6.294	27.666	0.465	31.43	0.88	113.019	32.763	0	0	20.481	0	29.115
			199.06	32.802	1	0	15.543	0.76	0.52	6.187	27.7	0.458	31.43	0.881	113.136	32.698	0	0	20.463	0	29.013
			200.06	32.802	1	0	15.259	0.746	0.508	6.049	27.775	0.449	31.414	0.884	113.379	32.589	0	0	20.456	0	28.806
			201.06	32.802	1	0	15.09	0.735	0.501	5.968	27.806	0.443	31.469	0.884	113.289	32.598	0	0	20.52	0	28.941
			202.06	21.735	1	0	15.108	0.722	0.498	5.93	27.974	0.44	31.637	0.884	113.326	32.563	0	0	20.929	0	29.228
			203.06	22.824	1	0	15.211	0.713	0.503	5.988	27.865	0.444	31.574	0.883	113.272	32.589	0	0	21.338	0	29.151
			204.06	22.824	1	0	15.071	0.704	0.496	5.909	27.947	0.438	31.7	0.882	113.219	32.614	0	0	21.413	0	29.448
			205.06	20.588	1	0	14.931	0.695	0.49	5.831	28.029	0.431	31.827	0.881	113.166	32.64	0	0	21.489	0	29.743
			206.06	20.186	1	0	14.33	0.68	0.473	5.629	27.813	0.416	31.602	0.88	112.952	32.728	0	0	21.061	0	29.449
			207.06	15.312	1	0	13.752	0.666	0.456	5.427	27.631	0.401	31.415	0.88	112.739	32.816	0	0	20.65	0	29.226
			208.06	16.229	1	0	13.007	0.643	0.434	5.166	27.366	0.382	31.105	0.88	112.641	32.83	0	0	20.22	0	28.624
			209.06	16.229	1	0	12.688	0.641	0.429	5.112	26.967	0.377	30.706	0.878	112.335	32.976	0	0	19.78	0	28.056
			210.06	17.835	1	0	12.554	0.64	0.428	5.09	26.789	0.375	30.582	0.876	112.028	33.123	0	0	19.627	0	28.046
			211.06	17.376	1	0	12.422	0.638	0.426	5.068	26.615	0.372	30.463	0.874	111.722	33.269	0	0	19.477	0	28.042
			212.06	17.376	1	0	12.326	0.637	0.424	5.053	26.486	0.369	30.426	0.87	111.546	33.322	0	0	19.361	0	28.054
			213.06	16.86	1	0	12.254	0.636	0.424	5.046	26.359	0.368	30.395	0.867	111.355	33.376	0	0	19.281	0	28.079
			214.06	17.778	1	0	12.181	0.634	0.423	5.04	26.234	0.366	30.366	0.864	111.165	33.429	0	0	19.202	0	28.106
			215.06	17.778	1	0	12.05	0.633	0.421	5.01	26.103	0.362	30.354	0.86	110.914	33.536	0	0	19.029	0	28.258
			216.06	17.089	1	0	11.921	0.632	0.418	4.979	25.976	0.358	30.348	0.856	110.664	33.642	0	0	18.86	0	28.42
			217.06	17.089	1	0	11.769	0.631	0.415	4.939	25.851	0.353	30.347	0.852	110.427	33.749	0	0	18.654	0	28.59
			218.06	50.351	1	0	11.755	0.637	0.418	4.972	25.672	0.355	30.235	0.849	110.137	33.902	0	0	18.454	0	28.614
			219.06	50.351	1	0	11.727	0.643	0.42	4.998	25.499	0.355	30.135	0.846	109.847	34.056	0	0	18.235	0	28.657
			220.06	50.351	1	0	11.675	0.645	0.421	5.007	25.349	0.355	30.042	0.844	109.645	34.14	0	0	18.114	0	28.601
			221.06	26.609	1	0	11.771	0.66	0.427	5.077	25.258	0.359	30.019	0.841	109.311	34.313	0	0	17.828	0	28.837
			222.06	26.609	1	0	11.87	0.676	0.433	5.151	25.162	0.363	29.986	0.839	108.978	34.486	0	0	17.559	0	29.049
			223.06	15.713	1	0	11.946	0.707	0.44	5.243	24.977	0.369	29.832	0.837	108.419	34.845	0	0	16.89	0	29.302
			224.06	15.713	1	0	11.984	0.717	0.446	5.306	24.79	0.373	29.654	0.836	108.143	35.023	0	0	16.711	0	29.207
			225.06	23.053	1	0	12.029	0.738	0.452	5.38	24.597	0.377	29.479	0.834	107.726	35.292	0	0	16.306	0	29.255
			226.06	23.053	1	0	12.072	0.757	0.457	5.443	24.451	0.381	29.346	0.833	107.33	35.517	0	0	15.948	0	29.318
			227.06	24.889	1	0	12.034	0.776	0.46	5.473	24.286	0.383	29.174	0.832	106.975	35.721	0	0	15.511	0	29.254
			228.06	26.208	1	0	11.999	0.795	0.462	5.504	24.124	0.385	29.004	0.832	106.62	35.925	0	0	15.097	0	29.191
			229.06	26.208	1	0	12.028	0.812	0.466	5.548	24.029	0.388	28.899	0.831	106.366	36.09	0	0	14.816	0	29.204
			230.06	28.272	1	0	12.039	0.829	0.469	5.586	23.926	0.39	28.785	0.831	106.112	36.256	0	0	14.525	0	29.195
			231.06	28.272	1	0	12.05	0.846	0.472	5.623	23.822	0.393	28.669	0.831	105.858	36.421	0	0	14.245	0	29.179
			232.06	26.724	1	0	11.999	0.858	0.475	5.651	23.625	0.394	28.462	0.83	105.635	36.575	0	0	13.992	0	28.94
			233.06	26.724	1	0	11.948	0.869	0.477	5.679	23.433	0.396	28.259	0.829	105.411	36.728	0	0	13.749	0	28.705
			234.06	26.724	1	0	11.65	0.864	0.46	5.47	23.711	0.381	28.592	0.829	105.426	36.719	0	0	13.483	0	29.45
			235.061	30.795	1	0	11.088	0.854	0.424	5.053	24.41	0.352	29.428	0.829	105.455	36.699	0	0	12.981	0	31.252
			236.061	30.795	1	0	11.063	0.854	0.423	5.041	24.413	0.351	29.453	0.829	105.402	36.699	0	0	12.959	0	31.306
			237.061	26.953	1	0	11.079	0.853	0.424	5.048	24.412	0.351	29.48	0.828	105.349	36.699	0	0	12.984	0	31.363
			238.06	26.953	1	0	11.079	0.853	0.424	5.048	24.412	0.351	29.48	0.828	105.349	36.699	0	0	12.984	0	31.363
			239.061	26.953	1	0	11.377	0.869	0.438	5.213	24.307	0.362	29.419	0.826	105.004	36.853	0	0	13.087	0	31.451
			240.061	26.953	1	0	11.386	0.874	0.44	5.236	24.228	0.363	29.357	0.825	104.896	36.898	0	0	13.027	0	31.383
			241.061	21.792	1	0	11.395	0.879	0.442	5.259	24.151	0.364	29.294	0.824	104.788	36.944	0	0	12.969	0	31.314
			242.061	21.792	1	0	11.34	0.882	0.441	5.25	24.08	0.363	29.246	0.823	104.649	37.006	0	0	12.862	0	31.304
			243.061	23.226	1	0	11.271	0.885	0.439	5.232	24.023	0.361	29.215	0.822	104.524	37.069	0	0	12.742	0	31.33
			244.061	23.226	1	0	11.242	0.889	0.439	5.229	23.983	0.361	29.203	0.821	104.438	37.109	0	0	12.646	0	31.36
			245.061	23.226	1	0	11.205	0.891	0.438	5.211	23.989	0.359	29.244	0.82	104.387	37.107	0	0	12.579	0	31.442
			246.061	21.104	1	0	11.197	0.893	0.438	5.21	23.982	0.359	29.271	0.819	104.337	37.105	0	0	12.544	0	31.492
			247.061	21.104	1	0	11.206	0.894	0.438	5.219	23.961	0.359	29.278	0.818	104.272	37.102	0	0	12.528	0	31.502
			248.061	20.186	1	0	11.214	0.896	0.439	5.228	23.941	0.359	29.285	0.818	104.208	37.1	0	0	12.511	0	31.511
			249.061	20.186	1	0	11.211	0.899	0.44	5.242	23.872	0.36	29.237	0.817	104.104	37.124	0	0	12.471	0	31.442
			250.061	20.186	1	0	11.242	0.898	0.443	5.27	23.812	0.361	29.182	0.816	104.095	37.119	0	0	12.518	0	31.32
			251.061	24.889	1	0	11.192	0.893	0.442	5.26	23.743	0.36	29.133	0.815	104.084	37.101	0	0	12.535	0	31.193
			252.061	27.641	1	0	11.142	0.888	0.441	5.25	23.673	0.359	29.084	0.814	104.072	37.082	0	0	12.552	0	31.064
			253.061	27.641	1	0	11.076	0.874	0.44	5.233	23.58	0.357	29.009	0.813	104.073	37.037	0	0	12.672	0	30.851
			254.061	27.641	1	0	11.083	0.87	0.44	5.241	23.555	0.358	28.98	0.813	104.081	37.026	0	0	12.734	0	30.776
			255.061	26.38	1	0	11.054	0.862	0.44	5.237	23.493	0.357	28.925	0.812	104.086	36.999	0	0	12.827	0	30.623
			256.061	26.38	1	0	10.99	0.848	0.437	5.203	23.484	0.355	28.95	0.811	104.177	36.899	0	0	12.962	0	30.539
			257.061	23.57	1	0	11.038	0.834	0.44	5.235	23.418	0.356	28.919	0.81	104.225	36.82	0	0	13.229	0	30.365
			258.061	23.57	1	0	11.088	0.821	0.442	5.266	23.356	0.358	28.893	0.808	104.274	36.741	0	0	13.508	0	30.199
			259.061	25.749	1	0	11.062	0.801	0.44	5.242	23.367	0.356	28.939	0.807	104.411	36.583	0	0	13.81	0	30.073
			260.061	25.749	1	0	11.022	0.781	0.438	5.21	23.381	0.353	28.988	0.807	104.55	36.425	0	0	14.11	0	29.95
			261.061	28.043	1	0	11.057	0.768	0.44	5.242	23.282	0.354	28.918	0.805	104.601	36.342	0	0	14.396	0	29.676
			262.061	28.043	1	0	11.164	0.763	0.444	5.288	23.29	0.357	28.953	0.804	104.701	36.24	0	0	14.628	0	29.597
			263.061	28.043	1	0	11.276	0.758	0.448	5.336	23.301	0.36	28.992	0.804	104.801	36.137	0	0	14.871	0	29.524
			264.061	28.846	1	0	11.484	0.758	0.458	5.454	23.216	0.368	28.895	0.803	104.729	36.121	0	0	15.142	0	29.287
			265.061	29.304	1	0	11.711	0.759	0.469	5.583	23.129	0.377	28.795	0.803	104.606	36.105	0	0	15.438	0	29.043
			266.061	29.304	1	0	11.947	0.759	0.48	5.712	23.062	0.385	28.722	0.803	104.483	36.089	0	0	15.746	0	28.855
			267.061	29.304	1	0	12.193	0.756	0.495	5.897	22.79	0.398	28.385	0.803	104.46	36.045	0	0	16.118	0	28.03
			268.061	26.265	1	0	12.394	0.754	0.509	6.065	22.524	0.409	28.054	0.803	104.437	36.001	0	0	16.435	0	27.198
			269.061	26.38	1	0	12.604	0.752	0.523	6.232	22.286	0.42	27.758	0.803	104.413	35.956	0	0	16.764	0	26.431
			270.061	26.38	1	0	12.619	0.75	0.525	6.248	22.246	0.421	27.709	0.803	104.441	35.912	0	0	16.834	0	26.243
			271.061	21.849	1	0	12.616	0.752	0.526	6.261	22.203	0.422	27.654	0.803	104.457	35.882	0	0	16.786	0	26.061
			272.061	26.494	1	0	12.614	0.754	0.527	6.273	22.16	0.423	27.601	0.803	104.474	35.852	0	0	16.737	0	25.879
			273.061	26.494	1	0	12.713	0.752	0.531	6.319	22.167	0.426	27.607	0.803	104.495	35.819	0	0	16.902	0	25.842
			274.061	19.555	1	0	12.856	0.754	0.537	6.389	22.176	0.431	27.62	0.803	104.512	35.788	0	0	17.045	0	25.818
			275.061	18.466	1	0	12.976	0.758	0.543	6.461	22.143	0.436	27.585	0.803	104.485	35.782	0	0	17.113	0	25.719
			276.061	27.985	1	0	13.108	0.77	0.548	6.519	22.195	0.44	27.647	0.803	104.453	35.792	0	0	17.033	0	25.873
			277.061	27.985	1	0	13.129	0.767	0.55	6.542	22.146	0.441	27.589	0.803	104.435	35.778	0	0	17.116	0	25.713
			278.061	28.272	1	0	13.219	0.779	0.553	6.587	22.175	0.444	27.626	0.803	104.402	35.788	0	0	16.976	0	25.803
			279.061	37.849	1	0	13.293	0.79	0.556	6.625	22.196	0.447	27.652	0.803	104.368	35.798	0	0	16.819	0	25.867
			280.061	39.455	1	0	13.386	0.801	0.559	6.657	22.265	0.449	27.736	0.803	104.373	35.781	0	0	16.709	0	26.027
			281.061	39.455	1	0	13.47	0.812	0.562	6.687	22.329	0.451	27.812	0.803	104.378	35.764	0	0	16.59	0	26.165
			282.061	52.587	1	0	13.402	0.815	0.559	6.654	22.332	0.449	27.798	0.803	104.467	35.726	0	0	16.435	0	26.063
			283.061	52.587	1	0	13.335	0.819	0.556	6.621	22.338	0.447	27.787	0.804	104.555	35.687	0	0	16.283	0	25.966
			284.061	52.587	1	0	13.325	0.826	0.556	6.615	22.353	0.447	27.797	0.804	104.627	35.658	0	0	16.131	0	25.93
			285.061	30.165	1	0	13.314	0.833	0.555	6.61	22.369	0.447	27.808	0.804	104.699	35.63	0	0	15.981	0	25.896
			286.061	28.215	1	0	13.303	0.84	0.555	6.604	22.384	0.446	27.819	0.805	104.771	35.601	0	0	15.833	0	25.861
			287.061	28.215	1	0	13.306	0.848	0.556	6.619	22.353	0.448	27.763	0.805	104.714	35.661	0	0	15.682	0	25.812
			288.062	33.663	1	0	13.179	0.865	0.553	6.588	22.274	0.446	27.626	0.806	104.603	35.781	0	0	15.237	0	25.649
			289.062	33.663	1	0	13.17	0.88	0.556	6.622	22.169	0.449	27.492	0.806	104.457	35.922	0	0	14.97	0	25.532
			290.061	33.663	1	0	13.17	0.88	0.556	6.622	22.169	0.449	27.492	0.806	104.457	35.922	0	0	14.97	0	25.532
			291.061	34.408	1	0	13.176	0.894	0.56	6.664	22.067	0.451	27.362	0.806	104.308	36.064	0	0	14.731	0	25.42
			292.062	34.408	1	0	13.044	0.906	0.555	6.611	22.037	0.448	27.305	0.807	104.112	36.188	0	0	14.397	0	25.465
			293.062	33.548	1	0	12.998	0.912	0.554	6.59	22.037	0.447	27.294	0.807	104.013	36.251	0	0	14.256	0	25.531
			294.062	33.548	1	0	12.868	0.909	0.546	6.495	22.133	0.44	27.429	0.807	104.167	36.184	0	0	14.154	0	25.758
			295.062	33.548	1	0	12.727	0.906	0.537	6.388	22.253	0.433	27.592	0.806	104.373	36.117	0	0	14.041	0	26.054
			296.062	24.545	1	0	12.589	0.904	0.528	6.281	22.381	0.425	27.767	0.806	104.579	36.049	0	0	13.93	0	26.372
			297.062	24.545	1	0	12.32	0.899	0.509	6.058	22.701	0.41	28.172	0.806	104.75	36.001	0	0	13.702	0	27.272
			298.062	25.519	1	0	12.059	0.894	0.49	5.835	23.062	0.395	28.63	0.806	104.92	35.953	0	0	13.482	0	28.265
			299.062	25.519	1	0	11.877	0.898	0.475	5.657	23.436	0.383	29.112	0.805	104.968	35.97	0	0	13.23	0	29.37
			300.062	25.519	1	0	11.852	0.901	0.473	5.633	23.489	0.381	29.197	0.805	104.963	35.987	0	0	13.155	0	29.579
			301.062	24.028	1	0	11.863	0.903	0.473	5.634	23.514	0.38	29.247	0.804	104.905	36.021	0	0	13.135	0	29.74
			302.062	24.028	1	0	11.874	0.905	0.473	5.634	23.538	0.38	29.297	0.803	104.848	36.054	0	0	13.116	0	29.9
			303.062	24.487	1	0	11.877	0.906	0.474	5.642	23.512	0.38	29.287	0.803	104.775	36.082	0	0	13.109	0	29.922
			304.062	24.487	1	0	11.792	0.903	0.469	5.582	23.588	0.376	29.402	0.802	104.801	36.073	0	0	13.056	0	30.159
			305.062	24.487	1	0	11.651	0.902	0.46	5.474	23.765	0.369	29.64	0.802	104.843	36.069	0	0	12.922	0	30.666
			306.062	22.996	1	0	11.527	0.888	0.455	5.411	23.761	0.364	29.663	0.801	104.881	36.04	0	0	12.986	0	30.69
			307.062	25.347	1	0	11.511	0.884	0.454	5.406	23.745	0.363	29.665	0.8	104.889	36.026	0	0	13.022	0	30.678
			308.062	25.347	1	0	11.378	0.87	0.448	5.332	23.767	0.358	29.717	0.8	104.938	35.989	0	0	13.082	0	30.747
			309.062	24.028	1	0	11.295	0.856	0.444	5.287	23.768	0.355	29.746	0.799	104.975	35.952	0	0	13.203	0	30.768
			310.062	24.028	1	0	11.211	0.841	0.44	5.242	23.765	0.352	29.771	0.798	105.012	35.915	0	0	13.326	0	30.778
			311.062	24.028	1	0	11.071	0.819	0.433	5.157	23.808	0.346	29.844	0.798	105.11	35.803	0	0	13.52	0	30.778
			312.062	20.358	1	0	11.065	0.804	0.432	5.145	23.819	0.344	29.892	0.797	105.138	35.713	0	0	13.769	0	30.75
			313.062	20.358	1	0	11.064	0.798	0.432	5.146	23.796	0.344	29.896	0.796	105.093	35.709	0	0	13.866	0	30.756
			314.062	26.781	1	0	11.009	0.768	0.426	5.071	23.959	0.338	30.154	0.795	105.404	35.374	0	0	14.338	0	30.786
			315.062	26.781	1	0	10.974	0.75	0.423	5.033	24.018	0.335	30.273	0.793	105.532	35.204	0	0	14.634	0	30.773
			316.062	28.272	1	0	10.965	0.735	0.422	5.027	23.99	0.334	30.294	0.792	105.534	35.116	0	0	14.917	0	30.682
			317.062	28.272	1	0	10.951	0.724	0.421	5.011	24.008	0.333	30.363	0.791	105.588	35.014	0	0	15.117	0	30.663
			318.062	28.272	1	0	10.937	0.714	0.42	4.995	24.024	0.331	30.43	0.789	105.641	34.912	0	0	15.322	0	30.64
			319.062	24.774	1	0	11.037	0.712	0.426	5.068	23.888	0.335	30.335	0.787	105.595	34.877	0	0	15.503	0	30.394
			320.062	24.774	1	0	11.037	0.707	0.426	5.067	23.876	0.335	30.355	0.787	105.606	34.831	0	0	15.599	0	30.362
			321.062	25.29	1	0	11.217	0.698	0.437	5.197	23.632	0.342	30.134	0.784	105.676	34.685	0	0	16.069	0	29.677
			322.062	25.29	1	0	11.28	0.688	0.439	5.229	23.593	0.344	30.113	0.783	105.843	34.529	0	0	16.399	0	29.385
			323.062	23.455	1	0	11.305	0.678	0.441	5.244	23.541	0.345	30.079	0.783	106.01	34.374	0	0	16.681	0	29.063
			324.062	26.838	1	0	11.206	0.668	0.436	5.194	23.532	0.341	30.097	0.782	106.177	34.218	0	0	16.788	0	28.848
			325.062	26.838	1	0	11.22	0.667	0.437	5.2	23.527	0.341	30.098	0.782	106.174	34.193	0	0	16.826	0	28.81
			326.062	20.874	1	0	11.185	0.664	0.436	5.189	23.494	0.341	30.053	0.782	106.16	34.174	0	0	16.851	0	28.685
			327.062	22.652	1	0	11.15	0.661	0.435	5.178	23.461	0.34	30.008	0.782	106.145	34.155	0	0	16.877	0	28.558
			328.063	19.211	1	0	11.379	0.655	0.444	5.281	23.454	0.347	29.986	0.782	106.116	34.116	0	0	17.384	0	28.448
			329.062	19.842	1	0	11.379	0.655	0.444	5.281	23.454	0.347	29.986	0.782	106.116	34.116	0	0	17.384	0	28.448
			330.062	19.842	1	0	11.411	0.648	0.443	5.275	23.526	0.347	30.082	0.782	106.222	34.04	0	0	17.613	0	28.523
			331.062	24.602	1	0	11.497	0.641	0.445	5.296	23.588	0.348	30.163	0.782	106.328	33.963	0	0	17.93	0	28.565
			332.062	21.62	1	0	11.463	0.625	0.441	5.255	23.643	0.345	30.241	0.782	106.575	33.785	0	0	18.334	0	28.428
			333.062	21.62	1	0	11.45	0.609	0.439	5.227	23.682	0.343	30.298	0.782	106.822	33.608	0	0	18.792	0	28.243
			334.062	35.44	1	0	11.444	0.594	0.437	5.204	23.709	0.342	30.339	0.781	107.03	33.447	0	0	19.277	0	28.05
			335.063	40.544	1	0	11.509	0.573	0.436	5.185	23.839	0.34	30.507	0.781	107.28	33.212	0	0	20.097	0	27.982
			336.062	27.699	1	0	11.509	0.573	0.436	5.185	23.839	0.34	30.507	0.781	107.28	33.212	0	0	20.097	0	27.982
			337.062	27.699	1	0	11.548	0.564	0.435	5.178	23.912	0.34	30.609	0.781	107.38	33.104	0	0	20.481	0	27.999
			338.062	27.699	1	0	11.594	0.555	0.435	5.174	23.984	0.339	30.709	0.781	107.481	32.996	0	0	20.889	0	28.009
			339.062	17.778	1	0	11.633	0.545	0.434	5.17	24.033	0.339	30.789	0.781	107.543	32.886	0	0	21.344	0	27.97
			340.063	22.423	1	0	11.564	0.525	0.43	5.116	24.037	0.335	30.83	0.78	107.692	32.665	0	0	22.026	0	27.646
			341.063	22.423	1	0	11.372	0.523	0.425	5.064	23.874	0.331	30.64	0.779	107.704	32.632	0	0	21.725	0	27.204
			342.063	27.813	1	0	11.153	0.522	0.42	4.999	23.71	0.327	30.451	0.779	107.704	32.598	0	0	21.372	0	26.759
			343.063	27.813	1	0	10.936	0.52	0.414	4.927	23.576	0.322	30.285	0.778	107.693	32.58	0	0	21.047	0	26.38
			344.063	25.864	1	0	10.775	0.524	0.413	4.913	23.318	0.321	29.97	0.778	107.486	32.694	0	0	20.56	0	25.923
			345.063	29.763	1	0	11.356	0.577	0.426	5.066	24.098	0.332	30.854	0.781	107.416	32.838	0	0	19.674	0	28.076
			346.063	22.365	1	0	12.034	0.627	0.443	5.268	24.764	0.347	31.552	0.785	107.476	32.898	0	0	19.191	0	29.612
			347.063	24.2	1	0	12.727	0.677	0.461	5.492	25.307	0.364	32.101	0.788	107.524	32.958	0	0	18.802	0	30.793
			348.063	25.061	1	0	12.898	0.69	0.467	5.555	25.396	0.369	32.106	0.791	107.596	32.984	0	0	18.705	0	30.85
			349.063	23.398	1	0	12.919	0.693	0.464	5.523	25.597	0.369	32.22	0.794	107.771	32.941	0	0	18.641	0	30.996
			350.063	23.398	1	0	12.98	0.7	0.465	5.542	25.652	0.371	32.213	0.796	107.813	32.972	0	0	18.554	0	31.033
			351.063	24.258	1	0	12.925	0.711	0.458	5.457	25.974	0.367	32.449	0.8	107.942	32.982	0	0	18.184	0	31.492
			352.063	24.659	1	0	12.911	0.724	0.458	5.448	26.031	0.367	32.427	0.803	107.906	33.099	0	0	17.829	0	31.641
			353.063	22.939	1	0	12.898	0.737	0.457	5.439	26.087	0.368	32.404	0.805	107.87	33.217	0	0	17.488	0	31.786
			354.063	22.939	1	0	12.965	0.751	0.46	5.477	26.081	0.371	32.323	0.807	107.834	33.334	0	0	17.267	0	31.82
			355.063	22.939	1	0	12.886	0.755	0.458	5.455	26.033	0.37	32.215	0.808	107.844	33.385	0	0	17.073	0	31.695
			356.063	13.305	1	0	12.914	0.764	0.459	5.461	26.088	0.371	32.216	0.81	107.918	33.401	0	0	16.912	0	31.72
			357.063	13.305	1	0	12.941	0.772	0.459	5.466	26.141	0.373	32.216	0.811	107.992	33.417	0	0	16.754	0	31.741
			358.063	13.305	1	0	12.911	0.787	0.457	5.444	26.226	0.372	32.236	0.814	108.067	33.454	0	0	16.41	0	31.831
			359.063	13.305	1	0	12.934	0.801	0.457	5.437	26.342	0.373	32.29	0.816	108.141	33.492	0	0	16.144	0	31.983
			360.063	41.863	1	0	12.957	0.811	0.457	5.443	26.384	0.374	32.248	0.818	108.217	33.522	0	0	15.971	0	31.943
			361.063	53.906	1	0	12.929	0.821	0.456	5.423	26.448	0.374	32.226	0.821	108.294	33.552	0	0	15.739	0	31.942
			362.063	53.906	1	0	12.866	0.83	0.454	5.406	26.421	0.374	32.12	0.823	108.204	33.666	0	0	15.508	0	31.917
			363.063	30.795	1	0	12.787	0.838	0.452	5.377	26.417	0.372	32.039	0.825	108.113	33.779	0	0	15.263	0	31.937
			364.063	30.795	1	0	12.703	0.846	0.449	5.343	26.432	0.371	31.978	0.827	108.06	33.877	0	0	15.023	0	31.97
			365.063	29.362	1	0	12.661	0.851	0.447	5.323	26.45	0.37	31.933	0.828	108.067	33.935	0	0	14.877	0	31.97
			366.063	29.362	1	0	12.619	0.856	0.446	5.304	26.47	0.37	31.889	0.83	108.074	33.993	0	0	14.734	0	31.973
			367.063	26.38	1	0	12.564	0.86	0.443	5.278	26.495	0.369	31.842	0.832	108.104	34.042	0	0	14.605	0	31.957
			368.063	26.38	1	0	12.505	0.864	0.441	5.248	26.527	0.368	31.805	0.834	108.134	34.09	0	0	14.473	0	31.959
			369.063	23.226	1	0	12.478	0.87	0.44	5.238	26.531	0.368	31.749	0.836	108.217	34.146	0	0	14.341	0	31.933
			370.063	23.226	1	0	12.479	0.876	0.44	5.242	26.53	0.369	31.688	0.837	108.301	34.202	0	0	14.244	0	31.898
			371.063	23.226	1	0	12.481	0.882	0.441	5.245	26.529	0.37	31.628	0.839	108.385	34.257	0	0	14.149	0	31.861
			372.063	23.226	1	0	12.65	0.888	0.446	5.313	26.556	0.375	31.633	0.839	108.468	34.313	0	0	14.243	0	31.954
			373.063	24.43	1	0	12.745	0.891	0.449	5.344	26.606	0.377	31.664	0.84	108.524	34.36	0	0	14.304	0	32.084
			374.063	26.781	1	0	12.84	0.894	0.452	5.375	26.657	0.38	31.695	0.841	108.58	34.406	0	0	14.364	0	32.215
			375.063	26.781	1	0	12.936	0.897	0.454	5.406	26.708	0.382	31.728	0.842	108.635	34.452	0	0	14.425	0	32.349
			376.063	26.781	1	0	12.485	0.844	0.438	5.215	26.607	0.369	31.612	0.842	108.733	34.355	0	0	14.784	0	32.031
			377.063	19.842	1	0	11.891	0.792	0.416	4.95	26.577	0.35	31.577	0.842	108.83	34.257	0	0	15.011	0	31.852
			378.063	19.899	1	0	11.373	0.752	0.398	4.742	26.424	0.336	31.369	0.842	108.846	34.236	0	0	15.133	0	31.435
			379.063	19.899	1	0	11.204	0.733	0.39	4.644	26.528	0.328	31.557	0.841	108.904	34.147	0	0	15.291	0	31.662
			380.063	20.53	1	0	11.031	0.714	0.382	4.545	26.626	0.32	31.742	0.839	108.961	34.059	0	0	15.451	0	31.876
			381.063	20.53	1	0	10.659	0.683	0.367	4.374	26.633	0.307	31.845	0.836	109.076	33.881	0	0	15.598	0	31.784
			382.063	20.301	1	0	10.535	0.676	0.363	4.317	26.647	0.303	31.882	0.836	109.076	33.881	0	0	15.576	0	31.848
			383.063	20.301	1	0	10.253	0.658	0.353	4.197	26.607	0.294	31.882	0.835	109.165	33.759	0	0	15.574	0	31.645
			384.063	21.448	1	0	10.089	0.651	0.349	4.153	26.432	0.29	31.768	0.832	108.988	33.795	0	0	15.496	0	31.482
			385.063	23.455	1	0	10.118	0.644	0.353	4.205	26.154	0.293	31.566	0.829	108.81	33.831	0	0	15.715	0	31.148
			386.063	23.455	1	0	10.149	0.637	0.358	4.257	25.883	0.295	31.369	0.825	108.633	33.867	0	0	15.941	0	30.819
			387.063	23.455	1	0	10.126	0.628	0.358	4.265	25.747	0.294	31.319	0.822	108.529	33.86	0	0	16.128	0	30.701
			388.063	17.95	1	0	10.121	0.619	0.36	4.282	25.592	0.295	31.251	0.819	108.426	33.852	0	0	16.346	0	30.549
			389.063	17.892	1	0	10.075	0.605	0.36	4.291	25.361	0.294	31.102	0.815	108.323	33.824	0	0	16.66	0	30.196
			390.063	17.892	1	0	9.982	0.587	0.359	4.274	25.153	0.291	30.992	0.812	108.278	33.732	0	0	16.993	0	29.811
			391.063	13.419	1	0	9.881	0.57	0.357	4.254	24.935	0.289	30.87	0.808	108.23	33.641	0	0	17.333	0	29.396
			392.063	14.279	1	0	9.776	0.553	0.356	4.234	24.701	0.286	30.729	0.804	108.182	33.55	0	0	17.686	0	28.937
			393.064	16.573	1	0	10.074	0.553	0.374	4.454	24.202	0.298	30.369	0.797	107.832	33.613	0	0	18.218	0	28.317
			394.064	16.573	1	0	10.16	0.553	0.379	4.514	24.081	0.301	30.328	0.794	107.659	33.644	0	0	18.369	0	28.283
			395.064	16.573	1	0	10.233	0.556	0.384	4.571	23.968	0.304	30.286	0.791	107.424	33.716	0	0	18.414	0	28.319
			396.063	9.118	1	0	10.233	0.556	0.384	4.571	23.968	0.304	30.286	0.791	107.424	33.716	0	0	18.414	0	28.319
			397.064	9.118	1	0	10.367	0.563	0.389	4.636	23.968	0.307	30.446	0.787	107.203	33.716	0	0	18.429	0	28.656
			398.064	20.014	1	0	10.475	0.56	0.397	4.725	23.753	0.311	30.268	0.785	107.052	33.725	0	0	18.689	0	28.306
			399.064	30.738	1	0	10.573	0.558	0.404	4.808	23.552	0.316	30.085	0.783	106.872	33.74	0	0	18.946	0	27.95
			400.064	30.738	1	0	10.596	0.553	0.406	4.828	23.478	0.317	30.06	0.781	106.875	33.651	0	0	19.177	0	27.744
			401.064	24.315	1	0	10.611	0.547	0.407	4.843	23.415	0.317	30.048	0.779	106.877	33.562	0	0	19.4	0	27.565
			402.064	25.749	1	0	10.628	0.541	0.408	4.857	23.352	0.317	30.036	0.777	106.879	33.473	0	0	19.628	0	27.386
			403.064	25.749	1	0	10.669	0.539	0.409	4.867	23.384	0.317	30.149	0.776	106.86	33.404	0	0	19.806	0	27.5
			404.064	24.258	1	0	10.726	0.536	0.41	4.882	23.422	0.317	30.269	0.774	106.841	33.334	0	0	20.014	0	27.628
			405.064	23.914	1	0	10.774	0.53	0.41	4.885	23.483	0.317	30.428	0.772	106.915	33.205	0	0	20.312	0	27.73
			406.064	23.914	1	0	10.869	0.53	0.413	4.913	23.552	0.318	30.573	0.77	106.913	33.128	0	0	20.509	0	27.896
			407.064	35.727	1	0	10.94	0.529	0.415	4.935	23.599	0.319	30.689	0.769	106.911	33.051	0	0	20.663	0	28.003
			408.064	35.727	1	0	10.937	0.529	0.414	4.923	23.646	0.318	30.792	0.768	106.871	33.046	0	0	20.688	0	28.198
			409.064	28.674	1	0	10.984	0.534	0.416	4.956	23.619	0.319	30.812	0.767	106.706	33.099	0	0	20.557	0	28.339
			410.064	28.674	1	0	11.031	0.54	0.419	4.989	23.59	0.321	30.831	0.765	106.542	33.153	0	0	20.428	0	28.475
			411.064	21.964	1	0	11.344	0.55	0.429	5.107	23.749	0.328	31.1	0.764	106.352	33.207	0	0	20.629	0	29.114
			412.064	28.387	1	0	11.31	0.546	0.426	5.076	23.803	0.325	31.204	0.763	106.449	33.134	0	0	20.722	0	29.191
			413.064	33.147	1	0	11.625	0.547	0.434	5.165	24.054	0.33	31.598	0.761	106.444	33.071	0	0	21.249	0	29.85
			414.064	33.376	1	0	11.778	0.538	0.434	5.165	24.322	0.33	32.016	0.76	106.697	32.856	0	0	21.892	0	30.269
			415.064	26.38	1	0	11.74	0.534	0.431	5.128	24.4	0.326	32.202	0.758	106.776	32.772	0	0	21.967	0	30.47
			416.064	25.577	1	0	11.729	0.531	0.429	5.103	24.474	0.324	32.388	0.756	106.85	32.689	0	0	22.092	0	30.668
			417.064	25.577	1	0	11.794	0.529	0.43	5.122	24.511	0.324	32.511	0.754	106.853	32.647	0	0	22.303	0	30.819
			418.064	19.326	1	0	11.847	0.526	0.432	5.138	24.527	0.325	32.579	0.753	106.901	32.568	0	0	22.516	0	30.808
			419.064	20.071	1	0	11.893	0.524	0.433	5.151	24.548	0.325	32.653	0.752	106.955	32.489	0	0	22.717	0	30.809
			420.064	18.351	1	0	11.893	0.519	0.432	5.142	24.565	0.324	32.735	0.75	107.024	32.389	0	0	22.907	0	30.785
			421.064	17.433	1	0	11.919	0.515	0.432	5.147	24.57	0.324	32.806	0.749	107.096	32.289	0	0	23.15	0	30.74
			422.064	17.433	1	0	12.002	0.515	0.436	5.191	24.531	0.326	32.8	0.748	107.05	32.289	0	0	23.297	0	30.73
			423.064	22.021	1	0	11.931	0.51	0.433	5.149	24.553	0.323	32.894	0.746	107.157	32.185	0	0	23.414	0	30.713
			424.064	21.505	1	0	11.859	0.504	0.429	5.107	24.574	0.32	32.988	0.745	107.264	32.08	0	0	23.533	0	30.692
			425.064	21.505	1	0	11.811	0.496	0.426	5.073	24.588	0.317	33.072	0.743	107.424	31.943	0	0	23.818	0	30.593
			426.064	18.752	1	0	11.748	0.488	0.423	5.033	24.596	0.314	33.15	0.742	107.584	31.807	0	0	24.08	0	30.479
			427.064	19.899	1	0	11.836	0.482	0.426	5.07	24.563	0.315	33.168	0.741	107.491	31.804	0	0	24.567	0	30.478
			428.064	22.365	1	0	11.777	0.476	0.425	5.061	24.442	0.314	33.083	0.739	107.398	31.802	0	0	24.754	0	30.299
			429.064	20.014	1	0	11.715	0.475	0.422	5.02	24.508	0.311	33.248	0.737	107.345	31.79	0	0	24.667	0	30.564
			430.064	25.233	1	0	11.617	0.472	0.416	4.956	24.594	0.306	33.434	0.736	107.438	31.711	0	0	24.618	0	30.745
			431.064	27.068	1	0	11.597	0.473	0.416	4.954	24.568	0.305	33.487	0.734	107.328	31.728	0	0	24.525	0	30.866
			432.064	27.068	1	0	11.589	0.474	0.417	4.959	24.535	0.305	33.528	0.732	107.217	31.744	0	0	24.458	0	30.968
			433.064	28.215	1	0	11.695	0.477	0.422	5.024	24.459	0.308	33.537	0.729	107.015	31.793	0	0	24.516	0	31.074
			434.064	27.584	1	0	11.812	0.479	0.427	5.084	24.429	0.311	33.543	0.728	106.918	31.818	0	0	24.654	0	31.134
			435.064	22.996	1	0	11.867	0.48	0.43	5.114	24.399	0.313	33.535	0.728	106.865	31.833	0	0	24.731	0	31.147
			436.064	24.659	1	0	12.081	0.496	0.439	5.223	24.425	0.319	33.576	0.727	106.563	32.006	0	0	24.369	0	31.56
			437.064	30.509	1	0	12.344	0.512	0.45	5.354	24.443	0.327	33.6	0.727	106.26	32.179	0	0	24.126	0	31.935
			438.064	29.419	1	0	12.601	0.528	0.461	5.485	24.447	0.335	33.606	0.727	105.958	32.351	0	0	23.887	0	32.273
			439.064	29.419	1	0	12.713	0.531	0.465	5.539	24.444	0.339	33.586	0.728	105.965	32.361	0	0	23.946	0	32.265
			440.064	23.627	1	0	12.814	0.534	0.469	5.586	24.448	0.342	33.577	0.728	105.973	32.37	0	0	23.984	0	32.277
			441.064	22.767	1	0	12.929	0.538	0.473	5.637	24.468	0.345	33.591	0.728	105.997	32.366	0	0	24.014	0	32.309
			442.064	27.412	1	0	13.092	0.545	0.48	5.714	24.478	0.35	33.593	0.729	105.898	32.426	0	0	24.005	0	32.427
			443.064	27.01	1	0	13.229	0.552	0.486	5.783	24.473	0.354	33.574	0.729	105.8	32.485	0	0	23.95	0	32.507
			444.064	27.01	1	0	13.356	0.563	0.493	5.872	24.385	0.36	33.412	0.73	105.584	32.656	0	0	23.715	0	32.523
			445.065	26.093	1	0	13.511	0.579	0.503	5.989	24.26	0.368	33.17	0.731	105.332	32.86	0	0	23.326	0	32.459
			446.065	26.265	1	0	13.468	0.584	0.503	5.987	24.214	0.368	33.075	0.732	105.301	32.893	0	0	23.048	0	32.356
			447.065	30.91	1	0	13.468	0.597	0.504	6.004	24.201	0.37	32.993	0.734	105.215	32.965	0	0	22.548	0	32.352
			448.064	28.272	1	0	13.468	0.597	0.504	6.004	24.201	0.37	32.993	0.734	105.215	32.965	0	0	22.548	0	32.352
			449.064	28.272	1	0	13.452	0.611	0.505	6.013	24.191	0.371	32.944	0.734	105.081	33.075	0	0	22.022	0	32.46
			450.065	34.064	1	0	13.449	0.643	0.51	6.066	24.093	0.375	32.713	0.737	104.699	33.38	0	0	20.932	0	32.566
			451.065	36.358	1	0	13.44	0.661	0.512	6.097	24.018	0.378	32.546	0.738	104.471	33.574	0	0	20.343	0	32.585
			452.065	36.358	1	0	13.389	0.674	0.511	6.088	24.007	0.378	32.486	0.739	104.366	33.665	0	0	19.861	0	32.628
			453.065	29.763	1	0	13.304	0.69	0.51	6.075	23.956	0.378	32.362	0.74	104.311	33.761	0	0	19.27	0	32.562
			454.065	28.329	1	0	13.229	0.707	0.509	6.064	23.912	0.378	32.25	0.741	104.27	33.857	0	0	18.717	0	32.511
			455.065	28.846	1	0	13.219	0.726	0.512	6.093	23.834	0.38	32.085	0.743	104.172	33.987	0	0	18.218	0	32.412
			456.065	29.878	1	0	13.222	0.744	0.515	6.128	23.753	0.383	31.92	0.744	104.073	34.116	0	0	17.761	0	32.303
			457.065	29.878	1	0	13.155	0.756	0.514	6.114	23.716	0.383	31.814	0.745	104.061	34.195	0	0	17.411	0	32.224
			458.065	35.326	1	0	13.096	0.767	0.513	6.103	23.68	0.383	31.707	0.747	104.049	34.275	0	0	17.081	0	32.143
			459.065	35.326	1	0	13.082	0.778	0.513	6.106	23.667	0.384	31.63	0.748	104.037	34.354	0	0	16.818	0	32.115
			460.065	26.781	1	0	13.057	0.781	0.512	6.093	23.681	0.383	31.613	0.749	103.989	34.413	0	0	16.719	0	32.173
			461.065	26.781	1	0	13.021	0.792	0.512	6.093	23.64	0.384	31.476	0.751	103.891	34.55	0	0	16.446	0	32.118
			462.065	29.534	1	0	12.984	0.803	0.512	6.092	23.602	0.385	31.342	0.753	103.794	34.687	0	0	16.179	0	32.067
			463.065	29.534	1	0	12.882	0.822	0.509	6.06	23.581	0.385	31.178	0.756	103.677	34.893	0	0	15.666	0	32.054
			464.065	29.132	1	0	12.814	0.833	0.507	6.039	23.56	0.385	31.062	0.758	103.618	35.016	0	0	15.388	0	32.01
			465.065	29.132	1	0	12.758	0.828	0.504	6.003	23.588	0.383	31.069	0.759	103.694	34.993	0	0	15.41	0	31.992
			466.065	29.132	1	0	12.637	0.823	0.498	5.934	23.625	0.379	31.047	0.761	103.815	34.979	0	0	15.364	0	31.931
			467.065	29.132	1	0	12.521	0.817	0.492	5.861	23.688	0.376	31.055	0.763	103.935	34.965	0	0	15.324	0	31.93
			468.065	27.641	1	0	12.401	0.81	0.486	5.788	23.741	0.372	31.06	0.764	104.084	34.933	0	0	15.31	0	31.894
			469.065	27.813	1	0	12.347	0.811	0.484	5.76	23.757	0.37	31.035	0.766	104.114	34.951	0	0	15.228	0	31.873
			470.065	27.813	1	0	12.29	0.812	0.482	5.732	23.763	0.369	30.996	0.767	104.144	34.97	0	0	15.144	0	31.824
			471.065	27.813	1	0	12.226	0.812	0.479	5.702	23.767	0.368	30.951	0.768	104.158	35.003	0	0	15.064	0	31.786
			472.065	25.405	1	0	12.147	0.815	0.476	5.671	23.748	0.366	30.878	0.769	104.088	35.088	0	0	14.9	0	31.773
			473.065	25.405	1	0	12.069	0.819	0.474	5.64	23.732	0.365	30.809	0.77	104.019	35.174	0	0	14.74	0	31.768
			474.065	27.469	1	0	11.964	0.82	0.468	5.575	23.806	0.361	30.857	0.771	104.021	35.207	0	0	14.587	0	31.912
			475.065	27.469	1	0	11.862	0.822	0.463	5.509	23.887	0.358	30.912	0.773	104.023	35.239	0	0	14.438	0	32.07
			476.065	26.093	1	0	11.839	0.823	0.462	5.5	23.88	0.357	30.864	0.774	104.026	35.272	0	0	14.386	0	32.025
			477.065	26.093	1	0	11.643	0.816	0.454	5.403	23.893	0.352	30.834	0.775	104.321	35.119	0	0	14.27	0	31.732
			478.065	25.233	1	0	11.45	0.801	0.445	5.296	23.941	0.345	30.875	0.775	104.669	34.928	0	0	14.29	0	31.527
			479.065	25.233	1	0	11.257	0.787	0.436	5.189	23.99	0.338	30.916	0.776	105.017	34.738	0	0	14.311	0	31.319
			480.065	23.742	1	0	11.294	0.783	0.439	5.225	23.894	0.34	30.807	0.776	105.061	34.752	0	0	14.425	0	31.125
			481.065	23.742	1	0	11.332	0.779	0.442	5.261	23.8	0.343	30.701	0.775	105.105	34.766	0	0	14.54	0	30.936
			482.065	25.462	1	0	11.35	0.776	0.444	5.282	23.732	0.344	30.625	0.775	105.149	34.78	0	0	14.632	0	30.808
			483.065	25.462	1	0	11.368	0.772	0.446	5.304	23.665	0.345	30.551	0.775	105.193	34.794	0	0	14.724	0	30.682
			484.065	25.462	1	0	11.34	0.764	0.444	5.289	23.653	0.344	30.531	0.775	105.246	34.764	0	0	14.849	0	30.599
			485.065	24.258	1	0	11.279	0.75	0.441	5.253	23.655	0.342	30.537	0.775	105.234	34.747	0	0	15.035	0	30.59
			486.065	24.258	1	0	11.206	0.737	0.438	5.211	23.653	0.339	30.536	0.775	105.222	34.73	0	0	15.211	0	30.566
			487.065	25.29	1	0	11.13	0.723	0.434	5.169	23.646	0.336	30.529	0.775	105.21	34.713	0	0	15.391	0	30.529
			488.065	25.29	1	0	11.08	0.714	0.432	5.144	23.63	0.335	30.518	0.774	105.248	34.68	0	0	15.508	0	30.455
			489.065	25.519	1	0	10.989	0.704	0.429	5.102	23.601	0.332	30.492	0.774	105.196	34.68	0	0	15.601	0	30.401
			490.065	25.519	1	0	10.877	0.694	0.424	5.051	23.568	0.328	30.464	0.774	105.143	34.68	0	0	15.666	0	30.343
			491.065	25.519	1	0	10.763	0.684	0.42	4.999	23.533	0.325	30.432	0.773	105.09	34.68	0	0	15.732	0	30.277
			492.065	12.215	1	0	10.718	0.677	0.419	4.988	23.466	0.323	30.407	0.772	105.059	34.658	0	0	15.837	0	30.19
			493.065	13.534	1	0	10.702	0.669	0.419	4.992	23.385	0.323	30.368	0.77	105.028	34.637	0	0	15.987	0	30.074
			494.065	13.534	1	0	10.699	0.662	0.42	5.003	23.305	0.323	30.33	0.768	104.997	34.615	0	0	16.161	0	29.959
			495.065	34.523	1	0	10.675	0.65	0.42	4.994	23.254	0.322	30.316	0.767	105.078	34.5	0	0	16.42	0	29.743
			496.065	34.523	1	0	10.669	0.643	0.42	4.999	23.197	0.321	30.297	0.766	105.083	34.435	0	0	16.587	0	29.598
			497.065	32.344	1	0	10.751	0.641	0.426	5.072	23.029	0.325	30.147	0.764	104.992	34.426	0	0	16.771	0	29.274
			498.065	32.344	1	0	10.809	0.639	0.431	5.134	22.868	0.329	30.004	0.762	104.901	34.416	0	0	16.918	0	28.962
			499.066	22.537	1	0	10.901	0.635	0.439	5.228	22.634	0.333	29.805	0.759	104.73	34.371	0	0	17.171	0	28.47
			500.066	21.792	1	0	10.96	0.631	0.444	5.282	22.511	0.336	29.697	0.758	104.694	34.315	0	0	17.363	0	28.151
			501.066	21.792	1	0	10.932	0.628	0.443	5.277	22.463	0.335	29.681	0.757	104.673	34.26	0	0	17.419	0	28.026
			502.066	21.792	1	0	11.012	0.63	0.444	5.287	22.592	0.336	29.852	0.757	104.723	34.212	0	0	17.473	0	28.312
			503.066	19.326	1	0	11.092	0.633	0.445	5.297	22.723	0.337	30.024	0.757	104.774	34.164	0	0	17.528	0	28.596
			504.066	20.014	1	0	11.168	0.635	0.446	5.305	22.852	0.337	30.194	0.757	104.824	34.116	0	0	17.576	0	28.873
			505.066	20.014	1	0	11.192	0.638	0.445	5.292	22.965	0.336	30.346	0.757	104.874	34.068	0	0	17.542	0	29.109
			506.066	24.43	1	0	11.172	0.635	0.445	5.299	22.885	0.336	30.283	0.756	104.778	34.092	0	0	17.599	0	29.017
			507.066	26.781	1	0	11.371	0.64	0.453	5.397	22.889	0.342	30.324	0.755	104.38	34.308	0	0	17.758	0	29.449
			508.066	26.781	1	0	11.585	0.646	0.463	5.518	22.828	0.349	30.282	0.754	103.982	34.524	0	0	17.937	0	29.71
			509.066	23.971	1	0	11.803	0.651	0.474	5.638	22.778	0.357	30.254	0.753	103.584	34.74	0	0	18.12	0	29.995
			510.066	24.372	1	0	11.724	0.646	0.472	5.614	22.706	0.355	30.184	0.752	103.514	34.745	0	0	18.161	0	29.855
			511.066	34.351	1	0	11.645	0.64	0.469	5.589	22.631	0.353	30.112	0.752	103.445	34.749	0	0	18.202	0	29.71
			512.066	34.351	1	0	11.758	0.659	0.473	5.627	22.762	0.355	30.27	0.752	103.33	34.802	0	0	17.849	0	30.128
			513.066	32.516	1	0	11.905	0.678	0.477	5.681	22.888	0.359	30.419	0.752	103.215	34.855	0	0	17.564	0	30.521
			514.066	32.057	1	0	12.103	0.701	0.484	5.766	22.993	0.365	30.534	0.753	103.111	34.942	0	0	17.27	0	30.895
			515.066	32.057	1	0	12.346	0.726	0.494	5.883	23.055	0.372	30.61	0.753	102.993	35.019	0	0	17.01	0	31.168
			516.066	23.512	1	0	12.422	0.732	0.498	5.931	23.027	0.375	30.563	0.753	102.97	35.049	0	0	16.966	0	31.121
			517.066	26.724	1	0	12.541	0.738	0.504	5.999	23	0.38	30.514	0.754	102.947	35.079	0	0	16.983	0	31.068
			518.066	26.724	1	0	12.634	0.736	0.507	6.032	23.037	0.382	30.565	0.754	103.095	34.97	0	0	17.162	0	31.002
			519.066	26.724	1	0	12.775	0.735	0.511	6.082	23.102	0.385	30.649	0.754	103.332	34.828	0	0	17.376	0	30.949
			520.066	23.684	1	0	12.867	0.734	0.513	6.108	23.166	0.387	30.734	0.754	103.569	34.687	0	0	17.524	0	30.897
			521.066	26.437	1	0	13.051	0.739	0.521	6.201	23.155	0.393	30.706	0.754	103.738	34.608	0	0	17.668	0	30.714
			522.066	26.437	1	0	13.217	0.742	0.528	6.288	23.136	0.399	30.64	0.755	103.849	34.562	0	0	17.821	0	30.507
			523.066	30.967	1	0	13.347	0.745	0.534	6.358	23.111	0.404	30.566	0.756	103.961	34.515	0	0	17.924	0	30.282
			524.066	30.967	1	0	13.396	0.745	0.533	6.348	23.232	0.404	30.69	0.757	104.23	34.367	0	0	17.979	0	30.295
			525.066	30.967	1	0	13.47	0.75	0.535	6.365	23.311	0.405	30.765	0.758	104.39	34.309	0	0	17.963	0	30.352
			526.066	30.967	1	0	13.539	0.755	0.536	6.379	23.39	0.406	30.84	0.758	104.55	34.251	0	0	17.939	0	30.407
			527.066	37.792	1	0	13.556	0.76	0.535	6.373	23.455	0.407	30.872	0.76	104.634	34.257	0	0	17.845	0	30.48
			528.066	40.086	1	0	13.567	0.765	0.535	6.364	23.521	0.407	30.907	0.761	104.717	34.264	0	0	17.743	0	30.559
			529.066	40.086	1	0	13.596	0.77	0.535	6.366	23.574	0.408	30.926	0.762	104.815	34.271	0	0	17.667	0	30.605
			530.066	40.086	1	0	13.519	0.771	0.53	6.305	23.672	0.405	30.994	0.764	104.919	34.283	0	0	17.525	0	30.76
			531.066	28.903	1	0	13.464	0.773	0.525	6.252	23.779	0.402	31.071	0.765	105.024	34.295	0	0	17.411	0	30.931
			532.066	32	1	0	13.512	0.775	0.526	6.257	23.853	0.403	31.112	0.767	105.114	34.306	0	0	17.433	0	31.03
			533.066	26.724	1	0	13.449	0.764	0.522	6.219	23.857	0.401	31.108	0.767	105.254	34.211	0	0	17.609	0	30.875
			534.066	26.724	1	0	13.393	0.752	0.52	6.186	23.857	0.399	31.102	0.767	105.393	34.116	0	0	17.8	0	30.716
			535.066	23.971	1	0	13.444	0.747	0.524	6.241	23.722	0.402	30.949	0.766	105.353	34.13	0	0	17.999	0	30.437
			536.066	33.892	1	0	13.516	0.744	0.528	6.285	23.677	0.405	30.896	0.766	105.34	34.135	0	0	18.155	0	30.341
			537.066	37.333	1	0	13.67	0.745	0.533	6.344	23.724	0.409	30.947	0.767	105.445	34.078	0	0	18.36	0	30.349
			538.066	37.333	1	0	13.72	0.745	0.533	6.347	23.799	0.409	31.029	0.767	105.551	34.02	0	0	18.425	0	30.421
			539.066	25.29	1	0	13.695	0.745	0.531	6.319	23.862	0.407	31.09	0.768	105.656	33.963	0	0	18.39	0	30.45
			540.066	26.494	1	0	13.67	0.745	0.528	6.291	23.926	0.406	31.152	0.768	105.762	33.905	0	0	18.355	0	30.479
			541.066	26.494	1	0	13.652	0.753	0.527	6.275	23.971	0.405	31.185	0.769	105.795	33.9	0	0	18.139	0	30.533
			542.066	33.433	1	0	13.694	0.76	0.528	6.283	24.036	0.406	31.245	0.769	105.829	33.896	0	0	18.006	0	30.64
			543.066	32.917	1	0	13.616	0.743	0.524	6.243	24.008	0.403	31.216	0.769	105.908	33.843	0	0	18.314	0	30.507
			544.066	32.917	1	0	13.407	0.716	0.515	6.134	23.984	0.396	31.183	0.769	106.121	33.704	0	0	18.724	0	30.225
			545.066	22.939	1	0	13.121	0.688	0.504	6.002	23.906	0.388	31.081	0.769	106.335	33.565	0	0	19.057	0	29.798
			546.066	24.143	1	0	12.824	0.661	0.493	5.871	23.802	0.379	30.946	0.769	106.548	33.426	0	0	19.401	0	29.295
			547.066	24.143	1	0	12.749	0.653	0.49	5.828	23.81	0.376	30.966	0.769	106.613	33.363	0	0	19.516	0	29.231
			548.066	21.161	1	0	12.619	0.645	0.484	5.764	23.803	0.372	30.97	0.769	106.678	33.301	0	0	19.55	0	29.134
			549.066	21.735	1	0	12.485	0.647	0.481	5.724	23.717	0.37	30.859	0.769	106.565	33.382	0	0	19.307	0	29.043
			550.066	34.924	1	0	12.354	0.648	0.477	5.684	23.636	0.367	30.753	0.769	106.452	33.464	0	0	19.07	0	28.965
			551.067	34.924	1	0	12.133	0.655	0.471	5.608	23.553	0.362	30.652	0.768	106.15	33.644	0	0	18.536	0	29.056
			552.067	26.896	1	0	11.976	0.66	0.464	5.529	23.6	0.357	30.723	0.768	105.961	33.742	0	0	18.141	0	29.362
			553.067	26.896	1	0	11.825	0.666	0.458	5.449	23.661	0.352	30.812	0.768	105.771	33.841	0	0	17.762	0	29.702
			554.067	26.896	1	0	11.594	0.674	0.454	5.41	23.391	0.349	30.468	0.768	105.419	34.044	0	0	17.199	0	29.335
			555.067	28.788	1	0	11.362	0.682	0.451	5.363	23.151	0.346	30.163	0.768	105.066	34.248	0	0	16.651	0	29.036
			556.067	32.057	1	0	11.145	0.691	0.447	5.316	22.934	0.343	29.889	0.767	104.714	34.452	0	0	16.136	0	28.792
			557.067	32.057	1	0	10.926	0.696	0.44	5.241	22.821	0.337	29.771	0.767	104.539	34.567	0	0	15.709	0	28.727
			558.067	24.315	1	0	10.724	0.7	0.434	5.17	22.722	0.333	29.669	0.766	104.363	34.682	0	0	15.31	0	28.696
			559.067	21.046	1	0	10.631	0.705	0.431	5.133	22.698	0.33	29.663	0.765	104.188	34.797	0	0	15.072	0	28.868
			560.067	21.046	1	0	10.634	0.717	0.434	5.166	22.593	0.332	29.56	0.764	103.908	34.972	0	0	14.837	0	28.925
			561.067	22.709	1	0	10.623	0.728	0.436	5.19	22.494	0.333	29.468	0.763	103.627	35.148	0	0	14.59	0	29.005
			562.067	22.709	1	0	10.501	0.734	0.434	5.161	22.377	0.331	29.348	0.762	103.337	35.299	0	0	14.3	0	28.986
			563.067	20.989	1	0	10.412	0.744	0.433	5.152	22.247	0.33	29.195	0.762	103.011	35.498	0	0	13.988	0	28.967
			564.067	20.989	1	0	10.321	0.754	0.432	5.14	22.13	0.329	29.057	0.762	102.685	35.697	0	0	13.682	0	28.977
			565.067	20.989	1	0	10.138	0.758	0.423	5.032	22.213	0.322	29.152	0.762	102.543	35.783	0	0	13.367	0	29.317
			566.067	25.864	1	0	10.057	0.759	0.42	4.999	22.185	0.32	29.112	0.762	102.471	35.822	0	0	13.256	0	29.29
			567.067	25.864	1	0	9.997	0.767	0.416	4.951	22.284	0.317	29.24	0.762	102.318	35.919	0	0	13.028	0	29.717
			568.067	25.864	1	0	9.991	0.776	0.416	4.957	22.262	0.317	29.212	0.762	102.164	36.017	0	0	12.876	0	29.803
			569.067	19.67	1	0	10.037	0.785	0.42	4.997	22.207	0.32	29.144	0.762	102.002	36.114	0	0	12.793	0	29.802
			570.067	19.67	1	0	10.082	0.793	0.423	5.036	22.151	0.322	29.075	0.762	101.839	36.212	0	0	12.712	0	29.798
			571.067	19.67	1	0	10.1	0.794	0.425	5.063	22.073	0.324	28.982	0.762	101.747	36.258	0	0	12.716	0	29.668
			572.067	22.595	1	0	9.987	0.792	0.42	4.996	22.115	0.32	29.033	0.762	101.793	36.214	0	0	12.618	0	29.713
			573.067	22.595	1	0	9.876	0.789	0.414	4.929	22.162	0.315	29.091	0.762	101.839	36.17	0	0	12.52	0	29.771
			574.067	27.641	1	0	9.841	0.796	0.413	4.913	22.167	0.314	29.103	0.762	101.756	36.209	0	0	12.359	0	29.852
			575.067	27.641	1	0	9.798	0.804	0.412	4.904	22.129	0.314	29.055	0.762	101.682	36.249	0	0	12.192	0	29.804
			576.067	27.641	1	0	9.757	0.811	0.411	4.895	22.093	0.313	29.01	0.762	101.607	36.288	0	0	12.029	0	29.76
			577.067	19.957	1	0	9.749	0.819	0.412	4.901	22.062	0.313	28.97	0.762	101.497	36.356	0	0	11.904	0	29.772
			578.067	19.957	1	0	9.69	0.83	0.41	4.881	22.039	0.312	28.939	0.762	101.394	36.423	0	0	11.671	0	29.798
			579.067	19.957	1	0	9.692	0.842	0.412	4.9	21.983	0.313	28.865	0.762	101.206	36.546	0	0	11.507	0	29.813
			580.067	19.269	1	0	9.694	0.854	0.413	4.918	21.927	0.315	28.79	0.762	101.018	36.669	0	0	11.347	0	29.826
			581.067	19.269	1	0	9.689	0.866	0.414	4.934	21.868	0.316	28.712	0.762	100.83	36.792	0	0	11.184	0	29.83
			582.067	27.813	1	0	9.637	0.869	0.413	4.916	21.831	0.315	28.664	0.762	100.784	36.836	0	0	11.092	0	29.791
			583.067	27.813	1	0	9.585	0.871	0.412	4.899	21.795	0.313	28.619	0.762	100.737	36.88	0	0	11.002	0	29.756
			584.067	32.802	1	0	9.547	0.874	0.41	4.883	21.784	0.312	28.599	0.762	100.758	36.882	0	0	10.921	0	29.71
			585.067	32.802	1	0	9.593	0.877	0.412	4.909	21.779	0.314	28.586	0.762	100.779	36.885	0	0	10.936	0	29.68
			586.067	32.802	1	0	9.686	0.88	0.417	4.96	21.768	0.318	28.563	0.762	100.8	36.887	0	0	11.005	0	29.629
			587.067	22.021	1	0	9.781	0.883	0.421	5.012	21.76	0.321	28.545	0.762	100.821	36.889	0	0	11.075	0	29.587
			588.067	22.021	1	0	9.81	0.882	0.422	5.023	21.775	0.322	28.563	0.762	100.828	36.862	0	0	11.123	0	29.588
			589.067	22.021	1	0	9.862	0.874	0.423	5.038	21.808	0.323	28.587	0.763	100.98	36.761	0	0	11.285	0	29.494
			590.067	19.67	1	0	9.881	0.866	0.424	5.05	21.786	0.324	28.538	0.763	101.131	36.661	0	0	11.411	0	29.237
			591.067	19.67	1	0	9.9	0.858	0.425	5.061	21.765	0.325	28.491	0.764	101.282	36.56	0	0	11.541	0	28.981
			592.068	19.67	1	0	9.929	0.836	0.425	5.058	21.807	0.325	28.54	0.764	101.541	36.301	0	0	11.872	0	28.71
			593.067	23.742	1	0	9.929	0.836	0.425	5.058	21.807	0.325	28.54	0.764	101.541	36.301	0	0	11.872	0	28.71
			594.067	23.742	1	0	9.995	0.828	0.427	5.086	21.813	0.326	28.548	0.764	101.675	36.183	0	0	12.069	0	28.549
			595.067	23.742	1	0	10.029	0.817	0.427	5.083	21.876	0.326	28.654	0.763	101.886	36.061	0	0	12.281	0	28.606
			596.067	23.283	1	0	10.075	0.805	0.427	5.083	21.954	0.326	28.777	0.763	102.097	35.939	0	0	12.514	0	28.699
			597.067	23.283	1	0	10.123	0.794	0.427	5.083	22.036	0.326	28.904	0.762	102.308	35.817	0	0	12.756	0	28.798
			598.067	23.283	1	0	10.082	0.778	0.423	5.036	22.116	0.322	29.024	0.762	102.57	35.634	0	0	12.965	0	28.787
			599.067	23.512	1	0	10.048	0.762	0.42	4.996	22.184	0.32	29.131	0.762	102.831	35.452	0	0	13.191	0	28.741
			600.067	23.512	1	0	9.973	0.745	0.414	4.93	22.273	0.315	29.246	0.762	103.04	35.282	0	0	13.382	0	28.732
			601.067	27.355	1	0	9.881	0.729	0.408	4.852	22.384	0.31	29.388	0.762	103.232	35.111	0	0	13.559	0	28.775
			602.067	27.355	1	0	9.788	0.712	0.401	4.773	22.491	0.305	29.526	0.762	103.424	34.941	0	0	13.741	0	28.804
			603.068	24.889	1	0	9.823	0.695	0.403	4.794	22.427	0.306	29.524	0.76	103.395	34.908	0	0	14.137	0	28.75
			604.068	29.304	1	0	9.794	0.686	0.401	4.778	22.411	0.305	29.535	0.759	103.371	34.891	0	0	14.275	0	28.747
			605.068	29.304	1	0	9.811	0.677	0.401	4.778	22.425	0.304	29.585	0.758	103.337	34.874	0	0	14.484	0	28.827
			606.068	22.939	1	0	9.953	0.677	0.408	4.854	22.392	0.309	29.566	0.757	103.277	34.879	0	0	14.708	0	28.794
			607.068	24.086	1	0	10.082	0.68	0.415	4.946	22.268	0.314	29.426	0.757	103.272	34.875	0	0	14.827	0	28.488
			608.068	24.086	1	0	10.318	0.67	0.426	5.067	22.214	0.322	29.39	0.756	103.378	34.773	0	0	15.394	0	28.247
			609.068	19.555	1	0	10.384	0.657	0.427	5.087	22.228	0.323	29.429	0.755	103.62	34.615	0	0	15.816	0	28.074
			610.068	19.269	1	0	10.448	0.643	0.429	5.103	22.251	0.324	29.48	0.755	103.862	34.457	0	0	16.253	0	27.922
			611.068	19.269	1	0	10.555	0.628	0.431	5.129	22.318	0.325	29.598	0.754	104.124	34.26	0	0	16.796	0	27.85
			612.068	21.046	1	0	10.67	0.614	0.433	5.154	22.396	0.326	29.732	0.753	104.385	34.064	0	0	17.376	0	27.806
			613.068	21.907	1	0	10.807	0.6	0.436	5.191	22.47	0.328	29.865	0.752	104.646	33.867	0	0	18.023	0	27.754
			614.068	23.283	1	0	10.941	0.584	0.439	5.229	22.523	0.33	29.955	0.752	104.927	33.661	0	0	18.734	0	27.591
			615.068	21.505	1	0	11.101	0.568	0.443	5.278	22.574	0.333	30.038	0.752	105.208	33.454	0	0	19.529	0	27.405
			616.068	21.505	1	0	11.154	0.553	0.444	5.284	22.584	0.333	30.094	0.75	105.438	33.267	0	0	20.185	0	27.19
			617.068	23.512	1	0	11.149	0.537	0.441	5.255	22.624	0.331	30.188	0.749	105.668	33.08	0	0	20.774	0	27.047
			618.068	23.512	1	0	11.155	0.535	0.44	5.24	22.69	0.33	30.284	0.749	105.746	33.018	0	0	20.839	0	27.141
			619.068	19.67	1	0	11.244	0.535	0.442	5.264	22.769	0.331	30.41	0.749	105.734	32.986	0	0	21.005	0	27.344
			620.068	19.67	1	0	11.261	0.535	0.442	5.258	22.83	0.33	30.518	0.748	105.722	32.953	0	0	21.037	0	27.512
			621.068	30.623	1	0	11.237	0.535	0.44	5.234	22.886	0.329	30.621	0.747	105.711	32.921	0	0	20.993	0	27.668
			622.068	37.161	1	0	11.315	0.541	0.442	5.261	22.957	0.33	30.72	0.747	105.729	32.948	0	0	20.901	0	27.926
			623.068	37.161	1	0	11.374	0.547	0.444	5.28	23.021	0.331	30.811	0.747	105.748	32.976	0	0	20.777	0	28.166
			624.068	26.552	1	0	11.432	0.553	0.445	5.299	23.084	0.333	30.899	0.747	105.766	33.004	0	0	20.655	0	28.399
			625.068	26.036	1	0	11.482	0.563	0.447	5.327	23.108	0.335	30.91	0.748	105.711	33.037	0	0	20.404	0	28.491
			626.068	27.01	1	0	11.537	0.572	0.45	5.356	23.13	0.337	30.917	0.748	105.655	33.069	0	0	20.169	0	28.575
			627.068	27.01	1	0	11.621	0.586	0.454	5.4	23.171	0.34	30.937	0.749	105.609	33.102	0	0	19.848	0	28.688
			628.068	28.559	1	0	11.671	0.599	0.456	5.431	23.189	0.342	30.923	0.75	105.53	33.178	0	0	19.496	0	28.801
			629.068	28.96	1	0	11.749	0.612	0.46	5.472	23.222	0.345	30.926	0.751	105.451	33.255	0	0	19.204	0	28.945
			630.068	30.623	1	0	11.795	0.625	0.462	5.503	23.232	0.347	30.912	0.752	105.432	33.32	0	0	18.86	0	29.036
			631.068	28.215	1	0	11.79	0.634	0.463	5.517	23.193	0.349	30.842	0.752	105.43	33.376	0	0	18.586	0	28.992
			632.068	23.168	1	0	11.814	0.643	0.466	5.543	23.165	0.35	30.788	0.752	105.428	33.431	0	0	18.366	0	28.98
			633.068	23.168	1	0	11.85	0.648	0.467	5.555	23.2	0.352	30.793	0.753	105.486	33.429	0	0	18.273	0	28.988
			634.068	28.387	1	0	11.87	0.653	0.467	5.555	23.255	0.352	30.807	0.755	105.613	33.406	0	0	18.182	0	28.979
			635.068	28.387	1	0	11.962	0.657	0.469	5.581	23.341	0.354	30.869	0.756	105.75	33.382	0	0	18.201	0	29.068
			636.068	25.749	1	0	12.111	0.662	0.473	5.631	23.438	0.358	30.942	0.757	105.887	33.359	0	0	18.306	0	29.18
			637.068	26.953	1	0	12.109	0.658	0.471	5.607	23.523	0.357	31.008	0.759	106.05	33.315	0	0	18.4	0	29.238
			638.068	26.953	1	0	11.885	0.647	0.459	5.469	23.635	0.349	31.123	0.759	106.168	33.259	0	0	18.359	0	29.371
			639.068	26.953	1	0	11.66	0.637	0.448	5.33	23.753	0.34	31.245	0.76	106.286	33.204	0	0	18.316	0	29.517
			640.068	23.684	1	0	11.553	0.634	0.442	5.262	23.827	0.336	31.318	0.761	106.3	33.194	0	0	18.237	0	29.645
			641.068	23.684	1	0	11.45	0.63	0.437	5.197	23.896	0.332	31.396	0.761	106.363	33.178	0	0	18.161	0	29.769
			642.068	25.749	1	0	11.426	0.634	0.435	5.184	23.924	0.332	31.403	0.762	106.344	33.212	0	0	18.018	0	29.839
			643.068	25.749	1	0	11.3	0.632	0.43	5.113	23.977	0.328	31.443	0.763	106.39	33.234	0	0	17.889	0	29.951
			644.068	27.928	1	0	11.162	0.629	0.423	5.032	24.054	0.323	31.511	0.763	106.436	33.255	0	0	17.739	0	30.114
			645.068	27.928	1	0	11.044	0.627	0.417	4.96	24.14	0.318	31.638	0.763	106.225	33.387	0	0	17.621	0	30.567
			646.068	23.684	1	0	10.863	0.618	0.407	4.842	24.286	0.31	31.875	0.762	105.924	33.552	0	0	17.579	0	31.265
			647.068	25.347	1	0	10.802	0.622	0.404	4.808	24.336	0.308	31.907	0.763	105.853	33.632	0	0	17.363	0	31.454
			648.068	25.347	1	0	10.737	0.62	0.401	4.776	24.348	0.306	31.923	0.763	105.692	33.745	0	0	17.321	0	31.657
			649.068	23.512	1	0	10.385	0.618	0.393	4.679	24.028	0.3	31.49	0.763	105.532	33.857	0	0	16.813	0	31.014
			650.068	23.512	1	0	10.403	0.629	0.397	4.721	23.902	0.302	31.339	0.763	105.392	33.97	0	0	16.528	0	30.916
			651.068	27.068	1	0	10.421	0.641	0.4	4.762	23.775	0.305	31.187	0.762	105.253	34.083	0	0	16.252	0	30.81
			652.068	27.068	1	0	10.644	0.653	0.417	4.966	23.327	0.318	30.624	0.762	105.114	34.195	0	0	16.301	0	29.886
			653.068	16.516	1	0	10.862	0.664	0.434	5.162	22.937	0.33	30.137	0.761	104.97	34.287	0	0	16.364	0	29.042
			654.068	16.459	1	0	11.081	0.675	0.45	5.357	22.578	0.342	29.69	0.76	104.826	34.378	0	0	16.427	0	28.249
			655.068	16.459	1	0	11.35	0.699	0.46	5.472	22.716	0.35	29.823	0.762	104.778	34.445	0	0	16.238	0	28.639
			656.068	16.344	1	0	11.747	0.723	0.476	5.669	22.761	0.363	29.827	0.763	104.731	34.512	0	0	16.238	0	28.749
			657.069	16.86	1	0	12.275	0.746	0.497	5.92	22.83	0.381	29.812	0.766	104.853	34.526	0	0	16.463	0	28.728
			658.069	16.86	1	0	12.41	0.743	0.502	5.975	22.863	0.385	29.802	0.767	105.023	34.474	0	0	16.695	0	28.621
			659.069	18.466	1	0	12.406	0.741	0.501	5.961	22.905	0.385	29.818	0.768	105.193	34.421	0	0	16.742	0	28.57
			660.069	18.466	1	0	12.444	0.742	0.498	5.934	23.078	0.384	29.965	0.77	105.443	34.334	0	0	16.778	0	28.74
			661.068	18.466	1	0	12.444	0.742	0.498	5.934	23.078	0.384	29.965	0.77	105.443	34.334	0	0	16.778	0	28.74
			662.069	18.466	1	0	12.62	0.753	0.498	5.928	23.457	0.386	30.287	0.774	105.942	34.181	0	0	16.767	0	29.16
			663.069	9.176	1	0	12.625	0.758	0.495	5.898	23.602	0.385	30.397	0.776	106.191	34.104	0	0	16.651	0	29.259
			664.069	34.408	1	0	12.643	0.765	0.494	5.879	23.725	0.384	30.494	0.778	106.369	34.049	0	0	16.535	0	29.366
			665.069	34.408	1	0	12.66	0.771	0.492	5.861	23.847	0.384	30.591	0.78	106.546	33.994	0	0	16.421	0	29.47
			666.069	55.225	1	0	13.646	0.847	0.517	6.157	24.641	0.408	31.252	0.788	106.688	34.02	0	0	16.11	0	30.777
			667.069	55.225	1	0	14.596	0.923	0.542	6.453	25.294	0.432	31.753	0.797	106.829	34.047	0	0	15.81	0	31.703
			668.069	55.225	1	0	15.676	1.007	0.575	6.848	25.737	0.463	32.003	0.804	106.99	34.085	0	0	15.57	0	32.106
			669.069	43.469	1	0	16.726	1.09	0.608	7.243	26.079	0.493	32.157	0.811	107.15	34.123	0	0	15.339	0	32.292
			670.069	52.128	1	0	17.745	1.174	0.642	7.638	26.338	0.524	32.234	0.817	107.311	34.162	0	0	15.114	0	32.304
			671.069	52.128	1	0	18.741	1.258	0.675	8.034	26.532	0.555	32.25	0.823	107.421	34.207	0	0	14.901	0	32.191
			672.069	33.663	1	0	19.397	1.312	0.695	8.268	26.738	0.574	32.337	0.827	107.556	34.206	0	0	14.781	0	32.206
			673.069	33.663	1	0	20.301	1.393	0.726	8.648	26.824	0.604	32.261	0.831	107.663	34.251	0	0	14.571	0	31.889
			674.069	25.921	1	0	21.18	1.474	0.758	9.028	26.869	0.634	32.151	0.836	107.769	34.295	0	0	14.367	0	31.491
			675.069	24.086	1	0	20.525	1.498	0.755	8.992	26.157	0.633	31.202	0.838	108.132	34.246	0	0	13.705	0	29.354
			676.069	24.086	1	0	20.341	1.558	0.768	9.143	25.534	0.647	30.304	0.843	108.668	34.186	0	0	13.059	0	27.036
			677.069	24.086	1	0	19.722	1.545	0.752	8.951	25.28	0.635	29.955	0.844	108.856	34.148	0	0	12.768	0	26.207
			678.069	20.874	1	0	19.36	1.568	0.75	8.93	24.887	0.635	29.392	0.847	109.218	34.1	0	0	12.346	0	24.673
			679.069	20.874	1	0	19.633	1.572	0.753	8.966	25.139	0.639	29.641	0.848	109.619	33.988	0	0	12.492	0	25.044
			680.069	20.874	1	0	19.53	1.556	0.742	8.828	25.387	0.631	29.826	0.851	110.107	33.796	0	0	12.553	0	25.173
			681.069	69.849	1	0	19.425	1.54	0.73	8.69	25.642	0.624	30.014	0.854	110.594	33.603	0	0	12.616	0	25.305
			682.069	69.849	1	0	19.077	1.524	0.707	8.413	26.003	0.607	30.258	0.859	111.082	33.41	0	0	12.52	0	25.564
			683.069	73.576	1	0	18.735	1.508	0.683	8.136	26.395	0.591	30.525	0.865	111.569	33.218	0	0	12.425	0	25.867
			684.069	73.576	1	0	18.225	1.491	0.658	7.837	26.645	0.573	30.621	0.87	111.887	33.104	0	0	12.222	0	25.931
			685.069	73.576	1	0	17.767	1.461	0.64	7.616	26.707	0.559	30.573	0.874	112.112	33.013	0	0	12.159	0	25.758
			686.069	73.576	1	0	17.24	1.431	0.617	7.339	26.869	0.541	30.608	0.878	112.337	32.923	0	0	12.045	0	25.778
			687.069	73.576	1	0	16.722	1.401	0.593	7.063	27.06	0.524	30.665	0.882	112.562	32.832	0	0	11.933	0	25.844
			688.069	73.576	1	0	16.505	1.392	0.582	6.932	27.207	0.515	30.764	0.884	112.606	32.812	0	0	11.857	0	26.064
			689.069	73.576	1	0	16.292	1.383	0.571	6.801	27.364	0.506	30.871	0.886	112.65	32.791	0	0	11.782	0	26.301
			690.069	13.19	1	0	16.151	1.373	0.564	6.717	27.456	0.501	30.923	0.888	112.695	32.77	0	0	11.759	0	26.411
			691.069	15.369	1	0	15.985	1.361	0.558	6.646	27.454	0.496	30.906	0.888	112.662	32.781	0	0	11.742	0	26.442
			692.069	15.369	1	0	15.883	1.347	0.553	6.579	27.543	0.491	31.011	0.888	112.669	32.695	0	0	11.793	0	26.563
			693.069	15.369	1	0	15.779	1.332	0.547	6.513	27.631	0.486	31.115	0.888	112.676	32.61	0	0	11.844	0	26.683
			694.069	14.566	1	0	15.899	1.348	0.553	6.585	27.547	0.492	30.987	0.889	112.676	32.639	0	0	11.795	0	26.395
			695.069	13.821	1	0	15.779	1.333	0.548	6.52	27.599	0.487	31.047	0.889	112.683	32.55	0	0	11.838	0	26.412
			696.069	13.821	1	0	15.659	1.318	0.542	6.456	27.649	0.482	31.106	0.889	112.69	32.461	0	0	11.882	0	26.426
			697.069	13.821	1	0	14.86	1.245	0.515	6.131	27.554	0.456	31.112	0.886	112.396	32.526	0	0	11.938	0	26.826
			698.069	13.821	1	0	14.052	1.171	0.488	5.807	27.433	0.43	31.101	0.882	112.101	32.591	0	0	11.995	0	27.172
			699.069	10.552	1	0	13.074	1.087	0.455	5.419	27.241	0.398	31.122	0.875	111.514	32.767	0	0	12.025	0	27.807
			700.069	10.552	1	0	12.331	1.025	0.428	5.091	27.259	0.374	31.205	0.874	111.511	32.72	0	0	12.03	0	28.071
			701.069	10.781	1	0	11.466	0.952	0.398	4.733	27.144	0.345	31.258	0.868	111.216	32.785	0	0	12.047	0	28.485
			702.069	10.781	1	0	10.599	0.879	0.367	4.375	27.002	0.317	31.314	0.862	110.921	32.85	0	0	12.064	0	28.868
			703.069	14.107	1	0	9.729	0.805	0.337	4.017	26.828	0.289	31.371	0.855	110.626	32.915	0	0	12.081	0	29.215
			704.069	14.107	1	0	8.736	0.73	0.303	3.613	26.58	0.257	31.361	0.848	110.239	33.02	0	0	11.97	0	29.445
			705.069	13.477	1	0	7.762	0.654	0.269	3.208	26.336	0.226	31.428	0.838	109.853	33.126	0	0	11.861	0	29.759
			706.069	13.477	1	0	7.73	0.639	0.271	3.227	26.017	0.226	31.261	0.832	109.371	33.27	0	0	12.1	0	29.657
			707.069	14.107	1	0	7.63	0.623	0.271	3.231	25.592	0.224	30.98	0.826	108.889	33.413	0	0	12.241	0	29.322
			708.069	14.107	1	0	7.528	0.608	0.272	3.234	25.157	0.223	30.684	0.82	108.407	33.557	0	0	12.386	0	28.948
			709.07	11.527	1	0	7.377	0.597	0.273	3.247	24.513	0.221	30.283	0.809	107.402	33.91	0	0	12.351	0	28.689
			710.07	11.527	1	0	7.26	0.599	0.272	3.234	24.231	0.219	30.091	0.805	106.872	34.104	0	0	12.118	0	28.607
			711.07	22.939	1	0	7.18	0.601	0.271	3.229	24.004	0.217	29.967	0.801	106.342	34.298	0	0	11.947	0	28.662
			712.07	22.939	1	0	7.101	0.603	0.271	3.224	23.784	0.216	29.85	0.797	105.812	34.493	0	0	11.781	0	28.73
			713.07	21.849	1	0	7.025	0.594	0.269	3.198	23.683	0.213	29.896	0.792	105.311	34.617	0	0	11.82	0	29.012
			714.069	21.849	1	0	7.025	0.594	0.269	3.198	23.683	0.213	29.896	0.792	105.311	34.617	0	0	11.82	0	29.012
			715.07	21.849	1	0	6.976	0.579	0.267	3.18	23.591	0.21	30.025	0.786	104.644	34.704	0	0	12.051	0	29.384
			716.07	21.849	1	0	6.957	0.568	0.265	3.152	23.684	0.207	30.254	0.783	104.565	34.574	0	0	12.239	0	29.625
			717.07	21.849	1	0	6.937	0.558	0.262	3.125	23.775	0.205	30.484	0.78	104.486	34.445	0	0	12.432	0	29.86
			718.07	15.14	1	0	6.903	0.549	0.26	3.096	23.83	0.202	30.664	0.777	104.381	34.363	0	0	12.583	0	30.065
			719.07	15.14	1	0	6.868	0.539	0.258	3.068	23.882	0.2	30.844	0.774	104.275	34.282	0	0	12.737	0	30.262
			720.07	15.885	1	0	6.83	0.533	0.256	3.053	23.837	0.198	30.939	0.77	103.858	34.351	0	0	12.816	0	30.53
			721.07	15.885	1	0	6.794	0.527	0.255	3.039	23.787	0.196	31.032	0.767	103.44	34.421	0	0	12.901	0	30.789
			722.07	15.885	1	0	6.826	0.528	0.261	3.104	23.408	0.198	30.784	0.76	102.922	34.608	0	0	12.928	0	30.602
			723.07	15.885	1	0	6.858	0.529	0.266	3.168	23.045	0.201	30.543	0.755	102.404	34.795	0	0	12.955	0	30.421
			724.07	15.885	1	0	6.914	0.527	0.271	3.226	22.801	0.203	30.39	0.75	102.241	34.791	0	0	13.121	0	30.111
			725.07	11.928	1	0	7.127	0.539	0.294	3.496	21.744	0.218	29.34	0.741	101.582	35.091	0	0	13.23	0	28.483
			726.07	13.132	1	0	7.343	0.55	0.316	3.766	20.85	0.232	28.435	0.733	100.923	35.39	0	0	13.341	0	27.031
			727.07	13.132	1	0	7.426	0.551	0.328	3.906	20.332	0.238	27.979	0.727	100.581	35.462	0	0	13.476	0	26.122
			728.07	10.093	1	0	7.41	0.544	0.329	3.921	20.183	0.238	27.919	0.723	100.456	35.399	0	0	13.61	0	25.875
			729.07	10.093	1	0	7.332	0.531	0.33	3.923	19.901	0.236	27.746	0.717	100.25	35.311	0	0	13.821	0	25.31
			730.07	8.315	1	0	7.417	0.531	0.334	3.98	19.845	0.239	27.725	0.716	100.213	35.274	0	0	13.965	0	25.205
			731.07	6.824	1	0	7.429	0.524	0.338	4.018	19.661	0.24	27.605	0.712	100.094	35.211	0	0	14.165	0	24.813
			732.07	6.824	1	0	7.426	0.518	0.339	4.041	19.514	0.241	27.539	0.709	99.966	35.158	0	0	14.338	0	24.559
			733.07	9.978	1	0	7.425	0.511	0.341	4.065	19.365	0.241	27.47	0.705	99.841	35.105	0	0	14.518	0	24.297
			734.07	9.978	1	0	7.551	0.507	0.347	4.134	19.344	0.244	27.548	0.702	99.804	35.012	0	0	14.891	0	24.32
			735.07	11.297	1	0	7.69	0.502	0.354	4.209	19.325	0.247	27.612	0.7	99.825	34.889	0	0	15.32	0	24.261
			736.07	11.469	1	0	7.789	0.497	0.358	4.257	19.329	0.249	27.709	0.698	99.846	34.766	0	0	15.68	0	24.274
			737.07	23.455	1	0	7.893	0.492	0.362	4.305	19.343	0.251	27.819	0.695	99.867	34.643	0	0	16.056	0	24.317
			738.07	23.455	1	0	8.127	0.495	0.372	4.429	19.374	0.258	27.93	0.694	99.834	34.603	0	0	16.409	0	24.517
			739.07	23.914	1	0	8.37	0.499	0.382	4.553	19.427	0.265	28.071	0.692	99.802	34.564	0	0	16.777	0	24.786
			740.07	51.842	1	0	8.65	0.503	0.395	4.7	19.469	0.273	28.192	0.691	99.751	34.524	0	0	17.213	0	25.006
			741.07	51.842	1	0	8.966	0.502	0.403	4.803	19.746	0.278	28.621	0.69	99.804	34.432	0	0	17.864	0	25.813
			742.07	43.87	1	0	9.272	0.501	0.413	4.916	19.945	0.285	28.943	0.689	99.874	34.339	0	0	18.498	0	26.364
			743.07	25.118	1	0	9.52	0.498	0.419	4.989	20.161	0.288	29.312	0.688	99.876	34.253	0	0	19.108	0	27.007
			744.07	25.118	1	0	9.8	0.506	0.429	5.11	20.305	0.295	29.502	0.688	100.041	34.172	0	0	19.365	0	27.302
			745.07	27.469	1	0	9.99	0.512	0.435	5.184	20.431	0.3	29.689	0.688	100.14	34.097	0	0	19.53	0	27.591
			746.07	27.469	1	0	10.299	0.519	0.445	5.299	20.642	0.306	30.016	0.688	100.138	34.073	0	0	19.84	0	28.244
			747.07	25.233	1	0	10.493	0.527	0.453	5.398	20.687	0.312	30.078	0.688	99.994	34.169	0	0	19.895	0	28.544
			748.07	25.462	1	0	10.875	0.545	0.471	5.607	20.715	0.324	30.09	0.688	99.78	34.332	0	0	19.972	0	28.867
			749.07	25.462	1	0	11.143	0.562	0.487	5.799	20.594	0.336	29.892	0.689	99.552	34.495	0	0	19.843	0	28.757
			750.07	26.265	1	0	11.452	0.58	0.504	5.995	20.545	0.348	29.752	0.691	99.414	34.64	0	0	19.732	0	28.729
			751.07	23.053	1	0	11.656	0.591	0.512	6.098	20.599	0.354	29.791	0.691	99.509	34.638	0	0	19.715	0	28.823
			752.07	23.053	1	0	11.864	0.601	0.523	6.222	20.583	0.361	29.774	0.691	99.521	34.654	0	0	19.739	0	28.824
			753.07	34.466	1	0	11.93	0.607	0.525	6.244	20.645	0.363	29.797	0.693	99.68	34.634	0	0	19.653	0	28.85
			754.07	34.466	1	0	12.035	0.615	0.528	6.284	20.721	0.367	29.827	0.695	99.855	34.618	0	0	19.573	0	28.894
			755.07	37.792	1	0	12.17	0.623	0.533	6.342	20.792	0.371	29.846	0.697	100.03	34.601	0	0	19.544	0	28.914
			756.07	27.24	1	0	12.079	0.62	0.521	6.206	21.08	0.365	30.137	0.699	100.368	34.462	0	0	19.49	0	29.293
			757.07	30.107	1	0	11.945	0.612	0.507	6.038	21.397	0.356	30.46	0.702	100.821	34.258	0	0	19.51	0	29.619
			758.071	30.107	1	0	11.909	0.605	0.497	5.918	21.737	0.351	30.752	0.707	101.524	33.989	0	0	19.694	0	29.769
			759.07	22.021	1	0	11.909	0.605	0.497	5.918	21.737	0.351	30.752	0.707	101.524	33.989	0	0	19.694	0	29.769
			760.07	21.104	1	0	12.007	0.608	0.499	5.944	21.833	0.354	30.798	0.709	101.716	33.965	0	0	19.755	0	29.827
			761.071	21.104	1	0	12.151	0.61	0.502	5.974	21.993	0.358	30.856	0.713	102.135	33.884	0	0	19.917	0	29.815
			762.071	37.046	1	0	12.239	0.609	0.503	5.991	22.084	0.36	30.91	0.714	102.38	33.817	0	0	20.092	0	29.814
			763.071	37.792	1	0	12.325	0.608	0.505	6.007	22.176	0.361	30.964	0.716	102.622	33.749	0	0	20.264	0	29.812
			764.071	37.792	1	0	12.413	0.607	0.506	6.023	22.271	0.363	31.004	0.718	102.876	33.689	0	0	20.447	0	29.795
			765.07	29.419	1	0	12.413	0.607	0.506	6.023	22.271	0.363	31.004	0.718	102.876	33.689	0	0	20.447	0	29.795
			766.07	26.666	1	0	12.436	0.607	0.505	6.013	22.35	0.364	31.037	0.72	103.071	33.661	0	0	20.497	0	29.814
			767.071	26.666	1	0	12.607	0.608	0.507	6.04	22.558	0.367	31.177	0.724	103.428	33.629	0	0	20.745	0	30.039
			768.071	29.247	1	0	12.586	0.6	0.503	5.993	22.666	0.365	31.246	0.725	103.646	33.541	0	0	20.98	0	30.022
			769.071	32.172	1	0	12.557	0.59	0.499	5.945	22.76	0.363	31.298	0.727	103.901	33.418	0	0	21.27	0	29.915
			770.071	32.172	1	0	12.461	0.581	0.493	5.865	22.855	0.359	31.346	0.729	104.174	33.296	0	0	21.456	0	29.796
			771.071	27.584	1	0	12.493	0.579	0.492	5.858	22.933	0.359	31.388	0.731	104.347	33.243	0	0	21.582	0	29.79
			772.071	25.864	1	0	12.519	0.579	0.491	5.851	23.01	0.36	31.433	0.732	104.445	33.229	0	0	21.624	0	29.855
			773.071	25.864	1	0	12.446	0.579	0.489	5.818	23.002	0.358	31.414	0.732	104.46	33.241	0	0	21.499	0	29.836
			774.071	28.788	1	0	12.464	0.583	0.488	5.813	23.075	0.359	31.427	0.734	104.584	33.25	0	0	21.371	0	29.885
			775.071	32.114	1	0	12.497	0.587	0.49	5.829	23.092	0.36	31.414	0.735	104.622	33.286	0	0	21.277	0	29.925
			776.071	27.182	1	0	12.512	0.597	0.491	5.841	23.107	0.361	31.404	0.736	104.573	33.366	0	0	20.974	0	30.047
			777.071	27.756	1	0	12.643	0.61	0.496	5.906	23.144	0.366	31.395	0.737	104.553	33.471	0	0	20.722	0	30.214
			778.071	27.756	1	0	12.584	0.615	0.493	5.864	23.221	0.364	31.426	0.739	104.599	33.51	0	0	20.455	0	30.342
			779.071	27.756	1	0	12.52	0.62	0.489	5.818	23.307	0.362	31.466	0.741	104.645	33.55	0	0	20.183	0	30.489
			780.071	24.774	1	0	12.376	0.621	0.481	5.729	23.402	0.358	31.487	0.743	104.721	33.581	0	0	19.92	0	30.58
			781.071	24.774	1	0	12.397	0.625	0.482	5.736	23.424	0.359	31.469	0.744	104.697	33.646	0	0	19.821	0	30.652
			782.071	25.29	1	0	12.389	0.63	0.482	5.737	23.421	0.359	31.442	0.745	104.59	33.724	0	0	19.674	0	30.728
			783.071	27.699	1	0	12.337	0.628	0.479	5.702	23.462	0.357	31.45	0.746	104.717	33.691	0	0	19.641	0	30.69
			784.071	27.469	1	0	12.293	0.625	0.476	5.666	23.515	0.356	31.479	0.747	104.829	33.656	0	0	19.678	0	30.688
			785.071	26.208	1	0	12.212	0.621	0.471	5.611	23.577	0.353	31.517	0.748	104.94	33.622	0	0	19.653	0	30.702
			786.071	26.208	1	0	12.136	0.619	0.468	5.571	23.59	0.35	31.516	0.749	104.956	33.638	0	0	19.598	0	30.721
			787.071	29.132	1	0	12.114	0.622	0.468	5.566	23.575	0.35	31.492	0.749	104.861	33.717	0	0	19.488	0	30.803
			788.071	23.34	1	0	12.113	0.624	0.468	5.573	23.554	0.35	31.463	0.749	104.766	33.796	0	0	19.415	0	30.873
			789.071	23.34	1	0	12.068	0.621	0.466	5.55	23.551	0.349	31.453	0.749	104.768	33.812	0	0	19.426	0	30.878
			790.071	23.34	1	0	11.993	0.616	0.463	5.511	23.549	0.347	31.461	0.749	104.817	33.789	0	0	19.483	0	30.849
			791.071	29.992	1	0	12.054	0.618	0.469	5.583	23.371	0.351	31.245	0.748	104.694	33.877	0	0	19.519	0	30.573
			792.071	30.795	1	0	12.172	0.623	0.478	5.689	23.184	0.357	31.001	0.748	104.522	33.998	0	0	19.527	0	30.295
			793.071	30.795	1	0	12.213	0.629	0.482	5.738	23.082	0.36	30.866	0.748	104.344	34.118	0	0	19.413	0	30.226
			794.071	30.795	1	0	12.253	0.635	0.486	5.788	22.981	0.364	30.732	0.748	104.165	34.239	0	0	19.301	0	30.156
			795.071	26.322	1	0	12.323	0.644	0.489	5.827	22.986	0.366	30.736	0.748	104.007	34.336	0	0	19.129	0	30.326
			796.071	27.756	1	0	12.416	0.654	0.494	5.881	22.981	0.369	30.727	0.748	103.856	34.434	0	0	18.999	0	30.467
			797.071	27.756	1	0	12.508	0.663	0.498	5.934	22.974	0.373	30.714	0.748	103.705	34.531	0	0	18.87	0	30.599
			798.071	21.39	1	0	12.594	0.671	0.503	5.984	22.964	0.376	30.701	0.748	103.585	34.603	0	0	18.781	0	30.691
			799.071	23.914	1	0	12.727	0.685	0.511	6.082	22.874	0.382	30.582	0.748	103.341	34.747	0	0	18.579	0	30.683
			800.071	23.914	1	0	12.823	0.701	0.517	6.161	22.801	0.387	30.481	0.748	103.063	34.924	0	0	18.29	0	30.761
			801.071	26.208	1	0	12.846	0.707	0.52	6.185	22.769	0.389	30.439	0.748	102.944	35.006	0	0	18.161	0	30.805
			802.071	26.896	1	0	12.752	0.705	0.513	6.108	22.88	0.384	30.575	0.748	103.102	34.879	0	0	18.09	0	30.88
			803.071	26.896	1	0	12.626	0.7	0.505	6.011	23.007	0.378	30.722	0.749	103.318	34.713	0	0	18.027	0	30.914
			804.071	22.48	1	0	12.422	0.688	0.491	5.85	23.22	0.368	30.973	0.75	103.787	34.357	0	0	18.062	0	30.851
			805.071	22.939	1	0	12.482	0.691	0.494	5.883	23.212	0.371	30.95	0.75	103.749	34.383	0	0	18.054	0	30.847
			806.071	42.896	1	0	12.509	0.695	0.494	5.879	23.289	0.371	31.03	0.751	103.757	34.387	0	0	17.998	0	31.012
			807.071	42.896	1	0	12.635	0.689	0.498	5.928	23.311	0.374	31.052	0.751	103.824	34.32	0	0	18.345	0	30.949
			808.071	35.154	1	0	12.752	0.682	0.502	5.971	23.337	0.377	31.081	0.751	103.891	34.253	0	0	18.684	0	30.898
			809.071	35.154	1	0	12.735	0.672	0.499	5.942	23.391	0.375	31.148	0.751	103.949	34.198	0	0	18.938	0	30.937
			810.071	33.663	1	0	12.698	0.662	0.496	5.903	23.444	0.372	31.214	0.751	104.001	34.143	0	0	19.169	0	30.973
			811.071	32.745	1	0	12.715	0.652	0.493	5.874	23.556	0.371	31.364	0.751	104.258	33.98	0	0	19.512	0	31.001
			812.071	32.745	1	0	12.705	0.641	0.49	5.835	23.658	0.368	31.501	0.751	104.515	33.816	0	0	19.823	0	30.997
			813.071	32.745	1	0	12.65	0.63	0.485	5.777	23.752	0.364	31.628	0.751	104.776	33.653	0	0	20.073	0	30.972
			814.071	42.379	1	0	12.669	0.625	0.484	5.763	23.826	0.364	31.728	0.751	104.882	33.589	0	0	20.263	0	31.056
			815.071	39.168	1	0	12.636	0.62	0.481	5.732	23.876	0.362	31.797	0.751	104.987	33.524	0	0	20.373	0	31.077
			816.072	15.14	1	0	12.837	0.657	0.49	5.832	23.972	0.37	31.77	0.755	104.558	33.836	0	0	19.54	0	31.554
			817.072	15.14	1	0	12.919	0.675	0.493	5.869	24.03	0.373	31.755	0.757	104.392	33.965	0	0	19.147	0	31.74
			818.072	15.14	1	0	12.786	0.692	0.492	5.853	23.904	0.373	31.515	0.758	104.227	34.095	0	0	18.464	0	31.495
			819.071	13.075	1	0	12.786	0.692	0.492	5.853	23.904	0.373	31.515	0.758	104.227	34.095	0	0	18.464	0	31.495
			820.072	22.709	1	0	12.619	0.738	0.494	5.878	23.617	0.376	31.003	0.762	103.694	34.483	0	0	17.092	0	31.111
			821.072	37.046	1	0	12.748	0.768	0.496	5.907	23.821	0.379	31.152	0.765	103.754	34.495	0	0	16.595	0	31.412
			822.072	37.046	1	0	12.871	0.798	0.499	5.935	24.004	0.383	31.274	0.768	103.814	34.507	0	0	16.126	0	31.654
			823.072	26.552	1	0	13.048	0.828	0.505	6.017	24.069	0.389	31.253	0.77	103.881	34.519	0	0	15.758	0	31.607
			824.072	25.175	1	0	13.192	0.858	0.511	6.087	24.117	0.395	31.216	0.773	103.949	34.531	0	0	15.376	0	31.52
			825.072	22.136	1	0	13.308	0.884	0.518	6.167	24.064	0.401	31.069	0.775	103.982	34.56	0	0	15.045	0	31.241
			826.072	22.136	1	0	12.983	0.876	0.505	6.009	24.075	0.392	31.014	0.776	104.375	34.359	0	0	14.828	0	30.813
			827.072	19.383	1	0	12.9	0.867	0.496	5.905	24.328	0.386	31.239	0.779	104.769	34.157	0	0	14.883	0	30.95
			828.072	19.383	1	0	12.816	0.858	0.487	5.8	24.589	0.381	31.47	0.781	105.162	33.956	0	0	14.939	0	31.092
			829.072	19.383	1	0	12.64	0.842	0.472	5.62	24.992	0.37	31.883	0.784	105.723	33.668	0	0	15.017	0	31.451
			830.072	32.286	1	0	12.533	0.825	0.46	5.478	25.388	0.362	32.279	0.787	106.246	33.38	0	0	15.182	0	31.758
			831.072	32.286	1	0	12.629	0.822	0.466	5.551	25.239	0.367	32.053	0.787	106.21	33.438	0	0	15.368	0	31.425
			832.072	32.286	1	0	12.815	0.83	0.479	5.699	24.962	0.378	31.653	0.789	106.008	33.65	0	0	15.43	0	30.984
			833.072	24.545	1	0	12.956	0.839	0.488	5.811	24.772	0.385	31.369	0.79	105.843	33.861	0	0	15.439	0	30.759
			834.072	24.545	1	0	13.255	0.861	0.506	6.029	24.471	0.401	30.934	0.791	105.488	34.253	0	0	15.388	0	30.498
			835.072	24.545	1	0	13.135	0.849	0.498	5.923	24.659	0.394	31.153	0.792	105.783	34.095	0	0	15.463	0	30.698
			836.072	47.025	1	0	13.075	0.843	0.492	5.861	24.792	0.39	31.268	0.793	106.089	33.953	0	0	15.506	0	30.705
			837.072	47.025	1	0	12.866	0.837	0.479	5.704	25.057	0.381	31.522	0.795	106.395	33.812	0	0	15.371	0	30.985
			838.072	47.025	1	0	12.762	0.834	0.473	5.629	25.175	0.377	31.583	0.797	106.474	33.807	0	0	15.31	0	31.101
			839.072	45.189	1	0	12.766	0.834	0.473	5.626	25.201	0.377	31.548	0.799	106.563	33.791	0	0	15.312	0	31.005
			840.072	45.189	1	0	12.79	0.834	0.473	5.627	25.239	0.378	31.539	0.8	106.767	33.705	0	0	15.337	0	30.847
			841.072	10.036	1	0	12.833	0.838	0.475	5.657	25.205	0.381	31.445	0.802	106.834	33.714	0	0	15.305	0	30.669
			842.072	17.606	1	0	12.877	0.843	0.478	5.686	25.17	0.383	31.351	0.803	106.901	33.724	0	0	15.274	0	30.491
			843.072	17.606	1	0	12.944	0.847	0.481	5.722	25.149	0.386	31.289	0.804	106.973	33.731	0	0	15.287	0	30.374
			844.072	16.401	1	0	13.011	0.85	0.484	5.758	25.129	0.389	31.229	0.805	107.045	33.738	0	0	15.301	0	30.259
			845.072	18.638	1	0	13.078	0.854	0.487	5.794	25.109	0.392	31.17	0.806	107.117	33.745	0	0	15.314	0	30.146
			846.072	37.276	1	0	12.965	0.833	0.483	5.753	25.026	0.389	31.083	0.805	107.554	33.475	0	0	15.561	0	29.545
			847.072	37.276	1	0	12.824	0.812	0.479	5.7	24.939	0.385	30.987	0.805	107.99	33.206	0	0	15.788	0	28.917
			848.072	31.77	1	0	12.794	0.79	0.474	5.641	25.085	0.381	31.164	0.805	108.487	32.897	0	0	16.204	0	28.78
			849.072	31.77	1	0	12.945	0.767	0.473	5.634	25.356	0.381	31.496	0.805	108.983	32.589	0	0	16.881	0	28.951
			850.072	13.247	1	0	13.104	0.754	0.475	5.652	25.55	0.382	31.73	0.805	109.345	32.389	0	0	17.38	0	29.091
			851.072	13.477	1	0	13.287	0.73	0.474	5.645	25.873	0.382	32.126	0.805	109.858	32.07	0	0	18.189	0	29.345
			852.072	13.477	1	0	13.066	0.692	0.46	5.482	26.077	0.371	32.353	0.806	110.223	31.819	0	0	18.88	0	29.37
			853.072	25.978	1	0	12.357	0.654	0.438	5.216	25.786	0.353	31.962	0.807	110.587	31.567	0	0	18.907	0	28.174
			854.072	25.978	1	0	11.747	0.617	0.416	4.952	25.675	0.337	31.711	0.81	110.945	31.298	0	0	19.042	0	27.197
			855.072	25.462	1	0	11.154	0.58	0.395	4.7	25.523	0.321	31.4	0.813	111.302	31.03	0	0	19.227	0	26.071
			856.072	26.494	1	0	10.55	0.543	0.374	4.449	25.321	0.305	31.018	0.816	111.659	30.761	0	0	19.415	0	24.765
			857.072	26.494	1	0	10.653	0.542	0.374	4.455	25.526	0.306	31.191	0.818	111.65	30.723	0	0	19.655	0	25.054
			858.072	24.774	1	0	10.503	0.541	0.37	4.409	25.421	0.304	30.998	0.82	111.64	30.684	0	0	19.426	0	24.58
			859.072	24.774	1	0	10.972	0.58	0.388	4.614	25.578	0.317	31.239	0.819	111.371	30.905	0	0	18.902	0	25.515
			860.072	24.774	1	0	11.777	0.621	0.433	5.152	24.758	0.354	30.275	0.818	111.062	31.137	0	0	18.974	0	23.873
			861.072	26.093	1	0	11.774	0.614	0.43	5.117	24.89	0.352	30.408	0.819	111.47	30.876	0	0	19.181	0	23.679
			862.072	24.372	1	0	11.593	0.601	0.415	4.944	25.316	0.341	30.871	0.82	112.163	30.418	0	0	19.293	0	23.83
			863.072	23.512	1	0	11.688	0.603	0.411	4.89	25.812	0.341	31.099	0.83	112.619	30.178	0	0	19.376	0	23.861
			864.072	23.512	1	0	11.837	0.605	0.409	4.875	26.236	0.344	31.238	0.84	113.036	29.938	0	0	19.55	0	23.697
			865.073	23.512	1	0	12.082	0.617	0.409	4.872	26.844	0.35	31.417	0.854	113.592	29.653	0	0	19.57	0	23.518
			866.073	23.512	1	0	12.165	0.627	0.41	4.884	27.005	0.352	31.437	0.859	113.731	29.607	0	0	19.402	0	23.462
			867.073	8.602	1	0	12.246	0.637	0.411	4.895	27.161	0.355	31.452	0.864	113.87	29.562	0	0	19.236	0	23.395
			868.073	8.831	1	0	12.04	0.647	0.405	4.817	27.184	0.351	31.341	0.867	114.156	29.492	0	0	18.599	0	23.003
			869.073	8.831	1	0	11.848	0.658	0.398	4.738	27.235	0.347	31.259	0.871	114.441	29.423	0	0	18.002	0	22.669
			870.073	8.831	1	0	11.79	0.669	0.394	4.687	27.439	0.345	31.33	0.876	114.612	29.425	0	0	17.625	0	22.812
			871.073	10.953	1	0	12.006	0.686	0.399	4.755	27.602	0.353	31.256	0.883	114.755	29.461	0	0	17.51	0	22.693
			872.073	10.953	1	0	12.219	0.702	0.405	4.823	27.753	0.361	31.177	0.89	114.899	29.497	0	0	17.398	0	22.56
			873.073	47.197	1	0	12.154	0.696	0.399	4.745	28.039	0.358	31.257	0.897	115.252	29.324	0	0	17.452	0	22.396
			874.073	94.164	1	0	12.15	0.691	0.395	4.697	28.298	0.357	31.261	0.905	115.604	29.152	0	0	17.595	0	22.06
			875.073	13.649	1	0	12.145	0.685	0.39	4.648	28.561	0.357	31.265	0.914	115.957	28.979	0	0	17.74	0	21.719
			876.073	12.158	1	0	12.24	0.68	0.386	4.591	29.127	0.356	31.558	0.923	116.302	28.845	0	0	17.998	0	22.099
			877.073	29.534	1	0	12.364	0.676	0.382	4.545	29.7	0.356	31.859	0.932	116.648	28.71	0	0	18.303	0	22.488
			878.073	29.534	1	0	12.334	0.69	0.382	4.547	29.669	0.358	31.667	0.937	116.513	28.943	0	0	17.886	0	22.526
			879.073	29.534	1	0	12.305	0.704	0.382	4.549	29.638	0.36	31.478	0.942	116.379	29.176	0	0	17.488	0	22.564
			880.073	15.14	1	0	12.299	0.709	0.383	4.562	29.561	0.361	31.407	0.941	116.157	29.395	0	0	17.347	0	22.847
			881.073	15.14	1	0	12.044	0.723	0.379	4.512	29.316	0.358	30.994	0.946	116.027	29.62	0	0	16.668	0	22.359
			882.073	15.14	1	0	11.808	0.736	0.375	4.462	29.109	0.356	30.622	0.951	115.898	29.845	0	0	16.04	0	21.943
			883.073	14.623	1	0	12.945	0.805	0.414	4.929	29.089	0.39	30.866	0.942	115.698	30.11	0	0	16.088	0	22.872
			884.073	14.623	1	0	14.179	0.871	0.471	5.611	28.149	0.439	30.24	0.931	115.505	30.391	0	0	16.271	0	21.804
			885.073	18.064	1	0	15.441	0.938	0.529	6.293	27.467	0.487	29.797	0.922	115.313	30.672	0	0	16.459	0	21.103
			886.073	36.358	1	0	16.733	1.005	0.586	6.975	26.969	0.536	29.488	0.915	115.12	30.952	0	0	16.651	0	20.693
			887.073	36.358	1	0	17.903	1.072	0.642	7.643	26.429	0.583	29.091	0.909	114.927	31.233	0	0	16.705	0	20.026
			888.073	13.477	1	0	19.08	1.138	0.698	8.311	25.987	0.631	28.765	0.903	114.735	31.514	0	0	16.759	0	19.513
			889.073	17.778	1	0	19.087	1.119	0.694	8.261	26.128	0.629	28.806	0.907	115.041	31.356	0	0	17.064	0	19.36
			890.073	17.778	1	0	17.827	1.105	0.637	7.578	26.587	0.585	28.953	0.918	115.496	31.18	0	0	16.132	0	19.418
			891.073	17.778	1	0	17.572	1.134	0.638	7.59	26.2	0.587	28.467	0.92	115.22	31.491	0	0	15.497	0	18.69
			892.073	17.778	1	0	17.367	1.163	0.639	7.613	25.849	0.59	28.025	0.922	114.944	31.802	0	0	14.935	0	18.046
			893.073	23.799	1	0	17.901	1.219	0.668	7.95	25.575	0.616	27.704	0.923	114.809	31.985	0	0	14.684	0	17.309
			894.073	23.799	1	0	18.417	1.275	0.696	8.286	25.297	0.643	27.382	0.924	114.674	32.169	0	0	14.441	0	16.541
			895.073	23.799	1	0	18.917	1.332	0.724	8.623	25.017	0.67	27.059	0.925	114.54	32.352	0	0	14.206	0	15.747
			896.073	16.057	1	0	19.692	1.388	0.761	9.056	24.841	0.705	26.816	0.926	114.405	32.535	0	0	14.189	0	15.165
			897.073	16.057	1	0	20.465	1.444	0.797	9.49	24.678	0.74	26.592	0.928	114.271	32.719	0	0	14.172	0	14.63
			898.073	78.336	1	0	20.831	1.5	0.817	9.72	24.56	0.758	26.449	0.929	114.136	32.902	0	0	13.884	0	14.332
			899.073	110.68	1	0	21.366	1.52	0.835	9.943	24.638	0.775	26.542	0.928	114.07	32.948	0	0	14.053	0	14.624
			900.073	110.68	1	0	21.996	1.605	0.856	10.189	24.804	0.797	26.633	0.931	114.038	33.041	0	0	13.704	0	14.692
			901.073	110.68	1	0	22.387	1.657	0.874	10.4	24.76	0.815	26.549	0.933	113.99	33.111	0	0	13.507	0	14.327
			902.073	110.68	1	0	22.436	1.704	0.881	10.489	24.627	0.822	26.387	0.933	113.962	33.148	0	0	13.166	0	13.667
			903.073	110.68	1	0	22.482	1.751	0.889	10.578	24.494	0.83	26.224	0.934	113.934	33.185	0	0	12.842	0	12.991
			904.074	15.942	1	0	22.742	1.89	0.927	11.033	23.813	0.866	25.495	0.934	113.456	33.668	0	0	12.035	0	11.01
			905.073	15.942	1	0	22.742	1.89	0.927	11.033	23.813	0.866	25.495	0.934	113.456	33.668	0	0	12.035	0	11.01
			906.073	15.541	1	0	22.842	1.94	0.947	11.277	23.417	0.883	25.113	0.932	113.17	33.917	0	0	11.773	0	10.033
			907.073	15.541	1	0	21.716	1.984	0.944	11.241	22.35	0.88	23.991	0.932	112.899	34.231	0	0	10.947	0	6.507
			908.073	79.827	1	0	20.739	2.027	0.941	11.204	21.427	0.876	23.022	0.931	112.628	34.546	0	0	10.23	0	3.251
			909.073	79.827	1	0	19.382	2.042	0.913	10.866	20.652	0.851	22.151	0.932	112.811	34.568	0	0	9.491	0	-0.478
			910.073	79.827	1	0	18.966	2.068	0.908	10.806	20.329	0.847	21.785	0.933	112.952	34.557	0	0	9.171	0	-2.322
			911.073	79.827	1	0	19.114	2.108	0.924	11.002	20.134	0.862	21.575	0.933	113.067	34.51	0	0	9.067	0	-3.687
			912.073	79.827	1	0	18.903	2.135	0.923	10.993	19.935	0.863	21.342	0.934	113.213	34.498	0	0	8.854	0	-5.006
			913.073	49.605	1	0	19.083	2.141	0.928	11.043	20.035	0.867	21.445	0.934	113.28	34.486	0	0	8.911	0	-4.593
			914.074	49.605	1	0	18.067	2.041	0.845	10.057	20.799	0.798	22.02	0.945	113.559	34.38	0	0	8.853	0	-1.568
			915.073	49.605	1	0	18.067	2.041	0.845	10.057	20.799	0.798	22.02	0.945	113.559	34.38	0	0	8.853	0	-1.568
			916.073	49.605	1	0	17.499	1.991	0.794	9.452	21.42	0.756	22.508	0.952	113.698	34.327	0	0	8.791	0	0.749
			917.073	49.605	1	0	16.777	1.94	0.739	8.802	22.037	0.71	22.96	0.96	113.837	34.275	0	0	8.647	0	2.814
			918.073	49.605	1	0	16.078	1.89	0.685	8.151	22.786	0.664	23.509	0.969	113.976	34.222	0	0	8.507	0	5.178
			919.073	49.605	1	0	15.692	1.831	0.649	7.724	23.445	0.632	24.076	0.974	113.781	34.313	0	0	8.568	0	7.899
			920.073	49.605	1	0	15.813	1.852	0.661	7.872	23.192	0.643	23.834	0.973	113.662	34.421	0	0	8.539	0	7.146
			921.074	12.502	1	0	16.116	1.833	0.685	8.158	22.8	0.662	23.596	0.966	113.197	34.649	0	0	8.791	0	6.915
			922.074	12.502	1	0	16.151	1.811	0.686	8.164	22.824	0.661	23.669	0.964	113.055	34.675	0	0	8.918	0	7.383
			923.074	12.502	1	0	15.575	1.745	0.648	7.71	23.278	0.623	24.192	0.962	113.005	34.615	0	0	8.924	0	9.529
			924.073	14.796	1	0	15.575	1.745	0.648	7.71	23.278	0.623	24.192	0.962	113.005	34.615	0	0	8.924	0	9.529
			925.073	14.796	1	0	15.087	1.68	0.61	7.265	23.899	0.587	24.856	0.961	113.091	34.447	0	0	8.979	0	11.808
			926.074	14.796	1	0	14.085	1.55	0.535	6.371	25.367	0.514	26.432	0.96	113.264	34.112	0	0	9.088	0	16.749
			927.074	23.283	1	0	13.572	1.485	0.498	5.923	26.249	0.477	27.383	0.959	113.35	33.944	0	0	9.141	0	19.449
			928.074	23.283	1	0	13.227	1.42	0.477	5.684	26.607	0.457	27.774	0.958	113.436	33.776	0	0	9.317	0	20.461
			929.074	23.283	1	0	13.195	1.392	0.471	5.602	26.913	0.451	28.076	0.959	113.558	33.61	0	0	9.478	0	21.046
			930.074	23.283	1	0	12.493	1.289	0.437	5.207	27.324	0.418	28.565	0.957	113.609	33.44	0	0	9.689	0	22.396
			931.074	16.688	1	0	12.104	1.224	0.417	4.968	27.679	0.399	28.96	0.956	113.695	33.272	0	0	9.887	0	23.309
			932.074	16.688	1	0	11.829	1.206	0.41	4.886	27.484	0.389	28.969	0.949	113.175	33.519	0	0	9.811	0	23.881
			933.074	29.763	1	0	11.558	1.187	0.403	4.803	27.293	0.38	28.989	0.942	112.655	33.766	0	0	9.737	0	24.47
			934.074	56.429	1	0	11.279	1.168	0.396	4.715	27.111	0.37	29.026	0.934	112.134	34.013	0	0	9.654	0	25.09
			935.074	56.429	1	0	11.005	1.15	0.389	4.627	26.933	0.36	29.078	0.926	111.614	34.26	0	0	9.572	0	25.734
			936.074	16.401	1	0	11.137	1.176	0.397	4.725	26.723	0.366	28.969	0.922	111.207	34.48	0	0	9.47	0	25.796
			937.074	16.401	1	0	11.522	1.164	0.408	4.862	26.855	0.375	29.235	0.919	111.149	34.411	0	0	9.899	0	26.339
			938.074	14.222	1	0	11.985	1.152	0.423	5.033	26.973	0.387	29.491	0.915	111.091	34.341	0	0	10.404	0	26.846
			939.074	15.484	1	0	12.741	1.122	0.443	5.274	27.324	0.403	30.07	0.909	110.937	34.227	0	0	11.355	0	28.043
			940.074	15.484	1	0	13.189	1.11	0.456	5.434	27.435	0.413	30.32	0.905	110.877	34.155	0	0	11.886	0	28.502
			941.074	15.082	1	0	13.214	1.103	0.457	5.443	27.435	0.414	30.328	0.905	110.989	34.1	0	0	11.982	0	28.442
			942.074	15.082	1	0	13.586	1.078	0.466	5.546	27.649	0.42	30.647	0.902	111.003	33.998	0	0	12.607	0	29.022
			943.074	15.082	1	0	13.669	1.072	0.47	5.592	27.581	0.423	30.617	0.901	111.093	33.895	0	0	12.748	0	28.792
			944.074	15.082	1	0	13.754	1.067	0.474	5.638	27.517	0.426	30.591	0.9	111.184	33.793	0	0	12.891	0	28.569
			945.074	15.082	1	0	13.801	1.066	0.476	5.661	27.497	0.427	30.591	0.899	111.186	33.754	0	0	12.947	0	28.503
			946.074	15.082	1	0	13.903	1.065	0.48	5.71	27.461	0.431	30.572	0.898	111.188	33.714	0	0	13.054	0	28.394
			947.074	37.734	1	0	14.482	1.07	0.52	6.194	26.377	0.469	29.281	0.901	111.102	33.733	0	0	13.534	0	25.489
			948.074	37.734	1	0	15.107	1.075	0.561	6.679	25.525	0.507	28.267	0.903	111.017	33.752	0	0	14.051	0	23.023
			949.074	36.874	1	0	15.525	1.072	0.594	7.075	24.757	0.538	27.325	0.906	111.056	33.721	0	0	14.485	0	20.499
			950.074	36.874	1	0	15.38	1.068	0.588	6.999	24.788	0.534	27.29	0.908	111.095	33.691	0	0	14.394	0	20.356
			951.074	36.874	1	0	15.236	1.065	0.582	6.923	24.822	0.53	27.258	0.911	111.135	33.661	0	0	14.305	0	20.219
			952.074	32.975	1	0	15.491	1.087	0.598	7.115	24.583	0.545	26.953	0.912	110.998	33.8	0	0	14.256	0	19.578
			953.074	37.964	1	0	15.744	1.108	0.614	7.307	24.354	0.561	26.662	0.913	110.861	33.94	0	0	14.208	0	18.957
			954.074	37.964	1	0	16.062	1.13	0.631	7.514	24.187	0.577	26.443	0.915	110.724	34.079	0	0	14.22	0	18.529
			955.074	37.964	1	0	16.168	1.148	0.643	7.657	23.911	0.588	26.172	0.914	110.508	34.26	0	0	14.081	0	18.034
			956.074	27.412	1	0	15.466	1.162	0.631	7.511	23.333	0.576	25.55	0.913	110.306	34.492	0	0	13.31	0	16.585
			957.074	30.165	1	0	15.204	1.178	0.631	7.512	22.951	0.576	25.151	0.913	110.097	34.698	0	0	12.904	0	15.701
			958.074	30.165	1	0	14.902	1.194	0.63	7.506	22.528	0.575	24.706	0.912	109.889	34.905	0	0	12.476	0	14.636
			959.074	30.165	1	0	14.979	1.215	0.643	7.652	22.231	0.585	24.41	0.911	109.645	35.114	0	0	12.325	0	14.01
			960.074	26.781	1	0	14.687	1.232	0.642	7.645	21.831	0.584	23.989	0.91	109.429	35.327	0	0	11.921	0	12.966
			961.074	30.566	1	0	14.5	1.233	0.64	7.622	21.618	0.582	23.782	0.909	109.278	35.455	0	0	11.76	0	12.518
			962.074	89.003	1	0	14.452	1.234	0.641	7.631	21.522	0.582	23.704	0.908	109.127	35.582	0	0	11.713	0	12.512
			963.074	89.003	1	0	14.337	1.188	0.629	7.484	21.733	0.572	23.884	0.91	109.582	35.294	0	0	12.067	0	12.73
			964.074	89.003	1	0	14.216	1.143	0.616	7.336	21.938	0.562	24.057	0.912	110.038	35.006	0	0	12.442	0	12.909
			965.074	45.075	1	0	14.106	1.097	0.604	7.194	22.15	0.552	24.233	0.914	110.494	34.718	0	0	12.86	0	13.092
			966.074	45.075	1	0	13.989	1.051	0.592	7.053	22.355	0.543	24.398	0.916	110.949	34.43	0	0	13.307	0	13.228
			967.074	45.075	1	0	13.863	1.006	0.581	6.911	22.551	0.533	24.55	0.919	111.405	34.143	0	0	13.786	0	13.311
			968.074	45.075	1	0	13.527	1.003	0.576	6.853	22.186	0.529	24.162	0.918	111.184	34.253	0	0	13.491	0	12.261
			969.074	45.075	1	0	13.213	1	0.569	6.779	21.905	0.523	23.866	0.918	110.964	34.363	0	0	13.217	0	11.496
			970.075	15.254	1	0	12.711	0.931	0.537	6.396	22.237	0.495	24.13	0.922	111.669	33.673	0	0	13.649	0	11.195
			971.074	15.254	1	0	12.711	0.931	0.537	6.396	22.237	0.495	24.13	0.922	111.669	33.673	0	0	13.649	0	11.195
			972.074	15.254	1	0	12.677	0.918	0.533	6.34	22.353	0.491	24.231	0.923	111.717	33.524	0	0	13.804	0	11.27
			973.074	14.165	1	0	12.668	0.905	0.53	6.313	22.412	0.49	24.266	0.924	111.765	33.375	0	0	13.991	0	11.118
			974.075	14.165	1	0	12.687	0.888	0.537	6.389	22.149	0.493	24.087	0.92	111.491	33.323	0	0	14.29	0	10.464
			975.075	11.756	1	0	12.733	0.874	0.542	6.451	21.994	0.497	23.988	0.917	111.446	33.231	0	0	14.561	0	9.973
			976.075	16.401	1	0	12.723	0.861	0.545	6.486	21.834	0.498	23.88	0.914	111.4	33.14	0	0	14.776	0	9.45
			977.075	16.401	1	0	12.143	0.842	0.502	5.975	22.583	0.457	24.783	0.911	111.446	32.989	0	0	14.429	0	12.264
			978.075	16.401	1	0	11.589	0.822	0.459	5.465	23.527	0.417	25.926	0.907	111.491	32.838	0	0	14.098	0	15.589
			979.075	16.401	1	0	11.06	0.803	0.416	4.954	24.724	0.376	27.38	0.903	111.537	32.687	0	0	13.782	0	19.466
			980.075	16.401	1	0	10.711	0.783	0.399	4.747	24.94	0.359	27.718	0.9	111.582	32.536	0	0	13.68	0	20.118
			981.075	16.401	1	0	10.368	0.763	0.381	4.54	25.189	0.342	28.105	0.896	111.628	32.385	0	0	13.58	0	20.871
			982.075	24.659	1	0	10.029	0.744	0.364	4.334	25.476	0.325	28.547	0.892	111.674	32.234	0	0	13.481	0	21.734
			983.075	27.182	1	0	9.695	0.724	0.347	4.127	25.804	0.308	29.053	0.888	111.719	32.083	0	0	13.384	0	22.717
			984.075	10.265	1	0	9.366	0.705	0.329	3.92	26.182	0.291	29.635	0.883	111.765	31.932	0	0	13.288	0	23.829
			985.075	10.265	1	0	9.307	0.703	0.327	3.896	26.175	0.289	29.657	0.883	111.715	31.923	0	0	13.248	0	23.867
			986.075	19.326	1	0	9.361	0.716	0.333	3.959	25.946	0.293	29.442	0.881	111.69	31.797	0	0	13.071	0	23.109
			987.075	26.322	1	0	9.522	0.698	0.337	4.017	25.959	0.3	29.204	0.889	111.93	31.531	0	0	13.632	0	22.064
			988.075	35.67	1	0	9.739	0.681	0.343	4.081	26.072	0.307	29.09	0.896	112.17	31.265	0	0	14.307	0	21.299
			989.075	35.67	1	0	9.859	0.676	0.345	4.107	26.21	0.312	28.982	0.904	112.356	31.129	0	0	14.579	0	20.776
			990.075	35.67	1	0	9.977	0.659	0.344	4.097	26.529	0.312	29.228	0.908	112.588	30.871	0	0	15.138	0	20.891
			991.075	35.67	1	0	10.1	0.657	0.345	4.103	26.812	0.314	29.41	0.912	112.757	30.697	0	0	15.366	0	20.986
			992.075	15.197	1	0	10.104	0.656	0.342	4.077	26.982	0.314	29.469	0.916	112.927	30.523	0	0	15.414	0	20.779
			993.075	15.197	1	0	10.503	0.694	0.358	4.268	26.933	0.328	29.457	0.914	112.597	30.704	0	0	15.14	0	21.044
			994.075	15.197	1	0	11.09	0.732	0.391	4.65	26.221	0.356	28.735	0.913	112.033	30.885	0	0	15.151	0	19.54
			995.075	15.197	1	0	11.638	0.755	0.452	5.376	23.86	0.409	26.355	0.905	111.639	30.962	0	0	15.417	0	13.05
			996.075	15.197	1	0	12.206	0.778	0.513	6.102	22.098	0.461	24.557	0.9	111.244	31.038	0	0	15.692	0	7.3
			997.075	15.197	1	0	12.794	0.801	0.574	6.828	20.746	0.514	23.165	0.896	110.849	31.115	0	0	15.977	0	2.228
			998.075	15.197	1	0	13.535	0.804	0.63	7.499	19.99	0.563	22.374	0.893	110.687	31.052	0	0	16.842	0	-1.167
			999.075	15.197	1	0	13.745	0.807	0.634	7.55	20.167	0.567	22.565	0.894	110.759	30.99	0	0	17.041	0	-0.555
			1000.08	15.197	1	0	13.849	0.84	0.648	7.715	19.946	0.578	22.346	0.893	110.276	31.368	0	0	16.492	0	-0.672
			1001.08	20.989	1	0	13.947	0.873	0.662	7.879	19.721	0.59	22.122	0.891	109.793	31.746	0	0	15.977	0	-0.831
			1002.08	23.512	1	0	13.971	0.899	0.671	7.983	19.536	0.597	21.949	0.89	109.533	31.967	0	0	15.547	0	-1.151
			1003.08	23.512	1	0	13.477	0.91	0.662	7.881	19.105	0.589	21.486	0.889	109.429	32.122	0	0	14.805	0	-2.856
			1004.08	23.512	1	0	13.324	0.918	0.652	7.767	19.176	0.581	21.535	0.89	109.503	32.159	0	0	14.515	0	-2.586
			1005.08	12.616	1	0	13.245	0.928	0.653	7.779	19.046	0.583	21.356	0.892	109.479	32.176	0	0	14.281	0	-3.41
			1006.08	12.616	1	0	13.297	0.927	0.66	7.862	18.918	0.589	21.199	0.892	109.568	32.183	0	0	14.34	0	-4.112
			1007.08	12.616	1	0	13.404	0.906	0.66	7.855	19.059	0.589	21.355	0.892	110.38	31.626	0	0	14.797	0	-4.772
			1008.08	44.845	1	0	13.637	0.915	0.673	8.011	19.024	0.601	21.303	0.893	110.385	31.625	0	0	14.905	0	-5.081
			1009.08	73.462	1	0	13.947	0.903	0.679	8.078	19.279	0.606	21.588	0.893	111.115	31.058	0	0	15.449	0	-5.269
			1010.08	124.844	1	0	14.335	0.871	0.676	8.048	19.84	0.603	22.23	0.892	112.497	29.983	0	0	16.465	0	-5.22
			1011.08	124.844	1	0	14.638	0.879	0.69	8.211	19.87	0.616	22.249	0.893	112.572	29.927	0	0	16.662	0	-5.352
			1012.08	124.844	1	0	15.027	0.866	0.695	8.278	20.214	0.621	22.634	0.893	113.302	29.36	0	0	17.345	0	-5.228
			1013.08	124.844	1	0	14.801	0.854	0.688	8.196	20.089	0.615	22.482	0.894	114.082	28.794	0	0	17.327	0	-7.514
			1014.08	34.81	1	0	14.575	0.842	0.682	8.114	19.962	0.609	22.328	0.894	114.861	28.228	0	0	17.309	0	-9.889
			1015.08	34.81	1	0	14.35	0.83	0.675	8.033	19.833	0.604	22.172	0.895	115.64	27.662	0	0	17.291	0	-12.36
			1016.08	34.81	1	0	14.126	0.818	0.668	7.951	19.703	0.598	22.013	0.895	116.42	27.097	0	0	17.273	0	-14.933
			1017.08	34.81	1	0	14.187	0.765	0.658	7.829	19.993	0.588	22.355	0.894	117.24	26.439	0	0	18.545	0	-15.048
			1018.08	11.183	1	0	13.561	0.756	0.646	7.69	19.439	0.575	21.848	0.89	117.763	26.027	0	0	17.939	0	-18.951
			1019.08	18.638	1	0	12.975	0.747	0.634	7.55	18.923	0.561	21.383	0.885	118.286	25.614	0	0	17.372	0	-22.841
			1020.08	47.598	1	0	11.745	0.771	0.622	7.406	17.509	0.547	19.921	0.879	118.271	25.883	0	0	15.228	0	-30.519
			1021.08	47.598	1	0	11.481	0.783	0.62	7.382	17.192	0.544	19.601	0.877	118.264	26.017	0	0	14.654	0	-32.135
			1022.08	24.831	1	0	11.481	0.783	0.62	7.382	17.192	0.544	19.601	0.877	118.264	26.017	0	0	14.654	0	-32.135
			1023.08	24.831	1	0	10.651	0.767	0.597	7.11	16.53	0.523	18.884	0.875	118.765	25.919	0	0	13.895	0	-37.063
			1024.08	24.831	1	0	10.014	0.73	0.563	6.703	16.421	0.492	18.776	0.875	119.35	25.739	0	0	13.718	0	-38.071
			1025.08	24.831	1	0	10.014	0.73	0.563	6.703	16.421	0.492	18.776	0.875	119.35	25.739	0	0	13.718	0	-38.071
			1026.08	24.831	1	0	8.905	0.689	0.434	5.168	18.846	0.382	21.429	0.879	120.171	25.595	0	0	12.932	0	-21.997
			1027.08	3.383	1	0	8.657	0.673	0.391	4.657	20.291	0.344	23.075	0.879	120.504	25.547	0	0	12.87	0	-13.881
			1028.08	3.383	1	0	8.412	0.657	0.348	4.145	22.099	0.306	25.136	0.879	120.837	25.499	0	0	12.809	0	-5.25
			1029.08	3.383	1	0	8.406	0.641	0.358	4.257	21.457	0.314	24.46	0.877	120.929	25.451	0	0	13.12	0	-7.942
			1030.08	3.383	1	0	8.296	0.625	0.354	4.215	21.329	0.31	24.338	0.876	121.02	25.403	0	0	13.279	0	-8.454
			1031.08	3.383	1	0	8.183	0.609	0.351	4.174	21.192	0.307	24.204	0.876	121.111	25.355	0	0	13.441	0	-9.017
			1032.08	3.383	1	0	8.227	0.61	0.349	4.154	21.416	0.306	24.418	0.877	121.207	25.341	0	0	13.484	0	-8.201
			1033.08	3.383	1	0	8.608	0.626	0.361	4.297	21.715	0.317	24.742	0.878	121.142	25.394	0	0	13.75	0	-6.87
			1034.08	6.136	1	0	8.793	0.642	0.369	4.389	21.771	0.324	24.796	0.878	121.077	25.447	0	0	13.698	0	-6.624
			1035.08	9.118	1	0	8.884	0.666	0.36	4.28	22.634	0.316	25.747	0.879	121.001	25.53	0	0	13.34	0	-2.931
			1036.08	9.118	1	0	8.893	0.69	0.347	4.129	23.561	0.305	26.769	0.88	120.924	25.614	0	0	12.888	0	0.765
			1037.08	9.118	1	0	8.995	0.726	0.347	4.136	23.896	0.306	27.111	0.881	120.207	26.271	0	0	12.39	0	3.609
			1038.08	9.118	1	0	9.089	0.762	0.348	4.142	24.202	0.307	27.419	0.883	119.49	26.928	0	0	11.929	0	6.24
			1039.08	14.623	1	0	9.239	0.781	0.351	4.182	24.417	0.31	27.646	0.883	119.203	27.169	0	0	11.832	0	7.499
			1040.08	14.623	1	0	9.258	0.834	0.349	4.156	24.739	0.309	27.95	0.885	118.056	28.242	0	0	11.103	0	10.952
			1041.08	13.19	1	0	9.613	0.888	0.356	4.237	25.308	0.316	28.544	0.887	117.882	28.438	0	0	10.821	0	12.894
			1042.08	50.924	1	0	9.878	0.961	0.36	4.286	25.841	0.32	29.074	0.889	117.255	29.072	0	0	10.278	0	15.565
			1043.08	50.924	1	0	10.527	1.034	0.384	4.575	25.912	0.342	29.092	0.891	116.58	29.706	0	0	10.182	0	16.775
			1044.08	50.924	1	0	11.164	1.107	0.409	4.863	25.944	0.365	29.073	0.892	115.904	30.34	0	0	10.088	0	17.859
			1045.08	28.846	1	0	11.788	1.179	0.433	5.152	25.946	0.387	29.027	0.894	115.229	30.973	0	0	9.995	0	18.841
			1046.08	28.846	1	0	11.955	1.191	0.439	5.228	25.94	0.393	28.999	0.895	114.663	31.496	0	0	10.037	0	19.864
			1047.08	31.885	1	0	12.128	1.203	0.446	5.307	25.94	0.399	28.978	0.895	114.096	32.018	0	0	10.084	0	20.878
			1048.08	31.885	1	0	12.345	1.204	0.449	5.344	26.224	0.402	29.263	0.896	113.888	32.206	0	0	10.253	0	21.987
			1049.08	31.885	1	0	12.57	1.205	0.452	5.381	26.52	0.405	29.56	0.897	113.679	32.394	0	0	10.428	0	23.103
			1050.08	31.885	1	0	13.037	1.186	0.452	5.385	27.459	0.406	30.609	0.897	113.983	32.053	0	0	10.991	0	24.974
			1051.08	25.806	1	0	13.242	1.167	0.451	5.37	27.948	0.404	31.166	0.897	114.287	31.711	0	0	11.348	0	25.628
			1052.08	25.806	1	0	13.46	1.148	0.45	5.354	28.467	0.403	31.758	0.896	114.591	31.37	0	0	11.729	0	26.321
			1053.08	25.806	1	0	13.789	1.156	0.459	5.469	28.565	0.411	31.941	0.894	114.347	31.493	0	0	11.924	0	26.926
			1054.08	25.806	1	0	14.129	1.165	0.469	5.583	28.683	0.418	32.143	0.892	114.103	31.616	0	0	12.126	0	27.564
			1055.08	25.806	1	0	14.315	1.181	0.475	5.66	28.683	0.423	32.203	0.891	114.02	31.688	0	0	12.119	0	27.776
			1056.08	32.114	1	0	14.544	1.198	0.483	5.747	28.717	0.43	32.271	0.89	114.062	31.656	0	0	12.143	0	27.801
			1057.08	32.114	1	0	14.521	1.213	0.484	5.761	28.623	0.43	32.233	0.888	113.853	31.832	0	0	11.971	0	28.008
			1058.08	46.508	1	0	14.265	1.224	0.467	5.563	29.128	0.416	32.729	0.89	113.843	31.881	0	0	11.65	0	29.086
			1059.08	46.508	1	0	13.87	1.216	0.445	5.295	29.749	0.397	33.356	0.892	113.806	31.86	0	0	11.408	0	30.319
			1060.08	46.508	1	0	13.649	1.207	0.425	5.064	30.598	0.38	34.247	0.893	113.769	31.839	0	0	11.306	0	32
			1061.08	14.796	1	0	13.671	1.22	0.423	5.033	30.851	0.379	34.458	0.895	113.88	31.788	0	0	11.207	0	32.26
			1062.08	15.082	1	0	13.59	1.211	0.416	4.948	31.188	0.372	34.822	0.896	113.842	31.766	0	0	11.222	0	32.906
			1063.08	8.889	1	0	13.32	1.165	0.403	4.795	31.48	0.359	35.271	0.893	113.653	31.744	0	0	11.434	0	33.786
			1064.08	8.889	1	0	13.238	1.159	0.398	4.734	31.681	0.355	35.499	0.892	113.755	31.656	0	0	11.424	0	34.043
			1065.08	6.824	1	0	12.933	1.132	0.386	4.599	31.821	0.344	35.73	0.891	113.798	31.536	0	0	11.422	0	34.296
			1066.08	6.824	1	0	12.628	1.106	0.375	4.464	31.969	0.333	35.976	0.889	113.842	31.416	0	0	11.419	0	34.569
			1067.08	6.824	1	0	12.292	1.079	0.365	4.351	31.885	0.324	35.951	0.887	113.885	31.296	0	0	11.387	0	34.381
			1068.08	26.15	1	0	11.957	1.053	0.356	4.238	31.802	0.315	35.93	0.885	113.928	31.176	0	0	11.355	0	34.197
			1069.08	26.15	1	0	11.625	1.027	0.346	4.125	31.72	0.306	35.914	0.883	113.971	31.056	0	0	11.324	0	34.02
			1070.08	26.15	1	0	11.294	1	0.337	4.012	31.638	0.297	35.903	0.881	114.014	30.936	0	0	11.293	0	33.848
			1071.08	21.448	1	0	11.208	0.958	0.349	4.159	30.206	0.301	35.059	0.862	113.187	31.183	0	0	11.693	0	32.915
			1072.08	21.448	1	0	11.208	0.958	0.349	4.159	30.206	0.301	35.059	0.862	113.187	31.183	0	0	11.693	0	32.915
			1073.08	21.448	1	0	11.107	0.918	0.357	4.247	29.235	0.303	34.366	0.851	112.736	31.308	0	0	12.099	0	31.979
			1074.08	10.839	1	0	10.576	0.855	0.344	4.092	28.751	0.289	34.195	0.841	112.499	31.279	0	0	12.369	0	31.725
			1075.08	16.459	1	0	10.02	0.792	0.331	3.938	28.153	0.275	33.915	0.83	112.261	31.25	0	0	12.651	0	31.248
			1076.08	16.459	1	0	9.471	0.729	0.322	3.833	27.154	0.262	33.428	0.812	111.611	31.308	0	0	12.989	0	30.505
			1077.08	16.459	1	0	9.509	0.729	0.327	3.889	26.873	0.263	33.337	0.806	111.23	31.394	0	0	13.039	0	30.485
			1078.08	16.459	1	0	9.509	0.729	0.327	3.889	26.873	0.263	33.337	0.806	111.23	31.394	0	0	13.039	0	30.485
			1079.08	12.387	1	0	9.51	0.756	0.342	4.069	25.762	0.272	32.365	0.796	109.285	32.301	0	0	12.58	0	30.185
			1080.08	12.387	1	0	9.571	0.769	0.351	4.184	25.249	0.278	31.891	0.792	108.139	32.754	0	0	12.442	0	30.02
			1081.08	9.462	1	0	9.63	0.783	0.361	4.299	24.759	0.284	31.432	0.788	106.992	33.207	0	0	12.306	0	29.861
			1082.08	9.462	1	0	9.689	0.796	0.371	4.414	24.291	0.291	30.988	0.784	105.846	33.661	0	0	12.173	0	29.707
			1083.08	9.462	1	0	9.571	0.78	0.369	4.396	24.062	0.288	30.892	0.779	105.265	33.634	0	0	12.267	0	29.482
			1084.08	9.462	1	0	9.241	0.757	0.361	4.299	23.695	0.28	30.565	0.775	104.795	33.495	0	0	12.205	0	28.594
			1085.08	34.351	1	0	8.896	0.734	0.353	4.199	23.3	0.272	30.201	0.771	104.709	33.356	0	0	12.121	0	27.607
			1086.08	44.845	1	0	8.72	0.726	0.348	4.141	23.133	0.268	29.981	0.772	104.801	33.271	0	0	12.011	0	26.992
			1087.08	44.845	1	0	8.351	0.688	0.341	4.063	22.475	0.261	29.386	0.765	104.536	33.078	0	0	12.142	0	25.367
			1088.08	24.143	1	0	8.077	0.665	0.336	3.995	22.04	0.255	28.949	0.761	104.45	32.939	0	0	12.153	0	24.136
			1089.08	24.143	1	0	8.005	0.662	0.336	4.001	21.806	0.256	28.675	0.76	104.392	32.871	0	0	12.092	0	23.372
			1090.08	23.111	1	0	7.834	0.659	0.333	3.967	21.512	0.253	28.344	0.759	104.335	32.804	0	0	11.88	0	22.454
			1091.08	23.111	1	0	7.718	0.656	0.331	3.935	21.359	0.251	28.129	0.759	104.27	32.809	0	0	11.759	0	21.939
			1092.08	23.111	1	0	7.571	0.656	0.329	3.919	21.04	0.249	27.766	0.758	103.838	32.816	0	0	11.537	0	21.045
			1093.08	20.358	1	0	7.482	0.649	0.328	3.901	20.865	0.246	27.746	0.752	103.486	32.593	0	0	11.524	0	20.581
			1094.08	23.455	1	0	7.481	0.637	0.324	3.861	21.038	0.243	28.045	0.75	103.715	32.38	0	0	11.751	0	20.947
			1095.08	23.455	1	0	7.514	0.627	0.325	3.864	21.082	0.243	28.208	0.747	103.673	32.224	0	0	11.983	0	21.071
			1096.08	23.455	1	0	7.648	0.627	0.337	4.017	20.641	0.25	27.869	0.741	103.144	32.338	0	0	12.201	0	20.439
			1097.08	23.455	1	0	7.852	0.627	0.349	4.159	20.469	0.257	27.84	0.735	102.615	32.452	0	0	12.53	0	20.58
			1098.08	23.455	1	0	8.067	0.626	0.361	4.3	20.337	0.264	27.85	0.73	102.085	32.565	0	0	12.878	0	20.823
			1099.08	12.215	1	0	8.295	0.628	0.373	4.444	20.242	0.271	27.93	0.725	101.584	32.695	0	0	13.209	0	21.266
			1100.08	11.641	1	0	8.551	0.63	0.387	4.605	20.14	0.278	28	0.719	101.083	32.825	0	0	13.583	0	21.681
			1101.08	11.641	1	0	8.43	0.605	0.386	4.594	19.823	0.276	27.74	0.715	101.009	32.684	0	0	13.945	0	20.788
			1102.08	11.641	1	0	8.207	0.579	0.378	4.505	19.594	0.268	27.624	0.709	100.939	32.542	0	0	14.163	0	20.249
			1103.08	11.641	1	0	7.977	0.554	0.371	4.416	19.335	0.261	27.473	0.704	100.869	32.401	0	0	14.387	0	19.612
			1104.08	11.641	1	0	7.99	0.551	0.375	4.465	19.138	0.263	27.326	0.7	100.593	32.408	0	0	14.494	0	19.249
			1105.08	11.641	1	0	7.973	0.55	0.377	4.483	19.017	0.263	27.28	0.697	100.331	32.447	0	0	14.497	0	19.203
			1106.08	14.222	1	0	7.971	0.549	0.379	4.512	18.885	0.263	27.217	0.694	100.099	32.487	0	0	14.527	0	19.115
			1107.08	14.05	1	0	8.113	0.553	0.395	4.702	18.458	0.273	26.704	0.691	99.871	32.531	0	0	14.67	0	17.84
			1108.08	11.469	1	0	8.243	0.557	0.409	4.866	18.14	0.282	26.334	0.689	99.644	32.575	0	0	14.793	0	16.908
			1109.08	12.846	1	0	8.419	0.559	0.424	5.049	17.863	0.291	26.016	0.687	99.463	32.598	0	0	15.059	0	16.06
			1110.08	12.846	1	0	8.559	0.562	0.437	5.197	17.654	0.299	25.787	0.685	99.621	32.628	0	0	15.227	0	15.458
			1111.08	35.211	1	0	8.726	0.565	0.452	5.385	17.378	0.309	25.456	0.683	99.778	32.658	0	0	15.44	0	14.545
			1112.08	30.623	1	0	8.883	0.566	0.468	5.571	17.104	0.319	25.085	0.682	100.017	32.649	0	0	15.708	0	13.407
			1113.08	30.623	1	0	8.836	0.561	0.47	5.594	16.927	0.32	24.885	0.68	100.26	32.601	0	0	15.759	0	12.7
			1114.08	30.853	1	0	8.998	0.561	0.485	5.771	16.708	0.329	24.589	0.68	100.507	32.591	0	0	16.034	0	11.748
			1115.08	33.548	1	0	9.443	0.569	0.503	5.994	16.911	0.343	24.841	0.681	100.68	32.677	0	0	16.592	0	12.704
			1116.08	32.688	1	0	10.105	0.582	0.527	6.274	17.329	0.36	25.339	0.684	100.493	32.781	0	0	17.367	0	14.41
			1117.08	31.541	1	0	10.603	0.59	0.542	6.45	17.711	0.371	25.869	0.685	100.289	32.865	0	0	17.984	0	16.118
			1118.08	31.541	1	0	10.996	0.593	0.553	6.585	18.003	0.378	26.34	0.683	100.046	32.936	0	0	18.542	0	17.583
			1119.08	31.541	1	0	11.532	0.604	0.565	6.724	18.524	0.386	27.092	0.684	99.771	33.102	0	0	19.083	0	19.907
			1120.08	26.838	1	0	12.112	0.616	0.577	6.87	19.079	0.395	27.894	0.684	99.495	33.267	0	0	19.677	0	22.237
			1121.08	27.469	1	0	12.729	0.627	0.589	7.016	19.67	0.403	28.749	0.684	99.219	33.433	0	0	20.31	0	24.567
			1122.08	51.498	1	0	13.807	0.651	0.621	7.393	20.322	0.427	29.559	0.687	99.166	33.526	0	0	21.201	0	26.55
			1123.08	47.598	1	0	15.034	0.676	0.656	7.804	21.033	0.453	30.45	0.691	99.32	33.62	0	0	22.248	0	28.605
			1124.08	47.598	1	0	15.469	0.695	0.678	8.071	20.978	0.471	30.191	0.695	99.373	33.862	0	0	22.259	0	28.462
			1125.08	45.534	1	0	15.854	0.714	0.7	8.328	20.887	0.489	29.891	0.699	99.212	34.104	0	0	22.2	0	28.22
			1126.08	51.612	1	0	16.238	0.733	0.721	8.585	20.797	0.507	29.609	0.702	99.051	34.347	0	0	22.142	0	28
			1127.08	51.154	1	0	16.103	0.743	0.717	8.534	20.769	0.506	29.43	0.706	99.401	34.311	0	0	21.677	0	27.542
			1128.08	49.032	1	0	16.469	0.789	0.73	8.694	20.951	0.522	29.282	0.715	99.982	34.383	0	0	20.887	0	27.283
			1129.08	44.387	1	0	17.032	0.81	0.755	8.983	21.012	0.545	29.072	0.723	100.243	34.402	0	0	21.04	0	26.812
			1130.08	44.387	1	0	17.412	0.824	0.769	9.158	21.097	0.561	28.93	0.729	100.574	34.378	0	0	21.128	0	26.421
			1131.08	37.964	1	0	17.412	0.824	0.769	9.158	21.097	0.561	28.93	0.729	100.574	34.378	0	0	21.128	0	26.421
			1132.08	37.964	1	0	17.737	0.841	0.783	9.324	21.138	0.576	28.766	0.735	100.883	34.392	0	0	21.092	0	26.034
			1133.08	31.828	1	0	18.39	0.867	0.807	9.611	21.307	0.603	28.543	0.746	101.737	34.282	0	0	21.22	0	25.262
			1134.08	32.688	1	0	18.735	0.879	0.82	9.766	21.384	0.617	28.432	0.752	102.164	34.227	0	0	21.304	0	24.866
			1135.08	32.688	1	0	19.26	0.894	0.832	9.909	21.689	0.631	28.589	0.759	102.591	34.16	0	0	21.555	0	25.093
			1136.08	68.759	1	0	19.785	0.908	0.844	10.052	21.987	0.646	28.739	0.765	103.018	34.092	0	0	21.798	0	25.297
			1137.08	73.462	1	0	19.806	0.908	0.837	9.961	22.21	0.646	28.79	0.771	103.507	33.98	0	0	21.812	0	25.215
			1138.08	50.007	1	0	19.911	0.908	0.833	9.916	22.431	0.648	28.836	0.778	103.996	33.867	0	0	21.918	0	25.12
			1139.08	50.007	1	0	20.035	0.908	0.828	9.854	22.711	0.65	28.901	0.786	104.447	33.771	0	0	22.076	0	25.102
			1140.08	50.007	1	0	20.136	0.905	0.822	9.781	22.993	0.652	28.988	0.793	104.886	33.668	0	0	22.239	0	25.126
			1141.08	27.871	1	0	20.263	0.908	0.818	9.742	23.234	0.656	28.971	0.802	105.301	33.606	0	0	22.316	0	24.964
			1142.08	42.15	1	0	20.36	0.913	0.815	9.706	23.441	0.661	28.93	0.81	105.632	33.584	0	0	22.294	0	24.814
			1143.08	42.15	1	0	20.442	0.912	0.814	9.695	23.56	0.663	28.936	0.814	105.785	33.571	0	0	22.409	0	24.807
			1144.08	72.601	1	0	20.409	0.911	0.804	9.573	23.818	0.66	29.005	0.821	106.263	33.443	0	0	22.409	0	24.74
			1145.08	58.838	1	0	20.429	0.909	0.798	9.5	24.024	0.66	29.048	0.827	106.706	33.331	0	0	22.471	0	24.64
			1146.08	56.716	1	0	20.655	0.918	0.801	9.53	24.229	0.67	28.969	0.836	107.217	33.32	0	0	22.495	0	24.407
			1147.08	50.58	1	0	20.812	0.921	0.801	9.537	24.4	0.675	28.969	0.842	107.546	33.308	0	0	22.592	0	24.376
			1148.08	53.964	1	0	20.754	0.916	0.796	9.473	24.489	0.672	28.996	0.845	107.702	33.267	0	0	22.646	0	24.377
			1149.08	53.964	1	0	21.009	0.915	0.798	9.503	24.708	0.678	29.088	0.849	108.125	33.148	0	0	22.962	0	24.378
			1150.08	47.541	1	0	21.012	0.913	0.795	9.463	24.813	0.679	29.06	0.854	108.547	33.03	0	0	23.004	0	24.094
			1151.08	48.057	1	0	21.014	0.912	0.791	9.422	24.92	0.679	29.033	0.858	108.969	32.911	0	0	23.046	0	23.809
			1152.08	38.48	1	0	20.937	0.918	0.778	9.268	25.254	0.674	29.152	0.866	109.297	32.867	0	0	22.798	0	23.995
			1153.08	41.003	1	0	21	0.925	0.769	9.154	25.655	0.673	29.305	0.875	109.631	32.823	0	0	22.705	0	24.258
			1154.08	38.652	1	0	21.286	0.946	0.773	9.198	25.919	0.681	29.402	0.882	109.796	32.86	0	0	22.493	0	24.498
			1155.08	34.982	1	0	21.287	0.952	0.766	9.12	26.152	0.68	29.446	0.888	110.079	32.823	0	0	22.36	0	24.517
			1156.08	45.992	1	0	21.369	0.958	0.762	9.076	26.392	0.682	29.484	0.895	110.35	32.786	0	0	22.314	0	24.521
			1157.08	45.992	1	0	21.566	0.946	0.757	9.017	26.787	0.681	29.774	0.9	110.775	32.603	0	0	22.798	0	24.884
			1158.08	45.132	1	0	21.51	0.921	0.744	8.861	27.143	0.673	30.002	0.905	111.232	32.35	0	0	23.347	0	24.999
			1159.08	30.795	1	0	21.609	0.898	0.734	8.735	27.613	0.668	30.343	0.91	111.652	32.111	0	0	24.066	0	25.383
			1160.08	33.376	1	0	21.242	0.874	0.707	8.419	28.115	0.649	30.62	0.918	112.11	31.872	0	0	24.292	0	25.606
			1161.08	41.003	1	0	21.026	0.857	0.688	8.194	28.552	0.637	30.856	0.925	112.5	31.674	0	0	24.527	0	25.795
			1162.08	38.939	1	0	20.923	0.851	0.678	8.075	28.818	0.631	30.968	0.931	112.707	31.593	0	0	24.581	0	25.902
			1163.08	36.358	1	0	20.662	0.827	0.656	7.814	29.346	0.616	31.26	0.939	113.166	31.347	0	0	24.992	0	26.122
			1164.08	36.358	1	0	20.45	0.813	0.64	7.622	29.741	0.605	31.455	0.945	113.442	31.217	0	0	25.14	0	26.321
			1165.08	26.666	1	0	20.235	0.8	0.624	7.43	30.152	0.595	31.653	0.953	113.718	31.087	0	0	25.29	0	26.52
			1166.08	26.666	1	0	20.084	0.793	0.617	7.349	30.237	0.59	31.648	0.955	113.834	31.034	0	0	25.331	0	26.424
			1167.08	45.648	1	0	19.842	0.776	0.604	7.191	30.476	0.58	31.737	0.96	114.106	30.878	0	0	25.576	0	26.347
			1168.08	56.544	1	0	19.772	0.767	0.596	7.1	30.731	0.575	31.85	0.965	114.309	30.763	0	0	25.786	0	26.381
			1169.08	56.544	1	0	18.063	0.77	0.581	6.911	28.851	0.567	29.524	0.977	114.317	30.797	0	0	23.443	0	21.216
			1170.08	38.365	1	0	16.6	0.775	0.566	6.738	27.212	0.559	27.558	0.987	114.362	30.814	0	0	21.406	0	16.132
			1171.08	43.354	1	0	16.376	0.763	0.556	6.619	27.29	0.549	27.649	0.987	114.458	30.643	0	0	21.467	0	16.057
			1172.08	19.154	1	0	16.052	0.746	0.54	6.427	27.502	0.533	27.853	0.987	114.578	30.432	0	0	21.532	0	16.215
			1173.08	18.81	1	0	15.727	0.728	0.524	6.234	27.724	0.517	28.066	0.988	114.698	30.221	0	0	21.597	0	16.388
			1174.08	23.398	1	0	15.407	0.714	0.512	6.09	27.758	0.504	28.18	0.985	114.535	30.161	0	0	21.573	0	16.61
			1175.08	25.29	1	0	15.25	0.707	0.508	6.053	27.619	0.499	28.165	0.981	114.098	30.212	0	0	21.569	0	16.701
			1176.08	25.29	1	0	15.066	0.697	0.504	5.998	27.5	0.492	28.169	0.976	113.832	30.202	0	0	21.617	0	16.72
			1177.08	25.29	1	0	14.812	0.676	0.505	6.012	26.9	0.483	28.129	0.956	113.216	30.197	0	0	21.905	0	16.663
			1178.08	25.29	1	0	14.812	0.676	0.505	6.012	26.9	0.483	28.129	0.956	113.216	30.197	0	0	21.905	0	16.663
			1179.08	25.29	1	0	14.74	0.667	0.507	6.039	26.618	0.48	28.103	0.947	112.868	30.226	0	0	22.095	0	16.682
			1180.08	25.29	1	0	14.766	0.666	0.516	6.141	26.218	0.483	28.004	0.936	112.396	30.346	0	0	22.171	0	16.677
			1181.08	25.29	1	0	15.219	0.661	0.551	6.556	25.295	0.505	27.578	0.917	111.453	30.605	0	0	23.028	0	16.096
			1182.08	25.29	1	0	15.007	0.637	0.552	6.572	24.794	0.503	27.205	0.911	111.141	30.603	0	0	23.57	0	15.126
			1183.08	13.763	1	0	14.646	0.612	0.547	6.517	24.309	0.495	26.857	0.905	110.83	30.6	0	0	23.912	0	14.204
			1184.08	13.534	1	0	14.274	0.588	0.543	6.461	23.796	0.488	26.476	0.899	110.518	30.598	0	0	24.264	0	13.163
			1185.08	17.892	1	0	14.413	0.589	0.563	6.708	23.146	0.499	26.148	0.885	110.077	30.72	0	0	24.475	0	12.462
			1186.08	18.122	1	0	14.491	0.589	0.581	6.921	22.559	0.507	25.869	0.872	109.647	30.842	0	0	24.581	0	11.892
			1187.08	18.122	1	0	14.954	0.606	0.607	7.23	22.346	0.525	25.855	0.864	109.151	31.068	0	0	24.693	0	12.296
			1188.08	24.315	1	0	15.43	0.622	0.634	7.542	22.162	0.543	25.854	0.857	108.681	31.293	0	0	24.82	0	12.737
			1189.08	25.462	1	0	15.752	0.637	0.656	7.806	21.911	0.558	25.758	0.851	108.247	31.545	0	0	24.733	0	12.943
			1190.08	25.462	1	0	16.021	0.652	0.675	8.042	21.681	0.57	25.68	0.844	107.774	31.797	0	0	24.572	0	13.204
			1191.08	41.806	1	0	16.079	0.655	0.681	8.109	21.587	0.573	25.662	0.841	107.539	31.879	0	0	24.549	0	13.314
			1192.08	40.2	1	0	16.158	0.653	0.679	8.082	21.76	0.572	25.837	0.842	107.661	31.832	0	0	24.744	0	13.75
			1193.08	40.2	1	0	15.889	0.661	0.684	8.139	21.27	0.571	25.483	0.835	107.069	32.042	0	0	24.044	0	13.098
			1194.08	51.154	1	0	15.754	0.666	0.684	8.148	21.082	0.569	25.349	0.832	106.693	32.221	0	0	23.648	0	13.051
			1195.08	59.297	1	0	15.888	0.671	0.697	8.293	20.906	0.578	25.197	0.83	106.316	32.401	0	0	23.661	0	12.946
			1196.08	53.964	1	0	16.252	0.685	0.706	8.404	21.141	0.587	25.417	0.832	106.338	32.473	0	0	23.727	0	13.734
			1197.08	47.942	1	0	16.619	0.704	0.726	8.641	21.075	0.602	25.392	0.83	105.971	32.686	0	0	23.615	0	14.048
			1198.08	48.573	1	0	16.812	0.714	0.738	8.785	20.997	0.611	25.343	0.829	105.708	32.839	0	0	23.532	0	14.186
			1199.08	48.573	1	0	18.435	0.713	0.757	9.007	22.453	0.622	27.29	0.823	105.627	32.849	0	0	25.862	0	19.769
			1200.08	74.035	1	0	20.583	0.712	0.78	9.291	24.301	0.64	29.65	0.82	105.602	32.835	0	0	28.889	0	25.505
			1201.08	74.035	1	0	21.176	0.729	0.804	9.576	24.305	0.663	29.5	0.824	105.546	33.002	0	0	29.039	0	25.446
			1202.08	63.885	1	0	21.719	0.745	0.823	9.798	24.406	0.682	29.451	0.829	105.527	33.169	0	0	29.16	0	25.614
			1203.08	63.885	1	0	22.206	0.76	0.839	9.988	24.518	0.699	29.442	0.833	105.509	33.336	0	0	29.203	0	25.867
			1204.08	61.533	1	0	22.753	0.777	0.856	10.192	24.659	0.716	29.49	0.836	105.713	33.413	0	0	29.301	0	26.088
			1205.08	59.354	1	0	23.294	0.793	0.874	10.404	24.771	0.734	29.505	0.84	106.033	33.489	0	0	29.387	0	26.231
			1206.08	35.039	1	0	23.723	0.807	0.888	10.568	24.869	0.749	29.484	0.843	106.277	33.559	0	0	29.399	0	26.284
			1207.08	35.039	1	0	23.96	0.817	0.892	10.624	25.009	0.758	29.445	0.849	106.69	33.522	0	0	29.325	0	26.112
			1208.08	19.899	1	0	24.139	0.827	0.896	10.662	25.129	0.765	29.401	0.855	107.041	33.515	0	0	29.19	0	25.98
			1209.08	26.552	1	0	24.318	0.837	0.899	10.7	25.246	0.773	29.355	0.86	107.391	33.508	0	0	29.057	0	25.844
			1210.08	46.222	1	0	24.235	0.84	0.889	10.578	25.456	0.769	29.408	0.866	107.89	33.406	0	0	28.864	0	25.776
			1211.08	56.487	1	0	24.065	0.844	0.874	10.408	25.699	0.761	29.505	0.871	108.389	33.294	0	0	28.522	0	25.791
			1212.08	60.673	1	0	23.962	0.848	0.863	10.274	25.933	0.756	29.597	0.876	108.886	33.183	0	0	28.262	0	25.79
			1213.08	46.853	1	0	23.76	0.85	0.855	10.182	25.95	0.752	29.524	0.879	109.127	33.236	0	0	27.962	0	25.717
			1214.08	46.853	1	0	23.41	0.852	0.845	10.056	25.892	0.745	29.369	0.882	109.369	33.29	0	0	27.489	0	25.452
			1215.08	55.971	1	0	23.071	0.853	0.834	9.929	25.846	0.738	29.225	0.884	109.61	33.343	0	0	27.031	0	25.212
			1216.08	60.444	1	0	22.944	0.856	0.821	9.768	26.132	0.731	29.315	0.891	109.902	33.315	0	0	26.808	0	25.364
			1217.08	51.268	1	0	22.771	0.858	0.806	9.59	26.422	0.724	29.399	0.899	110.195	33.287	0	0	26.534	0	25.504
			1218.08	46.566	1	0	22.482	0.856	0.789	9.398	26.614	0.714	29.411	0.905	110.392	33.306	0	0	26.265	0	25.569
			1219.08	54.824	1	0	22.369	0.854	0.778	9.265	26.858	0.71	29.459	0.912	110.585	33.324	0	0	26.201	0	25.718
			1220.08	57.003	1	0	22.427	0.853	0.775	9.232	27.022	0.713	29.371	0.92	110.759	33.317	0	0	26.3	0	25.506
			1221.08	50.064	1	0	22.325	0.849	0.767	9.129	27.194	0.71	29.389	0.925	110.978	33.243	0	0	26.292	0	25.42
			1222.08	50.064	1	0	22.51	0.86	0.775	9.23	27.143	0.72	29.21	0.929	110.925	33.406	0	0	26.165	0	25.275
			1223.08	45.878	1	0	22.607	0.869	0.781	9.294	27.091	0.727	29.113	0.931	110.947	33.502	0	0	26.009	0	25.203
			1224.08	45.878	1	0	23.227	0.878	0.797	9.487	27.289	0.742	29.303	0.931	110.968	33.598	0	0	26.451	0	25.8
			1225.08	32.917	1	0	23.723	0.885	0.809	9.633	27.463	0.754	29.467	0.932	111.132	33.596	0	0	26.818	0	26.161
			1226.08	33.949	1	0	23.64	0.894	0.806	9.594	27.494	0.753	29.438	0.934	111.271	33.632	0	0	26.451	0	26.136
			1227.08	33.949	1	0	23.468	0.889	0.799	9.513	27.518	0.749	29.371	0.937	111.412	33.627	0	0	26.404	0	25.987
			1228.08	34.236	1	0	23.207	0.872	0.785	9.341	27.675	0.738	29.416	0.941	111.772	33.442	0	0	26.617	0	25.794
			1229.08	29.706	1	0	23	0.863	0.774	9.217	27.78	0.73	29.449	0.943	112.024	33.32	0	0	26.643	0	25.669
			1230.08	29.706	1	0	22.969	0.869	0.771	9.18	27.867	0.729	29.465	0.946	112.103	33.373	0	0	26.44	0	25.789
			1231.08	50.007	1	0	22.832	0.873	0.763	9.085	27.997	0.723	29.569	0.947	112.124	33.45	0	0	26.158	0	26.156
			1232.08	47.426	1	0	22.654	0.877	0.753	8.96	28.177	0.714	29.722	0.948	112.136	33.526	0	0	25.833	0	26.632
			1233.08	35.211	1	0	22.474	0.879	0.745	8.873	28.232	0.707	29.783	0.948	112.105	33.605	0	0	25.574	0	26.906
			1234.08	43.928	1	0	22.382	0.881	0.742	8.829	28.259	0.703	29.809	0.948	112.074	33.685	0	0	25.415	0	27.099
			1235.08	56.602	1	0	22.21	0.875	0.732	8.709	28.416	0.695	29.905	0.95	112.115	33.677	0	0	25.391	0	27.313
			1236.08	49.72	1	0	21.987	0.863	0.715	8.513	28.752	0.684	30.055	0.957	112.192	33.661	0	0	25.472	0	27.634
			1237.08	44.329	1	0	21.915	0.86	0.71	8.451	28.861	0.681	30.071	0.96	112.177	33.673	0	0	25.492	0	27.698
			1238.08	47.655	1	0	21.922	0.856	0.708	8.424	28.954	0.681	30.067	0.963	112.22	33.653	0	0	25.598	0	27.661
			1239.08	47.655	1	0	21.96	0.855	0.71	8.456	28.892	0.684	29.983	0.964	112.187	33.687	0	0	25.685	0	27.539
			1240.08	40.716	1	0	22.112	0.853	0.718	8.549	28.77	0.692	29.86	0.963	112.124	33.728	0	0	25.922	0	27.342
			1241.08	44.731	1	0	22.317	0.857	0.728	8.662	28.668	0.7	29.779	0.963	112.093	33.761	0	0	26.037	0	27.212
			1242.08	35.842	1	0	22.594	0.861	0.74	8.812	28.54	0.712	29.672	0.962	112.062	33.795	0	0	26.234	0	27.025
			1243.08	28.903	1	0	22.933	0.865	0.753	8.959	28.5	0.724	29.634	0.962	112.187	33.711	0	0	26.507	0	26.785
			1244.08	41.462	1	0	23.369	0.868	0.766	9.121	28.534	0.738	29.637	0.963	112.242	33.68	0	0	26.918	0	26.73
			1245.08	42.322	1	0	23.818	0.871	0.78	9.282	28.584	0.752	29.657	0.964	112.297	33.649	0	0	27.343	0	26.713
			1246.08	42.322	1	0	23.851	0.862	0.781	9.292	28.571	0.753	29.601	0.965	112.381	33.605	0	0	27.673	0	26.529
			1247.08	38.709	1	0	23.758	0.844	0.772	9.193	28.723	0.747	29.693	0.967	112.585	33.457	0	0	28.163	0	26.51
			1248.08	40.258	1	0	23.737	0.833	0.769	9.154	28.795	0.744	29.757	0.968	112.789	33.308	0	0	28.513	0	26.409
			1249.08	37.448	1	0	23.51	0.821	0.761	9.054	28.806	0.736	29.758	0.968	112.997	33.159	0	0	28.621	0	26.166
			1250.08	42.322	1	0	23.26	0.817	0.75	8.933	28.873	0.725	29.886	0.966	113.081	33.099	0	0	28.471	0	26.353
			1251.08	36.415	1	0	23.192	0.816	0.748	8.907	28.871	0.722	29.903	0.965	113.05	33.113	0	0	28.409	0	26.419
			1252.08	41.06	1	0	22.449	0.812	0.733	8.722	28.529	0.706	29.595	0.964	113.126	33.055	0	0	27.644	0	25.627
			1253.08	42.035	1	0	22.041	0.816	0.727	8.657	28.229	0.7	29.319	0.963	112.975	33.178	0	0	27.024	0	25.208
			1254.08	50.465	1	0	22.185	0.819	0.738	8.79	27.991	0.708	29.175	0.959	112.825	33.301	0	0	27.082	0	25.089
			1255.08	46.394	1	0	22.176	0.818	0.739	8.801	27.943	0.708	29.189	0.957	112.794	33.334	0	0	27.124	0	25.185
			1256.08	50.236	1	0	22.303	0.813	0.745	8.866	27.884	0.711	29.218	0.954	112.787	33.329	0	0	27.417	0	25.251
			1257.08	55.569	1	0	22.389	0.811	0.75	8.93	27.788	0.714	29.19	0.952	112.748	33.359	0	0	27.591	0	25.244
			1258.08	55.569	1	0	22.511	0.821	0.76	9.048	27.6	0.721	29.089	0.949	112.497	33.564	0	0	27.417	0	25.359
			1259.08	53.046	1	0	22.694	0.825	0.768	9.146	27.533	0.728	29.071	0.947	112.312	33.675	0	0	27.509	0	25.51
			1260.08	53.046	1	0	22.718	0.815	0.77	9.17	27.466	0.728	29.05	0.945	112.302	33.617	0	0	27.866	0	25.376
			1261.08	51.498	1	0	22.808	0.81	0.778	9.256	27.306	0.733	28.948	0.943	112.279	33.605	0	0	28.163	0	25.125
			1262.08	33.089	1	0	22.886	0.804	0.784	9.334	27.157	0.738	28.855	0.941	112.256	33.594	0	0	28.45	0	24.895
			1263.08	29.476	1	0	23.008	0.805	0.792	9.424	27.045	0.743	28.805	0.939	112.168	33.601	0	0	28.578	0	24.79
			1264.08	29.476	1	0	23.104	0.806	0.798	9.505	26.926	0.748	28.751	0.937	112.08	33.608	0	0	28.673	0	24.671
			1265.08	39.168	1	0	23.148	0.804	0.801	9.536	26.887	0.749	28.76	0.935	112.038	33.582	0	0	28.773	0	24.649
			1266.08	39.168	1	0	23.082	0.803	0.8	9.526	26.833	0.747	28.755	0.933	111.996	33.557	0	0	28.738	0	24.595
			1267.08	22.021	1	0	23.172	0.808	0.807	9.602	26.737	0.749	28.79	0.929	111.852	33.64	0	0	28.679	0	24.819
			1268.08	34.695	1	0	23.125	0.811	0.807	9.605	26.681	0.746	28.84	0.925	111.757	33.703	0	0	28.527	0	25.045
			1269.08	67.555	1	0	23.065	0.813	0.807	9.602	26.628	0.743	28.894	0.922	111.662	33.765	0	0	28.359	0	25.28
			1270.08	49.204	1	0	22.997	0.815	0.804	9.573	26.634	0.74	28.936	0.92	111.657	33.769	0	0	28.223	0	25.38
			1271.08	50.523	1	0	22.923	0.828	0.803	9.561	26.611	0.738	28.97	0.919	111.59	33.833	0	0	27.674	0	25.549
			1272.08	54.193	1	0	22.806	0.836	0.801	9.533	26.571	0.734	28.973	0.917	111.453	33.905	0	0	27.288	0	25.671
			1273.08	53.447	1	0	22.559	0.83	0.793	9.444	26.517	0.726	28.978	0.915	111.297	33.98	0	0	27.184	0	25.826
			1274.08	43.641	1	0	22.244	0.822	0.784	9.335	26.436	0.715	28.985	0.912	111.116	34.107	0	0	27.052	0	26.08
			1275.08	45.017	1	0	21.939	0.817	0.771	9.184	26.49	0.702	29.122	0.91	111.037	34.158	0	0	26.855	0	26.491
			1276.08	55.168	1	0	21.799	0.814	0.766	9.123	26.489	0.695	29.197	0.907	111.05	34.128	0	0	26.796	0	26.618
			1277.08	53.964	1	0	21.519	0.811	0.754	8.975	26.573	0.683	29.351	0.905	110.894	34.229	0	0	26.528	0	27.143
			1278.08	52.071	1	0	21.577	0.818	0.761	9.059	26.413	0.686	29.279	0.902	110.685	34.351	0	0	26.389	0	27.181
			1279.08	52.415	1	0	21.61	0.824	0.767	9.13	26.264	0.69	29.204	0.899	110.477	34.474	0	0	26.22	0	27.21
			1280.08	42.035	1	0	21.642	0.831	0.773	9.2	26.116	0.693	29.128	0.897	110.268	34.596	0	0	26.053	0	27.238
			1281.08	40.946	1	0	21.94	0.852	0.787	9.371	26.04	0.704	29.095	0.895	110.117	34.726	0	0	25.755	0	27.348
			1282.08	47.713	1	0	22.361	0.873	0.807	9.611	25.922	0.721	29.013	0.893	109.966	34.855	0	0	25.614	0	27.344
			1283.08	41.519	1	0	22.988	0.875	0.82	9.766	26.23	0.733	29.361	0.893	109.942	34.889	0	0	26.261	0	28.181
			1284.08	41.519	1	0	23.412	0.872	0.826	9.828	26.538	0.739	29.664	0.895	110.079	34.802	0	0	26.85	0	28.713
			1285.08	44.788	1	0	23.107	0.869	0.806	9.593	26.827	0.724	29.857	0.899	110.254	34.697	0	0	26.602	0	28.96
			1286.08	46.164	1	0	23.037	0.869	0.8	9.529	26.924	0.721	29.892	0.901	110.292	34.678	0	0	26.518	0	29.004
			1287.08	42.666	1	0	23.016	0.871	0.799	9.513	26.951	0.721	29.888	0.902	110.304	34.687	0	0	26.415	0	29.008
			1288.08	42.379	1	0	22.938	0.874	0.796	9.474	26.977	0.718	29.887	0.903	110.316	34.697	0	0	26.246	0	29.017
			1289.08	42.379	1	0	22.938	0.874	0.796	9.474	26.977	0.718	29.887	0.903	110.316	34.697	0	0	26.246	0	29.017
			1290.08	30.451	1	0	22.922	0.879	0.796	9.476	26.961	0.72	29.825	0.904	110.314	34.738	0	0	26.084	0	28.944
			1291.08	30.165	1	0	22.852	0.883	0.791	9.415	27.064	0.718	29.827	0.907	110.335	34.766	0	0	25.869	0	28.988
			1292.08	45.247	1	0	22.804	0.883	0.786	9.357	27.173	0.715	29.878	0.909	110.359	34.754	0	0	25.82	0	29.079
			1293.08	39.684	1	0	22.742	0.882	0.782	9.308	27.241	0.712	29.898	0.911	110.417	34.759	0	0	25.776	0	29.131
			1294.08	39.684	1	0	22.642	0.881	0.776	9.242	27.313	0.709	29.922	0.913	110.474	34.764	0	0	25.688	0	29.193
			1295.08	63.827	1	0	22.656	0.887	0.777	9.248	27.323	0.71	29.873	0.915	110.455	34.831	0	0	25.556	0	29.191
			1296.08	73.806	1	0	22.604	0.887	0.774	9.217	27.352	0.709	29.86	0.916	110.486	34.855	0	0	25.494	0	29.2
			1297.08	44.444	1	0	22.458	0.885	0.768	9.14	27.399	0.704	29.861	0.918	110.537	34.836	0	0	25.375	0	29.173
			1298.08	43.641	1	0	22.432	0.884	0.766	9.122	27.42	0.705	29.82	0.92	110.58	34.809	0	0	25.365	0	29.043
			1299.08	43.641	1	0	22.439	0.884	0.766	9.118	27.441	0.706	29.778	0.922	110.621	34.783	0	0	25.394	0	28.909
			1300.08	39.168	1	0	22.463	0.88	0.766	9.114	27.474	0.706	29.792	0.922	110.703	34.708	0	0	25.54	0	28.821
			1301.08	41.347	1	0	22.536	0.866	0.765	9.113	27.538	0.707	29.813	0.924	110.815	34.606	0	0	26.021	0	28.717
			1302.08	51.899	1	0	22.684	0.858	0.77	9.165	27.542	0.712	29.772	0.925	110.905	34.573	0	0	26.444	0	28.587
			1303.08	47.713	1	0	22.845	0.862	0.774	9.216	27.594	0.718	29.772	0.927	111.014	34.538	0	0	26.49	0	28.521
			1304.08	43.985	1	0	23.098	0.87	0.779	9.27	27.755	0.725	29.825	0.931	111.189	34.421	0	0	26.54	0	28.425
			1305.08	47.483	1	0	23.385	0.876	0.789	9.388	27.757	0.735	29.787	0.932	111.338	34.311	0	0	26.703	0	28.145
			1306.08	43.87	1	0	23.207	0.867	0.779	9.279	27.849	0.727	29.842	0.933	111.392	34.269	0	0	26.779	0	28.211
			1307.08	45.591	1	0	23.255	0.861	0.779	9.271	27.921	0.728	29.855	0.935	111.548	34.153	0	0	26.997	0	28.05
			1308.08	44.96	1	0	23.354	0.868	0.781	9.295	27.981	0.732	29.854	0.937	111.567	34.186	0	0	26.893	0	28.091
			1309.08	42.896	1	0	23.616	0.875	0.788	9.385	28.04	0.74	29.86	0.939	111.585	34.218	0	0	26.975	0	28.148
			1310.08	42.896	1	0	23.775	0.877	0.791	9.414	28.146	0.745	29.895	0.942	111.68	34.202	0	0	27.106	0	28.194
			1311.08	36.473	1	0	23.541	0.857	0.779	9.274	28.243	0.735	29.916	0.944	111.861	34.079	0	0	27.479	0	28.065
			1312.08	36.645	1	0	23.025	0.83	0.755	8.988	28.439	0.715	30.013	0.948	112.021	33.933	0	0	27.73	0	28.069
			1313.08	38.881	1	0	22.889	0.822	0.748	8.901	28.527	0.71	30.052	0.949	112.042	33.879	0	0	27.84	0	28.075
			1314.08	40.888	1	0	22.766	0.814	0.741	8.82	28.615	0.705	30.091	0.951	112.063	33.826	0	0	27.968	0	28.081
			1315.08	43.354	1	0	22.524	0.805	0.732	8.72	28.611	0.696	30.098	0.951	112.184	33.696	0	0	27.991	0	27.885
			1316.08	44.616	1	0	22.321	0.797	0.727	8.65	28.561	0.69	30.083	0.949	112.279	33.591	0	0	28.002	0	27.685
			1317.08	53.964	1	0	22.174	0.793	0.724	8.614	28.479	0.686	30.045	0.948	112.084	33.693	0	0	27.962	0	27.783
			1318.08	50.293	1	0	21.847	0.784	0.712	8.482	28.475	0.675	30.052	0.948	111.954	33.733	0	0	27.856	0	27.877
			1319.08	48.114	1	0	21.794	0.779	0.708	8.434	28.549	0.672	30.094	0.949	112.007	33.668	0	0	27.995	0	27.863
			1320.08	47.541	1	0	21.535	0.773	0.702	8.352	28.474	0.664	30.079	0.947	111.82	33.773	0	0	27.85	0	28.017
			1321.08	29.018	1	0	21.499	0.786	0.702	8.355	28.45	0.662	30.177	0.943	111.574	33.958	0	0	27.365	0	28.525
			1322.08	28.846	1	0	20.922	0.791	0.692	8.24	28.089	0.651	29.858	0.941	111.437	34.056	0	0	26.443	0	27.997
			1323.08	48.917	1	0	20.361	0.797	0.681	8.113	27.778	0.64	29.593	0.939	111.3	34.153	0	0	25.553	0	27.574
			1324.08	53.046	1	0	20.437	0.797	0.691	8.224	27.506	0.646	29.428	0.935	111.137	34.234	0	0	25.633	0	27.346
			1325.08	44.043	1	0	20.354	0.794	0.689	8.202	27.461	0.643	29.412	0.934	111.136	34.217	0	0	25.633	0	27.286
			1326.08	42.953	1	0	20.465	0.795	0.7	8.331	27.183	0.651	29.237	0.93	110.968	34.301	0	0	25.756	0	27.036
			1327.08	31.082	1	0	20.663	0.804	0.718	8.546	26.782	0.664	28.932	0.926	110.708	34.436	0	0	25.686	0	26.558
			1328.08	31.484	1	0	20.671	0.806	0.72	8.577	26.699	0.666	28.871	0.925	110.642	34.469	0	0	25.634	0	26.47
			1329.08	31.484	1	0	20.85	0.816	0.73	8.693	26.596	0.674	28.815	0.923	110.556	34.541	0	0	25.537	0	26.45
			1330.08	28.731	1	0	21.087	0.827	0.743	8.849	26.446	0.685	28.709	0.921	110.472	34.613	0	0	25.513	0	26.31
			1331.08	28.731	1	0	21.165	0.83	0.748	8.91	26.371	0.69	28.612	0.922	110.376	34.692	0	0	25.503	0	26.215
			1332.08	36.014	1	0	21.223	0.833	0.753	8.96	26.304	0.694	28.526	0.922	110.278	34.771	0	0	25.47	0	26.142
			1333.08	32.057	1	0	21.151	0.831	0.752	8.955	26.223	0.693	28.483	0.921	110.246	34.771	0	0	25.446	0	26.046
			1334.08	32.057	1	0	21.164	0.827	0.76	9.042	25.977	0.698	28.271	0.919	110.112	34.802	0	0	25.605	0	25.603
			1335.08	44.1	1	0	21.187	0.824	0.764	9.094	25.85	0.702	28.143	0.919	110.057	34.833	0	0	25.712	0	25.354
			1336.08	44.1	1	0	21.187	0.824	0.764	9.094	25.85	0.702	28.143	0.919	110.057	34.833	0	0	25.712	0	25.354
			1337.08	26.666	1	0	21.307	0.829	0.77	9.163	25.811	0.707	28.112	0.918	110.045	34.814	0	0	25.712	0	25.238
			1338.08	26.666	1	0	21.443	0.833	0.776	9.239	25.775	0.712	28.082	0.918	110.033	34.795	0	0	25.732	0	25.123
			1339.08	61.591	1	0	21.376	0.825	0.774	9.21	25.754	0.71	28.071	0.917	110.103	34.692	0	0	25.91	0	24.932
			1340.08	61.591	1	0	21.232	0.814	0.769	9.159	25.698	0.705	28.057	0.916	110.163	34.536	0	0	26.085	0	24.643
			1341.08	57.404	1	0	20.69	0.811	0.758	9.021	25.418	0.693	27.785	0.915	110.153	34.483	0	0	25.505	0	23.883
			1342.08	51.268	1	0	20.69	0.811	0.758	9.021	25.418	0.693	27.785	0.915	110.153	34.483	0	0	25.505	0	23.883
			1343.08	55.569	1	0	20.984	0.842	0.782	9.304	25.065	0.716	27.377	0.916	109.973	34.675	0	0	24.913	0	23.132
			1344.08	63.54	1	0	21.268	0.851	0.799	9.516	24.854	0.731	27.186	0.914	109.937	34.714	0	0	25.006	0	22.69
			1345.08	52.128	1	0	21.538	0.856	0.807	9.607	24.945	0.74	27.205	0.917	109.918	34.754	0	0	25.155	0	22.798
			1346.08	51.784	1	0	21.812	0.862	0.815	9.697	25.038	0.749	27.227	0.92	109.899	34.795	0	0	25.306	0	22.917
			1347.08	53.333	1	0	22.201	0.873	0.83	9.881	25.033	0.765	27.154	0.922	110.047	34.745	0	0	25.42	0	22.608
			1348.08	54.766	1	0	22.598	0.885	0.843	10.039	25.101	0.779	27.168	0.924	110.189	34.694	0	0	25.54	0	22.523
			1349.08	56.2	1	0	22.766	0.89	0.847	10.083	25.187	0.783	27.229	0.925	110.202	34.717	0	0	25.594	0	22.71
			1350.08	55.053	1	0	23.193	0.906	0.862	10.26	25.248	0.798	27.26	0.926	110.306	34.68	0	0	25.59	0	22.679
			1351.08	38.996	1	0	23.429	0.91	0.872	10.385	25.204	0.81	27.152	0.928	110.431	34.586	0	0	25.745	0	22.214
			1352.08	39.741	1	0	24.042	0.901	0.878	10.447	25.695	0.817	27.615	0.93	110.657	34.421	0	0	26.679	0	23.134
			1353.08	44.845	1	0	24.767	0.892	0.885	10.531	26.239	0.825	28.129	0.933	110.87	34.255	0	0	27.758	0	24.147
			1354.08	44.845	1	0	24.501	0.884	0.867	10.322	26.467	0.812	28.266	0.936	111.165	34.068	0	0	27.729	0	24.167
			1355.08	44.845	1	0	24.32	0.876	0.857	10.197	26.578	0.803	28.35	0.937	111.3	33.991	0	0	27.76	0	24.248
			1356.08	22.996	1	0	24.013	0.867	0.839	9.991	26.764	0.789	28.457	0.941	111.597	33.786	0	0	27.71	0	24.158
			1357.08	34.294	1	0	23.848	0.854	0.822	9.789	27.103	0.777	28.686	0.945	111.976	33.546	0	0	27.911	0	24.301
			1358.08	69.103	1	0	23.709	0.85	0.817	9.726	27.108	0.772	28.679	0.945	111.996	33.545	0	0	27.881	0	24.291
			1359.08	62.222	1	0	23.489	0.839	0.808	9.614	27.146	0.765	28.672	0.947	112.084	33.485	0	0	27.993	0	24.189
			1360.08	41.806	1	0	23.216	0.829	0.795	9.467	27.223	0.754	28.709	0.948	112.145	33.424	0	0	28.01	0	24.191
			1361.08	41.806	1	0	23.067	0.826	0.789	9.389	27.264	0.748	28.755	0.948	112.191	33.382	0	0	27.937	0	24.231
			1362.08	62.566	1	0	22.922	0.822	0.782	9.314	27.304	0.742	28.801	0.948	112.237	33.341	0	0	27.87	0	24.27
			1363.08	54.938	1	0	22.812	0.818	0.776	9.234	27.397	0.736	28.864	0.949	112.274	33.297	0	0	27.881	0	24.35
			1364.08	54.938	1	0	22.683	0.814	0.768	9.144	27.498	0.73	28.933	0.95	112.335	33.253	0	0	27.869	0	24.443
			1365.08	58.379	1	0	22.668	0.816	0.767	9.132	27.524	0.728	28.997	0.949	112.288	33.299	0	0	27.764	0	24.672
			1366.08	56.888	1	0	22.517	0.81	0.758	9.026	27.644	0.719	29.148	0.948	112.342	33.218	0	0	27.786	0	24.893
			1367.08	35.555	1	0	22.48	0.808	0.757	9.014	27.631	0.717	29.185	0.947	112.342	33.194	0	0	27.83	0	24.942
			1368.08	38.939	1	0	22.506	0.808	0.76	9.045	27.57	0.718	29.184	0.945	112.307	33.222	0	0	27.852	0	24.99
			1369.08	31.311	1	0	22.488	0.809	0.759	9.033	27.586	0.716	29.221	0.944	112.265	33.264	0	0	27.802	0	25.149
			1370.08	31.082	1	0	22.471	0.81	0.758	9.022	27.602	0.715	29.258	0.943	112.223	33.306	0	0	27.752	0	25.309
			1371.08	30.853	1	0	22.494	0.813	0.759	9.032	27.606	0.715	29.291	0.942	112.138	33.378	0	0	27.675	0	25.509
			1372.08	31.254	1	0	23.133	0.816	0.772	9.189	27.914	0.726	29.658	0.941	112.052	33.45	0	0	28.355	0	26.468
			1373.08	37.849	1	0	23.505	0.807	0.779	9.278	28.067	0.731	29.904	0.939	112.049	33.41	0	0	29.111	0	26.961
			1374.08	38.767	1	0	23.182	0.799	0.767	9.134	28.095	0.718	30.036	0.935	112.047	33.371	0	0	29.014	0	27.197
			1375.08	41.577	1	0	23.017	0.794	0.757	9.016	28.247	0.709	30.188	0.936	112.061	33.345	0	0	28.996	0	27.489
			1376.08	40.544	1	0	23.045	0.796	0.763	9.079	28.093	0.711	30.119	0.933	111.952	33.399	0	0	28.942	0	27.43
			1377.08	40.544	1	0	22.995	0.798	0.764	9.092	27.995	0.711	30.066	0.931	111.865	33.454	0	0	28.825	0	27.408
			1378.08	41.405	1	0	22.756	0.791	0.756	8.994	27.987	0.702	30.133	0.929	111.885	33.387	0	0	28.77	0	27.447
			1379.08	41.405	1	0	22.615	0.784	0.752	8.95	27.934	0.697	30.149	0.927	111.904	33.32	0	0	28.838	0	27.375
			1380.08	54.365	1	0	22.391	0.775	0.744	8.858	27.917	0.688	30.195	0.925	111.949	33.25	0	0	28.887	0	27.365
			1381.08	39.283	1	0	22.119	0.759	0.734	8.741	27.903	0.677	30.251	0.922	112.024	33.16	0	0	29.135	0	27.349
			1382.08	37.104	1	0	21.877	0.744	0.726	8.639	27.879	0.669	30.245	0.922	112.105	33.073	0	0	29.396	0	27.201
			1383.08	44.329	1	0	21.88	0.744	0.729	8.682	27.743	0.67	30.2	0.919	112.007	33.114	0	0	29.403	0	27.177
			1384.08	43.125	1	0	21.809	0.744	0.731	8.696	27.608	0.669	30.152	0.916	111.906	33.174	0	0	29.301	0	27.177
			1385.08	43.125	1	0	21.91	0.747	0.736	8.764	27.533	0.672	30.146	0.913	111.789	33.234	0	0	29.32	0	27.264
			1386.08	46.394	1	0	22.151	0.757	0.748	8.908	27.414	0.681	30.115	0.91	111.609	33.339	0	0	29.263	0	27.369
			1387.08	46.394	1	0	22.449	0.768	0.761	9.058	27.354	0.691	30.121	0.908	111.429	33.469	0	0	29.238	0	27.593
			1388.08	47.655	1	0	22.639	0.773	0.768	9.141	27.348	0.696	30.17	0.906	111.304	33.545	0	0	29.289	0	27.824
			1389.08	47.655	1	0	22.761	0.774	0.771	9.177	27.393	0.697	30.281	0.905	111.271	33.536	0	0	29.391	0	28.045
			1390.08	44.559	1	0	22.909	0.777	0.774	9.218	27.453	0.7	30.379	0.904	111.196	33.548	0	0	29.494	0	28.271
			1391.08	51.154	1	0	22.983	0.778	0.776	9.233	27.499	0.7	30.45	0.903	111.151	33.56	0	0	29.539	0	28.44
			1392.08	48.458	1	0	23.309	0.789	0.787	9.367	27.52	0.709	30.554	0.901	111.108	33.622	0	0	29.533	0	28.753
			1393.08	48.458	1	0	23.627	0.8	0.799	9.516	27.488	0.72	30.536	0.9	111.028	33.701	0	0	29.527	0	28.836
			1394.08	41.749	1	0	23.975	0.811	0.813	9.683	27.443	0.732	30.503	0.9	110.94	33.781	0	0	29.559	0	28.886
			1395.08	41.749	1	0	23.939	0.806	0.81	9.64	27.509	0.729	30.564	0.9	111.069	33.682	0	0	29.708	0	28.854
			1396.08	41.806	1	0	23.939	0.806	0.81	9.64	27.509	0.729	30.564	0.9	111.069	33.682	0	0	29.708	0	28.854
			1397.08	41.806	1	0	24.058	0.824	0.816	9.716	27.474	0.735	30.502	0.901	111.026	33.821	0	0	29.207	0	28.936
			1398.08	41.003	1	0	24.219	0.835	0.821	9.775	27.519	0.74	30.539	0.901	111.007	33.874	0	0	29.007	0	29.088
			1399.08	41.003	1	0	24.4	0.846	0.827	9.842	27.561	0.745	30.573	0.901	110.988	33.927	0	0	28.833	0	29.23
			1400.08	51.899	1	0	24.616	0.86	0.832	9.906	27.655	0.752	30.613	0.903	110.99	33.987	0	0	28.62	0	29.395
			1401.08	52.53	1	0	24.847	0.872	0.838	9.971	27.76	0.758	30.655	0.906	111.038	34.016	0	0	28.505	0	29.512
			1402.08	43.297	1	0	24.805	0.87	0.834	9.923	27.843	0.756	30.687	0.907	111.218	33.934	0	0	28.523	0	29.445
			1403.08	43.01	1	0	24.747	0.867	0.828	9.86	27.949	0.753	30.726	0.91	111.422	33.843	0	0	28.535	0	29.378
			1404.08	44.731	1	0	24.709	0.866	0.824	9.814	28.035	0.752	30.733	0.912	111.563	33.804	0	0	28.534	0	29.328
			1405.08	43.813	1	0	24.652	0.869	0.822	9.789	28.048	0.751	30.704	0.913	111.642	33.809	0	0	28.384	0	29.272
			1406.08	49.777	1	0	24.132	0.867	0.808	9.621	27.93	0.74	30.52	0.915	111.729	33.809	0	0	27.835	0	28.888
			1407.08	50.695	1	0	23.61	0.86	0.796	9.474	27.738	0.728	30.315	0.915	111.845	33.751	0	0	27.447	0	28.362
			1408.08	62.91	1	0	23.483	0.855	0.79	9.403	27.782	0.723	30.351	0.915	111.98	33.707	0	0	27.474	0	28.372
			1409.08	65.433	1	0	23.774	0.868	0.802	9.545	27.74	0.734	30.287	0.916	111.903	33.816	0	0	27.388	0	28.4
			1410.08	48.171	1	0	24.163	0.884	0.819	9.745	27.647	0.75	30.178	0.916	111.801	33.928	0	0	27.344	0	28.328
			1411.08	38.709	1	0	24.382	0.893	0.826	9.832	27.67	0.759	30.106	0.919	111.81	33.994	0	0	27.312	0	28.269
			1412.08	48.688	1	0	24.477	0.892	0.828	9.854	27.716	0.762	30.098	0.921	111.827	34.002	0	0	27.43	0	28.267
			1413.08	52.817	1	0	24.632	0.898	0.835	9.936	27.672	0.77	29.994	0.923	111.775	34.065	0	0	27.441	0	28.138
			1414.08	52.817	1	0	24.782	0.903	0.841	10.014	27.634	0.777	29.907	0.924	111.731	34.109	0	0	27.451	0	28.012
			1415.08	52.473	1	0	24.824	0.904	0.843	10.031	27.637	0.779	29.878	0.925	111.734	34.123	0	0	27.446	0	27.969
			1416.08	55.741	1	0	24.761	0.9	0.838	9.979	27.7	0.777	29.89	0.927	111.789	34.093	0	0	27.521	0	27.954
			1417.08	39.397	1	0	24.733	0.895	0.835	9.94	27.769	0.776	29.885	0.929	111.815	34.072	0	0	27.635	0	27.916
			1418.08	38.652	1	0	24.788	0.896	0.837	9.962	27.77	0.779	29.825	0.931	111.789	34.102	0	0	27.674	0	27.834
			1419.08	40.946	1	0	24.927	0.898	0.843	10.041	27.71	0.786	29.722	0.932	111.759	34.132	0	0	27.772	0	27.653
			1420.08	40.946	1	0	25.02	0.899	0.849	10.106	27.637	0.792	29.632	0.933	111.769	34.141	0	0	27.844	0	27.466
			1421.08	26.953	1	0	25.028	0.897	0.85	10.124	27.593	0.793	29.594	0.932	111.838	34.1	0	0	27.888	0	27.312
			1422.08	24.258	1	0	25.01	0.892	0.85	10.114	27.59	0.792	29.579	0.933	111.885	34.039	0	0	28.033	0	27.184
			1423.08	37.964	1	0	25.119	0.893	0.855	10.177	27.54	0.798	29.512	0.933	111.838	34.065	0	0	28.14	0	27.076
			1424.08	69.562	1	0	25.032	0.889	0.851	10.129	27.568	0.795	29.515	0.934	111.85	34.053	0	0	28.152	0	27.069
			1425.08	71.684	1	0	25.079	0.889	0.852	10.146	27.573	0.797	29.473	0.936	111.892	34.032	0	0	28.22	0	26.938
			1426.08	49.204	1	0	25.08	0.887	0.852	10.137	27.593	0.796	29.503	0.935	111.905	34.011	0	0	28.272	0	26.974
			1427.08	50.58	1	0	25.25	0.886	0.856	10.193	27.626	0.8	29.55	0.935	111.91	33.991	0	0	28.515	0	27.047
			1428.08	54.078	1	0	25.302	0.875	0.856	10.19	27.669	0.8	29.603	0.935	112.008	33.891	0	0	28.917	0	27.012
			1429.08	52.645	1	0	25.229	0.868	0.854	10.164	27.644	0.799	29.549	0.936	112.041	33.857	0	0	29.06	0	26.844
			1430.08	43.584	1	0	25.355	0.858	0.854	10.163	27.76	0.798	29.683	0.935	112.209	33.714	0	0	29.566	0	26.914
			1431.08	44.157	1	0	25.244	0.848	0.852	10.139	27.682	0.796	29.616	0.935	112.228	33.668	0	0	29.784	0	26.702
			1432.08	46.623	1	0	25.142	0.838	0.847	10.083	27.7	0.791	29.655	0.934	112.314	33.581	0	0	30.009	0	26.654
			1433.08	46.623	1	0	25.07	0.835	0.843	10.032	27.757	0.787	29.711	0.934	112.369	33.521	0	0	30.009	0	26.68
			1434.08	54.824	1	0	24.897	0.827	0.831	9.887	27.947	0.776	29.918	0.934	112.472	33.431	0	0	30.121	0	26.996
			1435.08	54.422	1	0	24.989	0.828	0.834	9.933	27.923	0.779	29.919	0.933	112.429	33.433	0	0	30.177	0	27
			1436.08	46.566	1	0	24.974	0.823	0.83	9.884	28.034	0.774	30.072	0.932	112.434	33.404	0	0	30.339	0	27.293
			1437.08	48.229	1	0	25.508	0.824	0.842	10.021	28.244	0.784	30.319	0.932	112.393	33.416	0	0	30.943	0	27.849
			1438.08	60.1	1	0	26.149	0.83	0.855	10.177	28.525	0.797	30.608	0.932	112.3	33.473	0	0	31.52	0	28.559
			1439.08	55.741	1	0	25.552	0.835	0.848	10.092	28.119	0.791	30.152	0.933	112.206	33.531	0	0	30.606	0	27.671
			1440.08	67.899	1	0	24.581	0.819	0.823	9.794	27.833	0.767	29.848	0.933	112.211	33.495	0	0	30.028	0	26.968
			1441.08	46.967	1	0	24.281	0.802	0.811	9.658	27.84	0.756	29.888	0.931	112.216	33.459	0	0	30.263	0	27.02
			1442.08	46.967	1	0	24.296	0.807	0.812	9.665	27.85	0.755	29.958	0.93	112.132	33.493	0	0	30.122	0	27.226
			1443.08	48.229	1	0	24.294	0.811	0.812	9.664	27.862	0.753	30.032	0.928	112.048	33.526	0	0	29.961	0	27.44
			1444.08	51.096	1	0	24.353	0.812	0.815	9.7	27.828	0.754	30.085	0.925	112.045	33.545	0	0	29.981	0	27.586
			1445.08	50.58	1	0	24.353	0.812	0.815	9.7	27.828	0.754	30.085	0.925	112.045	33.545	0	0	29.981	0	27.586
			1446.08	47.713	1	0	24.336	0.814	0.812	9.662	27.922	0.751	30.163	0.926	112.172	33.464	0	0	29.889	0	27.613
			1447.08	31.942	1	0	24.227	0.812	0.808	9.619	27.917	0.748	30.174	0.925	112.249	33.409	0	0	29.823	0	27.543
			1448.08	31.541	1	0	24.162	0.811	0.806	9.592	27.917	0.745	30.189	0.925	112.336	33.354	0	0	29.81	0	27.482
			1449.08	33.835	1	0	24.162	0.811	0.806	9.592	27.917	0.745	30.189	0.925	112.336	33.354	0	0	29.81	0	27.482
			1450.08	33.835	1	0	24.067	0.811	0.801	9.531	27.985	0.741	30.228	0.926	112.36	33.368	0	0	29.661	0	27.59
			1451.08	46.738	1	0	24.017	0.815	0.798	9.496	28.041	0.739	30.251	0.927	112.35	33.404	0	0	29.474	0	27.697
			1452.08	46.738	1	0	23.994	0.818	0.795	9.466	28.11	0.738	30.286	0.928	112.34	33.44	0	0	29.32	0	27.829
			1453.08	25.806	1	0	23.806	0.812	0.784	9.337	28.26	0.729	30.418	0.929	112.396	33.411	0	0	29.308	0	28.073
			1454.08	26.494	1	0	23.695	0.806	0.777	9.246	28.389	0.722	30.526	0.93	112.451	33.382	0	0	29.391	0	28.262
			1455.08	52.014	1	0	23.551	0.8	0.77	9.171	28.431	0.716	30.587	0.93	112.515	33.332	0	0	29.423	0	28.311
			1456.08	50.121	1	0	23.643	0.805	0.775	9.227	28.383	0.721	30.515	0.93	112.484	33.378	0	0	29.358	0	28.23
			1457.08	50.408	1	0	23.627	0.809	0.775	9.23	28.364	0.722	30.479	0.931	112.494	33.404	0	0	29.193	0	28.196
			1458.08	57.29	1	0	23.575	0.812	0.775	9.227	28.319	0.722	30.408	0.931	112.475	33.44	0	0	29.036	0	28.101
			1459.08	54.652	1	0	23.577	0.812	0.775	9.231	28.31	0.722	30.388	0.932	112.486	33.438	0	0	29.038	0	28.055
			1460.08	40.372	1	0	23.289	0.812	0.768	9.146	28.222	0.717	30.25	0.933	112.386	33.521	0	0	28.679	0	27.903
			1461.08	41.921	1	0	23.337	0.812	0.771	9.173	28.197	0.719	30.226	0.933	112.36	33.543	0	0	28.745	0	27.889
			1462.08	40.43	1	0	23.242	0.81	0.77	9.169	28.09	0.718	30.119	0.933	112.274	33.596	0	0	28.698	0	27.751
			1463.08	42.666	1	0	23.353	0.814	0.777	9.254	27.974	0.724	30.019	0.932	112.11	33.7	0	0	28.705	0	27.708
			1464.08	53.046	1	0	23.551	0.823	0.792	9.426	27.722	0.737	29.766	0.931	111.88	33.848	0	0	28.601	0	27.393
			1465.08	47.483	1	0	23.566	0.822	0.793	9.436	27.707	0.738	29.751	0.931	111.915	33.83	0	0	28.664	0	27.331
			1466.08	41.405	1	0	23.657	0.827	0.801	9.53	27.551	0.746	29.58	0.931	111.885	33.856	0	0	28.605	0	26.987
			1467.08	43.985	1	0	23.681	0.825	0.801	9.54	27.546	0.745	29.612	0.93	111.933	33.8	0	0	28.693	0	26.964
			1468.08	41.405	1	0	23.695	0.824	0.802	9.545	27.543	0.745	29.646	0.929	111.982	33.745	0	0	28.77	0	26.946
			1469.08	42.609	1	0	24.42	0.825	0.816	9.716	27.891	0.758	30.017	0.929	111.963	33.745	0	0	29.586	0	27.762
			1470.08	57.118	1	0	25.129	0.829	0.83	9.882	28.226	0.772	30.344	0.93	112.061	33.682	0	0	30.305	0	28.355
			1471.08	54.996	1	0	25.173	0.833	0.83	9.878	28.299	0.773	30.358	0.932	112.158	33.619	0	0	30.22	0	28.272
			1472.08	47.426	1	0	24.396	0.829	0.816	9.712	27.884	0.761	29.896	0.933	112.228	33.57	0	0	29.443	0	27.189
			1473.08	47.77	1	0	23.701	0.826	0.804	9.574	27.474	0.75	29.465	0.932	112.251	33.577	0	0	28.682	0	26.24
			1474.08	45.017	1	0	23.657	0.827	0.803	9.564	27.452	0.749	29.463	0.932	112.263	33.589	0	0	28.605	0	26.255
			1475.08	45.017	1	0	23.522	0.827	0.799	9.506	27.462	0.744	29.455	0.932	112.263	33.608	0	0	28.442	0	26.269
			1476.08	48.057	1	0	23.528	0.83	0.802	9.542	27.373	0.747	29.382	0.932	112.147	33.705	0	0	28.344	0	26.27
			1477.08	47.082	1	0	23.374	0.827	0.797	9.493	27.325	0.742	29.365	0.931	112.084	33.742	0	0	28.275	0	26.303
			1478.08	44.673	1	0	23.32	0.826	0.795	9.468	27.335	0.739	29.407	0.93	111.998	33.784	0	0	28.235	0	26.472
			1479.08	45.591	1	0	23.314	0.823	0.795	9.459	27.347	0.738	29.428	0.929	111.931	33.798	0	0	28.315	0	26.55
			1480.08	46.91	1	0	23.102	0.818	0.785	9.351	27.397	0.729	29.503	0.929	111.975	33.752	0	0	28.257	0	26.648
			1481.08	47.885	1	0	22.964	0.812	0.779	9.28	27.428	0.723	29.555	0.928	112.019	33.705	0	0	28.291	0	26.694
			1482.08	48.229	1	0	23.155	0.818	0.789	9.396	27.329	0.731	29.499	0.926	111.931	33.763	0	0	28.291	0	26.658
			1483.08	47.541	1	0	23.118	0.817	0.79	9.405	27.256	0.731	29.449	0.926	111.921	33.766	0	0	28.301	0	26.552
			1484.08	51.326	1	0	23.28	0.827	0.8	9.526	27.124	0.739	29.352	0.924	111.861	33.802	0	0	28.135	0	26.377
			1485.08	51.326	1	0	23.607	0.841	0.813	9.683	27.091	0.751	29.329	0.924	111.782	33.84	0	0	28.074	0	26.367
			1486.08	51.326	1	0	23.534	0.843	0.811	9.656	27.086	0.749	29.314	0.924	111.743	33.856	0	0	27.928	0	26.358
			1487.08	25.29	1	0	23.396	0.842	0.806	9.597	27.091	0.745	29.324	0.924	111.726	33.869	0	0	27.782	0	26.406
			1488.08	29.878	1	0	23.433	0.845	0.809	9.63	27.049	0.748	29.263	0.924	111.645	33.905	0	0	27.737	0	26.323
			1489.08	55.799	1	0	23.506	0.848	0.815	9.698	26.947	0.752	29.189	0.923	111.556	33.958	0	0	27.731	0	26.241
			1490.08	45.992	1	0	23.626	0.851	0.822	9.791	26.836	0.758	29.122	0.921	111.47	33.994	0	0	27.759	0	26.143
			1491.08	45.763	1	0	23.632	0.849	0.823	9.798	26.818	0.757	29.143	0.92	111.486	33.958	0	0	27.845	0	26.133
			1492.08	34.638	1	0	23.601	0.847	0.822	9.785	26.816	0.756	29.171	0.919	111.544	33.896	0	0	27.88	0	26.092
			1493.08	36.587	1	0	23.629	0.848	0.822	9.787	26.845	0.756	29.198	0.919	111.542	33.869	0	0	27.868	0	26.104
			1494.08	41.347	1	0	23.683	0.85	0.824	9.805	26.859	0.757	29.211	0.92	111.52	33.874	0	0	27.874	0	26.139
			1495.08	36.874	1	0	23.713	0.85	0.824	9.808	26.887	0.758	29.241	0.919	111.52	33.867	0	0	27.885	0	26.195
			1496.08	36.874	1	0	23.741	0.851	0.823	9.802	26.939	0.757	29.295	0.92	111.494	33.857	0	0	27.886	0	26.3
			1497.08	58.838	1	0	23.764	0.854	0.823	9.799	26.977	0.757	29.347	0.919	111.462	33.867	0	0	27.834	0	26.431
			1498.09	58.838	1	0	23.686	0.857	0.818	9.737	27.066	0.754	29.371	0.922	111.355	33.941	0	0	27.646	0	26.611
			1499.09	55.971	1	0	23.517	0.853	0.811	9.657	27.088	0.748	29.394	0.922	111.383	33.905	0	0	27.567	0	26.606
			1500.08	55.971	1	0	23.517	0.853	0.811	9.657	27.088	0.748	29.394	0.922	111.383	33.905	0	0	27.567	0	26.606
			1501.08	53.103	1	0	23.42	0.851	0.809	9.632	27.041	0.745	29.377	0.92	111.403	33.886	0	0	27.512	0	26.538
			1502.09	52.128	1	0	23.897	0.846	0.817	9.727	27.311	0.751	29.696	0.92	111.46	33.836	0	0	28.242	0	27.178
			1503.09	57.691	1	0	24.408	0.841	0.823	9.798	27.682	0.758	30.065	0.921	111.546	33.747	0	0	29.036	0	27.846
			1504.09	58.437	1	0	24.269	0.838	0.816	9.716	27.749	0.753	30.089	0.922	111.539	33.723	0	0	28.962	0	27.862
			1505.09	46.05	1	0	24.295	0.836	0.816	9.714	27.781	0.753	30.115	0.923	111.544	33.692	0	0	29.061	0	27.868
			1506.09	46.05	1	0	24.372	0.832	0.818	9.737	27.794	0.754	30.132	0.922	111.59	33.615	0	0	29.288	0	27.778
			1507.09	47.369	1	0	24.573	0.835	0.826	9.829	27.765	0.762	30.09	0.923	111.592	33.601	0	0	29.428	0	27.658
			1508.09	47.369	1	0	24.845	0.843	0.838	9.981	27.664	0.773	30.003	0.922	111.566	33.641	0	0	29.473	0	27.524
			1509.09	45.992	1	0	25.01	0.853	0.848	10.098	27.549	0.781	29.925	0.921	111.508	33.711	0	0	29.326	0	27.456
			1510.09	45.992	1	0	25.194	0.859	0.856	10.19	27.514	0.788	29.903	0.92	111.503	33.718	0	0	29.345	0	27.41
			1511.09	47.483	1	0	25.384	0.864	0.864	10.285	27.478	0.794	29.882	0.92	111.498	33.725	0	0	29.371	0	27.366
			1512.09	47.483	1	0	25.26	0.851	0.853	10.152	27.672	0.786	30.009	0.922	111.698	33.56	0	0	29.699	0	27.381
			1513.09	39.397	1	0	25.251	0.844	0.847	10.089	27.82	0.783	30.103	0.924	111.82	33.461	0	0	29.901	0	27.427
			1514.09	39.684	1	0	24.313	0.831	0.824	9.811	27.515	0.763	29.725	0.926	112.012	33.301	0	0	29.25	0	26.328
			1515.09	47.77	1	0	23.218	0.814	0.797	9.483	27.143	0.738	29.303	0.926	112.237	33.116	0	0	28.516	0	25.061
			1516.09	49.032	1	0	22.421	0.806	0.776	9.235	26.895	0.719	29.019	0.927	112.386	33.001	0	0	27.823	0	24.2
			1517.09	41.347	1	0	21.803	0.801	0.76	9.052	26.669	0.705	28.747	0.928	112.486	32.921	0	0	27.211	0	23.407
			1518.09	40.028	1	0	20.932	0.813	0.746	8.887	26.108	0.692	28.159	0.927	112.291	33.034	0	0	25.757	0	22.143
			1519.09	43.985	1	0	20.61	0.824	0.736	8.764	26.094	0.683	28.108	0.928	112.103	33.132	0	0	25.01	0	22.172
			1520.09	45.648	1	0	20.983	0.848	0.746	8.882	26.265	0.693	28.279	0.929	112.04	33.199	0	0	24.744	0	22.671
			1521.09	49.089	1	0	21.525	0.878	0.768	9.138	26.253	0.713	28.272	0.929	111.878	33.336	0	0	24.527	0	22.835
			1522.09	48.057	1	0	21.553	0.881	0.766	9.124	26.334	0.713	28.316	0.93	111.864	33.352	0	0	24.475	0	22.968
			1523.09	58.551	1	0	21.54	0.88	0.765	9.101	26.382	0.711	28.36	0.93	111.908	33.334	0	0	24.47	0	23.045
			1524.09	58.15	1	0	21.439	0.881	0.762	9.077	26.331	0.709	28.31	0.93	111.921	33.332	0	0	24.324	0	22.914
			1525.09	50.236	1	0	21.085	0.881	0.751	8.936	26.303	0.699	28.262	0.931	111.975	33.308	0	0	23.946	0	22.751
			1526.09	50.58	1	0	20.661	0.881	0.739	8.793	26.194	0.688	28.14	0.931	111.998	33.301	0	0	23.447	0	22.427
			1527.09	39.569	1	0	20.243	0.88	0.726	8.64	26.117	0.676	28.039	0.931	112.026	33.276	0	0	22.992	0	22.125
			1528.09	39.569	1	0	21.363	0.948	0.751	8.936	26.778	0.704	28.56	0.938	112.161	33.262	0	0	22.536	0	23.217
			1529.09	17.261	1	0	22.526	1.019	0.78	9.287	27.289	0.735	28.947	0.943	112.27	33.278	0	0	22.115	0	23.988
			1530.09	17.261	1	0	22.37	1.011	0.771	9.173	27.423	0.729	28.997	0.946	112.648	33.06	0	0	22.119	0	23.716
			1531.09	17.261	1	0	22.158	1.002	0.756	9.006	27.654	0.719	29.108	0.95	113.036	32.825	0	0	22.108	0	23.561
			1532.09	17.261	1	0	21.94	0.995	0.743	8.84	27.883	0.709	29.195	0.955	113.305	32.672	0	0	22.055	0	23.498
			1533.09	27.412	1	0	21.934	1.002	0.743	8.849	27.861	0.71	29.154	0.956	113.312	32.668	0	0	21.886	0	23.367
			1534.09	39.34	1	0	21.702	0.984	0.728	8.662	28.129	0.7	29.244	0.962	113.721	32.426	0	0	22.059	0	23.172
			1535.09	76.157	1	0	21.586	0.976	0.72	8.573	28.255	0.695	29.275	0.965	113.976	32.259	0	0	22.115	0	22.943
			1536.09	84.185	1	0	21.527	0.98	0.718	8.543	28.284	0.693	29.272	0.966	114.098	32.176	0	0	21.968	0	22.757
			1537.09	43.985	1	0	21.358	0.973	0.708	8.423	28.448	0.686	29.351	0.969	114.276	32.075	0	0	21.947	0	22.772
			1538.09	43.985	1	0	21.199	0.966	0.698	8.311	28.606	0.679	29.424	0.972	114.453	31.974	0	0	21.937	0	22.77
			1539.09	43.985	1	0	20.816	0.946	0.674	8.023	29.056	0.66	29.673	0.979	114.756	31.768	0	0	22.015	0	23.026
			1540.09	24.659	1	0	20.816	0.946	0.674	8.023	29.056	0.66	29.673	0.979	114.756	31.768	0	0	22.015	0	23.026
			1541.09	24.659	1	0	20.68	0.939	0.667	7.936	29.173	0.654	29.75	0.981	114.765	31.727	0	0	22.016	0	23.148
			1542.09	24.659	1	0	20.537	0.933	0.659	7.844	29.297	0.647	29.833	0.982	114.775	31.687	0	0	22.009	0	23.283
			1543.09	91.698	1	0	20.47	0.933	0.66	7.854	29.165	0.646	29.766	0.98	114.655	31.759	0	0	21.941	0	23.269
			1544.09	91.698	1	0	20.178	0.933	0.653	7.77	29.061	0.638	29.713	0.978	114.535	31.831	0	0	21.632	0	23.285
			1545.09	22.767	1	0	20.394	0.933	0.659	7.84	29.107	0.643	29.801	0.977	114.415	31.903	0	0	21.867	0	23.635
			1546.09	22.767	1	0	20.948	0.958	0.679	8.077	29.068	0.66	29.88	0.973	114.137	32.126	0	0	21.871	0	24.182
			1547.09	24.258	1	0	21.641	0.983	0.704	8.376	29.007	0.682	29.946	0.969	113.859	32.349	0	0	22.017	0	24.694
			1548.09	24.258	1	0	22.918	0.992	0.733	8.723	29.511	0.706	30.615	0.964	113.765	32.449	0	0	23.092	0	26.377
			1549.09	30.509	1	0	22.918	0.992	0.733	8.723	29.511	0.706	30.615	0.964	113.765	32.449	0	0	23.092	0	26.377
			1550.09	30.738	1	0	23.137	0.977	0.735	8.744	29.693	0.707	30.829	0.963	113.95	32.327	0	0	23.687	0	26.662
			1551.09	31.828	1	0	22.127	0.917	0.702	8.354	29.607	0.676	30.743	0.963	113.959	32.183	0	0	24.135	0	26.361
			1552.09	31.828	1	0	21.859	0.91	0.694	8.259	29.57	0.667	30.738	0.962	113.806	32.231	0	0	24.015	0	26.455
			1553.09	38.48	1	0	21.587	0.904	0.686	8.162	29.533	0.659	30.733	0.961	113.672	32.279	0	0	23.889	0	26.55
			1554.09	36.645	1	0	21.406	0.895	0.68	8.1	29.494	0.653	30.746	0.959	113.516	32.343	0	0	23.916	0	26.715
			1555.09	37.562	1	0	21.711	0.896	0.69	8.219	29.481	0.66	30.815	0.957	113.398	32.373	0	0	24.235	0	26.92
			1556.09	37.333	1	0	22.12	0.895	0.703	8.373	29.483	0.671	30.918	0.954	113.259	32.418	0	0	24.727	0	27.228
			1557.09	41.003	1	0	22.472	0.89	0.713	8.494	29.514	0.679	31.034	0.951	113.175	32.43	0	0	25.24	0	27.507
			1558.09	27.412	1	0	21.013	0.816	0.684	8.139	28.624	0.645	30.343	0.943	112.981	32.43	0	0	25.764	0	26.161
			1559.09	27.412	1	0	19.625	0.744	0.659	7.847	27.534	0.616	29.48	0.934	112.674	32.49	0	0	26.362	0	24.45
			1560.09	51.555	1	0	19.847	0.754	0.674	8.022	27.267	0.625	29.4	0.927	112.074	32.792	0	0	26.331	0	24.804
			1561.09	60.386	1	0	20.014	0.762	0.685	8.161	27.052	0.632	29.36	0.921	111.42	33.142	0	0	26.255	0	25.332
			1562.09	60.386	1	0	20.215	0.769	0.698	8.312	26.846	0.639	29.347	0.915	110.902	33.409	0	0	26.28	0	25.767
			1563.09	34.523	1	0	20.283	0.769	0.701	8.347	26.823	0.641	29.346	0.914	110.887	33.389	0	0	26.362	0	25.731
			1564.09	42.379	1	0	20.53	0.781	0.718	8.55	26.536	0.65	29.305	0.906	110.292	33.663	0	0	26.295	0	26.102
			1565.09	55.11	1	0	20.609	0.785	0.725	8.636	26.383	0.653	29.288	0.901	110.009	33.792	0	0	26.259	0	26.284
			1566.09	48.745	1	0	20.626	0.783	0.727	8.65	26.359	0.654	29.284	0.9	110.002	33.782	0	0	26.327	0	26.259
			1567.09	30.337	1	0	20.803	0.79	0.738	8.783	26.198	0.661	29.247	0.896	109.738	33.891	0	0	26.327	0	26.355
			1568.09	29.992	1	0	21.003	0.797	0.75	8.931	26.029	0.669	29.198	0.891	109.473	34	0	0	26.356	0	26.423
			1569.09	29.992	1	0	21.136	0.806	0.76	9.044	25.888	0.674	29.161	0.888	109.17	34.109	0	0	26.238	0	26.517
			1570.09	46.853	1	0	21.223	0.804	0.762	9.074	25.904	0.677	29.157	0.888	109.185	34.079	0	0	26.406	0	26.457
			1571.09	46.853	1	0	21.305	0.807	0.768	9.147	25.803	0.681	29.112	0.886	109.116	34.109	0	0	26.411	0	26.401
			1572.09	42.207	1	0	21.371	0.81	0.774	9.211	25.712	0.684	29.074	0.884	109.046	34.139	0	0	26.396	0	26.362
			1573.09	40.43	1	0	21.403	0.815	0.776	9.233	25.7	0.685	29.094	0.883	108.976	34.165	0	0	26.262	0	26.444
			1574.09	49.49	1	0	21.71	0.82	0.785	9.345	25.769	0.693	29.189	0.883	108.907	34.19	0	0	26.466	0	26.695
			1575.09	47.999	1	0	22.026	0.824	0.794	9.455	25.848	0.701	29.307	0.882	108.867	34.197	0	0	26.718	0	26.969
			1576.09	42.838	1	0	21.981	0.804	0.79	9.41	25.871	0.697	29.343	0.882	108.981	34.058	0	0	27.34	0	26.843
			1577.09	46.107	1	0	21.81	0.783	0.785	9.341	25.809	0.691	29.308	0.881	109.083	33.933	0	0	27.841	0	26.576
			1578.09	45.304	1	0	21.58	0.763	0.777	9.246	25.746	0.683	29.27	0.88	109.185	33.807	0	0	28.292	0	26.302
			1579.09	43.87	1	0	21.787	0.762	0.783	9.324	25.774	0.688	29.329	0.879	109.178	33.791	0	0	28.588	0	26.407
			1580.09	43.125	1	0	22.083	0.777	0.794	9.456	25.797	0.698	29.374	0.878	109.113	33.842	0	0	28.425	0	26.577
			1581.09	43.698	1	0	22.337	0.793	0.801	9.531	25.931	0.703	29.525	0.878	109.104	33.875	0	0	28.167	0	26.95
			1582.09	51.727	1	0	22.405	0.796	0.801	9.531	26.015	0.703	29.615	0.878	109.204	33.856	0	0	28.144	0	27.113
			1583.09	53.906	1	0	22.677	0.803	0.811	9.649	26.027	0.712	29.63	0.878	109.301	33.842	0	0	28.241	0	27.114
			1584.09	48.401	1	0	22.846	0.806	0.815	9.699	26.094	0.716	29.695	0.879	109.436	33.779	0	0	28.344	0	27.144
			1585.09	48.057	1	0	23.011	0.809	0.819	9.747	26.16	0.72	29.76	0.879	109.571	33.717	0	0	28.442	0	27.175
			1586.09	48.516	1	0	22.876	0.806	0.811	9.661	26.231	0.714	29.828	0.879	109.714	33.659	0	0	28.39	0	27.23
			1587.09	46.853	1	0	22.754	0.802	0.805	9.578	26.308	0.708	29.904	0.88	109.858	33.601	0	0	28.355	0	27.302
			1588.09	44.329	1	0	22.786	0.804	0.805	9.581	26.341	0.708	29.934	0.88	109.868	33.608	0	0	28.349	0	27.377
			1589.09	44.1	1	0	22.916	0.807	0.808	9.62	26.39	0.711	29.983	0.88	109.851	33.622	0	0	28.397	0	27.505
			1590.09	43.928	1	0	22.837	0.805	0.804	9.574	26.42	0.708	29.993	0.881	109.973	33.569	0	0	28.379	0	27.439
			1591.09	44.788	1	0	22.709	0.801	0.798	9.502	26.463	0.704	30.005	0.882	110.142	33.492	0	0	28.366	0	27.337
			1592.09	50.064	1	0	22.537	0.799	0.793	9.437	26.439	0.7	29.947	0.883	110.341	33.373	0	0	28.206	0	27.003
			1593.09	46.164	1	0	22.54	0.799	0.792	9.432	26.455	0.7	29.937	0.884	110.508	33.272	0	0	28.201	0	26.803
			1594.09	46.164	1	0	22.306	0.798	0.785	9.348	26.414	0.694	29.894	0.884	110.53	33.27	0	0	27.944	0	26.706
			1595.09	62.164	1	0	22.099	0.797	0.779	9.274	26.376	0.688	29.855	0.883	110.554	33.267	0	0	27.721	0	26.616
			1596.09	66.236	1	0	21.926	0.797	0.773	9.205	26.366	0.683	29.832	0.884	110.599	33.243	0	0	27.501	0	26.522
			1597.09	48.86	1	0	21.736	0.825	0.772	9.193	26.239	0.683	29.677	0.884	110.455	33.375	0	0	26.339	0	26.362
			1598.09	47.942	1	0	21.507	0.851	0.767	9.132	26.193	0.679	29.587	0.885	110.352	33.498	0	0	25.27	0	26.327
			1599.09	37.39	1	0	21.445	0.857	0.762	9.066	26.32	0.675	29.687	0.887	110.359	33.55	0	0	25.032	0	26.636
			1600.09	37.161	1	0	21.485	0.864	0.762	9.073	26.364	0.675	29.757	0.886	110.316	33.622	0	0	24.857	0	26.904
			1601.09	33.949	1	0	21.529	0.872	0.763	9.083	26.404	0.676	29.823	0.885	110.273	33.694	0	0	24.689	0	27.165
			1602.09	34.58	1	0	21.515	0.877	0.763	9.082	26.401	0.676	29.815	0.886	110.213	33.776	0	0	24.528	0	27.279
			1603.09	42.551	1	0	21.459	0.882	0.761	9.065	26.394	0.674	29.798	0.886	110.167	33.857	0	0	24.321	0	27.375
			1604.09	42.838	1	0	21.558	0.9	0.766	9.121	26.387	0.678	29.804	0.885	110.115	33.972	0	0	23.95	0	27.552
			1605.09	42.838	1	0	21.61	0.91	0.769	9.154	26.377	0.681	29.784	0.886	110.057	34.049	0	0	23.74	0	27.621
			1606.09	40.43	1	0	21.61	0.91	0.769	9.154	26.377	0.681	29.784	0.886	110.057	34.049	0	0	23.74	0	27.621
			1607.09	33.147	1	0	21.508	0.911	0.765	9.108	26.385	0.678	29.783	0.886	110.064	34.085	0	0	23.611	0	27.681
			1608.09	33.147	1	0	21.105	0.913	0.749	8.914	26.456	0.665	29.799	0.888	110.103	34.128	0	0	23.127	0	27.787
			1609.09	33.147	1	0	21.152	0.926	0.75	8.925	26.506	0.667	29.797	0.89	110.079	34.198	0	0	22.849	0	27.877
			1610.09	33.147	1	0	20.981	0.923	0.741	8.826	26.584	0.661	29.834	0.891	110.115	34.198	0	0	22.734	0	27.964
			1611.09	41.978	1	0	20.701	0.92	0.728	8.671	26.691	0.65	29.905	0.893	110.153	34.198	0	0	22.499	0	28.126
			1612.09	42.896	1	0	20.649	0.931	0.725	8.636	26.751	0.648	29.932	0.894	110.098	34.251	0	0	22.186	0	28.255
			1613.09	44.387	1	0	20.737	0.953	0.727	8.659	26.833	0.651	29.967	0.895	110.016	34.346	0	0	21.768	0	28.449
			1614.09	49.49	1	0	21.088	0.979	0.742	8.838	26.778	0.666	29.86	0.897	109.877	34.493	0	0	21.549	0	28.41
			1615.09	49.49	1	0	21.152	0.98	0.743	8.848	26.834	0.668	29.845	0.899	109.889	34.495	0	0	21.573	0	28.375
			1616.09	48.344	1	0	21.233	0.984	0.745	8.869	26.88	0.672	29.803	0.902	109.896	34.495	0	0	21.587	0	28.276
			1617.09	44.329	1	0	21.361	0.993	0.752	8.949	26.813	0.68	29.657	0.904	109.762	34.601	0	0	21.511	0	28.112
			1618.09	47.942	1	0	21.469	1.001	0.756	8.994	26.826	0.685	29.597	0.906	109.712	34.673	0	0	21.456	0	28.083
			1619.09	48.63	1	0	21.561	1	0.759	9.033	26.824	0.689	29.547	0.908	109.694	34.701	0	0	21.566	0	28.023
			1620.09	48.63	1	0	21.499	0.998	0.754	8.97	26.932	0.686	29.591	0.91	109.782	34.654	0	0	21.533	0	28.043
			1621.09	38.193	1	0	21.46	1.006	0.75	8.925	27.031	0.685	29.604	0.913	109.829	34.67	0	0	21.341	0	28.083
			1622.09	34.121	1	0	21.546	1.005	0.751	8.942	27.086	0.687	29.612	0.915	109.837	34.673	0	0	21.446	0	28.107
			1623.09	34.121	1	0	21.48	0.995	0.747	8.889	27.148	0.684	29.646	0.916	109.898	34.613	0	0	21.58	0	28.103
			1624.09	47.77	1	0	21.599	0.996	0.75	8.932	27.17	0.688	29.624	0.917	109.886	34.657	0	0	21.683	0	28.127
			1625.09	47.77	1	0	21.723	0.997	0.754	8.977	27.191	0.693	29.603	0.919	109.875	34.701	0	0	21.792	0	28.153
			1626.09	43.87	1	0	21.899	0.999	0.761	9.065	27.147	0.7	29.539	0.919	109.828	34.761	0	0	21.922	0	28.109
			1627.09	43.87	1	0	22.087	0.974	0.764	9.09	27.263	0.702	29.639	0.92	109.963	34.671	0	0	22.676	0	28.236
			1628.09	51.268	1	0	22.193	0.948	0.762	9.068	27.415	0.701	29.775	0.921	110.146	34.536	0	0	23.417	0	28.362
			1629.09	63.254	1	0	22.118	0.941	0.759	9.035	27.409	0.699	29.739	0.922	110.216	34.469	0	0	23.508	0	28.182
			1630.09	38.537	1	0	21.969	0.934	0.753	8.968	27.414	0.695	29.709	0.923	110.299	34.401	0	0	23.52	0	28.015
			1631.09	36.931	1	0	21.821	0.927	0.748	8.906	27.407	0.691	29.676	0.924	110.362	34.336	0	0	23.552	0	27.845
			1632.09	46.222	1	0	21.799	0.928	0.745	8.868	27.498	0.689	29.713	0.925	110.422	34.303	0	0	23.501	0	27.869
			1633.09	49.089	1	0	21.785	0.918	0.743	8.85	27.517	0.688	29.744	0.925	110.408	34.234	0	0	23.724	0	27.837
			1634.09	49.089	1	0	21.726	0.908	0.741	8.824	27.504	0.686	29.74	0.925	110.395	34.202	0	0	23.915	0	27.791
			1635.09	33.491	1	0	21.68	0.901	0.74	8.813	27.466	0.684	29.717	0.924	110.378	34.181	0	0	24.059	0	27.719
			1636.09	33.491	1	0	21.634	0.894	0.739	8.802	27.427	0.683	29.693	0.924	110.362	34.16	0	0	24.205	0	27.644
			1637.09	35.612	1	0	21.732	0.895	0.743	8.85	27.405	0.686	29.681	0.923	110.285	34.169	0	0	24.268	0	27.631
			1638.09	35.211	1	0	21.949	0.897	0.751	8.942	27.397	0.693	29.69	0.923	110.209	34.179	0	0	24.464	0	27.663
			1639.09	39.512	1	0	22.169	0.899	0.759	9.034	27.394	0.7	29.703	0.922	110.132	34.188	0	0	24.663	0	27.705
			1640.09	39.799	1	0	22.124	0.887	0.758	9.021	27.353	0.698	29.684	0.921	110.139	34.134	0	0	24.931	0	27.593
			1641.09	46.336	1	0	22.066	0.878	0.755	8.992	27.352	0.696	29.678	0.922	110.158	34.092	0	0	25.135	0	27.525
			1642.09	45.763	1	0	22.101	0.866	0.756	9.006	27.327	0.697	29.678	0.921	110.165	34.037	0	0	25.52	0	27.453
			1643.09	39.512	1	0	22.136	0.853	0.755	8.986	27.403	0.695	29.752	0.921	110.235	33.905	0	0	25.946	0	27.411
			1644.09	39.512	1	0	22.059	0.829	0.749	8.919	27.454	0.69	29.791	0.922	110.362	33.696	0	0	26.613	0	27.175
			1645.09	39.512	1	0	21.701	0.806	0.737	8.779	27.385	0.679	29.726	0.921	110.412	33.596	0	0	26.918	0	26.893
			1646.09	40.143	1	0	21.736	0.807	0.741	8.821	27.299	0.682	29.67	0.92	110.345	33.605	0	0	26.923	0	26.784
			1647.09	39.455	1	0	21.825	0.802	0.747	8.894	27.173	0.686	29.606	0.918	110.347	33.5	0	0	27.226	0	26.463
			1648.09	44.903	1	0	21.825	0.802	0.747	8.894	27.173	0.686	29.606	0.918	110.347	33.5	0	0	27.226	0	26.463
			1649.09	44.1	1	0	21.714	0.795	0.742	8.828	27.22	0.68	29.681	0.917	110.472	33.394	0	0	27.303	0	26.457
			1650.09	46.967	1	0	21.625	0.789	0.737	8.771	27.268	0.675	29.757	0.916	110.597	33.289	0	0	27.409	0	26.449
			1651.09	46.967	1	0	21.781	0.795	0.744	8.852	27.227	0.68	29.777	0.914	110.542	33.308	0	0	27.409	0	26.518
			1652.09	45.361	1	0	21.942	0.8	0.751	8.936	27.187	0.685	29.795	0.912	110.486	33.327	0	0	27.414	0	26.583
			1653.09	47.885	1	0	22.027	0.803	0.753	8.961	27.22	0.687	29.814	0.913	110.532	33.301	0	0	27.442	0	26.575
			1654.09	47.885	1	0	22.139	0.805	0.756	8.997	27.256	0.69	29.835	0.914	110.563	33.274	0	0	27.503	0	26.572
			1655.09	45.878	1	0	22.202	0.806	0.758	9.023	27.26	0.692	29.869	0.913	110.623	33.21	0	0	27.542	0	26.53
			1656.09	45.878	1	0	22.237	0.807	0.757	9.016	27.324	0.691	29.964	0.912	110.779	33.063	0	0	27.553	0	26.48
			1657.09	41.003	1	0	22.174	0.805	0.753	8.959	27.414	0.686	30.054	0.912	110.913	32.953	0	0	27.552	0	26.487
			1658.09	41.003	1	0	22.192	0.804	0.751	8.945	27.477	0.686	30.117	0.912	110.997	32.888	0	0	27.603	0	26.511
			1659.09	43.584	1	0	22.192	0.804	0.751	8.945	27.477	0.686	30.117	0.912	110.997	32.888	0	0	27.603	0	26.511
			1660.09	44.731	1	0	22.439	0.805	0.757	9.013	27.576	0.69	30.253	0.912	111.103	32.802	0	0	27.864	0	26.654
			1661.09	48.86	1	0	22.559	0.807	0.759	9.03	27.677	0.692	30.325	0.913	111.165	32.797	0	0	27.939	0	26.8
			1662.09	44.788	1	0	22.594	0.807	0.758	9.024	27.74	0.693	30.36	0.914	111.198	32.809	0	0	27.98	0	26.897
			1663.09	39.569	1	0	22.748	0.808	0.759	9.035	27.897	0.695	30.467	0.916	111.419	32.694	0	0	28.16	0	26.924
			1664.09	40.831	1	0	22.817	0.806	0.758	9.023	28.013	0.695	30.536	0.917	111.618	32.596	0	0	28.308	0	26.9
			1665.09	45.247	1	0	22.716	0.8	0.752	8.947	28.11	0.691	30.563	0.92	111.781	32.5	0	0	28.379	0	26.796
			1666.09	45.534	1	0	22.614	0.795	0.745	8.871	28.208	0.687	30.59	0.922	111.945	32.404	0	0	28.451	0	26.69
			1667.09	39.34	1	0	22.546	0.789	0.74	8.809	28.308	0.683	30.658	0.923	112.074	32.327	0	0	28.583	0	26.709
			1668.09	40.372	1	0	22.436	0.783	0.733	8.729	28.41	0.678	30.727	0.925	112.204	32.25	0	0	28.662	0	26.727
			1669.09	43.182	1	0	22.309	0.779	0.727	8.657	28.474	0.673	30.749	0.926	112.381	32.164	0	0	28.631	0	26.624
			1670.09	42.609	1	0	22.234	0.777	0.722	8.6	28.558	0.67	30.799	0.927	112.515	32.095	0	0	28.619	0	26.61
			1671.09	42.609	1	0	22.207	0.775	0.721	8.583	28.576	0.668	30.825	0.927	112.541	32.071	0	0	28.652	0	26.626
			1672.09	37.505	1	0	22.19	0.772	0.718	8.543	28.678	0.666	30.904	0.928	112.655	31.995	0	0	28.745	0	26.659
			1673.09	37.505	1	0	22.201	0.772	0.72	8.571	28.598	0.668	30.805	0.928	112.632	32.057	0	0	28.763	0	26.561
			1674.09	44.444	1	0	22.157	0.77	0.72	8.573	28.53	0.669	30.732	0.928	112.65	32.102	0	0	28.77	0	26.489
			1675.09	44.444	1	0	22.118	0.769	0.719	8.562	28.513	0.667	30.741	0.928	112.616	32.108	0	0	28.769	0	26.522
			1676.09	42.551	1	0	22.055	0.766	0.717	8.537	28.508	0.664	30.775	0.926	112.623	32.097	0	0	28.798	0	26.579
			1677.09	42.551	1	0	21.78	0.761	0.707	8.422	28.521	0.657	30.725	0.928	112.734	32.008	0	0	28.615	0	26.318
			1678.09	42.437	1	0	21.569	0.756	0.7	8.336	28.524	0.651	30.661	0.93	112.845	31.92	0	0	28.516	0	26.025
			1679.09	42.437	1	0	21.562	0.755	0.702	8.356	28.441	0.653	30.591	0.93	112.815	31.895	0	0	28.569	0	25.828
			1680.09	36.014	1	0	21.555	0.753	0.704	8.377	28.355	0.654	30.518	0.929	112.785	31.869	0	0	28.622	0	25.624
			1681.09	36.014	1	0	21.493	0.749	0.701	8.343	28.376	0.652	30.503	0.93	112.82	31.847	0	0	28.697	0	25.558
			1682.09	36.301	1	0	21.699	0.749	0.711	8.46	28.251	0.659	30.444	0.928	112.76	31.888	0	0	28.954	0	25.501
			1683.09	36.301	1	0	21.749	0.751	0.714	8.495	28.203	0.66	30.476	0.925	112.732	31.881	0	0	28.972	0	25.557
			1684.09	37.505	1	0	21.744	0.752	0.715	8.509	28.156	0.66	30.506	0.923	112.711	31.874	0	0	28.918	0	25.607
			1685.09	37.734	1	0	21.712	0.749	0.714	8.497	28.144	0.658	30.517	0.922	112.683	31.881	0	0	29.002	0	25.65
			1686.09	38.824	1	0	21.703	0.745	0.714	8.495	28.129	0.657	30.529	0.921	112.655	31.888	0	0	29.117	0	25.693
			1687.09	39.914	1	0	21.757	0.745	0.716	8.525	28.097	0.659	30.549	0.92	112.595	31.925	0	0	29.209	0	25.806
			1688.09	45.247	1	0	21.869	0.746	0.722	8.59	28.034	0.662	30.544	0.918	112.497	31.99	0	0	29.301	0	25.912
			1689.09	43.526	1	0	22.004	0.749	0.728	8.668	27.961	0.667	30.543	0.915	112.416	32.046	0	0	29.393	0	26.008
			1690.09	39.684	1	0	22.032	0.749	0.731	8.699	27.898	0.668	30.531	0.914	112.372	32.08	0	0	29.399	0	26.046
			1691.09	40.946	1	0	22.061	0.75	0.733	8.731	27.835	0.669	30.52	0.912	112.328	32.115	0	0	29.405	0	26.083
			1692.09	31.713	1	0	21.466	0.75	0.724	8.616	27.446	0.659	30.162	0.91	112.295	32.111	0	0	28.611	0	25.286
			1693.09	31.885	1	0	20.969	0.749	0.714	8.496	27.184	0.648	29.935	0.908	112.226	32.131	0	0	28.008	0	24.817
			1694.09	42.551	1	0	20.888	0.749	0.713	8.486	27.113	0.647	29.886	0.907	112.151	32.162	0	0	27.881	0	24.762
			1695.09	43.985	1	0	20.773	0.75	0.71	8.45	27.08	0.643	29.912	0.905	112.002	32.248	0	0	27.698	0	24.979
			1696.09	51.842	1	0	20.77	0.763	0.716	8.527	26.868	0.645	29.855	0.9	111.662	32.488	0	0	27.229	0	25.269
			1697.09	51.44	1	0	20.77	0.763	0.716	8.527	26.868	0.645	29.855	0.9	111.662	32.488	0	0	27.229	0	25.269
			1698.09	44.559	1	0	20.851	0.77	0.723	8.61	26.733	0.649	29.777	0.898	111.522	32.598	0	0	27.086	0	25.285
			1699.09	42.437	1	0	20.924	0.78	0.729	8.676	26.65	0.653	29.742	0.896	111.374	32.72	0	0	26.818	0	25.409
			1700.09	41.405	1	0	21.022	0.788	0.734	8.74	26.598	0.657	29.745	0.894	111.177	32.852	0	0	26.669	0	25.642
			1701.09	42.265	1	0	21.114	0.796	0.739	8.803	26.545	0.66	29.745	0.892	110.98	32.984	0	0	26.518	0	25.866
			1702.09	47.139	1	0	21.133	0.802	0.743	8.842	26.466	0.662	29.693	0.891	110.834	33.109	0	0	26.363	0	25.965
			1703.09	47.139	1	0	21.136	0.807	0.745	8.873	26.389	0.663	29.645	0.89	110.688	33.234	0	0	26.189	0	26.069
			1704.09	49.146	1	0	20.552	0.81	0.734	8.733	26.079	0.652	29.355	0.888	110.621	33.291	0	0	25.364	0	25.505
			1705.09	49.146	1	0	20.065	0.809	0.722	8.601	25.848	0.64	29.173	0.886	110.522	33.325	0	0	24.81	0	25.148
			1706.09	49.146	1	0	20.168	0.809	0.73	8.688	25.724	0.645	29.09	0.884	110.402	33.394	0	0	24.929	0	25.079
			1707.09	25.405	1	0	20.254	0.809	0.736	8.765	25.605	0.65	29.012	0.883	110.283	33.464	0	0	25.026	0	25.022
			1708.09	24.659	1	0	20.481	0.821	0.746	8.876	25.596	0.655	29.132	0.879	110.05	33.675	0	0	24.943	0	25.659
			1709.09	37.333	1	0	20.612	0.83	0.752	8.948	25.573	0.656	29.296	0.873	109.791	33.958	0	0	24.828	0	26.519
			1710.09	41.577	1	0	20.436	0.827	0.745	8.873	25.563	0.649	29.345	0.871	109.765	34.03	0	0	24.697	0	26.76
			1711.09	41.577	1	0	20.448	0.826	0.745	8.872	25.577	0.649	29.354	0.871	109.766	34.021	0	0	24.748	0	26.766
			1712.09	48.229	1	0	20.169	0.825	0.735	8.749	25.583	0.639	29.401	0.87	109.661	34.092	0	0	24.434	0	26.998
			1713.09	45.878	1	0	19.78	0.824	0.725	8.634	25.42	0.631	29.231	0.87	109.594	34.157	0	0	23.996	0	26.728
			1714.09	46.795	1	0	19.431	0.823	0.717	8.534	25.262	0.623	29.068	0.869	109.52	34.222	0	0	23.607	0	26.47
			1715.09	46.795	1	0	19.122	0.826	0.709	8.441	25.14	0.616	28.947	0.868	109.458	34.267	0	0	23.146	0	26.265
			1716.09	44.444	1	0	19.371	0.872	0.713	8.492	25.411	0.62	29.226	0.869	109.465	34.347	0	0	22.215	0	26.959
			1717.09	44.444	1	0	19.885	0.915	0.726	8.639	25.725	0.633	29.511	0.872	109.498	34.394	0	0	21.733	0	27.6
			1718.09	25.003	1	0	19.736	0.909	0.716	8.523	25.867	0.625	29.614	0.873	109.649	34.325	0	0	21.715	0	27.723
			1719.09	24.43	1	0	19.522	0.902	0.704	8.375	26.026	0.616	29.726	0.876	109.791	34.265	0	0	21.646	0	27.883
			1720.09	52.186	1	0	19.311	0.895	0.691	8.227	26.193	0.607	29.844	0.878	109.932	34.205	0	0	21.577	0	28.054
			1721.09	52.186	1	0	19.195	0.888	0.679	8.088	26.472	0.598	30.069	0.88	109.971	34.119	0	0	21.618	0	28.411
			1722.09	47.713	1	0	19.51	0.881	0.681	8.112	26.81	0.601	30.373	0.883	110.009	34.032	0	0	22.149	0	28.93
			1723.09	49.548	1	0	19.686	0.877	0.687	8.176	26.833	0.607	30.359	0.884	109.892	34.059	0	0	22.443	0	28.951
			1724.09	35.326	1	0	19.532	0.87	0.682	8.119	26.797	0.603	30.29	0.885	109.94	34.076	0	0	22.457	0	28.847
			1725.09	33.089	1	0	19.371	0.866	0.678	8.075	26.712	0.601	30.157	0.886	109.984	34.102	0	0	22.364	0	28.612
			1726.09	42.666	1	0	19.18	0.859	0.67	7.974	26.768	0.594	30.184	0.887	110.151	34.023	0	0	22.329	0	28.547
			1727.09	42.666	1	0	19.028	0.852	0.662	7.884	26.842	0.588	30.23	0.888	110.318	33.944	0	0	22.34	0	28.524
			1728.09	27.985	1	0	18.797	0.844	0.652	7.762	26.918	0.58	30.282	0.889	110.434	33.886	0	0	22.283	0	28.548
			1729.09	27.985	1	0	18.538	0.832	0.642	7.646	26.922	0.571	30.267	0.889	110.559	33.816	0	0	22.279	0	28.416
			1730.09	27.985	1	0	18.267	0.821	0.632	7.523	26.932	0.563	30.257	0.89	110.685	33.747	0	0	22.262	0	28.294
			1731.09	49.663	1	0	18.001	0.81	0.622	7.411	26.92	0.554	30.246	0.89	110.754	33.707	0	0	22.216	0	28.216
			1732.09	68.3	1	0	17.757	0.803	0.614	7.307	26.914	0.546	30.259	0.889	110.791	33.684	0	0	22.1	0	28.214
			1733.09	30.451	1	0	17.515	0.797	0.605	7.203	26.913	0.538	30.277	0.889	110.829	33.661	0	0	21.985	0	28.221
			1734.09	27.756	1	0	17.72	0.796	0.61	7.26	27.013	0.541	30.423	0.888	110.826	33.663	0	0	22.269	0	28.539
			1735.09	27.756	1	0	17.933	0.799	0.615	7.327	27.095	0.546	30.525	0.888	110.854	33.689	0	0	22.434	0	28.792
			1736.09	28.96	1	0	17.737	0.793	0.604	7.189	27.299	0.537	30.726	0.888	110.998	33.612	0	0	22.366	0	29.09
			1737.09	28.96	1	0	17.541	0.787	0.592	7.05	27.513	0.527	30.938	0.889	111.121	33.536	0	0	22.294	0	29.405
			1738.09	33.892	1	0	17.321	0.772	0.583	6.94	27.557	0.519	30.963	0.89	111.251	33.408	0	0	22.438	0	29.257
			1739.09	30.795	1	0	17.08	0.757	0.573	6.818	27.615	0.51	31.001	0.891	111.381	33.28	0	0	22.557	0	29.134
			1740.09	30.795	1	0	17.123	0.768	0.577	6.864	27.534	0.513	30.917	0.891	111.156	33.403	0	0	22.288	0	29.159
			1741.09	26.494	1	0	17.171	0.779	0.581	6.915	27.439	0.517	30.824	0.89	110.952	33.526	0	0	22.031	0	29.162
			1742.09	28.215	1	0	17.015	0.775	0.573	6.816	27.57	0.51	30.977	0.89	111.033	33.478	0	0	21.958	0	29.4
			1743.09	29.878	1	0	16.859	0.77	0.564	6.717	27.707	0.502	31.137	0.89	111.114	33.429	0	0	21.886	0	29.648
			1744.09	28.559	1	0	16.943	0.766	0.564	6.717	27.832	0.502	31.29	0.889	111.195	33.38	0	0	22.125	0	29.881
			1745.09	28.559	1	0	16.554	0.761	0.557	6.626	27.552	0.495	30.975	0.889	111.276	33.331	0	0	21.746	0	29.164
			1746.09	29.935	1	0	16.677	0.76	0.559	6.654	27.64	0.497	31.062	0.89	111.326	33.318	0	0	21.935	0	29.319
			1747.09	28.96	1	0	15.678	0.713	0.538	6.41	26.831	0.478	30.206	0.888	111.34	33.234	0	0	21.999	0	27.426
			1748.09	28.96	1	0	15.001	0.69	0.521	6.198	26.473	0.461	29.884	0.886	111.223	33.284	0	0	21.744	0	26.831
			1749.09	33.433	1	0	15.083	0.716	0.525	6.249	26.488	0.464	29.982	0.883	110.988	33.452	0	0	21.06	0	27.314
			1750.09	34.523	1	0	15.672	0.763	0.547	6.509	26.559	0.482	30.15	0.881	110.662	33.705	0	0	20.528	0	28.064
			1751.09	31.541	1	0	15.659	0.769	0.549	6.534	26.45	0.483	30.088	0.879	110.503	33.788	0	0	20.368	0	28.066
			1752.09	31.369	1	0	15.861	0.795	0.56	6.669	26.319	0.491	30.028	0.876	110.364	33.982	0	0	19.945	0	28.236
			1753.09	31.369	1	0	16.054	0.822	0.571	6.803	26.177	0.499	29.952	0.874	110.225	34.176	0	0	19.538	0	28.364
			1754.09	31.369	1	0	16.308	0.846	0.58	6.904	26.26	0.506	30.097	0.873	110.28	34.231	0	0	19.266	0	28.733
			1755.09	42.15	1	0	16.596	0.871	0.59	7.026	26.314	0.514	30.202	0.871	110.172	34.287	0	0	19.049	0	29.012
			1756.09	40.659	1	0	16.871	0.941	0.593	7.065	26.736	0.519	30.588	0.874	110.141	34.37	0	0	17.927	0	29.846
			1757.09	27.928	1	0	17.385	1.01	0.604	7.187	27.2	0.53	30.968	0.878	110.043	34.514	0	0	17.206	0	30.737
			1758.09	27.928	1	0	17.83	1.08	0.613	7.297	27.579	0.541	31.255	0.882	109.944	34.658	0	0	16.515	0	31.411
			1759.09	27.928	1	0	17.943	1.091	0.618	7.36	27.534	0.547	31.12	0.885	109.885	34.74	0	0	16.441	0	31.244
			1760.09	14.451	1	0	18.063	1.103	0.624	7.426	27.489	0.553	30.988	0.887	109.825	34.821	0	0	16.375	0	31.081
			1761.09	14.451	1	0	18.462	1.111	0.653	7.769	26.865	0.579	30.262	0.888	109.616	34.958	0	0	16.62	0	29.763
			1762.09	37.734	1	0	18.617	1.109	0.659	7.845	26.825	0.585	30.231	0.887	109.503	35.001	0	0	16.786	0	29.773
			1763.09	37.734	1	0	18.725	1.107	0.662	7.883	26.847	0.587	30.262	0.887	109.405	35.044	0	0	16.909	0	29.917
			1764.09	48.401	1	0	18.795	1.1	0.663	7.891	26.912	0.588	30.334	0.887	109.347	35.061	0	0	17.093	0	30.119
			1765.09	48.401	1	0	18.795	1.1	0.663	7.891	26.912	0.588	30.334	0.887	109.347	35.061	0	0	17.093	0	30.119
			1766.09	48.401	1	0	18.644	1.093	0.652	7.763	27.126	0.579	30.556	0.888	109.139	35.152	0	0	17.056	0	30.756
			1767.09	48.401	1	0	18.673	1.091	0.651	7.747	27.221	0.578	30.653	0.888	109.143	35.135	0	0	17.115	0	30.936
			1768.09	48.401	1	0	18.703	1.089	0.649	7.732	27.317	0.577	30.751	0.888	109.148	35.119	0	0	17.173	0	31.117
			1769.09	48.401	1	0	18.784	1.097	0.654	7.79	27.239	0.581	30.689	0.888	109.1	35.133	0	0	17.126	0	30.995
			1770.09	36.473	1	0	18.848	1.09	0.654	7.792	27.317	0.581	30.787	0.887	109.307	34.963	0	0	17.298	0	30.933
			1771.09	44.157	1	0	19.056	1.086	0.67	7.97	26.995	0.592	30.517	0.885	109.364	34.879	0	0	17.541	0	30.234
			1772.09	44.157	1	0	19.327	1.095	0.692	8.238	26.503	0.61	30.067	0.881	109.172	34.972	0	0	17.653	0	29.405
			1773.09	38.881	1	0	19.601	1.103	0.714	8.505	26.045	0.628	29.648	0.878	108.98	35.066	0	0	17.767	0	28.618
			1774.09	38.078	1	0	19.879	1.112	0.737	8.772	25.621	0.645	29.257	0.876	108.789	35.159	0	0	17.882	0	27.871
			1775.09	51.784	1	0	20.044	1.12	0.744	8.851	25.61	0.65	29.279	0.875	108.597	35.253	0	0	17.894	0	28.061
			1776.09	56.315	1	0	19.631	1.113	0.734	8.74	25.395	0.641	29.069	0.874	108.531	35.246	0	0	17.637	0	27.586
			1777.09	39.914	1	0	20.26	1.158	0.755	8.993	25.522	0.658	29.286	0.871	108.273	35.409	0	0	17.496	0	28.242
			1778.09	34.523	1	0	20.892	1.179	0.785	9.341	25.362	0.681	29.223	0.868	108.15	35.441	0	0	17.72	0	28.095
			1779.09	34.523	1	0	20.941	1.158	0.782	9.308	25.486	0.678	29.396	0.867	108.262	35.295	0	0	18.089	0	28.298
			1780.09	23.398	1	0	20.707	1.128	0.771	9.177	25.529	0.667	29.487	0.866	108.381	35.112	0	0	18.361	0	28.27
			1781.09	24.258	1	0	20.57	1.115	0.763	9.085	25.6	0.66	29.589	0.865	108.484	35.003	0	0	18.45	0	28.345
			1782.09	29.075	1	0	20.359	1.094	0.753	8.966	25.648	0.651	29.675	0.864	108.596	34.856	0	0	18.617	0	28.343
			1783.09	29.075	1	0	20.317	1.09	0.753	8.966	25.591	0.65	29.641	0.863	108.568	34.849	0	0	18.642	0	28.264
			1784.09	39.856	1	0	20.346	1.086	0.756	9.001	25.522	0.652	29.596	0.862	108.54	34.842	0	0	18.732	0	28.161
			1785.09	42.322	1	0	20.374	1.082	0.759	9.036	25.455	0.654	29.552	0.861	108.512	34.835	0	0	18.822	0	28.059
			1786.09	66.523	1	0	20.568	1.032	0.768	9.145	25.323	0.659	29.526	0.858	108.401	34.798	0	0	19.931	0	28.065
			1787.09	66.523	1	0	20.326	0.981	0.769	9.153	24.928	0.656	29.217	0.853	108.289	34.761	0	0	20.711	0	27.422
			1788.09	66.523	1	0	20.068	0.923	0.769	9.153	24.518	0.652	28.889	0.849	108.218	34.682	0	0	21.748	0	26.66
			1789.09	66.523	1	0	20.122	0.931	0.771	9.18	24.527	0.653	28.984	0.846	108.238	34.622	0	0	21.608	0	26.757
			1790.09	25.978	1	0	20.196	0.932	0.773	9.203	24.554	0.652	29.1	0.844	108.299	34.52	0	0	21.678	0	26.846
			1791.09	25.978	1	0	20.074	0.939	0.765	9.103	24.686	0.644	29.296	0.843	108.415	34.415	0	0	21.379	0	27.099
			1792.09	52.3	1	0	19.451	0.921	0.734	8.74	24.883	0.617	29.588	0.841	109.447	33.603	0	0	21.111	0	26.366
			1793.09	89.576	1	0	19.083	0.909	0.713	8.492	25.104	0.6	29.859	0.841	110.501	32.8	0	0	21.003	0	25.549
			1794.09	32.917	1	0	18.777	0.896	0.695	8.279	25.313	0.585	30.114	0.841	111.541	31.997	0	0	20.962	0	24.651
			1795.09	32.917	1	0	19.702	0.956	0.723	8.609	25.648	0.611	30.348	0.845	111.771	31.913	0	0	20.612	0	24.858
			1796.09	30.566	1	0	19.901	0.968	0.734	8.734	25.555	0.62	30.25	0.845	111.92	31.812	0	0	20.566	0	24.401
			1797.09	30.566	1	0	21.932	1.077	0.801	9.538	25.951	0.684	30.385	0.854	112.205	31.793	0	0	20.363	0	24.324
			1798.09	48.401	1	0	22.85	1.141	0.837	9.967	25.953	0.718	30.26	0.858	112.279	31.844	0	0	20.019	0	23.906
			1799.09	53.619	1	0	22.946	1.163	0.848	10.098	25.748	0.727	30.03	0.857	112.29	31.855	0	0	19.723	0	23.303
			1800.09	53.619	1	0	22.804	1.181	0.846	10.07	25.68	0.727	29.889	0.859	112.309	31.96	0	0	19.309	0	23.112
			1801.09	52.759	1	0	22.628	1.199	0.842	10.023	25.621	0.725	29.755	0.861	112.328	32.066	0	0	18.877	0	22.937
			1802.09	45.419	1	0	22.021	1.191	0.809	9.634	25.931	0.7	29.976	0.865	112.483	32.097	0	0	18.497	0	23.563
			1803.09	45.419	1	0	21.48	1.188	0.771	9.182	26.537	0.671	30.494	0.87	112.887	31.912	0	0	18.079	0	24.422
			1804.09	41.577	1	0	21.48	1.188	0.771	9.182	26.537	0.671	30.494	0.87	112.887	31.912	0	0	18.079	0	24.422
			1805.09	41.577	1	0	21.071	1.176	0.745	8.869	26.935	0.651	30.84	0.873	113.093	31.826	0	0	17.916	0	25.088
			1806.09	36.874	1	0	21.27	1.168	0.744	8.852	27.236	0.65	31.145	0.874	113.237	31.795	0	0	18.208	0	25.742
			1807.09	2.122	1	0	21.476	1.16	0.742	8.834	27.545	0.65	31.46	0.876	113.381	31.764	0	0	18.509	0	26.403
			1808.09	2.753	1	0	21.177	1.114	0.725	8.634	27.733	0.637	31.588	0.878	113.599	31.658	0	0	19.004	0	26.629
			1809.09	2.753	1	0	20.331	1.068	0.687	8.176	28.052	0.606	31.787	0.882	113.817	31.553	0	0	19.028	0	26.998
			1810.09	83.841	1	0	20.145	1.066	0.681	8.11	28.018	0.602	31.712	0.883	113.793	31.632	0	0	18.892	0	26.998
			1811.09	93.189	1	0	18.475	1.062	0.657	7.826	26.621	0.582	30.056	0.886	113.745	31.79	0	0	17.397	0	23.599
			1812.09	93.189	1	0	18.475	1.062	0.657	7.826	26.621	0.582	30.056	0.886	113.745	31.79	0	0	17.397	0	23.599
			1813.09	93.189	1	0	17.752	1.06	0.646	7.692	26.021	0.573	29.342	0.887	113.722	31.869	0	0	16.75	0	22.039
			1814.09	35.785	1	0	16.054	1.019	0.6	7.142	25.289	0.534	28.405	0.89	113.961	31.74	0	0	15.755	0	19.524
			1815.09	35.44	1	0	15.112	1.009	0.577	6.865	24.753	0.515	27.725	0.893	113.897	31.757	0	0	14.975	0	17.761
			1816.09	35.44	1	0	14.695	1.003	0.559	6.652	24.831	0.5	27.735	0.895	113.841	31.776	0	0	14.655	0	17.856
			1817.09	21.333	1	0	14.695	1.003	0.559	6.652	24.831	0.5	27.735	0.895	113.841	31.776	0	0	14.655	0	17.856
			1818.09	21.333	1	0	14.682	0.972	0.554	6.593	24.982	0.495	27.966	0.893	113.811	31.596	0	0	15.098	0	18.221
			1819.09	21.333	1	0	14.662	0.971	0.562	6.693	24.573	0.5	27.613	0.89	113.767	31.581	0	0	15.106	0	17.225
			1820.09	23.398	1	0	14.8	0.976	0.579	6.888	24.111	0.512	27.252	0.885	113.496	31.713	0	0	15.17	0	16.473
			1821.09	23.398	1	0	14.875	0.981	0.587	6.983	23.91	0.517	27.129	0.881	113.225	31.845	0	0	15.17	0	16.389
			1822.09	23.398	1	0	15.309	1.011	0.615	7.319	23.52	0.539	26.811	0.877	112.038	32.709	0	0	15.138	0	17.209
			1823.09	23.398	1	0	15.718	1.055	0.641	7.633	23.212	0.562	26.502	0.876	110.954	33.541	0	0	14.896	0	17.886
			1824.09	23.398	1	0	16.114	1.099	0.668	7.947	22.908	0.584	26.194	0.875	109.87	34.373	0	0	14.662	0	18.518
			1825.09	11.24	1	0	15.625	1.068	0.65	7.733	22.793	0.565	26.193	0.87	109.623	34.462	0	0	14.635	0	18.811
			1826.09	11.24	1	0	15.671	1.064	0.648	7.71	22.925	0.563	26.35	0.87	109.619	34.439	0	0	14.725	0	19.23
			1827.09	11.24	1	0	14.162	0.967	0.583	6.939	22.891	0.502	26.587	0.861	109.306	34.505	0	0	14.651	0	20.363
			1828.09	11.24	1	0	13.448	0.916	0.551	6.555	22.931	0.471	26.804	0.856	109.148	34.526	0	0	14.68	0	21.153
			1829.09	11.24	1	0	13.519	0.909	0.55	6.543	23.081	0.471	26.963	0.856	109.28	34.422	0	0	14.868	0	21.406
			1830.09	13.534	1	0	13.412	0.89	0.546	6.497	23.027	0.466	26.958	0.854	109.355	34.283	0	0	15.071	0	21.184
			1831.09	21.964	1	0	13.306	0.87	0.542	6.454	22.965	0.462	26.945	0.852	109.429	34.144	0	0	15.286	0	20.94
			1832.09	34.007	1	0	13.309	0.87	0.548	6.526	22.718	0.466	26.75	0.849	109.29	34.15	0	0	15.289	0	20.423
			1833.09	34.752	1	0	13.47	0.874	0.552	6.574	22.831	0.469	26.859	0.85	109.315	34.148	0	0	15.412	0	20.706
			1834.09	69.677	1	0	13.671	0.888	0.562	6.689	22.796	0.477	26.83	0.85	109.229	34.202	0	0	15.393	0	20.69
			1835.09	69.677	1	0	13.864	0.898	0.573	6.82	22.692	0.487	26.71	0.85	109.213	34.218	0	0	15.431	0	20.362
			1836.09	50.695	1	0	14.04	0.905	0.582	6.929	22.63	0.495	26.622	0.85	109.257	34.181	0	0	15.517	0	20.029
			1837.09	50.695	1	0	14.212	0.912	0.59	7.023	22.611	0.502	26.578	0.851	109.308	34.128	0	0	15.577	0	19.78
			1838.09	48.114	1	0	14.385	0.92	0.598	7.118	22.595	0.509	26.538	0.851	109.359	34.074	0	0	15.639	0	19.54
			1839.09	48.114	1	0	14.56	0.927	0.606	7.212	22.582	0.516	26.502	0.852	109.41	34.021	0	0	15.7	0	19.309
			1840.09	52.817	1	0	14.662	0.929	0.609	7.245	22.641	0.519	26.544	0.853	109.494	33.935	0	0	15.775	0	19.252
			1841.09	33.835	1	0	15.234	0.932	0.619	7.366	23.141	0.528	27.096	0.854	109.578	33.849	0	0	16.353	0	20.601
			1842.09	37.792	1	0	15.846	0.931	0.629	7.489	23.675	0.538	27.69	0.855	109.733	33.717	0	0	17.014	0	21.924
			1843.09	37.792	1	0	16.508	0.931	0.639	7.611	24.268	0.547	28.353	0.856	109.889	33.584	0	0	17.728	0	23.362
			1844.09	29.82	1	0	17.229	0.931	0.65	7.733	24.926	0.557	29.092	0.857	110.044	33.452	0	0	18.505	0	24.913
			1845.09	28.903	1	0	18.015	0.931	0.66	7.856	25.658	0.566	29.917	0.858	110.2	33.32	0	0	19.354	0	26.578
			1846.09	28.903	1	0	18.904	0.917	0.662	7.881	26.812	0.568	31.273	0.857	110.478	33.148	0	0	20.607	0	29.23
			1847.09	36.129	1	0	19.161	0.904	0.66	7.856	27.236	0.565	31.786	0.857	110.757	32.976	0	0	21.198	0	30.004
			1848.09	38.595	1	0	19.204	0.906	0.665	7.922	27.074	0.571	31.535	0.859	110.682	33.125	0	0	21.201	0	29.749
			1849.09	38.595	1	0	19.091	0.908	0.664	7.907	26.97	0.571	31.359	0.86	110.606	33.273	0	0	21.032	0	29.643
			1850.09	40.888	1	0	18.708	0.893	0.643	7.658	27.257	0.556	31.527	0.865	110.729	33.241	0	0	20.956	0	29.957
			1851.09	39.627	1	0	18.328	0.878	0.622	7.409	27.569	0.541	31.71	0.869	110.852	33.208	0	0	20.881	0	30.294
			1852.09	37.505	1	0	18.207	0.869	0.614	7.306	27.757	0.536	31.805	0.873	111.088	33.092	0	0	20.956	0	30.299
			1853.09	37.505	1	0	17.378	0.841	0.587	6.985	27.645	0.514	31.536	0.877	112.036	32.408	0	0	20.673	0	28.615
			1854.09	37.505	1	0	16.625	0.799	0.562	6.689	27.517	0.493	31.334	0.878	112.821	31.756	0	0	20.8	0	27.091
			1855.09	28.272	1	0	16.45	0.769	0.556	6.621	27.423	0.49	31.111	0.881	112.72	31.713	0	0	21.389	0	26.591
			1856.09	29.304	1	0	16.134	0.739	0.545	6.484	27.375	0.482	30.945	0.885	112.682	31.669	0	0	21.835	0	26.202
			1857.09	29.648	1	0	16.164	0.732	0.548	6.526	27.233	0.484	30.855	0.883	112.366	31.783	0	0	22.078	0	26.226
			1858.09	29.476	1	0	16.044	0.724	0.544	6.482	27.191	0.481	30.78	0.883	112.461	31.717	0	0	22.15	0	25.955
			1859.09	29.476	1	0	15.901	0.717	0.541	6.439	27.103	0.478	30.695	0.883	112.351	31.741	0	0	22.175	0	25.825
			1860.09	29.476	1	0	15.887	0.718	0.541	6.446	27.054	0.478	30.634	0.883	112.183	31.809	0	0	22.117	0	25.813
			1861.09	17.319	1	0	15.888	0.72	0.543	6.459	27.006	0.479	30.572	0.883	112.015	31.876	0	0	22.081	0	25.802
			1862.09	18.294	1	0	15.815	0.721	0.541	6.445	26.941	0.478	30.493	0.884	111.847	31.943	0	0	21.941	0	25.75
			1863.09	43.813	1	0	15.654	0.713	0.536	6.382	26.908	0.474	30.441	0.884	111.785	31.916	0	0	21.959	0	25.599
			1864.09	32.516	1	0	15.555	0.719	0.534	6.36	26.85	0.472	30.408	0.883	111.686	31.969	0	0	21.619	0	25.614
			1865.09	32.516	1	0	15.458	0.726	0.532	6.337	26.797	0.47	30.379	0.882	111.588	32.022	0	0	21.289	0	25.639
			1866.09	32.516	1	0	15.395	0.737	0.53	6.309	26.842	0.467	30.47	0.881	111.418	32.113	0	0	20.901	0	25.989
			1867.09	4.416	1	0	15.275	0.754	0.525	6.256	26.911	0.462	30.603	0.879	111.039	32.324	0	0	20.249	0	26.636
			1868.09	5.276	1	0	15.203	0.762	0.523	6.222	26.949	0.459	30.66	0.879	110.83	32.444	0	0	19.962	0	26.963
			1869.09	38.365	1	0	15.214	0.769	0.522	6.22	26.999	0.459	30.735	0.878	110.622	32.564	0	0	19.787	0	27.326
			1870.09	33.032	1	0	15.83	0.802	0.554	6.598	26.566	0.487	30.26	0.878	110.379	32.725	0	0	19.746	0	26.536
			1871.09	35.612	1	0	16.426	0.834	0.585	6.97	26.175	0.514	29.83	0.877	110.137	32.885	0	0	19.686	0	25.807
			1872.09	35.612	1	0	16.426	0.834	0.585	6.97	26.175	0.514	29.83	0.877	110.137	32.885	0	0	19.686	0	25.807
			1873.09	31.656	1	0	17.387	0.905	0.631	7.515	25.838	0.553	29.47	0.877	109.504	33.303	0	0	19.219	0	25.588
			1874.09	30.795	1	0	16.965	0.899	0.619	7.367	25.707	0.542	29.333	0.876	109.653	33.166	0	0	18.865	0	25.032
			1875.09	30.795	1	0	16.558	0.894	0.606	7.219	25.595	0.531	29.218	0.876	109.801	33.029	0	0	18.524	0	24.52
			1876.09	26.953	1	0	16.487	0.892	0.602	7.166	25.671	0.527	29.298	0.876	110.008	32.852	0	0	18.491	0	24.384
			1877.09	26.953	1	0	16.387	0.889	0.597	7.105	25.727	0.523	29.357	0.876	110.214	32.674	0	0	18.426	0	24.193
			1878.09	35.383	1	0	16.216	0.891	0.587	6.983	25.905	0.514	29.591	0.875	110.295	32.588	0	0	18.203	0	24.576
			1879.09	35.383	1	0	16.171	0.892	0.583	6.945	25.981	0.51	29.705	0.875	110.379	32.502	0	0	18.122	0	24.677
			1880.09	36.759	1	0	16.217	0.897	0.586	6.971	25.964	0.511	29.729	0.873	110.403	32.461	0	0	18.085	0	24.644
			1881.09	36.759	1	0	16.252	0.901	0.587	6.992	25.951	0.512	29.756	0.872	110.427	32.42	0	0	18.037	0	24.618
			1882.09	32.688	1	0	16.265	0.898	0.588	7.004	25.922	0.513	29.745	0.871	110.358	32.486	0	0	18.112	0	24.724
			1883.09	32.688	1	0	16.732	0.907	0.599	7.137	26.187	0.522	30.063	0.871	109.763	32.939	0	0	18.449	0	26.271
			1884.09	37.104	1	0	17.109	0.916	0.611	7.27	26.304	0.532	30.214	0.871	109.225	33.392	0	0	18.684	0	27.404
			1885.09	82.981	1	0	16.973	0.914	0.603	7.182	26.412	0.524	30.413	0.868	109.543	33.255	0	0	18.574	0	27.599
			1886.09	82.981	1	0	16.904	0.919	0.603	7.176	26.334	0.522	30.428	0.865	109.626	33.236	0	0	18.398	0	27.588
			1887.09	68.988	1	0	16.809	0.926	0.599	7.135	26.348	0.519	30.441	0.866	109.812	33.176	0	0	18.156	0	27.495
			1888.09	68.988	1	0	16.734	0.914	0.593	7.063	26.48	0.513	30.594	0.866	109.942	33.065	0	0	18.299	0	27.652
			1889.09	8.086	1	0	16.714	0.909	0.589	7.015	26.616	0.51	30.733	0.866	110.188	32.911	0	0	18.388	0	27.691
			1890.09	8.086	1	0	16.665	0.904	0.586	6.973	26.688	0.507	30.831	0.866	110.369	32.795	0	0	18.444	0	27.704
			1891.09	9.577	1	0	16.616	0.898	0.582	6.931	26.759	0.504	30.929	0.865	110.55	32.679	0	0	18.5	0	27.716
			1892.09	9.577	1	0	16.654	0.901	0.585	6.968	26.684	0.505	30.903	0.863	110.522	32.719	0	0	18.483	0	27.725
			1893.09	26.208	1	0	16.687	0.904	0.588	7.003	26.608	0.507	30.876	0.862	110.494	32.758	0	0	18.461	0	27.733
			1894.09	26.896	1	0	16.652	0.893	0.587	6.982	26.611	0.505	30.905	0.861	110.501	32.721	0	0	18.653	0	27.752
			1895.09	36.358	1	0	16.513	0.875	0.58	6.904	26.653	0.499	30.96	0.861	110.629	32.6	0	0	18.872	0	27.69
			1896.09	35.498	1	0	16.344	0.857	0.573	6.816	26.682	0.493	31.002	0.861	110.757	32.48	0	0	19.065	0	27.598
			1897.09	35.498	1	0	16.041	0.84	0.562	6.695	26.618	0.484	30.929	0.861	110.884	32.359	0	0	19.107	0	27.257
			1898.09	24.2	1	0	15.772	0.824	0.555	6.603	26.504	0.477	30.833	0.86	111.042	32.227	0	0	19.146	0	26.841
			1899.09	25.175	1	0	15.501	0.808	0.547	6.51	26.384	0.469	30.732	0.859	111.2	32.094	0	0	19.186	0	26.41
			1900.09	25.175	1	0	15.362	0.811	0.544	6.481	26.27	0.467	30.655	0.857	111.207	32.069	0	0	18.949	0	26.191
			1901.09	32.172	1	0	14.838	0.794	0.518	6.171	26.605	0.443	31.164	0.854	111.214	32.036	0	0	18.683	0	27.253
			1902.09	30.795	1	0	14.328	0.778	0.492	5.862	27.004	0.419	31.765	0.85	111.221	32.004	0	0	18.424	0	28.461
			1903.09	23.512	1	0	13.77	0.746	0.469	5.584	27.154	0.397	32.065	0.847	111.332	31.899	0	0	18.461	0	28.913
			1904.09	24.545	1	0	13.205	0.714	0.445	5.292	27.372	0.375	32.438	0.844	111.503	31.754	0	0	18.503	0	29.415
			1905.09	24.545	1	0	13.516	0.721	0.458	5.45	27.231	0.386	32.319	0.843	111.153	31.991	0	0	18.736	0	29.589
			1906.09	24.545	1	0	13.834	0.729	0.471	5.608	27.114	0.396	32.225	0.841	110.803	32.229	0	0	18.975	0	29.809
			1907.09	32.458	1	0	13.948	0.733	0.479	5.701	26.901	0.402	32.019	0.84	110.458	32.44	0	0	19.037	0	29.765
			1908.09	32.229	1	0	14.075	0.736	0.487	5.798	26.701	0.409	31.824	0.839	110.112	32.651	0	0	19.115	0	29.739
			1909.09	32.229	1	0	14.008	0.732	0.486	5.78	26.644	0.407	31.801	0.838	110.103	32.622	0	0	19.126	0	29.646
			1910.09	23.627	1	0	13.922	0.724	0.482	5.744	26.625	0.403	31.841	0.836	110.167	32.548	0	0	19.229	0	29.604
			1911.09	23.627	1	0	13.721	0.713	0.473	5.632	26.723	0.395	32.018	0.835	110.292	32.428	0	0	19.248	0	29.753
			1912.09	18.81	1	0	13.608	0.705	0.467	5.565	26.8	0.389	32.181	0.833	110.412	32.318	0	0	19.3	0	29.886
			1913.09	18.81	1	0	13.522	0.697	0.463	5.511	26.865	0.385	32.335	0.831	110.532	32.207	0	0	19.392	0	29.997
			1914.09	18.81	1	0	13.527	0.697	0.465	5.535	26.757	0.385	32.279	0.829	110.47	32.238	0	0	19.395	0	29.943
			1915.09	32.802	1	0	13.445	0.695	0.463	5.514	26.686	0.383	32.266	0.827	110.398	32.253	0	0	19.351	0	29.942
			1916.09	36.759	1	0	13.344	0.692	0.461	5.486	26.614	0.38	32.249	0.825	110.326	32.267	0	0	19.279	0	29.935
			1917.09	36.759	1	0	13.307	0.685	0.459	5.463	26.628	0.378	32.298	0.824	110.402	32.178	0	0	19.428	0	29.88
			1918.09	27.469	1	0	13.288	0.678	0.458	5.449	26.632	0.377	32.338	0.824	110.477	32.09	0	0	19.609	0	29.807
			1919.09	30.853	1	0	13.012	0.677	0.455	5.42	26.218	0.373	31.986	0.82	110.261	32.19	0	0	19.216	0	29.297
			1920.09	30.853	1	0	12.81	0.68	0.453	5.39	25.964	0.37	31.764	0.817	109.966	32.342	0	0	18.833	0	29.118
			1921.09	23.053	1	0	12.889	0.683	0.461	5.49	25.658	0.376	31.503	0.814	109.671	32.493	0	0	18.867	0	28.856
			1922.09	23.627	1	0	12.914	0.678	0.465	5.536	25.478	0.378	31.344	0.813	109.592	32.483	0	0	19.058	0	28.522
			1923.09	23.627	1	0	12.88	0.672	0.466	5.548	25.337	0.378	31.274	0.81	109.525	32.454	0	0	19.158	0	28.332
			1924.09	21.62	1	0	12.845	0.667	0.467	5.56	25.196	0.377	31.202	0.807	109.458	32.425	0	0	19.259	0	28.138
			1925.09	20.243	1	0	12.925	0.668	0.473	5.631	25.036	0.381	31.108	0.805	109.266	32.483	0	0	19.336	0	28.045
			1926.09	25.749	1	0	12.737	0.67	0.471	5.604	24.795	0.378	30.881	0.803	109.074	32.541	0	0	19.013	0	27.674
			1927.09	27.699	1	0	12.658	0.671	0.471	5.61	24.619	0.378	30.728	0.801	108.882	32.598	0	0	18.854	0	27.456
			1928.09	27.699	1	0	12.58	0.673	0.472	5.617	24.445	0.377	30.578	0.799	108.69	32.656	0	0	18.697	0	27.241
			1929.09	22.193	1	0	12.504	0.674	0.472	5.623	24.274	0.377	30.431	0.798	108.498	32.713	0	0	18.544	0	27.03
			1930.09	21.104	1	0	13.127	0.726	0.482	5.742	25.116	0.386	31.422	0.799	108.597	32.68	0	0	18.09	0	28.993
			1931.09	28.788	1	0	13.917	0.777	0.501	5.962	25.786	0.401	32.166	0.802	108.695	32.646	0	0	17.91	0	30.368
			1932.09	28.788	1	0	14.691	0.828	0.519	6.182	26.378	0.417	32.816	0.804	108.793	32.613	0	0	17.734	0	31.5
			1933.09	28.788	1	0	14.781	0.831	0.523	6.22	26.381	0.421	32.757	0.805	108.875	32.581	0	0	17.794	0	31.333
			1934.09	15.082	1	0	14.827	0.829	0.524	6.243	26.366	0.423	32.653	0.807	108.979	32.566	0	0	17.875	0	31.111
			1935.09	20.186	1	0	14.868	0.832	0.526	6.259	26.373	0.425	32.607	0.809	109.058	32.535	0	0	17.877	0	30.969
			1936.09	39.053	1	0	14.716	0.822	0.518	6.165	26.483	0.419	32.725	0.809	109.206	32.44	0	0	17.9	0	31.045
			1937.09	39.053	1	0	14.679	0.817	0.514	6.124	26.577	0.417	32.812	0.81	109.35	32.371	0	0	17.976	0	31.097
			1938.09	33.949	1	0	14.629	0.811	0.511	6.079	26.668	0.414	32.896	0.811	109.494	32.301	0	0	18.039	0	31.145
			1939.09	33.949	1	0	14.579	0.805	0.507	6.035	26.76	0.411	32.981	0.811	109.638	32.231	0	0	18.102	0	31.192
			1940.09	33.949	1	0	14.662	0.815	0.511	6.087	26.705	0.415	32.87	0.812	109.545	32.306	0	0	17.986	0	31.098
			1941.09	19.727	1	0	14.768	0.825	0.516	6.149	26.652	0.42	32.762	0.814	109.452	32.38	0	0	17.9	0	31.009
			1942.09	19.727	1	0	14.707	0.818	0.511	6.088	26.791	0.416	32.902	0.814	109.566	32.287	0	0	17.979	0	31.124
			1943.09	19.727	1	0	14.672	0.809	0.504	6.002	27.091	0.411	33.232	0.815	109.933	31.995	0	0	18.126	0	31.254
			1944.09	19.727	1	0	14.603	0.801	0.496	5.903	27.393	0.405	33.566	0.816	110.299	31.702	0	0	18.232	0	31.38
			1945.09	50.007	1	0	14.602	0.795	0.491	5.841	27.664	0.401	33.859	0.817	110.678	31.426	0	0	18.364	0	31.447
			1946.09	68.53	1	0	14.755	0.805	0.498	5.928	27.569	0.407	33.742	0.817	110.631	31.468	0	0	18.321	0	31.294
			1947.09	68.53	1	0	14.805	0.813	0.501	5.964	27.517	0.409	33.672	0.817	110.615	31.491	0	0	18.206	0	31.197
			1948.09	33.032	1	0	14.756	0.821	0.5	5.957	27.479	0.409	33.618	0.817	110.599	31.514	0	0	17.974	0	31.128
			1949.09	33.319	1	0	14.71	0.829	0.5	5.95	27.442	0.409	33.566	0.818	110.583	31.537	0	0	17.749	0	31.063
			1950.09	33.319	1	0	14.738	0.825	0.496	5.91	27.671	0.406	33.827	0.818	110.914	31.319	0	0	17.873	0	31.169
			1951.09	16.745	1	0	14.827	0.817	0.492	5.857	28.072	0.403	34.279	0.819	111.427	31.003	0	0	18.143	0	31.447
			1952.09	16.975	1	0	14.618	0.81	0.477	5.678	28.532	0.391	34.771	0.821	111.94	30.688	0	0	18.049	0	31.778
			1953.09	16.975	1	0	14.631	0.813	0.477	5.674	28.583	0.391	34.838	0.82	112.005	30.683	0	0	17.989	0	31.884
			1954.09	16.975	1	0	14.584	0.817	0.474	5.638	28.682	0.389	34.9	0.822	112.059	30.697	0	0	17.86	0	32.013
			1955.09	29.419	1	0	14.538	0.82	0.471	5.602	28.783	0.387	34.964	0.823	112.112	30.711	0	0	17.733	0	32.146
			1956.09	29.419	1	0	14.492	0.823	0.468	5.566	28.887	0.386	35.031	0.825	112.165	30.725	0	0	17.608	0	32.282
			1957.09	16.631	1	0	14.764	0.828	0.472	5.615	29.185	0.39	35.32	0.826	112.393	30.627	0	0	17.828	0	32.604
			1958.09	14.853	1	0	15.003	0.831	0.477	5.676	29.347	0.394	35.505	0.827	112.448	30.641	0	0	18.045	0	32.942
			1959.09	12.96	1	0	15.329	0.853	0.484	5.764	29.581	0.401	35.728	0.828	112.525	30.665	0	0	17.963	0	33.333
			1960.09	12.96	1	0	15.771	0.875	0.495	5.891	29.831	0.41	35.971	0.829	112.602	30.689	0	0	18.018	0	33.751
			1961.09	34.121	1	0	15.082	0.798	0.476	5.663	29.48	0.394	35.59	0.828	112.757	30.517	0	0	18.902	0	32.905
			1962.09	34.121	1	0	14.021	0.721	0.446	5.307	29.007	0.369	35.082	0.827	112.913	30.344	0	0	19.46	0	31.789
			1963.09	27.756	1	0	12.895	0.643	0.416	4.951	28.306	0.343	34.305	0.825	113.069	30.171	0	0	20.052	0	30.126
			1964.09	27.756	1	0	12.75	0.634	0.409	4.871	28.41	0.337	34.525	0.823	113.076	30.128	0	0	20.096	0	30.435
			1965.09	9.118	1	0	12.587	0.626	0.402	4.784	28.518	0.33	34.753	0.821	113.084	30.085	0	0	20.114	0	30.754
			1966.09	12.272	1	0	12.424	0.617	0.395	4.697	28.63	0.323	34.991	0.818	113.091	30.042	0	0	20.132	0	31.081
			1967.09	12.272	1	0	12.429	0.618	0.395	4.701	28.624	0.323	35.043	0.817	113.048	30.02	0	0	20.105	0	31.133
			1968.09	38.537	1	0	12.443	0.619	0.395	4.708	28.62	0.322	35.1	0.815	113.004	29.998	0	0	20.093	0	31.194
			1969.09	28.559	1	0	12.499	0.62	0.398	4.743	28.537	0.324	35.109	0.813	112.925	29.994	0	0	20.165	0	31.201
			1970.09	28.559	1	0	12.54	0.62	0.401	4.772	28.461	0.325	35.119	0.81	112.832	29.989	0	0	20.214	0	31.212
			1971.09	28.559	1	0	12.418	0.609	0.396	4.715	28.475	0.32	35.237	0.808	112.909	29.881	0	0	20.375	0	31.214
			1972.09	28.559	1	0	12.301	0.606	0.395	4.698	28.291	0.317	35.25	0.803	112.628	29.934	0	0	20.305	0	31.322
			1973.09	32.458	1	0	12.271	0.613	0.399	4.748	27.954	0.319	34.943	0.8	112.129	30.248	0	0	20.034	0	31.347
			1974.09	38.078	1	0	12.31	0.618	0.405	4.826	27.615	0.323	34.649	0.797	111.669	30.521	0	0	19.913	0	31.315
			1975.09	17.032	1	0	12.295	0.624	0.41	4.881	27.298	0.326	34.365	0.794	111.208	30.795	0	0	19.707	0	31.291
			1976.09	17.089	1	0	12.101	0.613	0.402	4.789	27.337	0.319	34.509	0.792	111.187	30.74	0	0	19.741	0	31.436
			1977.09	17.089	1	0	11.975	0.609	0.398	4.734	27.346	0.314	34.633	0.79	111.023	30.788	0	0	19.661	0	31.724
			1978.09	21.448	1	0	11.974	0.605	0.398	4.74	27.292	0.313	34.674	0.787	110.846	30.835	0	0	19.787	0	31.867
			1979.09	20.76	1	0	11.973	0.601	0.399	4.746	27.237	0.313	34.715	0.785	110.669	30.883	0	0	19.915	0	32.01
			1980.09	20.76	1	0	12.137	0.602	0.406	4.835	27.105	0.318	34.652	0.782	110.23	31.102	0	0	20.149	0	32.264
			1981.09	17.261	1	0	12.176	0.604	0.412	4.904	26.817	0.321	34.393	0.78	109.805	31.32	0	0	20.174	0	32.181
			1982.09	17.95	1	0	12.328	0.611	0.423	5.035	26.475	0.329	34.085	0.777	109.299	31.593	0	0	20.177	0	32.11
			1983.09	22.079	1	0	12.242	0.607	0.419	4.992	26.504	0.325	34.23	0.774	109.256	31.545	0	0	20.156	0	32.275
			1984.09	21.161	1	0	12.279	0.604	0.421	5.017	26.433	0.325	34.241	0.772	109.213	31.497	0	0	20.338	0	32.21
			1985.09	21.161	1	0	12.247	0.596	0.42	4.996	26.439	0.323	34.316	0.77	109.251	31.377	0	0	20.551	0	32.131
			1986.09	21.448	1	0	12.206	0.588	0.418	4.971	26.446	0.321	34.393	0.769	109.29	31.258	0	0	20.756	0	32.053
			1987.09	22.136	1	0	12.208	0.585	0.418	4.974	26.42	0.321	34.408	0.768	109.273	31.219	0	0	20.868	0	32.01
			1988.09	22.136	1	0	12.166	0.576	0.416	4.947	26.429	0.318	34.501	0.766	109.332	31.089	0	0	21.121	0	31.937
			1989.09	24.258	1	0	11.968	0.549	0.411	4.894	26.14	0.314	34.279	0.763	109.369	30.95	0	0	21.796	0	31.268
			1990.09	20.817	1	0	11.675	0.524	0.405	4.823	25.736	0.307	33.944	0.758	109.364	30.846	0	0	22.297	0	30.447
			1991.09	20.817	1	0	11.769	0.527	0.411	4.887	25.623	0.31	33.916	0.755	109.153	30.913	0	0	22.311	0	30.521
			1992.09	26.208	1	0	11.88	0.532	0.417	4.963	25.501	0.314	33.876	0.753	108.918	30.99	0	0	22.315	0	30.592
			1993.09	28.616	1	0	11.993	0.537	0.423	5.039	25.382	0.318	33.835	0.75	108.684	31.066	0	0	22.322	0	30.661
			1994.09	28.616	1	0	12.049	0.538	0.427	5.086	25.271	0.319	33.805	0.748	108.505	31.087	0	0	22.375	0	30.645
			1995.09	22.079	1	0	12.134	0.541	0.433	5.15	25.144	0.322	33.755	0.745	108.306	31.113	0	0	22.447	0	30.605
			1996.09	22.136	1	0	12.209	0.543	0.438	5.209	25.024	0.325	33.711	0.742	108.106	31.138	0	0	22.501	0	30.576
			1997.09	31.311	1	0	12.577	0.555	0.456	5.434	24.771	0.339	33.401	0.742	107.804	31.282	0	0	22.677	0	30.295
[truncated: 1,548 more rows]
