# Supplementary material for: Handcycling with concurrent lower body low-frequency electromyostimulation significantly increases acute oxygen uptake: implications for rehabilitation and prevention
Source: PeerJ. 2022 May 18;10:e13333. doi: 10.7717/peerj.13333 (PMC9123886; doi:10.7717/peerj.13333)
Supplement: Supplemental Information 1 — Raw data for each participant (load, heart rate, spirometric data) and R-Scripts for data processing (as described in the material & method section under “Data aquisition”), and EMS intensity and blood lactate concentration. [file peerj-10-13333-s001.zip › raw_data/SPIROMETRIC_DATA/EMS_Pilot_10.xlsx]

## Sheet: EMS_Pilot_10_14.04.2021
Name	Rappelt		Zeit	%VO2	Geschw.	Steig.	VE	VT	VO2	VO2/kg	VE/VO2	VCO2	VE/VCO2	RER	PETO2	PETCO2	O2Puls	HR	BF	P(A-a)O2	VD/VT
Vorname	Ludwig		min:sec		km/h	%	l/min	l	l/min	ml/(kg*min)	l/l	l/min	l/l		mmHg	mmHg	ml/beat	b/min	1/min	mmHg	%
Id-Nr.	RapLud270597		0.275	18.208	0	0	16.997	0.65	0.581	9.366	26.747	0.664	23.405	1.143	116.296	30.181	0	0	26.144	0	1.625
Geburtsdatum (TT.MM.JJJJ)			1.275	16.699	0	0	16.602	0.639	0.562	9.07	26.935	0.641	23.632	1.14	116.607	30.071	0	0	25.991	0	2.27
Größe (cm)			2.275	16.804	0	0	16.396	0.627	0.546	8.809	27.338	0.622	24.002	1.139	117.002	29.87	0	0	26.152	0	3.194
Gewicht (kg)	62		3.275	18.936	0	0	16.323	0.616	0.534	8.615	27.783	0.608	24.408	1.138	117.349	29.691	0	0	26.482	0	4.26
Geschlecht	männl.		4.275	23.098	0	0	16.245	0.605	0.525	8.471	28.069	0.596	24.73	1.135	117.569	29.585	0	0	26.842	0	5.182
Datum			5.275	23.098	0	0	16.131	0.595	0.516	8.323	28.32	0.584	25.016	1.132	117.775	29.49	0	0	27.107	0	5.973
Messzeit			6.275	18.572	0	0	16.026	0.586	0.508	8.188	28.551	0.573	25.283	1.129	117.963	29.403	0	0	27.354	0	6.695
modality	EMS-CON		7.275	43.543	0	0	15.772	0.582	0.499	8.042	28.585	0.562	25.378	1.126	117.933	29.513	0	0	27.12	0	7.292
			8.275	75.954	0	0	15.772	0.582	0.499	8.042	28.585	0.562	25.378	1.126	117.933	29.513	0	0	27.12	0	7.292
			9.275	75.954	0	0	15.435	0.578	0.489	7.884	28.517	0.549	25.371	1.124	117.906	29.613	0	0	26.725	0	7.527
			10.275	75.954	0	0	15.134	0.574	0.48	7.738	28.469	0.538	25.378	1.122	117.882	29.705	0	0	26.371	0	7.79
			11.275	23.775	0	0	14.831	0.571	0.471	7.599	28.392	0.527	25.374	1.119	117.848	29.785	0	0	25.966	0	7.977
			12.275	8.636	0	0	14.622	0.569	0.464	7.485	28.403	0.518	25.452	1.116	117.816	29.859	0	0	25.714	0	8.415
			13.275	14.15	0	0	14.458	0.564	0.457	7.367	28.508	0.508	25.614	1.113	117.84	29.864	0	0	25.643	0	8.959
			14.275	18.312	0	0	14.275	0.559	0.449	7.25	28.581	0.499	25.739	1.11	117.863	29.869	0	0	25.524	0	9.382
			15.275	17.896	0	0	14.209	0.554	0.445	7.175	28.713	0.493	25.933	1.107	117.934	29.802	0	0	25.647	0	9.848
			16.275	15.295	0	0	14.214	0.548	0.442	7.137	28.843	0.489	26.099	1.105	118.049	29.704	0	0	25.924	0	10.15
			17.275	13.682	0	0	14.384	0.545	0.447	7.202	28.904	0.496	26.041	1.11	118.243	29.569	0	0	26.385	0	9.671
			18.275	13.89	0	0	14.431	0.543	0.449	7.239	28.839	0.497	26.057	1.107	118.249	29.594	0	0	26.566	0	9.787
			19.275	16.335	0	0	14.445	0.542	0.451	7.267	28.744	0.498	26.027	1.104	118.257	29.612	0	0	26.659	0	9.741
			20.275	18.364	0	0	14.448	0.537	0.45	7.252	28.786	0.497	26.058	1.105	118.317	29.581	0	0	26.882	0	9.777
			21.275	17.168	0	0	14.451	0.537	0.447	7.216	28.929	0.495	26.17	1.105	118.394	29.545	0	0	26.93	0	10.039
			22.275	17.168	0	0	14.534	0.536	0.447	7.209	29.118	0.494	26.34	1.105	118.47	29.509	0	0	27.13	0	10.471
			23.275	15.451	0	0	13.807	0.506	0.428	6.909	28.663	0.471	26.076	1.099	118.83	29.238	0	0	27.289	0	9.137
			24.275	13.526	0	0	13.165	0.494	0.39	6.294	29.916	0.419	27.877	1.073	118.974	29.241	0	0	26.638	0	14.314
			25.275	13.526	0	0	12.629	0.477	0.351	5.665	31.736	0.367	30.405	1.044	119.36	28.989	0	0	26.471	0	19.979
			26.275	13.214	0	0	12.089	0.46	0.313	5.056	33.871	0.315	33.659	1.006	119.641	28.813	0	0	26.276	0	26.205
			27.275	14.514	0	0	11.825	0.443	0.307	4.948	33.678	0.304	33.95	0.992	119.823	28.638	0	0	26.685	0	26.347
			28.275	13.37	0	0	12.066	0.442	0.312	5.026	33.811	0.308	34.191	0.989	119.6	28.739	0	0	27.31	0	26.951
			29.275	12.642	0	0	12.083	0.44	0.314	5.07	33.554	0.31	34.056	0.985	119.377	28.84	0	0	27.432	0	26.885
			30.275	16.127	0	0	12.197	0.445	0.323	5.21	33.002	0.316	33.7	0.979	119.049	29.044	0	0	27.433	0	26.631
			31.275	17.948	0	0	12.29	0.449	0.33	5.327	32.566	0.322	33.44	0.974	118.72	29.248	0	0	27.389	0	26.54
			32.35	20.549	1	0	12.595	0.453	0.342	5.524	32.228	0.331	33.341	0.967	118.423	29.339	0	0	27.829	0	26.537
			33.275	21.59	1	0	12.704	0.456	0.349	5.622	31.964	0.335	33.254	0.961	118.202	29.447	0	0	27.886	0	26.582
			34.275	21.59	1	0	12.64	0.458	0.35	5.646	31.697	0.334	33.208	0.954	117.917	29.612	0	0	27.579	0	26.8
			35.275	19.613	1	0	12.617	0.459	0.351	5.655	31.596	0.333	33.275	0.95	117.78	29.653	0	0	27.489	0	26.997
			36.276	17.948	1	0	12.616	0.46	0.352	5.676	31.483	0.332	33.32	0.945	117.638	29.694	0	0	27.45	0	27.152
			37.275	14.514	1	0	12.544	0.46	0.351	5.664	31.375	0.33	33.36	0.94	117.499	29.734	0	0	27.256	0	27.3
			38.275	16.387	1	0	12.551	0.458	0.352	5.67	31.336	0.329	33.444	0.937	117.516	29.629	0	0	27.422	0	27.257
			39.275	15.087	1	0	12.54	0.46	0.352	5.684	31.257	0.329	33.473	0.934	117.427	29.65	0	0	27.24	0	27.358
			40.276	17.064	1	0	12.565	0.463	0.354	5.706	31.219	0.329	33.548	0.931	117.339	29.672	0	0	27.136	0	27.542
			41.276	13.266	1	0	12.77	0.463	0.359	5.792	31.264	0.333	33.724	0.927	117.293	29.634	0	0	27.562	0	27.792
			42.276	16.231	1	0	12.913	0.464	0.363	5.857	31.265	0.335	33.849	0.924	117.247	29.595	0	0	27.851	0	27.95
			43.275	18.364	1	0	13.04	0.466	0.368	5.934	31.187	0.339	33.872	0.921	117.152	29.617	0	0	27.966	0	28.038
			44.276	31.89	1	0	13.168	0.47	0.372	6.004	31.156	0.341	33.966	0.917	117.068	29.629	0	0	28.035	0	28.239
			45.276	29.237	1	0	13.215	0.474	0.375	6.047	31.084	0.342	34.027	0.914	116.933	29.713	0	0	27.868	0	28.51
			46.276	24.503	1	0	13.224	0.481	0.377	6.083	30.983	0.344	34.002	0.911	116.679	29.914	0	0	27.472	0	28.84
			47.276	23.462	1	0	13.239	0.486	0.378	6.103	30.951	0.345	33.99	0.911	116.541	30.042	0	0	27.258	0	29.052
			48.276	23.462	1	0	13.244	0.494	0.378	6.096	31.071	0.343	34.192	0.909	116.444	30.101	0	0	26.805	0	29.536
			49.276	18.624	1	0	13.185	0.501	0.376	6.071	31.117	0.341	34.297	0.907	116.343	30.176	0	0	26.315	0	29.867
			50.276	19.197	1	0	13.154	0.505	0.377	6.077	31.037	0.341	34.255	0.906	116.226	30.255	0	0	26.071	0	29.939
			51.276	19.197	1	0	13.323	0.509	0.381	6.15	31.101	0.345	34.372	0.905	116.197	30.298	0	0	26.154	0	30.23
			52.276	16.023	1	0	13.638	0.514	0.39	6.297	31.127	0.353	34.46	0.903	116.139	30.322	0	0	26.522	0	30.435
			53.276	16.023	1	0	13.811	0.52	0.395	6.372	31.193	0.357	34.561	0.903	116.089	30.367	0	0	26.574	0	30.701
			54.276	14.879	1	0	13.885	0.531	0.4	6.459	31.012	0.36	34.456	0.9	115.797	30.667	0	0	26.168	0	31.053
			55.276	15.711	1	0	13.976	0.535	0.402	6.487	31.111	0.362	34.597	0.899	115.782	30.697	0	0	26.141	0	31.351
			56.276	21.486	1	0	13.816	0.551	0.403	6.506	30.768	0.362	34.255	0.898	115.489	31.031	0	0	25.076	0	31.365
			57.276	20.809	1	0	13.72	0.567	0.407	6.559	30.407	0.365	33.882	0.897	115.197	31.366	0	0	24.186	0	31.306
			58.276	20.809	1	0	13.608	0.581	0.41	6.612	29.996	0.367	33.465	0.896	115.091	31.533	0	0	23.402	0	30.877
			59.276	19.457	1	0	13.628	0.587	0.411	6.627	30.006	0.368	33.464	0.897	114.997	31.642	0	0	23.214	0	31.063
			60.276	20.289	1	0	13.482	0.588	0.404	6.518	30.184	0.361	33.763	0.894	114.969	31.684	0	0	22.929	0	31.66
			61.276	21.434	1	0	13.407	0.59	0.397	6.406	30.553	0.355	34.197	0.893	114.997	31.723	0	0	22.726	0	32.472
			62.276	21.642	1	0	13.299	0.588	0.391	6.299	30.808	0.349	34.476	0.894	115.071	31.681	0	0	22.613	0	32.872
			63.276	21.642	1	0	13.204	0.586	0.385	6.203	31.053	0.344	34.742	0.894	115.145	31.64	0	0	22.522	0	33.243
			64.276	19.145	1	0	13.11	0.584	0.379	6.107	31.307	0.338	35.019	0.894	115.22	31.598	0	0	22.432	0	33.625
			65.276	20.237	1	0	13.113	0.596	0.381	6.141	31.209	0.341	34.893	0.894	115.062	31.746	0	0	21.984	0	33.681
			66.276	26.896	1	0	13.103	0.612	0.383	6.172	31.105	0.342	34.755	0.895	114.82	31.979	0	0	21.421	0	33.848
			67.276	26.896	1	0	13.093	0.627	0.385	6.204	30.998	0.344	34.615	0.896	114.579	32.211	0	0	20.886	0	34.006
			68.276	23.567	1	0	13.103	0.632	0.386	6.227	30.93	0.346	34.538	0.896	114.47	32.324	0	0	20.737	0	34.062
			69.276	23.567	1	0	13.157	0.639	0.389	6.269	30.885	0.348	34.485	0.896	114.359	32.442	0	0	20.581	0	34.169
			70.276	23.567	1	0	13.264	0.639	0.392	6.315	30.912	0.351	34.515	0.896	114.345	32.433	0	0	20.751	0	34.204
			71.276	19.041	1	0	13.307	0.633	0.392	6.329	30.911	0.351	34.536	0.895	114.324	32.382	0	0	21.014	0	34.151
			72.276	18.572	1	0	13.216	0.631	0.389	6.28	30.932	0.349	34.551	0.895	114.28	32.399	0	0	20.929	0	34.197
			73.276	18.572	1	0	13.169	0.634	0.389	6.275	30.857	0.348	34.489	0.895	114.131	32.498	0	0	20.776	0	34.253
			74.276	22.734	1	0	13.123	0.636	0.389	6.271	30.784	0.348	34.429	0.894	113.982	32.598	0	0	20.626	0	34.311
			75.277	24.451	1	0	13.094	0.641	0.389	6.281	30.687	0.349	34.265	0.896	113.722	32.785	0	0	20.419	0	34.333
			76.276	14.619	1	0	13.094	0.641	0.389	6.281	30.687	0.349	34.265	0.896	113.722	32.785	0	0	20.419	0	34.333
			77.276	13.838	1	0	13.069	0.636	0.391	6.308	30.476	0.349	34.115	0.893	113.653	32.724	0	0	20.538	0	33.98
			78.276	13.838	1	0	13.052	0.637	0.39	6.294	30.507	0.349	34.15	0.893	113.695	32.685	0	0	20.49	0	33.98
			79.276	13.838	1	0	13.028	0.635	0.391	6.299	30.417	0.348	34.092	0.892	113.697	32.634	0	0	20.521	0	33.802
			80.276	22.006	1	0	12.954	0.633	0.39	6.288	30.285	0.348	33.974	0.891	113.628	32.649	0	0	20.477	0	33.621
			81.276	22.37	1	0	12.855	0.63	0.389	6.266	30.149	0.346	33.855	0.891	113.558	32.663	0	0	20.394	0	33.438
			82.276	22.37	1	0	12.616	0.627	0.383	6.174	30.017	0.341	33.721	0.89	113.407	32.735	0	0	20.112	0	33.315
			83.276	18.312	1	0	12.462	0.625	0.379	6.114	29.929	0.337	33.665	0.889	113.254	32.788	0	0	19.942	0	33.298
			84.277	19.301	1	0	12.151	0.62	0.373	6.022	29.606	0.331	33.385	0.887	112.947	32.893	0	0	19.596	0	32.969
			85.277	19.301	1	0	11.957	0.618	0.369	5.956	29.447	0.327	33.243	0.886	112.793	32.946	0	0	19.357	0	32.799
			86.276	18.26	1	0	11.957	0.618	0.369	5.956	29.447	0.327	33.243	0.886	112.793	32.946	0	0	19.357	0	32.799
			87.276	16.543	1	0	11.909	0.609	0.368	5.936	29.385	0.325	33.253	0.884	112.755	32.877	0	0	19.55	0	32.692
			88.276	20.341	1	0	11.873	0.601	0.367	5.921	29.33	0.324	33.27	0.882	112.717	32.807	0	0	19.77	0	32.599
			89.276	20.341	1	0	11.877	0.606	0.371	5.981	29.073	0.334	32.299	0.9	112.458	33.618	0	0	19.584	0	32.129
			90.276	20.549	1	0	11.832	0.612	0.374	6.026	28.771	0.344	31.284	0.92	112.191	34.367	0	0	19.343	0	31.396
			91.277	22.214	1	0	11.674	0.609	0.373	6.012	28.439	0.342	30.988	0.918	111.949	34.476	0	0	19.183	0	30.992
			92.276	22.11	1	0	11.674	0.609	0.373	6.012	28.439	0.342	30.988	0.918	111.949	34.476	0	0	19.183	0	30.992
			93.277	22.11	1	0	11.724	0.619	0.385	6.204	27.723	0.35	30.434	0.911	111.311	34.855	0	0	18.928	0	30.502
			94.277	18.104	1	0	11.811	0.629	0.394	6.352	27.317	0.357	30.127	0.907	110.916	35.107	0	0	18.789	0	30.283
			95.277	18.104	1	0	11.866	0.624	0.398	6.416	27.152	0.359	30.045	0.904	110.829	35.104	0	0	19.027	0	30.107
			96.277	17.948	1	0	11.864	0.615	0.399	6.432	27.04	0.359	30.021	0.901	110.841	35.016	0	0	19.301	0	29.911
			97.277	21.121	1	0	11.904	0.606	0.402	6.482	26.884	0.361	29.96	0.897	110.832	34.927	0	0	19.652	0	29.64
			98.277	21.121	1	0	11.996	0.607	0.408	6.573	26.721	0.365	29.873	0.894	110.683	34.96	0	0	19.749	0	29.516
			99.277	17.116	1	0	12.041	0.607	0.41	6.617	26.644	0.366	29.861	0.892	110.65	34.91	0	0	19.826	0	29.412
			100.277	17.116	1	0	12.009	0.609	0.412	6.638	26.494	0.366	29.754	0.89	110.524	34.945	0	0	19.728	0	29.247
			101.277	17.116	1	0	11.98	0.615	0.415	6.693	26.241	0.369	29.518	0.889	110.275	35.107	0	0	19.471	0	29.016
			102.277	17.116	1	0	11.976	0.622	0.417	6.723	26.144	0.37	29.437	0.888	110.17	35.169	0	0	19.268	0	28.95
			103.277	24.399	1	0	11.935	0.623	0.416	6.713	26.102	0.37	29.395	0.888	110.172	35.145	0	0	19.143	0	28.825
			104.277	28.197	1	0	11.902	0.625	0.416	6.706	26.064	0.369	29.357	0.888	110.175	35.121	0	0	19.03	0	28.709
			105.277	18.312	1	0	11.866	0.627	0.415	6.697	26.029	0.369	29.319	0.888	110.206	35.097	0	0	18.912	0	28.593
			106.277	18.312	1	0	11.824	0.628	0.414	6.685	25.982	0.368	29.3	0.887	110.155	35.1	0	0	18.842	0	28.555
			107.277	18.052	1	0	11.779	0.633	0.415	6.689	25.889	0.368	29.179	0.887	109.983	35.284	0	0	18.616	0	28.59
			108.277	28.249	1	0	11.855	0.631	0.418	6.744	25.837	0.371	29.145	0.887	110.014	35.228	0	0	18.779	0	28.426
			109.277	28.145	1	0	11.91	0.632	0.422	6.8	25.75	0.374	29.046	0.887	109.965	35.265	0	0	18.832	0	28.273
			110.277	28.145	1	0	12.038	0.631	0.426	6.863	25.78	0.378	29.058	0.887	110.06	35.179	0	0	19.068	0	28.162
			111.277	23.983	1	0	12.128	0.63	0.427	6.894	25.853	0.379	29.119	0.888	110.155	35.093	0	0	19.247	0	28.158
			112.277	27.156	1	0	12.223	0.629	0.429	6.926	25.931	0.382	29.186	0.888	110.251	35.007	0	0	19.434	0	28.167
			113.277	27.156	1	0	12.214	0.629	0.428	6.896	26.021	0.38	29.249	0.89	110.339	34.965	0	0	19.426	0	28.235
			114.277	25.595	1	0	12.194	0.629	0.425	6.862	26.108	0.379	29.308	0.891	110.427	34.924	0	0	19.402	0	28.295
			115.277	21.434	1	0	12.26	0.628	0.426	6.868	26.226	0.38	29.409	0.892	110.515	34.882	0	0	19.513	0	28.445
			116.277	21.434	1	0	12.299	0.628	0.426	6.87	26.3	0.38	29.449	0.893	110.573	34.87	0	0	19.589	0	28.51
			117.277	19.405	1	0	12.354	0.627	0.426	6.879	26.382	0.381	29.497	0.894	110.631	34.859	0	0	19.692	0	28.593
			118.277	19.405	1	0	12.41	0.627	0.427	6.888	26.466	0.383	29.546	0.896	110.689	34.847	0	0	19.795	0	28.678
			119.277	19.665	1	0	12.44	0.612	0.423	6.824	26.715	0.372	30.367	0.88	110.961	33.984	0	0	20.31	0	28.995
			120.277	19.665	1	0	12.404	0.603	0.419	6.751	26.879	0.36	31.248	0.86	111.16	33.19	0	0	20.58	0	29.468
			121.277	20.445	1	0	12.465	0.61	0.421	6.785	26.908	0.362	31.281	0.86	111.098	33.28	0	0	20.45	0	29.687
			122.277	23.15	1	0	12.525	0.616	0.423	6.819	26.934	0.364	31.311	0.86	111.035	33.371	0	0	20.323	0	29.899
			123.277	27.052	1	0	12.57	0.619	0.425	6.859	26.884	0.366	31.275	0.86	110.991	33.41	0	0	20.308	0	29.896
			124.277	27.676	1	0	12.473	0.614	0.421	6.792	26.92	0.362	31.304	0.86	111.095	33.329	0	0	20.305	0	29.816
			125.277	24.451	1	0	12.42	0.609	0.416	6.716	27.084	0.359	31.436	0.862	111.188	33.241	0	0	20.382	0	29.925
			126.277	21.173	1	0	12.366	0.604	0.412	6.641	27.251	0.355	31.57	0.863	111.281	33.153	0	0	20.46	0	30.035
			127.277	21.173	1	0	12.295	0.603	0.408	6.574	27.364	0.353	31.632	0.865	111.279	33.148	0	0	20.379	0	30.146
			128.277	18.156	1	0	12.182	0.602	0.402	6.476	27.519	0.348	31.733	0.867	111.297	33.143	0	0	20.228	0	30.33
			129.277	17.688	1	0	12.056	0.603	0.395	6.376	27.663	0.343	31.838	0.869	111.358	33.123	0	0	20.005	0	30.496
			130.277	17.688	1	0	11.993	0.603	0.391	6.302	27.846	0.34	32.002	0.87	111.427	33.099	0	0	19.88	0	30.769
			131.277	17.324	1	0	11.997	0.604	0.389	6.269	28.003	0.339	32.143	0.871	111.476	33.076	0	0	19.866	0	30.997
			132.277	18	1	0	11.953	0.602	0.386	6.219	28.119	0.336	32.238	0.872	111.532	33.041	0	0	19.847	0	31.115
			133.277	18	1	0	11.928	0.599	0.384	6.189	28.181	0.335	32.284	0.873	111.562	33.018	0	0	19.9	0	31.158
			134.277	18	1	0	11.904	0.597	0.382	6.16	28.242	0.334	32.33	0.874	111.592	32.995	0	0	19.954	0	31.201
			135.277	20.965	1	0	11.892	0.595	0.381	6.14	28.297	0.333	32.367	0.874	111.585	33.004	0	0	19.999	0	31.28
			136.277	21.694	1	0	11.88	0.593	0.379	6.12	28.351	0.332	32.404	0.875	111.578	33.013	0	0	20.045	0	31.359
			137.277	21.694	1	0	11.864	0.591	0.377	6.082	28.48	0.33	32.529	0.876	111.65	32.953	0	0	20.071	0	31.489
			138.277	22.058	1	0	11.769	0.587	0.372	6.001	28.618	0.326	32.672	0.876	111.72	32.87	0	0	20.042	0	31.609
			139.277	21.538	1	0	11.607	0.585	0.365	5.88	28.789	0.319	32.87	0.876	111.715	32.839	0	0	19.848	0	31.912
			140.277	20.601	1	0	11.455	0.582	0.357	5.759	29	0.313	33.11	0.876	111.71	32.809	0	0	19.672	0	32.283
			141.277	20.601	1	0	11.354	0.583	0.353	5.691	29.087	0.309	33.252	0.875	111.615	32.865	0	0	19.483	0	32.618
			142.277	17.324	1	0	11.292	0.583	0.351	5.656	29.109	0.306	33.317	0.874	111.52	32.921	0	0	19.361	0	32.817
			143.277	17.324	1	0	11.24	0.585	0.349	5.626	29.141	0.305	33.37	0.873	111.446	32.982	0	0	19.213	0	33.006
			144.277	17.168	1	0	11.226	0.584	0.349	5.632	29.066	0.305	33.318	0.872	111.357	33.013	0	0	19.227	0	32.962
			145.277	18.156	1	0	11.222	0.583	0.35	5.644	28.991	0.305	33.266	0.871	111.268	33.044	0	0	19.257	0	32.916
			146.277	18.156	1	0	11.303	0.589	0.356	5.734	28.769	0.309	33.059	0.87	111.112	33.15	0	0	19.199	0	32.732
			147.277	16.387	1	0	11.39	0.595	0.361	5.816	28.613	0.313	32.944	0.869	110.988	33.224	0	0	19.148	0	32.657
			148.277	16.491	1	0	11.463	0.601	0.365	5.891	28.458	0.317	32.829	0.867	110.863	33.298	0	0	19.072	0	32.581
			149.277	16.491	1	0	11.4	0.601	0.365	5.883	28.342	0.316	32.743	0.866	110.815	33.303	0	0	18.962	0	32.437
			150.277	17.636	1	0	11.338	0.601	0.364	5.875	28.227	0.315	32.659	0.864	110.767	33.308	0	0	18.854	0	32.294
			151.277	17.636	1	0	11.216	0.597	0.361	5.827	28.132	0.312	32.57	0.864	110.793	33.241	0	0	18.796	0	32.022
			152.277	16.699	1	0	11.08	0.592	0.358	5.771	28.038	0.309	32.484	0.863	110.82	33.174	0	0	18.715	0	31.753
			153.277	14.983	1	0	10.942	0.588	0.354	5.708	27.976	0.305	32.448	0.862	110.779	33.138	0	0	18.615	0	31.624
			154.277	14.983	1	0	10.834	0.588	0.35	5.64	28.029	0.301	32.514	0.862	110.719	33.155	0	0	18.427	0	31.769
			155.277	15.555	1	0	10.742	0.588	0.346	5.581	28.086	0.298	32.588	0.862	110.659	33.171	0	0	18.267	0	31.929
			156.277	17.688	1	0	10.639	0.587	0.344	5.542	28.006	0.296	32.564	0.86	110.652	33.152	0	0	18.123	0	31.854
			157.277	17.688	1	0	10.537	0.586	0.341	5.504	27.929	0.293	32.545	0.858	110.645	33.133	0	0	17.98	0	31.788
			158.278	18.78	1	0	10.451	0.584	0.341	5.499	27.713	0.291	32.423	0.855	110.63	33.095	0	0	17.895	0	31.504
			159.278	18.78	1	0	10.446	0.584	0.342	5.524	27.579	0.292	32.315	0.853	110.467	33.188	0	0	17.883	0	31.453
			160.278	26.428	1	0	10.49	0.584	0.346	5.583	27.398	0.295	32.153	0.852	110.304	33.282	0	0	17.954	0	31.302
			161.278	25.283	1	0	10.594	0.585	0.356	5.746	26.891	0.302	31.685	0.849	110.148	33.346	0	0	18.116	0	30.532
			162.278	25.283	1	0	10.728	0.588	0.366	5.904	26.513	0.31	31.349	0.846	109.985	33.423	0	0	18.255	0	30.016
			163.278	17.22	1	0	10.861	0.591	0.376	6.062	26.158	0.317	31.032	0.843	109.822	33.5	0	0	18.392	0	29.526
			164.278	17.22	1	0	10.996	0.593	0.386	6.219	25.826	0.324	30.736	0.84	109.659	33.577	0	0	18.531	0	29.065
			165.278	16.283	1	0	11.147	0.602	0.395	6.377	25.57	0.331	30.514	0.838	109.561	33.641	0	0	18.526	0	28.734
			166.278	16.283	1	0	11.231	0.61	0.402	6.483	25.376	0.336	30.355	0.836	109.462	33.706	0	0	18.412	0	28.522
			167.278	15.555	1	0	11.335	0.618	0.409	6.599	25.194	0.341	30.206	0.834	109.364	33.771	0	0	18.333	0	28.327
			168.278	15.555	1	0	11.463	0.629	0.417	6.733	25.014	0.348	30.044	0.833	109.268	33.86	0	0	18.224	0	28.141
			169.278	15.815	1	0	11.589	0.64	0.426	6.867	24.837	0.354	29.883	0.831	109.172	33.948	0	0	18.117	0	27.953
			170.278	16.856	1	0	11.562	0.651	0.428	6.905	24.682	0.355	29.725	0.83	109.091	34.028	0	0	17.772	0	27.749
			171.278	16.856	1	0	11.501	0.66	0.429	6.921	24.529	0.356	29.565	0.83	109.009	34.099	0	0	17.417	0	27.523
			172.278	17.116	1	0	11.443	0.67	0.43	6.938	24.38	0.357	29.409	0.829	108.928	34.171	0	0	17.076	0	27.303
			173.278	17.116	1	0	11.466	0.671	0.43	6.931	24.456	0.357	29.471	0.83	108.911	34.188	0	0	17.096	0	27.465
			174.278	19.509	1	0	11.485	0.675	0.431	6.959	24.409	0.358	29.409	0.83	108.835	34.248	0	0	17.007	0	27.429
			175.278	23.931	1	0	11.481	0.68	0.434	6.997	24.285	0.36	29.281	0.829	108.769	34.296	0	0	16.892	0	27.228
			176.278	33.867	1	0	11.458	0.678	0.431	6.945	24.41	0.357	29.403	0.83	108.742	34.297	0	0	16.908	0	27.497
			177.278	31.734	1	0	11.377	0.675	0.427	6.894	24.406	0.355	29.421	0.83	108.712	34.288	0	0	16.863	0	27.521
			178.278	31.734	1	0	11.295	0.672	0.424	6.843	24.402	0.352	29.44	0.829	108.651	34.278	0	0	16.818	0	27.548
			179.278	31.734	1	0	11.33	0.674	0.426	6.873	24.38	0.353	29.433	0.828	108.517	34.336	0	0	16.8	0	27.628
			180.278	32.879	1	0	11.332	0.673	0.426	6.873	24.382	0.353	29.455	0.828	108.431	34.339	0	0	16.842	0	27.679
			181.278	27.936	1	0	11.409	0.676	0.43	6.933	24.342	0.356	29.429	0.827	108.342	34.385	0	0	16.875	0	27.698
			182.278	27.936	1	0	11.404	0.67	0.428	6.902	24.422	0.354	29.537	0.827	108.324	34.343	0	0	17.027	0	27.864
			183.278	27.936	1	0	11.488	0.672	0.432	6.971	24.366	0.357	29.479	0.827	108.299	34.359	0	0	17.084	0	27.764
			184.278	27.936	1	0	11.56	0.672	0.435	7.02	24.347	0.359	29.478	0.826	108.273	34.356	0	0	17.199	0	27.758
			185.278	19.197	1	0	11.627	0.672	0.438	7.067	24.324	0.362	29.472	0.825	108.246	34.354	0	0	17.305	0	27.74
			186.278	19.301	1	0	11.667	0.673	0.44	7.101	24.297	0.363	29.458	0.825	108.179	34.394	0	0	17.336	0	27.778
			187.278	19.301	1	0	11.707	0.674	0.442	7.134	24.27	0.365	29.445	0.824	108.112	34.435	0	0	17.367	0	27.816
			188.278	21.642	1	0	11.787	0.679	0.447	7.207	24.204	0.368	29.388	0.824	107.997	34.526	0	0	17.347	0	27.842
			189.278	21.642	1	0	11.857	0.685	0.451	7.275	24.138	0.371	29.332	0.823	107.882	34.618	0	0	17.312	0	27.868
			190.279	21.902	1	0	11.868	0.69	0.453	7.314	24.048	0.373	29.27	0.822	107.877	34.608	0	0	17.191	0	27.715
			191.278	21.902	1	0	11.868	0.69	0.453	7.314	24.048	0.373	29.27	0.822	107.877	34.608	0	0	17.191	0	27.715
			192.278	20.185	1	0	11.778	0.7	0.448	7.224	24.191	0.368	29.42	0.822	107.815	34.67	0	0	16.831	0	28.14
			193.278	20.185	1	0	11.75	0.709	0.445	7.18	24.311	0.366	29.54	0.823	107.752	34.733	0	0	16.569	0	28.498
			194.278	20.185	1	0	11.723	0.719	0.442	7.136	24.433	0.364	29.662	0.824	107.69	34.795	0	0	16.315	0	28.858
			195.278	17.168	1	0	11.688	0.717	0.438	7.067	24.594	0.361	29.832	0.824	107.767	34.742	0	0	16.291	0	29.134
			196.279	17.74	1	0	11.613	0.703	0.43	6.942	24.831	0.355	30.094	0.825	107.867	34.594	0	0	16.528	0	29.447
			197.278	17.74	1	0	11.613	0.703	0.43	6.942	24.831	0.355	30.094	0.825	107.867	34.594	0	0	16.528	0	29.447
			198.279	20.341	1	0	11.653	0.691	0.428	6.897	25.043	0.354	30.239	0.828	107.92	34.483	0	0	16.873	0	29.572
			199.279	20.341	1	0	11.685	0.682	0.425	6.857	25.229	0.354	30.301	0.833	108.011	34.359	0	0	17.129	0	29.5
			200.279	20.081	1	0	11.855	0.673	0.428	6.908	25.379	0.358	30.347	0.836	108.088	34.243	0	0	17.602	0	29.407
			201.279	20.081	1	0	11.882	0.665	0.426	6.868	25.554	0.357	30.465	0.839	108.165	34.128	0	0	17.872	0	29.461
			202.279	24.243	1	0	11.91	0.656	0.423	6.828	25.732	0.356	30.585	0.841	108.242	34.013	0	0	18.15	0	29.517
			203.279	23.619	1	0	11.676	0.648	0.415	6.687	25.73	0.349	30.575	0.842	108.529	33.766	0	0	18.013	0	29.095
			204.279	23.619	1	0	11.651	0.64	0.41	6.609	25.95	0.345	30.813	0.842	108.769	33.519	0	0	18.197	0	29.171
			205.279	23.619	1	0	11.817	0.639	0.423	6.816	25.513	0.358	30.137	0.847	108.642	33.561	0	0	18.493	0	27.848
			206.279	25.179	1	0	11.883	0.635	0.429	6.916	25.269	0.364	29.76	0.849	108.582	33.529	0	0	18.726	0	26.989
			207.279	27.468	1	0	12.027	0.633	0.436	7.032	25.142	0.372	29.491	0.853	108.529	33.531	0	0	19.013	0	26.409
			208.279	27.468	1	0	12.114	0.632	0.438	7.062	25.215	0.374	29.556	0.853	108.565	33.517	0	0	19.178	0	26.526
			209.279	25.075	1	0	12.192	0.631	0.439	7.085	25.292	0.375	29.624	0.854	108.601	33.502	0	0	19.329	0	26.651
			210.279	24.347	1	0	12.318	0.635	0.446	7.194	25.181	0.38	29.548	0.852	108.558	33.545	0	0	19.403	0	26.559
			211.279	24.347	1	0	12.349	0.635	0.449	7.239	25.088	0.382	29.507	0.85	108.512	33.57	0	0	19.439	0	26.512
			212.279	25.335	1	0	12.517	0.643	0.458	7.383	24.963	0.389	29.393	0.849	108.405	33.632	0	0	19.47	0	26.364
			213.279	26.168	1	0	12.518	0.643	0.459	7.406	24.889	0.389	29.366	0.848	108.364	33.654	0	0	19.466	0	26.341
			214.279	24.087	1	0	12.557	0.647	0.461	7.439	24.869	0.391	29.348	0.847	108.345	33.682	0	0	19.417	0	26.35
			215.279	24.087	1	0	12.611	0.65	0.464	7.48	24.851	0.393	29.336	0.847	108.327	33.71	0	0	19.393	0	26.369
			216.279	15.451	1	0	12.671	0.654	0.467	7.524	24.834	0.395	29.326	0.847	108.308	33.738	0	0	19.377	0	26.394
			217.279	15.451	1	0	12.733	0.659	0.47	7.579	24.794	0.398	29.278	0.847	108.25	33.798	0	0	19.315	0	26.39
			218.279	8.012	1	0	12.747	0.66	0.471	7.592	24.785	0.399	29.258	0.847	108.238	33.81	0	0	19.305	0	26.363
			219.279	14.046	1	0	12.732	0.661	0.471	7.59	24.766	0.399	29.223	0.847	108.227	33.821	0	0	19.249	0	26.305
			220.279	42.035	1	0	12.717	0.663	0.47	7.588	24.747	0.399	29.188	0.848	108.215	33.833	0	0	19.193	0	26.246
			221.279	31.474	1	0	12.702	0.664	0.47	7.586	24.728	0.399	29.153	0.848	108.204	33.844	0	0	19.138	0	26.188
			222.279	31.474	1	0	12.499	0.655	0.464	7.481	24.642	0.394	29.031	0.849	108.248	33.814	0	0	19.096	0	25.865
			223.279	23.046	1	0	12.249	0.645	0.456	7.354	24.535	0.387	28.883	0.849	108.292	33.784	0	0	18.979	0	25.48
			224.279	22.422	1	0	11.991	0.636	0.448	7.223	24.418	0.381	28.721	0.85	108.336	33.754	0	0	18.846	0	25.057
			225.279	27.728	1	0	11.745	0.637	0.441	7.117	24.279	0.375	28.535	0.851	108.245	33.835	0	0	18.431	0	24.768
			226.279	27.728	1	0	11.576	0.637	0.436	7.032	24.215	0.371	28.451	0.851	108.171	33.902	0	0	18.184	0	24.687
			227.279	26.064	1	0	11.412	0.636	0.431	6.948	24.16	0.367	28.375	0.851	108.097	33.97	0	0	17.944	0	24.626
			228.279	26.064	1	0	11.244	0.634	0.425	6.86	24.103	0.362	28.338	0.851	108.046	34.018	0	0	17.736	0	24.623
			229.279	23.619	1	0	11.07	0.632	0.419	6.763	24.063	0.356	28.32	0.85	107.995	34.067	0	0	17.518	0	24.667
			230.279	24.503	1	0	10.913	0.632	0.416	6.703	23.933	0.351	28.318	0.845	107.837	34.188	0	0	17.254	0	24.867
			231.279	24.503	1	0	10.76	0.633	0.412	6.644	23.811	0.346	28.327	0.841	107.679	34.309	0	0	16.998	0	25.094
			232.279	25.543	1	0	10.736	0.634	0.414	6.673	23.656	0.346	28.26	0.837	107.512	34.429	0	0	16.945	0	25.141
			233.279	25.543	1	0	10.711	0.634	0.415	6.701	23.504	0.346	28.192	0.834	107.345	34.55	0	0	16.891	0	25.187
			234.279	23.41	1	0	10.82	0.639	0.422	6.804	23.399	0.351	28.128	0.832	106.971	34.808	0	0	16.936	0	25.469
			235.279	23.41	1	0	10.717	0.644	0.424	6.831	23.104	0.351	27.849	0.83	106.618	35.068	0	0	16.65	0	25.243
			236.279	23.41	1	0	10.552	0.645	0.411	6.624	23.463	0.338	28.47	0.824	106.678	35.076	0	0	16.356	0	26.698
			237.279	14.723	1	0	10.324	0.645	0.4	6.457	23.549	0.328	28.757	0.819	106.635	35.092	0	0	16.004	0	27.369
			238.279	14.723	1	0	10.105	0.645	0.39	6.29	23.662	0.317	29.091	0.813	106.591	35.109	0	0	15.666	0	28.13
			239.279	14.41	1	0	9.931	0.644	0.385	6.21	23.552	0.312	29.028	0.811	106.491	35.143	0	0	15.427	0	28.047
			240.279	14.41	1	0	9.82	0.645	0.382	6.164	23.464	0.309	29.013	0.809	106.34	35.215	0	0	15.219	0	28.128
			241.279	15.919	1	0	9.684	0.647	0.375	6.053	23.573	0.303	29.2	0.807	106.129	35.325	0	0	14.958	0	28.709
			242.279	15.919	1	0	9.582	0.648	0.37	5.96	23.692	0.298	29.368	0.807	106.01	35.395	0	0	14.777	0	29.176
			243.279	16.491	1	0	9.516	0.647	0.365	5.887	23.816	0.294	29.526	0.807	105.968	35.409	0	0	14.708	0	29.529
			244.279	16.491	1	0	9.45	0.645	0.36	5.813	23.945	0.291	29.69	0.806	105.927	35.423	0	0	14.64	0	29.891
			245.279	18.156	1	0	9.39	0.643	0.358	5.767	23.974	0.288	29.754	0.806	105.866	35.425	0	0	14.614	0	30.023
			246.279	18.156	1	0	9.362	0.643	0.357	5.75	23.972	0.287	29.771	0.805	105.764	35.446	0	0	14.561	0	30.092
			247.279	18.312	1	0	9.333	0.643	0.355	5.734	23.97	0.286	29.79	0.805	105.662	35.467	0	0	14.508	0	30.162
			248.279	18.312	1	0	9.323	0.642	0.355	5.731	23.95	0.286	29.803	0.804	105.599	35.455	0	0	14.522	0	30.17
			249.279	18.312	1	0	9.313	0.641	0.355	5.728	23.931	0.285	29.816	0.803	105.537	35.443	0	0	14.535	0	30.177
			250.279	16.699	1	0	9.322	0.638	0.356	5.748	23.863	0.286	29.76	0.802	105.516	35.427	0	0	14.602	0	30.035
			251.28	15.295	1	0	9.332	0.634	0.358	5.779	23.744	0.287	29.664	0.8	105.474	35.395	0	0	14.725	0	29.784
			252.28	15.295	1	0	9.444	0.633	0.362	5.845	23.753	0.29	29.663	0.801	105.49	35.337	0	0	14.928	0	29.691
			253.28	15.295	1	0	9.567	0.631	0.367	5.918	23.762	0.294	29.657	0.801	105.507	35.279	0	0	15.15	0	29.588
			254.28	18.052	1	0	9.7	0.63	0.372	5.994	23.784	0.298	29.673	0.802	105.523	35.221	0	0	15.39	0	29.53
			255.28	18.052	1	0	9.852	0.63	0.377	6.079	23.818	0.303	29.669	0.803	105.558	35.174	0	0	15.637	0	29.452
			256.279	18.416	1	0	9.852	0.63	0.377	6.079	23.818	0.303	29.669	0.803	105.558	35.174	0	0	15.637	0	29.452
			257.279	18.416	1	0	9.966	0.631	0.381	6.146	23.834	0.306	29.634	0.804	105.576	35.142	0	0	15.783	0	29.329
			258.279	18.728	1	0	10.083	0.633	0.385	6.214	23.855	0.31	29.606	0.806	105.595	35.109	0	0	15.932	0	29.222
			259.279	18.728	1	0	10.17	0.634	0.388	6.263	23.876	0.313	29.598	0.807	105.616	35.072	0	0	16.053	0	29.147
			260.279	18.988	1	0	10.251	0.634	0.391	6.306	23.905	0.316	29.601	0.808	105.637	35.035	0	0	16.165	0	29.096
			261.279	22.838	1	0	10.321	0.635	0.393	6.332	23.969	0.318	29.623	0.809	105.702	34.993	0	0	16.261	0	29.077
			262.279	22.838	1	0	10.392	0.635	0.394	6.359	24.035	0.32	29.648	0.811	105.767	34.951	0	0	16.358	0	29.064
			263.279	25.283	1	0	10.429	0.637	0.395	6.374	24.069	0.321	29.653	0.812	105.813	34.954	0	0	16.379	0	29.079
			264.279	25.283	1	0	10.466	0.638	0.396	6.389	24.103	0.322	29.658	0.813	105.859	34.956	0	0	16.4	0	29.095
			265.279	25.387	1	0	10.472	0.64	0.396	6.387	24.129	0.322	29.653	0.814	105.906	34.958	0	0	16.371	0	29.089
			266.279	24.971	1	0	10.513	0.641	0.397	6.401	24.176	0.323	29.676	0.815	105.978	34.958	0	0	16.402	0	29.137
			267.279	24.971	1	0	10.547	0.642	0.397	6.405	24.244	0.324	29.738	0.815	106.031	34.949	0	0	16.422	0	29.253
			268.279	21.278	1	0	10.581	0.644	0.397	6.408	24.313	0.324	29.8	0.816	106.085	34.94	0	0	16.441	0	29.369
			269.279	22.006	1	0	10.599	0.645	0.397	6.406	24.368	0.324	29.847	0.816	106.138	34.931	0	0	16.437	0	29.452
			270.279	22.006	1	0	10.565	0.643	0.395	6.377	24.397	0.323	29.841	0.818	106.24	34.884	0	0	16.418	0	29.367
			271.279	22.89	1	0	10.53	0.642	0.394	6.347	24.425	0.322	29.835	0.819	106.342	34.838	0	0	16.399	0	29.281
			272.279	22.682	1	0	10.497	0.642	0.392	6.321	24.447	0.321	29.823	0.82	106.405	34.808	0	0	16.36	0	29.208
			273.279	22.682	1	0	10.464	0.641	0.39	6.295	24.469	0.32	29.811	0.821	106.467	34.777	0	0	16.322	0	29.135
			274.279	21.382	1	0	10.425	0.643	0.389	6.274	24.466	0.32	29.78	0.822	106.453	34.803	0	0	16.211	0	29.112
			275.279	20.809	1	0	10.386	0.645	0.388	6.253	24.463	0.319	29.751	0.822	106.44	34.828	0	0	16.1	0	29.092
			276.279	20.809	1	0	10.41	0.648	0.389	6.273	24.456	0.32	29.698	0.823	106.44	34.859	0	0	16.058	0	29.031
			277.279	20.809	1	0	10.412	0.648	0.388	6.266	24.485	0.32	29.69	0.825	106.481	34.87	0	0	16.063	0	29.032
			278.279	19.821	1	0	10.413	0.648	0.388	6.259	24.515	0.321	29.681	0.826	106.523	34.882	0	0	16.069	0	29.033
			279.279	19.821	1	0	10.382	0.648	0.386	6.228	24.564	0.319	29.695	0.827	106.565	34.893	0	0	16.025	0	29.079
			280.279	18.104	1	0	10.321	0.646	0.383	6.17	24.645	0.317	29.736	0.829	106.63	34.873	0	0	15.968	0	29.131
			281.279	18.104	1	0	10.261	0.646	0.379	6.113	24.725	0.315	29.795	0.83	106.656	34.862	0	0	15.896	0	29.239
			282.279	15.659	1	0	10.208	0.645	0.375	6.056	24.826	0.312	29.866	0.831	106.68	34.845	0	0	15.827	0	29.358
			283.279	15.659	1	0	10.156	0.645	0.372	6	24.93	0.31	29.939	0.833	106.704	34.829	0	0	15.759	0	29.482
			284.279	15.087	1	0	10.142	0.646	0.372	5.994	24.926	0.31	29.924	0.833	106.699	34.857	0	0	15.698	0	29.498
			285.279	15.087	1	0	10.117	0.648	0.371	5.98	24.93	0.309	29.921	0.833	106.695	34.886	0	0	15.624	0	29.538
			286.279	15.087	1	0	10.102	0.649	0.37	5.972	24.931	0.309	29.913	0.833	106.69	34.915	0	0	15.563	0	29.568
			287.279	15.815	1	0	10.072	0.65	0.369	5.954	24.932	0.307	29.938	0.833	106.666	34.932	0	0	15.504	0	29.647
			288.279	15.815	1	0	10.051	0.655	0.369	5.953	24.906	0.307	29.948	0.832	106.601	34.996	0	0	15.34	0	29.77
			289.279	16.647	1	0	10.03	0.661	0.369	5.951	24.88	0.306	29.958	0.831	106.536	35.061	0	0	15.18	0	29.895
			290.279	16.647	1	0	10.02	0.667	0.369	5.958	24.847	0.307	29.939	0.83	106.469	35.131	0	0	15.022	0	29.969
			291.279	20.913	1	0	10.016	0.673	0.37	5.971	24.805	0.307	29.911	0.829	106.402	35.2	0	0	14.877	0	30.022
			292.279	22.162	1	0	10.012	0.675	0.371	5.976	24.78	0.307	29.895	0.829	106.4	35.212	0	0	14.834	0	30.008
			293.279	22.162	1	0	10.02	0.677	0.371	5.991	24.745	0.308	29.867	0.829	106.397	35.224	0	0	14.811	0	29.968
			294.279	22.162	1	0	10.057	0.677	0.373	6.016	24.733	0.309	29.846	0.829	106.424	35.191	0	0	14.85	0	29.875
			295.279	19.457	1	0	10.104	0.679	0.375	6.041	24.75	0.311	29.841	0.829	106.476	35.157	0	0	14.89	0	29.812
			296.28	19.509	1	0	10.256	0.681	0.38	6.126	24.784	0.316	29.835	0.831	106.582	35.09	0	0	15.055	0	29.695
			297.28	19.509	1	0	10.375	0.683	0.384	6.194	24.801	0.319	29.824	0.832	106.644	35.066	0	0	15.199	0	29.634
			298.28	20.653	1	0	10.458	0.682	0.386	6.231	24.847	0.322	29.846	0.833	106.755	35.006	0	0	15.339	0	29.586
			299.28	20.653	1	0	10.536	0.681	0.388	6.262	24.907	0.324	29.885	0.833	106.865	34.946	0	0	15.47	0	29.573
			300.28	21.225	1	0	10.615	0.68	0.39	6.292	24.97	0.326	29.928	0.834	106.975	34.886	0	0	15.604	0	29.567
			301.28	21.225	1	0	10.721	0.679	0.391	6.313	25.13	0.328	30.021	0.837	107.107	34.807	0	0	15.797	0	29.635
			302.28	22.526	1	0	10.82	0.676	0.392	6.327	25.3	0.329	30.122	0.84	107.28	34.711	0	0	16.001	0	29.691
			303.28	22.526	1	0	10.925	0.674	0.393	6.342	25.474	0.331	30.23	0.843	107.452	34.615	0	0	16.215	0	29.762
			304.281	22.058	1	0	11.01	0.671	0.394	6.349	25.634	0.333	30.322	0.845	107.625	34.519	0	0	16.4	0	29.796
			305.281	22.058	1	0	11.086	0.67	0.395	6.372	25.717	0.334	30.374	0.847	107.755	34.462	0	0	16.553	0	29.81
			306.281	21.278	1	0	11.082	0.667	0.393	6.346	25.802	0.333	30.439	0.848	107.87	34.399	0	0	16.616	0	29.842
			307.281	22.266	1	0	11.054	0.664	0.391	6.307	25.886	0.332	30.501	0.849	107.985	34.337	0	0	16.644	0	29.867
			308.281	22.266	1	0	11.019	0.661	0.388	6.266	25.965	0.33	30.553	0.85	108.126	34.26	0	0	16.659	0	29.849
			309.281	22.214	1	0	10.984	0.659	0.386	6.224	26.045	0.328	30.605	0.851	108.268	34.184	0	0	16.673	0	29.831
			310.281	22.214	1	0	10.985	0.658	0.385	6.212	26.092	0.328	30.634	0.852	108.385	34.14	0	0	16.706	0	29.82
			311.281	22.214	1	0	10.985	0.656	0.384	6.2	26.139	0.328	30.662	0.852	108.503	34.097	0	0	16.737	0	29.808
			312.281	22.214	1	0	10.986	0.657	0.384	6.198	26.151	0.328	30.643	0.853	108.611	34.073	0	0	16.733	0	29.731
			313.281	19.301	1	0	10.965	0.657	0.383	6.184	26.162	0.328	30.615	0.855	108.704	34.052	0	0	16.69	0	29.64
			314.281	18.052	1	0	10.93	0.657	0.382	6.162	26.17	0.327	30.584	0.856	108.798	34.03	0	0	16.624	0	29.542
			315.281	18.052	1	0	10.885	0.658	0.38	6.135	26.182	0.326	30.555	0.857	108.891	34.008	0	0	16.545	0	29.449
			316.281	17.116	1	0	10.785	0.658	0.377	6.087	26.145	0.324	30.482	0.858	108.975	34.013	0	0	16.39	0	29.309
			317.281	17.116	1	0	10.685	0.653	0.374	6.026	26.148	0.321	30.439	0.859	109.1	33.97	0	0	16.36	0	29.15
			318.281	17.324	1	0	10.597	0.648	0.37	5.969	26.159	0.318	30.404	0.86	109.222	33.927	0	0	16.348	0	29.006
			319.281	17.324	1	0	10.536	0.648	0.369	5.947	26.104	0.317	30.341	0.86	109.229	33.954	0	0	16.251	0	28.919
			320.281	18.78	1	0	10.482	0.643	0.366	5.9	26.158	0.315	30.359	0.862	109.341	33.884	0	0	16.313	0	28.842
			321.281	18.416	1	0	10.427	0.637	0.363	5.852	26.212	0.313	30.377	0.863	109.452	33.814	0	0	16.376	0	28.761
			322.281	18.416	1	0	10.349	0.635	0.36	5.802	26.233	0.311	30.367	0.864	109.503	33.8	0	0	16.288	0	28.718
			323.281	18.156	1	0	10.258	0.634	0.356	5.743	26.266	0.308	30.368	0.865	109.554	33.786	0	0	16.179	0	28.697
			324.281	18.156	1	0	10.169	0.633	0.352	5.684	26.303	0.305	30.373	0.866	109.605	33.772	0	0	16.071	0	28.684
			325.281	18.312	1	0	10.066	0.631	0.348	5.615	26.35	0.302	30.407	0.867	109.624	33.779	0	0	15.942	0	28.764
			326.281	18.312	1	0	9.99	0.63	0.345	5.558	26.414	0.299	30.463	0.867	109.643	33.786	0	0	15.856	0	28.889
			327.281	19.301	1	0	9.914	0.629	0.341	5.501	26.481	0.296	30.523	0.868	109.661	33.793	0	0	15.77	0	29.022
			328.281	19.301	1	0	9.839	0.627	0.337	5.443	26.552	0.293	30.587	0.868	109.68	33.8	0	0	15.685	0	29.162
			329.281	18.572	1	0	9.778	0.626	0.335	5.399	26.602	0.291	30.642	0.868	109.659	33.823	0	0	15.609	0	29.308
			330.281	18.572	1	0	9.738	0.626	0.333	5.367	26.645	0.289	30.692	0.868	109.638	33.847	0	0	15.567	0	29.445
			331.281	16.595	1	0	9.698	0.625	0.331	5.335	26.69	0.287	30.743	0.868	109.617	33.87	0	0	15.526	0	29.585
			332.281	16.595	1	0	9.661	0.625	0.331	5.339	26.567	0.286	30.701	0.865	109.536	33.914	0	0	15.469	0	29.572
			333.281	17.064	1	0	9.627	0.626	0.331	5.34	26.475	0.286	30.657	0.864	109.501	33.956	0	0	15.388	0	29.549
			334.281	17.064	1	0	9.577	0.624	0.331	5.341	26.326	0.285	30.621	0.86	109.373	34.002	0	0	15.34	0	29.551
			335.281	17.272	1	0	9.531	0.624	0.331	5.339	26.208	0.284	30.583	0.857	109.292	34.046	0	0	15.268	0	29.545
			336.281	17.272	1	0	9.504	0.623	0.33	5.322	26.214	0.282	30.641	0.856	109.26	34.046	0	0	15.248	0	29.659
			337.281	16.335	1	0	9.498	0.622	0.33	5.319	26.207	0.282	30.689	0.854	109.227	34.046	0	0	15.263	0	29.754
			338.281	16.335	1	0	9.493	0.621	0.33	5.317	26.201	0.281	30.737	0.852	109.195	34.046	0	0	15.278	0	29.849
			339.281	16.335	1	0	9.52	0.621	0.331	5.345	26.135	0.282	30.716	0.851	109.15	34.072	0	0	15.342	0	29.846
			340.281	15.347	1	0	9.547	0.62	0.333	5.373	26.07	0.283	30.695	0.849	109.106	34.097	0	0	15.406	0	29.844
			341.281	16.491	1	0	9.522	0.62	0.333	5.363	26.05	0.282	30.693	0.849	109.074	34.121	0	0	15.367	0	29.878
			342.281	16.491	1	0	9.555	0.619	0.335	5.396	25.977	0.283	30.661	0.847	109.011	34.147	0	0	15.44	0	29.854
			343.281	16.491	1	0	9.567	0.615	0.334	5.395	25.999	0.283	30.727	0.846	108.975	34.114	0	0	15.549	0	29.929
			344.281	14.827	1	0	9.578	0.612	0.334	5.394	26.021	0.283	30.794	0.845	108.939	34.08	0	0	15.659	0	30.005
			345.281	14.879	1	0	9.6	0.608	0.335	5.398	26.042	0.282	30.857	0.844	108.92	34.047	0	0	15.786	0	30.072
			346.281	14.879	1	0	9.615	0.605	0.335	5.396	26.078	0.282	30.955	0.842	108.923	33.992	0	0	15.9	0	30.172
			347.281	17.532	1	0	9.679	0.602	0.336	5.413	26.154	0.282	31.08	0.841	108.935	33.91	0	0	16.087	0	30.284
			348.282	17.532	1	0	9.788	0.596	0.337	5.434	26.318	0.283	31.345	0.84	108.956	33.747	0	0	16.433	0	30.53
			349.281	17.116	1	0	9.788	0.596	0.337	5.434	26.318	0.283	31.345	0.84	108.956	33.747	0	0	16.433	0	30.53
			350.281	17.116	1	0	9.847	0.593	0.338	5.45	26.391	0.283	31.466	0.839	108.959	33.687	0	0	16.595	0	30.665
			351.281	17.064	1	0	9.886	0.592	0.339	5.463	26.426	0.284	31.541	0.838	108.971	33.656	0	0	16.693	0	30.757
			352.281	18.156	1	0	9.926	0.591	0.34	5.477	26.463	0.284	31.618	0.837	108.983	33.625	0	0	16.793	0	30.852
			353.281	18.156	1	0	9.978	0.588	0.34	5.485	26.55	0.284	31.743	0.836	109.023	33.565	0	0	16.96	0	30.988
			354.281	20.965	1	0	10.03	0.586	0.341	5.493	26.638	0.285	31.869	0.836	109.064	33.505	0	0	17.127	0	31.126
			355.281	20.965	1	0	10.083	0.583	0.341	5.5	26.728	0.285	31.999	0.835	109.105	33.445	0	0	17.298	0	31.268
			356.282	21.486	1	0	10.099	0.579	0.342	5.514	26.685	0.285	32.032	0.833	109.11	33.344	0	0	17.439	0	31.165
			357.282	19.197	1	0	10.081	0.579	0.342	5.52	26.604	0.285	32.002	0.831	109.043	33.325	0	0	17.421	0	31.079
			358.282	19.197	1	0	10.063	0.578	0.343	5.527	26.524	0.284	31.973	0.83	108.975	33.306	0	0	17.403	0	30.993
			359.282	19.041	1	0	10.144	0.577	0.346	5.581	26.469	0.287	31.951	0.828	108.935	33.26	0	0	17.579	0	30.879
			360.282	18.312	1	0	10.224	0.576	0.349	5.635	26.419	0.289	31.934	0.827	108.894	33.215	0	0	17.757	0	30.774
			361.282	18.312	1	0	10.281	0.575	0.352	5.673	26.382	0.291	31.933	0.826	108.877	33.169	0	0	17.893	0	30.698
			362.282	17.844	1	0	10.314	0.574	0.352	5.678	26.438	0.291	32.03	0.825	108.887	33.128	0	0	17.979	0	30.813
			363.282	17.844	1	0	10.317	0.573	0.352	5.675	26.457	0.29	32.077	0.825	108.87	33.118	0	0	17.999	0	30.882
			364.282	18.572	1	0	10.398	0.572	0.353	5.697	26.555	0.291	32.231	0.824	108.906	33.047	0	0	18.182	0	31.052
			365.282	18.572	1	0	10.466	0.572	0.355	5.73	26.577	0.292	32.284	0.823	108.918	33.013	0	0	18.305	0	31.097
			366.282	18.572	1	0	10.517	0.572	0.357	5.763	26.551	0.294	32.268	0.823	108.923	32.987	0	0	18.397	0	31.025
			367.282	17.116	1	0	10.532	0.572	0.358	5.777	26.523	0.295	32.248	0.822	108.927	32.96	0	0	18.427	0	30.948
			368.282	17.064	1	0	10.548	0.571	0.359	5.792	26.494	0.295	32.229	0.822	108.932	32.934	0	0	18.457	0	30.871
			369.282	17.064	1	0	10.491	0.571	0.357	5.757	26.511	0.293	32.284	0.821	108.88	32.9	0	0	18.36	0	30.919
			370.282	17.064	1	0	10.434	0.571	0.355	5.722	26.529	0.291	32.342	0.82	108.827	32.867	0	0	18.263	0	30.972
			371.282	16.127	1	0	10.416	0.572	0.354	5.715	26.517	0.29	32.355	0.82	108.772	32.877	0	0	18.208	0	31.012
			372.282	17.116	1	0	10.376	0.571	0.352	5.684	26.557	0.289	32.435	0.819	108.758	32.828	0	0	18.158	0	31.081
			373.282	17.116	1	0	10.356	0.572	0.352	5.676	26.548	0.288	32.471	0.818	108.728	32.818	0	0	18.104	0	31.134
			374.282	20.081	1	0	10.335	0.573	0.351	5.666	26.541	0.287	32.508	0.816	108.698	32.809	0	0	18.048	0	31.186
			375.282	20.081	1	0	10.317	0.573	0.351	5.659	26.534	0.286	32.546	0.815	108.651	32.8	0	0	17.997	0	31.242
			376.282	18.52	1	0	10.32	0.574	0.351	5.666	26.515	0.286	32.542	0.815	108.547	32.842	0	0	17.965	0	31.304
			377.282	18.052	1	0	10.32	0.576	0.352	5.671	26.495	0.286	32.541	0.814	108.443	32.883	0	0	17.926	0	31.37
			378.282	18.052	1	0	10.327	0.577	0.352	5.681	26.474	0.287	32.538	0.814	108.34	32.925	0	0	17.9	0	31.434
			379.282	18.416	1	0	10.375	0.58	0.355	5.724	26.414	0.289	32.478	0.813	108.213	32.995	0	0	17.882	0	31.44
			380.282	20.289	1	0	10.414	0.583	0.357	5.759	26.363	0.29	32.43	0.813	108.094	33.044	0	0	17.873	0	31.435
			381.282	20.289	1	0	10.445	0.585	0.359	5.789	26.315	0.292	32.387	0.813	107.974	33.092	0	0	17.85	0	31.437
			382.282	19.561	1	0	10.476	0.588	0.361	5.819	26.268	0.293	32.344	0.812	107.853	33.141	0	0	17.827	0	31.439
			383.282	19.561	1	0	10.481	0.59	0.362	5.847	26.173	0.294	32.283	0.811	107.751	33.208	0	0	17.75	0	31.439
			384.282	17.584	1	0	10.501	0.593	0.365	5.882	26.077	0.295	32.226	0.809	107.649	33.276	0	0	17.698	0	31.444
			385.282	17.584	1	0	10.506	0.595	0.366	5.902	26.01	0.296	32.178	0.808	107.553	33.315	0	0	17.651	0	31.421
			386.282	17.792	1	0	10.54	0.599	0.369	5.953	25.889	0.298	32.111	0.806	107.445	33.41	0	0	17.596	0	31.453
			387.282	18.364	1	0	10.593	0.6	0.372	5.993	25.848	0.3	32.047	0.807	107.382	33.445	0	0	17.656	0	31.39
			388.282	18.364	1	0	10.62	0.601	0.373	6.023	25.789	0.301	31.959	0.807	107.342	33.48	0	0	17.674	0	31.283
			389.282	18.26	1	0	10.647	0.602	0.375	6.053	25.731	0.303	31.873	0.807	107.303	33.515	0	0	17.692	0	31.178
			390.282	18.26	1	0	10.429	0.605	0.372	5.993	25.471	0.3	31.552	0.807	107.231	33.594	0	0	17.234	0	30.702
			391.282	19.041	1	0	10.409	0.607	0.371	5.985	25.464	0.299	31.549	0.807	107.203	33.627	0	0	17.15	0	30.75
			392.282	18.832	1	0	10.16	0.607	0.364	5.868	25.349	0.296	31.159	0.814	107.147	33.793	0	0	16.749	0	30.261
			393.282	18.832	1	0	10.152	0.608	0.364	5.877	25.296	0.296	31.086	0.814	107.107	33.826	0	0	16.692	0	30.174
			394.282	22.11	1	0	10.025	0.609	0.361	5.825	25.204	0.295	30.843	0.817	107.066	33.922	0	0	16.473	0	29.849
			395.282	22.11	1	0	9.983	0.609	0.36	5.805	25.187	0.296	30.662	0.821	107.026	34.018	0	0	16.391	0	29.642
			396.282	21.59	1	0	9.925	0.609	0.357	5.765	25.213	0.295	30.535	0.826	106.982	34.107	0	0	16.306	0	29.527
			397.282	21.59	1	0	9.94	0.617	0.359	5.797	25.148	0.303	29.793	0.844	106.963	34.562	0	0	16.104	0	28.739
			398.282	19.821	1	0	9.965	0.626	0.362	5.836	25.077	0.312	29.082	0.862	106.944	35.018	0	0	15.924	0	27.956
			399.282	20.601	1	0	10.032	0.634	0.366	5.904	24.988	0.323	28.329	0.882	106.925	35.474	0	0	15.814	0	27.018
			400.283	20.601	1	0	10.128	0.648	0.374	6.026	24.766	0.337	27.444	0.902	106.879	36.069	0	0	15.626	0	25.92
			401.282	20.601	1	0	10.128	0.648	0.374	6.026	24.766	0.337	27.444	0.902	106.879	36.069	0	0	15.626	0	25.92
			402.282	20.133	1	0	10.126	0.654	0.376	6.059	24.649	0.339	27.283	0.903	106.81	36.212	0	0	15.49	0	25.765
			403.282	20.133	1	0	10.147	0.66	0.379	6.107	24.524	0.342	27.121	0.904	106.697	36.373	0	0	15.377	0	25.632
			404.282	20.133	1	0	10.167	0.659	0.378	6.104	24.58	0.343	27.108	0.907	106.714	36.387	0	0	15.428	0	25.623
			405.282	14.046	1	0	10.187	0.658	0.378	6.102	24.635	0.344	27.096	0.909	106.731	36.402	0	0	15.481	0	25.617
			406.283	13.058	1	0	10.194	0.655	0.377	6.074	24.758	0.344	27.092	0.914	106.846	36.399	0	0	15.554	0	25.602
			407.282	13.058	1	0	10.194	0.655	0.377	6.074	24.758	0.344	27.092	0.914	106.846	36.399	0	0	15.554	0	25.602
			408.283	13.058	1	0	10.111	0.658	0.373	6.021	24.78	0.342	27.008	0.917	106.949	36.44	0	0	15.37	0	25.464
			409.283	16.439	1	0	9.993	0.66	0.369	5.95	24.789	0.339	26.969	0.919	107.002	36.469	0	0	15.145	0	25.415
			410.283	16.439	1	0	9.877	0.662	0.364	5.879	24.805	0.336	26.938	0.921	107.023	36.498	0	0	14.922	0	25.385
			411.283	23.358	1	0	9.77	0.664	0.36	5.813	24.823	0.332	26.912	0.922	107.045	36.527	0	0	14.716	0	25.365
			412.283	23.358	1	0	9.72	0.662	0.358	5.767	24.885	0.33	26.953	0.923	107.059	36.524	0	0	14.686	0	25.463
			413.283	26.116	1	0	9.699	0.661	0.356	5.74	24.946	0.329	26.975	0.925	107.023	36.531	0	0	14.671	0	25.53
			414.283	26.116	1	0	9.673	0.66	0.354	5.707	25.016	0.328	27	0.927	107.018	36.539	0	0	14.649	0	25.602
			415.283	20.913	1	0	9.682	0.658	0.353	5.698	25.074	0.326	27.157	0.923	107.024	36.469	0	0	14.706	0	25.873
			416.283	20.913	1	0	9.63	0.66	0.351	5.662	25.105	0.326	26.999	0.93	107.009	36.555	0	0	14.598	0	25.627
			417.283	23.098	1	0	9.633	0.659	0.35	5.644	25.19	0.326	27.067	0.931	107.054	36.536	0	0	14.62	0	25.76
			418.283	18.052	1	0	9.637	0.658	0.349	5.626	25.275	0.325	27.134	0.931	107.1	36.517	0	0	14.643	0	25.893
			419.283	18.052	1	0	9.688	0.66	0.35	5.638	25.364	0.326	27.22	0.932	107.09	36.527	0	0	14.681	0	26.116
			420.283	17.272	1	0	9.88	0.662	0.354	5.712	25.538	0.33	27.436	0.931	107.081	36.536	0	0	14.932	0	26.645
			421.283	17.272	1	0	9.93	0.663	0.356	5.742	25.537	0.33	27.549	0.927	107.031	36.497	0	0	14.975	0	26.851
			422.283	17.272	1	0	10.181	0.671	0.365	5.885	25.573	0.336	27.734	0.922	106.975	36.512	0	0	15.183	0	27.306
			423.283	15.295	1	0	10.171	0.668	0.364	5.865	25.627	0.334	27.87	0.92	107.015	36.416	0	0	15.218	0	27.469
			424.283	15.295	1	0	10.269	0.669	0.366	5.905	25.705	0.335	28.05	0.916	107.05	36.346	0	0	15.342	0	27.773
			425.283	15.191	1	0	10.275	0.67	0.366	5.904	25.725	0.334	28.173	0.913	107.085	36.277	0	0	15.326	0	27.944
			426.283	15.191	1	0	10.28	0.671	0.366	5.903	25.746	0.333	28.298	0.91	107.12	36.207	0	0	15.311	0	28.116
			427.283	17.168	1	0	10.224	0.663	0.362	5.835	25.873	0.323	28.939	0.894	107.15	35.764	0	0	15.417	0	28.838
			428.283	17.168	1	0	10.172	0.655	0.358	5.77	26.004	0.314	29.617	0.878	107.18	35.32	0	0	15.532	0	29.589
			429.283	17.48	1	0	10.078	0.647	0.352	5.676	26.156	0.303	30.429	0.86	107.21	34.877	0	0	15.586	0	30.556
			430.283	17.48	1	0	9.984	0.638	0.346	5.583	26.312	0.291	31.303	0.841	107.24	34.434	0	0	15.64	0	31.572
			431.283	19.301	1	0	9.966	0.633	0.344	5.541	26.444	0.289	31.474	0.84	107.308	34.327	0	0	15.739	0	31.728
			432.283	18.416	1	0	9.948	0.628	0.341	5.499	26.578	0.286	31.647	0.84	107.375	34.22	0	0	15.839	0	31.884
			433.283	18.416	1	0	9.893	0.623	0.337	5.435	26.72	0.283	31.833	0.839	107.463	34.114	0	0	15.88	0	32.059
			434.283	21.225	1	0	9.842	0.625	0.336	5.421	26.657	0.282	31.824	0.838	107.426	34.148	0	0	15.755	0	32.099
			435.283	21.225	1	0	9.83	0.63	0.337	5.434	26.584	0.282	31.774	0.837	107.324	34.239	0	0	15.604	0	32.15
			436.283	21.434	1	0	9.83	0.635	0.338	5.455	26.503	0.283	31.708	0.836	107.194	34.329	0	0	15.474	0	32.172
			437.283	21.434	1	0	9.829	0.64	0.339	5.476	26.423	0.283	31.642	0.835	107.064	34.42	0	0	15.347	0	32.194
			438.283	17.012	1	0	9.811	0.642	0.34	5.489	26.319	0.283	31.592	0.833	106.999	34.466	0	0	15.276	0	32.173
			439.283	17.012	1	0	9.871	0.638	0.342	5.521	26.306	0.285	31.597	0.833	106.983	34.441	0	0	15.462	0	32.138
			440.283	16.335	1	0	9.944	0.635	0.345	5.562	26.292	0.287	31.598	0.832	106.973	34.415	0	0	15.672	0	32.096
			441.283	16.335	1	0	10.022	0.631	0.347	5.604	26.285	0.289	31.605	0.832	106.994	34.39	0	0	15.891	0	32.066
			442.283	16.595	1	0	10.095	0.628	0.35	5.642	26.285	0.291	31.64	0.831	107.017	34.353	0	0	16.081	0	32.07
			443.283	16.804	1	0	10.104	0.629	0.35	5.652	26.263	0.291	31.602	0.831	107.042	34.351	0	0	16.073	0	31.998
			444.283	16.804	1	0	10.099	0.63	0.351	5.668	26.181	0.292	31.551	0.83	107.078	34.339	0	0	16.037	0	31.885
			445.283	16.804	1	0	10.102	0.631	0.352	5.676	26.155	0.292	31.509	0.83	107.074	34.337	0	0	16.018	0	31.805
			446.283	16.699	1	0	10.057	0.631	0.351	5.663	26.101	0.291	31.484	0.829	107.087	34.311	0	0	15.951	0	31.718
			447.283	16.699	1	0	10.048	0.631	0.35	5.652	26.127	0.291	31.511	0.829	107.083	34.306	0	0	15.936	0	31.76
			448.283	16.699	1	0	10.024	0.629	0.349	5.632	26.153	0.289	31.558	0.829	107.093	34.282	0	0	15.927	0	31.812
			449.283	16.699	1	0	10.001	0.628	0.348	5.612	26.18	0.288	31.607	0.828	107.102	34.258	0	0	15.919	0	31.865
			450.283	19.301	1	0	9.925	0.625	0.345	5.563	26.197	0.286	31.644	0.828	107.167	34.205	0	0	15.893	0	31.848
			451.283	19.353	1	0	9.837	0.619	0.341	5.501	26.234	0.282	31.702	0.828	107.21	34.159	0	0	15.886	0	31.88
			452.283	19.353	1	0	9.744	0.614	0.337	5.437	26.272	0.279	31.766	0.827	107.253	34.114	0	0	15.871	0	31.921
			453.283	18.572	1	0	9.651	0.609	0.333	5.372	26.312	0.275	31.833	0.827	107.297	34.068	0	0	15.856	0	31.966
			454.283	18.572	1	0	9.605	0.606	0.332	5.347	26.296	0.274	31.841	0.826	107.27	34.059	0	0	15.856	0	31.962
			455.283	19.353	1	0	9.558	0.603	0.33	5.322	26.279	0.272	31.849	0.825	107.244	34.049	0	0	15.856	0	31.957
			456.283	19.353	1	0	9.53	0.6	0.329	5.306	26.265	0.271	31.855	0.825	107.217	34.04	0	0	15.886	0	31.948
			457.283	18.988	1	0	9.501	0.597	0.328	5.29	26.25	0.27	31.861	0.824	107.191	34.03	0	0	15.916	0	31.938
			458.284	18.988	1	0	9.642	0.605	0.337	5.434	25.968	0.277	31.56	0.823	106.865	34.217	0	0	15.934	0	31.679
			459.283	18	1	0	9.642	0.605	0.337	5.434	25.968	0.277	31.56	0.823	106.865	34.217	0	0	15.934	0	31.679
			460.284	18	1	0	9.748	0.61	0.344	5.544	25.757	0.282	31.344	0.822	106.582	34.368	0	0	15.976	0	31.51
			461.283	16.439	1	0	9.748	0.61	0.344	5.544	25.757	0.282	31.344	0.822	106.582	34.368	0	0	15.976	0	31.51
			462.284	16.439	1	0	9.835	0.611	0.348	5.613	25.672	0.286	31.249	0.822	106.433	34.402	0	0	16.093	0	31.382
			463.284	16.491	1	0	9.877	0.612	0.35	5.646	25.633	0.288	31.205	0.821	106.349	34.418	0	0	16.149	0	31.325
			464.284	16.491	1	0	9.903	0.613	0.352	5.681	25.549	0.289	31.147	0.82	106.277	34.445	0	0	16.157	0	31.256
			465.284	15.243	1	0	9.89	0.611	0.353	5.689	25.468	0.289	31.125	0.818	106.273	34.414	0	0	16.195	0	31.162
			466.284	15.191	1	0	9.876	0.608	0.353	5.697	25.387	0.288	31.102	0.816	106.289	34.382	0	0	16.234	0	31.068
			467.284	15.191	1	0	9.862	0.606	0.354	5.705	25.307	0.288	31.08	0.814	106.306	34.351	0	0	16.273	0	30.973
			468.284	14.567	1	0	9.825	0.604	0.352	5.682	25.304	0.287	31.108	0.813	106.333	34.301	0	0	16.262	0	30.948
			469.284	14.567	1	0	9.788	0.602	0.351	5.66	25.302	0.285	31.138	0.813	106.359	34.251	0	0	16.25	0	30.924
			470.284	14.827	1	0	9.741	0.601	0.349	5.63	25.304	0.283	31.174	0.812	106.378	34.2	0	0	16.221	0	30.914
			471.284	14.827	1	0	9.694	0.599	0.347	5.601	25.306	0.282	31.212	0.811	106.397	34.15	0	0	16.192	0	30.906
			472.284	23.671	1	0	9.634	0.598	0.346	5.576	25.256	0.28	31.17	0.81	106.34	34.155	0	0	16.118	0	30.832
			473.284	23.671	1	0	9.593	0.598	0.345	5.562	25.212	0.279	31.14	0.81	106.312	34.16	0	0	16.048	0	30.782
			474.284	24.035	1	0	9.518	0.596	0.343	5.53	25.151	0.277	31.08	0.809	106.229	34.164	0	0	15.98	0	30.669
			475.284	20.185	1	0	9.467	0.596	0.342	5.51	25.106	0.276	31.045	0.809	106.21	34.169	0	0	15.891	0	30.61
			476.284	20.185	1	0	9.479	0.594	0.343	5.531	25.034	0.277	30.977	0.808	106.121	34.171	0	0	15.963	0	30.479
			477.284	19.873	1	0	9.488	0.593	0.344	5.542	25.007	0.277	30.963	0.808	106.112	34.16	0	0	15.997	0	30.432
			478.284	19.873	1	0	9.507	0.592	0.345	5.566	24.945	0.279	30.909	0.807	106.059	34.162	0	0	16.05	0	30.328
			479.284	20.081	1	0	9.575	0.595	0.349	5.627	24.859	0.282	30.798	0.807	105.968	34.209	0	0	16.102	0	30.189
			480.284	20.081	1	0	9.643	0.597	0.353	5.689	24.775	0.285	30.692	0.807	105.878	34.255	0	0	16.154	0	30.055
			481.284	20.133	1	0	9.753	0.601	0.359	5.787	24.65	0.29	30.536	0.807	105.808	34.295	0	0	16.235	0	29.814
			482.284	20.133	1	0	9.845	0.602	0.363	5.851	24.615	0.293	30.463	0.808	105.811	34.267	0	0	16.343	0	29.626
			483.284	16.387	1	0	9.938	0.604	0.367	5.916	24.584	0.297	30.395	0.809	105.813	34.239	0	0	16.453	0	29.448
			484.284	16.387	1	0	10.026	0.607	0.37	5.975	24.568	0.3	30.347	0.81	105.797	34.234	0	0	16.525	0	29.347
			485.284	16.491	1	0	10.114	0.609	0.374	6.033	24.554	0.303	30.303	0.81	105.78	34.23	0	0	16.597	0	29.253
			486.284	16.491	1	0	10.157	0.612	0.377	6.079	24.485	0.305	30.241	0.81	105.697	34.26	0	0	16.585	0	29.178
			487.284	16.595	1	0	10.212	0.615	0.38	6.132	24.417	0.308	30.181	0.809	105.613	34.29	0	0	16.593	0	29.106
			488.284	16.595	1	0	10.163	0.612	0.378	6.097	24.427	0.305	30.235	0.808	105.643	34.239	0	0	16.597	0	29.132
			489.284	15.919	1	0	10.107	0.609	0.375	6.055	24.446	0.303	30.284	0.807	105.702	34.188	0	0	16.592	0	29.148
			490.284	15.919	1	0	10.187	0.609	0.378	6.091	24.494	0.306	30.271	0.809	105.69	34.188	0	0	16.732	0	29.121
			491.284	18.676	1	0	10.241	0.61	0.38	6.129	24.477	0.308	30.228	0.81	105.671	34.197	0	0	16.788	0	29.049
			492.284	18.884	1	0	10.296	0.611	0.382	6.167	24.461	0.31	30.186	0.81	105.653	34.206	0	0	16.845	0	28.979
			493.284	18.884	1	0	10.35	0.615	0.387	6.24	24.314	0.313	30.092	0.808	105.62	34.248	0	0	16.829	0	28.857
			494.284	22.63	1	0	10.434	0.619	0.393	6.342	24.136	0.317	29.965	0.805	105.588	34.29	0	0	16.863	0	28.664
			495.284	22.63	1	0	10.56	0.618	0.399	6.441	24.046	0.322	29.781	0.807	105.671	34.234	0	0	17.092	0	28.19
			496.284	25.023	1	0	10.652	0.617	0.403	6.499	24.037	0.326	29.707	0.809	105.755	34.179	0	0	17.267	0	27.941
			497.284	21.642	1	0	10.745	0.616	0.406	6.556	24.031	0.33	29.638	0.811	105.824	34.123	0	0	17.444	0	27.705
			498.284	21.642	1	0	10.872	0.618	0.41	6.617	24.101	0.334	29.643	0.813	105.894	34.074	0	0	17.589	0	27.637
			499.284	20.445	1	0	11.053	0.623	0.417	6.722	24.14	0.34	29.611	0.815	105.889	34.088	0	0	17.732	0	27.593
			500.284	20.445	1	0	11.132	0.626	0.42	6.776	24.126	0.343	29.574	0.816	105.829	34.124	0	0	17.788	0	27.575
			501.284	19.405	1	0	11.32	0.631	0.427	6.883	24.172	0.349	29.552	0.818	105.824	34.138	0	0	17.934	0	27.554
			502.284	20.133	1	0	11.595	0.643	0.438	7.06	24.182	0.359	29.469	0.821	105.779	34.21	0	0	18.04	0	27.496
			503.284	20.133	1	0	11.908	0.653	0.449	7.235	24.267	0.369	29.479	0.823	105.807	34.239	0	0	18.249	0	27.566
			504.285	23.15	1	0	12.437	0.672	0.464	7.488	24.556	0.384	29.673	0.828	105.86	34.296	0	0	18.506	0	28.08
			505.284	23.983	1	0	12.437	0.672	0.464	7.488	24.556	0.384	29.673	0.828	105.86	34.296	0	0	18.506	0	28.08
			506.284	23.983	1	0	12.597	0.677	0.467	7.535	24.733	0.387	29.828	0.829	106.006	34.26	0	0	18.618	0	28.353
			507.284	23.983	1	0	12.709	0.682	0.47	7.573	24.845	0.39	29.894	0.831	106.145	34.241	0	0	18.631	0	28.46
			508.284	27.208	1	0	12.816	0.688	0.472	7.609	24.953	0.393	29.957	0.833	106.285	34.222	0	0	18.636	0	28.561
			509.284	30.017	1	0	12.898	0.688	0.472	7.615	25.096	0.395	30.027	0.836	106.479	34.155	0	0	18.737	0	28.6
			510.284	30.017	1	0	12.938	0.686	0.471	7.591	25.247	0.395	30.117	0.838	106.711	34.042	0	0	18.862	0	28.604
			511.284	25.856	1	0	12.979	0.684	0.469	7.567	25.4	0.394	30.207	0.841	106.944	33.929	0	0	18.989	0	28.609
			512.283	25.856	1	0	12.999	0.685	0.469	7.558	25.474	0.395	30.229	0.843	107.093	33.891	0	0	18.979	0	28.59
			513.283	26.22	1	0	13.038	0.689	0.47	7.583	25.475	0.397	30.19	0.844	107.167	33.922	0	0	18.934	0	28.56
			514.283	26.844	1	0	13.056	0.692	0.471	7.598	25.472	0.398	30.151	0.845	107.241	33.953	0	0	18.86	0	28.527
			515.285	26.844	1	0	13.151	0.702	0.476	7.674	25.435	0.403	30.048	0.847	107.366	34.042	0	0	18.724	0	28.454
			516.285	33.555	1	0	13.29	0.708	0.48	7.746	25.485	0.407	30.044	0.848	107.486	34.064	0	0	18.761	0	28.48
			517.285	33.555	1	0	13.41	0.714	0.484	7.81	25.524	0.412	30.027	0.85	107.606	34.085	0	0	18.771	0	28.476
			518.285	28.509	1	0	13.476	0.715	0.484	7.812	25.645	0.413	30.106	0.852	107.786	34.056	0	0	18.847	0	28.597
			519.285	28.509	1	0	13.426	0.712	0.481	7.763	25.701	0.41	30.165	0.852	107.865	34.032	0	0	18.85	0	28.682
			520.285	20.445	1	0	13.428	0.713	0.48	7.745	25.768	0.41	30.209	0.853	108.16	33.946	0	0	18.821	0	28.631
			521.285	22.37	1	0	13.396	0.713	0.478	7.708	25.83	0.408	30.26	0.854	108.347	33.891	0	0	18.798	0	28.648
			522.285	22.37	1	0	13.231	0.711	0.473	7.627	25.777	0.404	30.196	0.854	108.484	33.869	0	0	18.596	0	28.478
			523.285	19.457	1	0	13.112	0.708	0.466	7.52	25.898	0.399	30.24	0.856	108.654	33.814	0	0	18.53	0	28.479
			524.285	20.289	1	0	12.951	0.704	0.458	7.384	26.038	0.394	30.288	0.86	108.824	33.759	0	0	18.401	0	28.491
			525.285	20.289	1	0	12.854	0.704	0.453	7.305	26.123	0.389	30.393	0.859	108.834	33.8	0	0	18.26	0	28.778
			526.285	24.139	1	0	12.806	0.704	0.451	7.269	26.155	0.387	30.442	0.859	108.844	33.84	0	0	18.188	0	28.948
			527.285	24.139	1	0	12.645	0.704	0.445	7.181	26.144	0.382	30.432	0.859	108.829	33.881	0	0	17.957	0	28.994
			528.285	23.098	1	0	12.458	0.701	0.44	7.089	26.081	0.377	30.38	0.858	108.815	33.915	0	0	17.768	0	28.942
			529.285	23.098	1	0	12.289	0.698	0.434	6.997	26.055	0.372	30.37	0.858	108.75	33.958	0	0	17.61	0	28.993
			530.285	25.127	1	0	12.279	0.695	0.433	6.992	26.044	0.372	30.383	0.857	108.672	33.984	0	0	17.668	0	29.062
			531.285	26.324	1	0	12.198	0.692	0.431	6.944	26.04	0.369	30.402	0.857	108.633	34.025	0	0	17.632	0	29.17
			532.285	26.324	1	0	12.036	0.682	0.423	6.816	26.145	0.362	30.545	0.856	108.691	33.963	0	0	17.645	0	29.361
			533.285	20.341	1	0	11.869	0.672	0.414	6.684	26.254	0.354	30.693	0.855	108.749	33.9	0	0	17.65	0	29.56
			534.285	20.341	1	0	11.762	0.663	0.409	6.603	26.302	0.35	30.768	0.855	108.807	33.837	0	0	17.746	0	29.607
			535.285	20.341	1	0	11.596	0.653	0.403	6.498	26.311	0.344	30.822	0.854	108.839	33.798	0	0	17.762	0	29.649
			536.285	20.341	1	0	11.539	0.648	0.401	6.475	26.262	0.342	30.804	0.853	108.754	33.821	0	0	17.809	0	29.646
			537.285	16.179	1	0	11.442	0.643	0.399	6.429	26.204	0.339	30.78	0.851	108.668	33.844	0	0	17.793	0	29.632
			538.285	16.856	1	0	11.344	0.638	0.396	6.384	26.146	0.336	30.755	0.85	108.582	33.868	0	0	17.777	0	29.617
			539.285	16.856	1	0	11.295	0.639	0.396	6.391	26.007	0.336	30.71	0.847	108.415	33.94	0	0	17.687	0	29.642
			540.285	22.37	1	0	11.234	0.639	0.396	6.389	25.875	0.334	30.673	0.844	108.248	34.011	0	0	17.578	0	29.683
			541.285	22.37	1	0	11.174	0.64	0.396	6.388	25.744	0.333	30.638	0.84	108.08	34.083	0	0	17.471	0	29.726
			542.285	17.324	1	0	11.109	0.635	0.393	6.341	25.765	0.33	30.72	0.839	108.039	34.049	0	0	17.492	0	29.833
			543.285	17.324	1	0	11.05	0.631	0.39	6.298	25.786	0.327	30.801	0.837	107.997	34.014	0	0	17.523	0	29.934
			544.285	17.948	1	0	11.006	0.626	0.388	6.265	25.799	0.325	30.87	0.836	107.955	33.979	0	0	17.578	0	30.011
			545.285	22.058	1	0	10.962	0.622	0.386	6.233	25.812	0.322	30.939	0.834	107.913	33.944	0	0	17.633	0	30.087
			546.285	22.058	1	0	10.866	0.616	0.383	6.174	25.806	0.319	31.005	0.832	107.841	33.921	0	0	17.649	0	30.175
			547.285	20.757	1	0	10.75	0.61	0.378	6.101	25.807	0.314	31.091	0.83	107.769	33.898	0	0	17.631	0	30.298
			548.285	20.393	1	0	10.634	0.604	0.374	6.029	25.809	0.309	31.18	0.828	107.698	33.875	0	0	17.613	0	30.425
			549.285	20.393	1	0	10.543	0.603	0.372	6.003	25.693	0.307	31.136	0.825	107.563	33.909	0	0	17.497	0	30.393
			550.285	18.052	1	0	10.452	0.601	0.371	5.977	25.579	0.305	31.095	0.823	107.428	33.944	0	0	17.381	0	30.366
			551.285	18.052	1	0	10.408	0.6	0.37	5.966	25.512	0.304	31.063	0.821	107.335	33.965	0	0	17.334	0	30.336
			552.285	17.844	1	0	10.308	0.599	0.368	5.935	25.394	0.301	31.019	0.819	107.177	34.001	0	0	17.204	0	30.304
			553.285	17.844	1	0	10.28	0.597	0.368	5.942	25.291	0.301	31	0.816	107.02	33.998	0	0	17.208	0	30.258
			554.285	20.133	1	0	10.312	0.597	0.37	5.966	25.264	0.302	30.989	0.815	106.963	33.987	0	0	17.281	0	30.22
			555.285	20.133	1	0	10.328	0.595	0.371	5.989	25.196	0.302	30.974	0.813	106.877	33.97	0	0	17.354	0	30.16
			556.285	20.133	1	0	10.313	0.596	0.373	6.018	25.045	0.302	30.918	0.81	106.741	33.986	0	0	17.302	0	30.078
			557.285	19.509	1	0	10.263	0.595	0.371	5.987	25.049	0.3	30.952	0.809	106.704	33.97	0	0	17.239	0	30.119
			558.285	19.821	1	0	10.354	0.597	0.376	6.07	24.93	0.304	30.892	0.807	106.613	33.992	0	0	17.338	0	30.037
			559.285	19.821	1	0	10.44	0.599	0.381	6.15	24.82	0.307	30.84	0.805	106.522	34.013	0	0	17.43	0	29.973
			560.285	19.821	1	0	10.508	0.601	0.386	6.223	24.697	0.31	30.774	0.803	106.481	34.025	0	0	17.484	0	29.865
			561.285	19.249	1	0	10.427	0.6	0.383	6.18	24.675	0.307	30.824	0.801	106.457	34.001	0	0	17.369	0	29.924
			562.285	19.093	1	0	10.348	0.6	0.38	6.137	24.656	0.304	30.878	0.799	106.433	33.977	0	0	17.256	0	29.991
			563.285	19.093	1	0	10.278	0.6	0.379	6.11	24.598	0.302	30.894	0.796	106.349	34.004	0	0	17.143	0	30.064
			564.285	17.74	1	0	10.213	0.599	0.377	6.086	24.538	0.3	30.908	0.794	106.265	34.03	0	0	17.039	0	30.132
			565.285	17.74	1	0	10.182	0.6	0.378	6.094	24.434	0.299	30.894	0.791	106.174	34.071	0	0	16.983	0	30.168
			566.286	17.376	1	0	10.216	0.6	0.382	6.154	24.279	0.3	30.857	0.787	106.045	34.104	0	0	17.017	0	30.149
			567.286	17.376	1	0	10.249	0.602	0.384	6.187	24.234	0.301	30.85	0.786	105.999	34.104	0	0	17.039	0	30.139
			568.285	18.572	1	0	10.249	0.602	0.384	6.187	24.234	0.301	30.85	0.786	105.999	34.104	0	0	17.039	0	30.139
			569.286	19.145	1	0	10.312	0.603	0.387	6.237	24.19	0.303	30.873	0.784	105.937	34.102	0	0	17.095	0	30.181
			570.286	19.145	1	0	10.328	0.601	0.386	6.224	24.271	0.302	30.973	0.784	105.982	34.042	0	0	17.173	0	30.282
			571.285	25.387	1	0	10.328	0.601	0.386	6.224	24.271	0.302	30.973	0.784	105.982	34.042	0	0	17.173	0	30.282
			572.286	25.387	1	0	10.335	0.599	0.384	6.201	24.371	0.301	31.127	0.783	106.028	33.958	0	0	17.252	0	30.445
			573.286	25.023	1	0	10.334	0.601	0.385	6.212	24.331	0.301	31.107	0.782	105.966	33.994	0	0	17.208	0	30.466
			574.286	25.023	1	0	10.333	0.602	0.386	6.223	24.29	0.301	31.088	0.781	105.903	34.03	0	0	17.165	0	30.487
			575.286	17.896	1	0	10.331	0.603	0.386	6.234	24.249	0.302	31.068	0.781	105.841	34.066	0	0	17.119	0	30.507
			576.286	17.896	1	0	10.36	0.604	0.388	6.251	24.254	0.302	31.072	0.781	105.834	34.064	0	0	17.16	0	30.512
			577.286	18.104	1	0	10.413	0.606	0.389	6.281	24.266	0.304	31.065	0.781	105.817	34.083	0	0	17.193	0	30.53
			578.286	18.104	1	0	10.465	0.608	0.391	6.312	24.278	0.306	31.058	0.782	105.783	34.102	0	0	17.226	0	30.549
			579.286	21.121	1	0	10.553	0.61	0.394	6.356	24.319	0.308	31.067	0.783	105.755	34.112	0	0	17.303	0	30.584
			580.286	20.965	1	0	10.641	0.612	0.397	6.401	24.361	0.311	31.078	0.784	105.726	34.121	0	0	17.38	0	30.624
			581.286	20.965	1	0	10.577	0.613	0.394	6.363	24.362	0.309	31.066	0.784	105.718	34.13	0	0	17.255	0	30.616
			582.286	21.017	1	0	10.579	0.614	0.394	6.36	24.385	0.309	31.076	0.785	105.734	34.13	0	0	17.221	0	30.638
			583.286	21.434	1	0	10.618	0.617	0.395	6.376	24.421	0.31	31.1	0.785	105.757	34.14	0	0	17.203	0	30.704
			584.286	21.434	1	0	10.561	0.618	0.393	6.341	24.427	0.309	31.096	0.786	105.764	34.148	0	0	17.096	0	30.709
			585.286	18.884	1	0	10.596	0.622	0.395	6.366	24.43	0.31	31.087	0.786	105.725	34.199	0	0	17.025	0	30.776
			586.286	18.676	1	0	10.591	0.626	0.393	6.342	24.523	0.309	31.168	0.787	105.728	34.222	0	0	16.93	0	30.973
			587.286	18.676	1	0	10.573	0.628	0.393	6.339	24.503	0.309	31.141	0.787	105.701	34.26	0	0	16.824	0	30.982
			588.286	20.913	1	0	10.515	0.63	0.39	6.287	24.576	0.307	31.209	0.787	105.718	34.269	0	0	16.696	0	31.129
			589.286	20.913	1	0	10.532	0.632	0.389	6.275	24.674	0.307	31.267	0.789	105.736	34.285	0	0	16.666	0	31.268
			590.286	20.861	1	0	10.545	0.634	0.388	6.26	24.773	0.307	31.327	0.791	105.755	34.302	0	0	16.63	0	31.41
			591.286	20.861	1	0	10.631	0.639	0.392	6.316	24.77	0.31	31.272	0.792	105.734	34.353	0	0	16.64	0	31.39
			592.286	22.058	1	0	10.65	0.64	0.391	6.311	24.837	0.311	31.288	0.794	105.762	34.362	0	0	16.63	0	31.436
			593.286	22.058	1	0	10.664	0.642	0.391	6.304	24.903	0.311	31.302	0.796	105.79	34.371	0	0	16.614	0	31.478
			594.286	22.058	1	0	10.695	0.643	0.391	6.306	24.975	0.312	31.319	0.797	105.818	34.38	0	0	16.624	0	31.526
			595.286	22.058	1	0	10.694	0.645	0.389	6.277	25.09	0.311	31.363	0.8	105.852	34.376	0	0	16.591	0	31.605
			596.286	16.804	1	0	10.773	0.65	0.392	6.319	25.129	0.314	31.317	0.802	105.866	34.404	0	0	16.567	0	31.567
			597.286	17.064	1	0	10.857	0.656	0.395	6.364	25.165	0.318	31.27	0.805	105.88	34.432	0	0	16.55	0	31.525
			598.286	17.064	1	0	10.928	0.661	0.397	6.408	25.174	0.32	31.215	0.806	105.876	34.476	0	0	16.534	0	31.492
			599.286	17.064	1	0	10.886	0.659	0.395	6.365	25.242	0.319	31.256	0.808	105.989	34.42	0	0	16.507	0	31.483
			600.286	21.642	1	0	10.844	0.658	0.392	6.322	25.311	0.317	31.297	0.809	106.103	34.364	0	0	16.48	0	31.475
			601.286	21.642	1	0	10.807	0.659	0.391	6.304	25.297	0.316	31.266	0.809	106.156	34.364	0	0	16.404	0	31.415
			602.286	20.185	1	0	10.772	0.66	0.39	6.289	25.282	0.316	31.233	0.809	106.21	34.364	0	0	16.333	0	31.352
			603.286	20.185	1	0	10.771	0.663	0.391	6.305	25.225	0.317	31.15	0.81	106.155	34.435	0	0	16.245	0	31.306
			604.286	23.775	1	0	10.688	0.659	0.387	6.24	25.278	0.314	31.185	0.811	106.354	34.385	0	0	16.212	0	31.292
			605.286	23.515	1	0	10.675	0.661	0.386	6.232	25.286	0.313	31.179	0.811	106.366	34.397	0	0	16.156	0	31.3
			606.286	23.515	1	0	10.625	0.66	0.384	6.194	25.318	0.312	31.194	0.812	106.472	34.378	0	0	16.108	0	31.297
			607.286	17.428	1	0	10.575	0.658	0.382	6.156	25.352	0.31	31.209	0.812	106.577	34.358	0	0	16.06	0	31.297
			608.286	17.428	1	0	10.508	0.656	0.379	6.112	25.362	0.308	31.213	0.813	106.671	34.323	0	0	16.024	0	31.246
			609.286	18.26	1	0	10.432	0.653	0.376	6.063	25.369	0.306	31.215	0.813	106.781	34.287	0	0	15.974	0	31.192
			610.286	18.26	1	0	10.356	0.65	0.373	6.015	25.378	0.303	31.219	0.813	106.891	34.251	0	0	15.925	0	31.141
			611.286	25.179	1	0	10.317	0.649	0.371	5.981	25.42	0.302	31.224	0.814	106.956	34.246	0	0	15.899	0	31.144
			612.286	25.439	1	0	10.369	0.648	0.372	6.002	25.459	0.303	31.213	0.816	107.011	34.251	0	0	15.989	0	31.129
			613.286	25.439	1	0	10.415	0.648	0.373	6.019	25.495	0.305	31.199	0.817	107.05	34.255	0	0	16.071	0	31.109
			614.286	17.116	1	0	10.341	0.648	0.371	5.985	25.457	0.304	31.103	0.818	107.088	34.26	0	0	15.969	0	30.93
			615.286	17.116	1	0	10.269	0.647	0.369	5.952	25.421	0.302	31.01	0.82	107.126	34.265	0	0	15.868	0	30.755
			616.286	17.116	1	0	10.135	0.644	0.364	5.87	25.426	0.299	30.95	0.822	107.201	34.236	0	0	15.736	0	30.591
			617.286	17.116	1	0	10.004	0.641	0.359	5.789	25.436	0.295	30.896	0.823	107.275	34.207	0	0	15.608	0	30.437
			618.287	17.376	1	0	10.323	0.689	0.369	5.947	25.722	0.305	31.107	0.827	107.529	34.203	0	0	14.975	0	30.871
			619.286	17.376	1	0	10.323	0.689	0.369	5.947	25.722	0.305	31.107	0.827	107.529	34.203	0	0	14.975	0	30.871
			620.287	17.168	1	0	10.746	0.736	0.384	6.195	25.85	0.318	31.181	0.829	107.779	34.183	0	0	14.598	0	30.987
			621.287	17.168	1	0	10.546	0.727	0.375	6.046	25.964	0.311	31.273	0.83	108.086	34.018	0	0	14.513	0	30.906
			622.287	17.792	1	0	10.408	0.72	0.37	5.96	25.975	0.307	31.273	0.831	108.342	33.896	0	0	14.445	0	30.711
			623.287	17.376	1	0	10.264	0.714	0.364	5.873	25.981	0.303	31.268	0.831	108.599	33.773	0	0	14.368	0	30.505
			624.287	17.376	1	0	10.108	0.708	0.358	5.776	25.993	0.298	31.274	0.831	108.856	33.651	0	0	14.273	0	30.32
			625.287	18.78	1	0	10.052	0.702	0.354	5.712	26.116	0.294	31.408	0.832	109.151	33.478	0	0	14.326	0	30.304
			626.287	18.78	1	0	9.946	0.69	0.346	5.588	26.379	0.288	31.683	0.833	109.467	33.272	0	0	14.405	0	30.505
			627.287	18.78	1	0	9.836	0.679	0.339	5.461	26.655	0.282	31.97	0.834	109.784	33.066	0	0	14.481	0	30.721
			628.287	13.786	1	0	9.753	0.671	0.334	5.39	26.752	0.279	32.068	0.834	109.944	32.977	0	0	14.535	0	30.76
			629.287	13.786	1	0	9.76	0.669	0.335	5.399	26.719	0.279	32.003	0.835	109.983	32.991	0	0	14.581	0	30.658
			630.287	13.786	1	0	9.767	0.668	0.335	5.408	26.686	0.28	31.937	0.836	110.021	33.006	0	0	14.626	0	30.557
			631.287	13.786	1	0	9.743	0.666	0.334	5.389	26.707	0.279	31.939	0.836	110.076	32.979	0	0	14.634	0	30.516
			632.287	27.832	1	0	9.72	0.664	0.333	5.37	26.729	0.279	31.941	0.837	110.131	32.953	0	0	14.642	0	30.476
			633.287	27.832	1	0	9.697	0.659	0.332	5.35	26.748	0.278	31.972	0.837	110.165	32.904	0	0	14.711	0	30.453
			634.287	35.636	1	0	9.768	0.663	0.336	5.412	26.65	0.281	31.772	0.839	110.141	32.915	0	0	14.741	0	30.088
			635.287	35.636	1	0	9.832	0.661	0.339	5.473	26.52	0.285	31.589	0.84	110.053	32.96	0	0	14.877	0	29.806
			636.287	9.104	1	0	9.898	0.662	0.343	5.53	26.427	0.288	31.423	0.841	109.977	32.988	0	0	14.957	0	29.527
			637.287	9.104	1	0	9.964	0.663	0.346	5.586	26.337	0.292	31.264	0.842	109.9	33.016	0	0	15.037	0	29.256
			638.287	8.948	1	0	9.921	0.659	0.343	5.536	26.449	0.289	31.39	0.843	109.977	32.923	0	0	15.062	0	29.353
			639.287	8.948	1	0	9.885	0.655	0.34	5.489	26.562	0.287	31.518	0.843	110.072	32.83	0	0	15.096	0	29.45
			640.287	12.069	1	0	9.848	0.651	0.337	5.442	26.676	0.284	31.647	0.843	110.167	32.737	0	0	15.13	0	29.548
			641.287	13.162	1	0	9.782	0.647	0.335	5.396	26.709	0.282	31.729	0.842	110.216	32.679	0	0	15.114	0	29.61
			642.287	13.162	1	0	9.715	0.643	0.332	5.35	26.742	0.279	31.813	0.841	110.265	32.621	0	0	15.098	0	29.675
			643.287	18.52	1	0	9.662	0.64	0.329	5.31	26.78	0.276	31.907	0.839	110.302	32.563	0	0	15.103	0	29.758
			644.287	18	1	0	9.711	0.636	0.33	5.32	26.848	0.276	32.036	0.838	110.339	32.505	0	0	15.268	0	29.907
			645.287	18	1	0	9.744	0.634	0.331	5.346	26.799	0.277	32.052	0.836	110.318	32.477	0	0	15.375	0	29.891
			646.287	15.295	1	0	9.776	0.631	0.333	5.371	26.752	0.278	32.07	0.834	110.297	32.449	0	0	15.485	0	29.877
			647.287	15.295	1	0	9.815	0.629	0.335	5.4	26.708	0.279	32.092	0.832	110.29	32.422	0	0	15.604	0	29.871
			648.287	15.295	1	0	9.667	0.6	0.33	5.322	26.566	0.274	31.982	0.831	110.237	32.336	0	0	16.11	0	29.491
			649.287	23.515	1	0	9.51	0.571	0.325	5.243	26.384	0.27	31.826	0.829	110.183	32.25	0	0	16.649	0	29.008
			650.287	23.515	1	0	9.206	0.542	0.315	5.08	26.214	0.261	31.689	0.827	110.13	32.164	0	0	16.977	0	28.548
			651.287	22.838	1	0	8.891	0.513	0.305	4.916	25.989	0.252	31.492	0.825	110.077	32.078	0	0	17.317	0	27.952
			652.287	22.838	1	0	9.049	0.518	0.311	5.016	25.954	0.256	31.555	0.823	109.858	32.15	0	0	17.473	0	28.205
			653.287	12.746	1	0	9.204	0.522	0.317	5.111	25.934	0.26	31.626	0.82	109.64	32.222	0	0	17.619	0	28.473
			654.287	12.694	1	0	9.369	0.527	0.323	5.208	25.934	0.264	31.717	0.818	109.422	32.294	0	0	17.78	0	28.777
			655.287	12.694	1	0	9.495	0.528	0.327	5.274	25.959	0.267	31.817	0.816	109.299	32.306	0	0	17.984	0	28.988
			656.287	14.15	1	0	9.51	0.529	0.329	5.309	25.838	0.268	31.743	0.814	109.139	32.366	0	0	17.963	0	28.951
			657.287	14.15	1	0	9.501	0.531	0.331	5.332	25.705	0.268	31.658	0.812	108.979	32.426	0	0	17.896	0	28.889
			658.287	14.827	1	0	9.513	0.534	0.333	5.374	25.556	0.27	31.522	0.811	108.767	32.536	0	0	17.816	0	28.814
			659.287	14.827	1	0	9.468	0.532	0.331	5.344	25.573	0.268	31.605	0.809	108.757	32.481	0	0	17.781	0	28.88
			660.287	16.335	1	0	9.389	0.535	0.33	5.317	25.503	0.266	31.596	0.807	108.623	32.512	0	0	17.548	0	28.921
			661.287	16.335	1	0	9.313	0.538	0.328	5.29	25.438	0.264	31.594	0.805	108.489	32.543	0	0	17.321	0	28.974
			662.287	16.595	1	0	9.291	0.541	0.329	5.299	25.351	0.264	31.556	0.803	108.338	32.615	0	0	17.187	0	29.025
			663.287	20.029	1	0	9.27	0.544	0.329	5.308	25.265	0.264	31.519	0.802	108.186	32.687	0	0	17.055	0	29.076
			664.287	20.029	1	0	9.308	0.544	0.331	5.341	25.214	0.265	31.538	0.799	108.069	32.725	0	0	17.109	0	29.175
			665.287	19.249	1	0	9.236	0.542	0.328	5.284	25.276	0.261	31.765	0.796	108.047	32.668	0	0	17.052	0	29.511
			666.287	19.249	1	0	9.164	0.539	0.324	5.227	25.34	0.257	32.002	0.792	108.026	32.61	0	0	16.996	0	29.857
			667.287	19.093	1	0	9.103	0.537	0.321	5.184	25.369	0.253	32.198	0.788	107.987	32.569	0	0	16.952	0	30.151
			668.287	18.624	1	0	9.038	0.535	0.319	5.138	25.404	0.25	32.403	0.784	107.978	32.529	0	0	16.901	0	30.455
			669.287	18.624	1	0	9.097	0.537	0.322	5.196	25.296	0.252	32.315	0.783	107.832	32.608	0	0	16.924	0	30.428
			670.287	15.555	1	0	9.186	0.54	0.326	5.263	25.231	0.256	32.213	0.783	107.743	32.641	0	0	17.013	0	30.302
			671.287	15.555	1	0	9.286	0.542	0.331	5.338	25.162	0.259	32.105	0.784	107.654	32.675	0	0	17.119	0	30.162
			672.287	15.555	1	0	9.382	0.543	0.335	5.397	25.151	0.262	32.063	0.784	107.659	32.641	0	0	17.267	0	30.032
			673.288	15.555	1	0	9.616	0.551	0.345	5.569	25.018	0.271	31.854	0.785	107.517	32.713	0	0	17.465	0	29.774
			674.288	15.399	1	0	9.72	0.554	0.35	5.646	24.96	0.275	31.762	0.786	107.453	32.749	0	0	17.54	0	29.666
			675.288	15.399	1	0	9.797	0.555	0.351	5.668	25.068	0.276	31.901	0.786	107.465	32.728	0	0	17.643	0	29.897
			676.288	16.179	1	0	9.875	0.556	0.353	5.689	25.178	0.277	32.042	0.786	107.477	32.706	0	0	17.747	0	30.129
			677.288	16.179	1	0	9.924	0.558	0.353	5.696	25.279	0.277	32.173	0.786	107.457	32.684	0	0	17.798	0	30.341
			678.288	18.52	1	0	9.873	0.559	0.351	5.667	25.287	0.276	32.204	0.785	107.433	32.696	0	0	17.668	0	30.421
			679.288	18	1	0	9.798	0.558	0.349	5.626	25.274	0.274	32.212	0.785	107.419	32.706	0	0	17.547	0	30.45
			680.288	18	1	0	9.735	0.558	0.347	5.593	25.256	0.272	32.214	0.784	107.405	32.716	0	0	17.447	0	30.467
			681.288	18.624	1	0	9.663	0.558	0.344	5.555	25.236	0.27	32.213	0.783	107.407	32.725	0	0	17.331	0	30.478
			682.288	18.364	1	0	9.599	0.555	0.342	5.519	25.223	0.268	32.19	0.784	107.397	32.728	0	0	17.28	0	30.437
			683.288	18.364	1	0	9.53	0.556	0.341	5.505	25.109	0.267	32.056	0.783	107.359	32.752	0	0	17.129	0	30.227
			684.288	19.249	1	0	9.462	0.557	0.34	5.491	24.998	0.267	31.925	0.783	107.321	32.776	0	0	16.98	0	30.022
			685.288	19.873	1	0	9.442	0.562	0.342	5.512	24.875	0.267	31.79	0.782	107.184	32.862	0	0	16.809	0	29.915
			686.288	19.873	1	0	9.422	0.566	0.343	5.532	24.753	0.268	31.656	0.782	107.047	32.948	0	0	16.642	0	29.809
			687.288	23.306	1	0	9.424	0.57	0.344	5.552	24.691	0.269	31.594	0.782	106.884	33.056	0	0	16.528	0	29.871
			688.288	22.318	1	0	9.409	0.571	0.344	5.547	24.678	0.269	31.588	0.781	106.839	33.095	0	0	16.469	0	29.923
			689.288	22.318	1	0	9.425	0.575	0.346	5.573	24.622	0.27	31.531	0.781	106.681	33.199	0	0	16.384	0	29.987
			690.288	18.416	1	0	9.479	0.575	0.347	5.6	24.641	0.271	31.553	0.781	106.644	33.22	0	0	16.479	0	30.062
			691.288	18.416	1	0	9.537	0.574	0.349	5.627	24.668	0.273	31.575	0.781	106.635	33.22	0	0	16.616	0	30.102
			692.288	17.22	1	0	9.578	0.573	0.35	5.647	24.684	0.274	31.584	0.782	106.625	33.22	0	0	16.724	0	30.118
			693.288	17.22	1	0	9.617	0.572	0.351	5.664	24.702	0.275	31.595	0.782	106.616	33.22	0	0	16.826	0	30.135
			694.288	16.075	1	0	9.602	0.573	0.351	5.661	24.681	0.275	31.548	0.782	106.582	33.241	0	0	16.764	0	30.082
			695.288	16.075	1	0	9.531	0.573	0.349	5.621	24.673	0.273	31.524	0.783	106.558	33.262	0	0	16.648	0	30.069
			696.288	15.607	1	0	9.469	0.572	0.346	5.585	24.671	0.271	31.507	0.783	106.542	33.271	0	0	16.542	0	30.051
			697.288	15.607	1	0	9.383	0.572	0.343	5.533	24.672	0.269	31.495	0.783	106.563	33.264	0	0	16.4	0	30.016
			698.288	17.272	1	0	9.301	0.572	0.34	5.484	24.674	0.266	31.488	0.784	106.556	33.257	0	0	16.267	0	29.99
			699.288	17.272	1	0	9.246	0.573	0.339	5.46	24.641	0.265	31.457	0.783	106.488	33.304	0	0	16.13	0	30.008
			700.288	17.532	1	0	9.163	0.575	0.337	5.428	24.577	0.263	31.447	0.782	106.347	33.394	0	0	15.94	0	30.134
			701.288	17.532	1	0	9.092	0.576	0.335	5.397	24.532	0.261	31.466	0.78	106.205	33.485	0	0	15.771	0	30.317
			702.288	17.428	1	0	9.022	0.578	0.333	5.366	24.49	0.259	31.491	0.778	106.064	33.575	0	0	15.606	0	30.509
			703.288	17.428	1	0	8.963	0.578	0.33	5.327	24.509	0.256	31.586	0.776	105.985	33.589	0	0	15.519	0	30.71
			704.288	18.156	1	0	8.933	0.577	0.329	5.311	24.498	0.255	31.644	0.774	105.906	33.603	0	0	15.481	0	30.839
			705.288	18.156	1	0	8.903	0.576	0.328	5.295	24.487	0.254	31.702	0.772	105.827	33.617	0	0	15.444	0	30.969
			706.288	18.104	1	0	8.9	0.576	0.33	5.322	24.352	0.254	31.58	0.771	105.739	33.661	0	0	15.445	0	30.807
			707.288	18.104	1	0	8.896	0.576	0.332	5.349	24.218	0.255	31.458	0.77	105.65	33.705	0	0	15.447	0	30.644
			708.288	17.896	1	0	8.877	0.576	0.332	5.349	24.163	0.255	31.4	0.77	105.627	33.728	0	0	15.419	0	30.569
			709.289	17.896	1	0	8.883	0.577	0.335	5.406	23.929	0.257	31.191	0.767	105.469	33.821	0	0	15.4	0	30.316
			710.288	14.358	1	0	8.919	0.578	0.336	5.42	23.966	0.258	31.221	0.768	105.442	33.824	0	0	15.437	0	30.38
			711.288	14.358	1	0	8.923	0.579	0.337	5.435	23.921	0.259	31.174	0.767	105.402	33.853	0	0	15.403	0	30.337
			712.288	13.474	1	0	8.972	0.582	0.339	5.469	23.914	0.26	31.158	0.767	105.318	33.884	0	0	15.421	0	30.36
			713.288	13.474	1	0	9.025	0.584	0.341	5.506	23.904	0.262	31.141	0.768	105.232	33.915	0	0	15.446	0	30.381
			714.288	15.971	1	0	9.103	0.584	0.345	5.564	23.857	0.265	31.079	0.768	105.075	33.974	0	0	15.589	0	30.352
			715.288	15.971	1	0	9.131	0.583	0.345	5.571	23.896	0.265	31.131	0.768	105.035	33.987	0	0	15.668	0	30.469
			716.288	16.804	1	0	9.18	0.582	0.349	5.621	23.805	0.267	31.029	0.767	104.898	34.049	0	0	15.781	0	30.367
			717.288	16.804	1	0	9.229	0.581	0.352	5.671	23.718	0.27	30.931	0.767	104.762	34.112	0	0	15.896	0	30.272
			718.288	19.353	1	0	9.259	0.58	0.354	5.711	23.623	0.271	30.834	0.766	104.723	34.102	0	0	15.969	0	30.066
			719.288	20.705	1	0	9.288	0.579	0.357	5.751	23.531	0.273	30.738	0.766	104.685	34.092	0	0	16.043	0	29.862
			720.288	20.705	1	0	9.301	0.578	0.358	5.78	23.44	0.274	30.642	0.765	104.646	34.083	0	0	16.089	0	29.655
			721.288	21.121	1	0	9.314	0.577	0.36	5.81	23.35	0.275	30.547	0.764	104.608	34.073	0	0	16.135	0	29.45
			722.288	21.121	1	0	9.337	0.578	0.361	5.824	23.352	0.276	30.548	0.764	104.536	34.083	0	0	16.16	0	29.468
			723.289	19.405	1	0	9.385	0.579	0.363	5.854	23.355	0.277	30.551	0.764	104.392	34.102	0	0	16.212	0	29.506
			724.289	19.405	1	0	9.419	0.578	0.362	5.846	23.469	0.278	30.631	0.766	104.455	34.046	0	0	16.29	0	29.577
			725.288	18.884	1	0	9.42	0.579	0.363	5.856	23.434	0.278	30.605	0.766	104.392	34.061	0	0	16.283	0	29.549
			726.289	18.884	1	0	9.595	0.58	0.368	5.934	23.561	0.283	30.654	0.769	104.397	34.028	0	0	16.533	0	29.597
			727.289	19.197	1	0	9.7	0.584	0.373	6.021	23.494	0.286	30.616	0.767	104.296	34.078	0	0	16.604	0	29.606
			728.289	19.197	1	0	9.806	0.588	0.379	6.108	23.431	0.29	30.581	0.766	104.196	34.128	0	0	16.676	0	29.623
			729.288	21.642	1	0	9.806	0.588	0.379	6.108	23.431	0.29	30.581	0.766	104.196	34.128	0	0	16.676	0	29.623
			730.289	22.37	1	0	10.021	0.592	0.388	6.265	23.361	0.297	30.551	0.765	104.119	34.119	0	0	16.922	0	29.554
			731.289	22.37	1	0	10.133	0.593	0.392	6.326	23.397	0.301	30.526	0.766	104.097	34.116	0	0	17.074	0	29.503
			732.289	21.278	1	0	10.238	0.595	0.396	6.382	23.44	0.304	30.514	0.768	104.076	34.114	0	0	17.213	0	29.477
			733.289	21.278	1	0	10.296	0.596	0.397	6.411	23.468	0.306	30.49	0.77	104.071	34.121	0	0	17.283	0	29.441
			734.289	21.017	1	0	10.33	0.597	0.398	6.426	23.494	0.307	30.462	0.771	104.066	34.128	0	0	17.314	0	29.399
			735.289	21.017	1	0	10.368	0.603	0.401	6.473	23.436	0.31	30.381	0.771	103.985	34.2	0	0	17.204	0	29.356
			736.289	19.509	1	0	10.415	0.61	0.404	6.511	23.428	0.312	30.343	0.772	103.896	34.267	0	0	17.087	0	29.395
			737.289	19.457	1	0	10.461	0.616	0.406	6.55	23.419	0.314	30.304	0.773	103.807	34.335	0	0	16.971	0	29.429
			738.289	19.457	1	0	10.484	0.616	0.406	6.551	23.464	0.314	30.341	0.773	103.842	34.309	0	0	17.024	0	29.463
			739.289	18.052	1	0	10.549	0.617	0.407	6.57	23.548	0.316	30.396	0.775	103.868	34.281	0	0	17.105	0	29.531
			740.289	18.156	1	0	10.633	0.618	0.41	6.612	23.587	0.318	30.398	0.776	103.869	34.265	0	0	17.206	0	29.512
			741.289	18.156	1	0	10.653	0.616	0.41	6.607	23.644	0.318	30.427	0.777	103.954	34.22	0	0	17.281	0	29.497
			742.289	21.85	1	0	10.688	0.615	0.411	6.624	23.657	0.32	30.403	0.778	104.014	34.188	0	0	17.369	0	29.397
			743.289	21.85	1	0	10.718	0.614	0.412	6.637	23.67	0.321	30.378	0.779	104.077	34.155	0	0	17.449	0	29.293
			744.289	23.567	1	0	10.8	0.616	0.412	6.649	23.815	0.322	30.466	0.782	104.167	34.116	0	0	17.543	0	29.411
			745.289	23.567	1	0	10.821	0.616	0.412	6.64	23.895	0.322	30.504	0.783	104.202	34.114	0	0	17.576	0	29.484
			746.289	22.786	1	0	10.813	0.617	0.409	6.59	24.062	0.321	30.63	0.786	104.302	34.067	0	0	17.532	0	29.663
			747.289	22.162	1	0	10.805	0.618	0.405	6.54	24.231	0.319	30.756	0.788	104.402	34.021	0	0	17.489	0	29.844
			748.289	22.162	1	0	10.908	0.628	0.409	6.597	24.29	0.323	30.754	0.79	104.314	34.123	0	0	17.38	0	30.01
			749.289	22.162	1	0	11.01	0.637	0.413	6.653	24.344	0.327	30.747	0.792	104.225	34.225	0	0	17.272	0	30.167
			750.289	25.231	1	0	11.175	0.647	0.419	6.757	24.367	0.332	30.702	0.794	104.137	34.327	0	0	17.266	0	30.246
			751.289	24.867	1	0	11.34	0.657	0.425	6.861	24.388	0.338	30.659	0.795	104.049	34.429	0	0	17.259	0	30.326
			752.289	24.867	1	0	11.338	0.658	0.426	6.866	24.37	0.339	30.628	0.796	104.133	34.427	0	0	17.221	0	30.261
			753.289	21.278	1	0	11.338	0.66	0.426	6.871	24.354	0.339	30.597	0.796	104.216	34.425	0	0	17.185	0	30.198
			754.289	21.225	1	0	11.318	0.661	0.426	6.867	24.33	0.339	30.558	0.796	104.274	34.422	0	0	17.12	0	30.117
			755.289	21.225	1	0	11.284	0.663	0.426	6.877	24.229	0.339	30.463	0.795	104.263	34.469	0	0	17.012	0	30
			756.289	20.809	1	0	11.25	0.666	0.427	6.886	24.135	0.339	30.362	0.795	104.193	34.541	0	0	16.903	0	29.909
			757.289	20.549	1	0	11.229	0.668	0.428	6.9	24.049	0.34	30.266	0.795	104.149	34.613	0	0	16.813	0	29.828
			758.289	20.549	1	0	11.225	0.667	0.426	6.877	24.118	0.34	30.275	0.797	104.204	34.62	0	0	16.821	0	29.857
			759.289	20.549	1	0	11.198	0.665	0.424	6.838	24.189	0.339	30.295	0.798	104.281	34.624	0	0	16.838	0	29.904
			760.289	20.549	1	0	11.143	0.663	0.421	6.783	24.26	0.337	30.31	0.8	104.358	34.629	0	0	16.811	0	29.941
			761.289	17.376	1	0	11.093	0.661	0.417	6.729	24.335	0.335	30.328	0.802	104.434	34.633	0	0	16.791	0	29.984
			762.289	17.376	1	0	11.067	0.662	0.417	6.718	24.323	0.334	30.322	0.802	104.457	34.639	0	0	16.722	0	29.981
			763.289	26.948	1	0	11.039	0.66	0.415	6.688	24.364	0.333	30.293	0.804	104.511	34.64	0	0	16.723	0	29.924
			764.289	26.948	1	0	11.021	0.661	0.414	6.682	24.352	0.333	30.282	0.804	104.536	34.646	0	0	16.666	0	29.911
			765.289	31.37	1	0	11.035	0.662	0.414	6.681	24.39	0.334	30.243	0.806	104.553	34.651	0	0	16.662	0	29.84
			766.289	31.37	1	0	11.05	0.658	0.412	6.648	24.529	0.334	30.273	0.81	104.646	34.591	0	0	16.791	0	29.804
			767.289	20.029	1	0	10.997	0.652	0.408	6.578	24.648	0.331	30.384	0.811	104.812	34.498	0	0	16.868	0	29.879
			768.289	20.029	1	0	10.943	0.646	0.403	6.508	24.768	0.328	30.496	0.812	104.977	34.404	0	0	16.946	0	29.954
			769.289	19.041	1	0	10.899	0.645	0.402	6.478	24.781	0.326	30.514	0.812	105.028	34.406	0	0	16.885	0	29.992
			770.289	19.041	1	0	10.857	0.645	0.4	6.449	24.796	0.325	30.533	0.812	105.078	34.409	0	0	16.826	0	30.034
			771.289	18.988	1	0	10.844	0.647	0.399	6.443	24.795	0.325	30.52	0.812	105.124	34.433	0	0	16.77	0	30.047
			772.289	19.561	1	0	10.833	0.649	0.4	6.444	24.775	0.324	30.516	0.812	105.117	34.478	0	0	16.693	0	30.112
			773.289	19.561	1	0	10.827	0.651	0.4	6.448	24.754	0.324	30.511	0.811	105.109	34.524	0	0	16.623	0	30.175
			774.289	18	1	0	10.82	0.654	0.401	6.461	24.696	0.325	30.466	0.811	105.129	34.553	0	0	16.548	0	30.132
			775.289	18	1	0	10.803	0.655	0.401	6.475	24.611	0.325	30.415	0.809	105.189	34.543	0	0	16.497	0	30.014
			776.289	18.208	1	0	10.774	0.656	0.402	6.48	24.529	0.325	30.364	0.808	105.248	34.534	0	0	16.427	0	29.897
			777.29	18.208	1	0	10.853	0.658	0.406	6.556	24.425	0.328	30.302	0.806	105.352	34.517	0	0	16.501	0	29.745
			778.289	22.63	1	0	10.853	0.658	0.406	6.556	24.425	0.328	30.302	0.806	105.352	34.517	0	0	16.501	0	29.745
			779.29	22.058	1	0	10.737	0.642	0.399	6.439	24.547	0.322	30.454	0.806	105.683	34.296	0	0	16.734	0	29.695
			780.29	22.058	1	0	10.626	0.634	0.394	6.35	24.608	0.317	30.54	0.806	105.865	34.174	0	0	16.755	0	29.669
			781.29	18.104	1	0	10.516	0.627	0.388	6.261	24.67	0.313	30.627	0.805	106.047	34.052	0	0	16.776	0	29.644
			782.29	18.104	1	0	10.563	0.628	0.39	6.295	24.653	0.314	30.592	0.806	106.057	34.04	0	0	16.819	0	29.556
			783.29	18.416	1	0	10.611	0.629	0.392	6.328	24.637	0.316	30.558	0.806	106.066	34.028	0	0	16.863	0	29.47
			784.29	18.416	1	0	10.65	0.629	0.394	6.356	24.62	0.318	30.496	0.807	106.107	34.044	0	0	16.92	0	29.369
			785.29	20.601	1	0	10.682	0.63	0.395	6.379	24.606	0.32	30.437	0.808	106.148	34.061	0	0	16.965	0	29.277
			786.29	20.913	1	0	10.711	0.63	0.397	6.402	24.586	0.321	30.386	0.809	106.249	34.052	0	0	17.01	0	29.158
			787.29	20.913	1	0	10.713	0.63	0.398	6.42	24.522	0.322	30.313	0.809	106.328	34.032	0	0	17.01	0	28.978
			788.29	21.85	1	0	10.715	0.63	0.399	6.438	24.459	0.323	30.24	0.809	106.407	34.013	0	0	17.01	0	28.797
			789.29	21.85	1	0	10.751	0.632	0.402	6.478	24.395	0.325	30.157	0.809	106.464	33.996	0	0	17.018	0	28.6
			790.29	21.017	1	0	10.787	0.634	0.404	6.518	24.333	0.327	30.075	0.809	106.522	33.98	0	0	17.027	0	28.404
			791.29	21.017	1	0	10.872	0.636	0.407	6.571	24.338	0.33	30.052	0.81	106.565	33.972	0	0	17.087	0	28.345
			792.29	21.173	1	0	10.914	0.637	0.409	6.595	24.345	0.331	30.046	0.81	106.576	33.984	0	0	17.133	0	28.351
			793.29	21.278	1	0	10.96	0.639	0.412	6.637	24.3	0.333	30.043	0.809	106.697	33.956	0	0	17.146	0	28.301
			794.29	21.278	1	0	11.037	0.64	0.413	6.665	24.373	0.335	30.043	0.811	106.697	33.974	0	0	17.235	0	28.332
			795.29	22.734	1	0	11.076	0.641	0.414	6.683	24.396	0.336	30.065	0.811	106.776	33.972	0	0	17.275	0	28.374
			796.29	22.734	1	0	11.115	0.642	0.415	6.701	24.42	0.337	30.087	0.812	106.855	33.97	0	0	17.315	0	28.417
			797.29	23.306	1	0	11.172	0.641	0.417	6.733	24.426	0.339	30.048	0.813	106.89	33.977	0	0	17.419	0	28.346
			798.29	23.306	1	0	11.205	0.641	0.418	6.75	24.436	0.341	30.014	0.814	106.925	33.984	0	0	17.484	0	28.287
			799.29	21.746	1	0	11.231	0.64	0.419	6.763	24.442	0.342	29.977	0.815	106.959	33.991	0	0	17.539	0	28.219
			800.29	21.225	1	0	11.258	0.64	0.42	6.777	24.449	0.343	29.94	0.817	106.994	33.998	0	0	17.595	0	28.153
			801.29	21.225	1	0	11.192	0.638	0.417	6.731	24.465	0.341	29.949	0.817	107.036	33.986	0	0	17.533	0	28.152
			802.29	21.278	1	0	11.133	0.637	0.415	6.687	24.49	0.339	29.966	0.817	107.078	33.974	0	0	17.482	0	28.169
			803.29	21.278	1	0	11.074	0.635	0.412	6.644	24.516	0.337	29.985	0.818	107.12	33.963	0	0	17.432	0	28.188
			804.29	21.902	1	0	11.038	0.633	0.409	6.6	24.587	0.335	30.038	0.819	107.117	33.958	0	0	17.449	0	28.291
			805.29	21.902	1	0	11.002	0.63	0.406	6.556	24.659	0.333	30.092	0.819	107.115	33.953	0	0	17.467	0	28.395
			806.29	23.306	1	0	10.978	0.627	0.404	6.52	24.73	0.332	30.148	0.82	107.113	33.949	0	0	17.504	0	28.502
			807.29	23.619	1	0	10.954	0.624	0.402	6.484	24.802	0.33	30.204	0.821	107.11	33.944	0	0	17.541	0	28.608
			808.29	23.619	1	0	10.905	0.623	0.4	6.457	24.791	0.329	30.192	0.821	107.055	33.995	0	0	17.495	0	28.664
			809.29	24.243	1	0	10.857	0.622	0.399	6.43	24.783	0.327	30.18	0.821	106.985	34.046	0	0	17.449	0	28.721
			810.29	23.827	1	0	10.809	0.621	0.397	6.402	24.775	0.326	30.168	0.821	106.915	34.097	0	0	17.403	0	28.779
			811.29	23.827	1	0	10.767	0.615	0.392	6.323	24.962	0.323	30.291	0.824	106.99	34.011	0	0	17.514	0	28.887
			812.29	21.33	1	0	10.716	0.608	0.387	6.24	25.151	0.32	30.416	0.827	107.078	33.926	0	0	17.614	0	28.998
			813.29	19.769	1	0	10.682	0.607	0.385	6.207	25.196	0.319	30.434	0.828	107.078	33.941	0	0	17.609	0	29.057
			814.29	19.769	1	0	10.793	0.609	0.393	6.333	24.959	0.325	30.166	0.827	106.968	34.011	0	0	17.727	0	28.623
			815.29	19.769	1	0	11.067	0.607	0.41	6.607	24.524	0.339	29.626	0.828	107.033	33.903	0	0	18.229	0	27.311
			816.29	16.023	1	0	11.134	0.602	0.409	6.601	24.674	0.34	29.726	0.83	107.203	33.745	0	0	18.509	0	27.26
			817.29	16.543	1	0	11.152	0.601	0.409	6.601	24.708	0.34	29.759	0.83	107.203	33.726	0	0	18.572	0	27.299
			818.29	16.543	1	0	11.625	0.615	0.429	6.923	24.619	0.368	28.692	0.858	107.085	33.776	0	0	18.909	0	25.031
			819.29	17.48	1	0	12.176	0.629	0.459	7.409	24.148	0.409	27.14	0.89	106.968	33.826	0	0	19.356	0	21.343
			820.29	17.48	1	0	12.255	0.622	0.454	7.324	24.558	0.409	27.284	0.9	107.522	33.39	0	0	19.711	0	20.923
			821.29	17.428	1	0	12.364	0.614	0.45	7.255	24.983	0.41	27.41	0.911	108.076	32.953	0	0	20.124	0	20.445
			822.29	17.428	1	0	12.541	0.609	0.453	7.301	25.159	0.418	27.254	0.923	108.45	32.661	0	0	20.581	0	19.492
			823.29	18.468	1	0	12.647	0.604	0.45	7.264	25.478	0.42	27.324	0.932	108.824	32.368	0	0	20.928	0	19.119
			824.29	18.52	1	0	12.856	0.61	0.455	7.335	25.675	0.426	27.431	0.936	109.021	32.299	0	0	21.068	0	19.256
			825.29	18.52	1	0	13.003	0.616	0.458	7.391	25.793	0.43	27.505	0.938	109.224	32.222	0	0	21.124	0	19.295
			826.29	14.827	1	0	13.159	0.621	0.462	7.452	25.912	0.434	27.584	0.939	109.428	32.145	0	0	21.194	0	19.341
			827.29	14.41	1	0	13.223	0.624	0.464	7.478	25.961	0.436	27.627	0.94	109.615	32.112	0	0	21.177	0	19.383
			828.291	35.48	1	0	13.372	0.638	0.467	7.531	26.127	0.44	27.713	0.943	109.937	32.092	0	0	20.957	0	19.548
			829.291	49.058	1	0	13.384	0.645	0.467	7.531	26.178	0.441	27.719	0.944	110.097	32.083	0	0	20.755	0	19.533
			830.29	20.549	1	0	13.384	0.645	0.467	7.531	26.178	0.441	27.719	0.944	110.097	32.083	0	0	20.755	0	19.533
			831.29	20.549	1	0	13.397	0.652	0.467	7.531	26.228	0.442	27.724	0.946	110.258	32.073	0	0	20.556	0	19.515
			832.291	52.335	1	0	13.87	0.688	0.479	7.722	26.611	0.455	28.011	0.95	110.577	32.112	0	0	20.166	0	20.262
			833.291	68.307	1	0	14.375	0.718	0.493	7.945	26.905	0.469	28.257	0.952	110.738	32.162	0	0	20.035	0	20.926
			834.291	13.682	1	0	14.833	0.748	0.506	8.159	27.131	0.483	28.438	0.954	110.918	32.222	0	0	19.823	0	21.432
			835.291	15.243	1	0	14.931	0.75	0.506	8.159	27.314	0.484	28.536	0.957	111.213	32.164	0	0	19.914	0	21.559
			836.291	27.78	1	0	14.992	0.751	0.505	8.146	27.471	0.485	28.607	0.96	111.508	32.107	0	0	19.955	0	21.622
			837.291	20.081	1	0	15.053	0.753	0.504	8.134	27.629	0.486	28.679	0.963	111.803	32.049	0	0	19.997	0	21.685
			838.291	30.434	1	0	15.115	0.754	0.504	8.131	27.755	0.487	28.733	0.966	112.074	32.016	0	0	20.053	0	21.75
			839.291	29.705	1	0	15.209	0.755	0.505	8.14	27.9	0.489	28.81	0.968	112.359	31.982	0	0	20.151	0	21.871
			840.291	29.705	1	0	15.303	0.756	0.505	8.148	28.047	0.49	28.888	0.971	112.644	31.949	0	0	20.251	0	21.994
			841.291	26.376	1	0	15.365	0.762	0.508	8.2	28.001	0.494	28.838	0.971	112.764	32.059	0	0	20.169	0	22.074
			842.291	26.376	1	0	15.462	0.768	0.512	8.265	27.974	0.498	28.812	0.971	112.87	32.169	0	0	20.136	0	22.21
			843.291	19.769	1	0	15.389	0.757	0.505	8.145	28.219	0.491	29.031	0.972	113.086	32.02	0	0	20.329	0	22.48
			844.291	19.769	1	0	15.381	0.747	0.495	7.985	28.74	0.486	29.297	0.981	113.511	31.763	0	0	20.581	0	22.641
			845.291	19.769	1	0	15.285	0.746	0.481	7.759	29.387	0.48	29.459	0.998	113.916	31.61	0	0	20.487	0	22.731
			846.291	19.769	1	0	15.349	0.745	0.48	7.736	29.596	0.482	29.442	1.005	114.028	31.579	0	0	20.609	0	22.634
			847.291	31.318	1	0	15.391	0.734	0.476	7.683	29.846	0.481	29.547	1.01	114.068	31.479	0	0	20.961	0	22.711
			848.291	38.133	1	0	15.043	0.718	0.46	7.421	30.147	0.459	30.194	0.998	114.247	31.426	0	0	20.942	0	24.127
			849.291	38.133	1	0	14.614	0.702	0.434	6.995	31.012	0.426	31.592	0.982	114.51	31.373	0	0	20.805	0	27.059
			850.291	17.48	1	0	14.654	0.7	0.439	7.074	30.736	0.428	31.486	0.976	114.319	31.607	0	0	20.937	0	27.266
			851.291	16.231	1	0	14.66	0.697	0.443	7.138	30.465	0.429	31.401	0.97	114.129	31.841	0	0	21.022	0	27.51
			852.291	16.231	1	0	14.524	0.692	0.439	7.077	30.422	0.423	31.54	0.965	114.127	31.927	0	0	20.997	0	27.949
			853.291	18.208	1	0	13.996	0.686	0.431	6.945	29.851	0.413	31.093	0.96	114.127	32.013	0	0	20.399	0	27.186
			854.291	19.353	1	0	13.412	0.67	0.416	6.709	29.548	0.4	30.722	0.962	114.298	31.883	0	0	20.022	0	26.185
			855.291	19.353	1	0	13.203	0.675	0.411	6.63	29.458	0.397	30.499	0.966	114.315	31.983	0	0	19.548	0	25.881
			856.291	19.821	1	0	13.337	0.681	0.419	6.76	29.205	0.407	30.04	0.972	114.329	32.083	0	0	19.587	0	25.053
			857.291	20.705	1	0	13.255	0.674	0.412	6.645	29.502	0.404	30.096	0.98	114.452	32.015	0	0	19.658	0	25.061
			858.291	14.671	1	0	13.236	0.668	0.407	6.56	29.814	0.402	30.132	0.989	114.57	31.948	0	0	19.826	0	25.023
			859.291	19.509	1	0	13.471	0.663	0.414	6.679	29.782	0.412	29.924	0.995	114.705	31.888	0	0	20.322	0	24.455
			860.291	22.006	1	0	13.564	0.659	0.415	6.697	29.889	0.415	29.935	0.998	114.784	31.833	0	0	20.585	0	24.38
			861.291	18.26	1	0	13.978	0.651	0.428	6.901	29.858	0.431	29.632	1.008	115.097	31.686	0	0	21.471	0	23.428
			862.291	19.665	1	0	14.189	0.644	0.43	6.942	30.098	0.436	29.693	1.014	115.347	31.544	0	0	22.037	0	23.308
			863.291	26.168	1	0	14.021	0.61	0.42	6.781	30.288	0.429	29.695	1.02	115.647	31.289	0	0	22.99	0	22.859
			864.291	25.699	1	0	13.644	0.576	0.406	6.541	30.373	0.417	29.564	1.027	115.946	31.034	0	0	23.692	0	22.089
			865.291	21.642	1	0	13.251	0.546	0.395	6.365	30.133	0.408	29.16	1.033	116.065	30.888	0	0	24.291	0	20.874
			866.291	21.642	1	0	13.653	0.554	0.406	6.555	30.203	0.422	29.113	1.037	116.06	30.999	0	0	24.628	0	20.973
			867.291	21.642	1	0	13.766	0.553	0.41	6.605	30.208	0.426	29.063	1.039	116.067	30.97	0	0	24.913	0	20.799
			868.291	6.867	1	0	14.112	0.555	0.417	6.728	30.414	0.435	29.16	1.043	116.018	31.064	0	0	25.434	0	21.211
			869.291	6.867	1	0	14.264	0.552	0.419	6.765	30.561	0.439	29.205	1.046	116.12	30.953	0	0	25.836	0	21.105
			870.291	21.746	1	0	14.306	0.551	0.418	6.745	30.737	0.439	29.256	1.051	116.211	30.903	0	0	25.945	0	21.128
			871.291	42.711	1	0	14.201	0.545	0.411	6.635	30.975	0.434	29.357	1.055	116.509	30.687	0	0	26.05	0	20.949
			872.291	14.879	1	0	14.06	0.538	0.404	6.52	31.161	0.428	29.413	1.059	116.806	30.481	0	0	26.11	0	20.679
			873.291	17.896	1	0	13.891	0.532	0.397	6.397	31.337	0.422	29.446	1.064	117.103	30.274	0	0	26.121	0	20.355
			874.291	31.682	1	0	13.501	0.532	0.391	6.309	30.884	0.417	28.992	1.065	117.18	30.286	0	0	25.357	0	19.295
			875.292	33.659	1	0	12.773	0.546	0.379	6.115	30.236	0.404	28.372	1.066	117.175	30.598	0	0	23.396	0	18.382
			876.291	28.093	1	0	12.773	0.546	0.379	6.115	30.236	0.404	28.372	1.066	117.175	30.598	0	0	23.396	0	18.382
			877.291	23.879	1	0	12.861	0.558	0.386	6.232	29.949	0.41	28.252	1.06	116.971	30.903	0	0	23.041	0	18.68
			878.291	15.191	1	0	13.047	0.571	0.402	6.482	29.28	0.421	27.934	1.048	116.871	31.128	0	0	22.842	0	18.305
			879.291	14.098	1	0	13.23	0.579	0.413	6.666	28.918	0.431	27.72	1.043	116.967	31.174	0	0	22.842	0	17.831
			880.292	27.416	1	0	13.399	0.597	0.423	6.83	28.673	0.439	27.631	1.038	116.868	31.39	0	0	22.454	0	18.007
			881.291	29.601	1	0	13.399	0.597	0.423	6.83	28.673	0.439	27.631	1.038	116.868	31.39	0	0	22.454	0	18.007
			882.292	24.919	1	0	13.349	0.617	0.42	6.774	28.899	0.435	27.919	1.035	116.66	31.711	0	0	21.642	0	19.364
			883.291	24.919	1	0	13.349	0.617	0.42	6.774	28.899	0.435	27.919	1.035	116.66	31.711	0	0	21.642	0	19.364
			884.292	17.428	1	0	14.3	0.638	0.435	7.024	29.956	0.449	29.082	1.03	116.453	32.013	0	0	22.413	0	22.773
			885.292	8.74	1	0	14.409	0.622	0.433	6.982	30.292	0.445	29.48	1.028	116.564	31.874	0	0	23.153	0	23.451
			886.292	8.74	1	0	14.164	0.607	0.42	6.774	30.614	0.43	29.895	1.024	116.676	31.735	0	0	23.349	0	24.14
			887.292	8.74	1	0	14.187	0.6	0.423	6.824	30.403	0.43	29.885	1.017	116.739	31.649	0	0	23.66	0	23.96
			888.292	6.191	1	0	14.026	0.593	0.421	6.794	30.152	0.426	29.836	1.011	116.806	31.562	0	0	23.668	0	23.693
			889.292	6.191	1	0	13.787	0.589	0.411	6.623	30.386	0.413	30.194	1.006	116.794	31.526	0	0	23.393	0	24.422
			890.292	16.491	1	0	13.768	0.588	0.408	6.575	30.554	0.409	30.434	1.004	116.772	31.496	0	0	23.428	0	24.885
			891.292	29.601	1	0	13.409	0.585	0.392	6.328	30.909	0.39	31.056	0.995	116.643	31.538	0	0	22.91	0	26.274
			892.292	43.908	1	0	13.308	0.586	0.391	6.305	30.791	0.387	31.117	0.99	116.391	31.68	0	0	22.706	0	26.648
			893.292	43.908	1	0	13.246	0.591	0.393	6.345	30.481	0.387	30.964	0.984	116.087	31.876	0	0	22.409	0	26.681
			894.292	43.908	1	0	13.21	0.596	0.397	6.397	30.18	0.389	30.806	0.98	115.782	32.073	0	0	22.16	0	26.7
			895.292	19.353	1	0	13.194	0.596	0.396	6.384	30.203	0.387	30.911	0.977	115.67	32.099	0	0	22.13	0	26.961
			896.292	18.312	1	0	12.858	0.588	0.385	6.211	30.211	0.372	31.255	0.967	115.545	32.059	0	0	21.855	0	27.587
			897.292	19.561	1	0	12.857	0.586	0.384	6.195	30.276	0.371	31.353	0.966	115.433	32.064	0	0	21.928	0	27.791
			898.292	19.561	1	0	12.609	0.582	0.377	6.077	30.248	0.36	31.624	0.956	115.338	32.015	0	0	21.652	0	28.241
			899.292	18.312	1	0	12.599	0.581	0.376	6.057	30.313	0.359	31.713	0.956	115.234	32.022	0	0	21.704	0	28.424
			900.292	17.688	1	0	12.601	0.582	0.377	6.075	30.234	0.359	31.763	0.952	115.076	32.053	0	0	21.667	0	28.574
			901.292	22.578	1	0	12.76	0.588	0.384	6.198	30.046	0.365	31.659	0.949	114.718	32.243	0	0	21.7	0	28.698
			902.292	19.717	1	0	12.921	0.594	0.392	6.32	29.866	0.371	31.559	0.946	114.361	32.433	0	0	21.734	0	28.828
			903.292	15.035	1	0	13.099	0.598	0.4	6.448	29.699	0.377	31.461	0.944	114.064	32.563	0	0	21.894	0	28.856
			904.292	15.139	1	0	13.469	0.602	0.409	6.599	29.858	0.386	31.684	0.942	113.767	32.693	0	0	22.371	0	29.508
			905.292	16.595	1	0	13.856	0.606	0.419	6.751	30.046	0.394	31.936	0.941	113.47	32.823	0	0	22.869	0	30.206
			906.292	16.595	1	0	14.119	0.599	0.422	6.799	30.361	0.396	32.351	0.938	113.565	32.64	0	0	23.579	0	30.68
			907.292	21.642	1	0	14.008	0.592	0.416	6.716	30.456	0.389	32.598	0.934	113.66	32.456	0	0	23.674	0	30.828
			908.292	19.093	1	0	13.718	0.599	0.406	6.541	30.666	0.378	32.887	0.932	112.773	32.582	0	0	22.906	0	31.566
			909.292	19.093	1	0	13.448	0.58	0.386	6.219	31.511	0.361	33.672	0.936	113.365	31.521	0	0	23.195	0	31.219
			910.292	19.353	1	0	13.035	0.561	0.362	5.845	32.373	0.34	34.534	0.937	114.554	30.46	0	0	23.249	0	30.921
			911.292	19.717	1	0	12.875	0.548	0.355	5.718	32.603	0.333	34.703	0.939	115.658	29.462	0	0	23.511	0	29.472
			912.292	18.416	1	0	12.917	0.554	0.358	5.772	32.447	0.336	34.603	0.938	115.45	29.53	0	0	23.315	0	29.428
			913.292	18.416	1	0	12.916	0.559	0.36	5.813	32.25	0.338	34.425	0.937	115.234	29.616	0	0	23.092	0	29.278
			914.292	17.636	1	0	12.953	0.565	0.364	5.871	32.056	0.341	34.257	0.936	115.018	29.701	0	0	22.94	0	29.139
			915.292	19.197	1	0	12.955	0.562	0.364	5.877	32.008	0.341	34.198	0.936	115.017	29.6	0	0	23.063	0	28.85
			916.292	21.017	1	0	13.072	0.579	0.373	6.019	31.642	0.348	33.905	0.933	114.535	29.924	0	0	22.577	0	28.921
			917.292	21.017	1	0	12.783	0.588	0.371	5.981	31.186	0.345	33.532	0.93	114.226	30.11	0	0	21.751	0	28.578
			918.292	21.486	1	0	12.781	0.595	0.371	5.977	31.245	0.345	33.583	0.93	114.101	30.152	0	0	21.477	0	28.753
			919.292	21.33	1	0	12.678	0.61	0.373	6.016	30.867	0.346	33.26	0.928	113.736	30.421	0	0	20.79	0	28.642
			920.292	21.33	1	0	12.52	0.619	0.375	6.052	30.35	0.347	32.772	0.926	113.434	30.632	0	0	20.233	0	28.097
			921.292	21.33	1	0	12.339	0.628	0.376	6.072	29.851	0.348	32.302	0.924	113.132	30.843	0	0	19.653	0	27.564
			922.292	21.33	1	0	12.126	0.632	0.375	6.054	29.445	0.346	31.959	0.921	112.671	31.145	0	0	19.187	0	27.423
			923.292	26.324	1	0	12.085	0.634	0.374	6.032	29.458	0.344	31.987	0.921	112.676	31.07	0	0	19.074	0	27.348
			924.292	11.705	1	0	12.014	0.636	0.373	6.018	29.365	0.343	31.954	0.919	112.508	31.138	0	0	18.9	0	27.402
			925.292	6.607	1	0	12.038	0.637	0.376	6.07	29.172	0.344	31.88	0.915	112.381	31.157	0	0	18.903	0	27.288
			926.292	6.607	1	0	12.063	0.638	0.38	6.136	28.924	0.347	31.704	0.912	112.261	31.193	0	0	18.921	0	26.998
			927.292	23.671	1	0	12.081	0.638	0.384	6.198	28.682	0.35	31.532	0.91	112.141	31.229	0	0	18.929	0	26.711
			928.292	23.671	1	0	12.166	0.644	0.392	6.329	28.308	0.356	31.235	0.906	112.007	31.322	0	0	18.898	0	26.266
			929.292	25.387	1	0	12.231	0.649	0.399	6.442	27.982	0.361	30.978	0.903	111.872	31.416	0	0	18.835	0	25.895
			930.293	25.387	1	0	12.372	0.658	0.414	6.671	27.364	0.371	30.52	0.897	111.657	31.541	0	0	18.816	0	25.135
			931.292	25.387	1	0	12.372	0.658	0.414	6.671	27.364	0.371	30.52	0.897	111.657	31.541	0	0	18.816	0	25.135
			932.292	18.832	1	0	12.404	0.66	0.419	6.763	27.074	0.374	30.323	0.893	111.561	31.572	0	0	18.79	0	24.761
			933.293	18.832	1	0	12.268	0.654	0.416	6.708	26.973	0.369	30.363	0.888	111.647	31.457	0	0	18.772	0	24.64
			934.293	18.572	1	0	12.21	0.652	0.415	6.687	26.921	0.367	30.389	0.886	111.673	31.43	0	0	18.738	0	24.649
			935.293	18.572	1	0	12.152	0.65	0.413	6.666	26.87	0.365	30.415	0.883	111.7	31.404	0	0	18.705	0	24.659
			936.293	17.168	1	0	12.183	0.658	0.419	6.753	26.623	0.368	30.27	0.88	111.585	31.505	0	0	18.51	0	24.52
			937.292	17.168	1	0	12.183	0.658	0.419	6.753	26.623	0.368	30.27	0.88	111.585	31.505	0	0	18.51	0	24.52
			938.293	17.74	1	0	12.228	0.66	0.425	6.859	26.314	0.371	30.165	0.872	112.232	31.466	0	0	18.536	0	24.215
			939.293	24.191	1	0	12.298	0.674	0.433	6.989	26.027	0.377	29.942	0.869	111.537	32.512	0	0	18.236	0	25.616
			940.293	25.699	1	0	12.464	0.689	0.444	7.167	25.77	0.386	29.671	0.869	110.251	33.558	0	0	18.087	0	26.836
			941.293	25.699	1	0	12.627	0.704	0.455	7.346	25.519	0.395	29.406	0.868	108.966	34.603	0	0	17.941	0	27.999
			942.293	31.11	1	0	12.55	0.699	0.453	7.299	25.51	0.392	29.441	0.866	109.023	34.562	0	0	17.948	0	28.011
			943.293	29.341	1	0	12.491	0.695	0.45	7.262	25.507	0.389	29.485	0.865	109.081	34.522	0	0	17.981	0	28.04
			944.293	29.341	1	0	12.402	0.69	0.447	7.206	25.506	0.386	29.531	0.864	109.138	34.481	0	0	17.972	0	28.074
			945.293	29.705	1	0	12.42	0.686	0.446	7.187	25.595	0.385	29.61	0.864	109.276	34.385	0	0	18.116	0	28.089
			946.293	29.861	1	0	12.287	0.672	0.441	7.119	25.517	0.38	29.604	0.862	109.455	34.222	0	0	18.275	0	27.809
			947.293	18.572	1	0	12.436	0.665	0.443	7.152	25.685	0.383	29.764	0.863	109.604	34.083	0	0	18.695	0	27.923
			948.293	18.572	1	0	12.471	0.663	0.444	7.159	25.725	0.383	29.786	0.864	109.684	34.039	0	0	18.811	0	27.9
			949.293	19.301	1	0	12.651	0.656	0.447	7.208	25.893	0.386	29.947	0.865	109.847	33.905	0	0	19.281	0	28.019
			950.293	19.301	1	0	12.694	0.645	0.443	7.147	26.16	0.383	30.242	0.865	110.065	33.689	0	0	19.694	0	28.281
			951.293	29.757	1	0	12.74	0.633	0.439	7.086	26.433	0.38	30.544	0.865	110.283	33.473	0	0	20.125	0	28.546
			952.293	28.977	1	0	12.821	0.626	0.439	7.088	26.564	0.38	30.704	0.865	110.587	33.236	0	0	20.481	0	28.479
			953.293	28.977	1	0	12.83	0.627	0.44	7.09	26.578	0.38	30.744	0.864	110.564	33.257	0	0	20.461	0	28.596
			954.293	24.243	1	0	12.946	0.627	0.443	7.144	26.618	0.383	30.818	0.864	110.641	33.208	0	0	20.633	0	28.664
			955.293	23.879	1	0	12.94	0.629	0.442	7.125	26.682	0.382	30.878	0.864	110.678	33.206	0	0	20.582	0	28.782
			956.293	23.879	1	0	12.872	0.626	0.437	7.048	26.819	0.378	30.986	0.866	110.831	33.118	0	0	20.579	0	28.854
			957.293	19.197	1	0	12.805	0.622	0.432	6.971	26.959	0.375	31.097	0.867	110.984	33.03	0	0	20.576	0	28.929
			958.293	20.029	1	0	12.651	0.617	0.423	6.83	27.16	0.367	31.308	0.868	111.158	32.907	0	0	20.512	0	29.139
			959.293	20.029	1	0	12.499	0.612	0.414	6.683	27.406	0.36	31.581	0.868	111.358	32.77	0	0	20.431	0	29.446
			960.293	21.33	1	0	12.396	0.607	0.406	6.553	27.696	0.353	31.904	0.868	111.557	32.633	0	0	20.428	0	29.838
			961.293	21.017	1	0	12.299	0.601	0.398	6.419	28.023	0.346	32.226	0.87	111.748	32.505	0	0	20.473	0	30.232
			962.293	22.006	1	0	12.199	0.595	0.39	6.284	28.365	0.339	32.561	0.871	111.952	32.377	0	0	20.514	0	30.638
			963.293	23.723	1	0	12.2	0.596	0.388	6.261	28.472	0.338	32.672	0.871	111.991	32.366	0	0	20.481	0	30.825
			964.293	23.723	1	0	12.122	0.604	0.389	6.272	28.281	0.339	32.463	0.871	111.84	32.512	0	0	20.081	0	30.689
			965.293	12.486	1	0	11.997	0.612	0.388	6.264	28.065	0.338	32.227	0.871	111.676	32.658	0	0	19.613	0	30.496
			966.293	12.486	1	0	11.878	0.62	0.388	6.255	27.859	0.338	32.003	0.87	111.511	32.805	0	0	19.166	0	30.321
			967.293	11.705	1	0	11.673	0.618	0.381	6.143	27.873	0.332	31.983	0.872	111.483	32.828	0	0	18.899	0	30.317
			968.293	23.098	1	0	11.634	0.618	0.379	6.106	27.949	0.33	32.061	0.872	111.425	32.883	0	0	18.817	0	30.556
			969.293	23.098	1	0	11.57	0.619	0.375	6.056	28.028	0.327	32.139	0.872	111.367	32.939	0	0	18.696	0	30.792
			970.293	22.318	1	0	11.481	0.618	0.372	6.007	28.033	0.324	32.243	0.869	111.422	32.912	0	0	18.59	0	30.942
			971.293	18	1	0	11.429	0.624	0.373	6.008	27.927	0.322	32.273	0.865	111.292	33.011	0	0	18.323	0	31.162
			972.293	18	1	0	11.29	0.621	0.367	5.925	27.961	0.317	32.438	0.862	111.364	32.951	0	0	18.175	0	31.368
			973.293	17.012	1	0	11.208	0.617	0.364	5.866	28.016	0.313	32.535	0.861	111.49	32.846	0	0	18.178	0	31.373
			974.293	14.567	1	0	11.183	0.614	0.363	5.855	27.999	0.312	32.527	0.861	111.537	32.802	0	0	18.2	0	31.286
			975.293	16.335	1	0	11.129	0.611	0.361	5.819	28.022	0.31	32.575	0.86	111.623	32.728	0	0	18.213	0	31.252
			976.293	16.335	1	0	11.023	0.61	0.357	5.758	28.044	0.307	32.643	0.859	111.58	32.737	0	0	18.059	0	31.389
			977.293	16.335	1	0	10.916	0.61	0.353	5.697	28.063	0.303	32.709	0.858	111.556	32.747	0	0	17.904	0	31.523
			978.293	16.335	1	0	10.809	0.607	0.349	5.626	28.13	0.299	32.825	0.857	111.575	32.716	0	0	17.793	0	31.68
			979.293	19.665	1	0	10.667	0.606	0.343	5.537	28.199	0.294	32.965	0.855	111.501	32.747	0	0	17.613	0	31.976
			980.293	18.468	1	0	10.528	0.604	0.338	5.448	28.278	0.288	33.118	0.854	111.426	32.778	0	0	17.436	0	32.294
			981.293	18.468	1	0	10.528	0.607	0.34	5.477	28.14	0.29	32.979	0.853	111.295	32.893	0	0	17.349	0	32.233
			982.293	18.468	1	0	10.612	0.612	0.345	5.568	27.931	0.294	32.758	0.853	111.127	33.02	0	0	17.327	0	32.045
			983.293	25.283	1	0	10.718	0.618	0.351	5.666	27.745	0.299	32.558	0.852	110.959	33.147	0	0	17.34	0	31.893
			984.293	23.983	1	0	10.683	0.617	0.35	5.651	27.726	0.299	32.533	0.852	110.923	33.152	0	0	17.322	0	31.852
			985.294	23.983	1	0	10.596	0.613	0.347	5.589	27.785	0.296	32.581	0.853	110.925	33.121	0	0	17.298	0	31.883
			986.294	15.867	1	0	10.583	0.614	0.346	5.587	27.77	0.295	32.591	0.852	110.844	33.174	0	0	17.225	0	31.987
			987.294	15.867	1	0	10.513	0.609	0.342	5.51	27.946	0.291	32.828	0.851	111.187	32.891	0	0	17.263	0	31.962
			988.293	16.543	1	0	10.513	0.609	0.342	5.51	27.946	0.291	32.828	0.851	111.187	32.891	0	0	17.263	0	31.962
			989.294	16.543	1	0	10.395	0.598	0.334	5.393	28.176	0.284	33.138	0.85	111.844	32.339	0	0	17.396	0	31.626
			990.294	15.451	1	0	10.297	0.592	0.33	5.325	28.238	0.281	33.226	0.85	112.158	32.071	0	0	17.407	0	31.343
			991.294	15.139	1	0	10.199	0.586	0.326	5.257	28.3	0.277	33.316	0.849	112.472	31.802	0	0	17.418	0	31.059
			992.294	15.139	1	0	10.189	0.597	0.331	5.334	27.917	0.281	32.898	0.849	112.191	32.02	0	0	17.08	0	30.678
			993.294	15.087	1	0	10.206	0.608	0.336	5.426	27.539	0.285	32.482	0.848	111.88	32.239	0	0	16.798	0	30.284
			994.294	15.087	1	0	10.258	0.611	0.34	5.484	27.405	0.288	32.333	0.848	111.765	32.294	0	0	16.781	0	30.101
			995.294	15.347	1	0	10.276	0.603	0.339	5.461	27.531	0.287	32.474	0.848	111.87	32.162	0	0	17.054	0	30.138
			996.294	21.225	1	0	10.308	0.594	0.338	5.445	27.657	0.286	32.613	0.848	112.009	32.03	0	0	17.358	0	30.167
			997.294	21.225	1	0	10.341	0.585	0.337	5.429	27.784	0.286	32.754	0.848	112.148	31.898	0	0	17.674	0	30.197
			998.294	21.59	1	0	10.256	0.574	0.332	5.347	27.914	0.281	32.892	0.849	112.328	31.721	0	0	17.877	0	30.137
			999.294	21.59	1	0	10.186	0.562	0.327	5.277	28.033	0.278	33.015	0.849	112.508	31.543	0	0	18.117	0	30.047
			1000.29	17.844	1	0	10.201	0.56	0.327	5.278	28.054	0.278	33.048	0.849	112.492	31.537	0	0	18.211	0	30.093
			1001.29	17.792	1	0	10.131	0.549	0.323	5.21	28.164	0.274	33.162	0.849	112.667	31.366	0	0	18.452	0	29.99
			1002.29	10.561	1	0	10.155	0.546	0.324	5.223	28.144	0.275	33.147	0.849	112.646	31.347	0	0	18.585	0	29.926
			1003.29	10.561	1	0	9.942	0.542	0.32	5.159	27.876	0.271	32.85	0.849	112.573	31.334	0	0	18.331	0	29.356
			1004.29	9.728	1	0	9.745	0.541	0.315	5.084	27.712	0.267	32.67	0.848	112.507	31.361	0	0	18.023	0	29.064
			1005.29	9.728	1	0	9.54	0.538	0.311	5.011	27.511	0.263	32.45	0.848	112.437	31.368	0	0	17.739	0	28.659
			1006.29	9.728	1	0	9.564	0.54	0.313	5.044	27.412	0.264	32.419	0.846	112.256	31.449	0	0	17.712	0	28.741
			1007.29	23.827	1	0	9.595	0.542	0.315	5.081	27.314	0.266	32.388	0.843	112.075	31.53	0	0	17.699	0	28.825
			1008.29	25.283	1	0	9.626	0.544	0.317	5.118	27.216	0.267	32.358	0.841	111.894	31.612	0	0	17.685	0	28.909
			1009.29	25.283	1	0	9.663	0.544	0.319	5.148	27.156	0.268	32.367	0.839	111.829	31.584	0	0	17.775	0	28.877
			1010.29	16.179	1	0	9.701	0.543	0.321	5.179	27.097	0.269	32.376	0.837	111.764	31.556	0	0	17.866	0	28.847
			1011.29	16.908	1	0	9.725	0.542	0.322	5.201	27.042	0.269	32.383	0.835	111.699	31.528	0	0	17.93	0	28.812
			1012.29	16.908	1	0	9.667	0.539	0.32	5.165	27.052	0.267	32.476	0.833	111.669	31.489	0	0	17.928	0	28.912
			1013.29	17.428	1	0	9.584	0.535	0.317	5.114	27.063	0.263	32.574	0.831	111.65	31.431	0	0	17.898	0	28.99
			1014.29	17.168	1	0	9.499	0.532	0.314	5.061	27.084	0.26	32.684	0.829	111.632	31.373	0	0	17.863	0	29.088
			1015.29	17.168	1	0	9.415	0.528	0.311	5.008	27.105	0.257	32.799	0.826	111.613	31.314	0	0	17.829	0	29.192
			1016.29	17.168	1	0	9.413	0.528	0.312	5.027	26.997	0.257	32.778	0.824	111.497	31.328	0	0	17.838	0	29.177
			1017.29	17.168	1	0	9.414	0.527	0.313	5.047	26.889	0.257	32.754	0.821	111.381	31.342	0	0	17.852	0	29.155
			1018.29	9.312	1	0	9.48	0.534	0.319	5.14	26.627	0.261	32.52	0.819	110.854	31.681	0	0	17.752	0	29.301
			1019.29	9.208	1	0	9.562	0.541	0.325	5.241	26.381	0.265	32.292	0.817	110.334	32.001	0	0	17.682	0	29.421
			1020.29	9.208	1	0	9.664	0.548	0.332	5.35	26.153	0.27	32.081	0.815	109.817	32.322	0	0	17.649	0	29.563
			1021.29	18.728	1	0	9.755	0.553	0.338	5.452	25.938	0.275	31.85	0.814	109.297	32.63	0	0	17.649	0	29.638
			1022.29	18.832	1	0	9.871	0.558	0.346	5.574	25.696	0.281	31.587	0.813	108.777	32.939	0	0	17.691	0	29.645
			1023.29	18.832	1	0	9.893	0.547	0.344	5.555	25.782	0.28	31.746	0.812	108.832	32.777	0	0	18.099	0	29.662
			1024.29	18.156	1	0	9.911	0.538	0.345	5.571	25.706	0.279	31.767	0.809	108.884	32.672	0	0	18.434	0	29.512
			1025.29	18.156	1	0	9.838	0.527	0.341	5.495	25.806	0.275	31.956	0.808	109.016	32.517	0	0	18.684	0	29.587
			1026.29	17.584	1	0	9.922	0.53	0.347	5.595	25.58	0.279	31.779	0.805	108.848	32.596	0	0	18.728	0	29.39
			1027.29	17.584	1	0	9.991	0.533	0.353	5.687	25.361	0.283	31.61	0.802	108.647	32.675	0	0	18.746	0	29.204
			1028.29	16.179	1	0	10.016	0.536	0.355	5.727	25.262	0.284	31.576	0.8	108.508	32.713	0	0	18.692	0	29.209
			1029.29	16.283	1	0	10.024	0.539	0.357	5.762	25.144	0.285	31.502	0.798	108.385	32.764	0	0	18.607	0	29.156
			1030.29	16.283	1	0	10.006	0.542	0.358	5.781	25.03	0.285	31.427	0.796	108.263	32.814	0	0	18.475	0	29.1
			1031.29	19.717	1	0	9.988	0.544	0.36	5.801	24.916	0.286	31.353	0.795	108.141	32.864	0	0	18.345	0	29.045
			1032.29	19.821	1	0	9.944	0.547	0.359	5.789	24.866	0.285	31.339	0.793	107.923	32.965	0	0	18.194	0	29.185
			1033.29	19.821	1	0	9.966	0.549	0.361	5.815	24.822	0.286	31.331	0.792	107.704	33.066	0	0	18.165	0	29.335
			1034.29	20.653	1	0	10.218	0.551	0.367	5.922	25	0.291	31.565	0.792	107.536	33.14	0	0	18.544	0	29.906
			1035.29	20.653	1	0	10.573	0.559	0.381	6.143	24.98	0.301	31.58	0.791	107.366	33.229	0	0	18.917	0	30.094
			1036.29	19.873	1	0	10.868	0.567	0.391	6.309	25.041	0.309	31.69	0.79	107.196	33.318	0	0	19.172	0	30.459
			1037.29	21.954	1	0	10.926	0.571	0.395	6.376	24.93	0.312	31.566	0.79	107.16	33.334	0	0	19.126	0	30.261
			1038.29	21.954	1	0	10.982	0.576	0.399	6.442	24.822	0.315	31.442	0.789	107.124	33.351	0	0	19.077	0	30.06
			1039.29	26.844	1	0	10.922	0.573	0.397	6.407	24.809	0.314	31.425	0.789	107.189	33.286	0	0	19.056	0	29.92
			1040.3	25.804	1	0	10.82	0.573	0.394	6.355	24.776	0.311	31.358	0.79	107.227	33.258	0	0	18.875	0	29.744
			1041.3	25.804	1	0	10.861	0.576	0.395	6.373	24.814	0.312	31.393	0.79	107.189	33.282	0	0	18.87	0	29.854
			1042.3	20.809	1	0	10.874	0.578	0.395	6.376	24.843	0.313	31.416	0.791	107.15	33.306	0	0	18.817	0	29.941
			1043.3	20.809	1	0	10.917	0.581	0.396	6.394	24.884	0.314	31.448	0.791	107.1	33.349	0	0	18.796	0	30.077
			1044.3	19.041	1	0	11.031	0.586	0.402	6.476	24.848	0.318	31.376	0.792	107.004	33.435	0	0	18.836	0	30.084
			1045.3	19.041	1	0	11.146	0.591	0.407	6.558	24.814	0.322	31.307	0.793	106.908	33.522	0	0	18.875	0	30.096
			1046.3	16.075	1	0	11.118	0.593	0.407	6.56	24.756	0.323	31.213	0.793	106.839	33.574	0	0	18.736	0	30.001
			1047.3	19.665	1	0	11.088	0.596	0.407	6.56	24.7	0.323	31.122	0.794	106.769	33.627	0	0	18.597	0	29.912
			1048.3	19.665	1	0	11.058	0.599	0.407	6.561	24.644	0.323	31.032	0.794	106.699	33.68	0	0	18.46	0	29.824
			1049.3	30.59	1	0	11.007	0.602	0.406	6.553	24.572	0.323	30.929	0.794	106.623	33.752	0	0	18.293	0	29.74
			1050.3	25.231	1	0	11.737	0.65	0.43	6.936	24.941	0.345	31.133	0.801	106.735	33.773	0	0	18.058	0	30.224
			1051.3	25.231	1	0	12.452	0.7	0.454	7.327	25.215	0.366	31.267	0.806	106.851	33.807	0	0	17.794	0	30.559
			1052.3	25.231	1	0	12.42	0.696	0.45	7.266	25.354	0.365	31.333	0.809	107.213	33.646	0	0	17.839	0	30.43
			1053.3	15.451	1	0	12.373	0.693	0.446	7.195	25.495	0.362	31.406	0.812	107.565	33.486	0	0	17.863	0	30.312
			1054.3	15.659	1	0	12.311	0.687	0.439	7.074	25.78	0.358	31.607	0.816	107.954	33.265	0	0	17.927	0	30.347
			1055.3	15.659	1	0	12.272	0.678	0.434	6.997	25.949	0.355	31.718	0.818	108.282	33.078	0	0	18.102	0	30.256
			1056.3	19.249	1	0	12.223	0.672	0.427	6.891	26.226	0.351	31.906	0.822	108.658	32.865	0	0	18.185	0	30.268
			1057.3	17.896	1	0	11.865	0.668	0.416	6.711	26.128	0.343	31.7	0.824	108.884	32.765	0	0	17.751	0	29.702
			1058.3	17.896	1	0	11.562	0.665	0.408	6.58	25.956	0.337	31.413	0.826	109.088	32.705	0	0	17.386	0	29.036
			1059.3	24.243	1	0	11.271	0.662	0.4	6.448	25.805	0.331	31.151	0.828	109.292	32.644	0	0	17.036	0	28.406
			1060.3	24.243	1	0	11.291	0.66	0.398	6.419	25.961	0.33	31.277	0.83	109.376	32.624	0	0	17.118	0	28.626
			1061.3	19.873	1	0	11.324	0.658	0.397	6.397	26.121	0.33	31.405	0.832	109.459	32.603	0	0	17.219	0	28.848
			1062.3	19.873	1	0	11.387	0.649	0.392	6.328	26.521	0.328	31.763	0.835	110.09	32.136	0	0	17.535	0	28.764
			1063.3	19.873	1	0	11.386	0.641	0.386	6.226	26.922	0.324	32.102	0.839	110.722	31.67	0	0	17.76	0	28.628
			1064.3	19.873	1	0	11.49	0.646	0.391	6.31	26.824	0.328	32.008	0.838	110.794	31.672	0	0	17.789	0	28.447
			1065.3	57.746	1	0	11.513	0.645	0.39	6.284	26.984	0.327	32.164	0.839	110.868	31.66	0	0	17.844	0	28.733
			1066.3	57.746	1	0	11.609	0.645	0.391	6.312	27.086	0.328	32.27	0.839	110.942	31.649	0	0	18.012	0	28.919
			1067.3	15.971	1	0	11.559	0.644	0.388	6.25	27.235	0.326	32.409	0.84	111.017	31.637	0	0	17.954	0	29.167
			1068.3	15.139	1	0	11.51	0.643	0.384	6.188	27.388	0.323	32.552	0.841	111.091	31.626	0	0	17.896	0	29.419
			1069.3	15.139	1	0	11.4	0.641	0.38	6.129	27.38	0.32	32.524	0.842	111.186	31.57	0	0	17.785	0	29.27
			1070.3	15.139	1	0	11.376	0.639	0.378	6.091	27.485	0.318	32.634	0.842	111.281	31.514	0	0	17.805	0	29.382
			1071.3	15.139	1	0	11.351	0.637	0.375	6.052	27.59	0.316	32.745	0.843	111.376	31.458	0	0	17.825	0	29.495
			1072.3	7.803	1	0	11.226	0.632	0.37	5.975	27.622	0.312	32.777	0.843	111.476	31.391	0	0	17.749	0	29.439
			1073.3	7.699	1	0	11.127	0.628	0.366	5.911	27.657	0.309	32.82	0.843	111.576	31.324	0	0	17.713	0	29.402
			1074.3	7.699	1	0	11.02	0.624	0.362	5.844	27.683	0.305	32.854	0.843	111.676	31.256	0	0	17.663	0	29.348
			1075.3	16.127	1	0	10.846	0.618	0.354	5.715	27.836	0.299	33.026	0.843	111.82	31.147	0	0	17.559	0	29.477
			1076.3	16.804	1	0	10.797	0.617	0.351	5.655	28	0.296	33.15	0.845	112.036	31.025	0	0	17.509	0	29.497
			1077.3	9.156	1	0	10.727	0.61	0.346	5.588	28.123	0.292	33.316	0.844	112.117	30.929	0	0	17.576	0	29.633
			1078.3	9.468	1	0	10.618	0.599	0.341	5.496	28.251	0.287	33.586	0.841	112.056	30.869	0	0	17.717	0	30.011
			1079.3	28.041	1	0	10.635	0.598	0.339	5.474	28.4	0.286	33.704	0.843	112.28	30.737	0	0	17.793	0	29.995
			1080.3	28.041	1	0	10.64	0.591	0.338	5.451	28.504	0.284	33.874	0.841	112.379	30.62	0	0	17.99	0	30.091
			1081.3	28.041	1	0	9.87	0.54	0.313	5.045	28.278	0.261	33.865	0.835	112.287	30.552	0	0	18.287	0	29.864
			1082.3	19.041	1	0	9.073	0.488	0.288	4.64	27.921	0.238	33.743	0.827	112.196	30.485	0	0	18.594	0	29.374
			1083.3	19.041	1	0	9.009	0.488	0.287	4.635	27.755	0.236	33.816	0.821	111.784	30.658	0	0	18.445	0	29.789
			1084.3	9.52	1	0	8.925	0.489	0.287	4.622	27.577	0.233	33.854	0.815	111.381	30.831	0	0	18.255	0	30.141
			1085.3	11.809	1	0	8.912	0.489	0.288	4.639	27.437	0.233	33.894	0.809	111.036	30.936	0	0	18.226	0	30.382
			1086.3	11.809	1	0	8.9	0.489	0.289	4.656	27.297	0.232	33.935	0.804	110.69	31.042	0	0	18.196	0	30.622
			1087.3	11.497	1	0	8.881	0.489	0.29	4.669	27.166	0.231	33.982	0.799	110.345	31.147	0	0	18.155	0	30.872
			1088.3	11.497	1	0	9.139	0.491	0.296	4.781	27.312	0.236	34.247	0.797	110.172	31.135	0	0	18.625	0	31.306
			1089.3	11.289	1	0	9.417	0.492	0.303	4.894	27.505	0.241	34.573	0.796	109.959	31.123	0	0	19.133	0	31.834
			1090.3	11.289	1	0	9.684	0.494	0.309	4.991	27.744	0.246	34.954	0.794	109.745	31.111	0	0	19.616	0	32.442
			1091.3	13.37	1	0	9.587	0.487	0.307	4.955	27.616	0.243	34.873	0.792	109.577	30.967	0	0	19.687	0	32.053
			1092.3	14.358	1	0	9.55	0.49	0.312	5.027	27.143	0.246	34.44	0.788	108.963	31.356	0	0	19.477	0	31.971
			1093.3	14.358	1	0	9.55	0.49	0.312	5.027	27.143	0.246	34.44	0.788	108.963	31.356	0	0	19.477	0	31.971
			1094.3	17.636	1	0	9.352	0.484	0.309	4.988	26.739	0.242	34.11	0.784	108.314	31.648	0	0	19.338	0	31.848
			1095.3	18.52	1	0	9.196	0.476	0.305	4.919	26.609	0.238	34.081	0.781	108.215	31.596	0	0	19.31	0	31.681
			1096.3	18.52	1	0	9.04	0.469	0.301	4.849	26.476	0.234	34.053	0.777	108.117	31.543	0	0	19.283	0	31.513
			1097.3	15.503	1	0	8.99	0.461	0.301	4.858	26.225	0.233	33.853	0.775	108.019	31.49	0	0	19.483	0	31.055
			1098.3	13.89	1	0	8.991	0.456	0.303	4.889	26.014	0.235	33.6	0.774	107.891	31.469	0	0	19.736	0	30.56
			1099.3	16.804	1	0	9.232	0.458	0.314	5.069	25.784	0.243	33.299	0.774	106.92	31.574	0	0	20.154	0	30.223
			1100.3	16.804	1	0	9.271	0.451	0.318	5.122	25.575	0.245	33.098	0.773	106.213	31.478	0	0	20.542	0	29.685
			1101.3	16.387	1	0	9.265	0.445	0.319	5.138	25.419	0.246	32.953	0.771	106.225	31.382	0	0	20.84	0	29.24
			1102.3	18.624	1	0	9.283	0.438	0.32	5.158	25.313	0.246	32.844	0.771	106.289	31.26	0	0	21.206	0	28.811
			1103.3	18.624	1	0	9.409	0.441	0.326	5.255	25.207	0.251	32.77	0.769	106.052	31.344	0	0	21.35	0	28.832
			1104.3	17.116	1	0	9.554	0.444	0.332	5.359	25.124	0.255	32.715	0.768	105.817	31.428	0	0	21.534	0	28.885
			1105.3	13.786	1	0	9.701	0.447	0.339	5.463	25.051	0.26	32.671	0.767	105.582	31.512	0	0	21.72	0	28.958
			1106.3	15.659	1	0	9.808	0.453	0.345	5.562	24.922	0.264	32.529	0.766	105.453	31.637	0	0	21.658	0	28.935
			1107.3	16.075	1	0	9.986	0.459	0.354	5.707	24.776	0.271	32.357	0.766	105.254	31.748	0	0	21.773	0	28.833
			1108.3	16.075	1	0	10.197	0.465	0.365	5.888	24.564	0.279	32.088	0.766	104.963	31.857	0	0	21.945	0	28.542
			1109.3	17.688	1	0	10.31	0.471	0.37	5.973	24.527	0.284	32.001	0.766	104.871	31.955	0	0	21.902	0	28.565
			1110.3	21.33	1	0	10.431	0.477	0.377	6.079	24.426	0.289	31.824	0.768	104.671	32.071	0	0	21.875	0	28.448
			1111.3	21.33	1	0	10.599	0.483	0.389	6.272	24.1	0.297	31.539	0.764	104.497	32.164	0	0	21.933	0	28.083
			1112.3	19.873	1	0	10.775	0.49	0.401	6.472	23.78	0.305	31.251	0.761	104.323	32.257	0	0	22.005	0	27.701
			1113.3	22.058	1	0	11.032	0.497	0.416	6.703	23.554	0.315	31.059	0.758	104.221	32.306	0	0	22.19	0	27.431
			1114.3	26.948	1	0	11.393	0.508	0.432	6.96	23.49	0.328	30.916	0.76	104.091	32.391	0	0	22.443	0	27.32
			1115.3	16.856	1	0	11.616	0.518	0.443	7.151	23.369	0.337	30.743	0.76	103.905	32.542	0	0	22.404	0	27.251
			1116.3	13.422	1	0	11.835	0.53	0.454	7.315	23.336	0.345	30.641	0.762	103.787	32.668	0	0	22.335	0	27.28
			1117.3	13.422	1	0	12.062	0.541	0.464	7.483	23.308	0.354	30.548	0.763	103.668	32.793	0	0	22.285	0	27.323
			1118.3	20.913	1	0	12.265	0.549	0.474	7.644	23.241	0.362	30.411	0.764	103.534	32.918	0	0	22.332	0	27.263
			1119.3	21.33	1	0	12.492	0.559	0.486	7.831	23.149	0.372	30.246	0.765	103.408	33.067	0	0	22.36	0	27.185
			1120.3	21.33	1	0	12.754	0.568	0.498	8.03	23.093	0.382	30.131	0.766	103.283	33.215	0	0	22.45	0	27.204
			1121.3	27.572	1	0	13.067	0.581	0.512	8.262	23.049	0.393	30.054	0.767	103.153	33.382	0	0	22.497	0	27.336
			1122.3	27.832	1	0	13.273	0.592	0.524	8.454	22.929	0.402	29.885	0.767	103.035	33.557	0	0	22.425	0	27.279
			1123.3	27.832	1	0	13.485	0.603	0.535	8.629	22.869	0.411	29.785	0.768	102.974	33.682	0	0	22.346	0	27.285
			1124.3	27.468	1	0	13.696	0.615	0.546	8.803	22.808	0.419	29.686	0.768	102.914	33.807	0	0	22.267	0	27.288
			1125.3	28.249	1	0	13.836	0.626	0.553	8.913	22.797	0.425	29.648	0.769	102.851	33.921	0	0	22.119	0	27.399
			1126.3	37.769	1	0	14.023	0.633	0.558	8.999	22.912	0.43	29.718	0.771	102.849	33.993	0	0	22.14	0	27.672
			1127.3	38.601	1	0	14.211	0.641	0.563	9.085	23.026	0.435	29.788	0.773	102.847	34.065	0	0	22.162	0	27.942
			1128.3	38.601	1	0	14.504	0.652	0.574	9.265	23.082	0.445	29.791	0.775	102.756	34.19	0	0	22.229	0	28.157
			1129.3	39.538	1	0	14.662	0.662	0.582	9.38	23.079	0.451	29.77	0.775	102.694	34.285	0	0	22.141	0	28.268
			1130.3	35.948	1	0	14.729	0.672	0.586	9.447	23.051	0.454	29.717	0.776	103.329	34.38	0	0	21.919	0	28.312
			1131.3	33.191	1	0	14.829	0.689	0.593	9.559	22.987	0.461	29.549	0.778	103.703	34.666	0	0	21.521	0	28.414
			1132.3	33.191	1	0	15.051	0.706	0.603	9.734	22.962	0.471	29.433	0.78	103.381	34.951	0	0	21.314	0	28.624
			1133.3	34.7	1	0	15.269	0.723	0.614	9.908	22.932	0.481	29.314	0.782	103.058	35.237	0	0	21.111	0	28.817
			1134.3	37.353	1	0	15.506	0.733	0.626	10.099	22.871	0.49	29.205	0.783	103	35.323	0	0	21.169	0	28.715
			1135.3	36.989	1	0	15.74	0.742	0.638	10.292	22.804	0.5	29.093	0.784	102.94	35.409	0	0	21.22	0	28.603
			1136.3	36.989	1	0	15.976	0.751	0.65	10.485	22.742	0.51	28.987	0.785	102.879	35.495	0	0	21.272	0	28.502
			1137.3	34.804	1	0	16.105	0.755	0.655	10.557	22.78	0.514	28.99	0.786	102.877	35.513	0	0	21.337	0	28.536
			1138.3	33.555	1	0	16.233	0.759	0.659	10.628	22.816	0.519	28.99	0.787	102.875	35.532	0	0	21.399	0	28.562
			1139.3	33.555	1	0	16.361	0.762	0.663	10.699	22.854	0.523	28.991	0.788	102.872	35.55	0	0	21.461	0	28.591
			1140.3	28.613	1	0	16.513	0.768	0.672	10.838	22.782	0.529	28.923	0.788	102.796	35.611	0	0	21.494	0	28.534
			1141.3	29.965	1	0	16.651	0.774	0.68	10.972	22.707	0.535	28.852	0.787	102.719	35.671	0	0	21.511	0	28.467
			1142.3	29.965	1	0	16.723	0.781	0.683	11.02	22.722	0.539	28.776	0.79	102.61	35.752	0	0	21.399	0	28.422
			1143.3	37.821	1	0	16.783	0.789	0.686	11.059	22.739	0.543	28.704	0.792	102.501	35.833	0	0	21.275	0	28.383
			1144.3	33.607	1	0	16.845	0.796	0.688	11.101	22.754	0.547	28.63	0.795	102.38	35.915	0	0	21.156	0	28.339
			1145.3	33.607	1	0	16.86	0.801	0.692	11.166	22.653	0.55	28.528	0.794	102.236	35.996	0	0	21.037	0	28.235
			1146.3	28.093	1	0	16.921	0.807	0.699	11.267	22.542	0.554	28.415	0.793	102.104	36.077	0	0	20.977	0	28.101
			1147.3	30.85	1	0	16.99	0.811	0.707	11.395	22.388	0.559	28.277	0.792	101.904	36.184	0	0	20.942	0	27.95
			1148.3	30.85	1	0	17.045	0.813	0.712	11.482	22.294	0.563	28.191	0.791	101.735	36.247	0	0	20.964	0	27.851
			1149.3	40.058	1	0	17.062	0.815	0.716	11.542	22.204	0.565	28.109	0.79	101.566	36.309	0	0	20.939	0	27.759
			1150.3	40.63	1	0	17.061	0.815	0.718	11.575	22.139	0.566	28.054	0.789	101.387	36.349	0	0	20.93	0	27.696
			1151.3	40.63	1	0	17.023	0.82	0.722	11.653	21.952	0.568	27.898	0.787	101.143	36.442	0	0	20.768	0	27.474
			1152.3	34.752	1	0	16.985	0.824	0.727	11.73	21.767	0.571	27.744	0.785	100.899	36.534	0	0	20.609	0	27.254
			1153.3	34.908	1	0	16.952	0.83	0.732	11.799	21.61	0.572	27.616	0.783	100.644	36.62	0	0	20.416	0	27.079
			1154.3	34.908	1	0	16.94	0.836	0.737	11.88	21.458	0.575	27.491	0.781	100.389	36.706	0	0	20.251	0	26.908
			1155.3	41.411	1	0	17.005	0.842	0.743	11.99	21.355	0.579	27.433	0.778	100.106	36.799	0	0	20.19	0	26.91
			1156.3	41.619	1	0	17.131	0.849	0.755	12.175	21.198	0.586	27.311	0.776	99.825	36.903	0	0	20.172	0	26.773
			1157.3	42.555	1	0	17.231	0.856	0.765	12.346	21.038	0.592	27.184	0.774	99.544	37.008	0	0	20.126	0	26.621
			1158.3	42.555	1	0	17.352	0.864	0.776	12.522	20.901	0.6	27.051	0.773	99.258	37.115	0	0	20.082	0	26.452
			1159.3	42.763	1	0	17.41	0.869	0.782	12.618	20.819	0.604	26.985	0.771	99.061	37.168	0	0	20.044	0	26.369
			1160.3	46.041	1	0	17.535	0.873	0.791	12.756	20.75	0.609	26.932	0.77	98.864	37.221	0	0	20.084	0	26.315
			1161.3	46.041	1	0	17.639	0.879	0.799	12.892	20.662	0.615	26.864	0.769	98.641	37.298	0	0	20.067	0	26.258
			1162.3	46.041	1	0	17.814	0.887	0.812	13.099	20.549	0.623	26.787	0.767	98.425	37.379	0	0	20.093	0	26.185
			1163.3	41.879	1	0	17.925	0.888	0.822	13.261	20.428	0.629	26.686	0.765	98.177	37.446	0	0	20.177	0	26.034
			1164.3	40.682	1	0	18.036	0.89	0.832	13.422	20.31	0.636	26.587	0.764	97.929	37.514	0	0	20.261	0	25.891
			1165.3	40.682	1	0	18.095	0.89	0.837	13.502	20.256	0.639	26.529	0.764	97.708	37.581	0	0	20.323	0	25.852
			1166.3	44.74	1	0	18.126	0.888	0.839	13.537	20.234	0.641	26.495	0.764	97.495	37.641	0	0	20.403	0	25.866
			1167.3	44.74	1	0	18.157	0.886	0.842	13.573	20.214	0.643	26.461	0.764	97.281	37.702	0	0	20.484	0	25.88
			1168.3	41.671	1	0	18.224	0.887	0.847	13.667	20.149	0.647	26.384	0.764	97.047	37.783	0	0	20.547	0	25.814
			1169.3	41.671	1	0	18.388	0.894	0.859	13.862	20.055	0.656	26.261	0.764	96.824	37.881	0	0	20.577	0	25.642
			1170.3	44.532	1	0	18.536	0.9	0.87	14.04	19.97	0.665	26.149	0.764	96.601	37.978	0	0	20.589	0	25.497
			1171.3	47.081	1	0	18.616	0.903	0.877	14.141	19.917	0.67	26.068	0.764	96.422	38.064	0	0	20.613	0	25.419
			1172.3	47.081	1	0	18.694	0.906	0.883	14.24	19.866	0.675	25.988	0.764	96.244	38.15	0	0	20.635	0	25.343
			1173.3	47.601	1	0	18.742	0.907	0.888	14.324	19.8	0.679	25.905	0.764	96.072	38.238	0	0	20.662	0	25.266
			1174.3	47.393	1	0	18.831	0.912	0.894	14.417	19.773	0.684	25.829	0.766	95.909	38.347	0	0	20.65	0	25.23
			1175.3	47.393	1	0	18.92	0.917	0.9	14.511	19.745	0.69	25.752	0.767	95.758	38.456	0	0	20.638	0	25.192
			1176.3	47.185	1	0	19.015	0.921	0.903	14.572	19.767	0.694	25.721	0.769	95.659	38.528	0	0	20.65	0	25.217
			1177.3	48.798	1	0	19.192	0.927	0.91	14.674	19.821	0.702	25.684	0.772	95.61	38.565	0	0	20.696	0	25.166
			1178.3	47.029	1	0	19.366	0.934	0.916	14.773	19.876	0.71	25.65	0.775	95.561	38.602	0	0	20.74	0	25.122
			1179.3	47.029	1	0	19.494	0.94	0.923	14.881	19.869	0.717	25.568	0.777	95.508	38.688	0	0	20.749	0	25.028
			1180.3	48.017	1	0	19.64	0.945	0.93	15.002	19.864	0.725	25.49	0.779	95.454	38.774	0	0	20.777	0	24.944
			1181.3	44.168	1	0	19.785	0.951	0.938	15.123	19.859	0.733	25.414	0.781	95.401	38.86	0	0	20.805	0	24.865
			1182.3	44.168	1	0	20.015	0.956	0.944	15.227	19.958	0.74	25.458	0.784	95.394	38.923	0	0	20.942	0	25.074
			1183.3	44.168	1	0	20.247	0.96	0.951	15.332	20.058	0.748	25.504	0.786	95.387	38.985	0	0	21.081	0	25.291
			1184.3	54.364	1	0	20.449	0.961	0.956	15.412	20.152	0.753	25.58	0.788	95.339	39.014	0	0	21.287	0	25.54
			1185.3	52.752	1	0	20.755	0.965	0.964	15.55	20.28	0.762	25.665	0.79	95.331	39.079	0	0	21.497	0	25.862
			1186.3	51.503	1	0	20.865	0.978	0.97	15.642	20.283	0.77	25.56	0.794	95.271	39.259	0	0	21.332	0	25.841
			1187.3	51.503	1	0	20.944	0.979	0.972	15.676	20.317	0.773	25.544	0.795	95.248	39.289	0	0	21.389	0	25.844
			1188.3	50.983	1	0	20.925	0.988	0.973	15.693	20.287	0.776	25.422	0.798	95.142	39.443	0	0	21.184	0	25.741
			1189.3	51.867	1	0	20.882	0.995	0.974	15.703	20.242	0.779	25.304	0.8	95.041	39.594	0	0	20.98	0	25.645
			1190.3	52.127	1	0	20.974	1.002	0.978	15.779	20.242	0.784	25.251	0.802	94.938	39.748	0	0	20.922	0	25.729
			1191.3	52.127	1	0	21.065	1.01	0.983	15.854	20.242	0.79	25.199	0.803	94.835	39.901	0	0	20.864	0	25.813
			1192.3	56.237	1	0	21.219	1.015	0.989	15.953	20.27	0.796	25.175	0.805	94.758	40.031	0	0	20.9	0	25.94
			1193.3	55.925	1	0	21.43	1.018	0.996	16.064	20.333	0.806	25.114	0.81	94.797	40.095	0	0	21.05	0	25.87
			1194.3	52.752	1	0	21.629	1.027	1.004	16.194	20.367	0.817	25.034	0.814	94.869	40.174	0	0	21.063	0	25.755
			1195.3	52.752	1	0	21.847	1.036	1.01	16.286	20.466	0.827	24.986	0.819	95.024	40.218	0	0	21.093	0	25.671
			1196.3	52.752	1	0	22.052	1.045	1.015	16.368	20.564	0.837	24.94	0.825	95.18	40.261	0	0	21.109	0	25.589
			1197.3	55.197	1	0	22.255	1.056	1.021	16.475	20.631	0.847	24.879	0.829	95.329	40.311	0	0	21.08	0	25.475
			1198.3	55.197	1	0	22.456	1.068	1.032	16.642	20.623	0.859	24.784	0.832	95.449	40.407	0	0	21.017	0	25.331
			1199.3	54.937	1	0	22.806	1.087	1.049	16.914	20.628	0.879	24.617	0.838	95.677	40.582	0	0	20.972	0	25.09
			1200.3	54.937	1	0	22.878	1.094	1.05	16.938	20.67	0.883	24.578	0.841	95.789	40.657	0	0	20.91	0	25.082
			1201.3	48.954	1	0	22.878	1.094	1.05	16.938	20.67	0.883	24.578	0.841	95.789	40.657	0	0	20.91	0	25.082
			1202.3	48.642	1	0	23.054	1.11	1.054	17	20.77	0.893	24.506	0.848	96.044	40.776	0	0	20.769	0	25.027
			1203.3	48.642	1	0	23.228	1.116	1.06	17.094	20.818	0.904	24.419	0.853	96.13	40.851	0	0	20.804	0	24.878
			1204.3	54.676	1	0	23.361	1.119	1.065	17.173	20.844	0.912	24.339	0.856	96.207	40.904	0	0	20.875	0	24.726
			1205.3	54.676	1	0	23.53	1.125	1.071	17.269	20.882	0.921	24.284	0.86	96.327	40.949	0	0	20.914	0	24.624
			1206.3	56.757	1	0	23.698	1.131	1.077	17.366	20.92	0.93	24.231	0.863	96.447	40.995	0	0	20.953	0	24.526
			1207.3	59.567	1	0	23.771	1.134	1.08	17.417	20.926	0.935	24.17	0.866	96.502	41.076	0	0	20.953	0	24.467
			1208.3	59.567	1	0	23.897	1.139	1.084	17.491	20.952	0.943	24.091	0.87	96.612	41.151	0	0	20.972	0	24.341
			1209.3	55.977	1	0	24.067	1.148	1.091	17.591	20.99	0.953	24.019	0.874	96.696	41.22	0	0	20.963	0	24.218
			1210.3	55.977	1	0	24.238	1.157	1.097	17.691	21.027	0.963	23.949	0.878	96.78	41.29	0	0	20.953	0	24.098
			1211.3	54.52	1	0	24.34	1.162	1.101	17.755	21.045	0.97	23.887	0.881	96.866	41.352	0	0	20.949	0	24.001
			1212.3	60.295	1	0	24.452	1.164	1.104	17.809	21.08	0.977	23.824	0.885	96.972	41.383	0	0	21.015	0	23.856
			1213.3	62.428	1	0	24.529	1.165	1.103	17.784	21.177	0.981	23.803	0.89	97.147	41.407	0	0	21.054	0	23.829
			1214.3	62.428	1	0	24.564	1.164	1.1	17.739	21.26	0.981	23.834	0.892	97.3	41.387	0	0	21.096	0	23.893
			1215.3	55.041	1	0	24.643	1.166	1.099	17.719	21.355	0.985	23.815	0.897	97.469	41.411	0	0	21.138	0	23.867
			1216.3	54.52	1	0	25.078	1.167	1.106	17.842	21.583	1.002	23.835	0.905	97.744	41.395	0	0	21.482	0	23.9
			1217.3	54.52	1	0	25.191	1.168	1.107	17.859	21.66	1.007	23.822	0.909	97.824	41.388	0	0	21.571	0	23.847
			1218.3	60.087	1	0	25.545	1.168	1.116	17.998	21.794	1.017	23.907	0.912	98.04	41.355	0	0	21.879	0	24.05
			1219.3	59.463	1	0	25.909	1.167	1.125	18.137	21.934	1.028	24	0.914	98.256	41.323	0	0	22.195	0	24.273
			1220.3	61.491	1	0	26.04	1.167	1.126	18.166	22.011	1.033	24.007	0.917	98.474	41.288	0	0	22.305	0	24.24
			1221.3	61.491	1	0	26.247	1.172	1.128	18.187	22.164	1.039	24.062	0.921	98.808	41.216	0	0	22.398	0	24.276
			1222.3	61.179	1	0	26.502	1.176	1.131	18.244	22.314	1.047	24.108	0.926	99.142	41.144	0	0	22.531	0	24.285
			1223.3	63.104	1	0	26.637	1.183	1.133	18.273	22.399	1.051	24.136	0.928	99.365	41.135	0	0	22.509	0	24.333
			1224.3	62.428	1	0	26.795	1.19	1.136	18.317	22.484	1.059	24.115	0.932	99.549	41.162	0	0	22.52	0	24.299
			1225.3	62.428	1	0	26.924	1.196	1.14	18.394	22.504	1.066	24.069	0.935	99.651	41.225	0	0	22.509	0	24.246
			1226.3	58.89	1	0	27.061	1.203	1.145	18.472	22.528	1.074	24.023	0.938	99.762	41.274	0	0	22.502	0	24.169
			1227.3	60.399	1	0	27.219	1.209	1.151	18.565	22.553	1.083	23.978	0.941	99.874	41.323	0	0	22.513	0	24.095
			1228.3	52.856	1	0	27.357	1.214	1.152	18.576	22.657	1.089	23.97	0.945	100.013	41.327	0	0	22.535	0	24.067
			1229.3	52.856	1	0	27.466	1.218	1.15	18.551	22.782	1.094	23.958	0.951	100.205	41.323	0	0	22.55	0	24.012
			1230.3	52.856	1	0	27.598	1.222	1.15	18.542	22.907	1.1	23.943	0.957	100.398	41.318	0	0	22.582	0	23.947
			1231.3	58.682	1	0	27.827	1.226	1.154	18.606	23.02	1.11	23.931	0.962	100.586	41.318	0	0	22.7	0	23.902
			1232.3	59.307	1	0	27.874	1.23	1.157	18.668	22.986	1.114	23.892	0.962	100.721	41.362	0	0	22.656	0	23.843
			1233.3	62.532	1	0	27.984	1.235	1.164	18.768	22.958	1.12	23.861	0.962	100.853	41.406	0	0	22.663	0	23.809
			1234.3	62.532	1	0	28.118	1.238	1.164	18.772	23.067	1.125	23.867	0.966	101.006	41.413	0	0	22.711	0	23.828
			1235.3	57.59	1	0	28.184	1.242	1.165	18.783	23.11	1.127	23.88	0.968	101.147	41.405	0	0	22.69	0	23.841
			1236.3	56.757	1	0	28.299	1.242	1.164	18.773	23.218	1.132	23.871	0.973	101.262	41.419	0	0	22.782	0	23.838
			1237.3	62.428	1	0	28.368	1.242	1.161	18.729	23.328	1.135	23.868	0.977	101.38	41.434	0	0	22.835	0	23.853
			1238.3	62.428	1	0	28.469	1.243	1.161	18.723	23.42	1.139	23.868	0.981	101.569	41.419	0	0	22.897	0	23.826
			1239.3	63.989	1	0	28.496	1.243	1.157	18.657	23.526	1.139	23.882	0.985	101.756	41.399	0	0	22.923	0	23.835
			1240.3	63.676	1	0	28.498	1.243	1.155	18.633	23.556	1.139	23.888	0.986	101.824	41.405	0	0	22.935	0	23.866
			1241.3	63.781	1	0	28.555	1.245	1.154	18.613	23.631	1.142	23.877	0.99	101.929	41.424	0	0	22.931	0	23.857
			1242.3	63.781	1	0	28.694	1.252	1.155	18.637	23.722	1.149	23.865	0.994	102.039	41.45	0	0	22.927	0	23.843
			1243.3	61.491	1	0	28.824	1.257	1.154	18.612	23.866	1.153	23.887	0.999	102.195	41.45	0	0	22.931	0	23.894
			1244.3	59.879	1	0	29.04	1.263	1.159	18.692	23.946	1.162	23.878	1.003	102.282	41.458	0	0	22.997	0	23.863
			1245.3	61.491	1	0	29.257	1.269	1.164	18.773	24.027	1.172	23.87	1.007	102.368	41.465	0	0	23.063	0	23.834
			1246.3	61.491	1	0	29.506	1.277	1.173	18.915	24.057	1.184	23.828	1.01	102.442	41.515	0	0	23.114	0	23.765
			1247.3	60.711	1	0	29.592	1.283	1.175	18.958	24.078	1.188	23.813	1.011	102.572	41.554	0	0	23.059	0	23.761
			1248.3	64.561	1	0	29.6	1.285	1.173	18.924	24.129	1.189	23.808	1.013	102.685	41.566	0	0	23.035	0	23.761
			1249.3	60.451	1	0	29.696	1.286	1.17	18.869	24.278	1.193	23.812	1.02	102.821	41.551	0	0	23.086	0	23.746
			1250.3	60.451	1	0	30.023	1.293	1.173	18.918	24.488	1.207	23.803	1.029	103.08	41.556	0	0	23.213	0	23.706
			1251.3	57.278	1	0	30.111	1.295	1.177	18.986	24.474	1.213	23.751	1.03	103.083	41.614	0	0	23.257	0	23.636
			1252.3	60.607	1	0	30.097	1.296	1.178	18.996	24.451	1.216	23.685	1.032	103.085	41.671	0	0	23.222	0	23.525
			1253.3	58.422	1	0	30.022	1.298	1.176	18.96	24.437	1.215	23.634	1.034	103.068	41.731	0	0	23.138	0	23.462
			1254.3	58.422	1	0	30.022	1.298	1.176	18.96	24.437	1.215	23.634	1.034	103.068	41.731	0	0	23.138	0	23.462
			1255.3	60.503	1	0	30.076	1.301	1.179	19.013	24.416	1.22	23.6	1.035	103.159	41.741	0	0	23.111	0	23.362
			1256.3	61.127	1	0	30.097	1.303	1.18	19.038	24.403	1.222	23.578	1.035	103.217	41.743	0	0	23.099	0	23.294
			1257.3	58.058	1	0	30.119	1.305	1.182	19.062	24.391	1.224	23.556	1.035	103.275	41.745	0	0	23.086	0	23.225
			1258.3	60.607	1	0	30.192	1.308	1.188	19.162	24.325	1.228	23.531	1.034	103.346	41.757	0	0	23.074	0	23.155
			1259.3	60.607	1	0	30.27	1.313	1.196	19.287	24.235	1.233	23.507	1.031	103.363	41.779	0	0	23.051	0	23.102
			1260.3	66.59	1	0	30.315	1.316	1.198	19.322	24.228	1.235	23.493	1.031	103.392	41.786	0	0	23.039	0	23.062
			1261.3	62.896	1	0	30.468	1.318	1.205	19.44	24.204	1.244	23.46	1.032	103.421	41.793	0	0	23.11	0	22.965
			1262.3	56.029	1	0	30.849	1.32	1.213	19.567	24.35	1.258	23.481	1.037	103.505	41.755	0	0	23.365	0	22.962
			1263.3	57.226	1	0	31.223	1.325	1.222	19.71	24.471	1.274	23.482	1.042	103.629	41.712	0	0	23.56	0	22.878
			1264.3	57.226	1	0	31.397	1.333	1.232	19.863	24.423	1.283	23.447	1.042	103.773	41.693	0	0	23.556	0	22.717
			1265.3	67.578	1	0	31.555	1.336	1.234	19.899	24.505	1.289	23.457	1.045	103.912	41.638	0	0	23.625	0	22.651
			1266.3	63.364	1	0	31.674	1.342	1.236	19.933	24.56	1.294	23.459	1.047	104.121	41.578	0	0	23.6	0	22.537
			1267.3	63.364	1	0	31.819	1.348	1.239	19.992	24.604	1.3	23.464	1.049	104.314	41.541	0	0	23.604	0	22.474
			1268.3	58.942	1	0	31.935	1.353	1.241	20.017	24.668	1.305	23.467	1.051	104.437	41.531	0	0	23.604	0	22.45
			1269.3	63.52	1	0	32.12	1.361	1.245	20.086	24.731	1.313	23.456	1.054	104.603	41.539	0	0	23.592	0	22.403
			1270.3	69.347	1	0	32.059	1.361	1.241	20.024	24.76	1.31	23.461	1.055	104.669	41.527	0	0	23.556	0	22.401
			1271.3	66.122	1	0	32.234	1.361	1.247	20.112	24.787	1.317	23.465	1.056	104.789	41.506	0	0	23.684	0	22.378
			1272.3	66.122	1	0	32.478	1.364	1.258	20.286	24.763	1.329	23.435	1.057	104.896	41.513	0	0	23.805	0	22.286
			1273.3	71.22	1	0	32.704	1.368	1.27	20.491	24.689	1.342	23.374	1.056	104.959	41.545	0	0	23.899	0	22.134
			1274.3	71.896	1	0	32.82	1.373	1.278	20.619	24.626	1.35	23.324	1.056	105.019	41.578	0	0	23.911	0	22.017
			1275.3	64.925	1	0	32.827	1.373	1.277	20.605	24.648	1.35	23.32	1.057	105.11	41.592	0	0	23.911	0	22.026
			1276.3	72.937	1	0	32.815	1.371	1.273	20.537	24.719	1.348	23.346	1.059	105.214	41.564	0	0	23.936	0	22.069
			1277.3	72.937	1	0	32.824	1.369	1.273	20.524	24.74	1.346	23.382	1.058	105.288	41.541	0	0	23.969	0	22.147
			1278.3	78.399	1	0	32.913	1.373	1.277	20.59	24.73	1.349	23.409	1.056	105.379	41.543	0	0	23.974	0	22.227
			1279.3	75.33	1	0	32.979	1.376	1.28	20.644	24.718	1.35	23.435	1.055	105.469	41.545	0	0	23.962	0	22.3
			1280.3	67.578	1	0	33.171	1.381	1.288	20.769	24.716	1.359	23.416	1.055	105.585	41.536	0	0	24.024	0	22.212
			1281.3	63.937	1	0	33.364	1.381	1.291	20.821	24.797	1.367	23.419	1.059	105.715	41.494	0	0	24.161	0	22.151
			1282.3	63.104	1	0	33.542	1.381	1.291	20.83	24.918	1.371	23.472	1.062	105.843	41.464	0	0	24.295	0	22.269
			1283.3	63.104	1	0	33.74	1.38	1.293	20.851	25.04	1.376	23.526	1.064	105.971	41.434	0	0	24.444	0	22.389
			1284.3	58.994	1	0	33.888	1.374	1.289	20.787	25.223	1.377	23.612	1.068	106.17	41.355	0	0	24.668	0	22.547
			1285.3	58.578	1	0	33.864	1.367	1.28	20.639	25.38	1.372	23.674	1.072	106.37	41.276	0	0	24.769	0	22.628
			1286.3	69.295	1	0	33.731	1.361	1.267	20.434	25.529	1.362	23.738	1.075	106.528	41.23	0	0	24.783	0	22.77
			1287.3	78.555	1	0	33.813	1.361	1.267	20.432	25.594	1.365	23.761	1.077	106.616	41.218	0	0	24.838	0	22.818
			1288.3	78.555	1	0	33.732	1.356	1.263	20.364	25.614	1.36	23.787	1.077	106.7	41.216	0	0	24.867	0	22.91
			1289.3	73.353	1	0	33.801	1.354	1.259	20.307	25.737	1.361	23.817	1.081	106.779	41.194	0	0	24.958	0	22.972
			1290.3	59.202	1	0	33.87	1.348	1.257	20.278	25.822	1.363	23.819	1.084	106.922	41.132	0	0	25.117	0	22.896
			1291.3	59.879	1	0	33.996	1.349	1.26	20.323	25.86	1.367	23.835	1.085	107.004	41.107	0	0	25.204	0	22.901
			1292.3	61.596	1	0	33.934	1.349	1.255	20.247	25.91	1.363	23.856	1.086	107.081	41.095	0	0	25.162	0	22.946
			1293.3	62.584	1	0	33.988	1.349	1.256	20.251	25.947	1.365	23.867	1.087	107.165	41.069	0	0	25.195	0	22.937
			1294.3	62.584	1	0	33.951	1.343	1.251	20.17	26.017	1.363	23.877	1.09	107.196	41.064	0	0	25.271	0	22.976
			1295.3	69.763	1	0	33.875	1.338	1.244	20.065	26.091	1.359	23.89	1.092	107.227	41.059	0	0	25.319	0	23.026
			1296.3	72.781	1	0	33.792	1.333	1.242	20.039	26.056	1.356	23.875	1.091	107.184	41.098	0	0	25.343	0	23.056
			1297.3	64.301	1	0	33.709	1.325	1.24	19.993	26.045	1.351	23.893	1.09	107.189	41.081	0	0	25.434	0	23.11
			1298.3	65.393	1	0	33.645	1.318	1.237	19.948	26.048	1.347	23.912	1.089	107.208	41.04	0	0	25.53	0	23.121
			1299.3	52.543	1	0	33.434	1.311	1.23	19.834	26.027	1.338	23.917	1.088	107.201	41.045	0	0	25.497	0	23.165
			1300.3	48.798	1	0	33.255	1.305	1.224	19.742	26.003	1.331	23.918	1.087	107.191	41.05	0	0	25.487	0	23.196
			1301.3	48.798	1	0	33.125	1.3	1.219	19.654	26.014	1.324	23.935	1.087	107.215	41.04	0	0	25.477	0	23.245
			1302.3	62.48	1	0	32.473	1.285	1.192	19.233	26.046	1.295	23.982	1.086	107.146	41.059	0	0	25.267	0	23.465
			1303.3	62.792	1	0	32.473	1.285	1.192	19.233	26.046	1.295	23.982	1.086	107.146	41.059	0	0	25.267	0	23.465
			1304.3	66.07	1	0	32.108	1.275	1.173	18.924	26.165	1.275	24.073	1.087	107.095	41.035	0	0	25.178	0	23.726
			1305.3	68.411	1	0	32.108	1.275	1.173	18.924	26.165	1.275	24.073	1.087	107.095	41.035	0	0	25.178	0	23.726
			1306.3	69.451	1	0	32.09	1.274	1.175	18.947	26.116	1.275	24.062	1.085	107.04	41.043	0	0	25.183	0	23.71
			1307.3	73.301	1	0	32.007	1.268	1.178	19	25.97	1.273	24.034	1.081	106.97	41.052	0	0	25.243	0	23.66
			1308.3	70.596	1	0	32.021	1.266	1.179	19.018	25.955	1.276	23.993	1.082	106.961	41.043	0	0	25.29	0	23.525
			1309.3	65.133	1	0	32.029	1.264	1.18	19.033	25.94	1.278	23.952	1.083	106.951	41.033	0	0	25.333	0	23.391
			1310.3	65.133	1	0	31.924	1.263	1.179	19.015	25.878	1.273	23.963	1.08	106.875	41.064	0	0	25.285	0	23.482
			1311.3	59.463	1	0	31.779	1.261	1.176	18.966	25.825	1.266	23.984	1.077	106.798	41.095	0	0	25.205	0	23.601
			1312.3	58.734	1	0	31.699	1.26	1.177	18.986	25.733	1.264	23.957	1.074	106.723	41.115	0	0	25.167	0	23.555
			1313.3	52.127	1	0	31.553	1.259	1.174	18.939	25.676	1.259	23.949	1.072	106.649	41.127	0	0	25.069	0	23.554
			1314.3	50.046	1	0	31.538	1.264	1.18	19.025	25.553	1.261	23.905	1.069	106.52	41.187	0	0	24.949	0	23.5
			1315.3	50.046	1	0	31.27	1.27	1.178	19.008	25.364	1.256	23.789	1.066	106.39	41.247	0	0	24.63	0	23.232
			1316.3	53.844	1	0	31.009	1.275	1.177	18.99	25.18	1.252	23.678	1.063	106.261	41.306	0	0	24.32	0	22.974
			1317.3	53.272	1	0	31.174	1.306	1.187	19.14	25.144	1.258	23.716	1.06	106.289	41.313	0	0	23.869	0	23.009
			1318.3	60.503	1	0	31.673	1.339	1.208	19.489	25.116	1.278	23.754	1.057	106.299	41.316	0	0	23.66	0	23.03
			1319.3	61.491	1	0	31.578	1.333	1.205	19.441	25.097	1.272	23.777	1.056	106.268	41.341	0	0	23.686	0	23.158
			1320.3	61.491	1	0	31.338	1.33	1.197	19.3	25.086	1.259	23.839	1.052	106.136	41.417	0	0	23.561	0	23.481
			1321.3	62.584	1	0	31.088	1.323	1.188	19.167	25.054	1.247	23.873	1.049	106.074	41.465	0	0	23.491	0	23.68
			1322.3	63.989	1	0	31.09	1.321	1.189	19.174	25.043	1.248	23.861	1.05	106.029	41.478	0	0	23.542	0	23.675
			1323.3	64.353	1	0	30.922	1.316	1.183	19.078	25.031	1.24	23.875	1.048	105.948	41.517	0	0	23.491	0	23.793
			1324.3	63.989	1	0	30.751	1.317	1.177	18.984	25.015	1.231	23.923	1.046	105.887	41.555	0	0	23.357	0	23.998
			1325.3	68.046	1	0	30.653	1.317	1.175	18.948	24.983	1.225	23.953	1.043	105.827	41.592	0	0	23.279	0	24.144
			1326.3	68.046	1	0	30.555	1.317	1.173	18.912	24.951	1.22	23.983	1.04	105.766	41.629	0	0	23.202	0	24.293
			1327.3	66.174	1	0	30.527	1.32	1.173	18.915	24.926	1.219	23.975	1.04	105.681	41.699	0	0	23.129	0	24.374
			1328.3	60.867	1	0	30.509	1.323	1.173	18.926	24.9	1.219	23.967	1.039	105.595	41.768	0	0	23.064	0	24.452
			1329.3	60.867	1	0	30.638	1.325	1.182	19.072	24.816	1.226	23.934	1.037	105.486	41.812	0	0	23.121	0	24.416
			1330.3	47.133	1	0	30.815	1.327	1.193	19.242	24.739	1.235	23.906	1.035	105.377	41.856	0	0	23.213	0	24.397
			1331.3	47.133	1	0	30.992	1.33	1.204	19.413	24.665	1.243	23.88	1.033	105.267	41.9	0	0	23.307	0	24.382
			1332.3	76.162	1	0	30.829	1.335	1.202	19.394	24.563	1.24	23.813	1.031	105.138	41.961	0	0	23.099	0	24.263
			1333.3	97.336	1	0	30.679	1.34	1.202	19.381	24.463	1.238	23.749	1.03	105.008	42.021	0	0	22.902	0	24.152
			1334.3	58.11	1	0	30.408	1.34	1.196	19.296	24.356	1.23	23.69	1.028	104.873	42.088	0	0	22.686	0	24.079
			1335.3	58.11	1	0	30.418	1.34	1.2	19.35	24.296	1.233	23.648	1.027	104.778	42.133	0	0	22.693	0	24.021
			1336.3	56.549	1	0	30.438	1.34	1.203	19.411	24.235	1.236	23.604	1.027	104.683	42.177	0	0	22.708	0	23.958
			1337.3	62.584	1	0	30.531	1.344	1.207	19.475	24.233	1.242	23.567	1.028	104.604	42.211	0	0	22.708	0	23.887
			1338.3	63.624	1	0	30.529	1.349	1.207	19.472	24.238	1.243	23.539	1.03	104.525	42.246	0	0	22.638	0	23.847
			1339.3	61.231	1	0	30.494	1.351	1.207	19.466	24.22	1.242	23.536	1.029	104.437	42.293	0	0	22.569	0	23.903
			1340.3	61.544	1	0	30.294	1.346	1.198	19.315	24.245	1.232	23.569	1.029	104.33	42.318	0	0	22.503	0	24.058
			1341.3	61.544	1	0	30.1	1.34	1.186	19.136	24.311	1.222	23.603	1.03	104.263	42.316	0	0	22.46	0	24.178
			1342.3	59.775	1	0	30.015	1.341	1.182	19.07	24.325	1.218	23.614	1.03	104.241	42.321	0	0	22.382	0	24.215
			1343.3	59.775	1	0	29.966	1.338	1.179	19.017	24.352	1.217	23.599	1.032	104.186	42.319	0	0	22.39	0	24.174
			1344.3	66.746	1	0	30.191	1.336	1.192	19.223	24.27	1.232	23.485	1.033	104.086	42.309	0	0	22.605	0	23.82
			1345.3	67.11	1	0	30.33	1.336	1.201	19.377	24.189	1.241	23.407	1.033	104.026	42.307	0	0	22.701	0	23.575
			1346.3	67.11	1	0	30.611	1.336	1.211	19.535	24.215	1.251	23.436	1.033	103.997	42.319	0	0	22.907	0	23.682
			1347.3	51.971	1	0	31.012	1.337	1.227	19.796	24.209	1.268	23.43	1.033	103.944	42.316	0	0	23.198	0	23.658
			1348.3	51.971	1	0	30.897	1.306	1.221	19.701	24.21	1.264	23.392	1.035	103.853	42.311	0	0	23.657	0	23.623
			1349.3	51.971	1	0	30.424	1.275	1.202	19.383	24.204	1.247	23.333	1.037	103.761	42.307	0	0	23.857	0	23.522
			1350.3	66.85	1	0	30.597	1.282	1.212	19.549	24.142	1.257	23.284	1.037	103.726	42.304	0	0	23.865	0	23.348
			1351.3	67.578	1	0	30.77	1.289	1.222	19.714	24.08	1.267	23.236	1.036	103.69	42.302	0	0	23.874	0	23.175
			1352.3	68.983	1	0	30.933	1.296	1.232	19.868	24.026	1.276	23.194	1.036	103.654	42.299	0	0	23.874	0	23.019
			1353.3	63.728	1	0	30.918	1.298	1.23	19.844	24.046	1.274	23.216	1.036	103.673	42.285	0	0	23.819	0	23.058
			1354.3	63.728	1	0	30.942	1.3	1.23	19.844	24.066	1.274	23.24	1.036	103.692	42.271	0	0	23.794	0	23.103
			1355.3	48.902	1	0	31.068	1.304	1.241	20.01	23.967	1.283	23.182	1.034	103.723	42.244	0	0	23.827	0	22.867
			1356.3	50.15	1	0	31.233	1.307	1.253	20.209	23.86	1.293	23.117	1.032	103.754	42.218	0	0	23.891	0	22.612
			1357.3	61.023	1	0	31.696	1.322	1.282	20.678	23.675	1.32	22.99	1.03	103.757	42.213	0	0	23.984	0	22.155
			1358.3	66.486	1	0	31.908	1.332	1.294	20.879	23.613	1.332	22.943	1.029	103.728	42.235	0	0	23.95	0	22.006
			1359.3	76.266	1	0	31.908	1.332	1.294	20.879	23.613	1.332	22.943	1.029	103.728	42.235	0	0	23.95	0	22.006
			1360.3	76.266	1	0	31.919	1.337	1.296	20.905	23.594	1.334	22.923	1.029	103.819	42.208	0	0	23.878	0	21.886
			1361.3	72.364	1	0	32.215	1.346	1.31	21.127	23.571	1.352	22.842	1.032	104.013	42.144	0	0	23.938	0	21.489
			1362.3	66.954	1	0	32.814	1.349	1.331	21.461	23.638	1.376	22.853	1.034	104.2	42.055	0	0	24.325	0	21.368
			1363.3	66.59	1	0	33.399	1.35	1.345	21.693	23.802	1.396	22.931	1.038	104.438	41.913	0	0	24.739	0	21.385
			1364.3	74.133	1	0	33.991	1.351	1.359	21.916	23.979	1.415	23.023	1.041	104.675	41.772	0	0	25.158	0	21.445
			1365.3	74.133	1	0	34.214	1.352	1.362	21.966	24.082	1.422	23.059	1.044	104.898	41.635	0	0	25.304	0	21.328
			1366.3	71.376	1	0	34.415	1.353	1.364	21.998	24.188	1.428	23.098	1.047	105.121	41.498	0	0	25.433	0	21.223
			1367.3	60.295	1	0	34.579	1.352	1.365	22.016	24.284	1.433	23.128	1.05	105.32	41.371	0	0	25.577	0	21.11
			1368.3	63.624	1	0	34.725	1.352	1.371	22.118	24.274	1.438	23.147	1.049	105.481	41.299	0	0	25.679	0	21.048
			1369.3	77.255	1	0	34.779	1.353	1.374	22.164	24.262	1.439	23.161	1.048	105.642	41.227	0	0	25.713	0	20.971
			1370.3	80.792	1	0	35.076	1.358	1.383	22.304	24.319	1.449	23.207	1.048	105.831	41.163	0	0	25.826	0	20.992
			1371.3	80.792	1	0	35.456	1.364	1.395	22.5	24.373	1.463	23.247	1.048	106.021	41.098	0	0	26	0	20.992
			1372.3	85.942	1	0	35.573	1.362	1.395	22.497	24.455	1.465	23.279	1.051	106.117	41.049	0	0	26.109	0	21.015
			1373.3	79.231	1	0	35.856	1.365	1.402	22.606	24.534	1.474	23.325	1.052	106.303	40.967	0	0	26.261	0	21.016
			1374.3	69.295	1	0	35.904	1.368	1.394	22.476	24.71	1.469	23.446	1.054	106.644	40.856	0	0	26.252	0	21.205
			1375.3	75.018	1	0	35.839	1.366	1.381	22.267	24.896	1.459	23.559	1.057	106.874	40.781	0	0	26.241	0	21.442
			1376.3	80.636	1	0	35.953	1.367	1.382	22.297	24.942	1.463	23.574	1.058	106.959	40.752	0	0	26.299	0	21.435
			1377.3	84.278	1	0	36.136	1.369	1.384	22.326	25.038	1.467	23.623	1.06	107.159	40.687	0	0	26.393	0	21.469
			1378.3	74.497	1	0	36.382	1.372	1.387	22.365	25.167	1.474	23.677	1.063	107.354	40.617	0	0	26.523	0	21.512
			1379.3	73.509	1	0	36.659	1.374	1.39	22.421	25.297	1.482	23.731	1.066	107.549	40.547	0	0	26.675	0	21.555
			1380.3	71.688	1	0	36.888	1.375	1.389	22.403	25.477	1.487	23.805	1.07	107.749	40.457	0	0	26.829	0	21.628
			1381.3	70.7	1	0	37.041	1.376	1.389	22.408	25.577	1.489	23.862	1.072	107.906	40.392	0	0	26.916	0	21.692
			1382.3	70.7	1	0	37.245	1.377	1.391	22.441	25.681	1.493	23.926	1.073	108.064	40.327	0	0	27.041	0	21.774
			1383.3	73.613	1	0	37.542	1.377	1.397	22.529	25.784	1.501	23.992	1.075	108.259	40.234	0	0	27.268	0	21.821
			1384.3	68.15	1	0	37.762	1.376	1.4	22.579	25.878	1.506	24.048	1.076	108.454	40.141	0	0	27.439	0	21.836
			1385.3	62.428	1	0	37.882	1.376	1.397	22.533	26.012	1.508	24.106	1.079	108.541	40.095	0	0	27.538	0	21.937
			1386.3	69.139	1	0	38.068	1.373	1.392	22.457	26.226	1.508	24.208	1.083	108.719	39.988	0	0	27.733	0	22.076
			1387.3	72.312	1	0	38.091	1.368	1.382	22.294	26.429	1.504	24.296	1.088	108.867	39.909	0	0	27.854	0	22.225
			1388.3	71.844	1	0	38.002	1.36	1.373	22.149	26.534	1.496	24.352	1.09	109.009	39.829	0	0	27.941	0	22.28
			1389.3	57.33	1	0	37.96	1.354	1.364	21.997	26.683	1.489	24.439	1.092	109.225	39.74	0	0	28.033	0	22.409
			1390.3	55.977	1	0	38.016	1.358	1.361	21.951	26.781	1.489	24.482	1.094	109.327	39.702	0	0	27.994	0	22.463
			1391.3	74.809	1	0	37.957	1.362	1.355	21.848	26.869	1.485	24.512	1.096	109.429	39.665	0	0	27.871	0	22.474
			1392.3	75.278	1	0	37.565	1.357	1.34	21.618	26.87	1.468	24.536	1.095	109.515	39.649	0	0	27.684	0	22.534
			1393.3	70.856	1	0	37.178	1.352	1.325	21.373	26.894	1.45	24.582	1.094	109.601	39.633	0	0	27.499	0	22.659
			1394.3	72.26	1	0	37.078	1.352	1.322	21.316	26.894	1.445	24.602	1.093	109.635	39.637	0	0	27.426	0	22.727
			1395.3	72.26	1	0	36.948	1.359	1.323	21.333	26.784	1.441	24.585	1.089	109.573	39.744	0	0	27.178	0	22.835
			1396.3	74.653	1	0	36.859	1.361	1.321	21.303	26.758	1.437	24.598	1.088	109.58	39.772	0	0	27.091	0	22.917
			1397.3	74.653	1	0	36.727	1.359	1.32	21.296	26.669	1.432	24.588	1.085	109.549	39.822	0	0	27.026	0	22.979
			1398.3	69.087	1	0	36.647	1.357	1.322	21.321	26.578	1.43	24.577	1.081	109.515	39.872	0	0	26.999	0	23.036
			1399.3	68.619	1	0	36.702	1.354	1.322	21.317	26.622	1.431	24.593	1.082	109.52	39.867	0	0	27.102	0	23.087
			1400.3	73.405	1	0	36.989	1.358	1.332	21.477	26.633	1.439	24.643	1.081	109.628	39.853	0	0	27.234	0	23.196
			1401.3	72.468	1	0	36.989	1.358	1.332	21.477	26.633	1.439	24.643	1.081	109.628	39.853	0	0	27.234	0	23.196
			1402.3	64.509	1	0	37.059	1.365	1.332	21.491	26.673	1.441	24.656	1.082	109.666	39.843	0	0	27.14	0	23.194
			1403.3	63.676	1	0	37.037	1.373	1.329	21.441	26.724	1.44	24.679	1.083	109.76	39.824	0	0	26.983	0	23.206
			1404.3	71.792	1	0	37.037	1.373	1.329	21.441	26.724	1.44	24.679	1.083	109.76	39.824	0	0	26.983	0	23.206
			1405.3	64.717	1	0	37.284	1.375	1.342	21.639	26.659	1.454	24.6	1.084	109.8	39.793	0	0	27.118	0	22.912
			1406.3	64.717	1	0	37.626	1.38	1.357	21.887	26.602	1.469	24.566	1.083	109.858	39.752	0	0	27.266	0	22.725
			1407.3	57.642	1	0	37.647	1.381	1.355	21.853	26.659	1.468	24.613	1.083	109.93	39.704	0	0	27.261	0	22.778
			1408.3	59.775	1	0	37.694	1.384	1.353	21.826	26.728	1.465	24.684	1.083	110.028	39.623	0	0	27.239	0	22.841
			1409.3	70.023	1	0	37.044	1.321	1.296	20.904	27.37	1.404	25.263	1.083	110.613	38.668	0	0	28.048	0	23.087
			1410.3	73.977	1	0	37.044	1.321	1.296	20.904	27.37	1.404	25.263	1.083	110.613	38.668	0	0	28.048	0	23.087
			1411.3	70.023	1	0	36.963	1.315	1.296	20.911	27.297	1.4	25.276	1.08	110.585	38.676	0	0	28.1	0	23.153
			1412.3	73.145	1	0	36.928	1.316	1.294	20.878	27.314	1.398	25.282	1.08	110.611	38.654	0	0	28.065	0	23.132
			1413.3	73.145	1	0	36.905	1.32	1.297	20.916	27.251	1.399	25.259	1.079	110.565	38.68	0	0	27.956	0	23.097
			1414.3	74.341	1	0	36.854	1.323	1.297	20.915	27.218	1.398	25.247	1.078	110.554	38.702	0	0	27.852	0	23.092
			1415.3	71.792	1	0	36.855	1.325	1.297	20.921	27.212	1.398	25.249	1.078	110.566	38.718	0	0	27.813	0	23.118
			1416.3	70.439	1	0	36.665	1.326	1.291	20.815	27.211	1.389	25.284	1.076	110.621	38.707	0	0	27.648	0	23.197
			1417.3	69.243	1	0	36.702	1.332	1.294	20.868	27.174	1.39	25.287	1.075	110.628	38.716	0	0	27.558	0	23.202
			1418.3	70.075	1	0	36.764	1.334	1.296	20.909	27.169	1.393	25.283	1.075	110.629	38.737	0	0	27.556	0	23.221
			1419.3	76.474	1	0	36.432	1.327	1.288	20.777	27.087	1.38	25.287	1.071	110.693	38.714	0	0	27.463	0	23.215
			1420.3	80.012	1	0	36.324	1.316	1.285	20.722	27.07	1.374	25.318	1.069	110.75	38.702	0	0	27.609	0	23.319
			1421.3	71.532	1	0	36.502	1.309	1.289	20.795	27.101	1.379	25.345	1.069	110.733	38.709	0	0	27.888	0	23.431
			1422.3	72.624	1	0	36.73	1.311	1.293	20.86	27.186	1.385	25.394	1.071	110.721	38.707	0	0	28.015	0	23.559
			1423.3	31.89	1	0	36.906	1.313	1.296	20.903	27.262	1.389	25.433	1.072	110.709	38.704	0	0	28.102	0	23.658
			1424.3	22.058	1	0	36.953	1.319	1.298	20.941	27.253	1.392	25.422	1.072	110.671	38.737	0	0	28.025	0	23.667
			1425.3	77.619	1	0	37.048	1.314	1.295	20.891	27.383	1.391	25.507	1.074	110.801	38.604	0	0	28.201	0	23.693
			1426.3	69.919	1	0	37.076	1.319	1.299	20.951	27.331	1.392	25.503	1.072	110.777	38.637	0	0	28.115	0	23.724
			1427.3	71.48	1	0	37.18	1.325	1.302	20.992	27.359	1.394	25.552	1.071	110.831	38.612	0	0	28.064	0	23.798
			1428.3	72.781	1	0	37.218	1.327	1.298	20.933	27.467	1.393	25.595	1.073	110.903	38.568	0	0	28.037	0	23.833
			1429.3	68.515	1	0	37.271	1.33	1.295	20.882	27.576	1.393	25.637	1.076	110.975	38.523	0	0	28.02	0	23.868
			1430.3	68.098	1	0	37.28	1.331	1.29	20.81	27.679	1.391	25.665	1.078	110.975	38.496	0	0	28.015	0	23.894
			1431.3	68.098	1	0	37.252	1.331	1.285	20.721	27.776	1.389	25.688	1.081	110.972	38.468	0	0	27.981	0	23.91
			1432.3	69.659	1	0	37.124	1.328	1.28	20.646	27.778	1.384	25.695	1.081	110.982	38.449	0	0	27.953	0	23.906
			1433.3	71.376	1	0	37.008	1.326	1.277	20.598	27.754	1.379	25.704	1.08	111	38.442	0	0	27.914	0	23.929
			1434.3	55.301	1	0	36.905	1.329	1.275	20.557	27.736	1.373	25.749	1.077	110.97	38.472	0	0	27.775	0	24.096
			1435.3	59.359	1	0	36.769	1.335	1.272	20.515	27.695	1.365	25.803	1.073	110.926	38.519	0	0	27.551	0	24.307
			1436.3	71.792	1	0	36.56	1.338	1.267	20.43	27.655	1.357	25.818	1.071	110.866	38.574	0	0	27.33	0	24.435
			1437.3	63.937	1	0	36.306	1.329	1.258	20.298	27.634	1.346	25.831	1.07	110.833	38.586	0	0	27.314	0	24.517
			1438.3	63.937	1	0	36.144	1.324	1.254	20.224	27.606	1.341	25.819	1.069	110.779	38.625	0	0	27.303	0	24.568
			1439.3	71.22	1	0	36.115	1.342	1.271	20.495	27.236	1.355	25.532	1.067	110.527	39.078	0	0	26.904	0	24.485
			1440.3	71.636	1	0	36.474	1.374	1.303	21.01	26.859	1.387	25.223	1.065	110.165	39.556	0	0	26.546	0	24.322
			1441.3	73.301	1	0	36.378	1.377	1.298	20.943	26.877	1.384	25.219	1.066	110.183	39.556	0	0	26.411	0	24.299
			1442.3	74.185	1	0	36.036	1.379	1.292	20.836	26.763	1.375	25.146	1.064	110.153	39.591	0	0	26.139	0	24.148
			1443.3	67.214	1	0	35.764	1.377	1.287	20.75	26.668	1.366	25.11	1.062	110.104	39.637	0	0	25.979	0	24.128
			1444.3	68.046	1	0	35.793	1.374	1.288	20.77	26.662	1.368	25.091	1.063	110.053	39.663	0	0	26.051	0	24.125
			1445.3	67.11	1	0	35.75	1.374	1.287	20.754	26.65	1.367	25.085	1.062	110.024	39.678	0	0	26.025	0	24.135
			1446.3	62.948	1	0	35.82	1.372	1.291	20.823	26.613	1.372	25.051	1.062	109.937	39.709	0	0	26.106	0	24.095
			1447.3	62.948	1	0	35.821	1.371	1.292	20.845	26.585	1.373	25.027	1.062	109.851	39.74	0	0	26.136	0	24.083
			1448.3	64.457	1	0	35.86	1.371	1.294	20.872	26.579	1.375	25.019	1.062	109.812	39.733	0	0	26.151	0	24.048
			1449.3	65.913	1	0	35.922	1.375	1.298	20.94	26.543	1.378	25.014	1.061	109.763	39.714	0	0	26.124	0	23.987
			1450.3	72.312	1	0	36.191	1.381	1.306	21.066	26.585	1.388	25.021	1.063	109.702	39.707	0	0	26.212	0	23.977
			1451.3	71.532	1	0	36.322	1.389	1.311	21.152	26.58	1.394	25.009	1.063	109.63	39.688	0	0	26.141	0	23.882
			1452.3	58.318	1	0	36.185	1.394	1.309	21.11	26.537	1.389	25.01	1.061	109.633	39.649	0	0	25.956	0	23.805
			1453.3	62.116	1	0	35.79	1.397	1.306	21.066	26.305	1.378	24.928	1.055	109.474	39.659	0	0	25.621	0	23.575
			1454.3	62.116	1	0	35.79	1.397	1.306	21.066	26.305	1.378	24.928	1.055	109.474	39.659	0	0	25.621	0	23.575
			1455.3	73.509	1	0	35.453	1.393	1.299	20.956	26.19	1.367	24.886	1.052	109.39	39.69	0	0	25.443	0	23.518
			1456.3	70.96	1	0	35.213	1.394	1.297	20.912	26.068	1.361	24.833	1.05	109.338	39.704	0	0	25.253	0	23.383
			1457.3	59.15	1	0	35.003	1.396	1.293	20.855	25.985	1.356	24.77	1.049	109.266	39.721	0	0	25.079	0	23.224
			1458.3	62.948	1	0	34.937	1.401	1.29	20.813	25.992	1.354	24.768	1.049	109.256	39.716	0	0	24.932	0	23.19
			1459.3	74.757	1	0	34.89	1.411	1.292	20.844	25.926	1.352	24.775	1.046	109.23	39.731	0	0	24.735	0	23.207
			1460.3	74.757	1	0	34.75	1.424	1.295	20.884	25.783	1.347	24.778	1.041	109.208	39.738	0	0	24.396	0	23.18
			1461.3	70.179	1	0	34.789	1.429	1.3	20.974	25.704	1.35	24.765	1.038	109.213	39.731	0	0	24.343	0	23.116
			1462.3	72.312	1	0	34.828	1.434	1.306	21.065	25.626	1.352	24.753	1.035	109.218	39.724	0	0	24.29	0	23.051
			1463.3	73.197	1	0	34.96	1.442	1.316	21.223	25.538	1.36	24.704	1.034	109.122	39.755	0	0	24.243	0	22.932
			1464.3	72.26	1	0	34.96	1.442	1.316	21.223	25.538	1.36	24.704	1.034	109.122	39.755	0	0	24.243	0	22.932
			1465.3	67.682	1	0	34.869	1.45	1.317	21.248	25.446	1.36	24.654	1.032	109.033	39.743	0	0	24.053	0	22.737
			1466.3	67.682	1	0	34.858	1.449	1.317	21.245	25.441	1.36	24.65	1.032	109.04	39.7	0	0	24.058	0	22.652
			1467.3	63	1	0	35.007	1.46	1.326	21.379	25.397	1.367	24.62	1.032	109.019	39.702	0	0	23.972	0	22.528
			1468.3	60.607	1	0	35.129	1.464	1.33	21.446	25.409	1.373	24.615	1.032	109.062	39.693	0	0	23.993	0	22.486
			1469.3	60.607	1	0	35.274	1.487	1.342	21.647	25.293	1.384	24.533	1.031	109.023	39.745	0	0	23.716	0	22.248
			1470.3	67.422	1	0	35.077	1.485	1.332	21.49	25.334	1.373	24.581	1.031	109.038	39.721	0	0	23.629	0	22.362
			1471.3	67.734	1	0	34.937	1.482	1.325	21.369	25.374	1.365	24.627	1.03	109.04	39.697	0	0	23.579	0	22.467
			1472.3	70.179	1	0	35.12	1.481	1.325	21.37	25.505	1.368	24.703	1.032	109.093	39.637	0	0	23.711	0	22.592
			1473.3	70.179	1	0	34.933	1.482	1.318	21.256	25.506	1.363	24.669	1.034	109.059	39.623	0	0	23.567	0	22.461
			1474.3	71.22	1	0	34.492	1.484	1.304	21.032	25.453	1.346	24.655	1.032	109.028	39.63	0	0	23.239	0	22.425
			1475.3	67.786	1	0	34.197	1.481	1.295	20.884	25.412	1.336	24.621	1.032	108.976	39.654	0	0	23.085	0	22.375
			1476.3	71.688	1	0	34.175	1.486	1.299	20.947	25.323	1.337	24.597	1.03	108.921	39.672	0	0	22.99	0	22.317
			1477.3	71.688	1	0	34.226	1.492	1.306	21.071	25.215	1.342	24.553	1.027	108.865	39.691	0	0	22.945	0	22.2
			1478.3	79.752	1	0	34.223	1.494	1.313	21.173	25.093	1.344	24.502	1.024	108.772	39.742	0	0	22.907	0	22.126
			1479.3	74.445	1	0	33.918	1.498	1.309	21.108	24.949	1.334	24.472	1.02	108.683	39.779	0	0	22.646	0	22.086
			1480.3	66.226	1	0	33.743	1.498	1.307	21.074	24.86	1.329	24.44	1.017	108.645	39.781	0	0	22.523	0	21.992
			1481.3	71.272	1	0	33.684	1.496	1.306	21.065	24.825	1.328	24.409	1.017	108.48	39.837	0	0	22.522	0	22.006
			1482.3	71.272	1	0	33.679	1.493	1.308	21.093	24.787	1.33	24.375	1.017	108.315	39.893	0	0	22.558	0	22.008
			1483.3	75.694	1	0	33.816	1.49	1.312	21.158	24.809	1.335	24.378	1.018	108.289	39.863	0	0	22.697	0	21.974
			1484.3	74.497	1	0	34.061	1.487	1.32	21.297	24.824	1.345	24.375	1.018	108.264	39.832	0	0	22.91	0	21.923
			1485.3	58.266	1	0	34.333	1.487	1.332	21.48	24.809	1.355	24.375	1.018	108.231	39.805	0	0	23.088	0	21.874
			1486.3	59.254	1	0	34.508	1.483	1.338	21.585	24.812	1.361	24.399	1.017	108.169	39.793	0	0	23.268	0	21.941
			1487.3	59.254	1	0	34.679	1.479	1.345	21.687	24.815	1.366	24.424	1.016	108.106	39.781	0	0	23.448	0	22.011
			1488.3	51.919	1	0	34.791	1.474	1.351	21.785	24.78	1.372	24.394	1.016	108.057	39.763	0	0	23.61	0	21.905
			1489.3	53.064	1	0	34.916	1.468	1.357	21.892	24.743	1.379	24.362	1.016	108.009	39.744	0	0	23.783	0	21.794
			1490.3	53.064	1	0	34.917	1.461	1.362	21.971	24.65	1.381	24.315	1.014	107.955	39.747	0	0	23.893	0	21.679
			1491.3	81.104	1	0	34.769	1.457	1.361	21.95	24.567	1.378	24.269	1.012	107.893	39.763	0	0	23.857	0	21.579
			1492.3	82.509	1	0	34.557	1.453	1.357	21.89	24.482	1.372	24.222	1.011	107.83	39.779	0	0	23.776	0	21.477
			1493.3	82.509	1	0	34.18	1.445	1.344	21.683	24.44	1.359	24.184	1.011	107.691	39.835	0	0	23.651	0	21.489
			1494.3	70.856	1	0	33.754	1.432	1.327	21.407	24.438	1.341	24.187	1.01	107.633	39.842	0	0	23.564	0	21.553
			1495.3	64.769	1	0	33.409	1.42	1.313	21.184	24.433	1.327	24.186	1.01	107.575	39.849	0	0	23.532	0	21.606
			1496.3	66.746	1	0	33.198	1.416	1.311	21.145	24.322	1.322	24.112	1.009	107.308	39.974	0	0	23.437	0	21.607
			1497.3	70.439	1	0	32.912	1.413	1.305	21.055	24.213	1.315	24.042	1.007	107.041	40.099	0	0	23.288	0	21.619
			1498.3	69.555	1	0	32.548	1.41	1.297	20.925	24.092	1.305	23.958	1.006	106.781	40.225	0	0	23.084	0	21.589
			1499.3	74.497	1	0	32.35	1.404	1.292	20.84	24.038	1.297	23.945	1.004	106.661	40.251	0	0	23.036	0	21.613
			1500.3	78.867	1	0	31.944	1.399	1.282	20.673	23.925	1.284	23.88	1.002	106.38	40.362	0	0	22.837	0	21.618
			1501.3	77.931	1	0	31.378	1.428	1.283	20.7	23.49	1.281	23.538	0.998	105.709	40.67	0	0	21.967	0	20.973
			1502.3	77.931	1	0	31.338	1.431	1.288	20.778	23.375	1.284	23.459	0.996	105.565	40.726	0	0	21.895	0	20.809
			1503.3	79.96	1	0	31.105	1.448	1.293	20.852	23.129	1.284	23.279	0.994	105.157	40.908	0	0	21.488	0	20.485
			1504.3	80.948	1	0	31.239	1.448	1.301	20.985	23.081	1.29	23.278	0.992	104.999	40.944	0	0	21.57	0	20.541
			1505.3	79.127	1	0	31.379	1.449	1.31	21.127	23.03	1.296	23.273	0.99	104.841	40.98	0	0	21.656	0	20.586
			1506.3	65.653	1	0	31.521	1.45	1.319	21.268	22.981	1.302	23.27	0.988	104.682	41.016	0	0	21.744	0	20.635
			1507.3	65.653	1	0	31.289	1.445	1.308	21.097	22.994	1.29	23.309	0.986	104.572	41.033	0	0	21.646	0	20.806
			1508.3	50.983	1	0	31.078	1.441	1.298	20.934	23.015	1.279	23.356	0.985	104.462	41.05	0	0	21.563	0	21.001
			1509.3	52.179	1	0	30.828	1.435	1.286	20.748	23.03	1.265	23.414	0.984	104.335	41.062	0	0	21.488	0	21.23
			1510.3	52.179	1	0	30.807	1.428	1.285	20.721	23.039	1.264	23.423	0.984	104.179	41.103	0	0	21.581	0	21.353
			1511.3	62.272	1	0	30.885	1.42	1.287	20.758	23.052	1.266	23.439	0.983	104.023	41.143	0	0	21.744	0	21.495
			1512.3	62.272	1	0	30.821	1.415	1.287	20.758	23	1.263	23.436	0.981	103.925	41.17	0	0	21.779	0	21.547
			1513.3	58.318	1	0	30.702	1.41	1.284	20.716	22.955	1.258	23.44	0.979	103.826	41.196	0	0	21.776	0	21.623
			1514.3	58.318	1	0	30.649	1.423	1.294	20.869	22.756	1.26	23.367	0.974	103.49	41.34	0	0	21.54	0	21.591
			1515.3	63.833	1	0	30.553	1.426	1.293	20.86	22.696	1.258	23.339	0.972	103.33	41.41	0	0	21.427	0	21.61
			1516.3	63.833	1	0	30.553	1.426	1.293	20.86	22.696	1.258	23.339	0.972	103.33	41.41	0	0	21.427	0	21.61
			1517.3	66.382	1	0	30.442	1.424	1.287	20.756	22.725	1.253	23.333	0.974	103.263	41.434	0	0	21.376	0	21.637
			1518.3	64.873	1	0	30.099	1.418	1.274	20.548	22.693	1.239	23.329	0.973	103.078	41.494	0	0	21.228	0	21.744
			1519.3	66.746	1	0	29.752	1.412	1.26	20.329	22.669	1.224	23.333	0.972	102.893	41.554	0	0	21.076	0	21.879
			1520.3	66.746	1	0	29.387	1.407	1.244	20.065	22.682	1.209	23.333	0.972	102.713	41.592	0	0	20.89	0	21.957
			1521.3	64.509	1	0	29.463	1.404	1.243	20.048	22.758	1.212	23.331	0.975	102.579	41.621	0	0	20.981	0	22.006
			1522.3	66.746	1	0	29.637	1.402	1.247	20.118	22.812	1.221	23.296	0.979	102.445	41.649	0	0	21.141	0	21.952
			1523.3	64.509	1	0	29.863	1.398	1.257	20.281	22.799	1.232	23.271	0.98	102.45	41.609	0	0	21.355	0	21.817
			1524.3	68.307	1	0	30.079	1.395	1.267	20.44	22.782	1.242	23.243	0.98	102.462	41.568	0	0	21.563	0	21.67
			1525.3	68.307	1	0	30.335	1.396	1.28	20.648	22.745	1.255	23.208	0.98	102.466	41.534	0	0	21.736	0	21.5
			1526.3	66.746	1	0	30.541	1.392	1.287	20.756	22.778	1.262	23.226	0.981	102.598	41.436	0	0	21.933	0	21.402
			1527.3	66.382	1	0	30.817	1.392	1.296	20.901	22.824	1.274	23.217	0.983	102.711	41.364	0	0	22.145	0	21.254
			1528.3	80.844	1	0	31.162	1.391	1.307	21.073	22.89	1.287	23.23	0.985	102.817	41.292	0	0	22.406	0	21.177
			1529.3	77.983	1	0	31.336	1.391	1.311	21.143	22.942	1.295	23.225	0.988	102.891	41.269	0	0	22.534	0	21.124
			1530.3	77.983	1	0	31.623	1.387	1.32	21.283	22.998	1.304	23.269	0.988	103.021	41.186	0	0	22.802	0	21.134
			1531.3	69.347	1	0	32.319	1.354	1.327	21.41	23.34	1.315	23.557	0.991	103.469	40.932	0	0	23.865	0	21.728
			1532.3	76.526	1	0	32.422	1.355	1.329	21.44	23.383	1.318	23.577	0.992	103.552	40.905	0	0	23.934	0	21.746
			1533.3	59.775	1	0	32.749	1.34	1.331	21.464	23.58	1.322	23.733	0.994	103.819	40.763	0	0	24.445	0	22.042
			1534.3	59.775	1	0	32.964	1.341	1.336	21.556	23.635	1.33	23.757	0.995	103.9	40.749	0	0	24.574	0	22.086
			1535.3	53.584	1	0	33.147	1.343	1.341	21.63	23.687	1.336	23.777	0.996	103.982	40.735	0	0	24.678	0	22.119
			1536.3	64.041	1	0	33.207	1.345	1.341	21.627	23.734	1.338	23.792	0.998	104.063	40.721	0	0	24.691	0	22.136
			1537.3	72.364	1	0	33.157	1.347	1.338	21.578	23.753	1.336	23.792	0.998	104.058	40.738	0	0	24.622	0	22.16
			1538.3	66.746	1	0	33.194	1.348	1.337	21.572	23.787	1.336	23.808	0.999	104.054	40.754	0	0	24.618	0	22.231
			1539.3	67.578	1	0	33.277	1.352	1.339	21.589	23.832	1.339	23.819	1.001	104.065	40.775	0	0	24.605	0	22.286
			1540.3	72.312	1	0	33.416	1.357	1.342	21.649	23.868	1.346	23.795	1.003	104.135	40.768	0	0	24.627	0	22.187
			1541.3	72.729	1	0	33.62	1.361	1.349	21.757	23.898	1.357	23.764	1.006	104.204	40.761	0	0	24.696	0	22.065
			1542.3	76.318	1	0	33.865	1.369	1.359	21.927	23.891	1.367	23.759	1.006	104.351	40.703	0	0	24.74	0	21.925
			1543.3	74.966	1	0	34.14	1.376	1.372	22.121	23.879	1.379	23.75	1.005	104.497	40.645	0	0	24.805	0	21.775
			1544.3	74.966	1	0	34.312	1.374	1.371	22.108	24.012	1.385	23.764	1.01	104.697	40.566	0	0	24.969	0	21.692
			1545.3	72.26	1	0	34.524	1.372	1.371	22.119	24.147	1.392	23.783	1.015	104.896	40.487	0	0	25.163	0	21.623
			1546.3	71.376	1	0	34.555	1.369	1.367	22.05	24.242	1.392	23.81	1.018	105.021	40.441	0	0	25.247	0	21.637
			1547.3	72	1	0	35.015	1.382	1.382	22.285	24.316	1.41	23.822	1.021	105.177	40.399	0	0	25.341	0	21.561
			1548.3	68.827	1	0	35.1	1.385	1.384	22.324	24.335	1.413	23.834	1.021	105.307	40.359	0	0	25.336	0	21.519
			1549.3	74.081	1	0	35.578	1.391	1.4	22.576	24.395	1.429	23.895	1.021	105.509	40.301	0	0	25.573	0	21.589
			1550.3	74.081	1	0	35.885	1.395	1.408	22.711	24.462	1.438	23.948	1.021	105.601	40.287	0	0	25.727	0	21.716
			1551.3	66.486	1	0	36.831	1.406	1.426	22.999	24.801	1.458	24.254	1.023	105.954	40.153	0	0	26.187	0	22.384
			1552.3	59.619	1	0	37.099	1.412	1.432	23.099	24.877	1.463	24.36	1.021	106.133	40.088	0	0	26.28	0	22.576
			1553.3	66.174	1	0	37.076	1.413	1.434	23.121	24.839	1.461	24.366	1.019	106.201	40.076	0	0	26.231	0	22.571
			1554.3	66.174	1	0	37.245	1.421	1.44	23.226	24.844	1.469	24.361	1.02	106.337	40.038	0	0	26.216	0	22.466
			1555.3	74.289	1	0	37.537	1.431	1.446	23.326	24.939	1.48	24.369	1.023	106.616	39.942	0	0	26.236	0	22.29
			1556.3	79.127	1	0	37.6	1.434	1.448	23.356	24.952	1.483	24.372	1.024	106.647	39.947	0	0	26.212	0	22.293
			1557.3	83.757	1	0	37.833	1.441	1.451	23.409	25.054	1.491	24.383	1.027	106.817	39.894	0	0	26.253	0	22.215
			1558.3	85.786	1	0	37.931	1.441	1.448	23.352	25.18	1.493	24.417	1.031	107.033	39.779	0	0	26.329	0	22.119
			1559.3	79.544	1	0	38.015	1.44	1.444	23.286	25.308	1.494	24.454	1.035	107.251	39.664	0	0	26.396	0	22.033
			1560.3	79.023	1	0	37.966	1.441	1.439	23.204	25.364	1.489	24.502	1.035	107.453	39.589	0	0	26.35	0	22.046
			1561.31	82.925	1	0	38.29	1.45	1.442	23.254	25.532	1.498	24.578	1.039	107.786	39.46	0	0	26.407	0	22.014
			1562.3	81	1	0	38.29	1.45	1.442	23.254	25.532	1.498	24.578	1.039	107.786	39.46	0	0	26.407	0	22.014
			1563.3	80.428	1	0	38.496	1.453	1.445	23.303	25.618	1.503	24.623	1.04	107.944	39.393	0	0	26.495	0	22.023
			1564.3	85.006	1	0	38.824	1.458	1.449	23.366	25.77	1.513	24.68	1.044	108.124	39.318	0	0	26.631	0	22.046
			1565.31	77.827	1	0	39.178	1.458	1.446	23.315	26.063	1.518	24.82	1.05	108.544	39.112	0	0	26.869	0	22.099
			1566.3	77.827	1	0	39.178	1.458	1.446	23.315	26.063	1.518	24.82	1.05	108.544	39.112	0	0	26.869	0	22.099
			1567.3	74.029	1	0	39.434	1.457	1.447	23.344	26.199	1.522	24.919	1.051	108.755	39.011	0	0	27.068	0	22.22
			1568.31	76.942	1	0	40.075	1.453	1.45	23.386	26.574	1.532	25.148	1.057	109.323	38.743	0	0	27.576	0	22.432
			1569.31	76.474	1	0	40.332	1.449	1.448	23.348	26.785	1.536	25.251	1.061	109.613	38.599	0	0	27.825	0	22.489
			1570.3	75.954	1	0	40.332	1.449	1.448	23.348	26.785	1.536	25.251	1.061	109.613	38.599	0	0	27.825	0	22.489
			1571.31	77.879	1	0	39.715	1.45	1.429	23.045	26.723	1.514	25.222	1.06	109.983	38.503	0	0	27.386	0	22.23
			1572.31	70.804	1	0	39.319	1.45	1.414	22.807	26.733	1.501	25.192	1.061	110.136	38.481	0	0	27.123	0	22.105
			1573.31	68.515	1	0	39.193	1.45	1.405	22.659	26.821	1.494	25.22	1.063	110.191	38.498	0	0	27.025	0	22.215
			1574.31	67.058	1	0	38.989	1.453	1.399	22.565	26.795	1.485	25.24	1.062	110.199	38.536	0	0	26.838	0	22.333
			1575.31	70.283	1	0	38.965	1.458	1.401	22.601	26.739	1.482	25.277	1.058	110.247	38.534	0	0	26.732	0	22.42
			1576.31	78.243	1	0	39.043	1.461	1.409	22.722	26.652	1.486	25.269	1.055	110.2	38.561	0	0	26.73	0	22.434
			1577.31	76.734	1	0	38.92	1.456	1.401	22.603	26.705	1.477	25.344	1.054	110.369	38.498	0	0	26.722	0	22.555
			1578.31	74.913	1	0	38.937	1.459	1.401	22.589	26.734	1.476	25.371	1.054	110.393	38.496	0	0	26.685	0	22.621
			1579.31	73.041	1	0	38.83	1.462	1.395	22.497	26.773	1.47	25.404	1.054	110.417	38.493	0	0	26.564	0	22.703
			1580.31	70.127	1	0	38.836	1.466	1.398	22.541	26.727	1.47	25.409	1.052	110.404	38.493	0	0	26.487	0	22.7
			1581.31	69.295	1	0	38.571	1.467	1.395	22.502	26.592	1.467	25.292	1.051	110.441	38.498	0	0	26.29	0	22.366
			1582.31	69.295	1	0	38.388	1.468	1.392	22.453	26.524	1.464	25.219	1.052	110.503	38.488	0	0	26.158	0	22.135
			1583.31	60.607	1	0	38.315	1.47	1.39	22.422	26.512	1.461	25.219	1.051	110.536	38.477	0	0	26.072	0	22.105
			1584.31	62.532	1	0	38.196	1.474	1.385	22.338	26.531	1.456	25.238	1.051	110.585	38.468	0	0	25.922	0	22.129
			1585.31	63.312	1	0	38.059	1.479	1.381	22.269	26.521	1.448	25.291	1.049	110.59	38.491	0	0	25.734	0	22.307
			1586.31	60.711	1	0	38.025	1.483	1.38	22.259	26.514	1.446	25.297	1.048	110.585	38.503	0	0	25.636	0	22.33
			1587.31	60.711	1	0	37.788	1.48	1.371	22.107	26.527	1.434	25.352	1.046	110.583	38.491	0	0	25.537	0	22.484
			1588.31	71.532	1	0	37.78	1.481	1.372	22.132	26.491	1.431	25.398	1.043	110.555	38.514	0	0	25.514	0	22.653
			1589.31	70.387	1	0	37.915	1.483	1.381	22.275	26.417	1.437	25.394	1.04	110.564	38.503	0	0	25.56	0	22.613
			1590.31	82.561	1	0	38.135	1.485	1.389	22.4	26.424	1.446	25.386	1.041	110.589	38.451	0	0	25.682	0	22.493
			1591.31	84.954	1	0	38.219	1.484	1.387	22.379	26.506	1.447	25.417	1.043	110.629	38.398	0	0	25.762	0	22.492
			1592.31	79.127	1	0	38.136	1.481	1.38	22.265	26.581	1.442	25.444	1.045	110.68	38.354	0	0	25.757	0	22.502
			1593.31	79.127	1	0	38.003	1.476	1.375	22.185	26.581	1.434	25.49	1.043	110.743	38.298	0	0	25.743	0	22.55
			1594.31	76.058	1	0	37.829	1.47	1.372	22.132	26.518	1.425	25.533	1.039	110.784	38.25	0	0	25.734	0	22.608
			1595.31	76.994	1	0	37.763	1.468	1.371	22.11	26.496	1.421	25.566	1.036	110.829	38.219	0	0	25.724	0	22.658
			1596.31	79.127	1	0	37.842	1.469	1.372	22.127	26.532	1.423	25.582	1.037	110.87	38.185	0	0	25.766	0	22.637
			1597.31	69.295	1	0	37.935	1.469	1.373	22.152	26.568	1.425	25.598	1.038	110.912	38.15	0	0	25.819	0	22.618
			1598.31	69.295	1	0	37.997	1.467	1.375	22.183	26.573	1.427	25.609	1.038	110.919	38.124	0	0	25.895	0	22.611
			1599.31	68.567	1	0	38.226	1.472	1.386	22.36	26.525	1.437	25.595	1.036	110.921	38.103	0	0	25.972	0	22.519
			1600.31	73.769	1	0	38.385	1.476	1.395	22.492	26.481	1.443	25.59	1.035	110.924	38.082	0	0	26.001	0	22.449
			1601.31	70.752	1	0	38.763	1.474	1.399	22.567	26.652	1.451	25.696	1.037	110.996	37.985	0	0	26.299	0	22.585
			1602.31	62.688	1	0	39.24	1.472	1.406	22.683	26.841	1.462	25.82	1.04	111.068	37.887	0	0	26.665	0	22.771
			1603.31	73.353	1	0	39.713	1.469	1.414	22.805	27.017	1.473	25.936	1.042	111.158	37.783	0	0	27.026	0	22.918
			1604.31	82.821	1	0	39.848	1.469	1.415	22.826	27.084	1.475	25.981	1.042	111.278	37.69	0	0	27.124	0	22.879
			1605.31	79.492	1	0	40.02	1.463	1.413	22.786	27.244	1.476	26.08	1.045	111.529	37.5	0	0	27.354	0	22.832
			1606.31	68.202	1	0	40.015	1.46	1.407	22.693	27.35	1.473	26.115	1.047	111.621	37.438	0	0	27.404	0	22.831
			1607.31	66.902	1	0	40.067	1.459	1.394	22.487	27.635	1.467	26.264	1.052	111.785	37.347	0	0	27.466	0	23.086
			1608.31	68.723	1	0	40.06	1.456	1.39	22.419	27.712	1.465	26.293	1.054	111.853	37.296	0	0	27.516	0	23.084
			1609.31	69.607	1	0	40.072	1.452	1.388	22.393	27.75	1.463	26.33	1.054	111.937	37.249	0	0	27.589	0	23.112
			1610.31	70.856	1	0	40.174	1.449	1.39	22.419	27.785	1.465	26.369	1.054	112.021	37.201	0	0	27.725	0	23.145
			1611.31	71.792	1	0	40.234	1.44	1.387	22.366	27.887	1.462	26.442	1.055	112.122	37.138	0	0	27.936	0	23.263
			1612.31	71.792	1	0	40.237	1.431	1.381	22.28	27.989	1.458	26.513	1.056	112.223	37.076	0	0	28.111	0	23.377
			1613.31	72.364	1	0	40.347	1.425	1.383	22.305	28.03	1.46	26.551	1.056	112.228	37.078	0	0	28.305	0	23.505
			1614.31	78.347	1	0	40.46	1.42	1.384	22.33	28.071	1.462	26.589	1.056	112.232	37.081	0	0	28.501	0	23.635
			1615.31	75.746	1	0	40.667	1.415	1.386	22.355	28.179	1.464	26.677	1.056	112.261	37.047	0	0	28.75	0	23.831
			1616.31	70.804	1	0	40.806	1.407	1.386	22.351	28.275	1.465	26.746	1.057	112.326	36.99	0	0	29.009	0	23.941
			1617.31	72.26	1	0	41.056	1.399	1.389	22.397	28.382	1.469	26.824	1.058	112.395	36.908	0	0	29.355	0	24.031
			1618.31	72.937	1	0	41.348	1.398	1.396	22.516	28.432	1.477	26.88	1.058	112.455	36.86	0	0	29.587	0	24.098
			1619.31	72.937	1	0	40.753	1.392	1.375	22.174	28.451	1.452	26.943	1.056	112.549	36.819	0	0	29.279	0	24.213
			1620.31	67.11	1	0	40.753	1.392	1.375	22.174	28.451	1.452	26.943	1.056	112.549	36.819	0	0	29.279	0	24.213
			1621.31	67.526	1	0	40.432	1.402	1.369	22.074	28.362	1.44	26.963	1.052	112.496	36.898	0	0	28.849	0	24.374
			1622.31	70.075	1	0	40.432	1.402	1.369	22.074	28.362	1.44	26.963	1.052	112.496	36.898	0	0	28.849	0	24.374
			1623.31	76.63	1	0	40.535	1.406	1.377	22.216	28.257	1.445	26.944	1.049	112.431	36.934	0	0	28.831	0	24.374
			1624.31	78.607	1	0	40.629	1.409	1.381	22.278	28.247	1.449	26.924	1.049	112.393	36.958	0	0	28.837	0	24.355
			1625.31	71.792	1	0	40.653	1.409	1.383	22.299	28.236	1.449	26.932	1.048	112.388	36.958	0	0	28.849	0	24.374
			1626.31	70.804	1	0	40.625	1.409	1.382	22.292	28.225	1.448	26.939	1.048	112.383	36.958	0	0	28.825	0	24.392
			1627.31	71.74	1	0	40.451	1.406	1.381	22.269	28.131	1.444	26.907	1.046	112.333	36.994	0	0	28.765	0	24.381
			1628.31	71.74	1	0	40.329	1.406	1.379	22.248	28.072	1.441	26.881	1.044	112.319	37.021	0	0	28.685	0	24.362
			1629.31	70.96	1	0	40.188	1.402	1.372	22.126	28.125	1.434	26.901	1.045	112.343	37.006	0	0	28.667	0	24.403
			1630.31	73.353	1	0	40.192	1.398	1.37	22.092	28.168	1.434	26.906	1.047	112.367	36.992	0	0	28.752	0	24.405
			1631.31	75.278	1	0	40.315	1.398	1.373	22.138	28.196	1.438	26.904	1.048	112.412	36.966	0	0	28.831	0	24.35
			1632.31	74.185	1	0	40.37	1.399	1.373	22.141	28.231	1.44	26.91	1.049	112.458	36.939	0	0	28.862	0	24.318
			1633.31	65.809	1	0	40.421	1.399	1.373	22.15	28.256	1.441	26.936	1.049	112.465	36.934	0	0	28.887	0	24.376
			1634.31	57.226	1	0	40.442	1.397	1.374	22.169	28.244	1.44	26.954	1.048	112.514	36.903	0	0	28.948	0	24.375
			1635.31	65.653	1	0	40.499	1.396	1.378	22.224	28.213	1.441	26.983	1.046	112.508	36.92	0	0	29.012	0	24.486
			1636.31	72.416	1	0	40.526	1.394	1.379	22.246	28.202	1.441	26.999	1.045	112.555	36.889	0	0	29.075	0	24.48
			1637.31	73.717	1	0	40.458	1.388	1.383	22.305	28.075	1.441	26.948	1.042	112.539	36.882	0	0	29.15	0	24.352
			1638.31	75.59	1	0	40.378	1.388	1.38	22.258	28.08	1.437	26.957	1.042	112.537	36.88	0	0	29.087	0	24.374
			1639.31	75.59	1	0	40.191	1.383	1.375	22.171	28.054	1.431	26.944	1.041	112.521	36.873	0	0	29.058	0	24.343
			1640.31	72.937	1	0	39.955	1.378	1.368	22.057	28.03	1.423	26.929	1.041	112.504	36.866	0	0	28.991	0	24.308
			1641.31	71.116	1	0	39.742	1.377	1.359	21.915	28.06	1.415	26.943	1.041	112.456	36.864	0	0	28.872	0	24.347
			1642.31	69.555	1	0	39.662	1.375	1.354	21.835	28.104	1.411	26.971	1.042	112.407	36.862	0	0	28.848	0	24.423
			1643.31	70.387	1	0	39.663	1.372	1.353	21.83	28.108	1.408	27.014	1.04	112.404	36.822	0	0	28.902	0	24.475
			1644.31	66.538	1	0	39.663	1.37	1.353	21.826	28.112	1.406	27.058	1.039	112.402	36.783	0	0	28.956	0	24.527
			1645.31	72.416	1	0	39.742	1.369	1.358	21.911	28.059	1.412	26.993	1.039	112.379	36.78	0	0	29.022	0	24.354
			1646.31	75.226	1	0	39.721	1.369	1.36	21.934	28.014	1.414	26.94	1.04	112.356	36.778	0	0	29.016	0	24.211
			1647.31	72.572	1	0	39.574	1.367	1.353	21.819	28.055	1.408	26.948	1.041	112.351	36.771	0	0	28.944	0	24.224
			1648.31	73.769	1	0	39.468	1.366	1.347	21.728	28.095	1.404	26.953	1.042	112.346	36.764	0	0	28.902	0	24.231
			1649.31	73.405	1	0	39.502	1.364	1.347	21.727	28.12	1.405	26.96	1.043	112.353	36.739	0	0	28.967	0	24.209
			1650.31	73.873	1	0	39.661	1.362	1.35	21.774	28.171	1.409	26.992	1.044	112.36	36.713	0	0	29.125	0	24.255
			1651.31	73.873	1	0	39.631	1.353	1.348	21.741	28.184	1.406	27.02	1.043	112.323	36.694	0	0	29.302	0	24.329
			1652.31	71.532	1	0	39.459	1.343	1.342	21.644	28.179	1.399	27.031	1.042	112.286	36.676	0	0	29.376	0	24.356
			1653.31	67.214	1	0	39.29	1.339	1.335	21.534	28.197	1.392	27.045	1.043	112.242	36.685	0	0	29.351	0	24.426
			1654.31	67.994	1	0	38.685	1.333	1.322	21.324	28.032	1.376	26.933	1.041	112.147	36.743	0	0	29.015	0	24.25
			1655.31	67.162	1	0	38.607	1.331	1.318	21.253	28.066	1.372	26.947	1.042	112.165	36.733	0	0	29.013	0	24.277
			1656.31	57.59	1	0	37.868	1.322	1.306	21.058	27.776	1.355	26.773	1.037	111.857	36.892	0	0	28.634	0	24.129
			1657.31	62.844	1	0	37.683	1.317	1.304	21.027	27.675	1.35	26.717	1.036	111.662	36.982	0	0	28.61	0	24.158
			1658.31	71.272	1	0	37.725	1.316	1.303	21.01	27.729	1.351	26.735	1.037	111.674	36.949	0	0	28.673	0	24.151
			1659.31	71.272	1	0	37.745	1.324	1.31	21.135	27.587	1.356	26.665	1.035	111.467	36.987	0	0	28.517	0	24.004
			1660.31	79.44	1	0	37.66	1.323	1.311	21.152	27.503	1.353	26.65	1.032	111.427	37.009	0	0	28.457	0	24.005
			1661.31	75.694	1	0	37.446	1.328	1.312	21.164	27.334	1.348	26.609	1.027	111.28	37.066	0	0	28.201	0	23.981
			1662.31	63.833	1	0	37.274	1.332	1.313	21.174	27.2	1.343	26.589	1.023	110.977	37.187	0	0	27.975	0	24.128
			1663.31	65.081	1	0	37.069	1.331	1.31	21.129	27.105	1.336	26.569	1.02	110.873	37.239	0	0	27.859	0	24.174
			1664.31	65.653	1	0	37.001	1.333	1.317	21.237	26.921	1.337	26.504	1.016	110.688	37.301	0	0	27.761	0	24.101
			1665.31	61.908	1	0	36.996	1.337	1.323	21.342	26.788	1.341	26.441	1.013	110.491	37.366	0	0	27.664	0	24.03
			1666.31	62.376	1	0	36.973	1.337	1.325	21.367	26.74	1.342	26.403	1.013	110.345	37.412	0	0	27.647	0	24.008
			1667.31	62.74	1	0	36.973	1.337	1.327	21.409	26.688	1.344	26.361	1.012	110.201	37.457	0	0	27.647	0	23.975
			1668.31	62.74	1	0	36.955	1.334	1.327	21.406	26.676	1.342	26.375	1.011	110.151	37.443	0	0	27.692	0	23.997
			1669.31	54.52	1	0	36.952	1.332	1.327	21.41	26.667	1.341	26.39	1.01	110.1	37.428	0	0	27.749	0	24.022
			1670.31	54.78	1	0	37.16	1.335	1.33	21.459	26.759	1.348	26.413	1.013	109.98	37.424	0	0	27.841	0	24.064
			1671.31	67.214	1	0	37.16	1.335	1.33	21.459	26.759	1.348	26.413	1.013	109.98	37.424	0	0	27.841	0	24.064
			1672.31	68.046	1	0	37.35	1.336	1.342	21.651	26.658	1.358	26.345	1.012	109.94	37.438	0	0	27.962	0	23.902
			1673.31	77.046	1	0	37.363	1.337	1.349	21.755	26.54	1.364	26.251	1.011	109.87	37.445	0	0	27.95	0	23.654
			1674.31	73.613	1	0	37.363	1.337	1.349	21.755	26.54	1.364	26.251	1.011	109.87	37.445	0	0	27.95	0	23.654
			1675.31	73.613	1	0	37.249	1.337	1.347	21.726	26.495	1.358	26.276	1.008	109.769	37.448	0	0	27.869	0	23.728
			1676.31	70.075	1	0	37.258	1.336	1.35	21.769	26.448	1.357	26.305	1.005	109.702	37.457	0	0	27.88	0	23.826
			1677.31	74.393	1	0	37.258	1.336	1.35	21.769	26.448	1.357	26.305	1.005	109.702	37.457	0	0	27.88	0	23.826
			1678.31	84.122	1	0	37.186	1.345	1.362	21.964	26.17	1.36	26.205	0.999	109.424	37.572	0	0	27.652	0	23.727
			1679.31	83.601	1	0	37.145	1.351	1.367	22.052	26.042	1.36	26.182	0.995	109.323	37.63	0	0	27.501	0	23.745
			1680.31	76.318	1	0	37.223	1.357	1.377	22.21	25.916	1.364	26.158	0.991	109.223	37.687	0	0	27.439	0	23.762
			1681.31	77.931	1	0	37.405	1.362	1.384	22.322	25.916	1.372	26.147	0.991	109.223	37.675	0	0	27.472	0	23.692
			1682.31	71.22	1	0	37.627	1.367	1.393	22.46	25.913	1.381	26.13	0.992	109.223	37.663	0	0	27.534	0	23.608
			1683.31	67.578	1	0	37.743	1.366	1.397	22.54	25.901	1.386	26.117	0.992	109.215	37.651	0	0	27.629	0	23.554
			1684.31	67.734	1	0	38.227	1.366	1.407	22.69	26.06	1.398	26.224	0.994	109.261	37.589	0	0	27.977	0	23.737
			1685.31	72.156	1	0	38.167	1.363	1.402	22.621	26.096	1.395	26.232	0.995	109.227	37.6	0	0	28.012	0	23.79
			1686.31	76.162	1	0	38.73	1.365	1.414	22.799	26.275	1.409	26.354	0.997	109.299	37.498	0	0	28.371	0	23.934
			1687.31	74.133	1	0	38.722	1.364	1.411	22.751	26.324	1.408	26.379	0.998	109.352	37.438	0	0	28.394	0	23.9
			1688.31	70.127	1	0	38.527	1.358	1.405	22.657	26.296	1.401	26.366	0.997	109.271	37.484	0	0	28.364	0	23.964
			1689.31	70.596	1	0	38.422	1.346	1.397	22.529	26.363	1.394	26.422	0.998	109.256	37.491	0	0	28.544	0	24.17
			1690.31	77.255	1	0	38.347	1.346	1.4	22.577	26.255	1.393	26.376	0.995	109.167	37.532	0	0	28.492	0	24.121
			1691.31	79.908	1	0	38.394	1.342	1.405	22.655	26.194	1.395	26.368	0.993	109.109	37.556	0	0	28.608	0	24.151
			1692.31	77.515	1	0	38.451	1.337	1.407	22.693	26.184	1.398	26.361	0.993	109.136	37.546	0	0	28.757	0	24.132
			1693.31	70.231	1	0	38.467	1.338	1.407	22.694	26.196	1.398	26.359	0.994	109.09	37.579	0	0	28.75	0	24.184
			1694.31	74.133	1	0	38.322	1.331	1.397	22.527	26.284	1.391	26.385	0.996	109.097	37.57	0	0	28.791	0	24.261
			1695.31	77.255	1	0	38.09	1.324	1.384	22.317	26.364	1.382	26.404	0.998	109.102	37.56	0	0	28.767	0	24.318
			1696.31	73.197	1	0	37.86	1.323	1.378	22.222	26.317	1.374	26.379	0.998	109.025	37.597	0	0	28.62	0	24.32
			1697.31	76.11	1	0	37.618	1.322	1.371	22.114	26.274	1.367	26.36	0.997	108.946	37.634	0	0	28.463	0	24.336
			1698.31	70.439	1	0	37.414	1.321	1.369	22.074	26.178	1.363	26.287	0.996	108.826	37.702	0	0	28.319	0	24.259
			1699.31	69.035	1	0	37.301	1.324	1.37	22.095	26.078	1.362	26.224	0.994	108.712	37.767	0	0	28.176	0	24.193
			1700.31	66.278	1	0	37.23	1.326	1.371	22.113	26.007	1.361	26.202	0.993	108.628	37.809	0	0	28.079	0	24.198
			1701.31	66.278	1	0	36.71	1.328	1.36	21.934	25.856	1.348	26.093	0.991	108.549	37.85	0	0	27.646	0	23.967
			1702.31	63.416	1	0	36.729	1.358	1.362	21.964	25.86	1.347	26.135	0.989	108.568	37.846	0	0	27.041	0	23.973
			1703.31	63.989	1	0	37.342	1.389	1.387	22.365	25.843	1.369	26.169	0.988	108.582	37.841	0	0	26.891	0	23.956
			1704.31	65.185	1	0	37.234	1.382	1.38	22.254	25.893	1.362	26.224	0.987	108.605	37.825	0	0	26.937	0	24.099
			1705.31	77.463	1	0	36.948	1.376	1.367	22.054	25.922	1.35	26.259	0.987	108.628	37.809	0	0	26.854	0	24.187
			1706.31	81.364	1	0	36.455	1.365	1.349	21.76	25.913	1.331	26.262	0.987	108.628	37.816	0	0	26.71	0	24.247
			1707.31	75.122	1	0	35.934	1.354	1.329	21.439	25.916	1.311	26.278	0.986	108.628	37.822	0	0	26.543	0	24.34
			1708.31	73.249	1	0	35.446	1.34	1.31	21.133	25.922	1.291	26.306	0.985	108.675	37.811	0	0	26.452	0	24.441
			1709.31	67.474	1	0	34.977	1.327	1.295	20.89	25.866	1.274	26.285	0.984	108.612	37.86	0	0	26.367	0	24.513
			1710.31	62.584	1	0	34.412	1.312	1.276	20.587	25.81	1.256	26.22	0.984	108.494	37.918	0	0	26.219	0	24.481
			1711.31	66.798	1	0	33.81	1.298	1.256	20.253	25.764	1.237	26.161	0.985	108.375	37.976	0	0	26.038	0	24.468
			1712.31	67.214	1	0	33.609	1.294	1.251	20.172	25.711	1.23	26.153	0.983	108.314	38.009	0	0	25.963	0	24.515
			1713.31	67.214	1	0	33.038	1.283	1.235	19.912	25.594	1.21	26.118	0.98	108.136	38.119	0	0	25.741	0	24.646
			1714.31	69.607	1	0	32.654	1.278	1.224	19.745	25.505	1.196	26.1	0.977	107.966	38.229	0	0	25.551	0	24.804
			1715.31	69.607	1	0	32.338	1.271	1.216	19.617	25.418	1.186	26.072	0.975	107.752	38.352	0	0	25.436	0	24.956
			1716.31	54.208	1	0	32.053	1.265	1.21	19.51	25.326	1.176	26.047	0.972	107.599	38.443	0	0	25.341	0	25.064
			1717.31	79.127	1	0	31.764	1.253	1.202	19.38	25.254	1.165	26.049	0.969	107.419	38.534	0	0	25.341	0	25.258
			1718.31	114.295	1	0	31.551	1.242	1.197	19.302	25.176	1.157	26.043	0.967	107.239	38.625	0	0	25.404	0	25.427
			1719.31	59.046	1	0	31.471	1.238	1.193	19.236	25.194	1.154	26.032	0.968	107.189	38.642	0	0	25.428	0	25.44
			1720.31	50.567	1	0	31.373	1.233	1.188	19.157	25.214	1.151	26.024	0.969	107.133	38.659	0	0	25.437	0	25.459
			1721.31	47.809	1	0	31.186	1.224	1.175	18.952	25.326	1.142	26.057	0.972	107.09	38.678	0	0	25.476	0	25.605
			1722.31	47.809	1	0	30.971	1.223	1.164	18.771	25.393	1.134	26.058	0.974	107.028	38.731	0	0	25.314	0	25.698
			1723.31	46.977	1	0	30.686	1.222	1.156	18.642	25.333	1.125	26.022	0.974	106.93	38.791	0	0	25.112	0	25.706
			1724.31	45.885	1	0	30.699	1.223	1.155	18.628	25.363	1.127	25.995	0.976	106.954	38.767	0	0	25.107	0	25.591
			1725.31	43.856	1	0	30.845	1.227	1.161	18.719	25.364	1.135	25.94	0.978	106.961	38.774	0	0	25.13	0	25.442
			1726.31	43.856	1	0	31.17	1.239	1.169	18.848	25.468	1.147	25.951	0.981	107.121	38.716	0	0	25.159	0	25.341
			1727.31	50.983	1	0	31.532	1.242	1.163	18.758	25.891	1.157	26.029	0.995	107.56	38.515	0	0	25.381	0	25.206
			1728.31	54.312	1	0	31.607	1.236	1.153	18.605	26.16	1.158	26.067	1.004	107.805	38.4	0	0	25.577	0	25.133
			1729.31	56.601	1	0	31.531	1.221	1.139	18.369	26.416	1.151	26.129	1.011	108.093	38.249	0	0	25.826	0	25.088
			1730.31	55.925	1	0	31.609	1.21	1.13	18.233	26.668	1.154	26.117	1.021	108.359	38.134	0	0	26.12	0	24.893
			1731.31	53.74	1	0	31.957	1.199	1.13	18.219	26.971	1.164	26.178	1.03	108.625	38.018	0	0	26.645	0	24.893
			1732.31	55.873	1	0	31.64	1.143	1.096	17.684	27.444	1.141	26.37	1.041	109.196	37.524	0	0	27.676	0	24.725
			1733.31	57.59	1	0	30.773	1.087	1.041	16.787	28.045	1.097	26.61	1.054	109.767	37.03	0	0	28.307	0	24.672
			1734.31	57.59	1	0	30.931	1.092	1.038	16.734	28.283	1.104	26.574	1.064	109.8	37.078	0	0	28.319	0	24.645
			1735.31	57.59	1	0	30.991	1.097	1.032	16.649	28.49	1.107	26.559	1.073	109.834	37.126	0	0	28.243	0	24.673
			1736.31	63.885	1	0	31.28	1.108	1.039	16.762	28.577	1.121	26.502	1.078	109.891	37.181	0	0	28.231	0	24.587
			1737.31	62.584	1	0	31.57	1.119	1.046	16.875	28.664	1.134	26.446	1.084	109.949	37.237	0	0	28.219	0	24.504
			1738.31	71.948	1	0	31.994	1.126	1.057	17.047	28.766	1.151	26.409	1.089	110.059	37.251	0	0	28.414	0	24.408
			1739.31	76.266	1	0	32.333	1.133	1.062	17.126	28.946	1.163	26.435	1.095	110.282	37.203	0	0	28.54	0	24.375
			1740.31	75.018	1	0	32.737	1.14	1.068	17.225	29.148	1.175	26.487	1.1	110.505	37.155	0	0	28.722	0	24.41
			1741.31	75.954	1	0	33.221	1.157	1.072	17.283	29.502	1.186	26.646	1.107	110.851	37.03	0	0	28.704	0	24.563
			1742.31	49.37	1	0	33.459	1.17	1.073	17.314	29.678	1.191	26.741	1.11	111.037	36.987	0	0	28.593	0	24.7
			1743.31	52.387	1	0	33.853	1.181	1.075	17.336	30.002	1.2	26.864	1.117	111.362	36.889	0	0	28.657	0	24.818
			1744.31	46.821	1	0	34.094	1.192	1.072	17.298	30.297	1.206	26.952	1.124	111.687	36.792	0	0	28.593	0	24.844
			1745.31	56.393	1	0	34.448	1.201	1.072	17.292	30.632	1.213	27.065	1.132	112.119	36.625	0	0	28.687	0	24.819
			1746.31	52.856	1	0	34.869	1.209	1.074	17.32	30.968	1.224	27.177	1.14	112.551	36.458	0	0	28.835	0	24.787
			1747.31	27.416	1	0	35.287	1.223	1.077	17.369	31.266	1.235	27.256	1.147	113.008	36.291	0	0	28.864	0	24.652
			1748.31	27.416	1	0	35.199	1.235	1.071	17.27	31.383	1.233	27.247	1.152	113.449	36.151	0	0	28.504	0	24.341
			1749.31	54	1	0	34.926	1.242	1.062	17.121	31.419	1.226	27.213	1.155	113.809	36.054	0	0	28.12	0	24.05
			1750.31	42.347	1	0	34.58	1.229	1.039	16.756	31.77	1.205	27.382	1.16	114.259	35.787	0	0	28.131	0	24.047
			1751.31	58.734	1	0	34.15	1.216	1.015	16.376	32.088	1.184	27.515	1.166	114.709	35.52	0	0	28.074	0	23.948
			1752.31	58.734	1	0	33.721	1.195	0.988	15.932	32.538	1.16	27.715	1.174	115.178	35.221	0	0	28.21	0	23.982
			1753.31	63.624	1	0	33.499	1.194	0.976	15.741	32.714	1.151	27.74	1.179	115.366	35.165	0	0	28.051	0	23.945
			1754.31	53.48	1	0	33.1	1.191	0.961	15.499	32.825	1.136	27.765	1.182	115.436	35.191	0	0	27.794	0	24.07
			1755.31	53.48	1	0	32.91	1.185	0.951	15.339	32.97	1.126	27.84	1.184	115.556	35.149	0	0	27.767	0	24.203
			1756.31	49.474	1	0	32.606	1.173	0.942	15.191	32.965	1.116	27.833	1.184	115.528	35.17	0	0	27.8	0	24.264
			1757.31	58.786	1	0	32.408	1.168	0.937	15.114	32.925	1.109	27.825	1.183	115.531	35.191	0	0	27.745	0	24.297
			1758.31	53.22	1	0	32.54	1.179	0.949	15.312	32.65	1.115	27.788	1.175	115.484	35.239	0	0	27.592	0	24.255
			1759.31	50.515	1	0	32.48	1.181	0.951	15.336	32.54	1.112	27.83	1.169	115.528	35.23	0	0	27.494	0	24.34
			1760.31	56.029	1	0	32.463	1.189	0.953	15.363	32.476	1.112	27.814	1.168	115.511	35.275	0	0	27.3	0	24.356
			1761.31	58.682	1	0	32.496	1.189	0.952	15.355	32.527	1.108	27.936	1.164	115.61	35.179	0	0	27.328	0	24.49
			1762.31	58.682	1	0	32.368	1.193	0.95	15.321	32.477	1.103	27.98	1.161	115.616	35.186	0	0	27.13	0	24.601
			1763.31	45.937	1	0	32.366	1.211	0.962	15.509	32.103	1.113	27.734	1.158	115.285	35.536	0	0	26.733	0	24.559
			1764.31	42.711	1	0	32.453	1.226	0.974	15.707	31.804	1.124	27.553	1.154	114.962	35.88	0	0	26.478	0	24.672
			1765.31	21.069	1	0	32.271	1.226	0.972	15.672	31.694	1.116	27.587	1.149	115.05	35.819	0	0	26.332	0	24.648
			1766.31	19.561	1	0	32.421	1.223	0.977	15.756	31.668	1.12	27.621	1.147	115.23	35.685	0	0	26.513	0	24.501
			1767.31	19.561	1	0	32.516	1.214	0.973	15.686	31.892	1.117	27.769	1.148	115.505	35.467	0	0	26.788	0	24.513
			1768.31	43.491	1	0	32.479	1.21	0.967	15.602	32.022	1.111	27.875	1.149	115.643	35.342	0	0	26.851	0	24.568
			1769.31	47.757	1	0	32.344	1.206	0.959	15.464	32.168	1.102	28	1.149	115.792	35.224	0	0	26.814	0	24.679
			1770.31	60.243	1	0	32.388	1.203	0.957	15.431	32.276	1.099	28.094	1.149	115.94	35.107	0	0	26.926	0	24.711
			1771.31	60.243	1	0	32.055	1.201	0.947	15.272	32.276	1.087	28.122	1.148	116.012	35.056	0	0	26.681	0	24.692
			1772.31	68.255	1	0	31.625	1.189	0.939	15.147	32.089	1.075	28.027	1.145	115.962	35.083	0	0	26.592	0	24.541
			1773.31	69.087	1	0	30.998	1.177	0.925	14.926	31.902	1.057	27.938	1.142	115.911	35.109	0	0	26.334	0	24.406
			1774.31	54.833	1	0	30.589	1.164	0.914	14.748	31.845	1.042	27.936	1.14	115.933	35.056	0	0	26.272	0	24.344
			1775.31	56.757	1	0	30.114	1.143	0.903	14.559	31.727	1.024	27.957	1.135	116.005	34.934	0	0	26.344	0	24.24
			1776.31	48.33	1	0	30.114	1.143	0.903	14.559	31.727	1.024	27.957	1.135	116.005	34.934	0	0	26.344	0	24.24
			1777.31	45.676	1	0	29.43	1.126	0.884	14.264	31.625	0.998	28.021	1.129	116.106	34.795	0	0	26.129	0	24.2
			1778.31	47.237	1	0	28.984	1.118	0.869	14.018	31.677	0.984	27.976	1.132	116.094	34.754	0	0	25.929	0	24.038
			1779.31	49.942	1	0	28.984	1.118	0.869	14.018	31.677	0.984	27.976	1.132	116.094	34.754	0	0	25.929	0	24.038
			1780.31	50.515	1	0	28.359	1.121	0.856	13.805	31.478	0.973	27.702	1.136	115.981	34.848	0	0	25.289	0	23.499
			1781.31	50.515	1	0	28.159	1.123	0.85	13.71	31.474	0.969	27.599	1.14	115.981	34.862	0	0	25.078	0	23.253
			1782.31	51.971	1	0	28.159	1.123	0.85	13.71	31.474	0.969	27.599	1.14	115.981	34.862	0	0	25.078	0	23.253
			1783.31	50.306	1	0	28.09	1.105	0.827	13.344	32.234	0.956	27.905	1.155	115.566	34.639	0	0	25.418	0	23.683
			1784.31	50.306	1	0	27.388	1.086	0.808	13.029	32.155	0.936	27.749	1.159	115.293	34.55	0	0	25.229	0	23.18
			1785.31	38.081	1	0	26.415	1.069	0.779	12.572	32.113	0.907	27.589	1.164	115.317	34.531	0	0	24.721	0	22.782
			1786.31	37.405	1	0	26.193	1.06	0.764	12.33	32.452	0.896	27.697	1.172	115.389	34.483	0	0	24.717	0	23.001
			1787.31	37.405	1	0	25.934	1.043	0.748	12.059	32.824	0.884	27.778	1.182	115.429	34.435	0	0	24.862	0	23.171
			1788.31	35.948	1	0	25.556	1.021	0.727	11.729	33.214	0.864	27.944	1.189	115.537	34.323	0	0	25.037	0	23.456
			1789.31	37.665	1	0	25.217	1.008	0.712	11.486	33.442	0.849	28.057	1.192	115.552	34.27	0	0	25.019	0	23.68
			1790.31	50.619	1	0	25.326	1.008	0.715	11.532	33.452	0.852	28.087	1.191	115.591	34.251	0	0	25.128	0	23.721
			1791.31	44.376	1	0	24.951	1	0.702	11.317	33.568	0.836	28.166	1.192	115.537	34.272	0	0	24.959	0	23.983
			1792.31	44.376	1	0	25.149	1	0.708	11.423	33.521	0.843	28.151	1.191	115.577	34.253	0	0	25.15	0	23.908
			1793.31	22.214	1	0	24.795	0.995	0.7	11.298	33.406	0.831	28.149	1.187	115.47	34.357	0	0	24.921	0	24.113
			1794.31	22.214	1	0	24.154	0.985	0.683	11.013	33.365	0.809	28.175	1.184	115.369	34.421	0	0	24.529	0	24.322
			1795.31	20.965	1	0	24.278	0.986	0.69	11.132	33.179	0.814	28.143	1.179	115.41	34.434	0	0	24.632	0	24.264
			1796.31	10.353	1	0	24.043	0.981	0.686	11.058	33.068	0.804	28.193	1.173	115.375	34.471	0	0	24.502	0	24.467
			1797.31	13.786	1	0	23.614	0.98	0.671	10.821	33.187	0.785	28.369	1.17	115.29	34.512	0	0	24.091	0	24.978
			1798.31	13.786	1	0	23.763	0.99	0.676	10.911	33.138	0.789	28.396	1.167	115.352	34.524	0	0	24.013	0	25.042
			1799.31	17.324	1	0	23.665	0.994	0.673	10.849	33.199	0.784	28.483	1.166	115.345	34.538	0	0	23.809	0	25.265
			1800.31	15.971	1	0	23.424	0.992	0.664	10.708	33.292	0.773	28.582	1.165	115.345	34.559	0	0	23.604	0	25.548
			1801.31	36.884	1	0	23.396	0.989	0.662	10.684	33.319	0.772	28.591	1.165	115.419	34.515	0	0	23.656	0	25.498
			1802.31	42.035	1	0	23.383	0.986	0.661	10.667	33.347	0.771	28.601	1.166	115.494	34.471	0	0	23.724	0	25.453
			1803.31	37.145	1	0	23.336	0.978	0.658	10.617	33.421	0.769	28.627	1.167	115.58	34.418	0	0	23.858	0	25.437
			1804.31	31.318	1	0	23.284	0.975	0.656	10.58	33.46	0.766	28.636	1.168	115.649	34.39	0	0	23.874	0	25.418
			1805.31	41.671	1	0	23.197	0.972	0.653	10.525	33.501	0.763	28.645	1.17	115.719	34.362	0	0	23.854	0	25.398
			1806.31	47.081	1	0	22.771	0.971	0.64	10.318	33.542	0.748	28.684	1.169	115.651	34.441	0	0	23.454	0	25.635
			1807.31	47.081	1	0	22.507	0.969	0.632	10.198	33.539	0.739	28.703	1.169	115.584	34.52	0	0	23.22	0	25.826
			1808.31	33.139	1	0	22.451	0.967	0.63	10.169	33.549	0.736	28.723	1.168	115.466	34.608	0	0	23.217	0	26.036
			1809.31	33.139	1	0	22.674	0.966	0.641	10.336	33.333	0.746	28.651	1.163	115.424	34.64	0	0	23.478	0	25.925
			1810.31	47.445	1	0	22.903	0.965	0.651	10.503	33.13	0.755	28.587	1.159	115.382	34.673	0	0	23.745	0	25.834
			1811.31	43.127	1	0	23.27	0.967	0.664	10.714	33.004	0.767	28.568	1.155	115.35	34.705	0	0	24.056	0	25.84
			1812.31	43.908	1	0	23.603	0.98	0.681	10.989	32.665	0.782	28.471	1.147	115.22	34.854	0	0	24.073	0	25.836
			1813.31	43.908	1	0	23.72	0.994	0.696	11.23	32.148	0.792	28.257	1.138	115.429	35.003	0	0	23.872	0	25.547
			1814.31	44.116	1	0	23.761	1.009	0.709	11.431	31.665	0.8	28.064	1.128	115.728	35.126	0	0	23.554	0	25.253
			1815.31	36.208	1	0	24.217	1.024	0.721	11.623	31.767	0.811	28.229	1.125	116.229	35.105	0	0	23.641	0	25.579
			1816.31	35.688	1	0	24.76	1.04	0.733	11.829	31.943	0.823	28.455	1.123	116.392	35.084	0	0	23.81	0	26.048
			1817.31	35.688	1	0	24.688	1.043	0.734	11.842	31.82	0.821	28.473	1.118	116.461	35.083	0	0	23.671	0	26.082
			1818.31	32.41	1	0	24.508	1.046	0.731	11.783	31.751	0.812	28.572	1.111	116.612	35.044	0	0	23.428	0	26.243
			1819.31	32.202	1	0	24.434	1.055	0.73	11.775	31.692	0.81	28.576	1.109	116.696	35.071	0	0	23.159	0	26.275
			1820.31	32.202	1	0	24.064	1.064	0.726	11.703	31.42	0.803	28.379	1.107	116.77	35.097	0	0	22.617	0	25.821
			1821.31	29.913	1	0	23.551	1.065	0.714	11.523	31.232	0.789	28.263	1.105	116.83	35.107	0	0	22.111	0	25.554
			1822.31	32.41	1	0	23.041	1.07	0.702	11.33	31.083	0.776	28.143	1.104	116.84	35.186	0	0	21.527	0	25.385
			1823.31	41.411	1	0	22.822	1.076	0.696	11.233	31.062	0.769	28.118	1.105	116.859	35.265	0	0	21.219	0	25.451
			1824.31	38.913	1	0	22.856	1.083	0.699	11.281	30.989	0.774	27.997	1.107	116.945	35.275	0	0	21.109	0	25.148
			1825.31	38.913	1	0	22.89	1.09	0.702	11.328	30.917	0.779	27.877	1.109	117.032	35.284	0	0	21.001	0	24.844
			1826.31	42.087	1	0	22.466	1.091	0.687	11.083	31.017	0.764	27.904	1.112	117.096	35.299	0	0	20.592	0	24.933
			1827.31	37.873	1	0	22.208	1.092	0.676	10.91	31.149	0.754	27.96	1.114	117.161	35.313	0	0	20.335	0	25.094
			1828.31	37.873	1	0	21.962	1.076	0.666	10.743	31.257	0.743	28.029	1.115	117.187	35.294	0	0	20.408	0	25.28
			1829.31	33.919	1	0	21.694	1.06	0.655	10.567	31.363	0.731	28.097	1.116	117.214	35.275	0	0	20.464	0	25.459
			1830.31	36.52	1	0	21.422	1.044	0.644	10.389	31.473	0.72	28.166	1.117	117.24	35.255	0	0	20.516	0	25.639
			1831.31	36.52	1	0	21.448	1.043	0.646	10.411	31.444	0.722	28.104	1.119	117.228	35.265	0	0	20.557	0	25.507
			1832.31	36.364	1	0	21.471	1.043	0.645	10.41	31.479	0.725	28.028	1.123	117.269	35.26	0	0	20.585	0	25.311
			1833.31	36.364	1	0	21.547	1.048	0.648	10.447	31.487	0.729	27.982	1.125	117.31	35.255	0	0	20.566	0	25.175
			1834.31	24.295	1	0	21.626	1.052	0.65	10.487	31.493	0.733	27.936	1.127	117.351	35.251	0	0	20.55	0	25.04
			1835.31	24.295	1	0	21.706	1.057	0.653	10.526	31.498	0.737	27.891	1.129	117.391	35.246	0	0	20.534	0	24.904
			1836.31	28.405	1	0	21.624	1.054	0.648	10.446	31.614	0.734	27.912	1.133	117.504	35.179	0	0	20.507	0	24.843
			1837.31	37.717	1	0	21.483	1.052	0.641	10.342	31.721	0.729	27.918	1.136	117.617	35.112	0	0	20.423	0	24.746
			1838.31	37.717	1	0	21.378	1.05	0.635	10.243	31.867	0.723	27.977	1.139	117.744	35.073	0	0	20.361	0	24.83
			1839.31	37.717	1	0	21.309	1.048	0.631	10.17	31.989	0.72	28.016	1.142	117.871	35.035	0	0	20.334	0	24.862
			1840.31	23.723	1	0	21.205	1.046	0.625	10.079	32.119	0.715	28.06	1.145	117.998	34.996	0	0	20.273	0	24.908
			1841.31	26.376	1	0	20.982	1.038	0.613	9.893	32.362	0.704	28.178	1.148	118.159	34.927	0	0	20.218	0	25.1
			1842.31	27.78	1	0	20.834	1.03	0.605	9.755	32.574	0.697	28.269	1.152	118.319	34.857	0	0	20.236	0	25.221
			1843.31	26.896	1	0	20.686	1.021	0.596	9.617	32.792	0.689	28.362	1.156	118.48	34.788	0	0	20.254	0	25.345
			1844.31	26.896	1	0	20.6	1.012	0.592	9.544	32.888	0.686	28.376	1.159	118.506	34.776	0	0	20.349	0	25.383
			1845.31	38.341	1	0	20.442	1.003	0.585	9.436	32.993	0.68	28.391	1.162	118.533	34.764	0	0	20.373	0	25.422
			1846.31	36.832	1	0	20.284	0.994	0.578	9.327	33.099	0.674	28.405	1.165	118.559	34.752	0	0	20.398	0	25.46
			1847.31	34.439	1	0	20.134	0.991	0.574	9.263	33.078	0.669	28.407	1.164	118.562	34.756	0	0	20.306	0	25.481
			1848.31	36	1	0	19.881	0.987	0.566	9.135	33.11	0.66	28.4	1.166	118.555	34.787	0	0	20.143	0	25.529
			1849.31	36	1	0	19.591	0.983	0.558	8.994	33.13	0.651	28.379	1.167	118.548	34.817	0	0	19.938	0	25.542
			1850.31	36	1	0	19.645	0.978	0.557	8.991	33.223	0.651	28.44	1.168	118.518	34.875	0	0	20.093	0	25.806
			1851.31	22.214	1	0	19.7	0.973	0.557	8.988	33.317	0.651	28.502	1.169	118.488	34.933	0	0	20.25	0	26.07
			1852.31	22.318	1	0	19.76	0.964	0.556	8.964	33.491	0.649	28.689	1.167	118.504	34.924	0	0	20.497	0	26.517
			1853.31	31.838	1	0	19.613	0.954	0.55	8.866	33.588	0.64	28.837	1.165	118.555	34.861	0	0	20.551	0	26.78
			1854.31	31.838	1	0	19.486	0.945	0.544	8.777	33.684	0.632	28.989	1.162	118.608	34.798	0	0	20.627	0	27.046
			1855.31	30.069	1	0	19.357	0.935	0.539	8.689	33.78	0.624	29.143	1.159	118.662	34.736	0	0	20.704	0	27.313
			1856.31	24.139	1	0	19.471	0.929	0.542	8.742	33.757	0.627	29.17	1.157	118.69	34.671	0	0	20.956	0	27.275
			1857.31	24.503	1	0	19.475	0.923	0.543	8.758	33.692	0.627	29.157	1.156	118.717	34.606	0	0	21.092	0	27.145
			1858.31	24.503	1	0	19.427	0.926	0.543	8.759	33.611	0.627	29.131	1.154	118.764	34.571	0	0	20.984	0	27.019
			1859.31	26.844	1	0	19.434	0.927	0.544	8.772	33.574	0.627	29.112	1.153	118.854	34.499	0	0	20.969	0	26.849
			1860.31	26.064	1	0	19.45	0.928	0.545	8.79	33.536	0.628	29.092	1.153	118.945	34.427	0	0	20.963	0	26.673
			1861.31	26.064	1	0	19.253	0.921	0.539	8.686	33.577	0.62	29.16	1.151	119.001	34.376	0	0	20.903	0	26.756
			1862.31	23.619	1	0	19.08	0.914	0.533	8.598	33.601	0.613	29.215	1.15	119.056	34.325	0	0	20.869	0	26.809
			1863.31	23.619	1	0	18.904	0.906	0.529	8.533	33.523	0.607	29.231	1.147	119.049	34.297	0	0	20.857	0	26.813
			1864.31	22.266	1	0	18.503	0.898	0.52	8.382	33.384	0.594	29.188	1.144	119.042	34.269	0	0	20.595	0	26.683
			1865.31	23.983	1	0	18.113	0.89	0.51	8.232	33.259	0.582	29.16	1.141	119.035	34.241	0	0	20.34	0	26.585
			1866.31	23.983	1	0	17.91	0.884	0.504	8.134	33.264	0.574	29.22	1.138	119.036	34.227	0	0	20.271	0	26.713
			1867.31	25.96	1	0	18.656	0.945	0.523	8.428	33.588	0.595	29.504	1.138	119.121	34.223	0	0	19.737	0	27.22
			1868.31	27.936	1	0	19.162	0.975	0.536	8.646	33.695	0.61	29.611	1.138	119.152	34.227	0	0	19.648	0	27.4
			1869.31	28.873	1	0	19.076	0.968	0.53	8.549	33.905	0.604	29.771	1.139	119.279	34.109	0	0	19.709	0	27.569
			1870.31	28.873	1	0	18.989	0.96	0.524	8.453	34.12	0.597	29.934	1.14	119.407	33.991	0	0	19.77	0	27.742
			1871.31	29.081	1	0	18.937	0.961	0.522	8.424	34.145	0.595	29.982	1.139	119.432	33.958	0	0	19.698	0	27.789
			1872.31	27.884	1	0	18.733	0.948	0.515	8.309	34.216	0.586	30.073	1.138	119.574	33.842	0	0	19.756	0	27.816
			1873.31	27.884	1	0	18.717	0.951	0.517	8.333	34.095	0.586	30.043	1.135	119.562	33.836	0	0	19.687	0	27.735
			1874.31	28.249	1	0	18.48	0.946	0.512	8.254	33.972	0.579	30.022	1.132	119.603	33.804	0	0	19.542	0	27.644
			1875.31	28.665	1	0	18.234	0.939	0.505	8.151	33.928	0.571	30.033	1.13	119.684	33.742	0	0	19.413	0	27.573
			1876.31	27.989	1	0	18.161	0.935	0.503	8.121	33.911	0.568	30.081	1.127	119.684	33.72	0	0	19.421	0	27.65
			1877.31	27.989	1	0	18.081	0.931	0.501	8.087	33.893	0.564	30.129	1.125	119.684	33.699	0	0	19.421	0	27.727
			1878.31	27.989	1	0	18.102	0.927	0.501	8.078	33.959	0.563	30.206	1.124	119.687	33.68	0	0	19.525	0	27.871
			1879.31	20.913	1	0	18.131	0.924	0.502	8.09	33.956	0.563	30.249	1.123	119.648	33.687	0	0	19.616	0	27.984
			1880.31	20.913	1	0	18.191	0.921	0.503	8.113	33.968	0.564	30.305	1.121	119.61	33.694	0	0	19.742	0	28.123
			1881.31	33.815	1	0	18.223	0.914	0.503	8.115	34.001	0.563	30.399	1.118	119.639	33.603	0	0	19.946	0	28.185
			1882.31	44.064	1	0	18.223	0.914	0.503	8.115	34.001	0.563	30.399	1.118	119.639	33.603	0	0	19.946	0	28.185
			1883.31	44.064	1	0	18.207	0.91	0.502	8.103	34.011	0.561	30.442	1.117	119.655	33.557	0	0	20.013	0	28.205
			1884.31	22.214	1	0	18.158	0.906	0.5	8.069	34.051	0.558	30.506	1.116	119.574	33.586	0	0	20.049	0	28.402
			1885.31	22.214	1	0	18.071	0.902	0.497	8.017	34.098	0.554	30.576	1.115	119.49	33.615	0	0	20.043	0	28.608
			1886.31	22.214	1	0	17.846	0.895	0.49	7.905	34.132	0.546	30.651	1.114	119.322	33.701	0	0	19.942	0	28.929
			1887.31	17.584	1	0	17.846	0.895	0.49	7.905	34.132	0.546	30.651	1.114	119.322	33.701	0	0	19.942	0	28.929
			1888.31	16.908	1	0	17.649	0.889	0.485	7.824	34.095	0.539	30.66	1.112	119.154	33.816	0	0	19.842	0	29.156
			1889.31	16.908	1	0	17.648	0.891	0.485	7.826	34.084	0.539	30.676	1.111	118.972	33.946	0	0	19.81	0	29.407
			1890.31	23.098	1	0	17.636	0.892	0.485	7.823	34.079	0.538	30.699	1.11	118.79	34.075	0	0	19.767	0	29.671
			1891.31	22.786	1	0	17.66	0.893	0.485	7.827	34.111	0.539	30.731	1.11	118.674	34.147	0	0	19.787	0	29.858
			1892.31	22.786	1	0	17.678	0.893	0.486	7.836	34.106	0.539	30.744	1.109	118.567	34.219	0	0	19.787	0	30.003
			1893.31	24.763	1	0	17.69	0.894	0.486	7.842	34.105	0.539	30.757	1.109	118.454	34.291	0	0	19.781	0	30.149
			1894.31	24.451	1	0	17.9	0.894	0.492	7.939	34.09	0.545	30.77	1.108	118.394	34.308	0	0	20.018	0	30.204
			1895.31	24.087	1	0	18.115	0.894	0.498	8.035	34.084	0.551	30.791	1.107	118.334	34.325	0	0	20.261	0	30.276
			1896.31	24.087	1	0	18.135	0.893	0.501	8.077	33.94	0.554	30.695	1.106	118.284	34.325	0	0	20.316	0	30.079
			1897.31	24.815	1	0	17.42	0.826	0.487	7.853	33.352	0.535	30.325	1.1	118.07	34.349	0	0	21.083	0	29.443
			1898.31	24.659	1	0	16.843	0.793	0.476	7.685	32.852	0.522	29.986	1.096	117.921	34.399	0	0	21.231	0	28.846
			1899.31	23.827	1	0	16.708	0.799	0.479	7.719	32.466	0.522	29.755	1.091	117.722	34.538	0	0	20.909	0	28.573
			1900.31	23.827	1	0	16.577	0.805	0.481	7.752	32.091	0.522	29.531	1.087	117.523	34.677	0	0	20.597	0	28.309
			1901.31	23.306	1	0	16.551	0.805	0.479	7.725	32.154	0.521	29.562	1.088	117.492	34.691	0	0	20.554	0	28.4
			1902.31	23.931	1	0	16.629	0.812	0.485	7.817	31.946	0.525	29.462	1.084	117.168	34.872	0	0	20.484	0	28.472
			1903.31	23.931	1	0	16.638	0.812	0.484	7.802	32.022	0.525	29.5	1.085	117.149	34.879	0	0	20.491	0	28.568
			1904.31	28.509	1	0	16.793	0.817	0.489	7.888	31.985	0.53	29.491	1.085	116.998	34.949	0	0	20.566	0	28.657
			1905.31	28.353	1	0	16.93	0.821	0.494	7.965	31.946	0.535	29.481	1.084	116.847	35.019	0	0	20.618	0	28.745
			1906.31	28.353	1	0	16.914	0.824	0.495	7.98	31.863	0.536	29.428	1.083	116.775	35.049	0	0	20.539	0	28.675
			1907.31	28.873	1	0	16.906	0.826	0.496	7.998	31.782	0.536	29.376	1.082	116.703	35.079	0	0	20.47	0	28.607
			1908.31	28.561	1	0	16.747	0.826	0.493	7.951	31.67	0.533	29.295	1.081	116.666	35.072	0	0	20.274	0	28.416
			1909.31	30.278	1	0	16.517	0.825	0.488	7.868	31.56	0.527	29.191	1.081	116.668	35.04	0	0	20.015	0	28.134
			1910.31	30.278	1	0	16.299	0.824	0.483	7.789	31.46	0.522	29.098	1.081	116.67	35.007	0	0	19.771	0	27.872
			1911.31	30.121	1	0	16.072	0.825	0.478	7.713	31.329	0.517	28.992	1.081	116.654	34.998	0	0	19.482	0	27.617
			1912.31	30.121	1	0	15.876	0.827	0.474	7.649	31.208	0.512	28.896	1.08	116.591	35.037	0	0	19.209	0	27.463
			1913.31	27.832	1	0	15.722	0.828	0.471	7.593	31.137	0.508	28.85	1.079	116.529	35.077	0	0	18.987	0	27.421
			1914.31	25.439	1	0	15.593	0.831	0.467	7.539	31.113	0.504	28.827	1.079	116.517	35.098	0	0	18.773	0	27.401
			1915.31	25.439	1	0	15.6	0.838	0.468	7.556	31.073	0.506	28.784	1.08	116.462	35.144	0	0	18.622	0	27.369
			1916.31	22.266	1	0	15.607	0.845	0.47	7.574	31.032	0.507	28.74	1.08	116.406	35.191	0	0	18.475	0	27.335
			1917.31	23.775	1	0	15.566	0.85	0.469	7.561	31.02	0.507	28.699	1.081	116.336	35.237	0	0	18.305	0	27.309
			1918.31	23.775	1	0	15.514	0.856	0.468	7.542	31.01	0.506	28.659	1.082	116.267	35.283	0	0	18.124	0	27.285
			1919.31	25.439	1	0	15.554	0.861	0.468	7.544	31.092	0.507	28.663	1.085	116.188	35.318	0	0	18.059	0	27.343
			1920.31	24.607	1	0	15.611	0.864	0.47	7.573	31.093	0.51	28.619	1.086	116.16	35.32	0	0	18.066	0	27.242
			1921.31	24.607	1	0	15.67	0.867	0.471	7.604	31.091	0.513	28.574	1.088	116.132	35.323	0	0	18.075	0	27.137
			1922.31	24.607	1	0	15.58	0.867	0.469	7.565	31.074	0.51	28.563	1.088	116.158	35.301	0	0	17.968	0	27.072
			1923.31	18.104	1	0	15.506	0.867	0.467	7.535	31.047	0.508	28.561	1.087	116.17	35.289	0	0	17.892	0	27.049
			1924.31	16.491	1	0	15.447	0.866	0.466	7.522	30.979	0.506	28.552	1.085	116.178	35.288	0	0	17.833	0	27.026
			1925.31	16.491	1	0	15.356	0.867	0.463	7.46	31.054	0.502	28.609	1.085	116.151	35.32	0	0	17.717	0	27.212
			1926.31	16.491	1	0	15.303	0.867	0.459	7.409	31.16	0.499	28.697	1.086	116.142	35.342	0	0	17.656	0	27.453
			1927.31	17.74	1	0	15.243	0.867	0.456	7.354	31.271	0.495	28.788	1.086	116.139	35.363	0	0	17.588	0	27.697
			1928.31	19.197	1	0	15.183	0.867	0.453	7.298	31.385	0.492	28.881	1.087	116.137	35.385	0	0	17.519	0	27.946
			1929.31	19.197	1	0	15.158	0.867	0.451	7.266	31.473	0.489	28.987	1.086	116.132	35.383	0	0	17.488	0	28.181
			1930.31	25.595	1	0	15.178	0.867	0.45	7.259	31.547	0.488	29.083	1.085	116.115	35.38	0	0	17.508	0	28.393
			1931.31	25.595	1	0	15.2	0.867	0.45	7.252	31.621	0.487	29.179	1.084	116.094	35.378	0	0	17.531	0	28.603
			1932.31	22.006	1	0	15.188	0.869	0.451	7.279	31.489	0.488	29.133	1.081	116.075	35.387	0	0	17.474	0	28.512
			1933.31	22.006	1	0	15.117	0.869	0.451	7.268	31.387	0.486	29.094	1.079	116.065	35.39	0	0	17.391	0	28.431
			1934.31	24.191	1	0	15.007	0.869	0.449	7.24	31.28	0.483	29.051	1.077	116.06	35.392	0	0	17.264	0	28.337
			1935.31	31.422	1	0	14.896	0.868	0.446	7.195	31.239	0.48	29.033	1.076	116.058	35.39	0	0	17.165	0	28.295
			1936.31	31.422	1	0	14.801	0.866	0.444	7.158	31.196	0.477	29.01	1.075	116.055	35.387	0	0	17.085	0	28.242
			1937.31	26.012	1	0	14.565	0.863	0.436	7.039	31.21	0.469	29.039	1.075	116.07	35.349	0	0	16.876	0	28.249
			1938.31	25.804	1	0	14.531	0.864	0.436	7.034	31.158	0.469	28.997	1.075	116.041	35.368	0	0	16.824	0	28.186
			1939.31	25.804	1	0	14.531	0.864	0.436	7.034	31.158	0.469	28.997	1.075	116.041	35.368	0	0	16.824	0	28.186
			1940.31	25.335	1	0	14.441	0.863	0.436	7.039	30.945	0.469	28.818	1.074	115.911	35.431	0	0	16.724	0	27.884
			1941.31	24.763	1	0	14.335	0.863	0.436	7.031	30.751	0.468	28.652	1.073	115.811	35.474	0	0	16.62	0	27.576
			1942.31	24.763	1	0	14.234	0.861	0.435	7.016	30.593	0.467	28.517	1.073	115.758	35.467	0	0	16.538	0	27.255
			1943.31	24.711	1	0	14.095	0.859	0.433	6.987	30.417	0.465	28.365	1.072	115.705	35.459	0	0	16.412	0	26.891
			1944.31	24.711	1	0	14.093	0.858	0.435	7.02	30.266	0.466	28.298	1.07	115.593	35.479	0	0	16.426	0	26.769
			1945.31	24.815	1	0	13.987	0.853	0.433	6.987	30.166	0.462	28.287	1.066	115.525	35.471	0	0	16.406	0	26.74
			1946.31	24.815	1	0	13.852	0.847	0.43	6.941	30.061	0.458	28.268	1.063	115.458	35.464	0	0	16.352	0	26.692
			1947.31	22.734	1	0	13.79	0.842	0.43	6.932	29.952	0.456	28.242	1.061	115.391	35.457	0	0	16.384	0	26.626
			1948.31	21.069	1	0	13.728	0.836	0.429	6.923	29.843	0.454	28.215	1.058	115.324	35.45	0	0	16.416	0	26.559
			1949.31	21.069	1	0	13.451	0.83	0.423	6.823	29.651	0.446	28.155	1.053	115.298	35.431	0	0	16.216	0	26.398
			1950.31	21.069	1	0	13.089	0.823	0.412	6.649	29.589	0.432	28.248	1.047	115.271	35.411	0	0	15.907	0	26.596
			1951.31	18.832	1	0	12.748	0.816	0.402	6.477	29.567	0.418	28.387	1.042	115.245	35.392	0	0	15.62	0	26.899
			1952.31	18.832	1	0	12.618	0.814	0.398	6.416	29.539	0.414	28.401	1.04	115.194	35.395	0	0	15.502	0	26.939
			1953.31	17.688	1	0	12.53	0.811	0.395	6.366	29.553	0.41	28.478	1.038	115.092	35.39	0	0	15.445	0	27.115
			1954.31	17.688	1	0	12.38	0.807	0.389	6.281	29.582	0.403	28.598	1.034	114.959	35.378	0	0	15.347	0	27.376
			1955.31	15.711	1	0	12.419	0.806	0.391	6.307	29.552	0.404	28.617	1.033	114.888	35.381	0	0	15.411	0	27.427
			1956.31	15.711	1	0	12.393	0.804	0.391	6.301	29.515	0.403	28.612	1.032	114.774	35.376	0	0	15.416	0	27.411
			1957.31	16.335	1	0	12.402	0.802	0.392	6.324	29.42	0.404	28.549	1.031	114.66	35.372	0	0	15.464	0	27.26
			1958.31	16.335	1	0	12.41	0.8	0.394	6.348	29.327	0.405	28.486	1.03	114.547	35.367	0	0	15.512	0	27.11
			1959.31	22.422	1	0	12.484	0.801	0.397	6.409	29.222	0.409	28.407	1.029	114.498	35.334	0	0	15.583	0	26.872
			1960.31	22.422	1	0	12.559	0.802	0.401	6.47	29.12	0.412	28.332	1.028	114.449	35.302	0	0	15.655	0	26.639
			1961.31	21.121	1	0	12.599	0.801	0.403	6.503	29.064	0.414	28.288	1.027	114.447	35.251	0	0	15.73	0	26.453
			1962.31	21.121	1	0	12.639	0.8	0.405	6.535	29.01	0.416	28.246	1.027	114.445	35.2	0	0	15.807	0	26.268
			1963.31	21.121	1	0	12.664	0.8	0.406	6.553	28.99	0.417	28.257	1.026	114.433	35.156	0	0	15.823	0	26.219
			1964.31	14.567	1	0	12.717	0.801	0.408	6.587	28.963	0.419	28.258	1.025	114.417	35.112	0	0	15.875	0	26.145
			1965.31	14.567	1	0	12.72	0.8	0.408	6.578	29.006	0.418	28.323	1.024	114.38	35.079	0	0	15.89	0	26.244
			1966.31	14.775	1	0	12.747	0.8	0.408	6.583	29.043	0.418	28.383	1.023	114.342	35.047	0	0	15.935	0	26.333
			1967.31	14.775	1	0	12.794	0.799	0.41	6.611	29.028	0.419	28.4	1.022	114.296	35.03	0	0	16.003	0	26.344
			1968.31	21.069	1	0	12.841	0.799	0.412	6.638	29.014	0.42	28.417	1.021	114.25	35.014	0	0	16.071	0	26.358
			1969.31	22.838	1	0	12.918	0.801	0.415	6.701	28.918	0.423	28.376	1.019	114.192	35.026	0	0	16.135	0	26.28
			1970.31	22.838	1	0	12.952	0.8	0.418	6.741	28.82	0.425	28.318	1.018	114.108	35.037	0	0	16.187	0	26.163
			1971.31	24.711	1	0	13.14	0.805	0.423	6.824	28.899	0.43	28.446	1.016	114.145	35.026	0	0	16.32	0	26.436
			1972.31	27.104	1	0	13.291	0.804	0.425	6.862	29.063	0.432	28.609	1.016	114.199	34.97	0	0	16.536	0	26.724
			1973.31	27.104	1	0	13.454	0.802	0.428	6.911	29.209	0.435	28.754	1.016	114.252	34.914	0	0	16.768	0	26.966
			1974.31	30.85	1	0	13.621	0.801	0.431	6.959	29.363	0.438	28.907	1.016	114.305	34.859	0	0	17.007	0	27.223
			1975.31	30.85	1	0	13.642	0.801	0.431	6.959	29.408	0.439	28.928	1.017	114.357	34.814	0	0	17.03	0	27.197
			1976.31	28.041	1	0	13.68	0.798	0.43	6.94	29.56	0.438	29.023	1.019	114.47	34.716	0	0	17.143	0	27.251
			1977.31	28.041	1	0	13.756	0.795	0.43	6.94	29.719	0.439	29.126	1.02	114.583	34.617	0	0	17.305	0	27.321
			1978.31	24.503	1	0	13.834	0.792	0.43	6.939	29.881	0.44	29.231	1.022	114.696	34.519	0	0	17.47	0	27.396
			1979.31	24.503	1	0	13.965	0.791	0.432	6.975	30.005	0.443	29.268	1.025	114.787	34.454	0	0	17.657	0	27.37
			1980.31	20.185	1	0	14.238	0.791	0.438	7.067	30.197	0.45	29.373	1.028	114.847	34.414	0	0	17.988	0	27.535
			1981.31	21.59	1	0	14.521	0.792	0.444	7.158	30.406	0.457	29.496	1.031	114.907	34.373	0	0	18.332	0	27.737
			1982.31	21.59	1	0	14.779	0.793	0.448	7.233	30.626	0.463	29.641	1.033	114.935	34.339	0	0	18.643	0	28.001
			1983.31	21.59	1	0	15.06	0.793	0.454	7.316	30.861	0.47	29.801	1.036	114.964	34.306	0	0	18.983	0	28.291
			1984.31	23.931	1	0	15.158	0.793	0.455	7.333	30.986	0.472	29.85	1.038	115.024	34.272	0	0	19.117	0	28.343
			1985.31	22.838	1	0	15.206	0.788	0.454	7.316	31.143	0.472	29.936	1.04	115.192	34.162	0	0	19.3	0	28.348
			1986.31	22.838	1	0	15.206	0.788	0.454	7.316	31.143	0.472	29.936	1.04	115.192	34.162	0	0	19.3	0	28.348
			1987.31	19.561	1	0	15.162	0.785	0.452	7.288	31.162	0.47	29.985	1.039	115.262	34.128	0	0	19.311	0	28.401
			1988.31	21.173	1	0	15.116	0.784	0.45	7.262	31.177	0.468	30.008	1.039	115.274	34.143	0	0	19.273	0	28.476
			1989.31	21.173	1	0	15.068	0.783	0.449	7.234	31.192	0.466	30.032	1.039	115.286	34.157	0	0	19.231	0	28.552
			1990.31	20.601	1	0	14.809	0.773	0.44	7.09	31.25	0.457	30.065	1.039	115.211	34.222	0	0	19.152	0	28.741
			1991.31	21.069	1	0	14.68	0.771	0.436	7.033	31.221	0.453	30.063	1.039	115.13	34.277	0	0	19.052	0	28.831
			1992.31	21.069	1	0	14.553	0.768	0.432	6.976	31.195	0.449	30.064	1.038	115.048	34.332	0	0	18.953	0	28.926
			1993.31	24.607	1	0	14.539	0.765	0.431	6.958	31.236	0.448	30.058	1.039	114.974	34.375	0	0	18.999	0	28.988
			1994.31	23.41	1	0	14.56	0.763	0.431	6.959	31.268	0.449	30.04	1.041	114.899	34.418	0	0	19.09	0	29.022
			1995.31	23.41	1	0	14.762	0.763	0.438	7.069	31.21	0.459	29.77	1.048	114.849	34.426	0	0	19.338	0	28.457
			1996.31	22.058	1	0	14.955	0.764	0.445	7.184	31.113	0.47	29.459	1.056	114.799	34.433	0	0	19.574	0	27.791
			1997.31	22.734	1	0	15.152	0.765	0.453	7.299	31.029	0.481	29.172	1.064	114.748	34.44	0	0	19.814	0	27.163
[truncated: 1,564 more rows]
