# Supplementary material for: Handcycling with concurrent lower body low-frequency electromyostimulation significantly increases acute oxygen uptake: implications for rehabilitation and prevention
Source: PeerJ. 2022 May 18;10:e13333. doi: 10.7717/peerj.13333 (PMC9123886; doi:10.7717/peerj.13333)
Supplement: Supplemental Information 1 — Raw data for each participant (load, heart rate, spirometric data) and R-Scripts for data processing (as described in the material & method section under “Data aquisition”), and EMS intensity and blood lactate concentration. [file peerj-10-13333-s001.zip › raw_data/SPIROMETRIC_DATA/EMS_Pilot_11.xlsx]

## Sheet: EMS_Pilot_11_16.04.2021
Name	Rappelt		Zeit	%VO2	Geschw.	Steig.	VE	VT	VO2	VO2/kg	VE/VO2	VCO2	VE/VCO2	RER	PETO2	PETCO2	O2Puls	HR	BF	P(A-a)O2	VD/VT
Vorname	Ludwig		min:sec		km/h	%	l/min	l	l/min	ml/(kg*min)	l/l	l/min	l/l		mmHg	mmHg	ml/beat	b/min	1/min	mmHg	%
Id-Nr.	RapLud270597		0.722	28.953	0	0	14.638	0.941	0.534	4.526	25.775	0.479	28.725	0.897	109.319	35.932	0	0	15.547	0	28.36
Geburtsdatum (TT.MM.JJJJ)			1.722	36.024	0	0	14.843	0.952	0.541	4.589	25.801	0.486	28.734	0.898	109.36	35.947	0	0	15.589	0	28.386
Größe (cm)			2.722	41.369	0	0	15.027	0.962	0.548	4.644	25.825	0.492	28.745	0.898	109.397	35.961	0	0	15.627	0	28.413
Gewicht (kg)	118		3.722	41.369	0	0	15.13	0.97	0.551	4.672	25.862	0.495	28.774	0.899	109.43	35.973	0	0	15.596	0	28.483
Geschlecht	männl.		4.722	25.891	0	0	15.222	0.978	0.554	4.696	25.894	0.498	28.799	0.899	109.459	35.984	0	0	15.569	0	28.543
Datum			5.722	21.381	0	0	15.305	0.985	0.557	4.719	25.923	0.501	28.821	0.899	109.486	35.994	0	0	15.545	0	28.596
Messzeit			6.722	21.381	0	0	15.42	1.003	0.56	4.742	26.021	0.505	28.857	0.902	109.51	36.04	0	0	15.372	0	28.713
modality	CON-EMS		7.722	22.828	0	0	15.522	1.02	0.562	4.762	26.106	0.508	28.885	0.904	109.532	36.081	0	0	15.217	0	28.808
			8.722	22.828	0	0	15.59	1.036	0.563	4.775	26.174	0.51	28.902	0.906	109.552	36.119	0	0	15.055	0	28.875
			9.722	22.828	0	0	15.652	1.05	0.565	4.786	26.234	0.512	28.915	0.907	109.571	36.154	0	0	14.909	0	28.929
			10.723	17.149	0	0	15.707	1.063	0.566	4.797	26.287	0.514	28.924	0.909	109.588	36.186	0	0	14.776	0	28.973
			11.722	17.149	0	0	15.692	1.075	0.565	4.785	26.344	0.514	28.936	0.91	109.593	36.23	0	0	14.601	0	29.043
			12.722	33.908	0	0	15.678	1.086	0.563	4.774	26.397	0.514	28.946	0.912	109.598	36.27	0	0	14.442	0	29.108
			13.722	33.908	0	0	15.749	1.096	0.565	4.784	26.469	0.516	28.977	0.913	109.602	36.307	0	0	14.373	0	29.215
			14.722	44.32	0	0	15.814	1.105	0.566	4.795	26.535	0.518	29.004	0.915	109.606	36.342	0	0	14.31	0	29.311
			15.722	44.32	0	0	15.665	1.094	0.559	4.737	26.59	0.511	29.069	0.915	109.642	36.313	0	0	14.32	0	29.437
			16.722	36.581	0	0	15.422	1.076	0.548	4.647	26.66	0.502	29.148	0.915	109.647	36.292	0	0	14.336	0	29.62
			17.723	36.581	0	0	15.051	1.058	0.533	4.518	26.738	0.488	29.233	0.915	109.652	36.27	0	0	14.232	0	29.817
			18.723	33.908	0	0	14.686	1.039	0.518	4.388	26.831	0.474	29.335	0.915	109.657	36.248	0	0	14.129	0	30.047
			19.722	33.908	0	0	14.686	1.039	0.518	4.388	26.831	0.474	29.335	0.915	109.657	36.248	0	0	14.129	0	30.047
			20.723	33.908	0	0	14.762	1.056	0.524	4.438	26.694	0.477	29.312	0.911	109.316	36.392	0	0	13.985	0	30.193
			21.723	34.242	0	0	14.817	1.064	0.527	4.468	26.622	0.479	29.29	0.909	109.146	36.464	0	0	13.93	0	30.244
			22.723	34.242	0	0	14.847	1.072	0.53	4.492	26.549	0.482	29.219	0.909	109.062	36.505	0	0	13.853	0	30.135
			23.723	33.24	0	0	14.877	1.08	0.533	4.515	26.477	0.484	29.148	0.908	108.978	36.546	0	0	13.777	0	30.026
			24.723	33.24	0	0	14.906	1.088	0.535	4.538	26.404	0.486	29.077	0.908	108.894	36.587	0	0	13.702	0	29.915
			25.723	33.24	0	0	14.729	1.088	0.532	4.507	26.271	0.482	28.961	0.907	108.707	36.662	0	0	13.54	0	29.776
			26.723	29.398	0	0	14.958	1.117	0.543	4.602	26.165	0.493	28.829	0.908	108.597	36.754	0	0	13.395	0	29.56
			27.723	29.398	0	0	14.714	1.107	0.536	4.544	26.054	0.486	28.716	0.907	108.419	36.826	0	0	13.292	0	29.443
			28.723	33.407	0	0	14.473	1.097	0.529	4.486	25.947	0.48	28.608	0.907	108.242	36.898	0	0	13.191	0	29.335
			29.723	33.407	0	0	14.111	1.087	0.516	4.375	25.925	0.468	28.588	0.907	108.064	36.97	0	0	12.976	0	29.43
			30.723	18.318	0	0	13.849	1.077	0.507	4.296	25.9	0.459	28.623	0.905	107.798	37.071	0	0	12.854	0	29.694
			31.723	18.318	0	0	13.673	1.076	0.502	4.256	25.807	0.453	28.607	0.902	107.479	37.191	0	0	12.706	0	29.853
			32.723	15.868	1	0	13.662	1.076	0.504	4.274	25.682	0.454	28.557	0.899	107.252	37.275	0	0	12.696	0	29.871
			33.723	15.868	1	0	13.538	1.075	0.501	4.249	25.595	0.449	28.555	0.896	106.943	37.391	0	0	12.596	0	30.054
			34.723	28.508	1	0	13.347	1.072	0.496	4.206	25.486	0.443	28.541	0.893	106.522	37.551	0	0	12.452	0	30.281
			35.723	28.508	1	0	13.407	1.079	0.5	4.241	25.396	0.446	28.507	0.891	106.396	37.581	0	0	12.43	0	30.236
			36.723	27.394	1	0	13.372	1.084	0.501	4.246	25.311	0.445	28.492	0.888	106.156	37.655	0	0	12.339	0	30.308
			37.723	27.394	1	0	13.336	1.08	0.503	4.262	25.145	0.445	28.442	0.884	105.917	37.704	0	0	12.345	0	30.277
			38.723	27.394	1	0	13.3	1.077	0.505	4.277	24.98	0.444	28.391	0.88	105.678	37.753	0	0	12.352	0	30.246
			39.723	27.394	1	0	13.14	1.055	0.501	4.245	24.84	0.439	28.365	0.876	105.458	37.771	0	0	12.452	0	30.26
			40.723	23.441	1	0	13.014	1.044	0.498	4.218	24.745	0.435	28.346	0.873	105.306	37.798	0	0	12.463	0	30.28
			41.723	23.441	1	0	12.845	1.022	0.494	4.185	24.588	0.429	28.309	0.869	105.078	37.817	0	0	12.569	0	30.267
			42.723	22.494	1	0	12.664	1	0.49	4.153	24.397	0.424	28.225	0.864	104.86	37.824	0	0	12.662	0	30.129
			43.723	22.494	1	0	12.481	0.978	0.486	4.121	24.197	0.418	28.133	0.86	104.642	37.831	0	0	12.756	0	29.969
			44.723	22.494	1	0	12.238	0.957	0.48	4.069	23.999	0.411	28.059	0.855	104.423	37.838	0	0	12.794	0	29.847
			45.723	28.73	1	0	12.266	0.96	0.485	4.11	23.815	0.413	27.969	0.851	104.227	37.853	0	0	12.783	0	29.659
			46.723	28.73	1	0	12.529	0.988	0.499	4.228	23.689	0.425	27.841	0.851	103.949	37.973	0	0	12.675	0	29.495
			47.723	31.514	1	0	12.796	1.017	0.513	4.35	23.555	0.437	27.699	0.85	103.67	38.093	0	0	12.577	0	29.296
			48.723	31.514	1	0	13.111	1.046	0.529	4.485	23.448	0.45	27.584	0.85	103.392	38.213	0	0	12.531	0	29.151
			49.723	31.514	1	0	13.423	1.075	0.545	4.619	23.344	0.463	27.47	0.85	103.114	38.333	0	0	12.484	0	29.006
			50.723	34.799	1	0	13.469	1.089	0.548	4.643	23.32	0.466	27.418	0.851	103.145	38.342	0	0	12.366	0	28.867
			51.723	34.799	1	0	13.515	1.103	0.551	4.667	23.294	0.469	27.365	0.851	103.176	38.352	0	0	12.249	0	28.722
			52.723	37.472	1	0	13.552	1.117	0.553	4.69	23.263	0.471	27.308	0.852	103.207	38.361	0	0	12.128	0	28.565
			53.723	37.472	1	0	13.589	1.131	0.556	4.712	23.23	0.474	27.249	0.853	103.239	38.371	0	0	12.01	0	28.404
			54.723	26.67	1	0	13.624	1.146	0.559	4.734	23.197	0.477	27.189	0.853	103.27	38.381	0	0	11.894	0	28.239
			55.724	26.67	1	0	13.801	1.171	0.566	4.795	23.227	0.484	27.168	0.855	103.445	38.342	0	0	11.79	0	28.061
			56.724	23.107	1	0	13.943	1.182	0.57	4.833	23.291	0.488	27.207	0.856	103.589	38.294	0	0	11.8	0	28.051
			57.724	23.107	1	0	14.105	1.193	0.575	4.875	23.37	0.493	27.261	0.857	103.733	38.246	0	0	11.827	0	28.08
			58.724	23.107	1	0	14.267	1.204	0.58	4.916	23.449	0.498	27.317	0.858	103.877	38.198	0	0	11.854	0	28.11
			59.724	41.592	1	0	14.431	1.215	0.585	4.958	23.528	0.503	27.372	0.86	104.02	38.15	0	0	11.881	0	28.139
			60.724	41.592	1	0	14.53	1.219	0.588	4.982	23.578	0.507	27.335	0.863	104.2	38.107	0	0	11.917	0	27.964
			61.724	42.372	1	0	14.715	1.224	0.595	5.045	23.589	0.515	27.243	0.866	104.38	38.064	0	0	12.023	0	27.653
			62.724	42.372	1	0	14.857	1.229	0.601	5.093	23.596	0.522	27.145	0.869	104.56	38.021	0	0	12.093	0	27.326
			63.724	42.372	1	0	14.89	1.216	0.599	5.077	23.713	0.522	27.202	0.872	104.862	37.87	0	0	12.241	0	27.251
			64.724	33.24	1	0	14.924	1.204	0.597	5.06	23.831	0.522	27.259	0.874	105.164	37.719	0	0	12.392	0	27.178
			65.724	33.24	1	0	14.807	1.185	0.589	4.995	23.934	0.516	27.318	0.876	105.395	37.611	0	0	12.491	0	27.197
			66.724	31.793	1	0	14.688	1.167	0.582	4.93	24.037	0.511	27.373	0.878	105.625	37.503	0	0	12.591	0	27.207
			67.724	31.793	1	0	14.531	1.148	0.572	4.851	24.145	0.504	27.429	0.88	105.855	37.395	0	0	12.66	0	27.218
			68.724	31.793	1	0	14.371	1.129	0.563	4.772	24.254	0.497	27.483	0.883	106.085	37.287	0	0	12.731	0	27.221
			69.724	31.793	1	0	14.347	1.129	0.56	4.748	24.336	0.496	27.508	0.885	106.296	37.21	0	0	12.713	0	27.155
			70.724	30.957	1	0	14.384	1.154	0.56	4.743	24.452	0.497	27.545	0.888	106.377	37.235	0	0	12.468	0	27.221
			71.724	30.957	1	0	14.487	1.192	0.562	4.761	24.578	0.501	27.543	0.892	106.558	37.249	0	0	12.155	0	27.135
			72.724	30.735	1	0	14.683	1.23	0.567	4.805	24.717	0.508	27.561	0.897	106.739	37.263	0	0	11.937	0	27.095
			73.724	30.735	1	0	14.872	1.268	0.572	4.85	24.841	0.516	27.565	0.901	106.92	37.277	0	0	11.726	0	27.015
			74.724	30.735	1	0	15.007	1.286	0.577	4.894	24.855	0.521	27.527	0.903	107.045	37.268	0	0	11.665	0	26.851
			75.724	33.519	1	0	14.959	1.301	0.572	4.846	25.032	0.519	27.583	0.907	107.21	37.275	0	0	11.496	0	26.958
			76.724	40.98	1	0	14.606	1.272	0.556	4.714	25.103	0.507	27.561	0.911	107.63	37.147	0	0	11.48	0	26.774
			77.724	40.98	1	0	14.375	1.255	0.545	4.62	25.193	0.498	27.575	0.914	107.895	37.075	0	0	11.451	0	26.735
			78.724	28.34	1	0	14.132	1.238	0.534	4.523	25.282	0.489	27.586	0.916	108.159	37.003	0	0	11.413	0	26.692
			79.724	28.34	1	0	13.89	1.221	0.522	4.426	25.378	0.48	27.601	0.919	108.424	36.931	0	0	11.375	0	26.657
			80.724	21.937	1	0	13.858	1.218	0.52	4.405	25.437	0.479	27.625	0.921	108.505	36.898	0	0	11.378	0	26.669
			81.724	21.937	1	0	13.715	1.205	0.513	4.351	25.475	0.474	27.616	0.922	108.707	36.819	0	0	11.38	0	26.548
			82.724	21.937	1	0	13.447	1.18	0.501	4.25	25.543	0.463	27.667	0.923	108.812	36.745	0	0	11.4	0	26.621
			83.724	21.937	1	0	13.178	1.154	0.49	4.149	25.612	0.452	27.718	0.924	108.918	36.671	0	0	11.42	0	26.694
			84.724	21.937	1	0	12.921	1.128	0.478	4.05	25.696	0.442	27.785	0.925	109.023	36.596	0	0	11.451	0	26.803
			85.724	30.178	1	0	12.661	1.103	0.466	3.951	25.781	0.432	27.852	0.926	109.129	36.522	0	0	11.482	0	26.91
			86.724	30.178	1	0	12.387	1.074	0.455	3.856	25.807	0.421	27.878	0.926	109.187	36.462	0	0	11.536	0	26.947
			87.724	32.182	1	0	12.183	1.05	0.448	3.795	25.756	0.414	27.874	0.924	109.107	36.452	0	0	11.602	0	26.982
			88.724	32.182	1	0	11.996	1.026	0.441	3.739	25.703	0.407	27.874	0.922	109.028	36.443	0	0	11.688	0	27.022
			89.725	32.182	1	0	11.611	0.979	0.428	3.628	25.571	0.393	27.85	0.918	108.87	36.424	0	0	11.862	0	27.043
			90.725	23.218	1	0	11.464	0.961	0.422	3.572	25.615	0.386	27.958	0.916	108.695	36.431	0	0	11.924	0	27.352
			91.724	23.218	1	0	11.464	0.961	0.422	3.572	25.615	0.386	27.958	0.916	108.695	36.431	0	0	11.924	0	27.352
			92.724	23.218	1	0	11.25	0.944	0.41	3.478	25.784	0.375	28.205	0.914	108.52	36.438	0	0	11.917	0	27.983
			93.724	22.606	1	0	10.986	0.927	0.397	3.368	25.973	0.363	28.468	0.912	108.345	36.445	0	0	11.855	0	28.637
			94.724	22.606	1	0	10.856	0.926	0.392	3.322	26.022	0.357	28.566	0.911	108.047	36.56	0	0	11.722	0	29.047
			95.725	22.606	1	0	10.792	0.939	0.392	3.323	25.881	0.355	28.591	0.905	107.503	36.793	0	0	11.492	0	29.453
			96.725	11.915	1	0	10.854	0.953	0.398	3.371	25.685	0.358	28.506	0.901	107.256	36.91	0	0	11.393	0	29.423
			97.725	11.915	1	0	10.952	0.966	0.405	3.436	25.446	0.364	28.379	0.897	107.009	37.028	0	0	11.334	0	29.295
			98.725	12.249	1	0	11.048	0.98	0.413	3.501	25.214	0.369	28.252	0.892	106.762	37.145	0	0	11.275	0	29.166
			99.725	12.249	1	0	11.151	0.992	0.421	3.564	25.017	0.374	28.129	0.889	106.611	37.22	0	0	11.246	0	28.977
			100.725	12.249	1	0	11.06	0.964	0.423	3.585	24.622	0.374	27.884	0.883	106.484	37.203	0	0	11.478	0	28.43
			101.725	18.986	1	0	10.955	0.935	0.425	3.602	24.234	0.373	27.64	0.877	106.357	37.186	0	0	11.711	0	27.875
			102.725	19.766	1	0	10.813	0.907	0.426	3.608	23.83	0.371	27.382	0.87	106.229	37.169	0	0	11.915	0	27.279
			103.725	19.766	1	0	10.665	0.879	0.426	3.614	23.414	0.368	27.107	0.864	106.102	37.153	0	0	12.127	0	26.627
			104.725	19.766	1	0	10.771	0.885	0.432	3.662	23.351	0.373	27.068	0.863	106.066	37.163	0	0	12.164	0	26.536
			105.725	22.494	1	0	10.598	0.862	0.431	3.649	23.017	0.369	26.842	0.857	105.999	37.131	0	0	12.291	0	25.961
			106.725	22.494	1	0	10.663	0.868	0.435	3.685	22.942	0.371	26.899	0.853	105.62	37.232	0	0	12.281	0	26.258
			107.725	19.209	1	0	10.742	0.877	0.439	3.718	22.918	0.373	26.938	0.851	105.443	37.28	0	0	12.253	0	26.417
			108.725	19.209	1	0	10.832	0.885	0.443	3.755	22.899	0.376	26.975	0.849	105.265	37.328	0	0	12.238	0	26.574
			109.725	19.209	1	0	10.921	0.894	0.447	3.792	22.878	0.379	27.012	0.847	105.088	37.376	0	0	12.222	0	26.728
			110.725	31.347	1	0	10.939	0.896	0.447	3.788	22.946	0.379	27.077	0.847	105.168	37.349	0	0	12.216	0	26.843
			111.725	31.347	1	0	10.969	0.896	0.448	3.795	22.965	0.379	27.165	0.845	105.024	37.382	0	0	12.24	0	27.11
			112.725	34.799	1	0	11.125	0.909	0.454	3.847	23	0.384	27.205	0.845	104.973	37.409	0	0	12.236	0	27.231
			113.725	34.799	1	0	11.301	0.921	0.462	3.914	22.979	0.39	27.195	0.845	104.834	37.467	0	0	12.268	0	27.276
			114.725	34.354	1	0	11.452	0.935	0.468	3.966	23.002	0.395	27.22	0.845	104.781	37.496	0	0	12.251	0	27.359
			115.725	34.354	1	0	11.602	0.948	0.474	4.018	23.022	0.401	27.243	0.845	104.728	37.524	0	0	12.234	0	27.437
			116.725	33.407	1	0	11.83	0.968	0.484	4.103	23.018	0.409	27.246	0.845	104.647	37.594	0	0	12.222	0	27.517
			117.725	33.407	1	0	11.982	0.982	0.49	4.154	23.049	0.414	27.259	0.846	104.702	37.613	0	0	12.197	0	27.549
			118.725	33.407	1	0	12.117	0.997	0.496	4.201	23.069	0.42	27.259	0.846	104.757	37.632	0	0	12.155	0	27.55
			119.725	33.407	1	0	12.246	1.011	0.501	4.246	23.087	0.424	27.256	0.847	104.812	37.651	0	0	12.11	0	27.542
			120.725	29.565	1	0	12.375	1.026	0.506	4.291	23.103	0.429	27.25	0.848	104.867	37.671	0	0	12.064	0	27.528
			121.725	29.565	1	0	12.447	1.04	0.51	4.323	23.088	0.432	27.235	0.848	105.071	37.639	0	0	11.963	0	27.406
			122.725	29.844	1	0	12.516	1.057	0.514	4.353	23.075	0.436	27.199	0.848	105.296	37.589	0	0	11.841	0	27.198
			123.725	29.844	1	0	12.64	1.073	0.519	4.4	23.075	0.441	27.181	0.849	105.522	37.539	0	0	11.775	0	27.029
			124.725	29.844	1	0	12.78	1.09	0.525	4.453	23.075	0.446	27.163	0.85	105.747	37.488	0	0	11.726	0	26.859
			125.725	24.053	1	0	12.92	1.106	0.532	4.505	23.073	0.452	27.143	0.85	105.973	37.438	0	0	11.678	0	26.683
			126.725	24.053	1	0	12.937	1.109	0.531	4.496	23.154	0.452	27.178	0.852	106.148	37.385	0	0	11.67	0	26.679
			127.725	22.494	1	0	12.941	1.107	0.528	4.477	23.261	0.451	27.218	0.855	106.268	37.349	0	0	11.687	0	26.721
			128.725	22.494	1	0	12.846	1.105	0.519	4.398	23.499	0.446	27.319	0.86	106.508	37.277	0	0	11.627	0	26.861
			129.726	22.494	1	0	12.78	1.105	0.514	4.359	23.589	0.443	27.359	0.862	106.532	37.284	0	0	11.561	0	26.97
			130.726	29.009	1	0	12.582	1.083	0.499	4.232	23.893	0.432	27.612	0.865	106.755	37.109	0	0	11.613	0	27.359
			131.726	29.009	1	0	12.447	1.061	0.486	4.121	24.244	0.423	27.898	0.869	106.978	36.934	0	0	11.727	0	27.816
			132.726	29.009	1	0	12.31	1.039	0.473	4.011	24.609	0.413	28.191	0.873	107.201	36.759	0	0	11.843	0	28.274
			133.725	28.675	1	0	12.169	1.017	0.46	3.9	24.988	0.404	28.49	0.877	107.424	36.584	0	0	11.962	0	28.734
			134.726	28.675	1	0	12.241	1.026	0.462	3.914	25.058	0.406	28.507	0.879	107.587	36.512	0	0	11.936	0	28.637
			135.726	28.675	1	0	12.35	1.03	0.466	3.947	25.074	0.41	28.496	0.88	107.692	36.457	0	0	11.994	0	28.512
			136.726	28.452	1	0	12.45	1.034	0.469	3.976	25.099	0.413	28.497	0.881	107.798	36.402	0	0	12.043	0	28.414
			137.726	28.452	1	0	12.546	1.038	0.472	4.003	25.126	0.416	28.501	0.882	107.903	36.347	0	0	12.088	0	28.323
			138.726	29.565	1	0	12.644	1.042	0.476	4.031	25.154	0.42	28.506	0.882	108.009	36.292	0	0	12.134	0	28.235
			139.726	29.565	1	0	12.741	1.046	0.479	4.058	25.183	0.423	28.514	0.883	108.114	36.236	0	0	12.18	0	28.151
			140.726	29.565	1	0	12.707	1.051	0.477	4.045	25.204	0.422	28.478	0.885	108.146	36.28	0	0	12.096	0	28.129
			141.726	27.505	1	0	12.674	1.055	0.476	4.032	25.226	0.422	28.443	0.887	108.177	36.323	0	0	12.013	0	28.108
			142.726	27.505	1	0	12.659	1.059	0.475	4.024	25.25	0.422	28.413	0.889	108.208	36.366	0	0	11.95	0	28.099
			143.726	26.614	1	0	12.645	1.064	0.474	4.017	25.274	0.422	28.383	0.89	108.239	36.409	0	0	11.887	0	28.091
			144.726	26.614	1	0	12.567	1.065	0.471	3.991	25.284	0.42	28.365	0.891	108.248	36.455	0	0	11.804	0	28.124
			145.726	9.41	1	0	12.631	1.068	0.473	4.01	25.298	0.422	28.354	0.892	108.27	36.452	0	0	11.824	0	28.084
			146.726	11.581	1	0	12.377	1.053	0.462	3.913	25.384	0.413	28.387	0.894	108.266	36.483	0	0	11.75	0	28.247
			147.726	11.581	1	0	12.2	1.038	0.453	3.841	25.462	0.406	28.437	0.895	108.255	36.469	0	0	11.755	0	28.377
			148.726	11.581	1	0	11.996	1.019	0.443	3.751	25.615	0.398	28.514	0.898	108.294	36.412	0	0	11.778	0	28.505
			149.726	36.136	1	0	11.849	1.007	0.437	3.701	25.624	0.392	28.542	0.898	108.231	36.442	0	0	11.769	0	28.643
			150.726	36.136	1	0	11.816	1.002	0.434	3.679	25.7	0.391	28.569	0.9	108.282	36.397	0	0	11.787	0	28.642
			151.726	35.245	1	0	11.712	0.983	0.431	3.655	25.607	0.387	28.545	0.897	107.944	36.507	0	0	11.919	0	28.807
			152.726	35.245	1	0	11.674	0.976	0.429	3.633	25.673	0.385	28.588	0.898	107.963	36.483	0	0	11.965	0	28.881
			153.726	35.245	1	0	11.594	0.961	0.426	3.607	25.653	0.382	28.603	0.897	107.793	36.536	0	0	12.059	0	29.029
			154.726	35.245	1	0	11.496	0.947	0.422	3.576	25.633	0.378	28.617	0.896	107.623	36.589	0	0	12.137	0	29.171
			155.726	21.436	1	0	11.366	0.929	0.416	3.529	25.648	0.372	28.688	0.894	107.472	36.577	0	0	12.232	0	29.345
			156.726	21.436	1	0	11.233	0.911	0.411	3.482	25.658	0.367	28.756	0.892	107.321	36.565	0	0	12.328	0	29.508
			157.726	21.047	1	0	11.131	0.897	0.407	3.45	25.634	0.362	28.827	0.889	107.225	36.536	0	0	12.412	0	29.643
			158.726	21.047	1	0	11.026	0.882	0.403	3.418	25.605	0.357	28.896	0.886	107.129	36.508	0	0	12.497	0	29.772
			159.726	21.047	1	0	10.934	0.866	0.4	3.389	25.572	0.353	28.94	0.884	106.997	36.476	0	0	12.625	0	29.84
			160.727	21.047	1	0	10.886	0.856	0.402	3.411	25.279	0.353	28.821	0.877	106.534	36.596	0	0	12.714	0	29.78
			161.726	14.532	1	0	10.886	0.856	0.402	3.411	25.279	0.353	28.821	0.877	106.534	36.596	0	0	12.714	0	29.78
			162.726	14.532	1	0	10.879	0.863	0.407	3.45	24.991	0.355	28.64	0.873	106.203	36.747	0	0	12.612	0	29.606
			163.726	14.532	1	0	10.873	0.869	0.412	3.489	24.71	0.357	28.462	0.868	105.872	36.898	0	0	12.512	0	29.434
			164.726	14.532	1	0	11.045	0.898	0.426	3.606	24.337	0.366	28.257	0.861	105.522	37.107	0	0	12.306	0	29.257
			165.727	23.998	1	0	10.915	0.894	0.424	3.591	24.143	0.361	28.345	0.852	104.941	37.318	0	0	12.21	0	29.791
			166.726	23.998	1	0	10.915	0.894	0.424	3.591	24.143	0.361	28.345	0.852	104.941	37.318	0	0	12.21	0	29.791
			167.727	23.441	1	0	10.678	0.89	0.417	3.536	23.978	0.352	28.448	0.843	104.361	37.529	0	0	11.993	0	30.349
			168.727	23.441	1	0	10.562	0.889	0.414	3.509	23.901	0.347	28.51	0.838	104.071	37.635	0	0	11.888	0	30.649
			169.727	20.323	1	0	10.449	0.887	0.411	3.482	23.827	0.343	28.579	0.834	103.781	37.74	0	0	11.784	0	30.962
			170.727	20.323	1	0	10.5	0.892	0.416	3.524	23.663	0.345	28.549	0.829	103.536	37.762	0	0	11.766	0	30.923
			171.727	21.158	1	0	10.497	0.902	0.419	3.549	23.511	0.346	28.466	0.826	103.325	37.793	0	0	11.635	0	30.775
			172.727	21.158	1	0	10.503	0.912	0.422	3.575	23.365	0.347	28.387	0.823	103.114	37.824	0	0	11.516	0	30.633
			173.727	20.991	1	0	10.566	0.922	0.427	3.619	23.24	0.35	28.33	0.82	102.903	37.855	0	0	11.462	0	30.541
			174.727	20.991	1	0	10.629	0.932	0.432	3.662	23.116	0.353	28.273	0.818	102.692	37.887	0	0	11.409	0	30.446
			175.727	19.265	1	0	10.689	0.946	0.435	3.69	23.098	0.356	28.236	0.818	102.675	37.915	0	0	11.298	0	30.384
			176.727	19.265	1	0	10.848	0.953	0.446	3.777	22.908	0.363	28.108	0.815	102.332	37.958	0	0	11.382	0	30.15
			177.727	19.265	1	0	11.006	0.965	0.454	3.849	22.827	0.37	28.007	0.815	102.183	37.999	0	0	11.408	0	29.962
			178.727	34.688	1	0	11.167	0.976	0.463	3.922	22.748	0.377	27.911	0.815	102.035	38.04	0	0	11.437	0	29.783
			179.727	34.688	1	0	11.33	0.988	0.471	3.995	22.674	0.384	27.82	0.815	101.886	38.081	0	0	11.467	0	29.615
			180.727	34.688	1	0	11.366	0.989	0.473	4.008	22.673	0.386	27.787	0.816	101.886	38.096	0	0	11.496	0	29.56
			181.727	29.844	1	0	11.59	1.018	0.484	4.102	22.626	0.396	27.687	0.817	101.941	38.021	0	0	11.389	0	29.153
			182.727	29.844	1	0	11.756	1.03	0.492	4.167	22.607	0.403	27.592	0.819	102.016	37.994	0	0	11.412	0	28.861
			183.727	29.844	1	0	11.956	1.051	0.501	4.25	22.572	0.412	27.493	0.821	102.081	37.943	0	0	11.377	0	28.501
			184.727	29.844	1	0	12.094	1.072	0.508	4.304	22.57	0.418	27.448	0.822	102.146	37.892	0	0	11.285	0	28.265
			185.727	29.844	1	0	12.171	1.086	0.513	4.344	22.52	0.422	27.372	0.823	102.123	37.927	0	0	11.211	0	28.102
			186.727	26.28	1	0	12.414	1.12	0.524	4.442	22.5	0.433	27.237	0.826	102.239	37.915	0	0	11.081	0	27.669
			187.727	26.28	1	0	12.557	1.145	0.532	4.507	22.456	0.44	27.125	0.828	102.285	37.927	0	0	10.971	0	27.347
			188.727	29.621	1	0	12.744	1.184	0.538	4.561	22.558	0.447	27.139	0.831	102.512	37.904	0	0	10.759	0	27.238
			189.727	29.621	1	0	12.92	1.226	0.545	4.616	22.636	0.454	27.139	0.834	102.775	37.883	0	0	10.538	0	27.09
			190.727	29.621	1	0	12.996	1.247	0.55	4.664	22.555	0.459	27.036	0.834	102.809	37.92	0	0	10.421	0	26.83
			191.727	28.619	1	0	13.192	1.29	0.558	4.729	22.614	0.467	27.014	0.837	103.081	37.898	0	0	10.225	0	26.611
			192.727	28.619	1	0	13.38	1.333	0.566	4.795	22.657	0.475	26.977	0.84	103.352	37.877	0	0	10.037	0	26.348
			193.727	28.897	1	0	13.547	1.376	0.573	4.855	22.682	0.483	26.922	0.843	103.623	37.855	0	0	9.844	0	26.035
			194.727	28.897	1	0	13.585	1.397	0.571	4.838	22.843	0.483	26.979	0.847	103.913	37.776	0	0	9.725	0	25.978
			195.727	28.897	1	0	13.623	1.418	0.569	4.82	23.004	0.484	27.033	0.851	104.203	37.697	0	0	9.608	0	25.913
			196.727	40.256	1	0	13.66	1.439	0.567	4.803	23.164	0.485	27.084	0.855	104.493	37.618	0	0	9.494	0	25.841
			197.727	40.256	1	0	13.758	1.46	0.568	4.81	23.311	0.488	27.13	0.859	104.783	37.539	0	0	9.426	0	25.752
			198.727	40.256	1	0	14.005	1.504	0.571	4.842	23.601	0.495	27.22	0.867	105.052	37.5	0	0	9.312	0	25.767
			199.727	34.409	1	0	14.245	1.548	0.575	4.873	23.876	0.503	27.295	0.875	105.321	37.462	0	0	9.201	0	25.74
			200.728	34.409	1	0	14.823	1.637	0.587	4.973	24.398	0.523	27.393	0.891	105.858	37.385	0	0	9.057	0	25.542
			201.727	34.409	1	0	14.823	1.637	0.587	4.973	24.398	0.523	27.393	0.891	105.858	37.385	0	0	9.057	0	25.542
			202.727	34.409	1	0	15.18	1.677	0.595	5.04	24.671	0.533	27.509	0.897	106.093	37.337	0	0	9.053	0	25.61
			203.727	32.182	1	0	15.152	1.649	0.586	4.967	24.977	0.527	27.781	0.899	106.443	37.186	0	0	9.186	0	26.135
			204.727	32.182	1	0	15.056	1.622	0.575	4.876	25.264	0.519	28.021	0.902	106.793	37.035	0	0	9.282	0	26.566
			205.728	32.182	1	0	14.92	1.568	0.555	4.705	25.911	0.504	28.562	0.907	107.493	36.733	0	0	9.518	0	27.553
			206.728	32.182	1	0	14.863	1.553	0.548	4.647	26.127	0.498	28.747	0.909	107.704	36.63	0	0	9.57	0	27.863
			207.728	31.236	1	0	14.806	1.539	0.542	4.589	26.348	0.493	28.934	0.911	107.915	36.527	0	0	9.622	0	28.175
			208.728	31.236	1	0	14.718	1.524	0.534	4.522	26.569	0.487	29.115	0.913	108.127	36.423	0	0	9.655	0	28.468
			209.728	31.236	1	0	14.629	1.51	0.526	4.455	26.795	0.481	29.299	0.915	108.338	36.32	0	0	9.688	0	28.765
			210.728	31.236	1	0	14.539	1.496	0.518	4.388	27.027	0.475	29.487	0.917	108.549	36.217	0	0	9.722	0	29.064
			211.728	31.236	1	0	14.329	1.468	0.503	4.264	27.395	0.462	29.817	0.919	108.681	36.16	0	0	9.762	0	29.796
			212.728	36.08	1	0	14.173	1.462	0.496	4.203	27.48	0.456	29.886	0.919	108.623	36.227	0	0	9.694	0	30.084
			213.728	36.08	1	0	14.019	1.456	0.489	4.143	27.572	0.45	29.962	0.92	108.565	36.294	0	0	9.628	0	30.383
			214.728	39.643	1	0	13.93	1.45	0.485	4.113	27.595	0.447	29.975	0.921	108.508	36.361	0	0	9.605	0	30.542
			215.728	39.643	1	0	13.835	1.443	0.485	4.111	27.412	0.446	29.841	0.919	108.315	36.453	0	0	9.587	0	30.425
			216.728	39.643	1	0	13.694	1.438	0.476	4.034	27.646	0.439	29.999	0.922	108.393	36.495	0	0	9.52	0	30.855
			217.728	11.748	1	0	13.577	1.432	0.471	3.995	27.676	0.435	30.015	0.922	108.335	36.563	0	0	9.478	0	31.018
			218.728	11.748	1	0	13.426	1.411	0.468	3.967	27.543	0.431	29.925	0.92	108.091	36.666	0	0	9.518	0	31.059
			219.728	12.806	1	0	13.309	1.393	0.465	3.943	27.456	0.428	29.851	0.92	107.891	36.759	0	0	9.554	0	31.102
			220.728	12.806	1	0	13.271	1.392	0.466	3.951	27.322	0.428	29.738	0.919	107.763	36.829	0	0	9.533	0	30.974
			221.728	17.149	1	0	13.166	1.375	0.464	3.93	27.235	0.426	29.666	0.918	107.57	36.92	0	0	9.574	0	31.011
			222.728	17.149	1	0	13.061	1.358	0.461	3.91	27.144	0.423	29.59	0.917	107.377	37.01	0	0	9.616	0	31.04
			223.728	15.701	1	0	12.969	1.341	0.459	3.894	27.048	0.421	29.509	0.917	107.185	37.101	0	0	9.668	0	31.057
			224.728	15.701	1	0	12.891	1.323	0.456	3.865	27.07	0.418	29.526	0.917	107.095	37.133	0	0	9.743	0	31.197
			225.728	15.701	1	0	12.794	1.306	0.454	3.849	26.964	0.416	29.436	0.916	106.896	37.227	0	0	9.798	0	31.196
			226.728	15.701	1	0	12.696	1.288	0.452	3.832	26.855	0.414	29.342	0.915	106.697	37.321	0	0	9.855	0	31.186
			227.728	28.396	1	0	12.408	1.266	0.445	3.774	26.625	0.407	29.141	0.914	106.409	37.453	0	0	9.803	0	31.013
			228.728	28.396	1	0	12.075	1.222	0.438	3.711	26.312	0.398	28.967	0.908	106.235	37.5	0	0	9.879	0	30.808
			229.728	28.396	1	0	11.788	1.177	0.431	3.651	26.057	0.389	28.841	0.903	106.136	37.505	0	0	10.017	0	30.647
			230.728	26.67	1	0	11.382	1.132	0.421	3.568	25.699	0.378	28.648	0.897	105.956	37.553	0	0	10.056	0	30.394
			231.728	26.67	1	0	10.972	1.087	0.411	3.484	25.317	0.366	28.434	0.89	105.776	37.601	0	0	10.095	0	30.084
			232.728	26.67	1	0	10.56	1.042	0.401	3.4	24.907	0.354	28.197	0.883	105.596	37.649	0	0	10.134	0	29.711
			233.728	26.67	1	0	10.487	1.042	0.4	3.394	24.782	0.353	28.078	0.883	105.251	37.755	0	0	10.061	0	29.601
			234.728	27.45	1	0	10.416	1.043	0.4	3.387	24.659	0.353	27.961	0.882	104.905	37.86	0	0	9.989	0	29.494
			235.728	27.45	1	0	10.326	1.043	0.398	3.376	24.528	0.351	27.84	0.881	104.56	37.966	0	0	9.9	0	29.376
			236.728	28.006	1	0	10.238	1.043	0.397	3.365	24.399	0.35	27.722	0.88	104.215	38.071	0	0	9.812	0	29.264
			237.728	28.006	1	0	10.114	1.043	0.393	3.332	24.342	0.346	27.662	0.88	104.018	38.136	0	0	9.693	0	29.224
			238.728	28.006	1	0	9.993	1.043	0.389	3.299	24.29	0.343	27.61	0.88	103.821	38.201	0	0	9.577	0	29.2
			239.729	28.006	1	0	9.961	1.065	0.394	3.34	23.949	0.345	27.376	0.875	103.258	38.419	0	0	9.357	0	28.939
			240.729	28.006	1	0	10.029	1.086	0.402	3.406	23.669	0.35	27.199	0.87	102.891	38.572	0	0	9.236	0	28.707
			241.729	22.327	1	0	10.089	1.107	0.409	3.47	23.397	0.354	27.023	0.866	102.524	38.726	0	0	9.114	0	28.47
			242.728	22.327	1	0	10.089	1.107	0.409	3.47	23.397	0.354	27.023	0.866	102.524	38.726	0	0	9.114	0	28.47
			243.728	23.107	1	0	10.055	1.107	0.409	3.469	23.32	0.353	27.039	0.862	102.347	38.755	0	0	9.087	0	28.555
			244.729	23.107	1	0	9.992	1.098	0.41	3.475	23.123	0.351	27.021	0.856	101.932	38.817	0	0	9.099	0	28.627
			245.729	23.107	1	0	9.984	1.09	0.412	3.491	22.99	0.351	26.971	0.852	101.694	38.851	0	0	9.157	0	28.574
			246.729	23.107	1	0	9.976	1.083	0.414	3.507	22.859	0.351	26.92	0.849	101.457	38.884	0	0	9.216	0	28.519
			247.729	10.523	1	0	9.968	1.075	0.416	3.523	22.728	0.352	26.869	0.846	101.219	38.918	0	0	9.275	0	28.463
			248.729	10.523	1	0	9.904	1.067	0.415	3.513	22.635	0.35	26.847	0.843	100.982	38.951	0	0	9.283	0	28.477
			249.729	10.635	1	0	9.803	1.055	0.413	3.5	22.477	0.347	26.789	0.839	100.699	38.994	0	0	9.296	0	28.427
			250.729	10.635	1	0	9.702	1.042	0.411	3.486	22.318	0.343	26.729	0.835	100.416	39.038	0	0	9.309	0	28.373
			251.729	10.635	1	0	9.594	1.03	0.409	3.47	22.159	0.34	26.67	0.831	100.133	39.081	0	0	9.315	0	28.319
			252.729	10.635	1	0	9.486	1.018	0.408	3.453	21.998	0.337	26.61	0.827	99.85	39.124	0	0	9.322	0	28.26
			253.729	10.635	1	0	9.524	1.031	0.41	3.472	21.985	0.338	26.672	0.824	99.749	39.114	0	0	9.235	0	28.372
			254.729	28.73	1	0	9.653	1.055	0.415	3.515	22.038	0.342	26.73	0.824	99.785	39.099	0	0	9.149	0	28.441
			255.729	28.73	1	0	9.687	1.068	0.417	3.533	22.02	0.343	26.782	0.822	99.688	39.09	0	0	9.068	0	28.529
			256.729	28.285	1	0	9.716	1.081	0.419	3.549	22	0.343	26.833	0.82	99.59	39.08	0	0	8.985	0	28.611
			257.729	28.285	1	0	9.807	1.094	0.425	3.599	21.909	0.347	26.842	0.816	99.351	39.086	0	0	8.966	0	28.616
			258.729	28.285	1	0	9.899	1.112	0.43	3.641	21.881	0.35	26.862	0.815	99.253	39.081	0	0	8.905	0	28.617
			259.729	29.788	1	0	10.005	1.133	0.434	3.677	21.919	0.354	26.888	0.815	99.305	39.067	0	0	8.832	0	28.61
			260.729	29.788	1	0	9.99	1.129	0.435	3.682	21.851	0.353	26.877	0.813	99.154	39.076	0	0	8.846	0	28.607
			261.729	29.788	1	0	10.177	1.167	0.443	3.758	21.852	0.36	26.906	0.812	99.115	39.057	0	0	8.719	0	28.558
			262.729	29.788	1	0	10.261	1.184	0.448	3.798	21.816	0.363	26.91	0.811	99.019	39.053	0	0	8.664	0	28.519
			263.729	24.777	1	0	10.399	1.205	0.457	3.871	21.708	0.37	26.815	0.81	98.91	39.107	0	0	8.632	0	28.318
			264.729	24.777	1	0	10.624	1.245	0.469	3.976	21.624	0.38	26.724	0.809	98.862	39.148	0	0	8.536	0	28.049
			265.729	24.777	1	0	10.787	1.294	0.481	4.079	21.44	0.39	26.492	0.809	98.684	39.227	0	0	8.335	0	27.449
			266.729	24.777	1	0	10.943	1.344	0.494	4.183	21.248	0.399	26.251	0.809	98.507	39.306	0	0	8.143	0	26.809
			267.729	24.777	1	0	11.221	1.415	0.512	4.343	21.031	0.415	25.938	0.811	98.286	39.398	0	0	7.93	0	25.909
			268.729	31.626	1	0	11.369	1.443	0.523	4.433	20.889	0.424	25.793	0.81	98.152	39.465	0	0	7.878	0	25.537
			269.729	31.626	1	0	11.572	1.493	0.538	4.559	20.705	0.436	25.559	0.81	97.974	39.544	0	0	7.752	0	24.862
			270.729	31.626	1	0	11.636	1.521	0.542	4.592	20.683	0.44	25.463	0.812	97.967	39.534	0	0	7.65	0	24.481
			271.729	31.291	1	0	11.812	1.539	0.55	4.661	20.696	0.448	25.379	0.815	98.205	39.441	0	0	7.674	0	24.023
			272.729	31.291	1	0	12.054	1.557	0.565	4.784	20.585	0.462	25.134	0.819	98.435	39.347	0	0	7.741	0	23.088
			273.729	31.291	1	0	12.134	1.536	0.568	4.813	20.587	0.469	24.95	0.825	98.797	39.129	0	0	7.899	0	22.238
			274.729	31.291	1	0	12.217	1.515	0.571	4.841	20.595	0.475	24.777	0.831	99.159	38.911	0	0	8.064	0	21.406
			275.73	31.291	1	0	12.264	1.487	0.566	4.793	20.867	0.476	24.818	0.841	100.018	38.464	0	0	8.245	0	20.818
			276.729	31.291	1	0	12.264	1.487	0.566	4.793	20.867	0.476	24.818	0.841	100.018	38.464	0	0	8.245	0	20.818
			277.729	31.291	1	0	12.289	1.474	0.563	4.769	21.006	0.476	24.839	0.846	100.447	38.241	0	0	8.34	0	20.524
			278.73	31.291	1	0	12.589	1.492	0.575	4.876	21.06	0.49	24.726	0.852	101.378	37.91	0	0	8.44	0	19.489
			279.73	30.957	1	0	12.781	1.501	0.584	4.946	21.082	0.499	24.673	0.854	101.843	37.745	0	0	8.517	0	18.971
			280.73	30.957	1	0	12.869	1.489	0.582	4.93	21.292	0.5	24.794	0.859	102.433	37.486	0	0	8.642	0	18.899
			281.73	35.356	1	0	12.96	1.478	0.58	4.913	21.507	0.5	24.92	0.863	103.023	37.227	0	0	8.77	0	18.837
			282.729	35.356	1	0	12.96	1.478	0.58	4.913	21.507	0.5	24.92	0.863	103.023	37.227	0	0	8.77	0	18.837
			283.73	35.356	1	0	12.963	1.429	0.568	4.817	21.914	0.495	25.181	0.87	104.02	36.762	0	0	9.071	0	18.931
			284.73	35.356	1	0	12.869	1.392	0.559	4.736	22.099	0.488	25.306	0.873	104.428	36.555	0	0	9.247	0	19.061
			285.73	42.205	1	0	12.771	1.354	0.549	4.656	22.283	0.481	25.427	0.876	104.836	36.349	0	0	9.43	0	19.17
			286.73	52.616	1	0	12.675	1.317	0.54	4.578	22.468	0.475	25.545	0.88	105.244	36.143	0	0	9.624	0	19.27
			287.73	33.908	1	0	12.704	1.313	0.538	4.557	22.621	0.475	25.589	0.884	105.567	36.09	0	0	9.675	0	19.313
			288.73	33.908	1	0	12.733	1.309	0.535	4.535	22.775	0.475	25.633	0.889	105.891	36.037	0	0	9.725	0	19.358
			289.73	25.055	1	0	12.763	1.305	0.533	4.514	22.932	0.476	25.678	0.893	106.215	35.985	0	0	9.777	0	19.404
			290.73	25.055	1	0	12.781	1.317	0.531	4.502	23.037	0.476	25.731	0.895	106.356	36.019	0	0	9.707	0	19.582
			291.73	25.055	1	0	12.793	1.298	0.527	4.464	23.235	0.475	25.755	0.902	106.862	35.879	0	0	9.858	0	19.455
			292.73	36.915	1	0	12.793	1.294	0.523	4.436	23.382	0.475	25.786	0.907	107.186	35.826	0	0	9.888	0	19.459
			293.73	38.641	1	0	12.781	1.305	0.521	4.419	23.46	0.474	25.821	0.909	107.296	35.866	0	0	9.79	0	19.595
			294.73	38.641	1	0	12.619	1.278	0.512	4.342	23.552	0.467	25.815	0.912	107.54	35.836	0	0	9.875	0	19.623
			295.73	21.548	1	0	12.717	1.252	0.511	4.329	23.779	0.467	25.989	0.915	107.891	35.704	0	0	10.16	0	19.976
			296.73	21.548	1	0	12.462	1.204	0.495	4.191	24.028	0.455	26.131	0.92	108.278	35.701	0	0	10.35	0	20.558
			297.73	21.548	1	0	12.326	1.137	0.479	4.063	24.443	0.445	26.352	0.928	109.035	35.495	0	0	10.839	0	21.03
			298.73	15.813	1	0	12.219	1.13	0.474	4.02	24.482	0.44	26.372	0.928	109.015	35.567	0	0	10.813	0	21.245
			299.73	15.813	1	0	12.09	1.093	0.464	3.935	24.704	0.433	26.477	0.933	109.385	35.499	0	0	11.061	0	21.536
			300.73	15.813	1	0	12.056	1.061	0.459	3.887	24.899	0.43	26.564	0.937	109.798	35.356	0	0	11.366	0	21.613
			301.73	15.813	1	0	11.76	1.036	0.446	3.779	24.945	0.42	26.513	0.941	109.901	35.351	0	0	11.356	0	21.544
			302.73	27.116	1	0	11.322	1.01	0.425	3.605	25.141	0.402	26.618	0.944	109.928	35.404	0	0	11.21	0	22.01
			303.73	27.116	1	0	11.259	1.024	0.419	3.553	25.385	0.396	26.892	0.944	109.99	35.467	0	0	10.991	0	22.821
			304.73	27.116	1	0	11.12	1.038	0.411	3.482	25.607	0.387	27.18	0.942	109.968	35.587	0	0	10.709	0	23.755
			305.73	27.116	1	0	11.037	1.052	0.408	3.455	25.631	0.383	27.251	0.941	109.94	35.706	0	0	10.487	0	24.114
			306.73	25.668	1	0	10.957	1.066	0.405	3.429	25.662	0.38	27.33	0.939	109.911	35.826	0	0	10.274	0	24.494
			307.73	25.668	1	0	10.881	1.08	0.401	3.402	25.7	0.376	27.419	0.937	109.882	35.946	0	0	10.07	0	24.892
			308.73	25.668	1	0	10.688	1.072	0.391	3.315	25.894	0.368	27.556	0.94	109.817	36.009	0	0	9.973	0	25.376
			309.73	15.59	1	0	10.487	1.063	0.38	3.22	26.148	0.358	27.748	0.942	109.752	36.071	0	0	9.867	0	25.987
			310.731	15.59	1	0	10.247	1.09	0.369	3.125	26.364	0.348	27.911	0.945	109.182	36.457	0	0	9.399	0	26.977
			311.73	15.59	1	0	10.247	1.09	0.369	3.125	26.364	0.348	27.911	0.945	109.182	36.457	0	0	9.399	0	26.977
			312.73	17.984	1	0	10.2	1.114	0.368	3.12	26.31	0.347	27.893	0.943	108.834	36.697	0	0	9.156	0	27.275
			313.73	17.984	1	0	10.149	1.138	0.368	3.115	26.254	0.346	27.875	0.942	108.486	36.937	0	0	8.918	0	27.57
			314.73	17.984	1	0	10.16	1.162	0.37	3.138	26.115	0.348	27.762	0.941	108.138	37.177	0	0	8.745	0	27.633
			315.731	20.991	1	0	10.182	1.21	0.376	3.185	25.837	0.353	27.534	0.938	107.443	37.656	0	0	8.417	0	27.742
			316.731	20.991	1	0	10.237	1.23	0.38	3.223	25.694	0.356	27.453	0.936	107.258	37.795	0	0	8.325	0	27.716
			317.73	20.991	1	0	10.237	1.23	0.38	3.223	25.694	0.356	27.453	0.936	107.258	37.795	0	0	8.325	0	27.716
			318.731	19.822	1	0	10.108	1.203	0.378	3.203	25.499	0.351	27.437	0.929	107.057	37.767	0	0	8.406	0	27.704
			319.731	19.822	1	0	10.067	1.189	0.378	3.203	25.379	0.35	27.409	0.926	106.956	37.752	0	0	8.467	0	27.648
			320.731	19.822	1	0	9.902	1.151	0.371	3.143	25.398	0.342	27.539	0.922	106.771	37.731	0	0	8.604	0	28.031
			321.731	19.822	1	0	9.751	1.113	0.365	3.09	25.394	0.335	27.646	0.919	106.587	37.709	0	0	8.764	0	28.351
			322.731	19.822	1	0	9.562	1.074	0.357	3.026	25.38	0.327	27.739	0.915	106.402	37.687	0	0	8.899	0	28.628
			323.731	19.822	1	0	9.366	1.036	0.35	2.962	25.347	0.319	27.817	0.911	106.217	37.666	0	0	9.039	0	28.863
			324.731	20.713	1	0	9.338	1.023	0.348	2.949	25.364	0.316	27.918	0.909	106.105	37.623	0	0	9.132	0	29.061
			325.731	20.713	1	0	9.266	1.006	0.344	2.918	25.413	0.312	28.009	0.907	106.071	37.583	0	0	9.211	0	29.244
			326.731	20.713	1	0	9.334	1.006	0.349	2.962	25.224	0.315	27.987	0.901	105.659	37.642	0	0	9.275	0	29.284
			327.731	20.434	1	0	9.315	1.004	0.351	2.975	25.056	0.315	27.946	0.897	105.325	37.704	0	0	9.279	0	29.293
			328.731	20.434	1	0	9.296	1.001	0.353	2.988	24.89	0.315	27.906	0.892	104.992	37.767	0	0	9.284	0	29.301
			329.731	20.434	1	0	9.245	0.999	0.353	2.991	24.73	0.313	27.861	0.888	104.659	37.829	0	0	9.257	0	29.3
			330.731	20.434	1	0	9.197	0.994	0.352	2.985	24.638	0.312	27.821	0.886	104.458	37.885	0	0	9.255	0	29.303
			331.731	23.218	1	0	9.13	0.989	0.351	2.973	24.554	0.31	27.804	0.883	104.167	37.964	0	0	9.235	0	29.395
			332.731	23.218	1	0	9.04	0.983	0.348	2.953	24.469	0.307	27.81	0.88	103.759	38.074	0	0	9.196	0	29.591
			333.731	27.171	1	0	9.114	0.992	0.354	2.997	24.318	0.31	27.739	0.877	103.62	38.103	0	0	9.188	0	29.455
			334.731	27.171	1	0	9.232	1	0.362	3.068	24.074	0.316	27.598	0.872	103.362	38.164	0	0	9.229	0	29.2
			335.731	15.256	1	0	9.231	1	0.362	3.07	24.056	0.316	27.608	0.871	103.227	38.198	0	0	9.227	0	29.277
			336.731	15.256	1	0	9.473	1.017	0.379	3.211	23.626	0.327	27.339	0.864	102.847	38.284	0	0	9.313	0	28.739
			337.731	13.029	1	0	9.572	1.018	0.388	3.287	23.32	0.333	27.137	0.859	102.575	38.342	0	0	9.4	0	28.338
			338.731	13.029	1	0	9.672	1.019	0.397	3.363	23.033	0.339	26.947	0.855	102.304	38.4	0	0	9.488	0	27.961
			339.731	13.029	1	0	9.686	1.02	0.398	3.375	22.986	0.34	26.936	0.853	102.133	38.443	0	0	9.495	0	28.001
			340.731	13.029	1	0	9.781	1.009	0.407	3.449	22.697	0.345	26.763	0.848	102.011	38.419	0	0	9.694	0	27.554
			341.731	20.601	1	0	9.82	0.998	0.412	3.489	22.514	0.347	26.692	0.843	101.888	38.395	0	0	9.842	0	27.362
			342.731	20.601	1	0	9.862	0.987	0.416	3.529	22.339	0.349	26.625	0.839	101.766	38.371	0	0	9.995	0	27.178
			343.731	20.601	1	0	9.912	0.976	0.421	3.57	22.177	0.352	26.569	0.835	101.644	38.347	0	0	10.16	0	27.021
			344.731	18.485	1	0	9.963	0.964	0.426	3.611	22.022	0.354	26.517	0.83	101.521	38.323	0	0	10.331	0	26.875
			345.731	18.485	1	0	10.017	0.953	0.431	3.653	21.875	0.356	26.471	0.826	101.399	38.299	0	0	10.508	0	26.741
			346.731	18.485	1	0	10.072	0.942	0.436	3.694	21.734	0.358	26.429	0.822	101.277	38.275	0	0	10.69	0	26.617
			347.731	18.485	1	0	10.459	0.987	0.446	3.782	22.105	0.368	26.809	0.825	101.262	38.297	0	0	10.6	0	27.522
			348.731	28.396	1	0	10.839	1.031	0.457	3.87	22.445	0.378	27.152	0.827	101.248	38.318	0	0	10.511	0	28.311
			349.731	34.354	1	0	11.198	1.076	0.467	3.959	22.72	0.387	27.415	0.829	101.234	38.34	0	0	10.41	0	28.885
			350.732	34.354	1	0	12.022	1.189	0.495	4.198	23.124	0.413	27.72	0.834	101.289	38.39	0	0	10.107	0	29.429
			351.731	34.354	1	0	12.022	1.189	0.495	4.198	23.124	0.413	27.72	0.834	101.289	38.39	0	0	10.107	0	29.429
			352.731	35.356	1	0	12.475	1.259	0.513	4.348	23.233	0.43	27.745	0.837	101.358	38.419	0	0	9.911	0	29.357
			353.731	35.356	1	0	12.488	1.274	0.516	4.37	23.151	0.432	27.624	0.838	101.406	38.464	0	0	9.804	0	29.099
			354.732	35.356	1	0	12.513	1.304	0.521	4.415	22.987	0.437	27.383	0.839	101.502	38.556	0	0	9.597	0	28.579
			355.732	28.563	1	0	12.526	1.319	0.524	4.437	22.907	0.44	27.264	0.84	101.55	38.601	0	0	9.497	0	28.316
			356.732	28.563	1	0	12.502	1.323	0.522	4.421	22.95	0.439	27.269	0.842	101.819	38.541	0	0	9.451	0	28.221
			357.732	28.563	1	0	12.479	1.327	0.52	4.405	22.993	0.438	27.275	0.843	102.087	38.481	0	0	9.405	0	28.126
			358.732	28.563	1	0	12.455	1.331	0.518	4.389	23.037	0.437	27.281	0.844	102.356	38.421	0	0	9.359	0	28.033
			359.732	28.563	1	0	12.475	1.335	0.517	4.384	23.105	0.438	27.318	0.846	102.625	38.361	0	0	9.346	0	28.014
			360.732	28.563	1	0	12.446	1.34	0.517	4.379	23.081	0.437	27.261	0.847	102.768	38.33	0	0	9.291	0	27.807
			361.732	40.59	1	0	12.418	1.344	0.516	4.374	23.057	0.437	27.205	0.848	102.912	38.299	0	0	9.236	0	27.601
			362.732	40.59	1	0	12.394	1.349	0.516	4.37	23.037	0.437	27.155	0.848	103.056	38.268	0	0	9.185	0	27.409
			363.732	44.766	1	0	12.254	1.34	0.509	4.316	23.056	0.433	27.13	0.85	103.167	38.256	0	0	9.144	0	27.354
			364.732	44.766	1	0	12.045	1.331	0.499	4.231	23.109	0.425	27.134	0.852	103.277	38.244	0	0	9.05	0	27.371
			365.732	44.766	1	0	11.888	1.32	0.493	4.182	23.07	0.42	27.081	0.852	103.26	38.257	0	0	9.007	0	27.293
			366.732	44.766	1	0	11.64	1.313	0.479	4.062	23.246	0.41	27.172	0.856	103.498	38.22	0	0	8.867	0	27.481
			367.732	17.427	1	0	11.555	1.315	0.474	4.015	23.352	0.406	27.253	0.857	103.502	38.246	0	0	8.784	0	27.719
			368.732	17.427	1	0	11.471	1.318	0.468	3.967	23.464	0.402	27.338	0.858	103.507	38.273	0	0	8.702	0	27.968
			369.732	17.427	1	0	11.434	1.312	0.468	3.966	23.386	0.401	27.293	0.857	103.366	38.319	0	0	8.718	0	27.951
			370.732	17.427	1	0	11.292	1.314	0.46	3.9	23.489	0.395	27.362	0.858	103.371	38.345	0	0	8.592	0	28.154
			371.732	17.427	1	0	11.209	1.317	0.456	3.867	23.518	0.392	27.359	0.86	103.376	38.37	0	0	8.512	0	28.182
			372.732	17.427	1	0	11.128	1.319	0.452	3.835	23.55	0.389	27.36	0.861	103.381	38.396	0	0	8.434	0	28.218
			373.732	17.427	1	0	11.049	1.322	0.449	3.802	23.586	0.387	27.364	0.862	103.385	38.421	0	0	8.358	0	28.263
			374.732	17.427	1	0	11.053	1.332	0.446	3.784	23.717	0.386	27.432	0.865	103.531	38.405	0	0	8.3	0	28.375
			375.732	17.539	1	0	11.086	1.349	0.447	3.792	23.749	0.387	27.428	0.866	103.574	38.426	0	0	8.221	0	28.352
			376.732	17.539	1	0	11.118	1.365	0.448	3.799	23.781	0.389	27.422	0.867	103.617	38.448	0	0	8.142	0	28.324
			377.732	17.706	1	0	10.948	1.337	0.448	3.796	23.416	0.386	27.154	0.862	103.29	38.558	0	0	8.187	0	27.922
			378.732	17.706	1	0	10.751	1.304	0.445	3.768	23.141	0.382	26.946	0.859	103.07	38.633	0	0	8.247	0	27.616
			379.732	17.706	1	0	10.415	1.261	0.433	3.666	23.005	0.37	26.871	0.856	102.934	38.678	0	0	8.26	0	27.62
			380.732	17.706	1	0	10.06	1.199	0.419	3.547	22.91	0.358	26.808	0.855	102.872	38.656	0	0	8.389	0	27.594
			381.732	17.706	1	0	9.693	1.137	0.405	3.429	22.779	0.345	26.707	0.853	102.809	38.635	0	0	8.522	0	27.462
			382.732	25.946	1	0	9.314	1.076	0.391	3.31	22.609	0.332	26.562	0.851	102.747	38.613	0	0	8.659	0	27.21
			383.732	25.946	1	0	9.328	1.068	0.391	3.314	22.607	0.333	26.545	0.852	102.706	38.575	0	0	8.734	0	27.122
			384.732	25.946	1	0	9.343	1.06	0.391	3.317	22.606	0.334	26.528	0.852	102.666	38.536	0	0	8.81	0	27.034
			385.732	21.882	1	0	9.358	1.053	0.392	3.321	22.606	0.334	26.511	0.853	102.625	38.498	0	0	8.888	0	26.948
			386.732	21.882	1	0	9.372	1.045	0.392	3.325	22.605	0.335	26.496	0.853	102.584	38.46	0	0	8.966	0	26.866
			387.732	21.882	1	0	9.407	1.053	0.396	3.353	22.51	0.337	26.41	0.852	102.363	38.541	0	0	8.933	0	26.758
			388.732	21.882	1	0	9.441	1.061	0.399	3.381	22.416	0.34	26.324	0.852	102.143	38.623	0	0	8.901	0	26.65
			389.733	30.122	1	0	9.611	1.076	0.41	3.476	22.215	0.349	26.134	0.85	101.701	38.786	0	0	8.933	0	26.382
			390.733	30.122	1	0	9.732	1.083	0.416	3.523	22.202	0.353	26.121	0.85	101.606	38.839	0	0	8.988	0	26.417
			391.733	30.122	1	0	9.854	1.09	0.421	3.569	22.193	0.358	26.113	0.85	101.51	38.891	0	0	9.044	0	26.464
			392.732	34.799	1	0	9.854	1.09	0.421	3.569	22.193	0.358	26.113	0.85	101.51	38.891	0	0	9.044	0	26.464
			393.732	34.799	1	0	9.974	1.096	0.427	3.616	22.185	0.363	26.105	0.85	101.414	38.944	0	0	9.098	0	26.511
			394.733	21.325	1	0	9.931	1.078	0.425	3.603	22.145	0.36	26.175	0.846	101.083	38.997	0	0	9.212	0	26.822
			395.733	21.325	1	0	9.878	1.069	0.424	3.59	22.099	0.358	26.177	0.844	100.917	39.023	0	0	9.241	0	26.892
			396.733	21.325	1	0	9.826	1.06	0.422	3.577	22.052	0.355	26.179	0.842	100.752	39.05	0	0	9.271	0	26.958
			397.733	18.207	1	0	9.679	1.046	0.416	3.521	22.046	0.35	26.182	0.842	100.706	39.04	0	0	9.25	0	26.981
			398.733	18.207	1	0	9.803	1.056	0.425	3.6	21.851	0.356	26.049	0.839	100.524	39.074	0	0	9.281	0	26.668
			399.733	18.207	1	0	9.928	1.066	0.434	3.679	21.666	0.363	25.924	0.836	100.342	39.107	0	0	9.313	0	26.37
			400.733	18.207	1	0	10.144	1.076	0.448	3.8	21.447	0.373	25.767	0.832	100.159	39.141	0	0	9.43	0	25.984
			401.733	22.884	1	0	10.366	1.085	0.463	3.92	21.253	0.384	25.632	0.829	99.977	39.174	0	0	9.55	0	25.653
			402.733	22.884	1	0	10.594	1.095	0.477	4.041	21.082	0.394	25.519	0.826	99.795	39.208	0	0	9.673	0	25.375
			403.733	26.781	1	0	10.828	1.105	0.491	4.162	20.933	0.404	25.426	0.823	99.613	39.241	0	0	9.799	0	25.15
			404.733	26.781	1	0	10.935	1.11	0.497	4.216	20.873	0.409	25.395	0.822	99.56	39.229	0	0	9.85	0	25.033
			405.733	26.781	1	0	11.01	1.101	0.503	4.261	20.784	0.412	25.335	0.82	99.486	39.206	0	0	9.998	0	24.853
			406.733	26.781	1	0	11.088	1.092	0.508	4.306	20.701	0.416	25.282	0.819	99.412	39.182	0	0	10.151	0	24.688
			407.733	26.781	1	0	11.07	1.068	0.51	4.32	20.577	0.416	25.192	0.817	99.306	39.146	0	0	10.363	0	24.441
			408.733	16.481	1	0	11.014	1.05	0.509	4.311	20.497	0.415	25.147	0.815	99.354	39.066	0	0	10.491	0	24.231
			409.733	16.481	1	0	11.061	1.048	0.511	4.334	20.474	0.416	25.151	0.814	99.43	39.006	0	0	10.556	0	24.148
			410.733	15.089	1	0	11.081	1.058	0.516	4.37	20.352	0.419	25.068	0.812	99.236	39.086	0	0	10.47	0	24.019
			411.733	15.089	1	0	11.165	1.064	0.523	4.434	20.217	0.423	25.021	0.808	99.203	39.043	0	0	10.489	0	23.799
			412.733	15.089	1	0	11.216	1.073	0.529	4.484	20.092	0.426	24.956	0.805	99.089	39.062	0	0	10.456	0	23.624
			413.733	41.481	1	0	11.287	1.084	0.536	4.541	19.977	0.43	24.874	0.803	98.883	39.143	0	0	10.413	0	23.497
			414.733	41.481	1	0	11.44	1.093	0.544	4.614	19.935	0.437	24.863	0.802	98.773	39.201	0	0	10.469	0	23.537
			415.733	45.657	1	0	11.518	1.105	0.552	4.675	19.82	0.441	24.78	0.8	98.557	39.287	0	0	10.426	0	23.407
			416.733	45.657	1	0	11.634	1.115	0.56	4.743	19.745	0.447	24.734	0.798	98.394	39.359	0	0	10.432	0	23.368
			417.733	45.657	1	0	11.707	1.11	0.562	4.764	19.774	0.448	24.804	0.797	98.411	39.311	0	0	10.544	0	23.503
			418.733	45.657	1	0	11.781	1.105	0.565	4.786	19.806	0.45	24.877	0.796	98.428	39.263	0	0	10.657	0	23.645
			419.733	38.363	1	0	11.781	1.101	0.565	4.787	19.793	0.449	24.901	0.795	98.444	39.215	0	0	10.704	0	23.647
			420.733	39.365	1	0	11.761	1.096	0.565	4.786	19.76	0.448	24.89	0.794	98.456	39.189	0	0	10.727	0	23.583
			421.733	39.365	1	0	11.74	1.092	0.565	4.785	19.727	0.448	24.879	0.793	98.468	39.162	0	0	10.75	0	23.519
			422.733	39.365	1	0	11.72	1.088	0.565	4.784	19.693	0.447	24.868	0.792	98.48	39.136	0	0	10.773	0	23.455
			423.733	32.962	1	0	11.733	1.084	0.566	4.794	19.668	0.448	24.865	0.791	98.492	39.11	0	0	10.827	0	23.414
			424.733	32.962	1	0	11.916	1.095	0.573	4.857	19.728	0.454	24.905	0.792	98.574	39.11	0	0	10.879	0	23.498
			425.734	31.514	1	0	12.305	1.119	0.587	4.976	19.908	0.466	25.067	0.794	98.768	39.086	0	0	11.001	0	23.855
			426.733	31.514	1	0	12.305	1.119	0.587	4.976	19.908	0.466	25.067	0.794	98.768	39.086	0	0	11.001	0	23.855
			427.733	31.514	1	0	12.511	1.13	0.594	5.032	20.028	0.472	25.188	0.795	98.881	39.062	0	0	11.072	0	24.125
			428.734	31.459	1	0	12.584	1.13	0.591	5.009	20.234	0.472	25.361	0.798	99.243	38.971	0	0	11.139	0	24.458
			429.733	31.459	1	0	12.584	1.13	0.591	5.009	20.234	0.472	25.361	0.798	99.243	38.971	0	0	11.139	0	24.458
			430.734	31.459	1	0	12.271	1.106	0.57	4.832	20.433	0.457	25.488	0.802	99.742	38.836	0	0	11.091	0	24.65
			431.734	27.116	1	0	12.029	1.091	0.555	4.701	20.575	0.446	25.571	0.805	99.975	38.774	0	0	11.024	0	24.815
			432.734	27.116	1	0	11.791	1.076	0.539	4.569	20.73	0.436	25.664	0.808	100.207	38.712	0	0	10.958	0	25.006
			433.734	27.116	1	0	11.556	1.061	0.524	4.438	20.899	0.425	25.769	0.811	100.44	38.649	0	0	10.893	0	25.225
			434.734	26.559	1	0	11.356	1.05	0.512	4.343	20.978	0.417	25.801	0.813	100.529	38.649	0	0	10.81	0	25.339
			435.734	26.559	1	0	11.15	1.04	0.501	4.242	21.074	0.408	25.853	0.815	100.617	38.649	0	0	10.72	0	25.504
			436.734	26.559	1	0	10.948	1.03	0.489	4.142	21.182	0.399	25.916	0.817	100.706	38.649	0	0	10.631	0	25.695
			437.734	28.842	1	0	10.876	1.026	0.483	4.097	21.271	0.396	25.958	0.819	100.759	38.676	0	0	10.597	0	25.858
			438.734	28.842	1	0	10.878	1.032	0.482	4.084	21.346	0.396	25.982	0.822	100.687	38.757	0	0	10.54	0	26.04
			439.734	28.842	1	0	10.879	1.038	0.48	4.071	21.423	0.396	26.006	0.824	100.615	38.839	0	0	10.483	0	26.221
			440.734	26.113	1	0	10.931	1.042	0.483	4.089	21.434	0.398	25.998	0.824	100.581	38.865	0	0	10.493	0	26.232
			441.734	26.113	1	0	10.908	1.049	0.479	4.06	21.553	0.397	26.025	0.828	100.471	39.002	0	0	10.396	0	26.507
			442.734	26.113	1	0	10.922	1.055	0.478	4.055	21.618	0.397	26.034	0.83	100.399	39.083	0	0	10.353	0	26.647
			443.734	26.058	1	0	10.928	1.054	0.479	4.062	21.59	0.398	26.011	0.83	100.44	39.071	0	0	10.363	0	26.568
			444.734	26.058	1	0	10.83	1.055	0.474	4.02	21.619	0.394	26.011	0.831	100.485	39.078	0	0	10.27	0	26.58
			445.734	26.058	1	0	10.839	1.054	0.475	4.028	21.591	0.395	25.988	0.831	100.523	39.067	0	0	10.283	0	26.501
			446.734	19.822	1	0	10.752	1.054	0.472	3.996	21.591	0.392	25.975	0.831	100.565	39.064	0	0	10.202	0	26.464
			447.734	19.822	1	0	10.712	1.054	0.47	3.985	21.571	0.391	25.939	0.832	100.607	39.062	0	0	10.167	0	26.366
			448.734	19.822	1	0	10.673	1.053	0.469	3.974	21.551	0.39	25.904	0.832	100.649	39.06	0	0	10.131	0	26.27
			449.734	19.543	1	0	10.634	1.053	0.468	3.963	21.531	0.389	25.869	0.832	100.691	39.057	0	0	10.096	0	26.175
			450.734	19.543	1	0	10.639	1.053	0.467	3.96	21.554	0.389	25.885	0.833	100.706	39.045	0	0	10.103	0	26.198
			451.734	19.543	1	0	10.643	1.062	0.467	3.958	21.585	0.389	25.89	0.834	100.756	39.052	0	0	10.02	0	26.202
			452.734	30.512	1	0	10.647	1.071	0.467	3.956	21.616	0.39	25.895	0.835	100.807	39.059	0	0	9.938	0	26.205
			453.734	30.512	1	0	10.623	1.08	0.465	3.942	21.654	0.389	25.907	0.836	100.857	39.066	0	0	9.832	0	26.226
			454.734	30.401	1	0	10.608	1.09	0.464	3.931	21.696	0.388	25.924	0.837	100.907	39.074	0	0	9.735	0	26.258
			455.734	30.401	1	0	10.593	1.099	0.462	3.919	21.739	0.388	25.94	0.838	100.958	39.081	0	0	9.64	0	26.292
			456.734	30.401	1	0	10.607	1.116	0.463	3.925	21.752	0.389	25.908	0.84	101.002	39.129	0	0	9.508	0	26.242
			457.734	30.401	1	0	10.604	1.118	0.463	3.923	21.758	0.389	25.895	0.84	100.996	39.143	0	0	9.489	0	26.225
			458.734	28.062	1	0	10.618	1.124	0.463	3.92	21.813	0.39	25.894	0.842	101.092	39.136	0	0	9.446	0	26.194
			459.734	28.062	1	0	10.632	1.131	0.462	3.916	21.867	0.39	25.892	0.845	101.188	39.129	0	0	9.403	0	26.16
			460.734	28.062	1	0	10.646	1.137	0.462	3.913	21.922	0.391	25.89	0.847	101.284	39.122	0	0	9.362	0	26.126
			461.734	24.888	1	0	10.684	1.144	0.462	3.918	21.977	0.393	25.885	0.849	101.38	39.114	0	0	9.341	0	26.084
			462.734	24.888	1	0	10.774	1.154	0.467	3.955	21.967	0.397	25.846	0.85	101.493	39.102	0	0	9.339	0	25.934
			463.734	24.888	1	0	10.865	1.164	0.471	3.992	21.957	0.401	25.807	0.851	101.605	39.09	0	0	9.336	0	25.784
			464.734	24.888	1	0	10.9	1.165	0.472	4.004	21.961	0.402	25.789	0.852	101.697	39.078	0	0	9.359	0	25.713
			465.735	26.113	1	0	10.981	1.166	0.476	4.032	21.975	0.406	25.757	0.853	101.879	39.054	0	0	9.415	0	25.584
			466.735	26.113	1	0	11.005	1.167	0.477	4.04	21.978	0.407	25.739	0.854	101.97	39.042	0	0	9.428	0	25.514
			467.735	26.113	1	0	10.914	1.161	0.471	3.992	22.05	0.403	25.78	0.855	102.097	39.004	0	0	9.4	0	25.577
			468.735	26.559	1	0	10.824	1.155	0.465	3.945	22.125	0.399	25.823	0.857	102.224	38.966	0	0	9.371	0	25.647
			469.735	26.559	1	0	10.76	1.155	0.463	3.924	22.111	0.397	25.808	0.857	102.382	38.911	0	0	9.313	0	25.515
			470.735	26.559	1	0	10.696	1.156	0.461	3.903	22.099	0.395	25.795	0.857	102.541	38.855	0	0	9.255	0	25.387
			471.734	26.559	1	0	10.696	1.156	0.461	3.903	22.099	0.395	25.795	0.857	102.541	38.855	0	0	9.255	0	25.387
			472.735	25.39	1	0	10.715	1.156	0.463	3.926	22.011	0.397	25.702	0.856	102.857	38.745	0	0	9.267	0	24.95
			473.735	25.39	1	0	10.727	1.147	0.464	3.934	21.98	0.398	25.66	0.857	102.953	38.678	0	0	9.353	0	24.749
			474.735	25.39	1	0	10.739	1.138	0.465	3.942	21.95	0.399	25.618	0.857	103.049	38.611	0	0	9.44	0	24.548
			475.735	27.06	1	0	10.752	1.128	0.466	3.95	21.921	0.399	25.577	0.857	103.145	38.544	0	0	9.529	0	24.348
			476.735	27.06	1	0	10.769	1.119	0.466	3.953	21.931	0.4	25.582	0.857	103.241	38.476	0	0	9.624	0	24.273
			477.735	27.06	1	0	10.787	1.11	0.467	3.956	21.942	0.4	25.587	0.858	103.337	38.409	0	0	9.721	0	24.2
			478.735	22.272	1	0	10.805	1.1	0.467	3.959	21.953	0.401	25.592	0.858	103.433	38.342	0	0	9.82	0	24.128
			479.735	22.272	1	0	11.298	1.149	0.485	4.111	22.157	0.419	25.642	0.864	103.651	38.277	0	0	9.833	0	24.018
			480.735	22.272	1	0	11.727	1.193	0.501	4.247	22.3	0.435	25.676	0.869	103.798	38.229	0	0	9.833	0	23.899
			481.735	21.158	1	0	12.189	1.23	0.518	4.388	22.467	0.452	25.736	0.873	104.007	38.136	0	0	9.909	0	23.791
			482.735	21.158	1	0	12.651	1.268	0.534	4.525	22.648	0.468	25.821	0.877	104.216	38.043	0	0	9.981	0	23.747
			483.735	21.158	1	0	13.12	1.305	0.55	4.661	22.83	0.485	25.913	0.881	104.425	37.95	0	0	10.054	0	23.721
			484.735	26.28	1	0	13.586	1.343	0.566	4.796	23.008	0.501	26.007	0.885	104.634	37.857	0	0	10.12	0	23.692
			485.735	26.28	1	0	13.702	1.343	0.569	4.821	23.083	0.504	26.066	0.886	104.73	37.798	0	0	10.205	0	23.751
			486.735	32.628	1	0	14.694	1.42	0.602	5.098	23.464	0.537	26.291	0.892	105.162	37.606	0	0	10.347	0	23.765
			487.735	32.628	1	0	14.453	1.414	0.593	5.027	23.399	0.531	26.165	0.894	105.279	37.597	0	0	10.222	0	23.424
			488.735	29.677	1	0	14.35	1.413	0.59	4.996	23.376	0.528	26.08	0.896	105.432	37.56	0	0	10.154	0	23.12
			489.735	29.677	1	0	14.275	1.412	0.586	4.97	23.377	0.527	26.021	0.898	105.585	37.523	0	0	10.107	0	22.89
			490.735	29.677	1	0	14.398	1.418	0.591	5.007	23.408	0.531	26.046	0.899	105.637	37.491	0	0	10.155	0	22.884
			491.735	25.445	1	0	14.286	1.417	0.587	4.971	23.393	0.528	25.967	0.901	105.795	37.452	0	0	10.082	0	22.594
			492.735	25.445	1	0	14.176	1.416	0.582	4.935	23.381	0.526	25.89	0.903	105.954	37.414	0	0	10.009	0	22.308
			493.735	25.445	1	0	14.067	1.416	0.578	4.899	23.371	0.523	25.815	0.905	106.112	37.376	0	0	9.938	0	22.027
			494.735	54.844	1	0	14.288	1.439	0.588	4.984	23.348	0.533	25.766	0.906	106.258	37.354	0	0	9.93	0	21.759
			495.735	54.844	1	0	14.509	1.462	0.598	5.07	23.324	0.543	25.717	0.907	106.405	37.332	0	0	9.923	0	21.492
			496.735	54.844	1	0	14.729	1.485	0.608	5.155	23.301	0.552	25.67	0.908	106.551	37.311	0	0	9.916	0	21.225
			497.735	53.897	1	0	14.932	1.509	0.617	5.23	23.297	0.561	25.644	0.908	106.697	37.289	0	0	9.897	0	21.019
			498.735	53.897	1	0	15.134	1.532	0.626	5.305	23.291	0.569	25.618	0.909	106.843	37.268	0	0	9.878	0	20.81
			499.735	53.897	1	0	15.335	1.555	0.635	5.38	23.284	0.578	25.591	0.91	106.99	37.246	0	0	9.86	0	20.597
			500.736	53.897	1	0	15.717	1.589	0.646	5.479	23.454	0.591	25.665	0.914	107.22	37.237	0	0	9.89	0	20.665
			501.735	53.897	1	0	15.717	1.589	0.646	5.479	23.454	0.591	25.665	0.914	107.22	37.237	0	0	9.89	0	20.665
			502.735	19.098	1	0	15.794	1.606	0.648	5.496	23.506	0.594	25.655	0.916	107.335	37.232	0	0	9.834	0	20.558
			503.735	19.098	1	0	15.72	1.626	0.645	5.47	23.516	0.593	25.589	0.919	107.465	37.222	0	0	9.668	0	20.262
			504.735	19.989	1	0	15.647	1.66	0.644	5.46	23.467	0.594	25.457	0.922	107.587	37.256	0	0	9.427	0	19.793
			505.736	19.989	1	0	15.509	1.727	0.642	5.439	23.382	0.595	25.208	0.928	107.831	37.323	0	0	8.98	0	18.884
			506.736	19.989	1	0	15.493	1.761	0.643	5.45	23.326	0.598	25.081	0.93	107.954	37.356	0	0	8.799	0	18.411
			507.736	19.989	1	0	15.478	1.794	0.644	5.461	23.271	0.601	24.955	0.932	108.076	37.39	0	0	8.626	0	17.937
			508.736	39.087	1	0	15.326	1.788	0.636	5.387	23.357	0.594	24.991	0.935	108.119	37.395	0	0	8.572	0	18.089
			509.736	39.087	1	0	14.884	1.723	0.611	5.178	23.566	0.571	25.228	0.934	108.04	37.397	0	0	8.637	0	19.109
			510.736	39.087	1	0	14.519	1.654	0.588	4.985	23.846	0.55	25.497	0.935	108.057	37.275	0	0	8.779	0	19.977
			511.736	35.968	1	0	14.143	1.584	0.565	4.792	24.127	0.53	25.764	0.936	108.074	37.153	0	0	8.926	0	20.814
			512.736	35.968	1	0	13.76	1.515	0.543	4.604	24.395	0.509	26.013	0.938	108.09	37.03	0	0	9.083	0	21.578
			513.736	35.968	1	0	13.257	1.445	0.517	4.384	24.634	0.486	26.241	0.939	108.107	36.908	0	0	9.172	0	22.259
			514.736	35.968	1	0	12.743	1.376	0.491	4.164	24.879	0.462	26.47	0.94	108.124	36.786	0	0	9.261	0	22.925
			515.736	35.968	1	0	12.219	1.306	0.465	3.944	25.129	0.438	26.701	0.941	108.141	36.663	0	0	9.353	0	23.576
			516.736	35.968	1	0	11.685	1.237	0.439	3.725	25.385	0.414	26.933	0.943	108.158	36.541	0	0	9.446	0	24.208
			517.736	27.617	1	0	11.656	1.21	0.434	3.681	25.59	0.409	27.164	0.942	108.155	36.4	0	0	9.633	0	24.649
			518.736	27.617	1	0	11.625	1.183	0.429	3.638	25.797	0.404	27.397	0.942	108.153	36.258	0	0	9.828	0	25.083
			519.736	27.617	1	0	11.931	1.223	0.439	3.717	25.954	0.412	27.621	0.94	108.069	36.289	0	0	9.755	0	25.583
			520.736	27.617	1	0	12.233	1.263	0.448	3.797	26.094	0.42	27.825	0.938	107.985	36.32	0	0	9.683	0	26.026
			521.736	27.617	1	0	12.531	1.304	0.457	3.876	26.219	0.428	28.011	0.936	107.901	36.352	0	0	9.612	0	26.416
			522.736	27.617	1	0	12.856	1.344	0.468	3.966	26.329	0.437	28.182	0.934	107.817	36.383	0	0	9.566	0	26.761
			523.736	10.802	1	0	12.92	1.369	0.467	3.958	26.532	0.437	28.384	0.935	107.767	36.397	0	0	9.436	0	27.197
			524.736	13.808	1	0	12.982	1.395	0.466	3.95	26.733	0.436	28.582	0.935	107.716	36.411	0	0	9.309	0	27.618
			525.736	16.759	1	0	13.043	1.42	0.465	3.943	26.93	0.435	28.777	0.936	107.666	36.426	0	0	9.186	0	28.024
			526.736	16.759	1	0	12.99	1.413	0.462	3.916	26.994	0.433	28.825	0.936	107.695	36.409	0	0	9.195	0	28.132
			527.736	16.759	1	0	13.019	1.414	0.465	3.941	26.885	0.435	28.716	0.936	107.725	36.439	0	0	9.205	0	27.92
			528.736	10.579	1	0	12.996	1.407	0.463	3.928	26.926	0.434	28.741	0.937	107.753	36.423	0	0	9.234	0	27.973
			529.736	10.579	1	0	12.973	1.4	0.462	3.914	26.967	0.433	28.765	0.937	107.781	36.407	0	0	9.264	0	28.026
			530.736	10.579	1	0	12.95	1.394	0.46	3.9	27.008	0.432	28.79	0.938	107.809	36.39	0	0	9.293	0	28.078
			531.736	10.579	1	0	12.927	1.387	0.459	3.887	27.049	0.431	28.814	0.939	107.837	36.374	0	0	9.323	0	28.129
			532.736	10.579	1	0	12.83	1.372	0.453	3.839	27.169	0.426	28.917	0.94	107.899	36.335	0	0	9.353	0	28.349
			533.736	10.579	1	0	12.842	1.354	0.452	3.832	27.226	0.425	28.977	0.94	107.948	36.3	0	0	9.484	0	28.485
			534.736	35.634	1	0	12.844	1.336	0.451	3.822	27.287	0.424	29.04	0.94	107.997	36.265	0	0	9.611	0	28.625
			535.736	35.634	1	0	12.846	1.319	0.45	3.812	27.348	0.423	29.103	0.94	108.046	36.23	0	0	9.741	0	28.765
			536.736	35.634	1	0	12.848	1.301	0.449	3.802	27.409	0.422	29.166	0.94	108.094	36.195	0	0	9.876	0	28.903
			537.736	37.583	1	0	12.89	1.283	0.45	3.81	27.419	0.422	29.184	0.94	108.148	36.149	0	0	10.043	0	28.916
			538.736	37.583	1	0	12.934	1.266	0.451	3.819	27.432	0.423	29.204	0.939	108.201	36.103	0	0	10.216	0	28.935
			539.736	37.583	1	0	13.177	1.287	0.461	3.91	27.315	0.433	29.075	0.939	108.331	36.084	0	0	10.235	0	28.545
			540.736	37.583	1	0	13.262	1.309	0.468	3.966	27.125	0.44	28.862	0.94	108.461	36.066	0	0	10.133	0	27.951
			541.736	30.79	1	0	13.263	1.335	0.473	4.007	26.872	0.444	28.642	0.938	108.498	36.168	0	0	9.935	0	27.526
			542.736	30.79	1	0	13.265	1.361	0.478	4.049	26.623	0.447	28.425	0.937	108.535	36.27	0	0	9.745	0	27.099
			543.736	33.185	1	0	13.266	1.387	0.483	4.09	26.378	0.451	28.21	0.935	108.573	36.372	0	0	9.563	0	26.671
			544.736	33.185	1	0	13.374	1.413	0.491	4.162	26.155	0.459	28.004	0.934	108.61	36.474	0	0	9.462	0	26.253
			545.736	33.185	1	0	13.479	1.439	0.5	4.233	25.935	0.466	27.799	0.933	108.647	36.576	0	0	9.364	0	25.831
			546.736	33.185	1	0	13.378	1.462	0.503	4.26	25.592	0.469	27.449	0.932	108.568	36.759	0	0	9.149	0	25.185
			547.736	26.225	1	0	13.281	1.485	0.506	4.287	25.261	0.471	27.111	0.932	108.489	36.943	0	0	8.943	0	24.553
			548.736	26.225	1	0	13.228	1.508	0.51	4.321	24.982	0.475	26.829	0.931	108.41	37.126	0	0	8.774	0	24.052
			549.736	25.557	1	0	13.178	1.53	0.514	4.354	24.711	0.478	26.555	0.931	108.331	37.31	0	0	8.611	0	23.558
			550.736	25.557	1	0	12.854	1.488	0.503	4.264	24.584	0.468	26.409	0.931	108.331	37.326	0	0	8.639	0	23.343
			551.736	25.557	1	0	12.529	1.446	0.493	4.175	24.448	0.459	26.253	0.931	108.331	37.342	0	0	8.667	0	23.093
			552.736	29.398	1	0	12.376	1.408	0.489	4.144	24.306	0.455	26.143	0.93	108.268	37.363	0	0	8.788	0	22.957
			553.736	29.398	1	0	12.192	1.371	0.484	4.103	24.155	0.449	26.022	0.928	108.206	37.384	0	0	8.892	0	22.788
			554.736	29.398	1	0	12.022	1.334	0.48	4.07	23.98	0.445	25.881	0.927	108.143	37.405	0	0	9.012	0	22.56
			555.736	25.167	1	0	11.847	1.297	0.476	4.038	23.792	0.441	25.727	0.925	108.08	37.426	0	0	9.136	0	22.288
			556.736	25.167	1	0	11.617	1.259	0.47	3.982	23.627	0.434	25.552	0.925	108.141	37.397	0	0	9.229	0	21.865
			557.736	25.167	1	0	11.591	1.245	0.469	3.974	23.603	0.432	25.6	0.922	107.906	37.467	0	0	9.312	0	22.178
			558.736	25.167	1	0	11.513	1.23	0.465	3.943	23.614	0.429	25.641	0.921	107.795	37.488	0	0	9.362	0	22.382
			559.736	25.167	1	0	11.408	1.215	0.46	3.901	23.641	0.423	25.699	0.92	107.684	37.509	0	0	9.391	0	22.636
			560.736	25.167	1	0	11.298	1.206	0.456	3.862	23.638	0.419	25.71	0.919	107.652	37.515	0	0	9.365	0	22.704
			561.736	16.091	1	0	11.161	1.185	0.449	3.802	23.699	0.412	25.825	0.918	107.461	37.551	0	0	9.421	0	23.16
			562.736	16.091	1	0	11.044	1.176	0.444	3.761	23.7	0.407	25.843	0.917	107.421	37.558	0	0	9.395	0	23.251
			563.736	17.372	1	0	10.992	1.168	0.442	3.745	23.68	0.405	25.854	0.916	107.27	37.604	0	0	9.41	0	23.384
			564.736	17.372	1	0	10.975	1.168	0.442	3.749	23.62	0.404	25.844	0.914	107.1	37.666	0	0	9.397	0	23.467
			565.736	17.372	1	0	10.967	1.168	0.443	3.756	23.558	0.404	25.831	0.912	106.93	37.728	0	0	9.392	0	23.54
			566.736	17.372	1	0	10.998	1.169	0.446	3.778	23.49	0.405	25.842	0.909	106.69	37.813	0	0	9.409	0	23.715
			567.736	29.287	1	0	11	1.169	0.447	3.788	23.427	0.405	25.827	0.907	106.525	37.874	0	0	9.412	0	23.779
			568.736	29.287	1	0	10.929	1.167	0.444	3.766	23.415	0.403	25.838	0.906	106.414	37.927	0	0	9.367	0	23.906
			569.736	30.957	1	0	10.897	1.166	0.443	3.757	23.399	0.401	25.874	0.904	106.239	38.002	0	0	9.344	0	24.136
			570.736	30.957	1	0	10.866	1.166	0.442	3.749	23.384	0.399	25.911	0.902	106.064	38.076	0	0	9.32	0	24.366
			571.738	30.957	1	0	10.802	1.162	0.44	3.733	23.341	0.396	25.958	0.899	105.786	38.182	0	0	9.299	0	24.684
			572.736	24.499	1	0	10.802	1.162	0.44	3.733	23.341	0.396	25.958	0.899	105.786	38.182	0	0	9.299	0	24.684
			573.736	24.499	1	0	10.77	1.16	0.44	3.725	23.32	0.395	25.982	0.898	105.646	38.234	0	0	9.288	0	24.844
			574.736	24.499	1	0	10.738	1.158	0.439	3.717	23.298	0.393	26.006	0.896	105.507	38.287	0	0	9.277	0	25.005
			575.738	23.162	1	0	10.541	1.153	0.433	3.668	23.168	0.386	25.955	0.893	105.229	38.393	0	0	9.139	0	25.055
			576.736	23.162	1	0	10.541	1.153	0.433	3.668	23.168	0.386	25.955	0.893	105.229	38.393	0	0	9.139	0	25.055
			577.738	23.162	1	0	10.557	1.156	0.434	3.679	23.139	0.386	26.011	0.89	105.191	38.33	0	0	9.13	0	25.094
			578.738	26.949	1	0	10.53	1.158	0.434	3.678	23.089	0.385	26.001	0.888	105.172	38.299	0	0	9.096	0	25.01
			579.738	26.949	1	0	10.504	1.159	0.434	3.677	23.039	0.385	25.991	0.886	105.152	38.268	0	0	9.061	0	24.926
			580.738	26.949	1	0	10.53	1.169	0.436	3.695	22.995	0.386	25.978	0.885	105.069	38.287	0	0	9.008	0	24.897
			581.736	27.728	1	0	10.53	1.169	0.436	3.695	22.995	0.386	25.978	0.885	105.069	38.287	0	0	9.008	0	24.897
			582.736	27.728	1	0	10.555	1.179	0.438	3.712	22.95	0.387	25.965	0.884	104.985	38.306	0	0	8.955	0	24.866
			583.738	27.728	1	0	10.357	1.187	0.43	3.647	22.934	0.38	25.938	0.884	104.946	38.335	0	0	8.722	0	24.815
			584.738	27.728	1	0	10.282	1.192	0.427	3.615	22.972	0.377	25.972	0.885	104.927	38.349	0	0	8.627	0	24.919
			585.738	23.608	1	0	10.209	1.196	0.423	3.583	23.014	0.374	26.01	0.885	104.908	38.364	0	0	8.535	0	25.034
			586.738	23.608	1	0	10.223	1.203	0.424	3.589	23.014	0.375	26.005	0.885	104.871	38.396	0	0	8.496	0	25.055
			587.738	23.608	1	0	10.16	1.218	0.421	3.569	23.014	0.372	26.033	0.884	104.884	38.39	0	0	8.34	0	25.076
			588.738	23.608	1	0	10.182	1.236	0.423	3.587	22.967	0.374	26.011	0.883	104.879	38.402	0	0	8.237	0	24.984
			589.738	23.608	1	0	10.203	1.254	0.425	3.604	22.918	0.375	25.987	0.882	104.874	38.414	0	0	8.138	0	24.887
			590.738	17.149	1	0	10.275	1.263	0.429	3.635	22.893	0.378	25.974	0.881	104.88	38.412	0	0	8.137	0	24.819
			591.738	17.149	1	0	10.319	1.289	0.433	3.673	22.776	0.381	25.889	0.88	104.865	38.438	0	0	8.004	0	24.549
			592.738	17.149	1	0	10.386	1.297	0.437	3.701	22.755	0.384	25.876	0.879	104.871	38.435	0	0	8.008	0	24.486
			593.738	17.149	1	0	10.44	1.314	0.441	3.734	22.685	0.387	25.825	0.878	104.866	38.447	0	0	7.944	0	24.31
			594.738	17.149	1	0	10.464	1.324	0.442	3.748	22.656	0.388	25.805	0.878	104.88	38.442	0	0	7.901	0	24.212
			595.738	20.88	1	0	10.425	1.328	0.441	3.737	22.646	0.387	25.795	0.878	104.889	38.44	0	0	7.849	0	24.171
			596.738	20.88	1	0	10.208	1.325	0.432	3.665	22.608	0.379	25.766	0.877	104.831	38.455	0	0	7.705	0	24.125
			597.738	20.88	1	0	9.973	1.311	0.422	3.578	22.613	0.37	25.774	0.877	104.759	38.474	0	0	7.608	0	24.225
			598.738	24.721	1	0	9.832	1.294	0.415	3.519	22.654	0.364	25.819	0.877	104.685	38.493	0	0	7.596	0	24.437
			599.738	24.721	1	0	9.637	1.281	0.406	3.439	22.711	0.356	25.887	0.877	104.615	38.512	0	0	7.525	0	24.696
			600.738	24.721	1	0	9.573	1.283	0.403	3.413	22.733	0.353	25.914	0.877	104.615	38.512	0	0	7.461	0	24.763
			601.738	24.721	1	0	9.296	1.255	0.389	3.299	22.811	0.342	26.002	0.877	104.441	38.57	0	0	7.405	0	25.186
			602.738	27.951	1	0	9.261	1.258	0.388	3.29	22.795	0.341	25.984	0.877	104.4	38.594	0	0	7.359	0	25.168
			603.738	27.951	1	0	9	1.231	0.375	3.18	22.892	0.329	26.093	0.877	104.232	38.649	0	0	7.308	0	25.633
			604.738	27.951	1	0	8.957	1.234	0.374	3.166	22.885	0.328	26.085	0.877	104.184	38.675	0	0	7.261	0	25.649
			605.738	29.9	1	0	9.053	1.253	0.382	3.235	22.659	0.334	25.911	0.874	103.946	38.75	0	0	7.226	0	25.248
			606.738	29.9	1	0	9.239	1.272	0.394	3.335	22.442	0.343	25.74	0.872	103.709	38.824	0	0	7.264	0	24.849
			607.738	29.9	1	0	9.421	1.291	0.405	3.433	22.251	0.352	25.594	0.869	103.471	38.899	0	0	7.297	0	24.512
			608.738	29.9	1	0	9.605	1.31	0.417	3.53	22.075	0.361	25.459	0.867	103.234	38.973	0	0	7.331	0	24.203
			609.738	29.9	1	0	9.791	1.329	0.428	3.627	21.912	0.37	25.336	0.865	102.996	39.047	0	0	7.365	0	23.921
			610.739	29.9	1	0	10.076	1.324	0.445	3.775	21.66	0.382	25.27	0.857	102.927	38.935	0	0	7.612	0	23.559
			611.739	10.579	1	0	10.203	1.317	0.453	3.84	21.559	0.387	25.265	0.853	102.924	38.853	0	0	7.75	0	23.427
			612.738	10.579	1	0	10.203	1.317	0.453	3.84	21.559	0.387	25.265	0.853	102.924	38.853	0	0	7.75	0	23.427
			613.738	11.47	1	0	10.301	1.31	0.458	3.884	21.516	0.389	25.317	0.85	102.922	38.771	0	0	7.866	0	23.456
			614.738	11.47	1	0	10.334	1.302	0.461	3.908	21.446	0.39	25.343	0.846	102.92	38.69	0	0	7.935	0	23.412
			615.739	11.47	1	0	10.403	1.288	0.467	3.957	21.313	0.392	25.398	0.839	102.915	38.527	0	0	8.075	0	23.334
			616.738	11.47	1	0	10.403	1.288	0.467	3.957	21.313	0.392	25.398	0.839	102.915	38.527	0	0	8.075	0	23.334
			617.739	11.47	1	0	10.613	1.303	0.476	4.032	21.349	0.398	25.515	0.837	102.98	38.414	0	0	8.147	0	23.421
			618.738	11.47	1	0	10.613	1.303	0.476	4.032	21.349	0.398	25.515	0.837	102.98	38.414	0	0	8.147	0	23.421
			619.739	37.026	1	0	10.964	1.346	0.488	4.133	21.542	0.409	25.681	0.839	103.114	38.352	0	0	8.147	0	23.64
			620.739	37.026	1	0	11.104	1.367	0.492	4.17	21.641	0.413	25.769	0.84	103.181	38.321	0	0	8.121	0	23.762
			621.739	36.303	1	0	11.243	1.389	0.496	4.207	21.736	0.417	25.854	0.841	103.248	38.289	0	0	8.096	0	23.871
			622.739	36.303	1	0	11.382	1.41	0.501	4.244	21.827	0.421	25.934	0.842	103.315	38.258	0	0	8.071	0	23.969
			623.739	36.303	1	0	11.52	1.432	0.505	4.28	21.916	0.426	26.012	0.843	103.382	38.227	0	0	8.046	0	24.055
			624.739	33.63	1	0	11.494	1.425	0.502	4.256	21.986	0.424	26.055	0.844	103.519	38.17	0	0	8.068	0	24.099
			625.739	33.63	1	0	11.5	1.421	0.501	4.243	22.065	0.424	26.082	0.846	103.701	38.12	0	0	8.091	0	24.097
			626.739	33.63	1	0	11.475	1.414	0.498	4.219	22.135	0.422	26.124	0.847	103.833	38.064	0	0	8.113	0	24.139
			627.739	29.51	1	0	11.986	1.453	0.517	4.381	22.289	0.439	26.266	0.849	104.102	37.949	0	0	8.252	0	24.193
			628.739	29.51	1	0	12.216	1.47	0.525	4.452	22.368	0.447	26.308	0.85	104.325	37.867	0	0	8.311	0	24.103
			629.739	29.51	1	0	12.45	1.487	0.534	4.523	22.451	0.455	26.356	0.852	104.548	37.786	0	0	8.37	0	24.028
			630.739	29.51	1	0	12.43	1.482	0.531	4.501	22.518	0.453	26.377	0.854	104.696	37.748	0	0	8.388	0	24.037
			631.739	29.51	1	0	12.945	1.524	0.55	4.661	22.67	0.471	26.49	0.856	104.968	37.652	0	0	8.495	0	24.023
			632.739	37.973	1	0	12.926	1.519	0.547	4.633	22.772	0.469	26.527	0.858	105.077	37.646	0	0	8.512	0	24.133
			633.739	37.973	1	0	13.473	1.562	0.566	4.797	22.946	0.487	26.665	0.861	105.361	37.546	0	0	8.628	0	24.175
			634.739	37.973	1	0	13.473	1.562	0.566	4.797	22.946	0.487	26.665	0.861	105.361	37.546	0	0	8.628	0	24.175
			635.739	37.138	1	0	13.431	1.549	0.559	4.734	23.175	0.483	26.816	0.864	105.687	37.46	0	0	8.671	0	24.469
			636.739	37.138	1	0	13.349	1.531	0.548	4.64	23.49	0.477	26.99	0.87	106.089	37.377	0	0	8.72	0	24.85
			637.739	37.138	1	0	13.318	1.519	0.541	4.582	23.724	0.473	27.139	0.874	106.405	37.293	0	0	8.77	0	25.136
			638.739	37.138	1	0	13.286	1.506	0.534	4.524	23.963	0.469	27.289	0.878	106.72	37.21	0	0	8.82	0	25.423
			639.739	25.167	1	0	13.271	1.505	0.528	4.473	24.205	0.466	27.43	0.882	107.055	37.138	0	0	8.82	0	25.664
			640.739	25.167	1	0	13.263	1.515	0.525	4.452	24.313	0.465	27.442	0.886	107.167	37.145	0	0	8.756	0	25.673
			641.739	25.167	1	0	13.234	1.531	0.521	4.413	24.483	0.464	27.45	0.892	107.342	37.177	0	0	8.645	0	25.695
			642.739	25.39	1	0	13.206	1.547	0.516	4.375	24.657	0.463	27.46	0.898	107.517	37.208	0	0	8.538	0	25.719
			643.739	25.39	1	0	13.237	1.563	0.514	4.36	24.806	0.465	27.455	0.904	107.692	37.239	0	0	8.47	0	25.705
			644.739	25.39	1	0	13.268	1.579	0.513	4.346	24.956	0.466	27.448	0.909	107.867	37.27	0	0	8.404	0	25.686
			645.739	25.39	1	0	13.298	1.595	0.511	4.331	25.105	0.468	27.441	0.915	108.043	37.301	0	0	8.339	0	25.665
			646.739	24.888	1	0	13.283	1.597	0.508	4.305	25.229	0.468	27.414	0.92	108.201	37.311	0	0	8.315	0	25.605
			647.739	24.888	1	0	13.267	1.6	0.505	4.279	25.354	0.467	27.388	0.926	108.359	37.32	0	0	8.292	0	25.544
			648.739	24.888	1	0	13.095	1.57	0.497	4.21	25.418	0.461	27.38	0.928	108.405	37.313	0	0	8.339	0	25.616
			649.74	24.499	1	0	12.693	1.511	0.479	4.058	25.525	0.447	27.334	0.934	108.496	37.299	0	0	8.401	0	25.682
			650.74	24.499	1	0	12.475	1.481	0.47	3.979	25.563	0.44	27.294	0.937	108.541	37.292	0	0	8.422	0	25.668
			651.739	24.499	1	0	12.475	1.481	0.47	3.979	25.563	0.44	27.294	0.937	108.541	37.292	0	0	8.422	0	25.668
			652.739	24.499	1	0	12.255	1.451	0.46	3.9	25.601	0.432	27.25	0.94	108.587	37.285	0	0	8.443	0	25.642
			653.739	24.499	1	0	12.034	1.422	0.451	3.821	25.639	0.425	27.201	0.943	108.633	37.277	0	0	8.464	0	25.605
			654.739	26.002	1	0	11.811	1.392	0.442	3.742	25.675	0.418	27.148	0.946	108.678	37.27	0	0	8.485	0	25.555
			655.74	26.002	1	0	11.612	1.392	0.435	3.688	25.613	0.412	27.031	0.948	108.424	37.448	0	0	8.345	0	25.562
			656.74	26.002	1	0	11.515	1.391	0.432	3.66	25.586	0.41	26.977	0.948	108.297	37.536	0	0	8.277	0	25.577
			657.74	26.67	1	0	11.466	1.391	0.43	3.645	25.586	0.408	26.952	0.949	108.17	37.625	0	0	8.243	0	25.667
			658.74	26.67	1	0	11.418	1.391	0.428	3.629	25.586	0.407	26.928	0.95	108.043	37.714	0	0	8.209	0	25.758
			659.74	26.67	1	0	11.369	1.391	0.426	3.614	25.588	0.406	26.904	0.951	107.915	37.803	0	0	8.176	0	25.851
			660.74	24.387	1	0	11.322	1.39	0.425	3.598	25.59	0.404	26.882	0.952	107.788	37.891	0	0	8.143	0	25.945
			661.74	24.387	1	0	11.259	1.389	0.423	3.585	25.539	0.403	26.839	0.952	107.688	37.951	0	0	8.107	0	25.943
			662.74	24.387	1	0	11.196	1.387	0.422	3.572	25.488	0.401	26.797	0.951	107.587	38.011	0	0	8.072	0	25.942
			663.74	24.387	1	0	10.983	1.378	0.416	3.526	25.325	0.395	26.68	0.949	107.525	38.009	0	0	7.968	0	25.658
			664.74	21.548	1	0	10.819	1.37	0.412	3.49	25.2	0.39	26.595	0.948	107.491	37.99	0	0	7.9	0	25.43
			665.74	21.548	1	0	10.626	1.361	0.407	3.447	25.053	0.385	26.494	0.946	107.431	37.987	0	0	7.807	0	25.184
			666.74	21.548	1	0	10.39	1.353	0.4	3.393	24.877	0.378	26.374	0.943	107.337	38.002	0	0	7.681	0	24.915
			667.74	21.548	1	0	10.167	1.344	0.394	3.342	24.705	0.371	26.247	0.941	107.275	37.999	0	0	7.565	0	24.594
			668.74	21.548	1	0	9.951	1.335	0.388	3.292	24.545	0.365	26.133	0.939	107.213	37.997	0	0	7.452	0	24.307
			669.74	19.822	1	0	9.71	1.316	0.382	3.234	24.366	0.358	26.006	0.937	107.131	37.982	0	0	7.378	0	23.998
			670.74	19.822	1	0	9.721	1.312	0.385	3.259	24.201	0.359	25.955	0.932	106.925	38.015	0	0	7.411	0	23.929
			671.74	19.822	1	0	9.637	1.296	0.385	3.261	23.962	0.357	25.85	0.927	106.66	38.052	0	0	7.438	0	23.753
			672.74	22.327	1	0	9.551	1.279	0.385	3.263	23.722	0.355	25.741	0.922	106.395	38.089	0	0	7.466	0	23.567
			673.74	22.327	1	0	9.458	1.263	0.385	3.261	23.486	0.353	25.635	0.916	106.131	38.127	0	0	7.487	0	23.386
			674.74	22.327	1	0	9.342	1.249	0.382	3.235	23.377	0.349	25.565	0.914	106.038	38.136	0	0	7.479	0	23.251
			675.74	22.327	1	0	9.244	1.232	0.382	3.233	23.128	0.347	25.45	0.909	105.764	38.174	0	0	7.501	0	23.045
			676.74	22.327	1	0	9.145	1.227	0.381	3.232	22.887	0.344	25.391	0.901	105.353	38.259	0	0	7.451	0	23.042
			677.74	22.327	1	0	9.066	1.224	0.38	3.223	22.746	0.341	25.361	0.897	105.105	38.317	0	0	7.406	0	23.068
			678.74	15.757	1	0	8.999	1.222	0.378	3.207	22.689	0.339	25.356	0.895	104.994	38.354	0	0	7.363	0	23.123
			679.74	15.757	1	0	8.919	1.219	0.377	3.198	22.546	0.336	25.329	0.89	104.737	38.414	0	0	7.318	0	23.162
			680.74	15.757	1	0	8.949	1.229	0.381	3.227	22.432	0.337	25.321	0.886	104.56	38.464	0	0	7.281	0	23.193
			681.74	15.757	1	0	8.98	1.24	0.384	3.255	22.32	0.339	25.312	0.882	104.383	38.515	0	0	7.244	0	23.221
			682.74	14.532	1	0	9.01	1.25	0.388	3.284	22.209	0.34	25.301	0.878	104.205	38.565	0	0	7.208	0	23.246
			683.74	14.532	1	0	9.039	1.26	0.391	3.312	22.098	0.342	25.29	0.874	104.028	38.616	0	0	7.172	0	23.269
			684.74	14.532	1	0	9.12	1.271	0.397	3.367	21.94	0.346	25.229	0.87	103.85	38.666	0	0	7.176	0	23.148
			685.74	26.392	1	0	9.23	1.28	0.405	3.431	21.803	0.351	25.176	0.866	103.776	38.647	0	0	7.21	0	22.931
			686.74	26.392	1	0	9.343	1.29	0.412	3.494	21.674	0.356	25.127	0.863	103.701	38.628	0	0	7.244	0	22.724
			687.74	26.392	1	0	9.346	1.278	0.412	3.492	21.685	0.355	25.161	0.862	103.661	38.56	0	0	7.311	0	22.743
			688.74	26.392	1	0	9.313	1.267	0.41	3.478	21.69	0.353	25.196	0.861	103.62	38.493	0	0	7.351	0	22.764
			689.741	26.392	1	0	9.247	1.244	0.407	3.449	21.697	0.35	25.262	0.859	103.538	38.359	0	0	7.433	0	22.793
			690.741	22.661	1	0	9.215	1.233	0.405	3.435	21.699	0.348	25.293	0.858	103.498	38.292	0	0	7.476	0	22.802
			691.74	22.661	1	0	9.215	1.233	0.405	3.435	21.699	0.348	25.293	0.858	103.498	38.292	0	0	7.476	0	22.802
			692.74	22.661	1	0	9.182	1.221	0.404	3.421	21.7	0.346	25.323	0.857	103.457	38.225	0	0	7.519	0	22.807
			693.741	22.661	1	0	9.245	1.211	0.406	3.436	21.745	0.347	25.421	0.855	103.277	38.196	0	0	7.634	0	23.069
			694.741	27.171	1	0	9.343	1.212	0.409	3.465	21.794	0.35	25.494	0.855	103.138	38.234	0	0	7.707	0	23.337
			695.741	27.171	1	0	9.443	1.214	0.412	3.494	21.847	0.352	25.57	0.854	102.999	38.273	0	0	7.781	0	23.615
			696.741	27.171	1	0	9.545	1.215	0.416	3.523	21.903	0.355	25.651	0.854	102.86	38.311	0	0	7.857	0	23.903
			697.741	27.171	1	0	9.683	1.216	0.42	3.558	22.002	0.358	25.781	0.853	102.721	38.349	0	0	7.962	0	24.325
			698.741	32.349	1	0	9.825	1.217	0.424	3.593	22.108	0.362	25.918	0.853	102.581	38.388	0	0	8.07	0	24.763
			699.741	32.349	1	0	9.97	1.219	0.428	3.628	22.22	0.365	26.064	0.853	102.442	38.426	0	0	8.181	0	25.218
			700.741	32.349	1	0	9.78	1.217	0.421	3.566	22.174	0.359	25.975	0.854	102.495	38.412	0	0	8.033	0	24.957
			701.741	19.432	1	0	9.596	1.216	0.413	3.504	22.142	0.353	25.901	0.855	102.548	38.397	0	0	7.89	0	24.737
			702.741	19.432	1	0	9.419	1.215	0.406	3.442	22.125	0.348	25.843	0.856	102.601	38.383	0	0	7.753	0	24.557
			703.741	19.432	1	0	9.248	1.214	0.399	3.379	22.121	0.342	25.8	0.857	102.653	38.369	0	0	7.62	0	24.418
			704.741	19.599	1	0	9.173	1.222	0.398	3.37	22.014	0.341	25.703	0.856	102.552	38.435	0	0	7.507	0	24.238
			705.741	19.599	1	0	9.078	1.231	0.394	3.339	21.991	0.338	25.664	0.857	102.512	38.482	0	0	7.372	0	24.181
			706.741	19.599	1	0	9.039	1.243	0.392	3.323	22.011	0.337	25.645	0.858	102.531	38.512	0	0	7.272	0	24.147
			707.741	19.599	1	0	8.987	1.253	0.391	3.311	21.975	0.335	25.597	0.859	102.49	38.56	0	0	7.174	0	24.063
			708.741	21.436	1	0	9.066	1.26	0.396	3.356	21.878	0.339	25.526	0.857	102.394	38.621	0	0	7.196	0	23.947
			709.741	21.436	1	0	9.156	1.269	0.401	3.396	21.839	0.343	25.487	0.857	102.355	38.667	0	0	7.214	0	23.888
			710.741	21.436	1	0	9.172	1.265	0.403	3.414	21.757	0.345	25.411	0.856	102.239	38.723	0	0	7.248	0	23.78
			711.741	21.436	1	0	9.188	1.261	0.405	3.433	21.676	0.347	25.336	0.856	102.123	38.779	0	0	7.284	0	23.675
			712.741	21.436	1	0	9.128	1.25	0.402	3.409	21.672	0.344	25.314	0.856	102.09	38.781	0	0	7.3	0	23.651
			713.741	21.436	1	0	9.139	1.241	0.405	3.429	21.568	0.345	25.276	0.853	101.904	38.825	0	0	7.364	0	23.648
			714.741	21.436	1	0	9.024	1.229	0.399	3.379	21.601	0.34	25.295	0.854	101.864	38.829	0	0	7.341	0	23.746
			715.741	14.142	1	0	8.988	1.221	0.398	3.375	21.537	0.339	25.302	0.851	101.686	38.872	0	0	7.362	0	23.864
			716.741	14.142	1	0	8.913	1.211	0.395	3.347	21.52	0.336	25.316	0.85	101.577	38.895	0	0	7.362	0	23.974
			717.741	14.142	1	0	8.904	1.219	0.397	3.36	21.423	0.336	25.262	0.848	101.493	38.949	0	0	7.306	0	23.888
			718.741	14.142	1	0	8.939	1.229	0.401	3.398	21.278	0.339	25.199	0.844	101.346	39.021	0	0	7.273	0	23.8
			719.741	20.211	1	0	8.974	1.24	0.405	3.436	21.135	0.341	25.136	0.841	101.2	39.093	0	0	7.239	0	23.711
			720.741	20.211	1	0	9.139	1.269	0.416	3.524	21.007	0.349	25.053	0.838	101.2	39.107	0	0	7.202	0	23.406
			721.741	20.211	1	0	9.303	1.298	0.426	3.613	20.881	0.357	24.969	0.836	101.2	39.122	0	0	7.166	0	23.093
			722.741	20.211	1	0	9.466	1.328	0.437	3.702	20.757	0.364	24.883	0.834	101.2	39.136	0	0	7.129	0	22.773
			723.741	30.902	1	0	9.627	1.357	0.447	3.79	20.635	0.372	24.797	0.832	101.2	39.15	0	0	7.093	0	22.447
			724.741	30.902	1	0	9.784	1.381	0.456	3.868	20.569	0.38	24.724	0.832	101.26	39.122	0	0	7.086	0	22.1
			725.741	30.902	1	0	9.941	1.404	0.465	3.945	20.505	0.387	24.654	0.832	101.32	39.093	0	0	7.079	0	21.755
			726.741	30.902	1	0	10.097	1.428	0.475	4.022	20.442	0.395	24.585	0.831	101.38	39.064	0	0	7.071	0	21.412
			727.742	26.781	1	0	10.361	1.468	0.489	4.142	20.392	0.407	24.498	0.832	101.581	39.002	0	0	7.058	0	20.891
			728.741	26.781	1	0	10.361	1.468	0.489	4.142	20.392	0.407	24.498	0.832	101.581	39.002	0	0	7.058	0	20.891
			729.742	26.781	1	0	10.576	1.501	0.499	4.227	20.413	0.416	24.458	0.835	101.864	38.935	0	0	7.047	0	20.527
			730.741	26.837	1	0	10.576	1.501	0.499	4.227	20.413	0.416	24.458	0.835	101.864	38.935	0	0	7.047	0	20.527
			731.741	26.837	1	0	10.851	1.517	0.509	4.311	20.544	0.425	24.581	0.836	102.006	38.901	0	0	7.153	0	20.782
			732.742	26.837	1	0	11.428	1.55	0.529	4.479	20.84	0.443	24.867	0.838	102.289	38.834	0	0	7.373	0	21.409
			733.742	26.837	1	0	11.73	1.566	0.538	4.564	21.004	0.452	25.031	0.839	102.43	38.8	0	0	7.489	0	21.78
			734.742	37.082	1	0	11.989	1.573	0.545	4.617	21.224	0.458	25.218	0.842	102.74	38.685	0	0	7.624	0	22.102
			735.742	37.082	1	0	12.258	1.579	0.551	4.67	21.456	0.465	25.419	0.844	103.049	38.57	0	0	7.764	0	22.46
			736.742	37.082	1	0	12.537	1.585	0.557	4.723	21.701	0.472	25.635	0.847	103.358	38.455	0	0	7.909	0	22.855
			737.742	37.082	1	0	12.826	1.591	0.564	4.776	21.958	0.478	25.867	0.849	103.668	38.34	0	0	8.06	0	23.286
			738.742	36.637	1	0	12.869	1.597	0.562	4.767	22.076	0.479	25.931	0.851	103.977	38.225	0	0	8.056	0	23.237
			739.742	36.637	1	0	12.911	1.604	0.561	4.758	22.194	0.479	25.995	0.854	104.287	38.11	0	0	8.051	0	23.187
			740.742	36.637	1	0	12.954	1.61	0.56	4.749	22.312	0.48	26.059	0.856	104.596	37.994	0	0	8.046	0	23.135
			741.742	36.637	1	0	12.996	1.616	0.559	4.74	22.431	0.48	26.123	0.859	104.905	37.879	0	0	8.041	0	23.08
			742.742	29.844	1	0	12.995	1.618	0.558	4.73	22.477	0.48	26.134	0.86	105.031	37.85	0	0	8.033	0	23.052
			743.742	29.844	1	0	13.131	1.646	0.56	4.744	22.661	0.485	26.178	0.866	105.514	37.738	0	0	7.979	0	22.863
			744.742	29.844	1	0	13.091	1.65	0.556	4.715	22.733	0.483	26.185	0.868	105.625	37.734	0	0	7.933	0	22.859
			745.742	30.735	1	0	13.228	1.679	0.558	4.728	22.921	0.488	26.223	0.874	106.128	37.618	0	0	7.876	0	22.639
			746.742	30.735	1	0	13.275	1.696	0.557	4.719	23.051	0.489	26.242	0.878	106.435	37.558	0	0	7.826	0	22.517
			747.742	30.735	1	0	13.22	1.699	0.553	4.689	23.107	0.487	26.243	0.881	106.516	37.56	0	0	7.78	0	22.511
			748.742	30.735	1	0	13.255	1.716	0.552	4.678	23.227	0.488	26.256	0.885	106.813	37.502	0	0	7.726	0	22.375
			749.742	30.679	1	0	13.289	1.732	0.551	4.668	23.346	0.49	26.268	0.889	107.11	37.444	0	0	7.673	0	22.235
			750.742	30.679	1	0	13.24	1.728	0.547	4.635	23.422	0.487	26.294	0.891	107.21	37.436	0	0	7.662	0	22.309
			751.742	30.679	1	0	13.17	1.729	0.54	4.575	23.607	0.484	26.333	0.896	107.475	37.405	0	0	7.618	0	22.357
			752.742	30.679	1	0	13.118	1.725	0.536	4.539	23.697	0.481	26.363	0.899	107.587	37.395	0	0	7.605	0	22.44
			753.742	29.12	1	0	13.1	1.724	0.532	4.505	23.84	0.48	26.403	0.903	107.803	37.356	0	0	7.599	0	22.484
			754.742	29.12	1	0	13.153	1.723	0.531	4.502	23.952	0.482	26.399	0.907	108.019	37.318	0	0	7.635	0	22.404
			755.742	29.12	1	0	13.206	1.722	0.531	4.499	24.065	0.484	26.396	0.912	108.234	37.28	0	0	7.67	0	22.327
			756.742	29.12	1	0	13.26	1.721	0.531	4.496	24.18	0.486	26.393	0.916	108.45	37.241	0	0	7.706	0	22.252
			757.742	29.12	1	0	13.314	1.72	0.53	4.493	24.295	0.488	26.392	0.921	108.666	37.203	0	0	7.742	0	22.181
			758.742	25.222	1	0	13.421	1.726	0.534	4.524	24.323	0.493	26.352	0.923	108.8	37.169	0	0	7.777	0	21.978
			759.742	25.222	1	0	13.375	1.715	0.531	4.496	24.388	0.491	26.368	0.925	108.951	37.114	0	0	7.799	0	21.96
			760.742	25.222	1	0	13.329	1.704	0.527	4.468	24.453	0.489	26.383	0.927	109.103	37.059	0	0	7.821	0	21.941
			761.742	25.222	1	0	13.27	1.694	0.523	4.435	24.519	0.486	26.397	0.929	109.254	37.004	0	0	7.835	0	21.919
			762.742	24.721	1	0	13.211	1.683	0.519	4.402	24.586	0.484	26.411	0.931	109.405	36.949	0	0	7.85	0	21.896
			763.742	24.721	1	0	13.029	1.672	0.512	4.34	24.59	0.478	26.355	0.933	109.556	36.894	0	0	7.791	0	21.675
			764.742	24.721	1	0	12.849	1.662	0.505	4.277	24.599	0.472	26.303	0.935	109.707	36.838	0	0	7.733	0	21.464
			765.743	24.721	1	0	12.484	1.638	0.49	4.153	24.603	0.459	26.24	0.938	109.86	36.766	0	0	7.62	0	21.238
			766.742	30.456	1	0	12.484	1.638	0.49	4.153	24.603	0.459	26.24	0.938	109.86	36.766	0	0	7.62	0	21.238
			767.743	30.456	1	0	12.129	1.615	0.475	4.029	24.63	0.447	26.196	0.94	110.014	36.695	0	0	7.51	0	21.068
			768.743	36.024	1	0	11.976	1.604	0.469	3.975	24.643	0.442	26.174	0.942	110.091	36.659	0	0	7.468	0	20.981
			769.743	36.024	1	0	11.797	1.606	0.463	3.921	24.607	0.436	26.086	0.943	110.069	36.699	0	0	7.347	0	20.796
			770.743	36.024	1	0	11.624	1.608	0.456	3.868	24.582	0.431	26.008	0.945	110.047	36.74	0	0	7.23	0	20.641
			771.743	36.024	1	0	11.456	1.61	0.45	3.814	24.567	0.426	25.941	0.947	110.026	36.781	0	0	7.117	0	20.515
			772.743	36.024	1	0	11.294	1.612	0.444	3.761	24.564	0.421	25.884	0.949	110.004	36.822	0	0	7.007	0	20.418
			773.743	24.276	1	0	11.197	1.61	0.441	3.736	24.519	0.418	25.844	0.949	109.978	36.841	0	0	6.956	0	20.345
			774.743	24.276	1	0	11.102	1.608	0.438	3.71	24.476	0.415	25.806	0.948	109.952	36.86	0	0	6.906	0	20.28
			775.743	24.276	1	0	11.008	1.606	0.435	3.685	24.435	0.412	25.771	0.948	109.925	36.879	0	0	6.856	0	20.222
			776.743	24.276	1	0	10.916	1.603	0.432	3.659	24.397	0.409	25.738	0.948	109.899	36.898	0	0	6.808	0	20.172
			777.743	18.43	1	0	10.834	1.584	0.429	3.636	24.361	0.406	25.751	0.946	109.829	36.901	0	0	6.839	0	20.292
			778.743	18.43	1	0	10.752	1.565	0.426	3.612	24.322	0.402	25.762	0.944	109.76	36.903	0	0	6.871	0	20.407
			779.743	18.43	1	0	10.669	1.546	0.424	3.589	24.28	0.399	25.771	0.942	109.69	36.906	0	0	6.903	0	20.515
			780.743	18.43	1	0	10.669	1.546	0.424	3.589	24.28	0.399	25.771	0.942	109.69	36.906	0	0	6.903	0	20.515
			781.743	18.43	1	0	10.478	1.506	0.416	3.527	24.239	0.391	25.828	0.938	109.496	36.946	0	0	6.957	0	20.917
			782.743	18.43	1	0	10.461	1.496	0.415	3.519	24.251	0.389	25.875	0.937	109.41	36.971	0	0	6.991	0	21.138
			783.743	18.43	1	0	10.336	1.477	0.41	3.475	24.252	0.384	25.92	0.936	109.29	37.008	0	0	7	0	21.415
			784.743	18.597	1	0	10.14	1.454	0.401	3.395	24.339	0.374	26.078	0.933	109.167	37.019	0	0	6.976	0	21.976
			785.743	18.597	1	0	9.946	1.431	0.391	3.315	24.434	0.364	26.248	0.931	109.044	37.031	0	0	6.952	0	22.562
			786.743	18.597	1	0	9.753	1.408	0.382	3.235	24.536	0.354	26.431	0.928	108.921	37.043	0	0	6.929	0	23.175
			787.743	18.597	1	0	9.561	1.385	0.372	3.154	24.647	0.345	26.627	0.926	108.798	37.054	0	0	6.905	0	23.815
			788.743	20.211	1	0	9.365	1.362	0.363	3.072	24.771	0.335	26.839	0.923	108.675	37.066	0	0	6.878	0	24.484
			789.743	20.211	1	0	9.31	1.363	0.36	3.051	24.795	0.332	26.88	0.922	108.594	37.105	0	0	6.83	0	24.655
			790.743	20.211	1	0	9.239	1.356	0.357	3.026	24.805	0.329	26.951	0.92	108.45	37.138	0	0	6.812	0	24.927
			791.743	20.211	1	0	9.167	1.349	0.354	3.001	24.817	0.325	27.025	0.918	108.306	37.172	0	0	6.794	0	25.204
			792.743	20.1	1	0	9.121	1.339	0.352	2.985	24.814	0.322	27.103	0.916	108.057	37.219	0	0	6.811	0	25.522
			793.743	20.1	1	0	9.134	1.34	0.353	2.991	24.802	0.323	27.112	0.915	107.956	37.263	0	0	6.817	0	25.618
			794.743	20.1	1	0	9.172	1.338	0.355	3.006	24.775	0.324	27.122	0.913	107.75	37.32	0	0	6.858	0	25.753
			795.744	21.492	1	0	9.262	1.333	0.359	3.042	24.716	0.327	27.137	0.911	107.337	37.436	0	0	6.95	0	26.007
			796.743	21.492	1	0	9.262	1.333	0.359	3.042	24.716	0.327	27.137	0.911	107.337	37.436	0	0	6.95	0	26.007
			797.743	21.492	1	0	9.314	1.33	0.361	3.063	24.685	0.329	27.143	0.909	107.131	37.493	0	0	7.001	0	26.128
			798.743	21.492	1	0	9.366	1.328	0.364	3.084	24.656	0.33	27.151	0.908	106.925	37.551	0	0	7.053	0	26.255
			799.743	19.71	1	0	9.42	1.326	0.366	3.104	24.63	0.332	27.161	0.907	106.719	37.608	0	0	7.106	0	26.386
			800.743	19.71	1	0	9.475	1.309	0.369	3.124	24.605	0.334	27.189	0.905	106.611	37.589	0	0	7.236	0	26.475
			801.743	19.71	1	0	9.553	1.302	0.373	3.16	24.521	0.336	27.198	0.902	106.505	37.579	0	0	7.337	0	26.505
			802.743	19.71	1	0	9.633	1.295	0.377	3.195	24.444	0.339	27.213	0.898	106.4	37.57	0	0	7.441	0	26.55
			803.743	19.265	1	0	9.715	1.287	0.381	3.231	24.375	0.341	27.235	0.895	106.294	37.56	0	0	7.547	0	26.61
			804.744	19.265	1	0	9.762	1.272	0.386	3.27	24.187	0.343	27.219	0.889	106.083	37.541	0	0	7.673	0	26.581
			805.744	19.265	1	0	9.762	1.265	0.387	3.281	24.096	0.343	27.209	0.886	105.978	37.531	0	0	7.718	0	26.562
			806.744	19.265	1	0	9.762	1.257	0.389	3.293	24.004	0.343	27.199	0.883	105.872	37.522	0	0	7.763	0	26.542
			807.743	21.492	1	0	9.762	1.257	0.389	3.293	24.004	0.343	27.199	0.883	105.872	37.522	0	0	7.763	0	26.542
			808.744	21.492	1	0	9.784	1.277	0.391	3.317	23.899	0.345	27.152	0.88	105.747	37.536	0	0	7.662	0	26.391
			809.744	21.492	1	0	9.795	1.287	0.393	3.329	23.846	0.345	27.129	0.879	105.685	37.543	0	0	7.612	0	26.313
			810.744	22.494	1	0	9.787	1.294	0.393	3.332	23.811	0.345	27.107	0.878	105.662	37.556	0	0	7.566	0	26.257
			811.744	22.494	1	0	9.72	1.308	0.393	3.334	23.646	0.345	26.983	0.876	105.431	37.618	0	0	7.433	0	26.002
			812.744	22.494	1	0	9.657	1.319	0.393	3.334	23.503	0.344	26.867	0.875	105.239	37.685	0	0	7.322	0	25.779
			813.744	22.494	1	0	9.667	1.33	0.396	3.356	23.383	0.346	26.78	0.873	105.047	37.752	0	0	7.267	0	25.633
			814.744	22.494	1	0	9.704	1.345	0.4	3.387	23.27	0.349	26.676	0.872	104.858	37.846	0	0	7.215	0	25.474
			815.744	25.612	1	0	9.74	1.36	0.403	3.418	23.157	0.351	26.572	0.871	104.668	37.939	0	0	7.163	0	25.312
			816.744	25.612	1	0	9.776	1.374	0.407	3.449	23.045	0.354	26.468	0.871	104.479	38.033	0	0	7.112	0	25.149
			817.744	25.612	1	0	9.811	1.389	0.411	3.479	22.933	0.357	26.364	0.87	104.289	38.126	0	0	7.062	0	24.985
			818.744	25.612	1	0	9.852	1.404	0.414	3.512	22.822	0.36	26.263	0.869	104.1	38.22	0	0	7.017	0	24.823
			819.744	22.494	1	0	9.852	1.404	0.414	3.512	22.822	0.36	26.263	0.869	104.1	38.22	0	0	7.017	0	24.823
			820.744	22.494	1	0	9.892	1.419	0.418	3.545	22.711	0.363	26.161	0.868	103.91	38.313	0	0	6.973	0	24.66
			821.744	22.494	1	0	9.661	1.384	0.41	3.474	22.616	0.354	26.185	0.864	103.253	38.458	0	0	6.978	0	25.089
			822.744	22.494	1	0	9.662	1.36	0.41	3.472	22.613	0.352	26.317	0.859	103.16	38.215	0	0	7.103	0	25.105
			823.744	22.494	1	0	9.62	1.324	0.404	3.423	22.81	0.346	26.61	0.857	103.325	37.911	0	0	7.265	0	25.477
			824.744	22.494	1	0	9.566	1.292	0.399	3.38	22.943	0.341	26.87	0.854	103.434	37.625	0	0	7.406	0	25.771
			825.744	22.494	1	0	9.553	1.293	0.399	3.384	22.889	0.34	26.852	0.852	103.385	37.625	0	0	7.386	0	25.718
			826.744	21.492	1	0	9.698	1.269	0.419	3.555	22.099	0.352	26.328	0.839	103.126	37.416	0	0	7.644	0	24.039
			827.744	21.492	1	0	9.89	1.278	0.445	3.772	21.245	0.369	25.61	0.83	102.708	37.493	0	0	7.738	0	22.14
			828.744	25.779	1	0	9.872	1.279	0.446	3.784	21.144	0.369	25.552	0.827	102.635	37.488	0	0	7.717	0	21.961
			829.744	25.779	1	0	10.04	1.289	0.466	3.953	20.589	0.382	25.119	0.82	102.203	37.567	0	0	7.788	0	20.802
			830.744	25.779	1	0	10.21	1.299	0.486	4.122	20.086	0.395	24.723	0.812	101.771	37.646	0	0	7.861	0	19.713
			831.744	25.779	1	0	10.367	1.3	0.505	4.276	19.662	0.407	24.376	0.807	101.337	37.716	0	0	7.975	0	18.761
			832.744	25.779	1	0	10.701	1.309	0.538	4.56	19.036	0.429	23.857	0.798	100.615	37.857	0	0	8.178	0	17.324
			833.744	25.779	1	0	10.693	1.302	0.541	4.582	18.926	0.43	23.772	0.796	100.469	37.855	0	0	8.212	0	17.063
			834.745	25.779	1	0	11.847	1.418	0.584	4.946	19.496	0.469	24.285	0.803	100.921	37.586	0	0	8.357	0	17.765
			835.745	12.862	1	0	12.511	1.475	0.61	5.168	19.738	0.492	24.479	0.806	101.146	37.452	0	0	8.48	0	17.892
			836.744	15.089	1	0	12.511	1.475	0.61	5.168	19.738	0.492	24.479	0.806	101.146	37.452	0	0	8.48	0	17.892
			837.744	17.594	1	0	13.195	1.533	0.636	5.389	19.991	0.515	24.693	0.81	101.371	37.318	0	0	8.607	0	18.076
			838.744	12.806	1	0	13.899	1.591	0.662	5.611	20.255	0.538	24.927	0.813	101.597	37.183	0	0	8.738	0	18.31
			839.744	12.806	1	0	14.626	1.648	0.688	5.832	20.53	0.561	25.181	0.815	101.822	37.049	0	0	8.873	0	18.591
			840.745	12.806	1	0	14.739	1.616	0.68	5.761	20.928	0.557	25.561	0.819	102.091	36.972	0	0	9.122	0	19.736
			841.744	66.759	1	0	14.739	1.616	0.68	5.761	20.928	0.557	25.561	0.819	102.091	36.972	0	0	9.122	0	19.736
			842.744	66.759	1	0	14.939	1.598	0.677	5.736	21.297	0.556	25.944	0.821	101.851	36.874	0	0	9.349	0	20.751
			843.745	55.846	1	0	15.479	1.529	0.672	5.697	22.181	0.557	26.77	0.829	101.285	36.596	0	0	10.127	0	22.833
			844.745	55.846	1	0	15.681	1.494	0.668	5.66	22.599	0.556	27.16	0.832	101.455	36.457	0	0	10.497	0	23.76
			845.745	55.846	1	0	15.859	1.459	0.663	5.62	22.997	0.552	27.612	0.833	101.573	36.31	0	0	10.873	0	24.807
			846.745	55.846	1	0	16.051	1.423	0.658	5.58	23.42	0.549	28.091	0.834	101.69	36.164	0	0	11.278	0	25.883
			847.744	55.846	1	0	16.051	1.423	0.658	5.58	23.42	0.549	28.091	0.834	101.69	36.164	0	0	11.278	0	25.883
			848.745	59.91	1	0	16.478	1.353	0.649	5.499	24.344	0.542	29.141	0.835	102.026	35.871	0	0	12.182	0	28.129
			849.745	59.91	1	0	16.314	1.325	0.638	5.409	24.481	0.534	29.263	0.837	102.158	35.854	0	0	12.315	0	28.468
			850.745	66.146	1	0	16.543	1.291	0.634	5.37	24.975	0.531	29.824	0.837	102.321	35.712	0	0	12.818	0	29.592
			851.745	66.146	1	0	17.684	1.301	0.649	5.497	26.087	0.545	31.036	0.841	102.925	35.423	0	0	13.591	0	31.667
			852.745	66.146	1	0	17.613	1.309	0.649	5.498	25.986	0.547	30.817	0.843	102.942	35.641	0	0	13.451	0	31.553
			853.745	66.146	1	0	17.311	1.331	0.651	5.521	25.455	0.55	30.162	0.844	102.628	35.989	0	0	13.004	0	30.68
			854.745	15.534	1	0	17.114	1.353	0.655	5.553	25.037	0.553	29.644	0.845	102.314	36.337	0	0	12.65	0	30.065
			855.745	15.534	1	0	16.728	1.338	0.645	5.468	24.841	0.545	29.429	0.844	102.202	36.429	0	0	12.504	0	29.784
			856.745	16.481	1	0	16.983	1.369	0.66	5.597	24.662	0.561	29.023	0.85	102.344	36.586	0	0	12.403	0	29.032
			857.745	19.822	1	0	17.038	1.364	0.662	5.609	24.687	0.565	28.9	0.854	102.69	36.488	0	0	12.493	0	28.596
			858.745	19.822	1	0	17.235	1.364	0.68	5.767	24.289	0.58	28.497	0.852	102.678	36.506	0	0	12.635	0	27.676
			859.745	18.374	1	0	17.388	1.359	0.688	5.831	24.229	0.589	28.32	0.856	103.012	36.411	0	0	12.796	0	27.101
			860.745	17.873	1	0	17.35	1.353	0.678	5.742	24.545	0.583	28.511	0.861	103.381	36.291	0	0	12.822	0	27.371
			861.745	17.873	1	0	16.897	1.349	0.662	5.608	24.472	0.572	28.321	0.864	103.681	36.221	0	0	12.53	0	26.801
			862.745	17.817	1	0	16.596	1.337	0.637	5.397	24.97	0.557	28.535	0.875	104.416	35.997	0	0	12.413	0	26.962
			863.745	17.817	1	0	16.425	1.338	0.635	5.385	24.766	0.555	28.356	0.873	104.349	36.031	0	0	12.274	0	26.584
			864.745	17.817	1	0	15.494	1.276	0.615	5.208	24.105	0.536	27.645	0.872	103.979	36.214	0	0	12.144	0	25.342
			865.745	17.817	1	0	14.9	1.211	0.599	5.078	23.718	0.522	27.209	0.872	103.721	36.292	0	0	12.308	0	24.57
			866.745	17.817	1	0	13.892	1.146	0.574	4.863	23.026	0.499	26.467	0.87	103.339	36.481	0	0	12.119	0	23.141
			867.745	17.817	1	0	13.142	1.082	0.555	4.702	22.462	0.481	25.889	0.868	102.958	36.671	0	0	12.147	0	22.087
			868.745	17.205	1	0	12.389	1.018	0.536	4.54	21.851	0.463	25.258	0.865	102.577	36.86	0	0	12.175	0	20.824
			869.745	19.153	1	0	11.633	0.953	0.517	4.379	21.189	0.446	24.57	0.862	102.195	37.05	0	0	12.204	0	19.312
			870.745	19.153	1	0	11.807	0.963	0.528	4.475	21.06	0.453	24.54	0.858	101.905	37.143	0	0	12.263	0	19.362
			871.745	69.042	1	0	11.982	0.972	0.539	4.57	20.94	0.461	24.515	0.854	101.615	37.237	0	0	12.322	0	19.426
			872.745	69.042	1	0	12.127	0.982	0.55	4.661	20.794	0.468	24.458	0.85	101.828	37.33	0	0	12.349	0	19.395
			873.745	69.042	1	0	12.187	1.009	0.559	4.734	20.603	0.472	24.402	0.844	102.085	37.464	0	0	12.084	0	19.385
			874.745	69.042	1	0	12.244	1.035	0.567	4.808	20.413	0.476	24.34	0.839	102.342	37.599	0	0	11.83	0	19.355
			875.746	33.129	1	0	12.418	1.089	0.587	4.973	20.073	0.488	24.136	0.832	102.001	37.875	0	0	11.408	0	19.048
			876.745	33.129	1	0	12.418	1.089	0.587	4.973	20.073	0.488	24.136	0.832	102.001	37.875	0	0	11.408	0	19.048
			877.745	33.129	1	0	12.262	1.131	0.589	4.996	19.771	0.49	23.791	0.831	101.934	38.009	0	0	10.841	0	18.051
			878.745	33.129	1	0	12.122	1.174	0.592	5.019	19.493	0.492	23.473	0.83	101.816	38.143	0	0	10.328	0	17.107
			879.745	23.831	1	0	11.931	1.216	0.594	5.033	19.164	0.493	23.098	0.83	101.699	38.277	0	0	9.809	0	15.931
			880.746	23.831	1	0	11.726	1.265	0.594	5.035	18.862	0.493	22.741	0.829	101.49	38.45	0	0	9.272	0	14.829
			881.746	34.354	1	0	11.695	1.271	0.593	5.023	18.86	0.492	22.729	0.83	101.399	38.488	0	0	9.205	0	14.835
			882.746	34.354	1	0	11.664	1.276	0.591	5.012	18.859	0.491	22.717	0.83	101.308	38.527	0	0	9.139	0	14.844
			883.746	34.354	1	0	11.744	1.269	0.59	5.003	19.017	0.491	22.851	0.832	101.459	38.436	0	0	9.256	0	15.175
			884.746	34.354	1	0	11.783	1.261	0.588	4.984	19.145	0.491	22.948	0.834	101.61	38.345	0	0	9.342	0	15.366
			885.746	34.354	1	0	11.738	1.254	0.584	4.948	19.207	0.488	22.975	0.836	101.761	38.253	0	0	9.363	0	15.315
			886.746	34.354	1	0	11.345	1.23	0.55	4.659	19.697	0.461	23.492	0.838	101.797	38.234	0	0	9.223	0	17.133
			887.746	34.354	1	0	10.963	1.206	0.516	4.369	20.275	0.434	24.1	0.841	101.833	38.215	0	0	9.087	0	19.157
			888.746	34.354	1	0	10.592	1.183	0.481	4.08	20.957	0.407	24.816	0.845	101.869	38.196	0	0	8.955	0	21.399
			889.746	34.354	1	0	10.381	1.192	0.46	3.898	21.51	0.388	25.48	0.844	101.625	38.352	0	0	8.707	0	23.563
			890.746	34.354	1	0	10.417	1.207	0.464	3.935	21.393	0.391	25.409	0.842	101.41	38.461	0	0	8.628	0	23.506
			891.746	22.383	1	0	10.454	1.211	0.469	3.977	21.248	0.394	25.279	0.841	101.135	38.664	0	0	8.63	0	23.474
			892.746	22.383	1	0	10.479	1.194	0.477	4.039	20.955	0.399	24.999	0.838	101.09	38.695	0	0	8.774	0	22.775
			893.746	20.601	1	0	10.504	1.177	0.484	4.101	20.672	0.405	24.728	0.836	101.044	38.726	0	0	8.923	0	22.086
			894.746	20.601	1	0	10.659	1.162	0.497	4.21	20.421	0.414	24.493	0.834	101.066	38.673	0	0	9.17	0	21.341
			895.746	15.479	1	0	10.659	1.162	0.497	4.21	20.421	0.414	24.493	0.834	101.066	38.673	0	0	9.17	0	21.341
			896.746	15.479	1	0	10.8	1.138	0.506	4.291	20.282	0.42	24.425	0.83	101.083	38.6	0	0	9.487	0	21.08
			897.746	15.479	1	0	10.761	1.124	0.506	4.288	20.207	0.42	24.374	0.829	101.104	38.549	0	0	9.573	0	20.881
			898.746	15.479	1	0	10.843	1.132	0.508	4.308	20.276	0.422	24.418	0.83	101.243	38.491	0	0	9.581	0	20.889
			899.746	15.479	1	0	10.925	1.139	0.511	4.327	20.345	0.425	24.462	0.832	101.382	38.433	0	0	9.59	0	20.895
			900.746	12.027	1	0	10.854	1.134	0.507	4.297	20.348	0.422	24.452	0.832	101.418	38.395	0	0	9.572	0	20.815
			901.746	12.027	1	0	11.042	1.154	0.512	4.342	20.506	0.427	24.582	0.834	101.661	38.317	0	0	9.565	0	21.003
			902.746	12.027	1	0	11.075	1.162	0.512	4.337	20.599	0.428	24.657	0.835	101.8	38.259	0	0	9.532	0	21.103
			903.746	12.027	1	0	11.009	1.157	0.508	4.307	20.613	0.425	24.656	0.836	101.85	38.215	0	0	9.512	0	21.035
			904.746	33.129	1	0	11.044	1.165	0.508	4.302	20.709	0.425	24.734	0.837	101.994	38.155	0	0	9.478	0	21.138
			905.746	33.129	1	0	11.078	1.173	0.507	4.297	20.805	0.425	24.811	0.839	102.138	38.095	0	0	9.445	0	21.237
			906.746	48.663	1	0	11.112	1.181	0.506	4.292	20.901	0.425	24.888	0.84	102.282	38.035	0	0	9.411	0	21.333
			907.746	45.378	1	0	11.278	1.178	0.508	4.309	21.128	0.428	25.113	0.841	102.51	37.949	0	0	9.571	0	21.849
			908.746	45.378	1	0	11.449	1.176	0.51	4.325	21.364	0.43	25.347	0.843	102.737	37.862	0	0	9.736	0	22.383
			909.746	45.378	1	0	11.689	1.173	0.513	4.351	21.682	0.434	25.676	0.844	102.965	37.776	0	0	9.962	0	23.173
			910.747	33.908	1	0	12.146	1.205	0.526	4.455	22.032	0.445	26.024	0.847	103.395	37.699	0	0	10.077	0	23.907
			911.746	33.908	1	0	12.146	1.205	0.526	4.455	22.032	0.445	26.024	0.847	103.395	37.699	0	0	10.077	0	23.907
			912.746	33.908	1	0	12.167	1.209	0.527	4.47	22.001	0.446	26.005	0.846	103.483	37.75	0	0	10.062	0	23.929
			913.746	38.307	1	0	12.188	1.213	0.529	4.484	21.97	0.447	25.985	0.845	103.572	37.8	0	0	10.047	0	23.95
			914.746	38.307	1	0	12.273	1.217	0.533	4.521	21.947	0.451	25.966	0.845	103.661	37.85	0	0	10.085	0	23.974
			915.747	38.307	1	0	12.542	1.225	0.544	4.612	21.992	0.46	26.022	0.845	103.838	37.951	0	0	10.241	0	24.276
			916.746	33.352	1	0	12.542	1.225	0.544	4.612	21.992	0.46	26.022	0.845	103.838	37.951	0	0	10.241	0	24.276
			917.746	33.352	1	0	12.752	1.234	0.555	4.701	21.943	0.468	26	0.844	103.86	38.021	0	0	10.332	0	24.307
			918.747	33.352	1	0	13.183	1.253	0.576	4.881	21.868	0.485	25.981	0.842	103.903	38.16	0	0	10.52	0	24.438
			919.747	33.352	1	0	13.181	1.229	0.57	4.832	22.064	0.481	26.152	0.844	104.205	38.054	0	0	10.721	0	24.795
			920.747	33.352	1	0	13.178	1.206	0.564	4.783	22.263	0.477	26.325	0.846	104.507	37.949	0	0	10.93	0	25.149
			921.747	25.668	1	0	12.849	1.171	0.544	4.614	22.472	0.462	26.509	0.848	104.663	37.862	0	0	10.97	0	25.59
			922.747	25.668	1	0	12.586	1.164	0.526	4.462	22.756	0.447	26.778	0.85	104.62	37.901	0	0	10.817	0	26.374
			923.747	25.668	1	0	12.384	1.156	0.51	4.321	23.11	0.434	27.127	0.852	104.577	37.939	0	0	10.714	0	27.343
			924.747	28.285	1	0	12.186	1.148	0.493	4.181	23.496	0.421	27.507	0.854	104.534	37.978	0	0	10.613	0	28.36
			925.747	28.285	1	0	12.074	1.131	0.488	4.133	23.532	0.416	27.595	0.853	104.376	38.015	0	0	10.671	0	28.674
			926.747	18.374	1	0	11.945	1.133	0.474	4.016	23.959	0.406	27.954	0.857	104.447	38.054	0	0	10.545	0	29.585
			927.747	18.374	1	0	11.936	1.143	0.472	3.996	24.075	0.404	28.069	0.858	104.38	38.102	0	0	10.442	0	29.907
			928.747	22.717	1	0	11.876	1.131	0.47	3.987	23.993	0.402	28.065	0.855	104.191	38.157	0	0	10.501	0	30.011
			929.747	22.717	1	0	11.815	1.119	0.469	3.978	23.909	0.4	28.059	0.852	104.001	38.213	0	0	10.56	0	30.11
			930.747	22.717	1	0	11.982	1.117	0.491	4.159	23.189	0.415	27.427	0.845	103.833	38.229	0	0	10.725	0	28.643
			931.747	29.677	1	0	11.933	1.088	0.502	4.254	22.547	0.421	26.881	0.839	103.613	38.275	0	0	10.97	0	27.444
			932.747	29.677	1	0	11.951	1.072	0.51	4.323	22.205	0.426	26.62	0.834	103.419	38.306	0	0	11.145	0	26.872
			933.747	29.677	1	0	12.049	1.072	0.521	4.414	21.928	0.433	26.404	0.83	103.269	38.319	0	0	11.238	0	26.336
			934.747	23.552	1	0	12.069	1.057	0.529	4.48	21.621	0.437	26.167	0.826	103.081	38.349	0	0	11.416	0	25.803
			935.747	23.552	1	0	11.989	1.041	0.526	4.46	21.555	0.434	26.117	0.825	103.03	38.369	0	0	11.513	0	25.741
			936.747	15.312	1	0	11.809	1.016	0.519	4.398	21.5	0.427	26.118	0.823	102.848	38.39	0	0	11.627	0	25.84
			937.747	15.312	1	0	11.612	0.978	0.512	4.338	21.384	0.419	26.127	0.818	102.396	38.445	0	0	11.877	0	26.039
			938.747	17.706	1	0	11.437	0.948	0.508	4.302	21.198	0.414	26.015	0.815	102.065	38.498	0	0	12.068	0	25.894
			939.747	17.706	1	0	11.257	0.918	0.503	4.266	20.997	0.408	25.886	0.811	101.733	38.551	0	0	12.265	0	25.698
			940.747	17.706	1	0	11.142	0.892	0.503	4.265	20.751	0.406	25.691	0.808	101.476	38.611	0	0	12.492	0	25.328
			941.747	17.706	1	0	10.801	0.842	0.492	4.171	20.483	0.395	25.556	0.801	101.152	38.533	0	0	12.834	0	24.928
			942.747	29.844	1	0	10.849	0.844	0.498	4.217	20.355	0.398	25.468	0.799	100.989	38.551	0	0	12.859	0	24.717
			943.747	36.581	1	0	10.846	0.835	0.5	4.234	20.253	0.397	25.457	0.796	100.802	38.5	0	0	12.992	0	24.622
			944.747	36.581	1	0	10.76	0.823	0.498	4.217	20.154	0.393	25.485	0.791	100.646	38.39	0	0	13.073	0	24.539
			945.747	63.028	1	0	10.674	0.811	0.496	4.2	20.051	0.39	25.511	0.786	100.49	38.28	0	0	13.156	0	24.45
			946.747	63.028	1	0	10.587	0.8	0.494	4.183	19.946	0.386	25.535	0.781	100.334	38.169	0	0	13.24	0	24.352
			947.747	46.882	1	0	10.595	0.792	0.5	4.237	19.693	0.387	25.414	0.775	100.02	38.184	0	0	13.376	0	24.061
			948.747	46.882	1	0	10.604	0.785	0.506	4.291	19.446	0.389	25.295	0.769	99.706	38.198	0	0	13.515	0	23.771
			949.747	46.882	1	0	10.606	0.777	0.512	4.34	19.217	0.391	25.187	0.763	99.392	38.213	0	0	13.648	0	23.51
			950.748	21.158	1	0	10.899	0.77	0.535	4.538	18.874	0.403	25.058	0.753	98.838	38.217	0	0	14.16	0	23.171
			951.748	21.158	1	0	11.239	0.78	0.555	4.7	18.812	0.416	25.059	0.751	98.744	38.189	0	0	14.402	0	23.112
			952.747	21.158	1	0	11.239	0.78	0.555	4.7	18.812	0.416	25.059	0.751	98.744	38.189	0	0	14.402	0	23.112
			953.747	18.318	1	0	11.65	0.792	0.578	4.899	18.726	0.434	24.927	0.751	98.771	38.105	0	0	14.713	0	22.584
			954.747	18.318	1	0	12.004	0.803	0.6	5.086	18.607	0.451	24.754	0.752	98.797	38.021	0	0	14.948	0	21.932
			955.748	15.646	1	0	12.659	0.826	0.636	5.388	18.56	0.478	24.675	0.752	98.85	37.853	0	0	15.331	0	21.372
			956.747	21.659	1	0	12.659	0.826	0.636	5.388	18.56	0.478	24.675	0.752	98.85	37.853	0	0	15.331	0	21.372
			957.748	21.659	1	0	13.205	0.838	0.659	5.584	18.701	0.497	24.808	0.754	99.046	37.68	0	0	15.75	0	21.437
			958.748	19.376	1	0	13.292	0.84	0.66	5.597	18.785	0.499	24.884	0.755	99.217	37.591	0	0	15.83	0	21.502
			959.748	19.376	1	0	13.38	0.841	0.662	5.609	18.871	0.5	24.962	0.756	99.387	37.503	0	0	15.91	0	21.569
			960.748	19.376	1	0	13.311	0.846	0.647	5.487	19.199	0.491	25.333	0.758	99.562	37.438	0	0	15.741	0	22.5
			961.748	40.367	1	0	13.244	0.85	0.633	5.365	19.544	0.481	25.721	0.76	99.737	37.373	0	0	15.576	0	23.452
			962.748	40.367	1	0	13.061	0.847	0.619	5.247	19.7	0.472	25.861	0.762	99.907	37.352	0	0	15.427	0	23.801
			963.748	39.309	1	0	12.95	0.843	0.607	5.146	19.91	0.464	26.056	0.764	100.078	37.33	0	0	15.36	0	24.292
			964.748	39.309	1	0	12.839	0.839	0.595	5.045	20.129	0.456	26.259	0.767	100.248	37.308	0	0	15.294	0	24.797
			965.748	46.714	1	0	13.004	0.844	0.601	5.094	20.198	0.463	26.242	0.77	100.391	37.307	0	0	15.412	0	24.744
			966.748	47.271	1	0	13.33	0.85	0.614	5.199	20.297	0.474	26.28	0.772	100.57	37.27	0	0	15.675	0	24.769
			967.748	54.565	1	0	13.875	0.86	0.634	5.374	20.457	0.491	26.402	0.775	100.802	37.193	0	0	16.131	0	24.943
			968.748	54.565	1	0	14.173	0.856	0.639	5.419	20.717	0.496	26.701	0.776	101.03	37.121	0	0	16.558	0	25.599
			969.748	47.494	1	0	14.468	0.852	0.644	5.457	20.992	0.5	27.021	0.777	101.258	37.049	0	0	16.984	0	26.292
			970.748	47.494	1	0	14.407	0.845	0.638	5.408	21.082	0.496	27.102	0.778	101.41	37.024	0	0	17.049	0	26.462
			971.748	47.494	1	0	14.936	0.862	0.652	5.525	21.422	0.509	27.46	0.78	101.579	37.052	0	0	17.335	0	27.354
			972.748	38.697	1	0	14.884	0.856	0.646	5.47	21.549	0.504	27.584	0.781	101.675	37.043	0	0	17.396	0	27.646
			973.748	38.975	1	0	15.039	0.861	0.648	5.488	21.712	0.507	27.73	0.783	101.807	37.052	0	0	17.467	0	27.998
			974.748	38.975	1	0	15.188	0.869	0.651	5.517	21.826	0.511	27.8	0.785	101.909	37.119	0	0	17.476	0	28.259
			975.748	38.975	1	0	15.402	0.884	0.661	5.603	21.821	0.52	27.752	0.786	101.927	37.201	0	0	17.427	0	28.253
			976.748	38.975	1	0	15.206	0.884	0.653	5.534	21.811	0.515	27.662	0.788	102.014	37.263	0	0	17.199	0	28.139
			977.748	23.719	1	0	15.243	0.89	0.651	5.514	21.953	0.515	27.728	0.792	102.26	37.205	0	0	17.135	0	28.196
			978.748	26.949	1	0	14.936	0.887	0.636	5.394	21.985	0.506	27.648	0.795	102.488	37.141	0	0	16.841	0	27.906
			979.748	26.949	1	0	14.891	0.88	0.628	5.319	22.217	0.501	27.826	0.798	102.783	37.016	0	0	16.919	0	28.139
			980.748	43.151	1	0	14.846	0.873	0.619	5.243	22.455	0.496	28.006	0.802	103.078	36.891	0	0	16.998	0	28.373
			981.748	42.594	1	0	14.64	0.848	0.601	5.094	22.747	0.484	28.259	0.805	103.304	36.741	0	0	17.263	0	28.753
			982.748	42.594	1	0	14.558	0.845	0.593	5.024	22.927	0.48	28.33	0.809	103.519	36.69	0	0	17.234	0	28.839
			983.748	27.116	1	0	14.234	0.831	0.573	4.854	23.177	0.465	28.572	0.811	103.478	36.69	0	0	17.12	0	29.401
			984.748	25.835	1	0	13.915	0.818	0.553	4.684	23.452	0.449	28.84	0.813	103.433	36.69	0	0	17.008	0	30.006
			985.748	25.835	1	0	13.863	0.81	0.547	4.633	23.606	0.446	28.952	0.815	103.462	36.673	0	0	17.118	0	30.232
			986.748	24.833	1	0	13.811	0.802	0.541	4.581	23.763	0.442	29.064	0.818	103.49	36.656	0	0	17.229	0	30.454
			987.748	25.278	1	0	13.744	0.793	0.534	4.522	23.937	0.438	29.195	0.82	103.524	36.639	0	0	17.324	0	30.715
			988.748	25.278	1	0	13.672	0.777	0.532	4.508	23.851	0.436	29.103	0.82	103.438	36.618	0	0	17.595	0	30.495
			989.748	25.278	1	0	13.726	0.774	0.536	4.54	23.768	0.438	29.041	0.818	103.433	36.575	0	0	17.735	0	30.297
			990.749	25.278	1	0	13.817	0.76	0.546	4.624	23.458	0.446	28.701	0.817	103.406	36.519	0	0	18.181	0	29.481
			991.748	16.871	1	0	13.817	0.76	0.546	4.624	23.458	0.446	28.701	0.817	103.406	36.519	0	0	18.181	0	29.481
			992.749	16.759	1	0	14.142	0.746	0.564	4.783	23.176	0.461	28.38	0.817	103.368	36.452	0	0	18.947	0	28.67
			993.749	24.499	1	0	14.382	0.746	0.573	4.857	23.213	0.468	28.397	0.817	103.488	36.354	0	0	19.277	0	28.554
			994.749	24.499	1	0	14.631	0.746	0.582	4.93	23.261	0.476	28.43	0.818	103.608	36.256	0	0	19.618	0	28.473
			995.749	25.39	1	0	14.601	0.745	0.579	4.907	23.322	0.474	28.484	0.819	103.701	36.184	0	0	19.595	0	28.481
			996.748	25.39	1	0	14.601	0.745	0.579	4.907	23.322	0.474	28.484	0.819	103.701	36.184	0	0	19.595	0	28.481
			997.749	21.047	1	0	14.72	0.752	0.578	4.901	23.557	0.477	28.549	0.825	104.08	35.949	0	0	19.562	0	28.249
			998.749	21.047	1	0	14.969	0.767	0.587	4.971	23.657	0.486	28.539	0.829	104.227	35.865	0	0	19.511	0	28.081
			999.749	37.36	1	0	15.241	0.782	0.596	5.047	23.76	0.496	28.535	0.833	104.373	35.781	0	0	19.491	0	27.924
			1000.75	37.36	1	0	15.435	0.798	0.601	5.089	23.9	0.502	28.589	0.836	104.498	35.769	0	0	19.33	0	28.008
			1001.75	35.857	1	0	15.606	0.814	0.606	5.137	23.976	0.509	28.578	0.839	104.67	35.74	0	0	19.176	0	27.917
			1002.75	35.857	1	0	15.769	0.829	0.612	5.182	24.044	0.515	28.557	0.842	104.843	35.711	0	0	19.017	0	27.802
			1003.75	45.323	1	0	15.928	0.844	0.617	5.228	24.106	0.521	28.531	0.845	105.016	35.682	0	0	18.861	0	27.672
			1004.75	46.993	1	0	15.886	0.844	0.614	5.202	24.163	0.52	28.535	0.847	105.313	35.548	0	0	18.832	0	27.462
			1005.75	47.438	1	0	15.72	0.837	0.605	5.126	24.253	0.513	28.6	0.848	105.576	35.458	0	0	18.775	0	27.469
			1006.75	47.438	1	0	16.045	0.843	0.611	5.177	24.519	0.52	28.824	0.851	106.011	35.27	0	0	19.036	0	27.662
			1007.75	46.714	1	0	15.794	0.834	0.602	5.1	24.48	0.513	28.741	0.852	106.042	35.309	0	0	18.94	0	27.551
			1008.75	41.425	1	0	15.957	0.831	0.603	5.109	24.688	0.515	28.916	0.854	106.221	35.29	0	0	19.192	0	27.922
			1009.75	41.425	1	0	15.878	0.833	0.6	5.087	24.674	0.514	28.807	0.857	106.335	35.33	0	0	19.064	0	27.739
			1010.75	38.585	1	0	15.735	0.827	0.592	5.018	24.774	0.508	28.873	0.858	106.753	35.088	0	0	19.033	0	27.495
			1011.75	42.037	1	0	15.703	0.831	0.588	4.984	24.9	0.507	28.898	0.862	107.294	34.833	0	0	18.906	0	27.118
			1012.75	42.037	1	0	15.475	0.814	0.576	4.878	25.037	0.496	29.063	0.861	107.588	34.606	0	0	19.003	0	27.131
			1013.75	40.813	1	0	15.683	0.823	0.582	4.934	25.104	0.502	29.091	0.863	107.867	34.538	0	0	19.066	0	27.069
			1014.75	40.813	1	0	15.682	0.82	0.581	4.922	25.158	0.502	29.097	0.865	107.822	34.62	0	0	19.123	0	27.226
			1015.75	34.187	1	0	15.428	0.813	0.57	4.827	25.218	0.494	29.092	0.867	107.702	34.718	0	0	18.986	0	27.392
			1016.75	34.187	1	0	15.177	0.805	0.558	4.733	25.286	0.485	29.095	0.869	107.582	34.817	0	0	18.851	0	27.573
			1017.75	34.298	1	0	14.788	0.798	0.545	4.623	25.208	0.475	28.93	0.871	107.457	34.915	0	0	18.541	0	27.375
			1018.75	34.298	1	0	15.092	0.823	0.56	4.747	25.108	0.487	28.851	0.87	107.546	34.929	0	0	18.345	0	27.184
			1019.75	20.1	1	0	15.267	0.835	0.569	4.824	25.022	0.495	28.746	0.87	107.553	34.965	0	0	18.294	0	26.986
			1020.75	18.652	1	0	15.422	0.846	0.577	4.892	24.95	0.503	28.652	0.871	107.56	35.001	0	0	18.22	0	26.808
			1021.75	18.652	1	0	15.508	0.866	0.579	4.907	25.049	0.504	28.773	0.871	107.584	35.006	0	0	17.904	0	27.062
			1022.75	18.374	1	0	15.59	0.886	0.581	4.923	25.142	0.506	28.886	0.87	107.608	35.011	0	0	17.599	0	27.295
			1023.75	18.374	1	0	15.102	0.876	0.557	4.724	25.36	0.488	28.97	0.875	107.982	34.8	0	0	17.24	0	27.146
			1024.75	20.1	1	0	14.83	0.864	0.539	4.569	25.722	0.474	29.238	0.88	107.848	34.632	0	0	17.17	0	27.491
			1025.75	10.468	1	0	14.56	0.851	0.521	4.414	26.114	0.461	29.526	0.884	107.714	34.464	0	0	17.101	0	27.872
			1026.75	11.136	1	0	14.543	0.85	0.526	4.458	25.821	0.465	29.193	0.884	107.08	34.634	0	0	17.116	0	27.419
			1027.75	11.136	1	0	14.51	0.844	0.534	4.523	25.381	0.471	28.782	0.882	106.723	34.85	0	0	17.201	0	26.859
			1028.75	18.708	1	0	14.481	0.835	0.543	4.604	24.864	0.475	28.415	0.875	106.157	35.205	0	0	17.344	0	26.621
			1029.75	18.708	1	0	14.472	0.831	0.548	4.648	24.607	0.478	28.226	0.872	105.874	35.383	0	0	17.425	0	26.483
			1030.75	18.708	1	0	14.319	0.824	0.547	4.637	24.391	0.476	28.066	0.869	105.613	35.488	0	0	17.369	0	26.29
			1031.75	14.142	1	0	14.166	0.818	0.546	4.626	24.177	0.473	27.906	0.866	105.351	35.594	0	0	17.313	0	26.095
			1032.75	60.411	1	0	13.975	0.812	0.543	4.602	23.959	0.469	27.727	0.864	105.155	35.675	0	0	17.207	0	25.809
			1033.75	60.411	1	0	13.982	0.806	0.549	4.652	23.701	0.473	27.501	0.862	104.958	35.757	0	0	17.347	0	25.405
			1034.75	60.411	1	0	14.185	0.816	0.563	4.774	23.455	0.485	27.253	0.861	104.637	35.944	0	0	17.38	0	25.092
			1035.75	50.501	1	0	14.42	0.829	0.579	4.903	23.242	0.497	27.07	0.859	104.284	36.148	0	0	17.391	0	24.954
			1036.75	50.501	1	0	14.655	0.842	0.594	5.032	23.041	0.509	26.895	0.857	103.932	36.352	0	0	17.403	0	24.834
			1037.75	7.517	1	0	14.963	0.858	0.609	5.162	22.96	0.521	26.856	0.855	103.795	36.431	0	0	17.441	0	24.837
			1038.75	10.913	1	0	15.085	0.874	0.617	5.232	22.867	0.527	26.795	0.853	103.658	36.51	0	0	17.265	0	24.784
			1039.75	10.913	1	0	15.16	0.89	0.625	5.293	22.744	0.532	26.7	0.852	103.521	36.589	0	0	17.043	0	24.64
			1040.75	47.271	1	0	15.274	0.913	0.636	5.389	22.544	0.542	26.458	0.852	103.078	36.97	0	0	16.725	0	24.606
			1041.75	54.788	1	0	15.359	0.937	0.647	5.482	22.323	0.551	26.192	0.852	102.634	37.352	0	0	16.392	0	24.496
			1042.75	49.443	1	0	15.543	0.961	0.661	5.602	22.142	0.563	25.975	0.852	102.19	37.733	0	0	16.178	0	24.503
			1043.75	49.443	1	0	15.528	0.963	0.66	5.591	22.166	0.563	26	0.853	102.22	37.781	0	0	16.12	0	24.643
			1044.75	49.443	1	0	15.608	0.977	0.667	5.649	22.072	0.568	25.92	0.852	102.338	37.788	0	0	15.977	0	24.408
			1045.75	31.96	1	0	15.687	0.99	0.673	5.707	21.977	0.573	25.839	0.851	102.457	37.795	0	0	15.838	0	24.168
			1046.75	31.96	1	0	15.753	1.004	0.68	5.762	21.878	0.578	25.751	0.85	102.575	37.802	0	0	15.69	0	23.905
			1047.75	29.677	1	0	15.956	1.018	0.689	5.839	21.882	0.585	25.781	0.849	102.694	37.809	0	0	15.679	0	23.964
			1048.75	44.098	1	0	15.42	0.984	0.662	5.614	21.953	0.563	25.837	0.85	102.666	37.785	0	0	15.663	0	24.161
			1049.75	44.098	1	0	14.885	0.951	0.636	5.389	22.031	0.541	25.899	0.851	102.638	37.762	0	0	15.647	0	24.371
			1050.75	44.098	1	0	14.403	0.918	0.61	5.172	22.159	0.52	26.021	0.852	102.61	37.739	0	0	15.688	0	24.73
			1051.75	44.098	1	0	14.276	0.899	0.61	5.172	21.933	0.518	25.834	0.849	102.362	37.853	0	0	15.882	0	24.46
			1052.75	44.098	1	0	14.047	0.88	0.6	5.089	21.905	0.511	25.755	0.851	102.303	37.896	0	0	15.967	0	24.359
			1053.75	32.127	1	0	14.443	0.89	0.626	5.307	21.612	0.529	25.606	0.844	101.696	38.229	0	0	16.237	0	24.486
			1054.75	32.127	1	0	14.605	0.899	0.647	5.48	21.18	0.541	25.292	0.837	101.461	38.563	0	0	16.241	0	24.156
			1055.75	29.454	1	0	14.685	0.901	0.656	5.557	21.003	0.546	25.21	0.833	101.473	38.736	0	0	16.293	0	24.206
			1056.75	29.454	1	0	14.553	0.893	0.643	5.45	21.21	0.534	25.527	0.831	101.984	38.57	0	0	16.301	0	24.821
			1057.75	34.688	1	0	14.308	0.884	0.624	5.287	21.482	0.517	25.932	0.828	102.123	38.405	0	0	16.18	0	25.646
			1058.75	34.688	1	0	14.054	0.874	0.608	5.151	21.642	0.503	26.173	0.827	102.188	38.277	0	0	16.08	0	26.088
			1059.75	30.456	1	0	13.804	0.864	0.592	5.014	21.816	0.488	26.434	0.825	102.253	38.15	0	0	15.982	0	26.57
			1060.75	30.456	1	0	14.038	0.895	0.594	5.037	22.14	0.491	26.797	0.826	102.437	38.074	0	0	15.692	0	27.309
			1061.75	29.9	1	0	14.558	0.925	0.615	5.209	22.253	0.509	26.886	0.828	102.622	37.997	0	0	15.73	0	27.354
			1062.75	29.9	1	0	15.08	0.956	0.635	5.38	22.363	0.526	26.973	0.829	102.807	37.92	0	0	15.769	0	27.391
			1063.75	14.532	1	0	15.252	0.956	0.64	5.422	22.445	0.531	27.029	0.83	103.03	37.824	0	0	15.947	0	27.376
			1064.75	14.532	1	0	15.226	0.956	0.636	5.39	22.538	0.529	27.114	0.831	103.253	37.728	0	0	15.919	0	27.432
			1065.75	16.37	1	0	15.179	0.957	0.631	5.349	22.64	0.525	27.211	0.832	103.476	37.632	0	0	15.869	0	27.514
			1066.75	50.501	1	0	15.139	0.954	0.626	5.309	22.749	0.522	27.287	0.834	103.73	37.52	0	0	15.873	0	27.525
			1067.75	50.501	1	0	14.852	0.939	0.606	5.137	23.038	0.508	27.501	0.838	104.229	37.328	0	0	15.822	0	27.764
			1068.75	44.988	1	0	14.866	0.931	0.603	5.11	23.173	0.506	27.593	0.84	104.478	37.232	0	0	15.966	0	27.844
			1069.75	26.169	1	0	14.881	0.924	0.6	5.082	23.31	0.505	27.685	0.842	104.728	37.136	0	0	16.113	0	27.925
			1070.75	26.169	1	0	14.861	0.915	0.596	5.047	23.429	0.502	27.789	0.843	104.97	37.04	0	0	16.235	0	28.033
			1071.75	22.606	1	0	14.829	0.907	0.591	5.009	23.541	0.499	27.885	0.844	105.212	36.944	0	0	16.345	0	28.119
			1072.75	22.606	1	0	14.698	0.899	0.583	4.944	23.623	0.493	27.945	0.845	105.454	36.848	0	0	16.347	0	28.12
			1073.75	22.606	1	0	14.444	0.881	0.571	4.837	23.7	0.483	28.023	0.846	105.677	36.695	0	0	16.402	0	28.086
			1074.75	53.897	1	0	14.269	0.866	0.561	4.75	23.812	0.475	28.108	0.847	105.958	36.539	0	0	16.472	0	28.057
			1075.75	65.757	1	0	14.145	0.852	0.551	4.672	23.972	0.468	28.245	0.849	106.239	36.383	0	0	16.604	0	28.143
			1076.75	65.757	1	0	14.028	0.838	0.542	4.596	24.135	0.461	28.385	0.85	106.519	36.227	0	0	16.75	0	28.236
			1077.75	37.862	1	0	14.11	0.833	0.544	4.611	24.19	0.463	28.422	0.851	106.747	36.133	0	0	16.932	0	28.174
			1078.75	37.862	1	0	14.335	0.845	0.553	4.684	24.216	0.471	28.423	0.852	106.913	36.155	0	0	16.968	0	28.197
			1079.75	36.08	1	0	14.561	0.856	0.561	4.757	24.244	0.479	28.427	0.853	107.078	36.177	0	0	17.005	0	28.223
			1080.75	36.08	1	0	14.882	0.877	0.575	4.872	24.237	0.492	28.331	0.855	107.253	36.205	0	0	16.967	0	28.016
			1081.75	27.784	1	0	14.899	0.884	0.568	4.813	24.572	0.489	28.509	0.862	107.656	36.093	0	0	16.861	0	28.234
			1082.75	26.67	1	0	15.012	0.89	0.573	4.855	24.553	0.495	28.445	0.863	107.683	36.112	0	0	16.874	0	28.108
			1083.75	26.67	1	0	15.043	0.896	0.567	4.805	24.873	0.493	28.607	0.869	108.074	36.003	0	0	16.79	0	28.291
			1084.75	26.67	1	0	15.104	0.905	0.562	4.763	25.212	0.492	28.776	0.876	108.561	35.859	0	0	16.696	0	28.426
			1085.75	22.494	1	0	15.159	0.913	0.565	4.789	25.182	0.496	28.672	0.878	108.719	35.879	0	0	16.598	0	28.204
			1086.75	21.993	1	0	15.505	0.937	0.579	4.91	25.16	0.512	28.477	0.884	109.058	35.882	0	0	16.546	0	27.715
			1087.75	21.993	1	0	15.637	0.947	0.585	4.959	25.141	0.518	28.391	0.886	109.232	35.903	0	0	16.515	0	27.528
			1088.75	13.419	1	0	15.579	0.939	0.581	4.921	25.226	0.516	28.386	0.889	109.591	35.882	0	0	16.597	0	27.5
			1089.75	13.419	1	0	15.713	0.948	0.587	4.971	25.208	0.522	28.3	0.891	109.784	35.903	0	0	16.567	0	27.31
			1090.75	15.033	1	0	14.61	0.861	0.536	4.54	25.499	0.481	28.381	0.898	110.314	35.565	0	0	16.968	0	27.102
			1091.75	15.033	1	0	14.533	0.848	0.526	4.462	25.782	0.475	28.601	0.901	110.582	35.325	0	0	17.134	0	27.235
			1092.75	32.739	1	0	14.003	0.814	0.505	4.277	25.838	0.457	28.561	0.905	110.688	35.277	0	0	17.206	0	27.114
			1093.75	28.953	1	0	13.821	0.797	0.49	4.155	26.209	0.445	28.846	0.909	110.959	35.032	0	0	17.332	0	27.382
			1094.75	28.953	1	0	13.456	0.781	0.473	4.008	26.409	0.431	28.972	0.912	111.23	34.788	0	0	17.228	0	27.278
			1095.75	38.919	1	0	13.115	0.765	0.457	3.871	26.613	0.418	29.095	0.915	111.501	34.543	0	0	17.152	0	27.164
			1096.75	38.919	1	0	12.777	0.748	0.44	3.733	26.838	0.404	29.233	0.918	111.772	34.299	0	0	17.076	0	27.079
			1097.75	40.256	1	0	12.548	0.755	0.436	3.695	26.646	0.4	29.023	0.918	111.558	34.438	0	0	16.626	0	26.834
			1098.75	40.256	1	0	12.347	0.761	0.432	3.662	26.47	0.397	28.829	0.918	111.345	34.577	0	0	16.222	0	26.621
			1099.75	36.414	1	0	12.308	0.768	0.432	3.659	26.428	0.396	28.779	0.918	111.132	34.716	0	0	16.035	0	26.735
			1100.75	41.202	1	0	12.2	0.766	0.428	3.626	26.431	0.393	28.781	0.918	110.861	34.831	0	0	15.926	0	26.935
			1101.75	41.202	1	0	12.2	0.766	0.428	3.626	26.431	0.393	28.781	0.918	110.861	34.831	0	0	15.926	0	26.935
			1102.75	23.719	1	0	12.159	0.75	0.424	3.592	26.547	0.389	28.917	0.918	110.745	34.783	0	0	16.208	0	27.18
			1103.75	23.719	1	0	12.159	0.75	0.424	3.592	26.547	0.389	28.917	0.918	110.745	34.783	0	0	16.208	0	27.18
			1104.75	20.824	1	0	12.239	0.75	0.429	3.633	26.419	0.392	28.863	0.915	110.467	34.932	0	0	16.312	0	27.306
			1105.75	13.92	1	0	12.121	0.742	0.425	3.599	26.384	0.388	28.872	0.914	110.311	34.993	0	0	16.339	0	27.436
			1106.75	13.92	1	0	12.226	0.75	0.43	3.643	26.316	0.393	28.79	0.914	110.328	35.006	0	0	16.292	0	27.263
			1107.75	13.92	1	0	12.171	0.752	0.43	3.646	26.182	0.392	28.721	0.912	110.076	35.085	0	0	16.182	0	27.237
			1108.75	8.909	1	0	12.174	0.754	0.432	3.658	26.11	0.393	28.691	0.91	109.964	35.09	0	0	16.151	0	27.175
			1109.75	8.909	1	0	12.136	0.755	0.431	3.655	26.052	0.392	28.667	0.909	109.851	35.095	0	0	16.064	0	27.125
			1110.75	8.909	1	0	11.953	0.748	0.425	3.602	26.018	0.385	28.716	0.906	109.729	35.092	0	0	15.985	0	27.241
			1111.75	20.267	1	0	11.771	0.74	0.419	3.548	25.986	0.378	28.772	0.903	109.606	35.09	0	0	15.906	0	27.37
			1112.75	20.267	1	0	11.764	0.748	0.417	3.533	26.107	0.376	28.972	0.901	109.47	35.126	0	0	15.724	0	27.873
			1113.75	26.002	1	0	11.758	0.756	0.415	3.518	26.228	0.373	29.175	0.899	109.333	35.162	0	0	15.547	0	28.375
			1114.75	26.002	1	0	11.756	0.762	0.416	3.522	26.208	0.372	29.264	0.896	109.095	35.234	0	0	15.432	0	28.681
			1115.75	16.648	1	0	11.831	0.78	0.42	3.556	26.171	0.375	29.277	0.894	108.944	35.316	0	0	15.176	0	28.828
			1116.75	18.652	1	0	11.444	0.773	0.402	3.408	26.391	0.358	29.671	0.889	108.621	35.378	0	0	14.807	0	29.781
			1117.75	18.652	1	0	11.53	0.79	0.407	3.446	26.347	0.361	29.67	0.888	108.484	35.455	0	0	14.589	0	29.888
			1118.75	17.929	1	0	12.101	0.854	0.424	3.595	26.654	0.377	30.017	0.888	108.285	35.486	0	0	14.162	0	30.604
			1119.75	17.038	1	0	12.854	0.907	0.458	3.878	26.357	0.407	29.619	0.89	108.32	35.502	0	0	14.178	0	29.708
			1120.75	17.038	1	0	12.858	0.897	0.456	3.866	26.429	0.406	29.719	0.889	108.31	35.409	0	0	14.335	0	29.788
			1121.75	17.038	1	0	12.866	0.908	0.466	3.946	25.926	0.411	29.393	0.882	107.738	35.792	0	0	14.166	0	29.685
			1122.75	31.291	1	0	12.705	0.891	0.458	3.88	26.006	0.404	29.481	0.882	107.881	35.682	0	0	14.262	0	29.725
			1123.75	31.291	1	0	12.577	0.888	0.457	3.873	25.786	0.401	29.352	0.879	107.672	35.819	0	0	14.166	0	29.67
			1124.75	28.396	1	0	12.765	0.903	0.47	3.984	25.471	0.412	29.09	0.876	107.319	36.084	0	0	14.142	0	29.497
			1125.75	28.396	1	0	12.933	0.917	0.48	4.071	25.277	0.419	28.949	0.873	106.942	36.349	0	0	14.1	0	29.585
			1126.75	28.396	1	0	13.185	0.932	0.499	4.225	24.857	0.434	28.567	0.87	106.614	36.613	0	0	14.142	0	29.124
			1127.75	37.249	1	0	13.375	0.93	0.503	4.263	24.987	0.437	28.756	0.869	106.702	36.495	0	0	14.383	0	29.367
			1128.75	37.249	1	0	13.635	0.927	0.512	4.34	25.016	0.444	28.838	0.867	106.827	36.368	0	0	14.705	0	29.351
			1129.75	37.249	1	0	13.916	0.939	0.525	4.445	24.947	0.455	28.789	0.867	106.961	36.232	0	0	14.818	0	29.001
			1130.75	30.011	1	0	14.2	0.951	0.537	4.55	24.889	0.465	28.752	0.866	107.095	36.095	0	0	14.932	0	28.672
			1131.75	30.011	1	0	14.535	0.978	0.555	4.703	24.692	0.48	28.521	0.866	107.074	36.109	0	0	14.867	0	28.111
			1132.75	30.011	1	0	14.666	1.004	0.565	4.788	24.514	0.489	28.322	0.866	107.052	36.124	0	0	14.602	0	27.611
			1133.75	54.231	1	0	14.793	1.031	0.575	4.872	24.333	0.497	28.12	0.865	107.03	36.138	0	0	14.346	0	27.09
			1134.75	81.124	1	0	14.971	1.06	0.585	4.961	24.224	0.507	27.967	0.866	107.11	36.112	0	0	14.12	0	26.601
			1135.75	18.374	1	0	15.163	1.089	0.596	5.054	24.12	0.517	27.821	0.867	107.189	36.085	0	0	13.919	0	26.121
			1136.75	18.374	1	0	15.35	1.118	0.607	5.147	24.01	0.527	27.67	0.868	107.268	36.059	0	0	13.724	0	25.617
			1137.75	12.416	1	0	15.531	1.148	0.618	5.24	23.895	0.537	27.515	0.868	107.347	36.033	0	0	13.534	0	25.092
			1138.75	12.416	1	0	16.63	1.279	0.632	5.358	25.153	0.555	28.63	0.879	107.668	35.997	0	0	13.002	0	27.375
			1139.75	31.514	1	0	17.858	1.411	0.654	5.539	26.236	0.582	29.485	0.89	107.99	35.961	0	0	12.66	0	28.891
			1140.75	31.514	1	0	19.106	1.529	0.668	5.66	27.561	0.603	30.509	0.903	108.728	35.692	0	0	12.497	0	30.317
			1141.75	35.467	1	0	19.106	1.529	0.668	5.66	27.561	0.603	30.509	0.903	108.728	35.692	0	0	12.497	0	30.317
			1142.75	35.467	1	0	19.059	1.487	0.645	5.463	28.45	0.586	31.277	0.91	109.577	35.188	0	0	12.821	0	31.214
			1143.75	46.714	1	0	18.974	1.458	0.63	5.343	28.941	0.575	31.709	0.913	110.009	34.917	0	0	13.018	0	31.729
			1144.75	46.714	1	0	18.887	1.428	0.616	5.222	29.45	0.564	32.153	0.916	110.441	34.646	0	0	13.222	0	32.246
			1145.75	46.714	1	0	18.421	1.399	0.601	5.097	29.399	0.552	32.02	0.918	110.872	34.375	0	0	13.163	0	31.605
			1146.75	35.356	1	0	17.958	1.37	0.587	4.973	29.353	0.54	31.889	0.92	111.304	34.104	0	0	13.104	0	30.958
			1147.75	35.356	1	0	17.5	1.341	0.572	4.848	29.312	0.528	31.76	0.923	111.736	33.833	0	0	13.046	0	30.306
			1148.75	35.356	1	0	16.848	1.308	0.557	4.718	28.968	0.513	31.434	0.922	111.352	34.013	0	0	12.886	0	30.055
			1149.75	35.356	1	0	15.984	1.274	0.525	4.451	29.096	0.484	31.605	0.921	110.98	34.193	0	0	12.55	0	30.827
			1150.75	35.356	1	0	15.824	1.31	0.531	4.502	28.513	0.488	31.026	0.919	110.527	34.493	0	0	12.081	0	30.034
			1151.75	35.356	1	0	15.843	1.346	0.542	4.592	28.024	0.497	30.563	0.917	110.074	34.793	0	0	11.77	0	29.454
			1152.75	54.621	1	0	15.971	1.382	0.556	4.711	27.566	0.509	30.134	0.915	109.609	35.092	0	0	11.555	0	28.924
			1153.75	67.037	1	0	16.095	1.418	0.57	4.831	27.122	0.52	29.715	0.913	109.143	35.392	0	0	11.347	0	28.393
			1154.75	67.037	1	0	16.081	1.436	0.573	4.853	26.987	0.522	29.589	0.912	108.827	35.56	0	0	11.198	0	28.344
			1155.75	13.474	1	0	16.007	1.437	0.575	4.873	26.752	0.523	29.402	0.91	108.484	35.748	0	0	11.141	0	28.243
			1156.75	13.474	1	0	16.011	1.472	0.576	4.878	26.756	0.524	29.374	0.911	108.194	35.896	0	0	10.88	0	28.323
			1157.75	13.474	1	0	16.396	1.541	0.589	4.995	26.807	0.537	29.436	0.911	108.203	35.931	0	0	10.643	0	28.294
			1158.75	13.474	1	0	16.771	1.627	0.601	5.095	26.938	0.548	29.533	0.912	108.229	35.952	0	0	10.307	0	28.254
			1159.75	13.474	1	0	17.156	1.7	0.613	5.191	27.086	0.559	29.662	0.913	108.245	35.982	0	0	10.093	0	28.345
			1160.75	5.457	1	0	17.525	1.772	0.624	5.287	27.204	0.57	29.758	0.914	108.262	36.012	0	0	9.888	0	28.354
			1161.75	5.457	1	0	17.88	1.845	0.635	5.383	27.293	0.581	29.824	0.915	108.278	36.042	0	0	9.691	0	28.29
			1162.75	5.457	1	0	18.342	1.918	0.653	5.535	27.261	0.598	29.769	0.916	108.294	36.072	0	0	9.565	0	27.944
			1163.75	28.508	1	0	18.409	1.928	0.657	5.57	27.196	0.602	29.675	0.916	108.241	36.147	0	0	9.546	0	27.82
			1164.75	28.508	1	0	18.495	1.947	0.658	5.576	27.301	0.604	29.752	0.918	108.249	36.15	0	0	9.497	0	27.932
			1165.75	28.508	1	0	18.564	1.959	0.662	5.612	27.233	0.608	29.655	0.918	108.194	36.227	0	0	9.477	0	27.802
			1166.75	35.968	1	0	18.632	1.97	0.666	5.647	27.166	0.612	29.558	0.919	108.138	36.304	0	0	9.457	0	27.672
			1167.75	35.968	1	0	18.559	1.981	0.665	5.639	27.101	0.612	29.461	0.92	108.083	36.38	0	0	9.366	0	27.541
			1168.75	35.968	1	0	17.784	1.879	0.653	5.534	26.424	0.597	28.921	0.914	107.812	36.474	0	0	9.467	0	26.817
			1169.75	35.968	1	0	16.841	1.776	0.633	5.365	25.763	0.573	28.444	0.906	107.541	36.567	0	0	9.483	0	26.21
			1170.75	35.968	1	0	15.894	1.673	0.613	5.196	25.053	0.55	27.92	0.897	107.27	36.661	0	0	9.5	0	25.452
			1171.75	35.968	1	0	15.912	1.715	0.625	5.299	24.615	0.561	27.462	0.896	106.903	36.951	0	0	9.278	0	24.641
			1172.75	55.79	1	0	16.06	1.783	0.642	5.438	24.243	0.576	27.026	0.897	106.565	37.261	0	0	9.008	0	23.79
			1173.75	55.79	1	0	16.199	1.851	0.658	5.576	23.876	0.591	26.597	0.898	106.227	37.57	0	0	8.752	0	22.923
			1174.75	66.313	1	0	16.331	1.919	0.674	5.714	23.514	0.606	26.175	0.898	105.889	37.879	0	0	8.511	0	22.04
			1175.75	66.313	1	0	16.515	1.987	0.693	5.873	23.158	0.623	25.757	0.899	105.551	38.189	0	0	8.313	0	21.136
			1176.75	66.313	1	0	16.989	2.055	0.717	6.073	23.06	0.645	25.609	0.9	105.213	38.498	0	0	8.269	0	21.007
			1177.75	66.313	1	0	17.458	2.123	0.74	6.273	22.962	0.668	25.464	0.902	104.874	38.807	0	0	8.225	0	20.879
			1178.75	42.372	1	0	17.922	2.19	0.764	6.473	22.863	0.69	25.32	0.903	104.536	39.117	0	0	8.182	0	20.752
			1179.75	42.372	1	0	18.503	2.259	0.783	6.639	23.032	0.712	25.358	0.908	105.136	38.954	0	0	8.191	0	20.263
			1180.75	42.372	1	0	18.794	2.293	0.793	6.722	23.115	0.722	25.377	0.911	105.436	38.872	0	0	8.196	0	20.014
			1181.75	33.797	1	0	18.709	2.324	0.792	6.716	23.04	0.724	25.212	0.914	105.752	38.759	0	0	8.05	0	19.146
			1182.75	33.797	1	0	18.626	2.355	0.792	6.709	22.969	0.726	25.051	0.917	106.069	38.647	0	0	7.909	0	18.276
			1183.75	33.797	1	0	18.546	2.386	0.791	6.702	22.901	0.727	24.895	0.92	106.385	38.534	0	0	7.772	0	17.404
			1184.75	33.797	1	0	18.494	2.417	0.791	6.701	22.848	0.73	24.754	0.923	106.702	38.421	0	0	7.651	0	16.57
			1185.75	33.797	1	0	18.444	2.448	0.791	6.7	22.796	0.732	24.617	0.926	107.018	38.309	0	0	7.533	0	15.731
			1186.75	40.701	1	0	18.395	2.479	0.79	6.699	22.746	0.734	24.482	0.929	107.335	38.196	0	0	7.419	0	14.887
			1187.75	40.701	1	0	18.263	2.428	0.791	6.707	22.543	0.731	24.397	0.924	107.059	38.265	0	0	7.523	0	15.001
			1188.75	40.701	1	0	18.127	2.376	0.792	6.716	22.336	0.728	24.306	0.919	106.783	38.335	0	0	7.63	0	15.09
			1189.75	44.877	1	0	17.874	2.324	0.787	6.671	22.16	0.719	24.247	0.914	106.508	38.405	0	0	7.691	0	15.282
			1190.75	44.877	1	0	17.616	2.272	0.782	6.626	21.977	0.711	24.18	0.909	106.232	38.474	0	0	7.753	0	15.446
			1191.75	44.877	1	0	17.355	2.22	0.777	6.581	21.785	0.702	24.105	0.904	105.956	38.544	0	0	7.817	0	15.579
			1192.75	44.877	1	0	17.089	2.168	0.771	6.536	21.585	0.693	24.022	0.899	105.68	38.613	0	0	7.881	0	15.682
			1193.75	44.877	1	0	16.933	2.18	0.768	6.513	21.468	0.688	23.982	0.895	105.476	38.637	0	0	7.767	0	15.541
			1194.75	44.877	1	0	16.807	2.176	0.766	6.488	21.387	0.683	23.972	0.892	105.307	38.651	0	0	7.723	0	15.553
			1195.75	44.877	1	0	16.726	2.184	0.765	6.481	21.311	0.68	23.966	0.889	105.021	38.744	0	0	7.658	0	15.688
			1196.75	34.632	1	0	16.646	2.192	0.764	6.473	21.237	0.677	23.962	0.886	104.736	38.837	0	0	7.594	0	15.828
			1197.75	34.632	1	0	16.666	2.2	0.768	6.507	21.151	0.678	23.942	0.883	104.451	38.93	0	0	7.575	0	15.914
			1198.75	34.632	1	0	16.852	2.208	0.783	6.633	20.984	0.689	23.854	0.88	104.165	39.022	0	0	7.632	0	15.764
			1199.75	35.746	1	0	17.041	2.216	0.798	6.759	20.826	0.699	23.771	0.876	103.88	39.115	0	0	7.69	0	15.636
			1200.75	35.746	1	0	17.233	2.224	0.812	6.885	20.678	0.709	23.696	0.873	103.594	39.208	0	0	7.749	0	15.528
			1201.75	35.746	1	0	17.428	2.232	0.827	7.01	20.539	0.719	23.626	0.869	103.309	39.301	0	0	7.809	0	15.44
			1202.75	57.46	1	0	17.423	2.223	0.83	7.038	20.452	0.72	23.589	0.867	103.179	39.313	0	0	7.836	0	15.375
			1203.75	57.46	1	0	17.737	2.244	0.846	7.168	20.448	0.733	23.595	0.867	103.191	39.285	0	0	7.905	0	15.242
			1204.75	57.46	1	0	18.209	2.264	0.878	7.437	20.238	0.761	23.341	0.867	103.193	39.256	0	0	8.043	0	14.193
			1205.75	57.46	1	0	18.104	2.2	0.865	7.331	20.396	0.748	23.572	0.865	103.272	39.074	0	0	8.228	0	14.929
			1206.75	57.46	1	0	17.993	2.136	0.853	7.225	20.553	0.736	23.803	0.863	103.352	38.891	0	0	8.423	0	15.65
			1207.75	57.46	1	0	17.828	2.072	0.837	7.097	20.714	0.721	24.044	0.861	103.44	38.709	0	0	8.603	0	16.39
			1208.75	37.806	1	0	17.656	2.009	0.822	6.969	20.871	0.707	24.285	0.859	103.529	38.527	0	0	8.79	0	17.11
			1209.75	37.806	1	0	17.477	1.945	0.807	6.842	21.025	0.692	24.524	0.857	103.618	38.345	0	0	8.987	0	17.809
			1210.75	40.813	1	0	17.289	1.881	0.792	6.714	21.173	0.677	24.761	0.855	103.706	38.162	0	0	9.192	0	18.483
			1211.75	40.813	1	0	17.321	1.861	0.797	6.752	21.085	0.679	24.732	0.853	103.534	38.193	0	0	9.308	0	18.54
			1212.75	40.813	1	0	17.428	1.791	0.787	6.673	21.442	0.67	25.207	0.851	103.311	38.002	0	0	9.73	0	19.936
			1213.75	59.409	1	0	17.546	1.722	0.778	6.593	21.818	0.66	25.707	0.849	103.088	37.81	0	0	10.191	0	21.35
			1214.75	59.409	1	0	17.619	1.652	0.766	6.492	22.219	0.648	26.25	0.846	103.126	37.618	0	0	10.664	0	22.822
			1215.75	59.409	1	0	17.665	1.583	0.753	6.385	22.615	0.636	26.794	0.844	103.164	37.426	0	0	11.162	0	24.228
			1216.75	59.409	1	0	17.715	1.513	0.741	6.279	23.025	0.623	27.362	0.841	103.203	37.234	0	0	11.708	0	25.633
			1217.76	66.313	1	0	17.918	1.47	0.746	6.323	23.099	0.627	27.503	0.84	103.112	37.203	0	0	12.186	0	26.085
			1218.76	93.707	1	0	17.854	1.455	0.742	6.291	23.127	0.625	27.466	0.842	103.191	37.169	0	0	12.274	0	25.986
			1219.76	23.998	1	0	17.689	1.439	0.734	6.22	23.161	0.62	27.435	0.844	103.27	37.136	0	0	12.294	0	25.899
			1220.76	23.998	1	0	17.524	1.423	0.726	6.15	23.195	0.614	27.401	0.847	103.349	37.102	0	0	12.314	0	25.809
			1221.76	19.71	1	0	17.358	1.407	0.717	6.08	23.23	0.609	27.367	0.849	103.428	37.069	0	0	12.335	0	25.714
			1222.76	19.71	1	0	17.191	1.391	0.709	6.01	23.264	0.604	27.331	0.851	103.507	37.035	0	0	12.355	0	25.615
			1223.76	19.71	1	0	17.807	1.416	0.724	6.135	23.627	0.618	27.671	0.854	103.721	36.98	0	0	12.578	0	26.303
			1224.76	19.71	1	0	18.608	1.44	0.747	6.332	23.935	0.64	27.946	0.856	103.934	36.925	0	0	12.922	0	26.813
			1225.76	52.394	1	0	19.317	1.468	0.769	6.515	24.169	0.66	28.152	0.859	104.239	36.798	0	0	13.158	0	27.007
			1226.76	18.986	1	0	19.323	1.418	0.754	6.394	24.599	0.649	28.584	0.861	104.57	36.553	0	0	13.628	0	27.791
			1227.76	18.986	1	0	19.329	1.368	0.74	6.273	25.044	0.639	29.027	0.863	104.901	36.308	0	0	14.132	0	28.572
			1228.76	14.699	1	0	18.894	1.318	0.714	6.047	25.354	0.618	29.283	0.866	105.232	36.064	0	0	14.339	0	28.896
			1229.76	14.699	1	0	18.445	1.268	0.687	5.82	25.669	0.597	29.535	0.869	105.563	35.819	0	0	14.552	0	29.197
			1230.76	14.699	1	0	17.982	1.217	0.66	5.594	25.988	0.576	29.78	0.873	105.894	35.575	0	0	14.771	0	29.472
			1231.76	51.002	1	0	17.618	1.192	0.647	5.479	25.968	0.564	29.754	0.873	105.686	35.617	0	0	14.786	0	29.556
			1232.76	51.002	1	0	17.448	1.191	0.647	5.483	25.698	0.563	29.55	0.87	105.219	35.84	0	0	14.651	0	29.482
			1233.76	51.002	1	0	16.706	1.129	0.63	5.338	25.206	0.544	29.169	0.864	104.692	35.984	0	0	14.797	0	29.029
			1234.76	43.652	1	0	15.712	1.067	0.597	5.059	24.939	0.512	29.1	0.857	104.175	36.128	0	0	14.722	0	29.264
			1235.76	43.652	1	0	15.775	1.084	0.602	5.106	24.83	0.516	29.015	0.856	103.995	36.217	0	0	14.552	0	29.18
			1236.76	43.652	1	0	15.992	1.109	0.622	5.269	24.424	0.528	28.755	0.849	103.57	36.409	0	0	14.42	0	28.843
			1237.76	43.652	1	0	16.279	1.134	0.643	5.453	24.05	0.543	28.508	0.844	103.136	36.601	0	0	14.356	0	28.526
			1238.76	62.305	1	0	16.535	1.159	0.663	5.622	23.72	0.556	28.291	0.838	102.702	36.793	0	0	14.268	0	28.271
			1239.76	76.781	1	0	16.789	1.184	0.683	5.792	23.405	0.57	28.079	0.834	102.268	36.984	0	0	14.181	0	28.019
			1240.76	76.781	1	0	17.232	1.224	0.711	6.022	23.14	0.59	27.85	0.831	101.961	37.16	0	0	14.082	0	27.648
			1241.76	16.982	1	0	17.382	1.22	0.722	6.121	22.96	0.598	27.73	0.828	101.915	37.121	0	0	14.251	0	27.302
			1242.76	16.982	1	0	17.806	1.268	0.754	6.39	22.573	0.622	27.346	0.825	101.903	37.337	0	0	14.039	0	26.568
			1243.76	14.811	1	0	18.217	1.317	0.786	6.658	22.2	0.647	26.971	0.823	101.891	37.553	0	0	13.834	0	25.829
			1244.76	14.811	1	0	18.486	1.349	0.806	6.834	21.971	0.663	26.715	0.822	101.69	37.752	0	0	13.702	0	25.402
			1245.76	14.811	1	0	18.86	1.414	0.841	7.129	21.53	0.691	26.224	0.821	101.287	38.15	0	0	13.34	0	24.564
			1246.76	36.804	1	0	18.86	1.414	0.841	7.129	21.53	0.691	26.224	0.821	101.287	38.15	0	0	13.34	0	24.564
			1247.76	36.804	1	0	18.755	1.403	0.834	7.064	21.602	0.684	26.318	0.821	101.294	38.155	0	0	13.364	0	24.862
			1248.76	36.804	1	0	18.65	1.393	0.826	6.999	21.674	0.678	26.413	0.821	101.301	38.16	0	0	13.388	0	25.161
			1249.76	36.804	1	0	18.927	1.422	0.831	7.039	21.889	0.684	26.579	0.824	101.493	38.133	0	0	13.314	0	25.465
			1250.76	56.069	1	0	19.89	1.479	0.859	7.276	22.288	0.713	26.846	0.83	101.877	38.08	0	0	13.451	0	25.889
			1251.76	56.069	1	0	20.472	1.507	0.877	7.436	22.466	0.732	26.944	0.834	102.069	38.054	0	0	13.582	0	26.003
			1252.76	53.062	1	0	20.458	1.482	0.868	7.356	22.679	0.725	27.154	0.835	102.272	38.004	0	0	13.805	0	26.543
			1253.76	53.062	1	0	20.054	1.416	0.849	7.197	22.68	0.71	27.145	0.836	102.342	37.975	0	0	14.158	0	26.684
			1254.76	65.144	1	0	19.436	1.351	0.822	6.964	22.67	0.687	27.131	0.836	102.412	37.946	0	0	14.387	0	26.806
			1255.76	71.937	1	0	18.994	1.298	0.814	6.901	22.32	0.679	26.772	0.834	102.236	38.033	0	0	14.636	0	26.192
			1256.76	71.937	1	0	19.347	1.323	0.843	7.141	21.989	0.702	26.403	0.833	102.035	38.236	0	0	14.626	0	25.491
			1257.76	71.937	1	0	19.699	1.348	0.871	7.38	21.68	0.725	26.057	0.832	101.834	38.44	0	0	14.616	0	24.828
			1258.76	49.387	1	0	19.761	1.373	0.884	7.495	21.431	0.735	25.781	0.831	101.632	38.644	0	0	14.395	0	24.337
			1259.76	49.387	1	0	19.82	1.398	0.898	7.61	21.188	0.746	25.509	0.831	101.431	38.848	0	0	14.181	0	23.846
			1260.76	38.14	1	0	19.553	1.391	0.891	7.548	21.069	0.74	25.365	0.831	101.429	38.885	0	0	14.057	0	23.523
			1261.76	38.14	1	0	19.86	1.423	0.912	7.728	20.923	0.758	25.17	0.831	101.567	38.968	0	0	13.954	0	22.998
			1262.76	38.14	1	0	19.843	1.424	0.912	7.731	20.896	0.76	25.099	0.833	101.905	38.884	0	0	13.935	0	22.639
			1263.76	58.964	1	0	20.343	1.495	0.924	7.833	21.186	0.773	25.323	0.837	102.409	38.743	0	0	13.608	0	22.793
			1264.76	58.964	1	0	20.821	1.566	0.936	7.934	21.444	0.787	25.509	0.841	102.912	38.601	0	0	13.297	0	22.824
			1265.76	75.055	1	0	21.262	1.622	0.948	8.035	21.651	0.8	25.664	0.844	103.023	38.591	0	0	13.11	0	23.045
			1266.76	75.055	1	0	21.686	1.686	0.958	8.116	21.89	0.813	25.775	0.849	103.329	38.561	0	0	12.862	0	23.072
			1267.76	27.951	1	0	21.636	1.676	0.951	8.062	21.984	0.811	25.781	0.853	103.58	38.512	0	0	12.908	0	23.038
			1268.76	30.957	1	0	21.618	1.666	0.947	8.021	22.072	0.81	25.783	0.856	103.831	38.463	0	0	12.972	0	22.991
			1269.76	30.957	1	0	21.451	1.657	0.936	7.93	22.149	0.804	25.773	0.859	104.081	38.414	0	0	12.948	0	22.911
			1270.76	64.253	1	0	21.117	1.633	0.918	7.779	22.215	0.791	25.784	0.862	104.209	38.382	0	0	12.935	0	22.974
			1271.76	64.253	1	0	20.729	1.608	0.896	7.595	22.323	0.774	25.834	0.864	104.337	38.349	0	0	12.888	0	23.145
			1272.76	64.253	1	0	20.343	1.584	0.875	7.411	22.439	0.758	25.889	0.867	104.464	38.317	0	0	12.841	0	23.332
			1273.76	37.416	1	0	19.96	1.56	0.853	7.227	22.564	0.742	25.95	0.87	104.592	38.284	0	0	12.794	0	23.534
			1274.76	37.416	1	0	19.93	1.57	0.852	7.218	22.566	0.742	25.916	0.871	104.651	38.287	0	0	12.696	0	23.407
			1275.76	37.416	1	0	19.925	1.612	0.85	7.205	22.62	0.743	25.886	0.874	104.802	38.297	0	0	12.357	0	23.184
			1276.76	37.416	1	0	20.062	1.655	0.855	7.25	22.657	0.75	25.845	0.877	104.954	38.306	0	0	12.122	0	22.926
			1277.76	37.416	1	0	20.194	1.698	0.861	7.295	22.687	0.757	25.797	0.879	105.105	38.316	0	0	11.896	0	22.647
			1278.76	56.848	1	0	20.288	1.74	0.865	7.331	22.697	0.763	25.731	0.882	105.256	38.325	0	0	11.659	0	22.308
			1279.76	56.848	1	0	20.059	1.744	0.857	7.262	22.655	0.756	25.668	0.883	105.222	38.366	0	0	11.503	0	22.188
			1280.76	72.661	1	0	19.836	1.747	0.849	7.194	22.619	0.75	25.613	0.883	105.189	38.407	0	0	11.352	0	22.087
			1281.76	72.661	1	0	19.472	1.751	0.831	7.043	22.68	0.734	25.673	0.883	105.155	38.448	0	0	11.12	0	22.323
			1282.76	44.877	1	0	19.208	1.757	0.817	6.924	22.759	0.723	25.721	0.885	105.119	38.508	0	0	10.93	0	22.549
			1283.76	44.877	1	0	19.625	1.818	0.84	7.122	22.634	0.746	25.507	0.887	105.066	38.592	0	0	10.797	0	21.845
			1284.76	34.465	1	0	19.992	1.878	0.862	7.304	22.505	0.767	25.295	0.89	105.013	38.676	0	0	10.646	0	21.13
			1285.76	34.465	1	0	19.94	1.87	0.859	7.283	22.507	0.765	25.291	0.89	104.973	38.649	0	0	10.662	0	21.099
			1286.76	34.465	1	0	19.753	1.85	0.838	7.097	22.872	0.748	25.603	0.893	105.181	38.508	0	0	10.676	0	21.841
			1287.76	34.465	1	0	19.566	1.83	0.816	6.912	23.256	0.732	25.929	0.897	105.39	38.366	0	0	10.69	0	22.602
			1288.76	34.465	1	0	19.433	1.814	0.8	6.776	23.554	0.718	26.223	0.898	105.436	38.301	0	0	10.711	0	23.378
			1289.76	46.937	1	0	19.625	1.783	0.796	6.742	23.895	0.715	26.592	0.899	105.527	38.172	0	0	11.009	0	24.287
			1290.76	46.937	1	0	19.824	1.776	0.801	6.789	23.966	0.719	26.71	0.897	105.515	38.136	0	0	11.164	0	24.569
			1291.76	46.937	1	0	20.029	1.769	0.807	6.836	24.044	0.723	26.835	0.896	105.503	38.1	0	0	11.324	0	24.865
			1292.76	45.378	1	0	20.181	1.762	0.809	6.853	24.163	0.724	26.994	0.895	105.491	38.064	0	0	11.456	0	25.252
			1293.76	45.378	1	0	19.897	1.684	0.799	6.772	24.072	0.713	26.991	0.892	105.313	38.086	0	0	11.813	0	25.563
			1294.76	45.378	1	0	19.75	1.619	0.798	6.761	23.899	0.709	26.888	0.889	105.169	38.1	0	0	12.197	0	25.55
			1295.76	45.378	1	0	19.347	1.554	0.787	6.67	23.695	0.697	26.76	0.885	105.025	38.114	0	0	12.448	0	25.463
			1296.76	51.67	1	0	18.863	1.489	0.772	6.546	23.503	0.682	26.638	0.882	104.882	38.129	0	0	12.668	0	25.389
			1297.76	66.87	1	0	18.909	1.5	0.774	6.562	23.507	0.682	26.678	0.881	104.795	38.162	0	0	12.603	0	25.514
			1298.76	66.87	1	0	19.179	1.532	0.787	6.667	23.488	0.694	26.629	0.882	104.834	38.177	0	0	12.521	0	25.303
			1299.76	26.893	1	0	19.578	1.563	0.805	6.824	23.443	0.711	26.557	0.883	104.872	38.191	0	0	12.526	0	25.027
			1300.76	27.617	1	0	20.038	1.594	0.828	7.019	23.342	0.732	26.423	0.883	104.91	38.205	0	0	12.569	0	24.577
			1301.76	27.617	1	0	20.502	1.626	0.851	7.215	23.251	0.753	26.3	0.884	104.949	38.22	0	0	12.612	0	24.153
			1302.76	37.527	1	0	20.863	1.648	0.865	7.334	23.287	0.767	26.268	0.886	105.085	38.205	0	0	12.657	0	23.957
			1303.76	34.02	1	0	21.32	1.671	0.886	7.512	23.244	0.788	26.141	0.889	105.222	38.191	0	0	12.758	0	23.494
			1304.76	34.02	1	0	21.358	1.65	0.885	7.501	23.313	0.789	26.156	0.891	105.365	38.138	0	0	12.942	0	23.516
			1305.76	46.714	1	0	21.411	1.62	0.886	7.512	23.319	0.789	26.195	0.89	105.299	38.126	0	0	13.214	0	23.715
			1306.76	46.714	1	0	21.53	1.552	0.884	7.492	23.476	0.79	26.283	0.893	105.514	38.013	0	0	13.87	0	24.001
			1307.76	40.813	1	0	21.664	1.508	0.888	7.528	23.484	0.794	26.278	0.894	105.558	37.971	0	0	14.367	0	24.072
			1308.76	40.813	1	0	21.853	1.463	0.893	7.571	23.524	0.799	26.309	0.894	105.602	37.929	0	0	14.932	0	24.238
			1309.76	54.732	1	0	22.057	1.419	0.899	7.615	23.578	0.804	26.355	0.895	105.646	37.887	0	0	15.544	0	24.444
			1310.76	54.732	1	0	21.955	1.375	0.892	7.56	23.609	0.798	26.392	0.895	105.69	37.846	0	0	15.972	0	24.62
			1311.76	48.162	1	0	21.847	1.33	0.885	7.504	23.634	0.792	26.421	0.894	105.734	37.804	0	0	16.424	0	24.77
			1312.76	48.162	1	0	21.857	1.287	0.884	7.492	23.647	0.789	26.493	0.893	105.683	37.762	0	0	16.984	0	25.027
			1313.76	65.423	1	0	21.246	1.238	0.864	7.326	23.467	0.77	26.339	0.891	105.735	37.699	0	0	17.158	0	24.661
			1314.76	65.423	1	0	20.624	1.19	0.845	7.159	23.264	0.751	26.161	0.889	105.788	37.637	0	0	17.336	0	24.221
			1315.76	73.051	1	0	20.652	1.209	0.849	7.196	23.196	0.755	26.074	0.89	105.829	37.685	0	0	17.082	0	24.007
			1316.76	73.051	1	0	20.664	1.228	0.853	7.228	23.121	0.759	25.98	0.89	105.865	37.733	0	0	16.823	0	23.773
			1317.76	57.962	1	0	20.807	1.309	0.862	7.303	23.112	0.77	25.875	0.893	105.999	37.774	0	0	15.899	0	23.29
			1318.76	69.543	1	0	20.856	1.385	0.865	7.327	23.148	0.777	25.757	0.899	106.297	37.738	0	0	15.06	0	22.63
			1319.76	46.937	1	0	21.192	1.461	0.874	7.409	23.311	0.791	25.768	0.905	106.594	37.702	0	0	14.504	0	22.323
			1320.76	46.937	1	0	21.523	1.542	0.885	7.497	23.446	0.807	25.689	0.913	106.963	37.695	0	0	13.955	0	21.779
			1321.76	45.1	1	0	21.523	1.542	0.885	7.497	23.446	0.807	25.689	0.913	106.963	37.695	0	0	13.955	0	21.779
			1322.76	54.287	1	0	21.543	1.547	0.885	7.504	23.45	0.81	25.632	0.915	107.035	37.723	0	0	13.922	0	21.647
			1323.76	54.287	1	0	21.509	1.552	0.884	7.495	23.443	0.811	25.569	0.917	107.107	37.752	0	0	13.855	0	21.497
			1324.76	54.287	1	0	21.476	1.558	0.883	7.487	23.436	0.812	25.506	0.919	107.179	37.781	0	0	13.789	0	21.347
			1325.76	34.075	1	0	21.268	1.55	0.874	7.408	23.453	0.805	25.467	0.921	107.218	37.817	0	0	13.719	0	21.327
			1326.76	34.075	1	0	21.322	1.572	0.874	7.41	23.515	0.807	25.469	0.923	107.376	37.807	0	0	13.566	0	21.233
			1327.76	34.075	1	0	21.906	1.615	0.9	7.624	23.504	0.834	25.366	0.927	107.692	37.788	0	0	13.568	0	20.724
			1328.76	34.075	1	0	21.686	1.582	0.886	7.511	23.602	0.822	25.436	0.928	107.764	37.747	0	0	13.711	0	20.985
			1329.76	34.075	1	0	21.486	1.549	0.874	7.409	23.686	0.812	25.491	0.929	107.836	37.707	0	0	13.873	0	21.198
			1330.76	34.075	1	0	21.097	1.508	0.85	7.204	23.896	0.791	25.665	0.931	107.841	37.671	0	0	13.989	0	21.794
			1331.76	42.26	1	0	20.701	1.467	0.826	6.999	24.111	0.771	25.839	0.933	107.846	37.635	0	0	14.108	0	22.38
			1332.76	42.26	1	0	20.342	1.435	0.808	6.845	24.203	0.753	25.946	0.933	107.752	37.627	0	0	14.173	0	22.787
			1333.76	50.167	1	0	19.881	1.403	0.783	6.632	24.391	0.73	26.154	0.933	107.659	37.62	0	0	14.168	0	23.472
			1334.76	50.167	1	0	19.845	1.409	0.784	6.643	24.311	0.729	26.154	0.93	107.537	37.647	0	0	14.081	0	23.496
			1335.76	47.995	1	0	19.886	1.403	0.787	6.672	24.252	0.73	26.143	0.928	107.486	37.637	0	0	14.174	0	23.472
			1336.76	47.995	1	0	19.799	1.422	0.788	6.678	24.135	0.728	26.132	0.924	107.292	37.699	0	0	13.927	0	23.489
			1337.76	39.142	1	0	19.757	1.424	0.787	6.668	24.123	0.725	26.178	0.921	107.167	37.735	0	0	13.879	0	23.673
			1338.76	39.142	1	0	19.716	1.426	0.786	6.657	24.112	0.722	26.225	0.919	107.042	37.771	0	0	13.831	0	23.86
			1339.76	39.142	1	0	19.577	1.427	0.779	6.603	24.14	0.715	26.309	0.918	106.918	37.807	0	0	13.714	0	24.146
			1340.76	55.289	1	0	19.692	1.429	0.785	6.651	24.107	0.719	26.319	0.916	106.793	37.843	0	0	13.776	0	24.23
			1341.76	69.264	1	0	19.808	1.431	0.791	6.7	24.075	0.723	26.33	0.914	106.668	37.879	0	0	13.838	0	24.317
			1342.76	69.264	1	0	19.896	1.441	0.795	6.733	24.068	0.726	26.345	0.914	106.655	37.906	0	0	13.809	0	24.373
			1343.76	43.04	1	0	20.13	1.459	0.804	6.815	24.07	0.734	26.382	0.912	106.577	37.955	0	0	13.8	0	24.499
			1344.76	45.378	1	0	20.365	1.477	0.814	6.898	24.071	0.742	26.418	0.911	106.498	38.004	0	0	13.792	0	24.622
			1345.76	32.572	1	0	20.383	1.494	0.817	6.921	24.023	0.743	26.395	0.91	106.419	38.052	0	0	13.64	0	24.584
			1346.76	32.572	1	0	20.402	1.512	0.819	6.944	23.976	0.745	26.372	0.909	106.34	38.101	0	0	13.491	0	24.543
			1347.76	27.617	1	0	20.3	1.471	0.817	6.927	23.889	0.74	26.389	0.905	106.166	38.157	0	0	13.8	0	24.831
			1348.76	27.617	1	0	20.342	1.42	0.819	6.944	23.848	0.739	26.453	0.902	105.982	38.196	0	0	14.326	0	25.242
			1349.76	49.109	1	0	21.375	1.479	0.858	7.267	23.981	0.776	26.489	0.905	105.621	38.198	0	0	14.457	0	25.148
			1350.76	49.498	1	0	21.171	1.391	0.84	7.122	24.177	0.76	26.729	0.905	105.372	37.904	0	0	15.216	0	25.564
			1351.76	49.498	1	0	21.208	1.4	0.84	7.116	24.247	0.76	26.779	0.905	105.446	37.841	0	0	15.149	0	25.559
			1352.76	52.227	1	0	21.169	1.372	0.823	6.976	24.665	0.749	27.104	0.91	105.472	37.442	0	0	15.428	0	25.807
			1353.76	52.227	1	0	20.965	1.344	0.805	6.823	24.954	0.735	27.348	0.912	105.971	37.044	0	0	15.595	0	25.83
			1354.76	43.596	1	0	20.756	1.317	0.787	6.67	25.251	0.72	27.594	0.915	106.47	36.646	0	0	15.766	0	25.849
			1355.76	43.596	1	0	20.543	1.289	0.769	6.516	25.556	0.706	27.844	0.918	106.968	36.248	0	0	15.941	0	25.865
			1356.76	43.596	1	0	20.32	1.274	0.759	6.433	25.592	0.699	27.798	0.921	107.045	36.253	0	0	15.952	0	25.807
			1357.76	50.835	1	0	19.917	1.259	0.741	6.279	25.686	0.684	27.807	0.924	107.122	36.258	0	0	15.821	0	25.884
			1358.76	50.835	1	0	19.437	1.244	0.721	6.106	25.761	0.668	27.792	0.927	107.199	36.263	0	0	15.626	0	25.902
			1359.76	50.835	1	0	19.305	1.263	0.716	6.067	25.769	0.665	27.737	0.929	107.237	36.318	0	0	15.281	0	25.802
			1360.76	38.808	1	0	19.155	1.283	0.71	6.016	25.805	0.661	27.709	0.931	107.275	36.373	0	0	14.934	0	25.766
			1361.76	38.808	1	0	19.127	1.31	0.712	6.03	25.732	0.664	27.578	0.933	107.381	36.423	0	0	14.603	0	25.436
			1362.76	38.808	1	0	19.1	1.337	0.713	6.044	25.661	0.667	27.449	0.935	107.486	36.474	0	0	14.287	0	25.104
			1363.76	58.741	1	0	18.848	1.393	0.718	6.089	25.178	0.673	26.862	0.937	107.484	36.685	0	0	13.529	0	23.746
			1364.76	103.006	1	0	18.848	1.393	0.718	6.089	25.178	0.673	26.862	0.937	107.484	36.685	0	0	13.529	0	23.746
			1365.76	20.545	1	0	18.574	1.406	0.71	6.016	25.125	0.668	26.717	0.94	107.374	36.836	0	0	13.209	0	23.585
			1366.76	20.545	1	0	18.057	1.432	0.692	5.865	25.072	0.655	26.481	0.947	107.153	37.138	0	0	12.608	0	23.4
			1367.76	8.909	1	0	17.949	1.43	0.689	5.835	25.048	0.651	26.499	0.945	106.971	37.219	0	0	12.553	0	23.605
			1368.76	8.909	1	0	17.838	1.428	0.685	5.803	25.028	0.646	26.52	0.944	106.789	37.301	0	0	12.495	0	23.819
			1369.76	8.909	1	0	17.808	1.425	0.686	5.815	24.934	0.646	26.476	0.942	106.606	37.383	0	0	12.494	0	23.851
			1370.76	38.864	1	0	17.898	1.426	0.693	5.873	24.811	0.651	26.399	0.94	106.556	37.378	0	0	12.547	0	23.629
			1371.76	38.864	1	0	17.989	1.428	0.7	5.932	24.691	0.657	26.324	0.938	106.506	37.373	0	0	12.601	0	23.411
			1372.76	35.3	1	0	17.848	1.412	0.696	5.897	24.633	0.652	26.297	0.937	106.412	37.354	0	0	12.639	0	23.355
			1373.76	35.3	1	0	17.707	1.397	0.692	5.862	24.573	0.647	26.268	0.935	106.319	37.335	0	0	12.676	0	23.294
			1374.76	35.3	1	0	17.565	1.381	0.688	5.827	24.511	0.642	26.237	0.934	106.225	37.315	0	0	12.715	0	23.227
			1375.76	35.3	1	0	17.823	1.39	0.7	5.934	24.427	0.653	26.213	0.932	106.191	37.301	0	0	12.826	0	23.105
			1376.76	35.3	1	0	18.085	1.398	0.713	6.041	24.353	0.663	26.196	0.93	106.158	37.287	0	0	12.939	0	23.004
			1377.76	35.3	1	0	18.422	1.406	0.73	6.186	24.234	0.677	26.14	0.927	106.124	37.272	0	0	13.103	0	22.793
			1378.76	28.842	1	0	18.696	1.424	0.745	6.316	24.1	0.688	26.089	0.924	106.096	37.305	0	0	13.129	0	22.644
			1379.76	34.632	1	0	17.689	1.331	0.709	6.008	23.903	0.65	26.062	0.917	106.356	37.291	0	0	13.288	0	22.873
			1380.76	34.632	1	0	18.135	1.389	0.74	6.274	23.507	0.677	25.712	0.914	106.495	37.615	0	0	13.06	0	22.267
			1381.76	34.632	1	0	18.525	1.409	0.759	6.431	23.443	0.695	25.614	0.915	106.549	37.613	0	0	13.147	0	21.907
			1382.76	46.38	1	0	18.559	1.422	0.768	6.511	23.203	0.701	25.42	0.913	106.676	37.894	0	0	13.051	0	21.811
			1383.76	45.935	1	0	18.806	1.435	0.784	6.647	23.042	0.716	25.254	0.912	106.347	38.175	0	0	13.106	0	21.788
			1384.76	45.935	1	0	19.05	1.452	0.803	6.805	22.808	0.731	25.054	0.91	106.05	38.421	0	0	13.118	0	21.58
			1385.76	55.122	1	0	19.324	1.491	0.824	6.987	22.559	0.749	24.821	0.909	105.647	38.774	0	0	12.964	0	21.379
			1386.76	55.122	1	0	19.312	1.467	0.826	6.998	22.493	0.749	24.815	0.906	105.642	38.671	0	0	13.165	0	21.261
			1387.76	43.931	1	0	19.326	1.431	0.826	7.002	22.476	0.748	24.838	0.905	105.667	38.526	0	0	13.506	0	21.198
			1388.76	43.931	1	0	19.417	1.427	0.833	7.056	22.406	0.752	24.814	0.903	105.553	38.524	0	0	13.606	0	21.137
			1389.76	43.931	1	0	19.652	1.4	0.841	7.131	22.42	0.76	24.826	0.903	105.504	38.442	0	0	14.041	0	21.127
			1390.76	59.966	1	0	19.761	1.395	0.848	7.19	22.357	0.764	24.811	0.901	105.385	38.438	0	0	14.167	0	21.089
			1391.76	59.966	1	0	19.944	1.379	0.856	7.257	22.345	0.771	24.822	0.9	105.301	38.395	0	0	14.466	0	21.103
			1392.76	67.204	1	0	20.134	1.362	0.864	7.324	22.341	0.777	24.843	0.899	105.217	38.352	0	0	14.778	0	21.145
			1393.76	67.204	1	0	20.333	1.346	0.872	7.391	22.346	0.783	24.873	0.898	105.133	38.308	0	0	15.103	0	21.214
			1394.76	59.409	1	0	20.971	1.328	0.884	7.49	22.726	0.794	25.296	0.898	105.263	38.155	0	0	15.789	0	22.251
			1395.76	73.106	1	0	21.407	1.31	0.892	7.561	22.969	0.801	25.574	0.898	105.392	38.002	0	0	16.341	0	22.838
			1396.76	73.106	1	0	21.875	1.292	0.9	7.631	23.24	0.809	25.882	0.898	105.522	37.848	0	0	16.932	0	23.498
			1397.76	36.915	1	0	21.455	1.293	0.896	7.591	22.916	0.802	25.579	0.896	105.157	37.939	0	0	16.598	0	22.802
			1398.76	36.525	1	0	20.763	1.308	0.884	7.489	22.489	0.793	25.068	0.897	104.898	38.069	0	0	15.873	0	21.498
			1399.76	41.147	1	0	20.136	1.324	0.872	7.39	22.114	0.783	24.616	0.898	104.639	38.198	0	0	15.214	0	20.315
			1400.76	41.147	1	0	19.757	1.285	0.851	7.212	22.204	0.763	24.771	0.896	104.114	38.308	0	0	15.38	0	21.124
			1401.76	37.472	1	0	19.464	1.263	0.837	7.092	22.227	0.749	24.827	0.895	103.786	38.407	0	0	15.405	0	21.538
			1402.76	48.051	1	0	19.464	1.263	0.837	7.092	22.227	0.749	24.827	0.895	103.786	38.407	0	0	15.405	0	21.538
			1403.76	48.496	1	0	20.071	1.279	0.882	7.471	21.77	0.78	24.597	0.885	103.272	38.546	0	0	15.691	0	21.044
			1404.76	48.496	1	0	20.071	1.279	0.882	7.471	21.77	0.78	24.597	0.885	103.272	38.546	0	0	15.691	0	21.044
			1405.76	48.496	1	0	20.543	1.276	0.918	7.784	21.384	0.807	24.351	0.878	102.968	38.579	0	0	16.098	0	20.361
			1406.76	48.496	1	0	20.683	1.265	0.931	7.889	21.233	0.816	24.23	0.876	102.92	38.544	0	0	16.347	0	19.96
			1407.76	48.496	1	0	20.727	1.254	0.939	7.958	21.086	0.821	24.112	0.875	102.872	38.508	0	0	16.525	0	19.56
			1408.76	48.496	1	0	20.598	1.243	0.936	7.934	21.011	0.818	24.058	0.873	102.824	38.472	0	0	16.566	0	19.365
			1409.76	48.496	1	0	20.472	1.231	0.938	7.949	20.833	0.815	23.962	0.869	102.68	38.46	0	0	16.635	0	19.081
			1410.76	48.496	1	0	20.754	1.266	0.938	7.947	21.153	0.816	24.301	0.87	102.802	38.409	0	0	16.39	0	19.932
			1411.76	26.67	1	0	21.027	1.302	0.938	7.945	21.463	0.817	24.629	0.871	102.925	38.359	0	0	16.151	0	20.725
			1412.76	26.392	1	0	21.933	1.382	0.969	8.215	21.709	0.847	24.836	0.874	103.054	38.342	0	0	15.874	0	21.037
			1413.76	26.392	1	0	22.127	1.401	0.978	8.291	21.715	0.858	24.77	0.877	103.251	38.289	0	0	15.789	0	20.67
			1414.76	34.521	1	0	22.34	1.417	0.984	8.343	21.796	0.867	24.756	0.88	103.414	38.273	0	0	15.768	0	20.54
			1415.76	31.459	1	0	22.416	1.413	0.981	8.317	21.937	0.868	24.807	0.884	103.75	38.166	0	0	15.867	0	20.514
			1416.76	31.459	1	0	22.6	1.428	0.986	8.357	22.018	0.875	24.801	0.888	103.907	38.15	0	0	15.83	0	20.412
			1417.76	77.839	1	0	22.779	1.455	0.994	8.426	22.028	0.884	24.767	0.889	103.934	38.232	0	0	15.657	0	20.357
			1418.76	84.743	1	0	22.833	1.449	0.99	8.391	22.17	0.884	24.839	0.893	104.207	38.194	0	0	15.753	0	20.527
			1419.76	84.743	1	0	22.893	1.47	0.994	8.423	22.156	0.888	24.8	0.893	104.323	38.217	0	0	15.573	0	20.374
			1420.76	80.79	1	0	22.874	1.456	0.987	8.361	22.294	0.884	24.871	0.896	104.511	38.198	0	0	15.714	0	20.608
			1421.76	80.79	1	0	22.814	1.455	0.981	8.315	22.356	0.881	24.892	0.898	104.627	38.21	0	0	15.684	0	20.699
			1422.76	80.79	1	0	22.754	1.454	0.976	8.27	22.419	0.878	24.914	0.9	104.743	38.222	0	0	15.654	0	20.791
			1423.76	62.36	1	0	22.754	1.467	0.979	8.299	22.347	0.88	24.862	0.899	104.682	38.253	0	0	15.514	0	20.641
			1424.76	62.36	1	0	22.685	1.468	0.975	8.26	22.386	0.877	24.883	0.9	104.829	38.239	0	0	15.452	0	20.675
			1425.76	72.772	1	0	22.568	1.47	0.968	8.206	22.417	0.872	24.9	0.9	104.975	38.225	0	0	15.357	0	20.695
			1426.76	72.772	1	0	22.452	1.471	0.962	8.152	22.451	0.867	24.919	0.901	105.122	38.21	0	0	15.263	0	20.72
			1427.76	90.033	1	0	23.224	1.454	0.969	8.209	23.051	0.875	25.521	0.903	105.762	37.951	0	0	15.977	0	22.094
			1428.76	51.447	1	0	24.226	1.447	0.983	8.327	23.702	0.89	26.179	0.905	106.289	37.755	0	0	16.739	0	23.625
			1429.76	51.447	1	0	25.328	1.441	0.996	8.444	24.431	0.904	26.921	0.908	106.817	37.558	0	0	17.576	0	25.302
			1430.76	49.443	1	0	25.582	1.468	1.005	8.521	24.473	0.916	26.848	0.912	107.282	37.479	0	0	17.427	0	24.877
			1431.76	49.443	1	0	25.535	1.495	1.008	8.541	24.387	0.922	26.654	0.915	107.748	37.4	0	0	17.081	0	24.119
			1432.76	44.209	1	0	25.489	1.522	1.01	8.561	24.303	0.928	26.463	0.918	108.213	37.32	0	0	16.749	0	23.356
			1433.76	48.162	1	0	24.994	1.52	0.985	8.346	24.443	0.912	26.406	0.926	108.606	37.27	0	0	16.445	0	23.115
			1434.76	48.162	1	0	24.457	1.518	0.955	8.096	24.656	0.892	26.399	0.934	109	37.22	0	0	16.114	0	23.011
			1435.76	42.65	1	0	23.942	1.516	0.926	7.846	24.904	0.873	26.415	0.943	109.393	37.169	0	0	15.796	0	22.97
			1436.76	39.254	1	0	23.397	1.509	0.899	7.616	25.067	0.853	26.413	0.949	109.518	37.22	0	0	15.506	0	23.083
			1437.76	39.254	1	0	22.701	1.542	0.873	7.398	25.061	0.835	26.215	0.956	109.532	37.342	0	0	14.724	0	22.63
			1438.76	40.813	1	0	22.165	1.607	0.841	7.131	25.423	0.816	26.228	0.969	109.561	37.587	0	0	13.789	0	22.872
			1439.76	37.862	1	0	21.932	1.582	0.826	7.001	25.61	0.804	26.316	0.973	109.53	37.654	0	0	13.861	0	23.335
			1440.76	37.862	1	0	21.226	1.509	0.804	6.817	25.406	0.782	26.146	0.972	109.232	37.759	0	0	14.068	0	23.324
			1441.76	37.862	1	0	20.393	1.435	0.779	6.604	25.15	0.756	25.912	0.971	108.935	37.865	0	0	14.209	0	23.122
			1442.76	49.554	1	0	19.387	1.362	0.744	6.302	24.998	0.721	25.782	0.97	108.637	37.97	0	0	14.237	0	23.2
			1443.76	49.554	1	0	19.036	1.348	0.731	6.197	24.952	0.706	25.842	0.966	108.273	38.112	0	0	14.12	0	23.662
			1444.76	49.554	1	0	19.079	1.371	0.737	6.247	24.826	0.707	25.885	0.959	107.939	38.256	0	0	13.911	0	23.956
			1445.76	35.467	1	0	19.137	1.395	0.744	6.307	24.683	0.709	25.905	0.953	107.606	38.4	0	0	13.72	0	24.186
			1446.76	35.467	1	0	19.284	1.418	0.757	6.412	24.482	0.716	25.874	0.946	107.273	38.544	0	0	13.598	0	24.271
			1447.76	35.467	1	0	19.476	1.442	0.772	6.543	24.246	0.726	25.781	0.94	106.987	38.618	0	0	13.508	0	24.062
			1448.76	35.467	1	0	19.405	1.443	0.774	6.558	24.105	0.724	25.75	0.936	106.75	38.675	0	0	13.444	0	24.071
			1449.76	35.467	1	0	19.341	1.445	0.776	6.575	23.962	0.723	25.717	0.932	106.513	38.733	0	0	13.384	0	24.073
			1450.76	35.467	1	0	19.347	1.455	0.781	6.621	23.812	0.724	25.677	0.927	106.349	38.771	0	0	13.293	0	23.993
			1451.76	37.695	1	0	19.386	1.466	0.789	6.683	23.643	0.728	25.61	0.923	106.186	38.81	0	0	13.227	0	23.835
			1452.76	45.323	1	0	19.41	1.478	0.794	6.727	23.527	0.73	25.58	0.92	105.997	38.875	0	0	13.135	0	23.823
			1453.76	45.323	1	0	19.545	1.475	0.801	6.792	23.462	0.737	25.53	0.919	105.948	38.897	0	0	13.254	0	23.729
			1454.76	36.637	1	0	19.474	1.459	0.798	6.76	23.476	0.731	25.604	0.917	105.806	38.879	0	0	13.345	0	23.961
			1455.76	36.637	1	0	19.437	1.444	0.796	6.743	23.482	0.728	25.667	0.915	105.664	38.86	0	0	13.462	0	24.158
			1456.76	30.623	1	0	19.308	1.428	0.789	6.688	23.505	0.72	25.748	0.913	105.523	38.841	0	0	13.517	0	24.402
			1457.76	30.623	1	0	19.177	1.413	0.783	6.634	23.527	0.713	25.828	0.911	105.381	38.823	0	0	13.572	0	24.644
			1458.76	30.623	1	0	19.156	1.409	0.785	6.654	23.429	0.713	25.793	0.908	105.302	38.795	0	0	13.598	0	24.513
			1459.76	61.302	1	0	19.09	1.404	0.785	6.651	23.354	0.711	25.781	0.906	105.223	38.767	0	0	13.593	0	24.445
			1460.76	61.302	1	0	19.025	1.4	0.785	6.649	23.279	0.709	25.768	0.903	105.144	38.739	0	0	13.588	0	24.377
			1461.76	70.1	1	0	19.128	1.399	0.789	6.69	23.259	0.712	25.784	0.902	105.064	38.74	0	0	13.673	0	24.426
			1462.76	70.1	1	0	19.278	1.394	0.798	6.759	23.199	0.718	25.774	0.9	104.982	38.711	0	0	13.824	0	24.363
			1463.76	51.057	1	0	19.36	1.387	0.8	6.781	23.22	0.719	25.842	0.899	104.848	38.731	0	0	13.957	0	24.609
			1464.76	51.614	1	0	19.444	1.38	0.803	6.802	23.243	0.72	25.912	0.897	104.714	38.75	0	0	14.092	0	24.858
			1465.76	51.614	1	0	19.53	1.372	0.805	6.823	23.268	0.721	25.984	0.895	104.579	38.769	0	0	14.23	0	25.111
			1466.76	51.614	1	0	19.376	1.365	0.801	6.788	23.199	0.716	25.952	0.894	104.445	38.788	0	0	14.194	0	25.08
			1467.76	47.772	1	0	19.272	1.318	0.795	6.741	23.199	0.709	26.011	0.892	104.421	38.735	0	0	14.623	0	25.299
			1468.76	57.46	1	0	18.915	1.271	0.785	6.656	23.023	0.699	25.886	0.889	104.397	38.683	0	0	14.883	0	25.015
			1469.76	34.354	1	0	18.545	1.224	0.775	6.57	22.826	0.688	25.738	0.887	104.373	38.63	0	0	15.153	0	24.661
			1470.76	34.354	1	0	18.37	1.235	0.77	6.529	22.762	0.684	25.657	0.887	104.395	38.632	0	0	14.877	0	24.408
			1471.76	26.781	1	0	18.238	1.274	0.771	6.531	22.626	0.684	25.491	0.888	104.277	38.731	0	0	14.314	0	23.991
			1472.76	26.781	1	0	18.518	1.313	0.783	6.632	22.654	0.695	25.506	0.888	104.16	38.829	0	0	14.1	0	24.08
			1473.76	53.563	1	0	18.79	1.353	0.795	6.734	22.669	0.706	25.51	0.889	104.042	38.927	0	0	13.891	0	24.131
			1474.76	49.053	1	0	18.801	1.347	0.795	6.735	22.673	0.705	25.546	0.888	103.855	38.999	0	0	13.954	0	24.375
			1475.76	49.053	1	0	18.419	1.305	0.777	6.581	22.7	0.689	25.597	0.887	103.637	39.069	0	0	14.113	0	24.765
			1476.76	49.053	1	0	17.541	1.221	0.735	6.229	22.771	0.651	25.72	0.885	103.2	39.208	0	0	14.37	0	25.583
			1477.76	39.643	1	0	17.049	1.178	0.712	6.03	22.821	0.629	25.798	0.885	102.982	39.277	0	0	14.467	0	26.026
			1478.76	39.643	1	0	16.384	1.158	0.691	5.853	22.576	0.61	25.546	0.884	102.716	39.364	0	0	14.146	0	25.538
			1479.76	39.643	1	0	15.743	1.138	0.669	5.673	22.362	0.591	25.33	0.883	102.45	39.45	0	0	13.835	0	25.139
			1480.76	28.508	1	0	15.916	1.179	0.672	5.699	22.545	0.593	25.545	0.883	102.315	39.493	0	0	13.498	0	25.689
			1481.76	28.508	1	0	16.466	1.22	0.704	5.97	22.302	0.622	25.277	0.882	102.181	39.536	0	0	13.493	0	24.906
			1482.76	28.508	1	0	17.027	1.26	0.739	6.26	22.025	0.651	24.984	0.882	102.073	39.553	0	0	13.514	0	23.989
			1483.76	28.508	1	0	17.024	1.257	0.743	6.295	21.897	0.654	24.866	0.881	102.066	39.508	0	0	13.547	0	23.585
			1484.76	28.508	1	0	17.235	1.279	0.761	6.447	21.665	0.67	24.611	0.88	101.989	39.572	0	0	13.478	0	22.879
			1485.76	36.971	1	0	17.41	1.301	0.775	6.571	21.485	0.682	24.414	0.88	101.912	39.637	0	0	13.383	0	22.332
			1486.76	50.612	1	0	17.647	1.321	0.791	6.703	21.366	0.697	24.247	0.881	101.881	39.7	0	0	13.361	0	21.869
			1487.76	50.612	1	0	17.883	1.341	0.806	6.834	21.251	0.711	24.086	0.882	101.85	39.762	0	0	13.338	0	21.415
			1488.76	30.957	1	0	17.856	1.338	0.804	6.81	21.289	0.71	24.099	0.883	101.867	39.771	0	0	13.345	0	21.484
			1489.76	30.957	1	0	17.87	1.335	0.804	6.81	21.307	0.711	24.09	0.884	101.884	39.781	0	0	13.383	0	21.48
			1490.76	30.957	1	0	17.936	1.34	0.805	6.821	21.351	0.713	24.112	0.885	101.908	39.795	0	0	13.385	0	21.557
			1491.76	30.957	1	0	18.071	1.343	0.809	6.854	21.413	0.717	24.155	0.886	102.034	39.747	0	0	13.451	0	21.594
			1492.76	30.957	1	0	18.135	1.348	0.81	6.865	21.456	0.719	24.177	0.887	102.058	39.76	0	0	13.453	0	21.669
			1493.76	16.091	1	0	18.12	1.356	0.81	6.867	21.439	0.719	24.145	0.888	102.132	39.728	0	0	13.368	0	21.49
			1494.76	16.091	1	0	18.105	1.363	0.81	6.868	21.423	0.72	24.114	0.888	102.206	39.696	0	0	13.284	0	21.312
			1495.76	56.737	1	0	18.102	1.368	0.814	6.896	21.336	0.723	24.022	0.888	102.162	39.709	0	0	13.234	0	21.032
			1496.76	105.066	1	0	18.296	1.376	0.821	6.954	21.39	0.729	24.068	0.889	102.239	39.676	0	0	13.3	0	21.089
			1497.76	105.066	1	0	18.992	1.431	0.844	7.152	21.623	0.754	24.202	0.893	102.447	39.672	0	0	13.27	0	21.308
			1498.76	64.253	1	0	19.524	1.462	0.864	7.324	21.727	0.774	24.254	0.896	102.531	39.677	0	0	13.357	0	21.367
			1499.76	64.253	1	0	20.063	1.492	0.884	7.495	21.833	0.794	24.311	0.898	102.615	39.682	0	0	13.446	0	21.444
			1500.76	58.964	1	0	20.21	1.491	0.889	7.531	21.889	0.799	24.352	0.899	102.694	39.684	0	0	13.557	0	21.58
			1501.76	52.616	1	0	20.519	1.472	0.896	7.594	22.027	0.805	24.505	0.899	102.805	39.601	0	0	13.944	0	21.968
			1502.76	52.616	1	0	20.34	1.442	0.887	7.519	22.035	0.798	24.494	0.9	103.025	39.508	0	0	14.106	0	21.875
			1503.76	48.942	1	0	20.212	1.412	0.88	7.459	22.053	0.792	24.493	0.9	103.246	39.414	0	0	14.313	0	21.811
			1504.76	48.942	1	0	20.376	1.418	0.888	7.521	22.052	0.8	24.462	0.901	103.519	39.347	0	0	14.37	0	21.576
			1505.76	51.392	1	0	20.376	1.418	0.888	7.521	22.052	0.8	24.462	0.901	103.519	39.347	0	0	14.37	0	21.576
			1506.76	51.392	1	0	20.42	1.421	0.89	7.539	22.049	0.803	24.442	0.902	103.656	39.313	0	0	14.372	0	21.446
			1507.76	51.392	1	0	20.463	1.424	0.892	7.557	22.045	0.805	24.422	0.903	103.793	39.28	0	0	14.374	0	21.315
			1508.76	39.922	1	0	20.781	1.449	0.912	7.726	21.915	0.823	24.283	0.902	103.934	39.241	0	0	14.343	0	20.729
			1509.76	39.922	1	0	21.639	1.474	0.94	7.97	22.136	0.848	24.551	0.902	104.076	39.203	0	0	14.68	0	21.394
			1510.76	39.922	1	0	22.349	1.463	0.963	8.164	22.31	0.867	24.78	0.9	104.227	39.17	0	0	15.277	0	22.065
			1511.76	51.224	1	0	21.561	1.427	0.929	7.87	22.305	0.836	24.773	0.9	104.236	39.174	0	0	15.113	0	22.179
			1512.76	63.418	1	0	21.561	1.427	0.929	7.87	22.305	0.836	24.773	0.9	104.236	39.174	0	0	15.113	0	22.179
			1513.76	63.418	1	0	20.789	1.39	0.894	7.576	22.319	0.805	24.786	0.9	104.246	39.179	0	0	14.952	0	22.35
			1514.76	63.418	1	0	20.537	1.397	0.884	7.489	22.31	0.795	24.786	0.9	104.155	39.246	0	0	14.702	0	22.445
			1515.76	35.801	1	0	20.623	1.452	0.878	7.437	22.594	0.792	25.023	0.903	104.26	39.256	0	0	14.208	0	22.976
			1516.76	35.801	1	0	21.134	1.563	0.885	7.499	23.028	0.803	25.374	0.908	104.426	39.277	0	0	13.522	0	23.642
			1517.76	38.808	1	0	21.508	1.62	0.895	7.585	23.198	0.814	25.509	0.909	104.486	39.289	0	0	13.279	0	23.848
			1518.76	37.082	1	0	21.907	1.677	0.908	7.691	23.334	0.827	25.605	0.911	104.546	39.301	0	0	13.067	0	23.939
			1519.76	37.082	1	0	21.591	1.659	0.896	7.589	23.295	0.816	25.558	0.911	104.539	39.329	0	0	13.018	0	23.919
			1520.76	34.465	1	0	21.25	1.662	0.883	7.484	23.251	0.805	25.508	0.911	104.452	39.431	0	0	12.785	0	23.943
			1521.76	34.465	1	0	20.922	1.651	0.871	7.377	23.219	0.794	25.469	0.912	104.402	39.493	0	0	12.671	0	23.979
			1522.76	64.198	1	0	20.6	1.64	0.858	7.27	23.194	0.782	25.437	0.912	104.352	39.556	0	0	12.56	0	24.033
			1523.76	64.198	1	0	20.727	1.639	0.864	7.324	23.162	0.788	25.412	0.911	104.294	39.577	0	0	12.648	0	24.004
			1524.76	64.198	1	0	20.856	1.637	0.871	7.379	23.133	0.793	25.389	0.911	104.236	39.599	0	0	12.737	0	23.982
			1525.76	47.049	1	0	20.866	1.63	0.871	7.385	23.123	0.794	25.387	0.911	104.232	39.577	0	0	12.802	0	23.964
			1526.76	47.049	1	0	20.982	1.629	0.877	7.433	23.1	0.799	25.371	0.911	104.177	39.598	0	0	12.884	0	23.959
			1527.76	47.049	1	0	20.835	1.59	0.876	7.425	22.944	0.795	25.282	0.908	104.148	39.537	0	0	13.1	0	23.731
			1528.76	47.049	1	0	20.71	1.57	0.874	7.406	22.854	0.792	25.229	0.906	104.184	39.469	0	0	13.191	0	23.534
			1529.76	54.064	1	0	20.583	1.55	0.872	7.386	22.762	0.788	25.174	0.904	104.22	39.402	0	0	13.283	0	23.328
			1530.76	54.064	1	0	20.774	1.553	0.88	7.455	22.764	0.795	25.188	0.904	104.256	39.357	0	0	13.372	0	23.276
			1531.76	69.71	1	0	20.804	1.545	0.88	7.456	22.789	0.795	25.21	0.904	104.346	39.313	0	0	13.465	0	23.294
			1532.76	69.71	1	0	21.03	1.549	0.89	7.54	22.782	0.804	25.212	0.904	104.381	39.268	0	0	13.578	0	23.21
			1533.76	69.71	1	0	21.179	1.549	0.897	7.603	22.753	0.81	25.19	0.903	104.488	39.169	0	0	13.676	0	22.969
			1534.76	29.844	1	0	21.347	1.56	0.906	7.675	22.726	0.819	25.127	0.904	104.743	39.036	0	0	13.683	0	22.509
			1535.76	29.844	1	0	21.683	1.597	0.923	7.821	22.671	0.837	25.011	0.906	105.119	38.855	0	0	13.578	0	21.705
			1536.76	30.234	1	0	21.683	1.597	0.923	7.821	22.671	0.837	25.011	0.906	105.119	38.855	0	0	13.578	0	21.705
			1537.76	30.234	1	0	21.877	1.609	0.932	7.899	22.653	0.846	24.961	0.908	105.383	38.719	0	0	13.599	0	21.261
			1538.76	50.668	1	0	21.788	1.598	0.919	7.785	22.887	0.836	25.138	0.91	105.64	38.591	0	0	13.63	0	21.597
			1539.76	50.668	1	0	21.732	1.575	0.903	7.65	23.22	0.825	25.391	0.914	106.003	38.398	0	0	13.799	0	22.082
			1540.76	49.665	1	0	21.665	1.578	0.894	7.579	23.366	0.82	25.49	0.917	106.153	38.337	0	0	13.73	0	22.248
			1541.76	49.665	1	0	21.763	1.559	0.89	7.546	23.563	0.818	25.658	0.918	106.438	38.179	0	0	13.961	0	22.518
			1542.76	64.253	1	0	21.792	1.54	0.883	7.486	23.771	0.813	25.835	0.92	106.724	38.021	0	0	14.152	0	22.806
			1543.76	59.632	1	0	21.852	1.502	0.869	7.367	24.199	0.803	26.196	0.924	107.294	37.704	0	0	14.551	0	23.39
			1544.76	59.632	1	0	21.666	1.45	0.863	7.317	24.124	0.797	26.144	0.923	107.323	37.661	0	0	14.944	0	23.352
			1545.76	49.276	1	0	21.666	1.45	0.863	7.317	24.124	0.797	26.144	0.923	107.323	37.661	0	0	14.944	0	23.352
			1546.76	49.276	1	0	21.543	1.398	0.86	7.292	24.036	0.793	26.076	0.922	107.352	37.618	0	0	15.411	0	23.269
			1547.76	52.839	1	0	21.11	1.346	0.848	7.187	23.857	0.781	25.921	0.92	107.381	37.575	0	0	15.682	0	22.937
			1548.76	51.67	1	0	20.585	1.284	0.831	7.045	23.681	0.764	25.771	0.919	107.359	37.553	0	0	16.034	0	22.688
			1549.76	51.67	1	0	20.035	1.222	0.815	6.904	23.467	0.747	25.581	0.917	107.338	37.531	0	0	16.401	0	22.316
			1550.76	49.944	1	0	20.201	1.214	0.813	6.889	23.705	0.746	25.83	0.918	107.398	37.467	0	0	16.635	0	22.93
			1551.76	49.944	1	0	21.048	1.239	0.836	7.081	24.051	0.768	26.181	0.919	107.58	37.325	0	0	16.989	0	23.573
			1552.76	41.648	1	0	21.561	1.26	0.849	7.196	24.264	0.781	26.388	0.92	107.659	37.272	0	0	17.107	0	23.974
			1553.76	43.875	1	0	21.673	1.272	0.85	7.207	24.364	0.783	26.452	0.921	107.745	37.26	0	0	17.036	0	24.087
			1554.76	43.875	1	0	21.673	1.272	0.85	7.207	24.364	0.783	26.452	0.921	107.745	37.26	0	0	17.036	0	24.087
			1555.76	40.59	1	0	21.562	1.296	0.845	7.157	24.428	0.78	26.438	0.924	107.918	37.236	0	0	16.639	0	23.93
			1556.76	35.3	1	0	21.349	1.308	0.837	7.097	24.402	0.775	26.371	0.925	108.004	37.224	0	0	16.326	0	23.688
			1557.76	35.3	1	0	20.97	1.315	0.822	6.963	24.436	0.761	26.376	0.926	107.987	37.263	0	0	15.949	0	23.744
			1558.76	35.3	1	0	20.869	1.349	0.821	6.954	24.375	0.761	26.283	0.927	107.92	37.363	0	0	15.466	0	23.551
			1559.76	44.153	1	0	20.652	1.376	0.812	6.878	24.412	0.754	26.276	0.929	107.879	37.458	0	0	15.004	0	23.61
			1560.76	49.053	1	0	20.761	1.407	0.81	6.868	24.597	0.755	26.395	0.932	107.863	37.539	0	0	14.753	0	23.973
			1561.76	49.053	1	0	20.999	1.444	0.818	6.932	24.675	0.764	26.42	0.934	107.824	37.618	0	0	14.545	0	24.058
			1562.76	41.815	1	0	20.897	1.438	0.813	6.892	24.693	0.76	26.415	0.935	107.767	37.673	0	0	14.529	0	24.16
			1563.76	41.815	1	0	20.819	1.437	0.809	6.857	24.729	0.757	26.429	0.936	107.635	37.786	0	0	14.488	0	24.402
			1564.76	36.08	1	0	20.741	1.436	0.805	6.821	24.765	0.754	26.443	0.937	107.503	37.898	0	0	14.448	0	24.645
			1565.76	36.08	1	0	20.711	1.426	0.805	6.82	24.726	0.754	26.404	0.936	107.433	37.955	0	0	14.528	0	24.671
			1566.76	52.783	1	0	20.637	1.426	0.801	6.791	24.744	0.75	26.425	0.936	107.243	38.078	0	0	14.468	0	24.94
			1567.76	52.783	1	0	20.59	1.427	0.799	6.771	24.757	0.748	26.443	0.936	107.052	38.201	0	0	14.426	0	25.199
			1568.76	52.783	1	0	20.583	1.436	0.801	6.786	24.703	0.749	26.395	0.936	106.98	38.261	0	0	14.336	0	25.145
			1569.76	52.783	1	0	20.428	1.43	0.8	6.777	24.544	0.746	26.317	0.933	106.541	38.515	0	0	14.289	0	25.393
			1570.76	37.806	1	0	20.366	1.415	0.797	6.755	24.539	0.742	26.348	0.931	106.391	38.574	0	0	14.394	0	25.626
			1571.76	37.806	1	0	20.269	1.417	0.794	6.73	24.515	0.739	26.341	0.931	106.126	38.732	0	0	14.306	0	25.868
			1572.76	37.806	1	0	20.364	1.434	0.799	6.775	24.477	0.744	26.29	0.931	105.994	38.841	0	0	14.203	0	25.864
			1573.76	44.042	1	0	20.332	1.436	0.8	6.776	24.439	0.744	26.271	0.93	105.721	39.004	0	0	14.162	0	26.08
			1574.76	44.042	1	0	20.482	1.456	0.811	6.869	24.297	0.752	26.183	0.928	105.5	39.134	0	0	14.065	0	25.996
			1575.76	61.859	1	0	20.529	1.462	0.816	6.918	24.185	0.755	26.131	0.926	105.34	39.206	0	0	14.046	0	25.961
			1576.76	61.859	1	0	20.521	1.467	0.82	6.946	24.083	0.757	26.09	0.923	105.179	39.278	0	0	13.99	0	25.954
			1577.76	44.988	1	0	20.514	1.472	0.823	6.974	23.981	0.758	26.049	0.921	105.018	39.349	0	0	13.936	0	25.948
			1578.76	44.599	1	0	20.341	1.467	0.819	6.945	23.874	0.752	26.006	0.918	104.81	39.407	0	0	13.863	0	25.943
			1579.76	44.599	1	0	20.169	1.462	0.816	6.916	23.767	0.747	25.965	0.915	104.601	39.465	0	0	13.791	0	25.942
			1580.76	44.599	1	0	19.974	1.458	0.813	6.89	23.626	0.742	25.874	0.913	104.392	39.522	0	0	13.703	0	25.806
			1581.76	44.042	1	0	19.782	1.453	0.81	6.863	23.486	0.738	25.785	0.911	104.184	39.58	0	0	13.616	0	25.675
			1582.76	46.046	1	0	19.632	1.44	0.807	6.842	23.372	0.732	25.76	0.907	103.994	39.604	0	0	13.629	0	25.687
			1583.77	46.046	1	0	19.393	1.416	0.805	6.826	23.124	0.725	25.693	0.9	103.615	39.652	0	0	13.7	0	25.663
			1584.76	39.977	1	0	19.393	1.416	0.805	6.826	23.124	0.725	25.693	0.9	103.615	39.652	0	0	13.7	0	25.663
			1585.76	39.977	1	0	19.303	1.403	0.806	6.832	22.989	0.722	25.651	0.896	103.426	39.676	0	0	13.757	0	25.624
			1586.76	35.467	1	0	19.351	1.389	0.81	6.866	22.921	0.724	25.649	0.894	103.229	39.724	0	0	13.93	0	25.742
			1587.77	35.467	1	0	19.45	1.361	0.818	6.934	22.792	0.727	25.65	0.889	102.836	39.82	0	0	14.289	0	25.986
			1588.77	53.73	1	0	19.297	1.326	0.815	6.905	22.684	0.721	25.616	0.886	102.665	39.808	0	0	14.549	0	25.978
			1589.77	53.73	1	0	19.138	1.291	0.811	6.875	22.567	0.716	25.573	0.882	102.495	39.796	0	0	14.819	0	25.943
			1590.77	54.565	1	0	18.951	1.274	0.807	6.843	22.438	0.711	25.48	0.881	102.452	39.743	0	0	14.881	0	25.654
			1591.77	54.565	1	0	18.764	1.256	0.804	6.811	22.306	0.706	25.384	0.879	102.409	39.69	0	0	14.944	0	25.354
			1592.77	36.136	1	0	19.074	1.28	0.819	6.943	22.264	0.72	25.321	0.879	102.385	39.661	0	0	14.906	0	25.063
			1593.77	36.136	1	0	19.388	1.304	0.835	7.077	22.221	0.735	25.259	0.88	102.361	39.632	0	0	14.871	0	24.769
			1594.77	30.846	1	0	19.325	1.304	0.831	7.045	22.249	0.731	25.318	0.879	102.438	39.556	0	0	14.814	0	24.804
			1595.77	30.846	1	0	19.307	1.305	0.829	7.028	22.281	0.728	25.38	0.878	102.514	39.479	0	0	14.792	0	24.848
			1596.77	48.608	1	0	19.302	1.304	0.828	7.014	22.318	0.727	25.422	0.878	102.656	39.388	0	0	14.804	0	24.818
			1597.77	48.608	1	0	19.314	1.298	0.827	7.009	22.345	0.726	25.438	0.878	102.733	39.333	0	0	14.884	0	24.79
			1598.77	53.897	1	0	19.347	1.288	0.826	7.004	22.392	0.727	25.452	0.88	102.828	39.303	0	0	15.017	0	24.807
			1599.77	53.897	1	0	19.353	1.293	0.827	7.009	22.385	0.728	25.441	0.88	102.936	39.213	0	0	14.97	0	24.611
			1600.77	44.543	1	0	19.485	1.303	0.836	7.083	22.311	0.736	25.347	0.88	103.044	39.153	0	0	14.949	0	24.213
			1601.77	44.543	1	0	19.685	1.314	0.847	7.18	22.243	0.746	25.259	0.881	103.152	39.093	0	0	14.979	0	23.83
			1602.77	44.543	1	0	19.763	1.313	0.851	7.214	22.226	0.75	25.224	0.881	103.216	39.076	0	0	15.046	0	23.702
			1603.77	38.196	1	0	19.953	1.324	0.862	7.306	22.166	0.76	25.147	0.881	103.32	39.018	0	0	15.072	0	23.348
			1604.77	38.196	1	0	19.872	1.313	0.857	7.266	22.189	0.757	25.134	0.883	103.399	38.992	0	0	15.136	0	23.303
			1605.77	55.512	1	0	19.797	1.306	0.854	7.236	22.193	0.754	25.12	0.883	103.397	38.98	0	0	15.161	0	23.264
			1606.77	55.512	1	0	19.796	1.291	0.852	7.223	22.218	0.755	25.086	0.886	103.557	38.941	0	0	15.333	0	23.147
			1607.77	70.99	1	0	19.706	1.283	0.848	7.187	22.222	0.752	25.069	0.886	103.56	38.927	0	0	15.357	0	23.099
			1608.77	70.99	1	0	20.108	1.291	0.865	7.33	22.239	0.77	24.988	0.89	103.838	38.846	0	0	15.576	0	22.698
			1609.77	38.363	1	0	20.327	1.301	0.873	7.396	22.288	0.779	24.98	0.892	104.026	38.795	0	0	15.626	0	22.551
			1610.77	41.314	1	0	20.662	1.311	0.884	7.488	22.384	0.79	25.03	0.894	104.214	38.744	0	0	15.764	0	22.577
			1611.77	41.314	1	0	20.986	1.324	0.895	7.581	22.466	0.801	25.084	0.896	104.337	38.716	0	0	15.851	0	22.641
			1612.77	44.988	1	0	21.045	1.318	0.895	7.586	22.51	0.804	25.073	0.898	104.515	38.673	0	0	15.963	0	22.553
			1613.77	44.988	1	0	21.305	1.34	0.9	7.63	22.675	0.811	25.17	0.901	104.829	38.582	0	0	15.899	0	22.602
			1614.77	41.091	1	0	21.485	1.362	0.902	7.646	22.833	0.816	25.255	0.904	105.143	38.491	0	0	15.778	0	22.613
			1615.77	54.565	1	0	21.661	1.383	0.904	7.662	22.988	0.82	25.335	0.907	105.457	38.4	0	0	15.659	0	22.61
			1616.77	54.565	1	0	21.981	1.406	0.912	7.726	23.15	0.83	25.442	0.91	105.779	38.285	0	0	15.628	0	22.635
			1617.77	54.12	1	0	21.738	1.43	0.906	7.677	23.057	0.826	25.281	0.912	106.1	38.169	0	0	15.205	0	21.875
			1618.77	54.12	1	0	21.508	1.453	0.9	7.627	22.976	0.823	25.131	0.914	106.421	38.054	0	0	14.804	0	21.139
			1619.77	45.601	1	0	21.415	1.476	0.898	7.61	22.943	0.823	25.043	0.916	106.743	37.939	0	0	14.508	0	20.572
			1620.77	49.777	1	0	20.729	1.49	0.882	7.473	22.625	0.81	24.641	0.918	106.769	38.086	0	0	13.912	0	19.56
			1621.77	49.777	1	0	20.729	1.49	0.882	7.473	22.625	0.81	24.641	0.918	106.769	38.086	0	0	13.912	0	19.56
			1622.77	56.236	1	0	19.91	1.487	0.852	7.217	22.499	0.782	24.49	0.919	106.668	38.273	0	0	13.39	0	19.452
			1623.77	56.236	1	0	19.91	1.487	0.852	7.217	22.499	0.782	24.49	0.919	106.668	38.273	0	0	13.39	0	19.452
			1624.77	49.61	1	0	19.569	1.485	0.835	7.074	22.56	0.767	24.548	0.919	106.618	38.366	0	0	13.175	0	19.815
			1625.77	49.61	1	0	19.568	1.507	0.837	7.097	22.499	0.77	24.461	0.92	106.467	38.508	0	0	12.984	0	19.724
			1626.77	49.61	1	0	19.882	1.592	0.847	7.179	22.643	0.783	24.508	0.924	106.354	38.714	0	0	12.492	0	19.927
			1627.77	57.126	1	0	20.451	1.659	0.867	7.351	22.782	0.805	24.554	0.928	106.457	38.743	0	0	12.328	0	19.861
			1628.77	57.126	1	0	21.006	1.726	0.888	7.522	22.898	0.827	24.579	0.932	106.56	38.771	0	0	12.168	0	19.727
			1629.77	57.126	1	0	20.996	1.72	0.885	7.499	22.956	0.826	24.605	0.933	106.735	38.687	0	0	12.209	0	19.674
			1630.77	57.126	1	0	20.851	1.704	0.872	7.386	23.139	0.815	24.737	0.935	106.93	38.599	0	0	12.239	0	19.985
			1631.77	34.799	1	0	20.706	1.688	0.858	7.273	23.328	0.805	24.873	0.938	107.124	38.51	0	0	12.269	0	20.299
			1632.77	34.799	1	0	20.711	1.689	0.856	7.25	23.405	0.805	24.886	0.941	107.222	38.5	0	0	12.259	0	20.315
			1633.77	34.799	1	0	20.715	1.691	0.853	7.228	23.484	0.804	24.899	0.943	107.321	38.491	0	0	12.249	0	20.331
			1634.77	33.296	1	0	20.79	1.696	0.855	7.249	23.503	0.808	24.868	0.945	107.393	38.481	0	0	12.256	0	20.195
			1635.77	33.296	1	0	20.645	1.685	0.849	7.191	23.52	0.802	24.873	0.946	107.414	38.475	0	0	12.252	0	20.243
			1636.77	33.296	1	0	20.472	1.707	0.839	7.108	23.607	0.796	24.876	0.949	107.536	38.462	0	0	11.995	0	20.144
			1637.77	42.817	1	0	20.341	1.695	0.833	7.055	23.625	0.79	24.885	0.949	107.554	38.456	0	0	12	0	20.205
			1638.77	42.817	1	0	20.053	1.715	0.814	6.902	23.818	0.776	25.001	0.953	107.652	38.481	0	0	11.692	0	20.529
			1639.77	42.817	1	0	20.025	1.746	0.812	6.878	23.881	0.774	25.027	0.954	107.695	38.527	0	0	11.467	0	20.57
			1640.77	42.817	1	0	20.194	1.777	0.817	6.927	23.926	0.781	25.034	0.956	107.738	38.572	0	0	11.361	0	20.551
			1641.77	56.124	1	0	20.385	1.79	0.825	6.995	23.924	0.789	25.03	0.956	107.735	38.598	0	0	11.391	0	20.539
			1642.77	78.785	1	0	20.222	1.773	0.814	6.896	24.067	0.778	25.158	0.957	107.746	38.595	0	0	11.404	0	20.988
			1643.77	78.785	1	0	19.911	1.73	0.798	6.76	24.155	0.763	25.246	0.957	107.626	38.639	0	0	11.507	0	21.502
			1644.77	36.414	1	0	19.522	1.688	0.779	6.601	24.232	0.745	25.321	0.957	107.505	38.684	0	0	11.568	0	21.97
			1645.77	32.294	1	0	19.32	1.676	0.771	6.531	24.233	0.738	25.299	0.958	107.407	38.755	0	0	11.528	0	22.079
			1646.77	32.294	1	0	19.007	1.629	0.759	6.433	24.178	0.725	25.306	0.955	107.238	38.788	0	0	11.669	0	22.337
			1647.77	49.721	1	0	19.158	1.615	0.764	6.471	24.22	0.73	25.337	0.956	107.131	38.863	0	0	11.86	0	22.612
			1648.77	49.721	1	0	19.674	1.597	0.796	6.744	23.854	0.756	25.101	0.95	106.946	38.909	0	0	12.32	0	22.069
			1649.77	49.721	1	0	19.849	1.56	0.801	6.786	23.898	0.76	25.186	0.949	106.799	38.955	0	0	12.722	0	22.538
			1650.77	35.913	1	0	20.16	1.552	0.808	6.844	24.063	0.767	25.352	0.949	106.923	38.867	0	0	12.988	0	22.894
			1651.77	35.913	1	0	20.471	1.522	0.814	6.895	24.236	0.771	25.573	0.948	107.016	38.747	0	0	13.451	0	23.426
			1652.77	35.913	1	0	20.725	1.492	0.816	6.913	24.454	0.772	25.835	0.947	107.11	38.628	0	0	13.893	0	24.061
			1653.77	35.913	1	0	20.716	1.462	0.812	6.882	24.533	0.768	25.948	0.945	107.203	38.508	0	0	14.174	0	24.268
			1654.77	44.933	1	0	20.872	1.445	0.816	6.916	24.586	0.771	26.033	0.944	107.347	38.369	0	0	14.447	0	24.318
			1655.77	59.298	1	0	21.035	1.428	0.82	6.949	24.646	0.774	26.125	0.943	107.491	38.229	0	0	14.73	0	24.384
			1656.77	59.298	1	0	21.203	1.411	0.824	6.983	24.712	0.776	26.223	0.942	107.635	38.09	0	0	15.025	0	24.467
			1657.77	29.398	1	0	20.995	1.36	0.823	6.972	24.468	0.774	26.02	0.94	107.584	38.05	0	0	15.442	0	24.009
			1658.77	29.398	1	0	20.422	1.308	0.808	6.846	24.196	0.757	25.812	0.937	107.534	38.009	0	0	15.613	0	23.53
			1659.77	24.721	1	0	19.829	1.256	0.793	6.718	23.899	0.741	25.58	0.934	107.484	37.968	0	0	15.782	0	22.976
			1660.77	24.721	1	0	20.167	1.289	0.806	6.831	23.933	0.754	25.593	0.935	107.441	38.006	0	0	15.65	0	22.975
			1661.77	55.456	1	0	20.167	1.289	0.806	6.831	23.933	0.754	25.593	0.935	107.441	38.006	0	0	15.65	0	22.975
			1662.77	66.48	1	0	20.128	1.303	0.803	6.808	23.978	0.752	25.631	0.936	107.493	37.966	0	0	15.446	0	22.962
			1663.77	66.48	1	0	20.128	1.303	0.803	6.808	23.978	0.752	25.631	0.936	107.493	37.966	0	0	15.446	0	22.962
			1664.77	43.374	1	0	19.896	1.301	0.793	6.718	24.017	0.742	25.674	0.935	107.568	37.906	0	0	15.287	0	22.984
			1665.77	43.374	1	0	19.707	1.304	0.782	6.631	24.106	0.732	25.755	0.936	107.606	37.879	0	0	15.113	0	23.157
			1666.77	36.804	1	0	19.746	1.308	0.783	6.633	24.149	0.733	25.785	0.937	107.57	37.913	0	0	15.095	0	23.286
			1667.77	36.804	1	0	19.851	1.312	0.785	6.651	24.215	0.736	25.836	0.937	107.534	37.946	0	0	15.127	0	23.475
			1668.77	49.443	1	0	19.956	1.316	0.787	6.669	24.281	0.738	25.888	0.938	107.498	37.98	0	0	15.159	0	23.665
			1669.77	49.443	1	0	19.9	1.294	0.784	6.641	24.294	0.736	25.88	0.939	107.476	37.978	0	0	15.383	0	23.713
			1670.77	49.443	1	0	19.979	1.31	0.783	6.637	24.42	0.736	25.983	0.94	107.57	37.915	0	0	15.248	0	23.835
			1671.77	54.008	1	0	20.058	1.327	0.783	6.633	24.545	0.737	26.084	0.941	107.664	37.853	0	0	15.115	0	23.949
			1672.77	54.008	1	0	20.834	1.392	0.812	6.884	24.615	0.767	26.082	0.944	107.788	37.838	0	0	14.967	0	23.7
			1673.77	53.452	1	0	21.05	1.403	0.821	6.96	24.609	0.776	26.035	0.945	107.968	37.774	0	0	15.002	0	23.416
			1674.77	45.49	1	0	21.374	1.414	0.833	7.059	24.644	0.788	26.035	0.947	108.148	37.709	0	0	15.113	0	23.261
			1675.77	45.49	1	0	21.221	1.402	0.826	6.998	24.674	0.782	26.046	0.947	108.275	37.653	0	0	15.133	0	23.233
			1676.77	45.49	1	0	21.342	1.409	0.826	6.996	24.824	0.785	26.114	0.951	108.534	37.563	0	0	15.148	0	23.237
			1677.77	32.015	1	0	21.19	1.397	0.819	6.937	24.848	0.779	26.123	0.951	108.649	37.511	0	0	15.167	0	23.21
			1678.77	32.015	1	0	20.983	1.407	0.796	6.744	25.317	0.764	26.388	0.959	108.927	37.436	0	0	14.912	0	23.77
			1679.77	32.015	1	0	21.163	1.443	0.799	6.775	25.445	0.77	26.403	0.964	109.114	37.404	0	0	14.662	0	23.628
			1680.77	36.358	1	0	21.163	1.443	0.799	6.775	25.445	0.77	26.403	0.964	109.114	37.404	0	0	14.662	0	23.628
			1681.77	36.358	1	0	21.438	1.496	0.805	6.826	25.621	0.781	26.421	0.97	109.373	37.363	0	0	14.33	0	23.413
			1682.77	39.476	1	0	21.677	1.531	0.813	6.886	25.702	0.791	26.405	0.973	109.554	37.333	0	0	14.158	0	23.184
			1683.77	39.476	1	0	21.91	1.566	0.82	6.946	25.775	0.801	26.381	0.977	109.735	37.303	0	0	13.989	0	22.932
			1684.77	39.476	1	0	21.905	1.575	0.817	6.927	25.846	0.801	26.386	0.98	109.812	37.299	0	0	13.907	0	22.905
			1685.77	58.463	1	0	21.898	1.598	0.814	6.896	25.966	0.8	26.401	0.984	109.995	37.268	0	0	13.701	0	22.801
			1686.77	58.463	1	0	21.891	1.621	0.81	6.866	26.088	0.8	26.416	0.988	110.177	37.236	0	0	13.501	0	22.696
			1687.77	78.953	1	0	21.808	1.638	0.804	6.812	26.205	0.796	26.46	0.99	110.364	37.184	0	0	13.311	0	22.654
			1688.77	44.265	1	0	21.449	1.666	0.789	6.69	26.258	0.785	26.418	0.994	110.627	37.11	0	0	12.873	0	22.29
			1689.77	44.265	1	0	21.367	1.672	0.784	6.642	26.351	0.781	26.457	0.996	110.738	37.078	0	0	12.777	0	22.316
			1690.77	33.908	1	0	21.205	1.696	0.779	6.598	26.335	0.777	26.405	0.997	110.825	37.078	0	0	12.506	0	22.075
			1691.77	33.908	1	0	21.049	1.719	0.774	6.555	26.326	0.773	26.359	0.999	110.911	37.078	0	0	12.247	0	21.853
			1692.77	33.908	1	0	20.9	1.742	0.768	6.512	26.326	0.769	26.321	1	110.997	37.078	0	0	11.998	0	21.65
			1693.77	49.387	1	0	20.694	1.765	0.768	6.511	26.08	0.768	26.076	1	110.774	37.265	0	0	11.723	0	21.21
			1694.77	49.387	1	0	20.497	1.789	0.768	6.511	25.845	0.768	25.842	1	110.551	37.452	0	0	11.459	0	20.792
			1695.77	49.109	1	0	20.475	1.83	0.774	6.558	25.649	0.774	25.655	1	110.215	37.733	0	0	11.191	0	20.61
			1696.77	49.109	1	0	20.475	1.83	0.774	6.558	25.649	0.774	25.655	1	110.215	37.733	0	0	11.191	0	20.61
			1697.77	49.109	1	0	20.399	1.808	0.769	6.52	25.694	0.768	25.743	0.998	110.026	37.793	0	0	11.28	0	21.071
			1698.77	49.109	1	0	20.275	1.787	0.763	6.467	25.737	0.76	25.828	0.996	109.837	37.853	0	0	11.344	0	21.521
			1699.77	43.374	1	0	20.053	1.74	0.75	6.353	25.887	0.744	26.081	0.993	109.465	37.901	0	0	11.527	0	22.529
			1700.77	43.374	1	0	19.648	1.674	0.731	6.196	25.973	0.724	26.222	0.991	109.167	37.949	0	0	11.739	0	23.267
			1701.77	43.374	1	0	19.178	1.608	0.711	6.023	26.043	0.703	26.34	0.989	108.87	37.997	0	0	11.928	0	23.93
			1702.77	36.971	1	0	18.502	1.542	0.678	5.747	26.294	0.669	26.644	0.987	108.573	38.045	0	0	12	0	25.076
			1703.77	36.971	1	0	18.502	1.542	0.678	5.747	26.294	0.669	26.644	0.987	108.573	38.045	0	0	12	0	25.076
			1704.77	36.971	1	0	18.353	1.548	0.678	5.743	26.104	0.662	26.731	0.977	107.69	38.318	0	0	11.859	0	25.763
			1705.77	36.971	1	0	18.382	1.55	0.683	5.791	25.929	0.664	26.69	0.971	107.249	38.455	0	0	11.856	0	25.883
			1706.77	36.971	1	0	18.411	1.553	0.689	5.839	25.757	0.666	26.65	0.966	106.808	38.592	0	0	11.853	0	26.002
			1707.77	31.904	1	0	18.657	1.58	0.703	5.958	25.595	0.676	26.603	0.962	106.63	38.623	0	0	11.809	0	25.84
			1708.77	31.904	1	0	18.665	1.575	0.708	5.999	25.432	0.677	26.602	0.956	106.472	38.618	0	0	11.852	0	25.847
			1709.77	38.864	1	0	18.714	1.57	0.715	6.062	25.228	0.679	26.564	0.95	106.314	38.613	0	0	11.92	0	25.752
			1710.77	38.864	1	0	18.937	1.579	0.728	6.171	25.085	0.689	26.505	0.946	106.328	38.558	0	0	11.996	0	25.47
			1711.77	28.786	1	0	18.475	1.53	0.711	6.029	25.017	0.668	26.627	0.94	105.968	38.635	0	0	12.074	0	26.093
			1712.77	29.064	1	0	18.179	1.495	0.7	5.932	25	0.655	26.728	0.935	105.781	38.661	0	0	12.159	0	26.518
			1713.77	29.064	1	0	17.879	1.46	0.688	5.834	24.976	0.641	26.827	0.931	105.594	38.687	0	0	12.244	0	26.931
			1714.77	27.505	1	0	17.622	1.443	0.679	5.753	24.952	0.632	26.815	0.931	105.604	38.66	0	0	12.209	0	26.909
			1715.77	27.505	1	0	17.221	1.409	0.666	5.647	24.819	0.617	26.786	0.927	105.379	38.704	0	0	12.22	0	27.012
			1716.77	24.387	1	0	16.945	1.385	0.658	5.572	24.729	0.607	26.794	0.923	105.131	38.76	0	0	12.233	0	27.199
			1717.77	24.387	1	0	16.875	1.361	0.658	5.573	24.607	0.605	26.765	0.919	104.882	38.816	0	0	12.398	0	27.289
			1718.77	43.875	1	0	16.834	1.315	0.661	5.604	24.373	0.604	26.703	0.913	104.359	38.951	0	0	12.798	0	27.483
			1719.77	43.875	1	0	16.848	1.297	0.661	5.604	24.38	0.603	26.724	0.912	104.481	38.846	0	0	12.985	0	27.418
			1720.77	43.429	1	0	16.764	1.274	0.661	5.603	24.242	0.601	26.683	0.909	104.2	38.925	0	0	13.155	0	27.506
			1721.77	43.429	1	0	16.686	1.233	0.661	5.599	24.109	0.597	26.659	0.904	104.042	38.898	0	0	13.529	0	27.516
			1722.77	57.349	1	0	16.603	1.192	0.66	5.595	23.967	0.594	26.626	0.9	103.884	38.872	0	0	13.925	0	27.497
			1723.77	57.349	1	0	16.765	1.151	0.663	5.617	24.065	0.595	26.805	0.898	104.035	38.659	0	0	14.564	0	27.713
			1724.77	61.915	1	0	16.813	1.113	0.66	5.594	24.188	0.591	27.025	0.895	104.023	38.517	0	0	15.1	0	28.128
			1725.77	61.915	1	0	16.593	1.076	0.652	5.524	24.129	0.581	27.061	0.892	104.011	38.376	0	0	15.426	0	28.08
			1726.77	29.844	1	0	16.363	1.038	0.644	5.454	24.052	0.572	27.08	0.888	103.999	38.234	0	0	15.766	0	27.987
			1727.77	29.844	1	0	16.443	1.026	0.64	5.42	24.306	0.568	27.393	0.887	104.371	37.846	0	0	16.022	0	28.157
			1728.77	29.844	1	0	16.443	1.026	0.64	5.42	24.306	0.568	27.393	0.887	104.371	37.846	0	0	16.022	0	28.157
			1729.77	21.77	1	0	16.461	1.011	0.636	5.394	24.43	0.564	27.555	0.887	104.56	37.606	0	0	16.283	0	28.196
			1730.77	21.77	1	0	16.46	1.001	0.634	5.375	24.497	0.562	27.628	0.887	104.743	37.438	0	0	16.445	0	28.122
			1731.77	28.229	1	0	16.37	0.991	0.629	5.329	24.56	0.558	27.695	0.887	104.932	37.27	0	0	16.522	0	28.035
			1732.77	43.485	1	0	16.279	0.986	0.622	5.273	24.675	0.552	27.797	0.888	105.244	37.009	0	0	16.514	0	27.865
			1733.77	43.485	1	0	16.188	0.981	0.616	5.218	24.792	0.547	27.901	0.889	105.556	36.747	0	0	16.506	0	27.697
			1734.77	36.748	1	0	15.884	0.961	0.597	5.061	25.048	0.532	28.102	0.891	105.956	36.447	0	0	16.534	0	27.723
			1735.77	36.191	1	0	15.277	0.92	0.56	4.749	25.601	0.503	28.53	0.897	106.757	35.848	0	0	16.597	0	27.812
			1736.77	36.191	1	0	16.3	0.988	0.59	4.997	26.079	0.53	29.004	0.899	107.177	35.654	0	0	16.49	0	28.437
			1737.77	36.191	1	0	17.003	1.033	0.611	5.174	26.342	0.549	29.291	0.899	107.333	35.565	0	0	16.462	0	28.837
			1738.77	27.505	1	0	17.665	1.077	0.629	5.327	26.642	0.565	29.618	0.9	107.489	35.476	0	0	16.398	0	29.314
			1739.77	25.055	1	0	18.269	1.122	0.644	5.457	26.954	0.579	29.956	0.9	107.644	35.387	0	0	16.287	0	29.795
			1740.77	25.055	1	0	18.865	1.166	0.659	5.588	27.238	0.593	30.263	0.9	107.8	35.299	0	0	16.178	0	30.198
			1741.77	23.775	1	0	19.91	1.241	0.694	5.88	27.398	0.624	30.465	0.899	107.985	35.179	0	0	16.049	0	30.226
			1742.77	27.338	1	0	20.44	1.303	0.7	5.933	27.941	0.636	30.776	0.908	108.403	35.065	0	0	15.691	0	30.515
			1743.77	23.886	1	0	21.349	1.389	0.717	6.078	28.566	0.657	31.171	0.916	108.987	34.766	0	0	15.367	0	30.57
			1744.77	23.886	1	0	22.385	1.464	0.736	6.239	29.243	0.681	31.613	0.925	109.489	34.56	0	0	15.294	0	30.894
			1745.77	18.43	1	0	23.411	1.538	0.755	6.4	29.873	0.705	32.012	0.933	109.99	34.354	0	0	15.222	0	31.103
			1746.77	13.363	1	0	23.54	1.521	0.75	6.352	30.249	0.701	32.325	0.936	110.649	33.98	0	0	15.473	0	31.129
			1747.77	13.363	1	0	23.294	1.505	0.735	6.227	30.52	0.69	32.519	0.939	111.309	33.606	0	0	15.48	0	30.904
			1748.77	12.973	1	0	23.008	1.488	0.719	6.097	30.774	0.677	32.697	0.941	111.968	33.231	0	0	15.46	0	30.638
			1749.77	12.973	1	0	22.805	1.488	0.708	6.002	30.99	0.669	32.798	0.945	112.53	32.941	0	0	15.329	0	30.309
			1750.77	12.973	1	0	22.657	1.478	0.705	5.975	30.92	0.669	32.605	0.948	112.476	33.118	0	0	15.325	0	30.279
			1751.77	92.204	1	0	22.725	1.492	0.707	5.989	30.952	0.674	32.454	0.954	112.565	33.206	0	0	15.227	0	30.087
			1752.77	92.204	1	0	22.792	1.506	0.708	6.002	30.983	0.679	32.305	0.959	112.653	33.294	0	0	15.129	0	29.895
			1753.77	87.583	1	0	22.911	1.531	0.71	6.019	31.079	0.682	32.343	0.961	112.803	33.215	0	0	14.962	0	29.736
			1754.77	87.583	1	0	22.93	1.51	0.71	6.017	31.1	0.685	32.249	0.964	112.746	33.429	0	0	15.185	0	30.015
			1755.77	87.583	1	0	23.169	1.51	0.715	6.057	31.215	0.691	32.286	0.967	112.871	33.461	0	0	15.342	0	30.149
			1756.77	87.583	1	0	22.953	1.51	0.711	6.025	31.085	0.689	32.081	0.969	112.996	33.494	0	0	15.197	0	29.787
			1757.77	49.331	1	0	23.215	1.539	0.72	6.106	31.049	0.699	31.995	0.97	113.197	33.435	0	0	15.087	0	29.397
			1758.77	49.331	1	0	22.224	1.524	0.703	5.957	30.453	0.684	31.305	0.973	113.013	33.726	0	0	14.584	0	28.526
			1759.77	53.452	1	0	22.395	1.562	0.712	6.034	30.324	0.694	31.115	0.975	113.213	33.721	0	0	14.337	0	27.958
			1760.77	53.452	1	0	22.094	1.587	0.713	6.041	29.9	0.695	30.671	0.975	113.033	33.927	0	0	13.919	0	27.265
			1761.77	18.875	1	0	22.322	1.613	0.728	6.172	29.587	0.709	30.386	0.974	112.846	34.133	0	0	13.842	0	26.915
			1762.77	18.875	1	0	22.639	1.621	0.747	6.333	29.249	0.725	30.15	0.97	112.69	34.294	0	0	13.963	0	26.644
			1763.77	17.873	1	0	22.961	1.63	0.766	6.494	28.936	0.741	29.932	0.967	112.534	34.455	0	0	14.087	0	26.408
			1764.77	17.873	1	0	23.309	1.639	0.785	6.657	28.66	0.757	29.746	0.964	112.378	34.615	0	0	14.225	0	26.243
			1765.77	33.908	1	0	23.664	1.647	0.805	6.82	28.407	0.773	29.577	0.96	112.222	34.776	0	0	14.365	0	26.113
			1766.77	39.031	1	0	23.469	1.656	0.809	6.856	28.028	0.776	29.221	0.959	112.067	34.937	0	0	14.173	0	25.531
			1767.77	39.031	1	0	22.208	1.576	0.766	6.491	27.966	0.737	29.052	0.963	111.892	34.992	0	0	14.087	0	25.532
			1768.77	33.296	1	0	19.767	1.418	0.682	5.783	27.823	0.662	28.669	0.97	111.541	35.102	0	0	13.945	0	25.391
			1769.77	33.296	1	0	19.767	1.418	0.682	5.783	27.823	0.662	28.669	0.97	111.541	35.102	0	0	13.945	0	25.391
			1770.77	33.296	1	0	18.583	1.338	0.642	5.441	27.732	0.626	28.443	0.975	111.366	35.157	0	0	13.887	0	25.216
			1771.77	18.597	1	0	17.739	1.319	0.612	5.19	27.737	0.601	28.267	0.981	111.227	35.323	0	0	13.452	0	25.151
			1772.77	18.597	1	0	17.05	1.28	0.596	5.05	27.359	0.584	27.931	0.98	110.632	35.74	0	0	13.323	0	25.202
			1773.77	18.597	1	0	17.05	1.28	0.596	5.05	27.359	0.584	27.931	0.98	110.632	35.74	0	0	13.323	0	25.202
			1774.77	25.222	1	0	16.148	1.191	0.589	4.99	26.137	0.567	27.122	0.964	109.767	36.174	0	0	13.552	0	24.193
			1775.77	44.153	1	0	15.431	1.123	0.577	4.889	25.413	0.551	26.595	0.956	109.357	36.356	0	0	13.747	0	23.338
			1776.77	45.1	1	0	15.496	1.12	0.582	4.931	25.301	0.556	26.47	0.956	108.87	36.627	0	0	13.835	0	23.494
			1777.77	45.1	1	0	15.562	1.118	0.587	4.973	25.192	0.561	26.349	0.956	108.383	36.898	0	0	13.925	0	23.654
			1778.77	45.1	1	0	15.665	1.115	0.593	5.025	25.092	0.567	26.228	0.957	107.896	37.169	0	0	14.048	0	23.81
			1779.77	45.1	1	0	15.769	1.113	0.599	5.077	24.997	0.573	26.112	0.957	107.409	37.44	0	0	14.173	0	23.975
			1780.77	20.156	1	0	15.704	1.095	0.596	5.047	25.019	0.57	26.154	0.957	107.392	37.33	0	0	14.34	0	23.947
			1781.77	20.156	1	0	15.607	1.101	0.594	5.032	24.949	0.564	26.244	0.951	107.232	37.352	0	0	14.17	0	24.212
			1782.77	20.156	1	0	15.513	1.108	0.592	5.016	24.882	0.559	26.34	0.945	107.071	37.373	0	0	14.005	0	24.488
			1783.77	20.156	1	0	15.56	1.117	0.594	5.03	24.9	0.56	26.388	0.944	107.038	37.428	0	0	13.935	0	24.684
			1784.77	20.156	1	0	15.687	1.136	0.606	5.136	24.609	0.569	26.192	0.94	107.09	37.289	0	0	13.805	0	23.86
			1785.77	38.029	1	0	15.849	1.148	0.619	5.243	24.369	0.58	26.003	0.937	107.145	37.198	0	0	13.809	0	23.145
			1786.77	54.732	1	0	16.241	1.159	0.635	5.38	24.346	0.594	26.016	0.936	107.201	37.107	0	0	14.011	0	22.983
			1787.77	54.732	1	0	16.351	1.161	0.641	5.431	24.285	0.6	25.958	0.936	107.252	37.075	0	0	14.085	0	22.762
			1788.77	54.732	1	0	17.06	1.182	0.667	5.655	24.356	0.623	26.095	0.933	107.311	36.925	0	0	14.432	0	22.804
			1789.77	36.08	1	0	17.15	1.183	0.672	5.696	24.306	0.627	26.048	0.933	107.358	36.899	0	0	14.497	0	22.623
			1790.77	33.686	1	0	17.401	1.185	0.679	5.758	24.397	0.635	26.126	0.934	107.551	36.793	0	0	14.688	0	22.645
			1791.77	27.116	1	0	17.479	1.188	0.685	5.804	24.318	0.64	26.021	0.935	107.823	36.643	0	0	14.713	0	22.068
			1792.77	27.116	1	0	17.515	1.202	0.685	5.807	24.37	0.642	26.013	0.937	107.906	36.65	0	0	14.575	0	22.012
			1793.77	28.118	1	0	17.55	1.215	0.686	5.81	24.42	0.644	26.004	0.939	107.99	36.657	0	0	14.439	0	21.951
			1794.77	28.118	1	0	17.584	1.229	0.686	5.812	24.47	0.646	25.993	0.941	108.074	36.664	0	0	14.306	0	21.887
			1795.77	28.118	1	0	17.618	1.243	0.686	5.815	24.518	0.648	25.982	0.944	108.157	36.671	0	0	14.175	0	21.82
			1796.77	35.968	1	0	17.989	1.258	0.697	5.907	24.66	0.659	26.095	0.945	108.222	36.697	0	0	14.298	0	22.134
			1797.77	35.968	1	0	18.265	1.341	0.704	5.967	24.857	0.668	26.208	0.948	108.419	36.735	0	0	13.619	0	22.228
			1798.77	35.746	1	0	18.517	1.424	0.711	6.028	25.01	0.677	26.276	0.952	108.616	36.774	0	0	13.002	0	22.186
			1799.77	54.398	1	0	18.772	1.507	0.719	6.091	25.148	0.686	26.329	0.955	108.812	36.812	0	0	12.456	0	22.095
			1800.77	54.398	1	0	19.007	1.59	0.726	6.154	25.252	0.696	26.348	0.958	109.009	36.85	0	0	11.954	0	21.899
			1801.77	45.657	1	0	18.823	1.528	0.714	6.048	25.409	0.684	26.512	0.958	108.827	36.872	0	0	12.322	0	22.642
			1802.77	45.657	1	0	18.274	1.465	0.691	5.857	25.43	0.662	26.533	0.958	108.645	36.894	0	0	12.472	0	22.974
			1803.77	45.657	1	0	17.681	1.403	0.668	5.662	25.41	0.64	26.51	0.958	108.462	36.915	0	0	12.605	0	23.178
			1804.77	45.657	1	0	17.076	1.34	0.645	5.466	25.368	0.618	26.465	0.959	108.28	36.937	0	0	12.74	0	23.313
			1805.77	45.657	1	0	17.676	1.391	0.677	5.739	25.05	0.646	26.243	0.955	108.232	36.908	0	0	12.709	0	22.467
			1806.77	45.657	1	0	17.676	1.391	0.677	5.739	25.05	0.646	26.243	0.955	108.232	36.908	0	0	12.709	0	22.467
			1807.77	45.657	1	0	17.986	1.43	0.698	5.915	24.759	0.663	26.055	0.95	108.151	36.961	0	0	12.575	0	21.887
			1808.77	45.657	1	0	18.186	1.47	0.712	6.038	24.552	0.674	25.939	0.947	108.069	37.013	0	0	12.374	0	21.506
			1809.77	45.657	1	0	18.368	1.509	0.726	6.156	24.349	0.685	25.826	0.943	107.987	37.066	0	0	12.171	0	21.128
			1810.77	45.657	1	0	18.545	1.549	0.74	6.274	24.144	0.695	25.708	0.939	107.906	37.119	0	0	11.975	0	20.728
			1811.77	32.071	1	0	18.906	1.604	0.763	6.469	23.9	0.714	25.54	0.936	107.887	37.093	0	0	11.789	0	19.955
			1812.77	32.071	1	0	19.096	1.619	0.773	6.547	23.862	0.723	25.496	0.936	107.949	37.013	0	0	11.792	0	19.604
			1813.77	32.628	1	0	19.28	1.679	0.775	6.571	24.036	0.728	25.603	0.939	108.122	36.98	0	0	11.486	0	19.617
			1814.77	32.628	1	0	19.286	1.743	0.767	6.5	24.338	0.722	25.849	0.942	108.203	37.045	0	0	11.062	0	20.207
			1815.77	17.093	1	0	19.486	1.808	0.764	6.475	24.712	0.722	26.154	0.945	108.285	37.109	0	0	10.776	0	20.956
			1816.77	17.093	1	0	19.741	1.873	0.766	6.495	24.986	0.727	26.357	0.948	108.366	37.174	0	0	10.539	0	21.397
			1817.77	16.203	1	0	19.738	1.873	0.764	6.473	25.07	0.725	26.404	0.949	108.446	37.196	0	0	10.541	0	21.577
			1818.77	16.203	1	0	19.718	1.872	0.76	6.441	25.165	0.723	26.465	0.951	108.525	37.217	0	0	10.533	0	21.794
			1819.77	61.803	1	0	19.698	1.871	0.756	6.41	25.261	0.72	26.526	0.952	108.604	37.239	0	0	10.526	0	22.01
			1820.77	61.803	1	0	19.69	1.849	0.755	6.398	25.292	0.719	26.543	0.953	108.686	37.224	0	0	10.647	0	22.121
			1821.77	61.803	1	0	19.658	1.87	0.749	6.348	25.456	0.716	26.649	0.955	108.762	37.282	0	0	10.511	0	22.445
			1822.77	51.336	1	0	19.638	1.87	0.745	6.317	25.555	0.713	26.711	0.957	108.841	37.304	0	0	10.504	0	22.662
			1823.77	51.336	1	0	19.618	1.869	0.742	6.286	25.655	0.711	26.774	0.958	108.92	37.325	0	0	10.497	0	22.88
			1824.77	51.336	1	0	19.598	1.868	0.738	6.255	25.756	0.708	26.837	0.96	109	37.347	0	0	10.49	0	23.097
			1825.77	51.336	1	0	19.578	1.868	0.734	6.224	25.858	0.706	26.901	0.961	109.079	37.368	0	0	10.482	0	23.315
			1826.77	51.336	1	0	19.077	1.857	0.722	6.119	25.624	0.694	26.655	0.961	109.127	37.358	0	0	10.275	0	22.662
			1827.77	51.336	1	0	18.733	1.8	0.715	6.057	25.394	0.686	26.458	0.96	109.079	37.358	0	0	10.407	0	22.338
			1828.77	40.367	1	0	18.383	1.744	0.707	5.996	25.149	0.678	26.245	0.958	109.03	37.358	0	0	10.544	0	21.962
			1829.77	40.367	1	0	18.461	1.692	0.712	6.03	25.088	0.681	26.229	0.956	108.927	37.368	0	0	10.908	0	22.139
			1830.77	49.61	1	0	18.056	1.634	0.704	5.963	24.779	0.672	25.952	0.955	108.877	37.368	0	0	11.049	0	21.575
			1831.77	49.61	1	0	17.765	1.649	0.703	5.958	24.411	0.67	25.619	0.953	108.993	37.328	0	0	10.773	0	20.464
			1832.77	41.147	1	0	17.984	1.68	0.716	6.07	24.273	0.683	25.469	0.953	109.232	37.244	0	0	10.704	0	19.721
			1833.77	39.532	1	0	18.052	1.686	0.724	6.132	24.12	0.687	25.421	0.949	109.114	37.268	0	0	10.708	0	19.601
			1834.77	39.532	1	0	18.189	1.704	0.733	6.215	23.985	0.695	25.329	0.947	109.174	37.238	0	0	10.672	0	19.183
			1835.77	39.532	1	0	17.968	1.699	0.721	6.109	24.104	0.683	25.422	0.948	109.216	37.256	0	0	10.574	0	19.524
			1836.77	39.532	1	0	17.637	1.68	0.704	5.964	24.226	0.667	25.573	0.947	109.074	37.33	0	0	10.497	0	20.204
			1837.77	39.532	1	0	17.31	1.661	0.687	5.819	24.362	0.65	25.74	0.946	108.932	37.404	0	0	10.421	0	20.919
			1838.77	39.532	1	0	17.188	1.655	0.679	5.758	24.443	0.643	25.844	0.946	108.959	37.402	0	0	10.386	0	21.243
			1839.77	39.532	1	0	17.066	1.649	0.672	5.697	24.527	0.635	25.952	0.945	108.985	37.4	0	0	10.351	0	21.575
			1840.77	39.532	1	0	16.946	1.643	0.665	5.636	24.614	0.628	26.063	0.944	109.011	37.397	0	0	10.316	0	21.915
			1841.77	19.488	1	0	16.826	1.637	0.658	5.574	24.704	0.621	26.178	0.944	109.038	37.395	0	0	10.282	0	22.263
			1842.77	19.488	1	0	16.67	1.617	0.648	5.488	24.852	0.611	26.328	0.944	109.071	37.392	0	0	10.307	0	22.755
			1843.77	19.543	1	0	16.514	1.598	0.637	5.401	25.003	0.602	26.481	0.944	109.105	37.39	0	0	10.332	0	23.249
			1844.77	19.543	1	0	16.009	1.473	0.628	5.319	24.539	0.588	26.169	0.938	108.952	37.294	0	0	10.865	0	22.67
			1845.77	19.543	1	0	15.575	1.411	0.617	5.23	24.233	0.576	25.955	0.934	108.875	37.246	0	0	11.038	0	22.203
			1846.77	35.579	1	0	15.575	1.411	0.617	5.23	24.233	0.576	25.955	0.934	108.875	37.246	0	0	11.038	0	22.203
			1847.77	35.579	1	0	15.094	1.368	0.602	5.099	24.06	0.559	25.887	0.929	108.92	37.145	0	0	11.034	0	21.981
			1848.77	33.185	1	0	15.094	1.368	0.602	5.099	24.06	0.559	25.887	0.929	108.92	37.145	0	0	11.034	0	21.981
			1849.77	33.185	1	0	15.115	1.379	0.6	5.086	24.164	0.557	26.025	0.929	108.944	37.117	0	0	10.96	0	22.279
			1850.77	33.185	1	0	14.886	1.347	0.582	4.931	24.522	0.539	26.471	0.926	109.079	36.901	0	0	11.055	0	23.242
			1851.77	33.185	1	0	14.771	1.33	0.573	4.853	24.707	0.53	26.702	0.925	109.146	36.793	0	0	11.103	0	23.732
			1852.77	39.309	1	0	14.654	1.314	0.564	4.776	24.895	0.521	26.94	0.924	109.213	36.685	0	0	11.151	0	24.228
			1853.77	39.309	1	0	14.308	1.298	0.548	4.641	24.997	0.505	27.095	0.923	109.28	36.577	0	0	11.024	0	24.499
			1854.77	39.309	1	0	13.97	1.282	0.532	4.507	25.12	0.49	27.276	0.921	109.347	36.469	0	0	10.9	0	24.831
			1855.77	39.309	1	0	13.639	1.265	0.516	4.373	25.264	0.474	27.484	0.919	109.414	36.361	0	0	10.778	0	25.228
			1856.77	34.242	1	0	13.651	1.238	0.512	4.34	25.452	0.47	27.702	0.919	109.501	36.244	0	0	11.025	0	25.662
			1857.77	34.242	1	0	13.664	1.211	0.508	4.307	25.642	0.467	27.924	0.918	109.587	36.126	0	0	11.284	0	26.094
			1858.77	32.238	1	0	13.675	1.184	0.504	4.274	25.833	0.463	28.147	0.918	109.673	36.009	0	0	11.553	0	26.519
			1859.77	32.238	1	0	13.466	1.168	0.496	4.2	25.869	0.455	28.168	0.918	109.786	35.929	0	0	11.526	0	26.475
			1860.77	32.238	1	0	13.498	1.183	0.498	4.217	25.843	0.457	28.144	0.918	109.64	36.021	0	0	11.414	0	26.536
			1861.77	32.405	1	0	13.466	1.194	0.495	4.194	25.932	0.455	28.186	0.92	109.688	36.021	0	0	11.279	0	26.604
			1862.77	32.405	1	0	13.299	1.219	0.492	4.171	25.776	0.453	27.988	0.921	109.57	36.147	0	0	10.913	0	26.266
			1863.77	36.915	1	0	13.166	1.239	0.484	4.099	25.992	0.448	28.066	0.926	109.846	36.088	0	0	10.625	0	26.29
			1864.77	24.276	1	0	13.104	1.262	0.48	4.067	26.091	0.446	28.078	0.929	109.925	36.121	0	0	10.385	0	26.308
			1865.77	24.276	1	0	13.087	1.284	0.48	4.069	26.07	0.446	28.033	0.93	109.8	36.244	0	0	10.189	0	26.342
			1866.77	24.276	1	0	13.031	1.306	0.477	4.038	26.173	0.445	28.051	0.933	109.877	36.277	0	0	9.975	0	26.375
			1867.77	24.276	1	0	13.079	1.319	0.476	4.036	26.297	0.445	28.118	0.935	110.021	36.244	0	0	9.915	0	26.439
			1868.77	13.029	1	0	13.015	1.319	0.472	4.004	26.379	0.443	28.161	0.937	110.002	36.286	0	0	9.864	0	26.62
			1869.77	13.029	1	0	12.951	1.32	0.469	3.971	26.463	0.44	28.209	0.938	109.984	36.328	0	0	9.813	0	26.809
			1870.77	13.029	1	0	12.79	1.308	0.461	3.904	26.574	0.433	28.265	0.94	110.026	36.318	0	0	9.778	0	26.966
			1871.77	13.029	1	0	12.725	1.308	0.457	3.871	26.669	0.43	28.32	0.942	110.007	36.361	0	0	9.726	0	27.174
			1872.77	13.029	1	0	12.718	1.322	0.456	3.863	26.719	0.429	28.368	0.942	109.98	36.404	0	0	9.623	0	27.324
			1873.77	13.029	1	0	12.71	1.335	0.455	3.855	26.77	0.429	28.417	0.942	109.954	36.448	0	0	9.521	0	27.473
			1874.77	13.029	1	0	12.721	1.348	0.455	3.857	26.789	0.429	28.432	0.942	109.928	36.491	0	0	9.435	0	27.542
			1875.77	22.94	1	0	12.732	1.362	0.455	3.859	26.807	0.429	28.446	0.942	109.901	36.534	0	0	9.351	0	27.609
			1876.77	22.94	1	0	12.743	1.375	0.456	3.862	26.825	0.43	28.46	0.943	109.875	36.577	0	0	9.268	0	27.674
			1877.77	22.94	1	0	12.726	1.38	0.456	3.863	26.785	0.429	28.449	0.941	109.75	36.644	0	0	9.222	0	27.748
			1878.77	27.004	1	0	12.709	1.385	0.456	3.864	26.744	0.429	28.439	0.94	109.625	36.711	0	0	9.175	0	27.823
			1879.77	27.004	1	0	12.65	1.39	0.453	3.843	26.773	0.426	28.502	0.939	109.501	36.778	0	0	9.099	0	28.072
			1880.77	27.004	1	0	12.724	1.423	0.459	3.886	26.659	0.43	28.413	0.938	109.333	36.925	0	0	8.942	0	28.007
			1881.77	27.004	1	0	12.795	1.455	0.464	3.928	26.541	0.434	28.319	0.937	109.165	37.071	0	0	8.791	0	27.929
			1882.77	32.739	1	0	12.864	1.488	0.469	3.971	26.421	0.439	28.222	0.936	108.997	37.217	0	0	8.645	0	27.838
			1883.77	32.739	1	0	12.931	1.521	0.474	4.014	26.297	0.443	28.12	0.935	108.829	37.364	0	0	8.504	0	27.735
			1884.77	32.683	1	0	13.152	1.553	0.485	4.113	26.12	0.454	27.954	0.934	108.661	37.51	0	0	8.468	0	27.47
			1885.77	32.683	1	0	12.68	1.653	0.491	4.162	24.942	0.458	26.723	0.933	107.218	38.162	0	0	7.669	0	25.098
			1886.77	32.683	1	0	12.501	1.703	0.494	4.19	24.455	0.461	26.215	0.933	106.496	38.488	0	0	7.338	0	24.114
			1887.77	32.683	1	0	12.855	1.733	0.539	4.564	23.098	0.495	25.13	0.919	106.105	38.616	0	0	7.418	0	21.101
			1888.77	32.683	1	0	13.217	1.763	0.583	4.939	21.959	0.529	24.199	0.907	105.714	38.743	0	0	7.499	0	18.31
			1889.77	32.683	1	0	13.566	1.792	0.621	5.264	21.158	0.558	23.551	0.898	105.323	38.87	0	0	7.57	0	16.273
			1890.77	32.683	1	0	13.914	1.78	0.654	5.539	20.62	0.582	23.171	0.89	105.169	38.783	0	0	7.818	0	14.833
			1891.77	32.683	1	0	14.335	1.782	0.677	5.739	20.502	0.601	23.115	0.887	105.256	38.628	0	0	8.046	0	14.311
			1892.77	32.683	1	0	14.781	1.783	0.701	5.94	20.427	0.62	23.102	0.884	105.342	38.472	0	0	8.288	0	13.938
			1893.77	32.683	1	0	15.151	1.785	0.724	6.134	20.275	0.638	23.004	0.881	105.428	38.316	0	0	8.487	0	13.254
			1894.77	32.683	1	0	15.539	1.787	0.747	6.328	20.156	0.656	22.938	0.879	105.515	38.16	0	0	8.695	0	12.679
			1895.77	32.683	1	0	15.764	1.767	0.754	6.389	20.249	0.663	23.038	0.879	105.714	37.992	0	0	8.92	0	12.784
			1896.77	32.683	1	0	16.002	1.748	0.761	6.449	20.355	0.669	23.153	0.879	105.913	37.824	0	0	9.156	0	12.941
			1897.77	32.683	1	0	16.107	1.737	0.765	6.48	20.386	0.673	23.174	0.88	106.042	37.723	0	0	9.27	0	12.852
			1898.77	32.683	1	0	16.151	1.727	0.765	6.48	20.437	0.673	23.225	0.88	106.172	37.623	0	0	9.351	0	12.872
			1899.77	17.372	1	0	16.197	1.717	0.765	6.481	20.49	0.673	23.277	0.88	106.301	37.522	0	0	9.434	0	12.893
			1900.77	18.374	1	0	16.284	1.713	0.757	6.412	20.817	0.67	23.522	0.885	106.73	37.337	0	0	9.507	0	13.4
			1901.77	18.374	1	0	16.39	1.71	0.754	6.393	21.016	0.67	23.65	0.889	107.099	37.14	0	0	9.586	0	13.449
			1902.77	86.859	1	0	16.498	1.707	0.752	6.373	21.219	0.671	23.781	0.892	107.468	36.943	0	0	9.666	0	13.503
			1903.77	86.859	1	0	16.553	1.704	0.748	6.337	21.409	0.67	23.91	0.895	107.837	36.746	0	0	9.715	0	13.546
			1904.77	77.115	1	0	16.608	1.701	0.744	6.301	21.602	0.668	24.041	0.899	108.206	36.548	0	0	9.765	0	13.589
			1905.77	77.115	1	0	16.664	1.698	0.739	6.265	21.798	0.667	24.172	0.902	108.575	36.351	0	0	9.815	0	13.633
			1906.77	62.472	1	0	16.72	1.695	0.735	6.229	21.997	0.665	24.305	0.905	108.944	36.154	0	0	9.865	0	13.677
			1907.77	62.472	1	0	16.758	1.695	0.74	6.271	21.9	0.669	24.213	0.904	108.971	36.095	0	0	9.886	0	13.229
			1908.77	65.311	1	0	16.818	1.692	0.736	6.233	22.108	0.668	24.352	0.908	109.352	35.891	0	0	9.939	0	13.275
			1909.77	65.311	1	0	16.877	1.689	0.731	6.196	22.319	0.666	24.492	0.911	109.734	35.687	0	0	9.992	0	13.32
			1910.77	38.864	1	0	16.938	1.686	0.727	6.159	22.533	0.665	24.633	0.915	110.115	35.483	0	0	10.047	0	13.366
			1911.77	38.864	1	0	16.999	1.683	0.722	6.121	22.751	0.663	24.776	0.918	110.496	35.279	0	0	10.101	0	13.412
			1912.77	38.864	1	0	17.061	1.68	0.718	6.084	22.972	0.662	24.921	0.922	110.878	35.076	0	0	10.157	0	13.458
			1913.77	32.795	1	0	16.982	1.72	0.715	6.06	22.976	0.661	24.842	0.925	110.88	35.14	0	0	9.875	0	13.14
			1914.77	32.795	1	0	17.001	1.76	0.714	6.05	23.058	0.663	24.84	0.928	110.882	35.205	0	0	9.662	0	13.078
			1915.77	28.675	1	0	17.855	1.782	0.722	6.117	23.958	0.672	25.717	0.932	111.439	35.09	0	0	10.019	0	15.575
			1916.77	28.675	1	0	18.669	1.805	0.729	6.18	24.807	0.682	26.536	0.935	111.995	34.975	0	0	10.346	0	17.733
			1917.77	28.675	1	0	19.538	1.827	0.737	6.242	25.713	0.691	27.411	0.938	112.552	34.86	0	0	10.694	0	19.917
			1918.77	25.334	1	0	19.14	1.87	0.703	5.957	26.414	0.669	27.751	0.952	112.777	34.944	0	0	10.236	0	20.843
			1919.77	25.334	1	0	18.776	1.913	0.669	5.672	27.232	0.647	28.161	0.967	113.003	35.028	0	0	9.815	0	21.935
			1920.77	25.334	1	0	18.438	1.916	0.643	5.448	27.841	0.629	28.459	0.978	113.046	35.121	0	0	9.623	0	22.897
			1921.77	25.334	1	0	18.125	1.919	0.617	5.228	28.526	0.611	28.798	0.991	113.089	35.215	0	0	9.445	0	23.942
			1922.77	25.334	1	0	17.455	1.897	0.582	4.935	29.089	0.584	28.994	1.003	112.696	35.541	0	0	9.202	0	25.167
			1923.77	25.334	1	0	17.271	1.879	0.571	4.837	29.357	0.576	29.114	1.008	112.724	35.567	0	0	9.193	0	25.587
			1924.77	25.334	1	0	17.13	1.86	0.563	4.769	29.524	0.57	29.147	1.013	112.753	35.594	0	0	9.208	0	25.791
			1925.77	25.334	1	0	17.177	1.864	0.571	4.836	29.198	0.576	28.906	1.01	112.669	35.632	0	0	9.217	0	25.259
			1926.77	25.334	1	0	17.065	1.843	0.565	4.792	29.263	0.571	28.986	1.01	112.645	35.627	0	0	9.258	0	25.53
			1927.77	27.895	1	0	16.952	1.823	0.56	4.748	29.327	0.565	29.066	1.009	112.621	35.622	0	0	9.3	0	25.799
			1928.77	30.679	1	0	16.852	1.802	0.556	4.711	29.375	0.561	29.127	1.009	112.597	35.618	0	0	9.35	0	26.019
			1929.77	30.679	1	0	16.751	1.782	0.551	4.673	29.421	0.556	29.186	1.008	112.573	35.613	0	0	9.401	0	26.234
			1930.77	30.679	1	0	16.588	1.754	0.55	4.657	29.222	0.551	29.155	1.002	112.297	35.711	0	0	9.456	0	26.45
			1931.77	30.679	1	0	16.423	1.727	0.548	4.641	29.019	0.546	29.119	0.997	112.022	35.809	0	0	9.512	0	26.653
			1932.77	30.679	1	0	16.263	1.722	0.548	4.644	28.713	0.543	28.979	0.991	111.662	35.984	0	0	9.446	0	26.656
			1933.77	30.679	1	0	16.208	1.717	0.552	4.679	28.396	0.544	28.818	0.985	111.302	36.16	0	0	9.442	0	26.607
			1934.77	33.018	1	0	16.153	1.712	0.556	4.715	28.083	0.545	28.658	0.98	110.942	36.335	0	0	9.437	0	26.555
			1935.77	33.63	1	0	16.098	1.707	0.561	4.751	27.776	0.546	28.499	0.975	110.583	36.51	0	0	9.433	0	26.502
			1936.77	33.63	1	0	16.001	1.68	0.561	4.756	27.56	0.544	28.425	0.97	110.245	36.63	0	0	9.524	0	26.632
			1937.77	33.63	1	0	15.944	1.652	0.558	4.733	27.583	0.541	28.495	0.968	110.218	36.59	0	0	9.654	0	26.838
			1938.77	45.991	1	0	15.846	1.626	0.559	4.738	27.367	0.538	28.414	0.963	109.891	36.706	0	0	9.746	0	26.941
			1939.77	51.948	1	0	15.611	1.6	0.555	4.703	27.144	0.532	28.314	0.959	109.564	36.822	0	0	9.756	0	26.993
			1940.77	51.948	1	0	15.558	1.601	0.558	4.732	26.891	0.533	28.158	0.955	109.23	36.989	0	0	9.721	0	26.904
			1941.77	30.234	1	0	15.14	1.549	0.547	4.634	26.687	0.519	28.104	0.95	108.909	37.054	0	0	9.775	0	27.064
			1942.77	30.234	1	0	15.073	1.547	0.55	4.66	26.42	0.52	27.941	0.946	108.553	37.229	0	0	9.74	0	26.971
			1943.77	25.445	1	0	14.896	1.478	0.544	4.611	26.34	0.512	27.979	0.941	108.594	37.081	0	0	10.079	0	27.041
			1944.77	25.445	1	0	14.959	1.475	0.549	4.648	26.237	0.515	27.964	0.938	108.656	36.989	0	0	10.143	0	26.854
			1945.77	25.445	1	0	14.865	1.428	0.548	4.648	26.043	0.512	27.876	0.934	108.671	36.894	0	0	10.41	0	26.625
			1946.77	25.445	1	0	14.849	1.403	0.551	4.666	25.893	0.512	27.822	0.931	108.709	36.8	0	0	10.584	0	26.409
			1947.77	29.287	1	0	14.912	1.378	0.555	4.708	25.755	0.515	27.775	0.927	108.748	36.706	0	0	10.821	0	26.208
			1948.77	32.349	1	0	14.978	1.353	0.56	4.749	25.622	0.518	27.732	0.924	108.786	36.613	0	0	11.069	0	26.018
			1949.77	32.349	1	0	15.047	1.328	0.565	4.791	25.496	0.52	27.694	0.921	108.824	36.519	0	0	11.329	0	25.84
			1950.77	32.349	1	0	15.239	1.343	0.569	4.82	25.674	0.524	27.862	0.921	109.045	36.416	0	0	11.345	0	26.03
			1951.77	26.447	1	0	15.417	1.358	0.572	4.847	25.845	0.527	28.024	0.922	109.266	36.313	0	0	11.351	0	26.203
			1952.77	26.447	1	0	15.596	1.373	0.575	4.873	26.015	0.531	28.185	0.923	109.486	36.21	0	0	11.358	0	26.368
			1953.77	26.447	1	0	15.776	1.388	0.578	4.9	26.184	0.534	28.344	0.924	109.707	36.107	0	0	11.365	0	26.525
			1954.77	18.263	1	0	15.785	1.41	0.574	4.864	26.411	0.531	28.531	0.926	109.702	36.14	0	0	11.194	0	26.965
			1955.78	18.263	1	0	15.709	1.454	0.558	4.731	27.056	0.519	29.09	0.93	109.693	36.208	0	0	10.802	0	28.267
			1956.77	18.263	1	0	15.709	1.454	0.558	4.731	27.056	0.519	29.09	0.93	109.693	36.208	0	0	10.802	0	28.267
			1957.78	18.263	1	0	14.223	1.459	0.527	4.467	25.949	0.493	27.744	0.935	110.695	35.431	0	0	9.747	0	23.506
			1958.78	34.298	1	0	13.595	1.462	0.514	4.358	25.423	0.482	27.108	0.938	111.196	35.042	0	0	9.302	0	21.027
			1959.77	34.298	1	0	13.595	1.462	0.514	4.358	25.423	0.482	27.108	0.938	111.196	35.042	0	0	9.302	0	21.027
			1960.78	34.298	1	0	12.498	1.466	0.489	4.141	24.599	0.461	26.077	0.943	112.199	34.265	0	0	8.523	0	16.392
			1961.78	38.864	1	0	12.015	1.469	0.476	4.033	24.287	0.45	25.666	0.946	112.7	33.877	0	0	8.181	0	14.241
			1962.78	38.864	1	0	11.515	1.448	0.461	3.905	24.024	0.437	25.313	0.949	113.285	33.411	0	0	7.95	0	12.13
			1963.78	38.864	1	0	11.013	1.428	0.444	3.761	23.842	0.423	25.04	0.952	113.87	32.946	0	0	7.712	0	10.213
			1964.78	38.864	1	0	10.542	1.408	0.427	3.618	23.711	0.408	24.816	0.955	114.455	32.481	0	0	7.487	0	8.407
			1965.78	38.864	1	0	10.096	1.388	0.41	3.474	23.633	0.393	24.641	0.959	115.041	32.015	0	0	7.276	0	6.725
			1966.78	38.864	1	0	9.754	1.389	0.397	3.361	23.606	0.382	24.519	0.963	115.604	31.605	0	0	7.023	0	5.206
			1967.78	38.864	1	0	10.001	1.467	0.404	3.423	23.815	0.388	24.791	0.961	115.424	31.73	0	0	6.817	0	6.065
			1968.78	38.864	1	0	10.29	1.545	0.415	3.514	23.913	0.397	24.96	0.958	115.245	31.855	0	0	6.659	0	6.541
			1969.78	38.864	1	0	10.628	1.623	0.43	3.647	23.843	0.411	24.964	0.955	115.065	31.979	0	0	6.547	0	6.416
			1970.78	38.864	1	0	10.918	1.672	0.442	3.748	23.863	0.421	25.083	0.951	114.709	32.21	0	0	6.529	0	7.154
			1971.78	4.176	1	0	11.271	1.78	0.462	3.913	23.644	0.438	24.895	0.95	114.705	32.229	0	0	6.333	0	5.877
			1972.78	4.176	1	0	11.312	1.757	0.467	3.961	23.431	0.441	24.833	0.944	114.182	32.48	0	0	6.437	0	6.45
			1973.78	4.065	1	0	11.395	1.767	0.477	4.046	23.112	0.448	24.628	0.938	113.83	32.628	0	0	6.45	0	6.032
			1974.78	4.065	1	0	11.109	1.719	0.471	3.988	22.84	0.439	24.496	0.932	113.616	32.579	0	0	6.461	0	5.698
			1975.78	4.065	1	0	11.123	1.699	0.473	4.009	22.737	0.439	24.507	0.928	113.128	32.819	0	0	6.548	0	6.485
			1976.78	4.065	1	0	10.984	1.665	0.471	3.991	22.541	0.434	24.437	0.922	112.778	32.914	0	0	6.597	0	6.672
			1977.78	4.065	1	0	10.956	1.651	0.476	4.038	22.216	0.437	24.244	0.916	112.639	32.902	0	0	6.636	0	6.008
			1978.78	4.065	1	0	10.94	1.637	0.484	4.1	21.839	0.44	23.996	0.91	112.5	32.89	0	0	6.683	0	5.123
			1979.78	4.065	1	0	10.924	1.623	0.491	4.162	21.474	0.444	23.751	0.904	112.36	32.879	0	0	6.731	0	4.235
			1980.78	4.065	1	0	10.723	1.606	0.484	4.104	21.37	0.437	23.694	0.902	112.46	32.74	0	0	6.677	0	3.747
			1981.78	4.065	1	0	10.704	1.591	0.492	4.168	20.996	0.441	23.438	0.896	112.316	32.728	0	0	6.726	0	2.791
			1982.78	38.752	1	0	10.584	1.536	0.486	4.12	20.976	0.433	23.551	0.891	112.114	32.77	0	0	6.892	0	3.691
			1983.78	44.432	1	0	10.411	1.499	0.479	4.063	20.906	0.425	23.576	0.887	112.061	32.721	0	0	6.946	0	3.884
			1984.78	44.432	1	0	10.19	1.478	0.472	4.001	20.766	0.417	23.501	0.884	112.151	32.577	0	0	6.895	0	3.335
			1985.78	44.432	1	0	10.008	1.44	0.465	3.941	20.682	0.409	23.519	0.879	112.095	32.526	0	0	6.95	0	3.506
			1986.78	44.432	1	0	9.823	1.402	0.458	3.882	20.589	0.401	23.531	0.875	112.04	32.476	0	0	7.006	0	3.648
			1987.78	35.523	1	0	10.138	1.404	0.47	3.987	20.688	0.41	23.722	0.872	111.429	32.905	0	0	7.221	0	5.479
			1988.78	35.523	1	0	10.49	1.406	0.484	4.106	20.79	0.421	23.915	0.869	110.817	33.335	0	0	7.463	0	7.267
			1989.78	30.568	1	0	10.887	1.407	0.499	4.225	20.968	0.432	24.19	0.867	110.206	33.764	0	0	7.735	0	9.297
			1990.78	30.568	1	0	11.346	1.408	0.517	4.378	21.09	0.446	24.415	0.864	109.558	34.196	0	0	8.058	0	11.093
			1991.78	30.568	1	0	11.845	1.409	0.535	4.531	21.276	0.46	24.709	0.861	108.911	34.627	0	0	8.409	0	13.068
			1992.78	48.441	1	0	12.373	1.409	0.551	4.67	21.563	0.473	25.115	0.859	108.263	35.059	0	0	8.78	0	15.338
			1993.78	51.559	1	0	12.95	1.41	0.567	4.809	21.916	0.486	25.597	0.856	107.616	35.491	0	0	9.184	0	17.746
			1994.78	51.559	1	0	13.64	1.419	0.588	4.98	22.296	0.502	26.088	0.855	107.016	35.908	0	0	9.615	0	20.012
			1995.78	51.559	1	0	15.215	1.436	0.627	5.311	23.33	0.534	27.386	0.852	105.817	36.742	0	0	10.595	0	25.085
			1996.78	28.229	1	0	16.118	1.445	0.646	5.472	23.995	0.549	28.21	0.851	105.217	37.16	0	0	11.156	0	27.852
			1997.78	28.229	1	0	16.118	1.445	0.646	5.472	23.995	0.549	28.21	0.851	105.217	37.16	0	0	11.156	0	27.852
[truncated: 1,574 more rows]
