# Supplementary material for: Handcycling with concurrent lower body low-frequency electromyostimulation significantly increases acute oxygen uptake: implications for rehabilitation and prevention
Source: PeerJ. 2022 May 18;10:e13333. doi: 10.7717/peerj.13333 (PMC9123886; doi:10.7717/peerj.13333)
Supplement: Supplemental Information 1 — Raw data for each participant (load, heart rate, spirometric data) and R-Scripts for data processing (as described in the material & method section under “Data aquisition”), and EMS intensity and blood lactate concentration. [file peerj-10-13333-s001.zip › raw_data/SPIROMETRIC_DATA/EMS_Pilot_12.xlsx]

## Sheet: EMS_Pilot_12_20.04.2021
Name	Rappelt		Zeit	%VO2	Geschw.	Steig.	VE	VT	VO2	VO2/kg	VE/VO2	VCO2	VE/VCO2	RER	PETO2	PETCO2	O2Puls	HR	BF	P(A-a)O2	VD/VT
Vorname	Ludwig		min:sec		km/h	%	l/min	l	l/min	ml/(kg*min)	l/l	l/min	l/l		mmHg	mmHg	ml/beat	b/min	1/min	mmHg	%
Id-Nr.	RapLud270597		0.89	22.879	0	0	10.921	0.494	0.322	6.802	30.033	0.278	34.834	0.862	113.821	30.199	0	0	22.104	0	30.786
Geburtsdatum (TT.MM.JJJJ)			1.89	32.157	0	0	11.162	0.541	0.336	7.084	29.798	0.29	34.469	0.864	113.395	30.539	0	0	20.643	0	30.892
Größe (cm)			2.889	29.416	0	0	11.162	0.541	0.336	7.084	29.798	0.29	34.469	0.864	113.395	30.539	0	0	20.643	0	30.892
Gewicht (kg)	47.4		3.89	28.256	0	0	11.171	0.578	0.342	7.224	29.46	0.297	34.015	0.866	113.055	30.811	0	0	19.329	0	30.643
Geschlecht	weibl.		4.89	41.963	0	0	11.311	0.597	0.347	7.327	29.515	0.301	34.022	0.868	113.074	30.889	0	0	18.933	0	30.819
Datum			5.89	41.963	0	0	11.434	0.615	0.352	7.42	29.548	0.306	34.01	0.869	113.092	30.961	0	0	18.588	0	30.94
Messzeit			6.89	34.266	0	0	11.556	0.631	0.356	7.514	29.569	0.31	33.984	0.87	113.108	31.026	0	0	18.306	0	31.02
modality	EMS-CON		7.89	34.266	0	0	11.665	0.646	0.36	7.599	29.578	0.314	33.949	0.871	113.123	31.085	0	0	18.055	0	31.069
			8.89	34.266	0	0	11.762	0.66	0.364	7.678	29.577	0.317	33.909	0.872	113.137	31.14	0	0	17.83	0	31.097
			9.89	35.531	0	0	11.701	0.663	0.363	7.663	29.492	0.317	33.769	0.873	113.069	31.246	0	0	17.654	0	31.028
			10.89	34.899	0	0	11.684	0.666	0.364	7.671	29.432	0.318	33.66	0.874	113.006	31.345	0	0	17.553	0	31
			11.89	33.106	0	0	11.669	0.668	0.364	7.678	29.377	0.319	33.56	0.875	112.948	31.436	0	0	17.46	0	30.973
			12.89	33.106	0	0	11.557	0.66	0.36	7.593	29.386	0.315	33.567	0.875	112.963	31.441	0	0	17.51	0	30.992
			13.89	35.531	0	0	11.442	0.652	0.356	7.509	29.386	0.312	33.563	0.876	112.978	31.446	0	0	17.54	0	30.989
			14.89	35.531	0	0	11.442	0.652	0.356	7.509	29.386	0.312	33.563	0.876	112.978	31.446	0	0	17.54	0	30.989
			15.89	35.531	0	0	11.407	0.65	0.356	7.515	29.264	0.312	33.42	0.876	112.89	31.519	0	0	17.537	0	30.852
			16.89	46.602	0	0	11.414	0.651	0.358	7.546	29.167	0.313	33.313	0.876	112.806	31.6	0	0	17.522	0	30.795
			17.89	46.602	0	0	11.42	0.669	0.363	7.669	28.789	0.318	32.873	0.876	112.437	31.924	0	0	17.072	0	30.536
			18.89	42.384	0	0	11.442	0.669	0.365	7.706	28.705	0.32	32.782	0.876	112.368	31.992	0	0	17.095	0	30.479
			19.89	42.384	0	0	11.423	0.673	0.367	7.734	28.57	0.321	32.617	0.876	112.147	32.171	0	0	16.973	0	30.47
			20.89	46.813	0	0	11.362	0.673	0.364	7.675	28.633	0.319	32.672	0.876	112.131	32.21	0	0	16.87	0	30.639
			21.89	46.813	0	0	11.3	0.674	0.361	7.617	28.7	0.317	32.729	0.877	112.114	32.25	0	0	16.769	0	30.812
			22.89	47.762	0	0	11.296	0.673	0.361	7.61	28.711	0.316	32.727	0.877	112.077	32.285	0	0	16.773	0	30.864
			23.89	47.762	0	0	11.321	0.681	0.362	7.635	28.712	0.318	32.706	0.878	112.055	32.325	0	0	16.621	0	30.894
			24.89	47.762	0	0	11.325	0.681	0.362	7.635	28.718	0.318	32.697	0.878	112.017	32.361	0	0	16.637	0	30.936
			25.89	36.48	0	0	11.39	0.674	0.365	7.707	28.587	0.32	32.589	0.877	112.048	32.339	0	0	16.908	0	30.698
			26.89	39.327	0	0	11.476	0.667	0.37	7.796	28.447	0.324	32.472	0.876	112.079	32.317	0	0	17.213	0	30.439
			27.89	39.327	0	0	11.611	0.665	0.377	7.961	28.179	0.33	32.223	0.875	112.019	32.352	0	0	17.45	0	30.025
			28.89	26.148	0	0	11.624	0.67	0.379	8.005	28.072	0.332	32.086	0.875	111.969	32.433	0	0	17.35	0	29.898
			29.89	25.41	0	0	11.678	0.672	0.384	8.095	27.895	0.336	31.902	0.874	111.914	32.49	0	0	17.388	0	29.638
			30.891	25.41	0	0	11.703	0.672	0.386	8.138	27.81	0.338	31.743	0.876	111.933	32.505	0	0	17.406	0	29.351
			31.89	42.279	0	0	11.703	0.672	0.386	8.138	27.81	0.338	31.743	0.876	111.933	32.505	0	0	17.406	0	29.351
			32.89	42.279	0	0	11.658	0.66	0.382	8.054	27.946	0.335	31.888	0.876	112.06	32.401	0	0	17.666	0	29.461
			33.89	44.071	1	0	11.612	0.648	0.378	7.97	28.08	0.331	32.031	0.877	112.187	32.298	0	0	17.933	0	29.561
			34.89	32.579	1	0	11.632	0.643	0.376	7.939	28.219	0.33	32.162	0.877	112.3	32.274	0	0	18.103	0	29.769
			35.89	32.895	1	0	11.66	0.638	0.375	7.911	28.362	0.329	32.295	0.878	112.412	32.25	0	0	18.287	0	29.98
			36.89	32.895	1	0	11.593	0.63	0.372	7.854	28.371	0.327	32.292	0.879	112.41	32.253	0	0	18.397	0	29.973
			37.89	33.212	1	0	11.525	0.623	0.37	7.797	28.379	0.325	32.286	0.879	112.408	32.255	0	0	18.507	0	29.96
			38.891	34.266	1	0	11.284	0.605	0.362	7.63	28.313	0.318	32.16	0.88	112.47	32.26	0	0	18.643	0	29.711
			39.891	46.391	1	0	11.173	0.597	0.358	7.552	28.283	0.315	32.097	0.881	112.501	32.262	0	0	18.731	0	29.585
			40.891	48.183	1	0	11.199	0.594	0.357	7.541	28.378	0.315	32.17	0.882	112.604	32.226	0	0	18.838	0	29.66
			41.891	48.816	1	0	11.189	0.592	0.356	7.512	28.453	0.314	32.221	0.883	112.707	32.19	0	0	18.885	0	29.695
			42.89	48.816	1	0	11.189	0.592	0.356	7.512	28.453	0.314	32.221	0.883	112.707	32.19	0	0	18.885	0	29.695
			43.891	49.027	1	0	11.207	0.599	0.356	7.508	28.546	0.315	32.242	0.885	112.846	32.195	0	0	18.718	0	29.751
			44.891	43.544	1	0	11.211	0.603	0.356	7.503	28.598	0.315	32.28	0.886	112.923	32.212	0	0	18.592	0	29.856
			45.891	33.95	1	0	11.196	0.602	0.354	7.459	28.721	0.313	32.398	0.886	113.013	32.208	0	0	18.613	0	30.07
			46.891	33.95	1	0	11.277	0.603	0.354	7.461	28.928	0.314	32.586	0.888	113.18	32.164	0	0	18.695	0	30.35
			47.891	33.95	1	0	11.247	0.599	0.35	7.383	29.133	0.311	32.776	0.889	113.36	32.099	0	0	18.773	0	30.588
			48.891	37.745	1	0	11.136	0.592	0.345	7.269	29.266	0.307	32.851	0.891	113.53	32.027	0	0	18.81	0	30.598
			49.891	38.272	1	0	11.055	0.593	0.342	7.21	29.291	0.305	32.819	0.893	113.635	32.013	0	0	18.657	0	30.516
			50.891	38.272	1	0	10.971	0.593	0.339	7.148	29.321	0.303	32.789	0.894	113.741	31.999	0	0	18.501	0	30.437
			51.891	38.272	1	0	11.116	0.603	0.344	7.251	29.339	0.308	32.726	0.897	113.815	32.02	0	0	18.423	0	30.372
			52.891	34.371	1	0	11.209	0.615	0.347	7.318	29.37	0.312	32.683	0.899	113.911	32.047	0	0	18.236	0	30.35
			53.891	36.058	1	0	11.267	0.62	0.349	7.361	29.374	0.314	32.642	0.9	113.929	32.076	0	0	18.187	0	30.328
			54.891	36.058	1	0	11.346	0.63	0.352	7.419	29.399	0.317	32.598	0.902	114.022	32.101	0	0	17.997	0	30.298
			55.891	34.899	1	0	11.284	0.638	0.347	7.319	29.672	0.314	32.74	0.906	114.233	32.053	0	0	17.692	0	30.488
			56.891	34.899	1	0	11.214	0.645	0.342	7.207	29.978	0.311	32.912	0.911	114.445	32.004	0	0	17.381	0	30.729
			57.891	32.474	1	0	11.013	0.653	0.331	6.985	30.408	0.304	33.126	0.918	114.722	31.991	0	0	16.867	0	31.106
			58.891	32.474	1	0	11.013	0.653	0.331	6.985	30.408	0.304	33.126	0.918	114.722	31.991	0	0	16.867	0	31.106
			59.891	24.566	1	0	10.838	0.661	0.323	6.81	30.732	0.298	33.273	0.924	115.002	31.934	0	0	16.394	0	31.283
			60.891	30.681	1	0	10.727	0.668	0.318	6.712	30.89	0.295	33.348	0.926	115.125	31.96	0	0	16.068	0	31.464
			61.891	30.681	1	0	10.657	0.679	0.316	6.667	30.945	0.294	33.293	0.929	115.262	31.997	0	0	15.691	0	31.431
			62.891	30.681	1	0	10.591	0.691	0.314	6.622	31.008	0.293	33.246	0.933	115.399	32.034	0	0	15.331	0	31.408
			63.891	26.886	1	0	10.578	0.696	0.314	6.616	31.018	0.293	33.202	0.934	115.451	32.097	0	0	15.202	0	31.434
			64.891	23.723	1	0	10.5	0.7	0.31	6.548	31.127	0.291	33.21	0.937	115.607	32.056	0	0	14.991	0	31.381
			65.891	23.723	1	0	10.42	0.705	0.307	6.476	31.248	0.289	33.229	0.94	115.763	32.015	0	0	14.78	0	31.347
			66.891	48.289	1	0	10.341	0.71	0.304	6.404	31.378	0.286	33.255	0.944	115.919	31.975	0	0	14.574	0	31.326
			67.891	43.228	1	0	10.211	0.712	0.3	6.326	31.376	0.284	33.133	0.947	116.015	31.994	0	0	14.351	0	31.134
			68.891	43.228	1	0	10.122	0.715	0.297	6.273	31.376	0.282	33.035	0.95	116.077	32.013	0	0	14.162	0	30.986
			69.891	43.228	1	0	10.081	0.718	0.296	6.237	31.441	0.282	33	0.953	116.139	32.032	0	0	14.041	0	30.952
			70.891	30.892	1	0	10.041	0.721	0.294	6.201	31.509	0.281	32.967	0.956	116.202	32.051	0	0	13.923	0	30.922
			71.891	30.892	1	0	10.005	0.726	0.293	6.173	31.554	0.28	32.927	0.958	116.262	32.061	0	0	13.782	0	30.862
			72.891	28.362	1	0	10.124	0.735	0.297	6.262	31.51	0.285	32.78	0.961	116.271	32.07	0	0	13.77	0	30.599
			73.892	28.362	1	0	10.488	0.754	0.312	6.578	31.139	0.302	32.192	0.967	116.406	32.035	0	0	13.91	0	29.392
			74.891	28.362	1	0	10.488	0.754	0.312	6.578	31.139	0.302	32.192	0.967	116.406	32.035	0	0	13.91	0	29.392
			75.891	28.362	1	0	10.766	0.767	0.324	6.841	30.778	0.315	31.71	0.971	116.489	32.013	0	0	14.028	0	28.378
			76.891	26.991	1	0	10.904	0.781	0.33	6.96	30.683	0.321	31.511	0.974	116.573	31.991	0	0	13.964	0	27.915
			77.891	26.991	1	0	11.042	0.794	0.336	7.079	30.588	0.328	31.316	0.977	116.657	31.97	0	0	13.901	0	27.452
			78.892	27.518	1	0	11.359	0.824	0.348	7.342	30.423	0.341	31.002	0.981	116.835	31.934	0	0	13.783	0	26.668
			79.892	27.518	1	0	11.388	0.837	0.348	7.349	30.502	0.343	30.995	0.984	116.993	31.907	0	0	13.603	0	26.577
			80.892	27.518	1	0	11.416	0.85	0.349	7.357	30.579	0.344	30.984	0.987	117.151	31.881	0	0	13.428	0	26.479
			81.892	26.464	1	0	11.265	0.853	0.341	7.196	30.859	0.338	31.13	0.991	117.341	31.819	0	0	13.202	0	26.669
			82.892	26.464	1	0	11.15	0.856	0.335	7.069	31.101	0.334	31.238	0.996	117.53	31.756	0	0	13.019	0	26.777
			83.892	30.681	1	0	11.038	0.86	0.329	6.942	31.36	0.329	31.357	1	117.72	31.694	0	0	12.841	0	26.909
			84.892	30.681	1	0	10.928	0.863	0.323	6.814	31.638	0.325	31.489	1.005	117.909	31.632	0	0	12.668	0	27.065
			85.892	30.681	1	0	10.881	0.867	0.321	6.769	31.72	0.323	31.481	1.008	117.993	31.636	0	0	12.555	0	27.049
			86.892	48.289	1	0	10.715	0.87	0.318	6.7	31.569	0.321	31.247	1.01	118.063	31.675	0	0	12.316	0	26.616
			87.892	48.289	1	0	10.598	0.873	0.315	6.652	31.459	0.319	31.055	1.013	118.132	31.713	0	0	12.136	0	26.265
			88.892	63.998	1	0	10.463	0.872	0.312	6.574	31.42	0.316	30.975	1.014	118.184	31.725	0	0	11.994	0	26.117
			89.892	63.998	1	0	10.376	0.88	0.311	6.556	31.263	0.317	30.694	1.019	118.271	31.79	0	0	11.791	0	25.603
			90.892	48.5	1	0	10.269	0.883	0.308	6.508	31.177	0.315	30.524	1.021	118.341	31.828	0	0	11.625	0	25.29
			91.892	48.5	1	0	10.246	0.878	0.308	6.497	31.15	0.315	30.487	1.022	118.276	31.886	0	0	11.668	0	25.328
			92.892	48.5	1	0	10.224	0.873	0.307	6.486	31.122	0.314	30.448	1.022	118.211	31.943	0	0	11.71	0	25.364
			93.892	48.5	1	0	10.174	0.869	0.305	6.44	31.182	0.312	30.515	1.022	118.144	31.978	0	0	11.709	0	25.589
			94.892	24.882	1	0	10.083	0.864	0.303	6.399	31.088	0.31	30.409	1.022	118.082	32.034	0	0	11.671	0	25.469
			95.892	24.882	1	0	9.993	0.859	0.301	6.358	30.994	0.308	30.303	1.023	118.019	32.09	0	0	11.633	0	25.349
			96.892	24.144	1	0	9.903	0.854	0.299	6.318	30.901	0.306	30.199	1.023	117.956	32.145	0	0	11.595	0	25.229
			97.892	24.144	1	0	9.891	0.858	0.3	6.32	30.862	0.306	30.173	1.023	117.931	32.145	0	0	11.534	0	25.164
			98.892	24.144	1	0	9.879	0.861	0.3	6.322	30.824	0.306	30.149	1.022	117.905	32.145	0	0	11.473	0	25.099
			99.892	24.144	1	0	9.864	0.864	0.299	6.318	30.804	0.306	30.142	1.022	117.88	32.145	0	0	11.411	0	25.076
			100.892	24.144	1	0	9.866	0.866	0.3	6.324	30.782	0.306	30.106	1.022	117.933	32.114	0	0	11.392	0	24.931
			101.892	20.454	1	0	9.836	0.871	0.299	6.311	30.767	0.305	30.13	1.021	117.829	32.145	0	0	11.287	0	25.032
			102.892	21.192	1	0	9.711	0.868	0.294	6.2	30.915	0.3	30.24	1.022	117.931	32.114	0	0	11.182	0	25.227
			103.892	21.192	1	0	9.575	0.867	0.288	6.079	31.085	0.295	30.396	1.023	117.955	32.114	0	0	11.038	0	25.582
			104.892	21.192	1	0	9.327	0.862	0.275	5.807	31.687	0.282	30.963	1.023	117.83	32.186	0	0	10.824	0	26.97
			105.892	21.192	1	0	9.089	0.856	0.262	5.534	32.381	0.269	31.618	1.024	117.705	32.258	0	0	10.619	0	28.488
			106.892	25.304	1	0	8.915	0.85	0.255	5.371	32.714	0.261	31.94	1.024	117.581	32.33	0	0	10.485	0	29.28
			107.892	25.304	1	0	8.745	0.845	0.247	5.207	33.084	0.253	32.299	1.024	117.456	32.402	0	0	10.355	0	30.126
			108.892	25.304	1	0	8.579	0.839	0.239	5.043	33.495	0.245	32.697	1.024	117.331	32.473	0	0	10.228	0	31.027
			109.892	21.192	1	0	8.418	0.833	0.231	4.879	33.95	0.237	33.139	1.025	117.206	32.545	0	0	10.105	0	31.984
			110.892	21.192	1	0	8.368	0.831	0.231	4.873	33.789	0.236	33.087	1.021	117.017	32.629	0	0	10.075	0	32.031
			111.892	21.192	1	0	8.292	0.827	0.23	4.857	33.576	0.234	32.998	1.018	116.82	32.718	0	0	10.032	0	32.018
			112.892	26.78	1	0	8.223	0.823	0.23	4.846	33.36	0.233	32.906	1.014	116.624	32.807	0	0	9.997	0	31.999
			113.892	26.78	1	0	8.154	0.818	0.229	4.835	33.145	0.231	32.816	1.01	116.427	32.896	0	0	9.963	0	31.981
			114.892	30.154	1	0	8.085	0.814	0.229	4.824	32.931	0.23	32.726	1.006	116.23	32.984	0	0	9.928	0	31.964
			115.893	30.154	1	0	7.95	0.806	0.228	4.801	32.507	0.227	32.55	0.999	115.837	33.162	0	0	9.86	0	31.932
			116.892	30.154	1	0	7.95	0.806	0.228	4.801	32.507	0.227	32.55	0.999	115.837	33.162	0	0	9.86	0	31.932
			117.893	30.154	1	0	7.978	0.801	0.23	4.851	32.271	0.227	32.631	0.989	115.377	33.253	0	0	9.956	0	32.235
			118.893	23.195	1	0	7.967	0.799	0.23	4.862	32.147	0.227	32.662	0.984	115.146	33.298	0	0	9.974	0	32.368
			119.893	23.195	1	0	7.957	0.796	0.231	4.873	32.023	0.226	32.692	0.98	114.916	33.344	0	0	9.991	0	32.5
			120.893	23.933	1	0	7.946	0.794	0.232	4.885	31.899	0.226	32.723	0.975	114.686	33.39	0	0	10.009	0	32.632
			121.893	23.933	1	0	7.897	0.795	0.231	4.869	31.808	0.224	32.73	0.972	114.576	33.404	0	0	9.938	0	32.667
			122.893	23.933	1	0	7.863	0.796	0.231	4.871	31.663	0.223	32.711	0.968	114.487	33.402	0	0	9.875	0	32.628
			123.893	23.933	1	0	7.83	0.798	0.231	4.873	31.52	0.223	32.695	0.964	114.398	33.399	0	0	9.814	0	32.592
			124.893	23.933	1	0	7.837	0.799	0.232	4.902	31.368	0.223	32.661	0.96	114.309	33.397	0	0	9.803	0	32.525
			125.893	22.563	1	0	7.844	0.801	0.234	4.93	31.217	0.224	32.627	0.957	114.221	33.394	0	0	9.792	0	32.458
			126.893	22.457	1	0	7.851	0.803	0.235	4.959	31.069	0.224	32.594	0.953	114.132	33.392	0	0	9.782	0	32.391
			127.893	22.457	1	0	7.821	0.798	0.235	4.951	30.99	0.223	32.621	0.95	114.065	33.387	0	0	9.799	0	32.437
			128.893	22.457	1	0	7.843	0.797	0.237	4.989	30.833	0.224	32.592	0.946	113.966	33.39	0	0	9.844	0	32.388
			129.893	22.457	1	0	7.854	0.795	0.238	5.025	30.653	0.224	32.553	0.942	113.868	33.392	0	0	9.874	0	32.319
			130.893	22.457	1	0	7.864	0.794	0.24	5.06	30.476	0.225	32.514	0.937	113.77	33.394	0	0	9.905	0	32.251
			131.893	24.566	1	0	7.874	0.793	0.242	5.095	30.301	0.225	32.475	0.933	113.671	33.397	0	0	9.935	0	32.184
			132.893	24.566	1	0	7.866	0.786	0.243	5.117	30.118	0.225	32.426	0.929	113.597	33.375	0	0	10.008	0	32.062
			133.893	22.879	1	0	7.911	0.784	0.246	5.186	29.882	0.228	32.28	0.926	113.556	33.337	0	0	10.09	0	31.726
			134.893	22.879	1	0	7.956	0.782	0.249	5.255	29.654	0.23	32.14	0.923	113.516	33.298	0	0	10.172	0	31.397
			135.893	22.879	1	0	7.963	0.78	0.251	5.29	29.479	0.231	32.048	0.92	113.475	33.26	0	0	10.205	0	31.16
			136.893	22.879	1	0	7.969	0.778	0.252	5.324	29.307	0.231	31.958	0.917	113.434	33.222	0	0	10.239	0	30.923
			137.893	25.62	1	0	7.976	0.776	0.254	5.359	29.137	0.232	31.868	0.914	113.393	33.183	0	0	10.272	0	30.687
			138.893	25.62	1	0	7.983	0.775	0.256	5.393	28.969	0.233	31.778	0.912	113.352	33.145	0	0	10.306	0	30.45
			139.893	25.515	1	0	7.921	0.774	0.255	5.379	28.82	0.232	31.677	0.91	113.297	33.123	0	0	10.232	0	30.215
			140.893	25.515	1	0	7.887	0.775	0.255	5.374	28.727	0.231	31.619	0.909	113.249	33.097	0	0	10.172	0	30.056
			141.893	25.515	1	0	7.855	0.777	0.255	5.37	28.637	0.231	31.563	0.907	113.201	33.071	0	0	10.114	0	29.899
			142.893	25.515	1	0	7.82	0.778	0.254	5.364	28.542	0.23	31.503	0.906	113.153	33.044	0	0	10.052	0	29.733
			143.893	32.579	1	0	7.82	0.778	0.254	5.364	28.542	0.23	31.503	0.906	113.153	33.044	0	0	10.052	0	29.733
			144.893	35.426	1	0	7.785	0.779	0.254	5.359	28.449	0.23	31.444	0.905	113.105	33.018	0	0	9.991	0	29.569
			145.893	35.426	1	0	7.751	0.78	0.254	5.353	28.357	0.229	31.387	0.903	113.057	32.991	0	0	9.931	0	29.408
			146.893	35.426	1	0	7.717	0.782	0.253	5.347	28.266	0.229	31.331	0.902	113.009	32.965	0	0	9.871	0	29.248
			147.893	33.528	1	0	7.638	0.777	0.251	5.305	28.185	0.227	31.273	0.901	112.957	32.975	0	0	9.834	0	29.152
			148.893	33.528	1	0	7.56	0.772	0.249	5.263	28.105	0.225	31.217	0.9	112.904	32.984	0	0	9.797	0	29.058
			149.893	33.528	1	0	7.5	0.767	0.248	5.232	28.033	0.223	31.166	0.899	112.851	32.994	0	0	9.784	0	28.976
			150.893	29.1	1	0	7.432	0.762	0.246	5.198	27.949	0.221	31.1	0.899	112.798	33.003	0	0	9.76	0	28.863
			151.893	29.1	1	0	7.365	0.756	0.245	5.163	27.865	0.22	31.035	0.898	112.746	33.013	0	0	9.736	0	28.75
			152.893	29.1	1	0	7.297	0.751	0.243	5.129	27.781	0.218	30.97	0.897	112.693	33.023	0	0	9.712	0	28.638
			153.893	29.1	1	0	7.216	0.745	0.241	5.076	27.741	0.216	30.933	0.897	112.619	33.049	0	0	9.681	0	28.612
			154.894	21.825	1	0	7.128	0.745	0.239	5.034	27.627	0.214	30.86	0.895	112.362	33.157	0	0	9.571	0	28.646
			155.894	21.825	1	0	7.12	0.75	0.239	5.044	27.553	0.214	30.823	0.894	112.18	33.238	0	0	9.494	0	28.703
			156.893	21.825	1	0	7.12	0.75	0.239	5.044	27.553	0.214	30.823	0.894	112.18	33.238	0	0	9.494	0	28.703
			157.894	21.614	1	0	7.097	0.76	0.24	5.061	27.405	0.214	30.746	0.891	111.815	33.402	0	0	9.335	0	28.81
			158.894	21.614	1	0	7.036	0.762	0.238	5.02	27.396	0.212	30.771	0.89	111.664	33.476	0	0	9.229	0	28.986
			159.894	21.614	1	0	6.96	0.765	0.235	4.961	27.432	0.209	30.848	0.889	111.513	33.55	0	0	9.104	0	29.266
			160.894	21.614	1	0	6.886	0.767	0.232	4.901	27.477	0.206	30.935	0.888	111.362	33.625	0	0	8.982	0	29.568
			161.894	18.24	1	0	6.814	0.769	0.229	4.841	27.531	0.204	31.034	0.887	111.211	33.699	0	0	8.864	0	29.89
			162.894	18.24	1	0	6.755	0.774	0.227	4.798	27.553	0.201	31.114	0.886	111.06	33.776	0	0	8.728	0	30.174
			163.894	18.24	1	0	6.698	0.779	0.225	4.755	27.581	0.199	31.204	0.884	110.909	33.852	0	0	8.596	0	30.475
			164.894	17.713	1	0	6.647	0.784	0.224	4.716	27.615	0.197	31.303	0.882	110.757	33.929	0	0	8.473	0	30.794
			165.894	17.713	1	0	6.62	0.79	0.223	4.706	27.572	0.196	31.311	0.881	110.606	34.006	0	0	8.382	0	30.93
			166.894	17.713	1	0	6.593	0.795	0.223	4.696	27.531	0.196	31.321	0.879	110.455	34.083	0	0	8.293	0	31.07
			167.894	17.713	1	0	6.566	0.8	0.222	4.686	27.492	0.195	31.334	0.877	110.304	34.159	0	0	8.205	0	31.214
			168.894	17.713	1	0	6.54	0.806	0.222	4.677	27.455	0.194	31.349	0.876	110.153	34.236	0	0	8.119	0	31.363
			169.894	27.097	1	0	6.556	0.808	0.223	4.704	27.367	0.195	31.287	0.875	110.107	34.253	0	0	8.112	0	31.267
			170.894	27.097	1	0	6.63	0.822	0.226	4.778	27.28	0.198	31.24	0.873	110.035	34.295	0	0	8.067	0	31.227
			171.894	27.097	1	0	6.708	0.837	0.231	4.868	27.126	0.201	31.159	0.871	109.868	34.382	0	0	8.01	0	31.192
			172.894	26.464	1	0	6.775	0.849	0.234	4.926	27.101	0.203	31.136	0.87	109.891	34.378	0	0	7.98	0	31.125
			173.894	26.464	1	0	6.852	0.863	0.237	5.005	27.01	0.206	31.076	0.869	109.819	34.42	0	0	7.943	0	31.055
			174.894	26.464	1	0	6.929	0.876	0.241	5.083	26.919	0.209	31.014	0.868	109.747	34.462	0	0	7.906	0	30.98
			175.894	26.464	1	0	6.943	0.88	0.242	5.108	26.85	0.21	30.978	0.867	109.645	34.512	0	0	7.893	0	30.985
			176.894	26.464	1	0	7.079	0.904	0.248	5.24	26.737	0.215	30.885	0.866	109.603	34.545	0	0	7.835	0	30.815
			177.894	27.097	1	0	7.103	0.908	0.25	5.277	26.645	0.216	30.814	0.865	109.547	34.55	0	0	7.82	0	30.669
			178.894	27.097	1	0	7.148	0.918	0.253	5.331	26.562	0.218	30.738	0.864	109.491	34.577	0	0	7.786	0	30.542
			179.894	27.624	1	0	7.172	0.923	0.255	5.37	26.469	0.22	30.665	0.863	109.434	34.582	0	0	7.771	0	30.391
			180.894	27.624	1	0	7.189	0.923	0.256	5.4	26.38	0.221	30.612	0.862	109.38	34.564	0	0	7.793	0	30.253
			181.894	27.624	1	0	7.243	0.933	0.259	5.462	26.297	0.223	30.539	0.861	109.318	34.591	0	0	7.765	0	30.128
			182.894	27.624	1	0	7.284	0.938	0.261	5.512	26.213	0.225	30.479	0.86	109.261	34.596	0	0	7.768	0	30
			183.894	27.624	1	0	7.324	0.943	0.264	5.562	26.131	0.226	30.42	0.859	109.203	34.601	0	0	7.771	0	29.874
			184.894	27.624	1	0	7.365	0.947	0.266	5.612	26.051	0.228	30.362	0.858	109.146	34.606	0	0	7.773	0	29.75
			185.894	33.317	1	0	7.331	0.941	0.265	5.597	25.99	0.227	30.318	0.857	109.165	34.57	0	0	7.79	0	29.609
			186.894	33.317	1	0	7.298	0.935	0.265	5.582	25.929	0.227	30.273	0.857	109.184	34.534	0	0	7.806	0	29.465
			187.894	33.317	1	0	7.264	0.929	0.264	5.567	25.867	0.226	30.227	0.856	109.203	34.498	0	0	7.823	0	29.318
			188.894	33.739	1	0	7.236	0.922	0.263	5.557	25.803	0.225	30.18	0.855	109.223	34.462	0	0	7.846	0	29.17
			189.894	33.739	1	0	7.186	0.916	0.262	5.532	25.727	0.224	30.118	0.854	109.242	34.426	0	0	7.845	0	28.987
			190.895	33.739	1	0	7.085	0.903	0.26	5.483	25.571	0.222	29.991	0.853	109.28	34.354	0	0	7.843	0	28.614
			191.894	33.739	1	0	7.085	0.903	0.26	5.483	25.571	0.222	29.991	0.853	109.28	34.354	0	0	7.843	0	28.614
			192.894	24.039	1	0	7.035	0.897	0.259	5.458	25.493	0.22	29.927	0.852	109.299	34.318	0	0	7.842	0	28.424
			193.895	24.039	1	0	7.007	0.891	0.257	5.43	25.512	0.219	30.022	0.85	109.179	34.332	0	0	7.861	0	28.667
			194.895	24.039	1	0	6.989	0.888	0.257	5.413	25.522	0.218	30.069	0.849	109.119	34.339	0	0	7.866	0	28.786
			195.894	25.199	1	0	6.989	0.888	0.257	5.413	25.522	0.218	30.069	0.849	109.119	34.339	0	0	7.866	0	28.786
			196.895	25.199	1	0	6.96	0.883	0.255	5.385	25.538	0.216	30.172	0.846	108.999	34.354	0	0	7.884	0	29.042
			197.895	25.199	1	0	6.945	0.88	0.255	5.371	25.546	0.215	30.224	0.845	108.94	34.361	0	0	7.894	0	29.169
			198.895	25.199	1	0	6.948	0.875	0.255	5.377	25.518	0.215	30.254	0.843	108.86	34.351	0	0	7.941	0	29.226
			199.895	24.882	1	0	7.006	0.87	0.259	5.458	25.336	0.218	30.125	0.841	108.781	34.342	0	0	8.052	0	28.942
			200.895	24.882	1	0	7.006	0.855	0.261	5.502	25.105	0.218	29.966	0.838	108.64	34.349	0	0	8.196	0	28.635
			201.895	24.882	1	0	7.123	0.846	0.284	5.988	23.435	0.235	28.253	0.829	108.489	34.363	0	0	8.423	0	24.752
			202.895	24.882	1	0	7.247	0.837	0.307	6.474	22.036	0.252	26.794	0.822	108.338	34.378	0	0	8.663	0	21.066
			203.895	22.774	1	0	7.348	0.827	0.322	6.795	21.27	0.263	26.03	0.817	108.186	34.392	0	0	8.881	0	18.999
			204.895	22.774	1	0	7.453	0.818	0.337	7.115	20.586	0.274	25.343	0.812	108.035	34.406	0	0	9.109	0	17.042
			205.895	22.774	1	0	7.61	0.822	0.351	7.414	20.18	0.285	24.923	0.81	107.971	34.415	0	0	9.263	0	15.766
			206.895	22.774	1	0	7.618	0.802	0.354	7.464	20.031	0.286	24.794	0.808	107.956	34.347	0	0	9.494	0	15.288
			207.895	24.988	1	0	7.767	0.81	0.358	7.557	20.185	0.29	24.958	0.809	108.064	34.284	0	0	9.584	0	15.647
			208.895	24.988	1	0	7.872	0.816	0.359	7.569	20.436	0.291	25.212	0.811	108.215	34.211	0	0	9.641	0	16.263
			209.895	24.988	1	0	8.029	0.824	0.364	7.67	20.585	0.295	25.368	0.811	108.32	34.151	0	0	9.742	0	16.593
			210.895	25.515	1	0	8.245	0.834	0.373	7.861	20.641	0.302	25.435	0.812	108.388	34.097	0	0	9.884	0	16.655
			211.895	25.515	1	0	8.34	0.84	0.373	7.864	20.882	0.303	25.68	0.813	108.528	34.03	0	0	9.934	0	17.237
			212.895	25.515	1	0	8.403	0.842	0.373	7.879	21.003	0.304	25.792	0.814	108.686	33.958	0	0	9.983	0	17.417
			213.895	28.573	1	0	8.467	0.844	0.374	7.895	21.125	0.305	25.905	0.815	108.844	33.886	0	0	10.033	0	17.598
			214.895	39.854	1	0	8.51	0.846	0.374	7.897	21.229	0.306	25.999	0.817	109.002	33.814	0	0	10.056	0	17.721
			215.895	39.854	1	0	8.578	0.848	0.375	7.901	21.393	0.306	26.159	0.818	109.19	33.728	0	0	10.11	0	18.005
			216.895	106.172	1	0	8.677	0.851	0.379	7.999	21.381	0.31	26.158	0.817	109.211	33.709	0	0	10.191	0	17.954
			217.895	106.172	1	0	8.718	0.853	0.375	7.909	21.728	0.308	26.483	0.82	109.566	33.557	0	0	10.22	0	18.575
			218.895	81.817	1	0	8.824	0.856	0.38	8.007	21.728	0.311	26.496	0.82	109.599	33.531	0	0	10.306	0	18.552
			219.895	81.817	1	0	8.917	0.857	0.38	8.022	21.917	0.312	26.693	0.821	109.721	33.502	0	0	10.404	0	19.044
			220.895	81.817	1	0	8.953	0.856	0.376	7.941	22.231	0.31	26.997	0.823	109.921	33.473	0	0	10.465	0	19.83
			221.895	37.956	1	0	9.109	0.859	0.382	8.053	22.306	0.314	27.098	0.823	109.966	33.445	0	0	10.607	0	20.038
			222.895	37.956	1	0	9.208	0.86	0.382	8.069	22.507	0.315	27.307	0.824	110.088	33.416	0	0	10.711	0	20.542
			223.895	39.643	1	0	9.261	0.859	0.382	8.07	22.634	0.316	27.412	0.826	110.266	33.366	0	0	10.781	0	20.726
			224.895	39.643	1	0	9.315	0.858	0.383	8.07	22.763	0.316	27.518	0.827	110.443	33.315	0	0	10.851	0	20.912
			225.895	39.643	1	0	9.37	0.858	0.383	8.071	22.894	0.317	27.627	0.829	110.621	33.265	0	0	10.922	0	21.101
			226.895	39.643	1	0	9.418	0.857	0.382	8.068	23.018	0.318	27.723	0.83	110.798	33.215	0	0	10.985	0	21.256
			227.895	27.624	1	0	9.419	0.858	0.382	8.055	23.057	0.318	27.727	0.832	110.933	33.171	0	0	10.984	0	21.181
			228.895	27.624	1	0	9.42	0.858	0.381	8.043	23.097	0.318	27.73	0.833	111.067	33.128	0	0	10.983	0	21.106
			229.895	25.515	1	0	9.366	0.86	0.379	8.005	23.077	0.317	27.651	0.835	111.22	33.102	0	0	10.892	0	20.841
			230.895	25.515	1	0	9.216	0.862	0.374	7.892	23.036	0.313	27.533	0.837	111.374	33.075	0	0	10.69	0	20.473
			231.896	25.515	1	0	8.768	0.86	0.342	7.223	23.943	0.29	28.312	0.846	111.69	33.015	0	0	10.189	0	22.37
			232.895	25.515	1	0	8.768	0.86	0.342	7.223	23.943	0.29	28.312	0.846	111.69	33.015	0	0	10.189	0	22.37
			233.896	25.093	1	0	8.346	0.856	0.301	6.35	25.912	0.259	30.114	0.86	111.925	33.001	0	0	9.755	0	26.611
			234.896	25.093	1	0	8.164	0.853	0.284	5.995	26.844	0.247	30.916	0.868	112.043	32.994	0	0	9.57	0	28.337
			235.895	25.093	1	0	8.164	0.853	0.284	5.995	26.844	0.247	30.916	0.868	112.043	32.994	0	0	9.57	0	28.337
			236.896	25.093	1	0	7.868	0.846	0.264	5.567	27.841	0.232	31.733	0.877	112.055	33.068	0	0	9.305	0	30.15
			237.896	25.093	1	0	7.757	0.841	0.261	5.5	27.774	0.229	31.646	0.878	111.949	33.15	0	0	9.229	0	30.122
			238.896	25.093	1	0	7.673	0.835	0.258	5.443	27.744	0.226	31.63	0.877	111.822	33.243	0	0	9.192	0	30.256
			239.896	25.093	1	0	7.589	0.829	0.255	5.386	27.716	0.224	31.617	0.877	111.695	33.337	0	0	9.155	0	30.395
			240.896	25.093	1	0	7.505	0.823	0.253	5.329	27.69	0.221	31.606	0.876	111.568	33.43	0	0	9.119	0	30.537
			241.896	23.617	1	0	7.419	0.817	0.25	5.269	27.672	0.219	31.603	0.876	111.441	33.524	0	0	9.078	0	30.693
			242.896	23.617	1	0	7.413	0.817	0.251	5.288	27.545	0.219	31.527	0.874	111.259	33.629	0	0	9.073	0	30.718
			243.896	22.879	1	0	7.406	0.817	0.252	5.308	27.419	0.219	31.452	0.872	111.076	33.735	0	0	9.067	0	30.743
			244.896	22.879	1	0	7.418	0.817	0.253	5.342	27.288	0.22	31.372	0.87	110.894	33.84	0	0	9.084	0	30.758
			245.896	22.879	1	0	7.43	0.816	0.255	5.376	27.158	0.221	31.293	0.868	110.712	33.946	0	0	9.1	0	30.773
			246.896	22.879	1	0	7.395	0.816	0.254	5.35	27.162	0.22	31.304	0.868	110.715	33.928	0	0	9.062	0	30.765
			247.896	28.573	1	0	7.333	0.815	0.253	5.34	26.979	0.219	31.175	0.865	110.472	34.061	0	0	9.001	0	30.726
			248.896	28.573	1	0	7.303	0.814	0.252	5.316	26.991	0.218	31.192	0.865	110.483	34.039	0	0	8.967	0	30.726
			249.896	28.573	1	0	7.261	0.815	0.251	5.296	26.938	0.217	31.158	0.865	110.436	34.037	0	0	8.908	0	30.654
			250.896	27.835	1	0	7.215	0.817	0.25	5.285	26.827	0.216	31.083	0.863	110.328	34.054	0	0	8.834	0	30.529
			251.896	27.835	1	0	7.179	0.816	0.249	5.257	26.837	0.215	31.097	0.863	110.343	34.032	0	0	8.794	0	30.521
			252.896	27.835	1	0	7.139	0.817	0.248	5.237	26.789	0.214	31.069	0.862	110.297	34.03	0	0	8.738	0	30.46
			253.896	31.103	1	0	7.086	0.815	0.247	5.217	26.686	0.213	30.996	0.861	110.183	34.039	0	0	8.696	0	30.331
			254.896	31.103	1	0	7.034	0.813	0.246	5.197	26.584	0.212	30.925	0.86	110.07	34.049	0	0	8.655	0	30.204
			255.896	31.103	1	0	6.982	0.81	0.245	5.178	26.483	0.211	30.855	0.858	109.956	34.058	0	0	8.615	0	30.079
			256.896	30.576	1	0	6.97	0.811	0.246	5.183	26.412	0.211	30.805	0.857	109.88	34.078	0	0	8.591	0	30.009
			257.896	30.576	1	0	6.938	0.808	0.245	5.169	26.353	0.21	30.769	0.856	109.805	34.08	0	0	8.584	0	29.943
			258.896	30.576	1	0	6.907	0.805	0.244	5.156	26.295	0.209	30.734	0.856	109.731	34.083	0	0	8.577	0	29.877
			259.896	30.576	1	0	6.844	0.8	0.243	5.121	26.218	0.207	30.688	0.854	109.626	34.074	0	0	8.559	0	29.775
			260.896	30.576	1	0	6.86	0.799	0.244	5.139	26.19	0.208	30.677	0.854	109.582	34.088	0	0	8.583	0	29.775
			261.896	22.879	1	0	6.883	0.799	0.246	5.179	26.072	0.209	30.616	0.852	109.429	34.136	0	0	8.619	0	29.729
			262.896	22.879	1	0	6.907	0.798	0.247	5.219	25.958	0.21	30.557	0.85	109.275	34.183	0	0	8.655	0	29.685
			263.896	22.879	1	0	6.913	0.796	0.249	5.243	25.859	0.211	30.507	0.848	109.167	34.205	0	0	8.685	0	29.621
			264.896	22.036	1	0	6.92	0.794	0.25	5.267	25.762	0.211	30.459	0.846	109.059	34.227	0	0	8.715	0	29.557
			265.896	22.036	1	0	6.927	0.792	0.251	5.291	25.665	0.212	30.41	0.844	108.951	34.248	0	0	8.746	0	29.494
			266.896	22.036	1	0	6.94	0.79	0.252	5.32	25.569	0.212	30.361	0.842	108.843	34.27	0	0	8.784	0	29.429
			267.896	22.036	1	0	6.958	0.79	0.253	5.345	25.515	0.213	30.356	0.841	108.779	34.279	0	0	8.802	0	29.432
			268.896	22.036	1	0	6.976	0.791	0.255	5.371	25.462	0.214	30.35	0.839	108.714	34.289	0	0	8.819	0	29.437
			269.896	22.036	1	0	6.965	0.792	0.255	5.374	25.411	0.213	30.323	0.838	108.671	34.287	0	0	8.791	0	29.375
			270.896	22.036	1	0	6.967	0.794	0.255	5.389	25.35	0.214	30.286	0.837	108.628	34.284	0	0	8.779	0	29.292
			271.897	21.614	1	0	6.973	0.796	0.257	5.422	25.224	0.215	30.207	0.835	108.541	34.279	0	0	8.758	0	29.115
			272.897	21.614	1	0	6.978	0.797	0.258	5.44	25.159	0.215	30.166	0.834	108.498	34.277	0	0	8.749	0	29.021
			273.897	21.614	1	0	6.982	0.8	0.259	5.457	25.104	0.216	30.124	0.833	108.45	34.284	0	0	8.727	0	28.941
			274.896	21.614	1	0	6.982	0.8	0.259	5.457	25.104	0.216	30.124	0.833	108.45	34.284	0	0	8.727	0	28.941
			275.897	28.889	1	0	6.984	0.805	0.26	5.483	25.004	0.216	30.049	0.832	108.354	34.299	0	0	8.674	0	28.8
			276.897	28.889	1	0	7.036	0.808	0.263	5.544	24.922	0.218	29.985	0.831	108.244	34.354	0	0	8.704	0	28.75
			277.897	32.157	1	0	7.088	0.812	0.266	5.604	24.843	0.221	29.923	0.83	108.134	34.409	0	0	8.734	0	28.706
			278.897	32.157	1	0	7.141	0.815	0.269	5.665	24.767	0.223	29.864	0.829	108.023	34.464	0	0	8.764	0	28.667
			279.897	32.157	1	0	7.177	0.814	0.271	5.708	24.7	0.224	29.817	0.828	107.923	34.495	0	0	8.818	0	28.619
			280.897	32.157	1	0	7.214	0.813	0.273	5.752	24.637	0.226	29.773	0.827	107.822	34.526	0	0	8.873	0	28.575
			281.897	31.63	1	0	7.251	0.812	0.275	5.795	24.575	0.227	29.731	0.827	107.721	34.558	0	0	8.929	0	28.537
			282.897	31.63	1	0	7.291	0.811	0.277	5.841	24.516	0.229	29.688	0.826	107.62	34.589	0	0	8.988	0	28.497
			283.897	31.63	1	0	7.345	0.813	0.279	5.887	24.512	0.23	29.694	0.825	107.589	34.608	0	0	9.032	0	28.54
			284.897	33.317	1	0	7.4	0.815	0.281	5.932	24.509	0.232	29.703	0.825	107.558	34.627	0	0	9.077	0	28.588
			285.897	33.317	1	0	7.426	0.812	0.282	5.949	24.521	0.232	29.759	0.824	107.532	34.61	0	0	9.15	0	28.687
			286.897	33.317	1	0	7.393	0.805	0.28	5.915	24.538	0.231	29.805	0.823	107.544	34.566	0	0	9.183	0	28.721
			287.897	33.317	1	0	7.423	0.802	0.281	5.933	24.553	0.231	29.866	0.822	107.519	34.55	0	0	9.26	0	28.829
			288.897	33.106	1	0	7.439	0.798	0.282	5.941	24.562	0.231	29.919	0.821	107.493	34.534	0	0	9.32	0	28.919
			289.897	33.106	1	0	7.523	0.797	0.285	6.004	24.579	0.233	30.001	0.819	107.426	34.543	0	0	9.436	0	29.112
			290.897	31.946	1	0	7.471	0.791	0.282	5.958	24.583	0.231	30.026	0.819	107.442	34.501	0	0	9.442	0	29.103
			291.897	31.946	1	0	7.435	0.785	0.281	5.919	24.613	0.23	30.077	0.818	107.493	34.441	0	0	9.466	0	29.117
			292.897	31.946	1	0	7.451	0.786	0.281	5.928	24.627	0.23	30.135	0.817	107.41	34.45	0	0	9.483	0	29.254
			293.897	31.946	1	0	7.441	0.786	0.28	5.917	24.643	0.229	30.197	0.816	107.326	34.459	0	0	9.466	0	29.399
			294.897	28.573	1	0	7.431	0.786	0.28	5.904	24.66	0.228	30.257	0.815	107.243	34.469	0	0	9.449	0	29.54
			295.897	28.573	1	0	7.418	0.786	0.279	5.887	24.691	0.227	30.297	0.815	107.273	34.447	0	0	9.433	0	29.589
			296.897	28.573	1	0	7.407	0.787	0.278	5.874	24.708	0.227	30.36	0.814	107.186	34.457	0	0	9.416	0	29.737
			297.897	28.889	1	0	7.392	0.785	0.278	5.865	24.692	0.226	30.387	0.813	107.057	34.478	0	0	9.423	0	29.83
			298.897	28.889	1	0	7.377	0.782	0.278	5.856	24.676	0.225	30.414	0.811	106.927	34.5	0	0	9.43	0	29.922
			299.897	28.889	1	0	7.336	0.777	0.276	5.825	24.654	0.224	30.438	0.81	106.879	34.471	0	0	9.446	0	29.929
			300.897	24.461	1	0	7.281	0.771	0.274	5.783	24.633	0.222	30.465	0.809	106.831	34.442	0	0	9.444	0	29.943
			301.897	24.461	1	0	7.24	0.765	0.273	5.751	24.614	0.22	30.495	0.807	106.783	34.414	0	0	9.461	0	29.962
			302.897	24.461	1	0	7.198	0.76	0.271	5.719	24.595	0.218	30.525	0.806	106.735	34.385	0	0	9.477	0	29.98
			303.897	22.879	1	0	7.157	0.754	0.27	5.688	24.574	0.217	30.554	0.804	106.687	34.356	0	0	9.494	0	29.998
			304.897	22.879	1	0	7.112	0.745	0.267	5.633	24.635	0.214	30.698	0.802	106.649	34.311	0	0	9.545	0	30.221
			305.897	22.879	1	0	7.067	0.736	0.264	5.578	24.695	0.212	30.842	0.801	106.611	34.265	0	0	9.598	0	30.443
			306.897	22.879	1	0	7.03	0.728	0.262	5.531	24.749	0.209	30.981	0.799	106.572	34.219	0	0	9.662	0	30.65
			307.897	30.365	1	0	6.975	0.719	0.259	5.471	24.799	0.207	31.114	0.797	106.534	34.174	0	0	9.704	0	30.843
			308.897	30.365	1	0	6.919	0.71	0.257	5.411	24.848	0.204	31.248	0.795	106.495	34.128	0	0	9.746	0	31.034
			309.897	30.26	1	0	6.864	0.701	0.254	5.352	24.897	0.201	31.384	0.793	106.457	34.083	0	0	9.788	0	31.225
			310.898	30.26	1	0	6.917	0.697	0.257	5.422	24.752	0.203	31.414	0.788	106.452	33.977	0	0	9.921	0	31.116
			311.898	30.26	1	0	6.959	0.695	0.259	5.474	24.658	0.204	31.398	0.785	106.45	33.924	0	0	10.01	0	31.002
			312.898	30.26	1	0	6.998	0.693	0.262	5.524	24.569	0.205	31.39	0.783	106.448	33.872	0	0	10.097	0	30.901
			313.898	26.991	1	0	7.039	0.691	0.264	5.574	24.483	0.206	31.385	0.78	106.445	33.819	0	0	10.185	0	30.806
			314.898	26.991	1	0	7.064	0.688	0.265	5.589	24.495	0.206	31.472	0.778	106.397	33.802	0	0	10.265	0	30.949
			315.898	28.573	1	0	7.125	0.691	0.267	5.634	24.516	0.208	31.523	0.778	106.344	33.821	0	0	10.311	0	31.078
			316.898	28.573	1	0	7.167	0.694	0.268	5.662	24.547	0.209	31.589	0.777	106.292	33.841	0	0	10.331	0	31.236
			317.898	28.573	1	0	7.209	0.697	0.27	5.691	24.579	0.209	31.655	0.776	106.239	33.86	0	0	10.351	0	31.394
			318.898	24.882	1	0	7.269	0.699	0.272	5.729	24.622	0.211	31.734	0.776	106.186	33.879	0	0	10.394	0	31.577
			319.898	24.882	1	0	7.328	0.702	0.273	5.768	24.666	0.212	31.815	0.775	106.133	33.898	0	0	10.439	0	31.76
			320.898	24.882	1	0	7.331	0.701	0.273	5.762	24.7	0.212	31.884	0.775	106.059	33.929	0	0	10.452	0	31.939
			321.898	22.985	1	0	7.334	0.701	0.273	5.755	24.734	0.211	31.953	0.774	105.985	33.96	0	0	10.466	0	32.118
			322.898	22.985	1	0	7.301	0.694	0.271	5.714	24.78	0.21	32.023	0.774	106.049	33.92	0	0	10.525	0	32.182
			323.898	22.985	1	0	7.269	0.687	0.269	5.674	24.824	0.208	32.092	0.774	106.114	33.879	0	0	10.584	0	32.243
			324.898	33.844	1	0	7.237	0.68	0.267	5.634	24.867	0.206	32.162	0.773	106.179	33.838	0	0	10.645	0	32.306
			325.898	33.844	1	0	7.214	0.677	0.266	5.608	24.892	0.206	32.194	0.773	106.163	33.849	0	0	10.658	0	32.379
			326.898	36.375	1	0	7.212	0.675	0.265	5.59	24.96	0.205	32.292	0.773	106.242	33.798	0	0	10.684	0	32.48
			327.898	36.375	1	0	7.21	0.673	0.264	5.572	25.028	0.204	32.391	0.773	106.321	33.747	0	0	10.71	0	32.58
			328.898	36.375	1	0	7.211	0.671	0.263	5.556	25.096	0.203	32.495	0.772	106.4	33.696	0	0	10.741	0	32.69
			329.898	31.208	1	0	7.241	0.673	0.264	5.561	25.183	0.204	32.614	0.772	106.4	33.693	0	0	10.762	0	32.903
			330.898	31.208	1	0	7.272	0.674	0.264	5.567	25.27	0.204	32.733	0.772	106.4	33.691	0	0	10.783	0	33.114
			331.898	28.678	1	0	7.31	0.675	0.265	5.593	25.287	0.205	32.765	0.772	106.423	33.663	0	0	10.826	0	33.13
			332.898	28.678	1	0	7.349	0.676	0.266	5.62	25.304	0.206	32.799	0.771	106.447	33.635	0	0	10.869	0	33.148
			333.898	28.678	1	0	7.359	0.676	0.266	5.617	25.349	0.205	32.868	0.771	106.455	33.627	0	0	10.892	0	33.257
			334.898	28.678	1	0	7.39	0.678	0.268	5.658	25.284	0.207	32.781	0.771	106.474	33.605	0	0	10.894	0	33.072
			335.898	21.93	1	0	7.422	0.681	0.27	5.698	25.219	0.208	32.696	0.771	106.493	33.584	0	0	10.897	0	32.888
			336.898	21.93	1	0	7.469	0.685	0.273	5.754	25.145	0.21	32.593	0.771	106.525	33.545	0	0	10.903	0	32.643
			337.898	24.25	1	0	7.506	0.687	0.275	5.793	25.107	0.212	32.547	0.771	106.532	33.541	0	0	10.932	0	32.555
			338.898	24.25	1	0	7.572	0.695	0.278	5.866	25.041	0.215	32.437	0.772	106.546	33.548	0	0	10.893	0	32.37
			339.898	24.25	1	0	7.638	0.704	0.282	5.939	24.975	0.217	32.328	0.773	106.56	33.555	0	0	10.853	0	32.183
			340.898	24.25	1	0	7.643	0.71	0.282	5.94	25.005	0.218	32.317	0.774	106.529	33.593	0	0	10.768	0	32.224
			341.898	27.413	1	0	7.644	0.716	0.281	5.937	25.035	0.218	32.305	0.775	106.498	33.632	0	0	10.68	0	32.262
			342.898	27.413	1	0	7.628	0.722	0.281	5.918	25.081	0.218	32.315	0.776	106.467	33.67	0	0	10.57	0	32.342
			343.898	27.835	1	0	7.612	0.728	0.28	5.899	25.128	0.217	32.326	0.777	106.436	33.709	0	0	10.462	0	32.424
			344.898	27.835	1	0	7.57	0.728	0.278	5.861	25.151	0.216	32.301	0.779	106.407	33.761	0	0	10.394	0	32.461
			345.898	27.835	1	0	7.544	0.73	0.278	5.858	25.084	0.216	32.191	0.779	106.424	33.778	0	0	10.338	0	32.282
			346.898	32.685	1	0	7.518	0.731	0.278	5.854	25.018	0.216	32.082	0.78	106.44	33.795	0	0	10.282	0	32.105
			347.898	32.685	1	0	7.49	0.733	0.277	5.851	24.941	0.216	31.96	0.78	106.457	33.812	0	0	10.222	0	31.9
			348.899	30.998	1	0	7.433	0.736	0.277	5.844	24.791	0.217	31.719	0.782	106.491	33.845	0	0	10.105	0	31.495
			349.899	30.998	1	0	7.405	0.737	0.277	5.84	24.717	0.217	31.601	0.782	106.508	33.862	0	0	10.047	0	31.293
			350.899	30.998	1	0	7.411	0.739	0.278	5.863	24.649	0.217	31.509	0.782	106.541	33.848	0	0	10.023	0	31.092
			351.898	30.998	1	0	7.411	0.739	0.278	5.863	24.649	0.217	31.509	0.782	106.541	33.848	0	0	10.023	0	31.092
			352.899	33.95	1	0	7.4	0.744	0.279	5.892	24.501	0.219	31.31	0.783	106.608	33.819	0	0	9.944	0	30.653
			353.899	33.95	1	0	7.384	0.747	0.28	5.9	24.422	0.219	31.202	0.783	106.642	33.805	0	0	9.891	0	30.415
			354.899	33.95	1	0	7.368	0.749	0.28	5.908	24.344	0.219	31.095	0.783	106.675	33.79	0	0	9.838	0	30.177
			355.899	33.528	1	0	7.352	0.751	0.28	5.916	24.266	0.22	30.989	0.783	106.709	33.776	0	0	9.786	0	29.939
			356.899	33.528	1	0	7.309	0.749	0.28	5.902	24.172	0.219	30.865	0.783	106.726	33.773	0	0	9.764	0	29.684
			357.899	33.528	1	0	7.297	0.752	0.28	5.91	24.109	0.219	30.773	0.783	106.719	33.807	0	0	9.704	0	29.55
			358.899	30.681	1	0	7.282	0.755	0.28	5.915	24.048	0.22	30.679	0.784	106.711	33.84	0	0	9.64	0	29.41
			359.899	30.681	1	0	7.267	0.759	0.281	5.92	23.987	0.22	30.585	0.784	106.704	33.874	0	0	9.577	0	29.269
			360.899	30.681	1	0	7.253	0.762	0.281	5.925	23.928	0.22	30.497	0.785	106.697	33.908	0	0	9.516	0	29.139
			361.899	28.151	1	0	7.219	0.766	0.28	5.899	23.933	0.22	30.487	0.785	106.666	33.968	0	0	9.422	0	29.213
			362.899	28.151	1	0	7.186	0.77	0.278	5.872	23.941	0.219	30.479	0.786	106.635	34.028	0	0	9.328	0	29.293
			363.899	28.151	1	0	7.184	0.773	0.278	5.868	23.958	0.218	30.503	0.785	106.614	34.053	0	0	9.298	0	29.383
			364.899	28.151	1	0	7.162	0.777	0.277	5.853	23.955	0.218	30.489	0.786	106.583	34.111	0	0	9.222	0	29.446
			365.899	25.304	1	0	7.153	0.784	0.278	5.864	23.897	0.219	30.386	0.786	106.502	34.209	0	0	9.12	0	29.386
			366.899	25.304	1	0	7.122	0.794	0.278	5.864	23.818	0.219	30.242	0.788	106.404	34.349	0	0	8.966	0	29.304
			367.899	25.304	1	0	7.134	0.8	0.279	5.885	23.783	0.22	30.184	0.788	106.34	34.404	0	0	8.922	0	29.267
			368.899	25.41	1	0	7.116	0.802	0.279	5.881	23.746	0.22	30.127	0.788	106.263	34.473	0	0	8.877	0	29.258
			369.899	25.41	1	0	7.098	0.804	0.279	5.876	23.71	0.22	30.07	0.789	106.187	34.543	0	0	8.833	0	29.251
			370.899	25.41	1	0	7.081	0.806	0.278	5.871	23.675	0.22	30.014	0.789	106.11	34.613	0	0	8.789	0	29.244
			371.899	25.41	1	0	7.066	0.803	0.278	5.861	23.664	0.219	29.987	0.789	106.073	34.65	0	0	8.795	0	29.25
			372.899	28.573	1	0	7.052	0.801	0.277	5.851	23.652	0.219	29.96	0.789	106.036	34.687	0	0	8.802	0	29.255
			373.899	28.573	1	0	7.018	0.798	0.276	5.822	23.645	0.218	29.95	0.789	106.011	34.713	0	0	8.794	0	29.282
			374.899	28.573	1	0	7.028	0.801	0.276	5.831	23.651	0.218	29.952	0.79	105.97	34.737	0	0	8.773	0	29.321
			375.899	28.678	1	0	7.025	0.805	0.276	5.827	23.665	0.218	29.947	0.79	105.92	34.77	0	0	8.728	0	29.36
			376.899	28.678	1	0	7.015	0.807	0.276	5.816	23.677	0.218	29.967	0.79	105.889	34.785	0	0	8.691	0	29.426
			377.899	28.678	1	0	7.026	0.81	0.276	5.826	23.683	0.218	29.965	0.79	105.848	34.809	0	0	8.673	0	29.457
			378.899	28.678	1	0	7.037	0.813	0.277	5.836	23.688	0.219	29.962	0.791	105.807	34.833	0	0	8.654	0	29.487
			379.899	28.678	1	0	7.019	0.814	0.276	5.822	23.683	0.218	29.953	0.791	105.757	34.872	0	0	8.625	0	29.529
			380.899	32.685	1	0	7	0.814	0.275	5.808	23.679	0.218	29.944	0.791	105.707	34.91	0	0	8.595	0	29.571
			381.899	32.685	1	0	7	0.818	0.276	5.813	23.666	0.218	29.907	0.791	105.661	34.968	0	0	8.562	0	29.583
			382.899	32.685	1	0	7.025	0.821	0.277	5.838	23.655	0.219	29.874	0.792	105.615	35.025	0	0	8.559	0	29.602
			383.899	33.212	1	0	7.049	0.824	0.278	5.862	23.644	0.22	29.841	0.792	105.57	35.083	0	0	8.555	0	29.622
			384.899	33.212	1	0	7.073	0.827	0.279	5.886	23.634	0.221	29.809	0.793	105.524	35.14	0	0	8.551	0	29.643
			385.899	33.212	1	0	7.117	0.831	0.281	5.935	23.593	0.223	29.76	0.793	105.443	35.203	0	0	8.566	0	29.635
			386.899	31.946	1	0	7.162	0.835	0.284	5.985	23.553	0.225	29.712	0.793	105.361	35.265	0	0	8.582	0	29.629
			387.899	31.946	1	0	7.207	0.838	0.286	6.034	23.515	0.227	29.666	0.793	105.28	35.327	0	0	8.597	0	29.626
			388.9	31.946	1	0	7.24	0.834	0.289	6.087	23.408	0.229	29.54	0.792	105.165	35.38	0	0	8.685	0	29.446
			389.9	29.627	1	0	7.257	0.831	0.29	6.114	23.355	0.23	29.479	0.792	105.107	35.407	0	0	8.73	0	29.359
			390.899	29.627	1	0	7.257	0.831	0.29	6.114	23.355	0.23	29.479	0.792	105.107	35.407	0	0	8.73	0	29.359
			391.9	29.627	1	0	7.277	0.821	0.291	6.141	23.296	0.23	29.422	0.792	105.073	35.397	0	0	8.866	0	29.231
			392.9	29.627	1	0	7.319	0.816	0.294	6.193	23.223	0.232	29.34	0.792	105.057	35.392	0	0	8.975	0	29.052
			393.9	26.042	1	0	7.363	0.81	0.296	6.245	23.154	0.234	29.264	0.791	105.04	35.387	0	0	9.087	0	28.884
			394.9	26.042	1	0	7.403	0.805	0.297	6.271	23.172	0.235	29.286	0.791	105.093	35.327	0	0	9.203	0	28.842
			395.9	26.042	1	0	7.434	0.795	0.297	6.271	23.245	0.235	29.395	0.791	105.198	35.227	0	0	9.352	0	28.927
			396.9	28.994	1	0	7.465	0.785	0.297	6.271	23.32	0.235	29.507	0.79	105.304	35.126	0	0	9.505	0	29.016
			397.9	28.994	1	0	7.473	0.776	0.296	6.247	23.416	0.234	29.648	0.79	105.409	35.025	0	0	9.634	0	29.164
			398.9	28.994	1	0	7.477	0.766	0.295	6.219	23.512	0.233	29.787	0.789	105.515	34.925	0	0	9.76	0	29.307
			399.9	32.79	1	0	7.481	0.757	0.293	6.191	23.608	0.231	29.928	0.789	105.62	34.824	0	0	9.889	0	29.449
			400.9	32.79	1	0	7.483	0.749	0.293	6.177	23.647	0.231	29.988	0.789	105.709	34.752	0	0	9.993	0	29.464
			401.9	32.79	1	0	7.481	0.745	0.293	6.171	23.655	0.231	30.009	0.788	105.757	34.713	0	0	10.036	0	29.45
			402.9	32.579	1	0	7.48	0.742	0.292	6.165	23.663	0.23	30.031	0.788	105.805	34.675	0	0	10.08	0	29.435
			403.9	32.579	1	0	7.484	0.742	0.292	6.166	23.674	0.23	30.04	0.788	105.845	34.65	0	0	10.092	0	29.413
			404.9	32.579	1	0	7.481	0.738	0.292	6.159	23.683	0.23	30.06	0.788	105.892	34.613	0	0	10.133	0	29.398
			405.9	30.681	1	0	7.513	0.732	0.293	6.175	23.705	0.23	30.115	0.787	105.949	34.56	0	0	10.265	0	29.429
			406.9	30.681	1	0	7.517	0.732	0.293	6.175	23.714	0.23	30.121	0.787	105.985	34.538	0	0	10.272	0	29.407
			407.9	36.48	1	0	7.596	0.738	0.295	6.227	23.782	0.232	30.193	0.788	105.999	34.531	0	0	10.297	0	29.544
			408.9	36.48	1	0	7.676	0.744	0.298	6.279	23.849	0.235	30.266	0.788	106.013	34.524	0	0	10.322	0	29.68
			409.9	32.685	1	0	7.792	0.752	0.301	6.354	23.946	0.237	30.371	0.788	106.036	34.504	0	0	10.363	0	29.861
			410.9	32.685	1	0	7.872	0.76	0.303	6.401	24.037	0.239	30.471	0.789	106.059	34.483	0	0	10.356	0	30.028
			411.9	32.685	1	0	7.94	0.76	0.305	6.44	24.094	0.241	30.553	0.789	106.083	34.45	0	0	10.443	0	30.142
			412.9	28.994	1	0	7.99	0.769	0.307	6.469	24.158	0.242	30.618	0.789	106.107	34.428	0	0	10.392	0	30.236
			413.9	28.994	1	0	8.039	0.777	0.308	6.498	24.219	0.243	30.681	0.789	106.131	34.407	0	0	10.341	0	30.323
			414.9	28.994	1	0	8.012	0.785	0.306	6.466	24.278	0.242	30.718	0.79	106.217	34.371	0	0	10.207	0	30.335
			415.9	31.103	1	0	8.023	0.785	0.306	6.463	24.324	0.242	30.764	0.791	106.282	34.33	0	0	10.216	0	30.362
			416.9	31.103	1	0	7.96	0.785	0.303	6.399	24.372	0.24	30.792	0.792	106.409	34.275	0	0	10.142	0	30.329
			417.9	31.103	1	0	7.898	0.784	0.3	6.335	24.424	0.238	30.823	0.792	106.536	34.219	0	0	10.07	0	30.303
			418.9	30.892	1	0	7.859	0.784	0.298	6.283	24.502	0.236	30.887	0.793	106.663	34.164	0	0	10.027	0	30.343
			419.9	30.892	1	0	7.821	0.783	0.295	6.232	24.582	0.235	30.952	0.794	106.791	34.109	0	0	9.985	0	30.386
			420.9	30.892	1	0	7.783	0.783	0.293	6.181	24.664	0.233	31.02	0.795	106.918	34.054	0	0	9.943	0	30.434
			421.9	30.892	1	0	7.791	0.786	0.294	6.193	24.649	0.234	30.972	0.796	106.987	34.035	0	0	9.917	0	30.302
			422.9	37.64	1	0	7.8	0.789	0.294	6.206	24.633	0.234	30.923	0.797	107.057	34.016	0	0	9.891	0	30.169
			423.9	37.64	1	0	7.771	0.792	0.293	6.18	24.653	0.234	30.915	0.797	107.126	33.996	0	0	9.817	0	30.119
			424.9	37.64	1	0	7.739	0.795	0.292	6.151	24.674	0.233	30.912	0.798	107.196	33.977	0	0	9.74	0	30.08
			425.9	33.317	1	0	7.71	0.798	0.291	6.146	24.607	0.233	30.812	0.799	107.196	34.013	0	0	9.662	0	29.931
			426.901	33.317	1	0	7.654	0.805	0.291	6.138	24.477	0.233	30.616	0.799	107.196	34.085	0	0	9.509	0	29.639
			427.901	33.317	1	0	7.629	0.809	0.291	6.131	24.434	0.232	30.549	0.8	107.153	34.145	0	0	9.427	0	29.594
			428.901	33.317	1	0	7.604	0.814	0.29	6.124	24.392	0.232	30.483	0.8	107.11	34.205	0	0	9.346	0	29.551
			429.9	23.195	1	0	7.604	0.814	0.29	6.124	24.392	0.232	30.483	0.8	107.11	34.205	0	0	9.346	0	29.551
			430.901	23.195	1	0	7.59	0.82	0.29	6.12	24.379	0.232	30.454	0.801	107.04	34.296	0	0	9.252	0	29.633
			431.901	23.195	1	0	7.584	0.823	0.29	6.11	24.402	0.232	30.482	0.801	107.014	34.327	0	0	9.217	0	29.739
			432.901	24.882	1	0	7.578	0.825	0.289	6.101	24.426	0.232	30.51	0.801	106.987	34.359	0	0	9.183	0	29.845
			433.901	24.882	1	0	7.597	0.828	0.29	6.122	24.41	0.232	30.478	0.801	106.963	34.373	0	0	9.171	0	29.799
			434.901	24.882	1	0	7.615	0.831	0.291	6.142	24.394	0.233	30.446	0.801	106.939	34.387	0	0	9.159	0	29.752
			435.901	32.579	1	0	7.633	0.834	0.292	6.162	24.378	0.234	30.414	0.802	106.915	34.402	0	0	9.147	0	29.705
			436.901	32.579	1	0	7.633	0.838	0.292	6.166	24.37	0.234	30.394	0.802	106.891	34.416	0	0	9.113	0	29.685
			437.901	32.579	1	0	7.577	0.831	0.29	6.124	24.341	0.233	30.37	0.801	106.901	34.399	0	0	9.116	0	29.615
			438.901	32.052	1	0	7.521	0.825	0.288	6.083	24.312	0.231	30.346	0.801	106.91	34.383	0	0	9.119	0	29.543
			439.901	32.052	1	0	7.464	0.818	0.286	6.042	24.282	0.229	30.321	0.801	106.92	34.366	0	0	9.123	0	29.471
			440.901	32.052	1	0	7.418	0.81	0.285	6.004	24.266	0.228	30.304	0.801	106.93	34.366	0	0	9.153	0	29.444
			441.901	32.052	1	0	7.403	0.809	0.284	5.988	24.276	0.227	30.311	0.801	106.911	34.381	0	0	9.146	0	29.486
			442.901	27.94	1	0	7.375	0.802	0.283	5.966	24.26	0.226	30.294	0.801	106.918	34.38	0	0	9.198	0	29.457
			443.901	27.94	1	0	7.347	0.794	0.282	5.943	24.242	0.226	30.274	0.801	106.925	34.38	0	0	9.25	0	29.424
			444.901	29.732	1	0	7.361	0.788	0.283	5.963	24.19	0.226	30.224	0.8	106.894	34.394	0	0	9.344	0	29.349
			445.901	29.732	1	0	7.361	0.788	0.283	5.963	24.19	0.226	30.224	0.8	106.894	34.394	0	0	9.344	0	29.349
			446.901	29.732	1	0	7.424	0.784	0.285	6.015	24.18	0.228	30.236	0.8	106.871	34.367	0	0	9.466	0	29.331
			447.901	29.732	1	0	7.489	0.783	0.288	6.073	24.156	0.23	30.225	0.799	106.843	34.36	0	0	9.564	0	29.298
			448.901	33.95	1	0	7.537	0.782	0.29	6.121	24.117	0.232	30.198	0.799	106.816	34.353	0	0	9.64	0	29.23
			449.901	33.95	1	0	7.585	0.781	0.292	6.169	24.082	0.233	30.174	0.798	106.788	34.346	0	0	9.717	0	29.169
			450.901	33.95	1	0	7.634	0.779	0.295	6.216	24.049	0.235	30.153	0.798	106.76	34.339	0	0	9.795	0	29.115
			451.901	31.419	1	0	7.631	0.78	0.294	6.206	24.076	0.235	30.189	0.798	106.733	34.347	0	0	9.788	0	29.205
			452.901	31.419	1	0	7.642	0.778	0.294	6.204	24.116	0.234	30.246	0.797	106.721	34.335	0	0	9.826	0	29.306
			453.901	31.419	1	0	7.65	0.781	0.293	6.191	24.199	0.234	30.348	0.797	106.735	34.32	0	0	9.795	0	29.493
			454.901	31.419	1	0	7.662	0.784	0.293	6.182	24.281	0.234	30.446	0.798	106.75	34.306	0	0	9.769	0	29.67
			455.901	27.624	1	0	7.669	0.788	0.292	6.169	24.362	0.233	30.542	0.798	106.764	34.291	0	0	9.736	0	29.841
			456.901	27.624	1	0	7.675	0.791	0.292	6.155	24.442	0.233	30.637	0.798	106.779	34.277	0	0	9.703	0	30.012
			457.901	29.838	1	0	7.681	0.794	0.291	6.142	24.523	0.232	30.733	0.798	106.793	34.263	0	0	9.671	0	30.182
			458.901	29.838	1	0	7.709	0.797	0.292	6.156	24.562	0.233	30.774	0.798	106.851	34.224	0	0	9.677	0	30.199
			459.901	29.838	1	0	7.74	0.797	0.293	6.182	24.558	0.234	30.762	0.798	106.846	34.215	0	0	9.71	0	30.159
			460.902	30.47	1	0	7.768	0.798	0.294	6.21	24.536	0.235	30.717	0.799	106.836	34.195	0	0	9.732	0	30.035
			461.901	30.47	1	0	7.768	0.798	0.294	6.21	24.536	0.235	30.717	0.799	106.836	34.195	0	0	9.732	0	30.035
			462.901	32.263	1	0	7.762	0.799	0.294	6.21	24.521	0.235	30.689	0.799	106.831	34.186	0	0	9.72	0	29.962
			463.901	32.263	1	0	7.757	0.799	0.294	6.21	24.506	0.235	30.662	0.799	106.827	34.176	0	0	9.707	0	29.889
			464.901	32.263	1	0	7.728	0.799	0.293	6.182	24.523	0.234	30.687	0.799	106.819	34.183	0	0	9.671	0	29.954
			465.901	32.263	1	0	7.698	0.799	0.292	6.154	24.54	0.233	30.714	0.799	106.812	34.191	0	0	9.635	0	30.02
			466.902	32.263	1	0	7.801	0.82	0.295	6.231	24.609	0.236	30.756	0.8	106.836	34.234	0	0	9.508	0	30.153
			467.902	30.681	1	0	7.861	0.831	0.298	6.278	24.636	0.238	30.767	0.801	106.848	34.255	0	0	9.458	0	30.2
			468.902	30.681	1	0	7.939	0.842	0.301	6.341	24.656	0.241	30.767	0.801	106.86	34.277	0	0	9.429	0	30.222
			469.902	30.049	1	0	8.016	0.853	0.304	6.404	24.674	0.243	30.766	0.802	106.872	34.299	0	0	9.4	0	30.24
			470.902	30.049	1	0	8.116	0.865	0.308	6.492	24.668	0.247	30.742	0.802	106.884	34.303	0	0	9.383	0	30.183
			471.902	30.049	1	0	8.121	0.86	0.307	6.487	24.692	0.247	30.777	0.802	106.887	34.272	0	0	9.441	0	30.211
			472.902	30.049	1	0	8.106	0.856	0.307	6.468	24.709	0.246	30.804	0.802	106.891	34.241	0	0	9.475	0	30.22
			473.902	31.841	1	0	8.089	0.851	0.306	6.448	24.725	0.245	30.832	0.802	106.896	34.21	0	0	9.507	0	30.232
			474.902	31.841	1	0	8.072	0.846	0.305	6.428	24.741	0.244	30.859	0.802	106.901	34.179	0	0	9.539	0	30.243
			475.902	31.841	1	0	8.072	0.846	0.305	6.428	24.741	0.244	30.859	0.802	106.901	34.179	0	0	9.539	0	30.243
			476.902	29.732	1	0	8.049	0.843	0.304	6.411	24.726	0.244	30.842	0.802	106.851	34.193	0	0	9.548	0	30.237
			477.902	29.732	1	0	8.038	0.843	0.304	6.408	24.705	0.243	30.82	0.802	106.822	34.203	0	0	9.54	0	30.208
			478.902	29.732	1	0	8.044	0.842	0.304	6.421	24.671	0.244	30.783	0.801	106.793	34.212	0	0	9.553	0	30.148
			479.902	29.732	1	0	8.05	0.842	0.305	6.435	24.637	0.244	30.746	0.801	106.764	34.222	0	0	9.566	0	30.088
			480.902	38.483	1	0	8.056	0.841	0.306	6.448	24.603	0.245	30.709	0.801	106.735	34.231	0	0	9.579	0	30.029
			481.902	38.483	1	0	8.097	0.84	0.308	6.494	24.549	0.247	30.652	0.801	106.72	34.246	0	0	9.642	0	29.936
			482.902	38.483	1	0	8.135	0.842	0.31	6.541	24.496	0.248	30.587	0.801	106.69	34.276	0	0	9.657	0	29.848
			483.902	40.803	1	0	8.18	0.84	0.313	6.597	24.416	0.25	30.497	0.801	106.635	34.309	0	0	9.737	0	29.718
			484.902	40.803	1	0	8.226	0.838	0.315	6.654	24.34	0.252	30.412	0.8	106.579	34.341	0	0	9.818	0	29.596
			485.902	40.803	1	0	8.206	0.836	0.315	6.65	24.288	0.252	30.354	0.8	106.523	34.374	0	0	9.821	0	29.532
			486.902	26.991	1	0	8.186	0.833	0.315	6.647	24.236	0.252	30.297	0.8	106.467	34.406	0	0	9.824	0	29.468
			487.902	26.991	1	0	8.166	0.831	0.315	6.643	24.183	0.252	30.239	0.8	106.412	34.439	0	0	9.826	0	29.404
			488.902	26.78	1	0	8.12	0.827	0.314	6.623	24.114	0.251	30.141	0.8	106.358	34.483	0	0	9.815	0	29.273
			489.902	26.78	1	0	8.177	0.825	0.317	6.688	24.045	0.254	30.035	0.801	106.365	34.499	0	0	9.906	0	29.078
			490.903	26.78	1	0	8.248	0.824	0.321	6.765	23.972	0.257	29.922	0.801	106.38	34.514	0	0	10.01	0	28.863
			491.902	31.736	1	0	8.248	0.824	0.321	6.765	23.972	0.257	29.922	0.801	106.38	34.514	0	0	10.01	0	28.863
			492.902	31.736	1	0	8.33	0.822	0.325	6.846	23.922	0.26	29.841	0.802	106.388	34.531	0	0	10.134	0	28.719
			493.902	34.266	1	0	8.442	0.818	0.331	6.98	23.767	0.265	29.653	0.802	106.395	34.538	0	0	10.324	0	28.327
			494.902	34.266	1	0	8.558	0.813	0.337	7.115	23.63	0.27	29.485	0.801	106.402	34.546	0	0	10.52	0	27.977
			495.902	34.266	1	0	8.597	0.809	0.339	7.143	23.634	0.271	29.493	0.801	106.409	34.553	0	0	10.625	0	28.012
			496.902	39.432	1	0	8.562	0.794	0.337	7.114	23.6	0.27	29.474	0.801	106.397	34.546	0	0	10.782	0	27.977
			497.902	39.432	1	0	8.525	0.779	0.336	7.084	23.562	0.269	29.449	0.8	106.385	34.538	0	0	10.945	0	27.93
			498.902	39.432	1	0	8.496	0.768	0.335	7.064	23.522	0.268	29.387	0.8	106.424	34.526	0	0	11.066	0	27.785
			499.902	39.432	1	0	8.443	0.756	0.333	7.028	23.468	0.267	29.31	0.801	106.462	34.514	0	0	11.161	0	27.606
			500.902	29.521	1	0	8.429	0.745	0.333	7.028	23.401	0.267	29.212	0.801	106.5	34.502	0	0	11.311	0	27.376
			501.902	29.521	1	0	8.415	0.734	0.333	7.028	23.332	0.267	29.11	0.801	106.539	34.49	0	0	11.464	0	27.141
			502.902	29.521	1	0	8.512	0.74	0.338	7.12	23.312	0.271	29.053	0.802	106.587	34.514	0	0	11.51	0	27.048
			503.902	26.886	1	0	8.653	0.747	0.345	7.268	23.234	0.277	28.93	0.803	106.575	34.579	0	0	11.591	0	26.872
			504.902	41.857	1	0	8.798	0.754	0.352	7.417	23.166	0.283	28.82	0.804	106.563	34.644	0	0	11.676	0	26.722
			505.903	41.857	1	0	8.955	0.763	0.359	7.577	23.104	0.289	28.7	0.805	106.535	34.745	0	0	11.731	0	26.607
			506.903	41.857	1	0	9.082	0.772	0.365	7.703	23.07	0.294	28.622	0.806	106.529	34.833	0	0	11.759	0	26.566
			507.903	49.87	1	0	9.133	0.777	0.368	7.755	23.054	0.297	28.573	0.807	106.52	34.893	0	0	11.752	0	26.548
			508.903	49.87	1	0	9.13	0.783	0.366	7.731	23.131	0.296	28.612	0.808	106.647	34.886	0	0	11.66	0	26.617
			509.903	34.055	1	0	9.126	0.789	0.365	7.707	23.208	0.296	28.65	0.81	106.774	34.879	0	0	11.571	0	26.686
			510.903	34.055	1	0	9.171	0.795	0.366	7.715	23.312	0.297	28.718	0.812	106.901	34.872	0	0	11.542	0	26.822
			511.903	34.055	1	0	9.175	0.797	0.364	7.687	23.412	0.296	28.78	0.813	107.03	34.843	0	0	11.51	0	26.913
			512.903	35.426	1	0	9.179	0.8	0.363	7.66	23.512	0.296	28.842	0.815	107.16	34.814	0	0	11.479	0	27.003
			513.903	35.426	1	0	9.091	0.794	0.359	7.57	23.55	0.293	28.833	0.817	107.258	34.797	0	0	11.446	0	26.961
			514.903	40.803	1	0	9.003	0.789	0.355	7.48	23.592	0.29	28.825	0.818	107.357	34.781	0	0	11.413	0	26.921
			515.903	40.803	1	0	9.011	0.783	0.353	7.456	23.677	0.29	28.876	0.82	107.455	34.764	0	0	11.503	0	27.017
			516.903	40.803	1	0	9.024	0.778	0.352	7.435	23.763	0.289	28.933	0.821	107.553	34.747	0	0	11.598	0	27.126
			517.903	49.132	1	0	9.036	0.773	0.351	7.414	23.851	0.289	28.991	0.823	107.652	34.73	0	0	11.696	0	27.235
			518.903	49.132	1	0	9.083	0.769	0.351	7.41	23.975	0.289	29.111	0.824	107.747	34.701	0	0	11.816	0	27.462
			519.903	49.132	1	0	8.972	0.765	0.346	7.293	24.056	0.285	29.191	0.824	107.831	34.661	0	0	11.722	0	27.575
			520.903	39.538	1	0	8.9	0.762	0.342	7.214	24.116	0.282	29.261	0.824	107.865	34.633	0	0	11.679	0	27.69
			521.903	39.538	1	0	8.815	0.759	0.337	7.11	24.225	0.278	29.373	0.825	107.946	34.594	0	0	11.616	0	27.875
			522.903	39.538	1	0	8.731	0.756	0.332	7.007	24.341	0.274	29.491	0.825	108.027	34.555	0	0	11.554	0	28.071
			523.903	30.681	1	0	8.618	0.755	0.325	6.852	24.567	0.269	29.714	0.827	108.108	34.524	0	0	11.417	0	28.506
			524.903	30.681	1	0	8.576	0.756	0.321	6.779	24.712	0.266	29.841	0.828	108.134	34.517	0	0	11.342	0	28.765
			525.903	35.32	1	0	8.585	0.758	0.321	6.778	24.75	0.266	29.847	0.829	108.194	34.51	0	0	11.321	0	28.765
			526.903	35.32	1	0	8.656	0.759	0.324	6.836	24.742	0.269	29.811	0.83	108.185	34.504	0	0	11.411	0	28.677
			527.903	35.32	1	0	8.697	0.76	0.325	6.865	24.758	0.27	29.798	0.831	108.21	34.497	0	0	11.445	0	28.636
			528.903	25.937	1	0	8.725	0.758	0.325	6.867	24.824	0.271	29.861	0.831	108.266	34.478	0	0	11.515	0	28.743
			529.903	25.937	1	0	8.731	0.756	0.325	6.859	24.866	0.27	29.903	0.832	108.28	34.474	0	0	11.548	0	28.827
			530.903	25.937	1	0	8.719	0.754	0.324	6.826	24.947	0.269	29.982	0.832	108.338	34.454	0	0	11.566	0	28.965
			531.903	26.358	1	0	8.693	0.752	0.321	6.78	25.033	0.268	30.067	0.833	108.395	34.435	0	0	11.566	0	29.115
			532.903	26.358	1	0	8.666	0.749	0.319	6.734	25.121	0.266	30.153	0.833	108.453	34.416	0	0	11.566	0	29.267
			533.903	26.358	1	0	8.598	0.746	0.314	6.633	25.293	0.262	30.325	0.834	108.57	34.356	0	0	11.532	0	29.53
			534.903	24.25	1	0	8.53	0.742	0.31	6.532	25.472	0.259	30.503	0.835	108.688	34.296	0	0	11.497	0	29.802
			535.903	24.25	1	0	8.448	0.739	0.304	6.415	25.68	0.254	30.705	0.836	108.786	34.255	0	0	11.427	0	30.15
			536.903	25.831	1	0	8.425	0.737	0.302	6.362	25.814	0.253	30.826	0.837	108.884	34.215	0	0	11.436	0	30.33
			537.903	25.831	1	0	8.398	0.734	0.299	6.307	25.948	0.251	30.947	0.838	108.983	34.174	0	0	11.44	0	30.509
			538.903	25.831	1	0	8.371	0.732	0.296	6.252	26.084	0.249	31.071	0.84	109.081	34.133	0	0	11.444	0	30.69
			539.903	38.589	1	0	8.37	0.728	0.297	6.257	26.053	0.249	31.038	0.839	109.043	34.159	0	0	11.5	0	30.669
			540.904	38.483	1	0	8.342	0.722	0.296	6.241	26.01	0.249	30.948	0.84	108.908	34.246	0	0	11.558	0	30.627
			541.903	38.483	1	0	8.342	0.722	0.296	6.241	26.01	0.249	30.948	0.84	108.908	34.246	0	0	11.558	0	30.627
			542.903	38.483	1	0	8.306	0.719	0.295	6.218	25.985	0.248	30.898	0.841	108.841	34.289	0	0	11.557	0	30.597
			543.903	35.742	1	0	8.241	0.716	0.293	6.176	25.95	0.246	30.838	0.841	108.774	34.332	0	0	11.516	0	30.547
			544.904	35.742	1	0	8.298	0.725	0.295	6.217	25.988	0.248	30.853	0.842	108.702	34.394	0	0	11.44	0	30.674
			545.904	33.95	1	0	8.327	0.73	0.296	6.237	26.005	0.249	30.859	0.843	108.666	34.426	0	0	11.403	0	30.735
			546.904	33.95	1	0	8.275	0.733	0.294	6.212	25.959	0.248	30.795	0.843	108.613	34.469	0	0	11.283	0	30.674
			547.904	33.95	1	0	8.225	0.737	0.293	6.186	25.916	0.247	30.734	0.843	108.561	34.512	0	0	11.165	0	30.619
			548.904	33.95	1	0	8.175	0.74	0.292	6.161	25.875	0.246	30.676	0.844	108.508	34.555	0	0	11.05	0	30.57
			549.904	31.63	1	0	8.129	0.742	0.291	6.147	25.793	0.246	30.55	0.844	108.467	34.61	0	0	10.95	0	30.402
			550.904	31.63	1	0	8.083	0.745	0.291	6.133	25.713	0.246	30.427	0.845	108.426	34.665	0	0	10.851	0	30.238
			551.904	31.314	1	0	8.02	0.747	0.29	6.108	25.625	0.245	30.295	0.846	108.386	34.721	0	0	10.732	0	30.054
			552.904	31.314	1	0	7.975	0.747	0.289	6.098	25.522	0.245	30.162	0.846	108.311	34.788	0	0	10.677	0	29.886
			553.904	31.314	1	0	7.931	0.747	0.289	6.089	25.42	0.244	30.03	0.847	108.237	34.855	0	0	10.622	0	29.72
			554.904	31.841	1	0	7.825	0.744	0.284	5.994	25.47	0.241	30.063	0.847	108.22	34.898	0	0	10.516	0	29.858
			555.904	31.841	1	0	7.786	0.741	0.283	5.966	25.45	0.24	30.05	0.847	108.169	34.928	0	0	10.505	0	29.88
			556.904	31.841	1	0	7.648	0.739	0.276	5.824	25.607	0.234	30.177	0.849	108.186	34.984	0	0	10.348	0	30.234
			557.904	28.994	1	0	7.562	0.737	0.272	5.738	25.686	0.231	30.245	0.849	108.17	35.028	0	0	10.267	0	30.443
			558.904	28.994	1	0	7.48	0.732	0.268	5.662	25.74	0.228	30.315	0.849	108.119	35.028	0	0	10.212	0	30.586
			559.904	28.994	1	0	7.452	0.729	0.267	5.636	25.751	0.227	30.351	0.848	108.118	34.996	0	0	10.226	0	30.609
			560.904	28.994	1	0	7.375	0.725	0.264	5.563	25.809	0.224	30.424	0.848	108.069	34.996	0	0	10.176	0	30.759
			561.904	22.563	1	0	7.309	0.721	0.261	5.502	25.85	0.221	30.481	0.848	108.02	34.996	0	0	10.14	0	30.873
			562.904	22.563	1	0	7.243	0.717	0.258	5.44	25.895	0.219	30.54	0.848	107.971	34.996	0	0	10.104	0	30.993
			563.904	22.563	1	0	7.183	0.712	0.256	5.391	25.904	0.217	30.57	0.847	107.895	35.007	0	0	10.082	0	31.069
			564.904	22.141	1	0	7.124	0.708	0.253	5.341	25.914	0.214	30.601	0.847	107.818	35.019	0	0	10.06	0	31.148
			565.904	22.141	1	0	7.081	0.706	0.252	5.308	25.911	0.213	30.597	0.847	107.779	35.032	0	0	10.029	0	31.162
			566.904	22.141	1	0	7.028	0.7	0.25	5.272	25.875	0.211	30.587	0.846	107.719	35.025	0	0	10.034	0	31.13
			567.904	24.355	1	0	6.956	0.692	0.248	5.225	25.812	0.209	30.57	0.844	107.644	34.998	0	0	10.056	0	31.051
			568.904	24.355	1	0	6.9	0.686	0.246	5.186	25.779	0.207	30.559	0.844	107.586	34.991	0	0	10.053	0	31.016
			569.904	24.355	1	0	6.852	0.683	0.244	5.15	25.772	0.206	30.554	0.844	107.539	35.004	0	0	10.025	0	31.023
			570.904	25.726	1	0	6.828	0.681	0.244	5.148	25.68	0.205	30.505	0.842	107.436	35.02	0	0	10.027	0	30.952
			571.904	25.726	1	0	6.804	0.679	0.244	5.147	25.588	0.205	30.457	0.84	107.333	35.037	0	0	10.029	0	30.881
			572.904	25.726	1	0	6.788	0.676	0.244	5.154	25.485	0.205	30.395	0.838	107.229	35.054	0	0	10.042	0	30.781
			573.904	24.25	1	0	6.793	0.674	0.246	5.18	25.364	0.205	30.31	0.837	107.126	35.071	0	0	10.085	0	30.635
			574.904	24.25	1	0	6.797	0.671	0.247	5.206	25.244	0.206	30.226	0.835	107.023	35.088	0	0	10.129	0	30.488
			575.904	24.461	1	0	6.792	0.666	0.247	5.217	25.161	0.206	30.177	0.834	107.026	35.047	0	0	10.194	0	30.325
			576.904	24.461	1	0	6.788	0.662	0.248	5.227	25.078	0.206	30.128	0.832	107.028	35.006	0	0	10.26	0	30.159
			577.904	24.461	1	0	6.854	0.659	0.251	5.293	24.999	0.209	30.069	0.831	107.047	34.953	0	0	10.408	0	29.954
			578.904	26.253	1	0	6.922	0.656	0.254	5.358	24.928	0.211	30.018	0.83	107.066	34.901	0	0	10.56	0	29.767
			579.904	26.253	1	0	6.992	0.653	0.257	5.423	24.866	0.213	29.978	0.829	107.086	34.848	0	0	10.716	0	29.599
			580.905	26.253	1	0	7.111	0.648	0.262	5.518	24.84	0.216	30.016	0.828	107.038	34.809	0	0	10.976	0	29.614
			581.905	25.199	1	0	7.168	0.646	0.264	5.561	24.837	0.218	30.047	0.827	107.014	34.79	0	0	11.103	0	29.645
			582.904	25.199	1	0	7.168	0.646	0.264	5.561	24.837	0.218	30.047	0.827	107.014	34.79	0	0	11.103	0	29.645
			583.904	25.199	1	0	7.214	0.646	0.265	5.589	24.871	0.219	30.107	0.826	107.023	34.759	0	0	11.164	0	29.72
			584.905	31.63	1	0	7.306	0.647	0.268	5.645	24.944	0.221	30.231	0.825	107.042	34.697	0	0	11.289	0	29.878
			585.905	31.63	1	0	7.315	0.648	0.268	5.643	24.983	0.221	30.28	0.825	107.006	34.685	0	0	11.29	0	29.959
			586.905	32.895	1	0	7.324	0.649	0.267	5.642	25.022	0.221	30.33	0.825	106.97	34.673	0	0	11.291	0	30.041
			587.905	32.895	1	0	7.326	0.649	0.267	5.636	25.055	0.22	30.371	0.825	106.934	34.661	0	0	11.28	0	30.107
			588.905	32.895	1	0	7.328	0.651	0.267	5.641	25.053	0.221	30.359	0.825	106.85	34.709	0	0	11.251	0	30.159
			589.905	30.576	1	0	7.331	0.653	0.268	5.645	25.051	0.221	30.347	0.825	106.767	34.757	0	0	11.222	0	30.211
			590.905	30.576	1	0	7.356	0.656	0.269	5.668	25.042	0.222	30.347	0.825	106.675	34.814	0	0	11.205	0	30.303
			591.905	32.368	1	0	7.38	0.66	0.27	5.691	25.034	0.223	30.347	0.825	106.584	34.872	0	0	11.187	0	30.393
			592.905	32.368	1	0	7.404	0.663	0.271	5.715	25.025	0.223	30.346	0.825	106.493	34.929	0	0	11.17	0	30.483
			593.905	32.368	1	0	7.417	0.667	0.271	5.722	25.047	0.224	30.373	0.825	106.431	34.975	0	0	11.127	0	30.61
			594.905	29.205	1	0	7.429	0.67	0.272	5.73	25.068	0.224	30.4	0.825	106.368	35.02	0	0	11.085	0	30.735
			595.905	29.205	1	0	7.421	0.672	0.271	5.722	25.08	0.224	30.42	0.824	106.335	35.044	0	0	11.052	0	30.814
			596.905	28.573	1	0	7.443	0.675	0.272	5.745	25.064	0.225	30.401	0.824	106.268	35.077	0	0	11.026	0	30.828
			597.905	28.573	1	0	7.506	0.681	0.275	5.8	25.06	0.227	30.392	0.825	106.167	35.133	0	0	11.02	0	30.9
			598.905	28.573	1	0	7.572	0.685	0.278	5.86	25.031	0.229	30.361	0.824	106.097	35.167	0	0	11.058	0	30.89
			599.905	28.573	1	0	7.602	0.686	0.279	5.892	24.995	0.23	30.326	0.824	106.066	35.174	0	0	11.088	0	30.832
			600.905	25.515	1	0	7.621	0.686	0.28	5.909	24.987	0.231	30.323	0.824	106.068	35.167	0	0	11.117	0	30.815
			601.905	25.515	1	0	7.637	0.686	0.28	5.917	25.01	0.231	30.351	0.824	106.163	35.112	0	0	11.131	0	30.786
			602.905	24.882	1	0	7.644	0.687	0.28	5.916	25.036	0.231	30.384	0.824	106.259	35.056	0	0	11.131	0	30.765
			603.905	24.882	1	0	7.65	0.687	0.28	5.915	25.062	0.231	30.416	0.824	106.354	35	0	0	11.131	0	30.744
			604.905	24.882	1	0	7.632	0.687	0.279	5.893	25.094	0.23	30.454	0.824	106.397	34.98	0	0	11.117	0	30.789
			605.905	27.94	1	0	7.612	0.689	0.279	5.88	25.09	0.23	30.45	0.824	106.39	34.98	0	0	11.043	0	30.783
			606.905	27.94	1	0	7.592	0.692	0.278	5.868	25.087	0.229	30.448	0.824	106.383	34.98	0	0	10.969	0	30.778
			607.905	27.94	1	0	7.557	0.697	0.277	5.85	25.063	0.228	30.43	0.824	106.372	34.986	0	0	10.84	0	30.754
			608.905	27.413	1	0	7.532	0.699	0.276	5.829	25.075	0.228	30.449	0.824	106.311	35.023	0	0	10.777	0	30.85
			609.905	27.413	1	0	7.504	0.703	0.276	5.815	25.055	0.227	30.441	0.823	106.246	35.066	0	0	10.677	0	30.9
			610.905	27.413	1	0	7.497	0.706	0.276	5.822	25.012	0.227	30.398	0.823	106.225	35.076	0	0	10.618	0	30.83
			611.905	29.838	1	0	7.49	0.709	0.276	5.829	24.968	0.227	30.355	0.823	106.203	35.085	0	0	10.56	0	30.759
			612.905	29.838	1	0	7.448	0.713	0.276	5.814	24.901	0.227	30.285	0.822	106.181	35.095	0	0	10.453	0	30.632
			613.905	34.266	1	0	7.407	0.716	0.275	5.8	24.836	0.226	30.218	0.822	106.16	35.104	0	0	10.348	0	30.511
			614.905	34.266	1	0	7.366	0.719	0.274	5.785	24.773	0.225	30.154	0.822	106.138	35.114	0	0	10.245	0	30.394
			615.905	34.266	1	0	7.341	0.723	0.274	5.789	24.68	0.225	30.059	0.821	106.081	35.157	0	0	10.151	0	30.265
			616.905	32.79	1	0	7.336	0.727	0.276	5.814	24.572	0.226	29.957	0.82	106.069	35.181	0	0	10.089	0	30.092
			617.905	32.79	1	0	7.332	0.731	0.277	5.838	24.465	0.227	29.856	0.819	106.057	35.205	0	0	10.029	0	29.918
			618.905	32.79	1	0	7.377	0.735	0.28	5.901	24.364	0.229	29.758	0.819	106.045	35.229	0	0	10.035	0	29.75
			619.906	28.678	1	0	7.466	0.743	0.286	6.026	24.169	0.233	29.569	0.817	106.021	35.277	0	0	10.049	0	29.422
			620.906	28.678	1	0	7.468	0.742	0.287	6.045	24.096	0.234	29.498	0.817	105.978	35.282	0	0	10.058	0	29.277
			621.906	28.678	1	0	7.469	0.742	0.287	6.064	24.024	0.235	29.426	0.816	105.934	35.287	0	0	10.068	0	29.132
			622.905	30.26	1	0	7.469	0.742	0.287	6.064	24.024	0.235	29.426	0.816	105.934	35.287	0	0	10.068	0	29.132
			623.906	30.26	1	0	7.477	0.741	0.289	6.105	23.882	0.236	29.286	0.815	105.848	35.296	0	0	10.094	0	28.844
			624.906	30.26	1	0	7.483	0.74	0.29	6.128	23.812	0.237	29.217	0.815	105.805	35.301	0	0	10.11	0	28.702
			625.906	30.26	1	0	7.489	0.74	0.292	6.15	23.743	0.237	29.149	0.815	105.762	35.306	0	0	10.125	0	28.56
			626.906	26.358	1	0	7.473	0.74	0.291	6.136	23.749	0.237	29.167	0.814	105.798	35.299	0	0	10.099	0	28.589
			627.906	26.358	1	0	7.458	0.74	0.29	6.122	23.755	0.236	29.186	0.814	105.834	35.291	0	0	10.073	0	28.619
			628.906	26.358	1	0	7.412	0.741	0.288	6.079	23.78	0.234	29.227	0.814	105.87	35.284	0	0	10.006	0	28.697
			629.906	29.205	1	0	7.354	0.741	0.286	6.026	23.802	0.232	29.262	0.813	105.906	35.277	0	0	9.922	0	28.761
			630.906	29.205	1	0	7.297	0.742	0.283	5.973	23.827	0.23	29.301	0.813	105.942	35.27	0	0	9.84	0	28.834
			631.906	29.205	1	0	7.244	0.741	0.281	5.93	23.823	0.228	29.311	0.813	105.882	35.313	0	0	9.771	0	28.924
			632.906	34.266	1	0	7.205	0.742	0.28	5.914	23.761	0.228	29.27	0.812	105.762	35.38	0	0	9.716	0	28.944
			633.906	34.266	1	0	7.167	0.742	0.28	5.898	23.7	0.227	29.231	0.811	105.642	35.447	0	0	9.662	0	28.967
			634.906	34.266	1	0	7.164	0.742	0.28	5.904	23.667	0.227	29.209	0.81	105.602	35.462	0	0	9.661	0	28.942
			635.906	30.787	1	0	7.157	0.742	0.28	5.917	23.593	0.227	29.156	0.809	105.486	35.527	0	0	9.649	0	28.931
			636.906	30.787	1	0	7.15	0.742	0.281	5.93	23.519	0.227	29.104	0.808	105.37	35.592	0	0	9.637	0	28.919
			637.906	30.787	1	0	7.132	0.741	0.282	5.939	23.423	0.227	29.033	0.807	105.22	35.673	0	0	9.62	0	28.893
			638.906	30.787	1	0	7.156	0.74	0.283	5.964	23.396	0.228	29.002	0.807	105.186	35.69	0	0	9.676	0	28.852
			639.906	30.787	1	0	7.17	0.737	0.284	5.986	23.348	0.229	28.954	0.806	105.119	35.722	0	0	9.727	0	28.8
			640.906	30.787	1	0	7.16	0.736	0.284	5.984	23.322	0.229	28.933	0.806	105.081	35.74	0	0	9.725	0	28.782
			641.906	27.729	1	0	7.225	0.732	0.287	6.064	23.215	0.232	28.813	0.806	104.984	35.787	0	0	9.87	0	28.595
			642.906	27.729	1	0	7.29	0.73	0.29	6.128	23.171	0.234	28.765	0.806	104.917	35.819	0	0	9.992	0	28.54
			643.906	27.729	1	0	7.321	0.728	0.292	6.156	23.159	0.235	28.757	0.805	104.872	35.841	0	0	10.05	0	28.557
			644.906	26.358	1	0	7.392	0.724	0.294	6.212	23.164	0.237	28.771	0.805	104.824	35.829	0	0	10.206	0	28.57
			645.906	26.358	1	0	7.414	0.722	0.295	6.224	23.18	0.237	28.796	0.805	104.812	35.817	0	0	10.269	0	28.607
			646.906	26.358	1	0	7.449	0.717	0.296	6.239	23.221	0.238	28.851	0.805	104.801	35.773	0	0	10.387	0	28.662
			647.906	30.365	1	0	7.467	0.714	0.296	6.243	23.255	0.238	28.897	0.805	104.789	35.745	0	0	10.464	0	28.721
			648.906	30.365	1	0	7.448	0.711	0.295	6.222	23.263	0.237	28.917	0.804	104.776	35.73	0	0	10.475	0	28.741
			649.906	30.365	1	0	7.421	0.707	0.294	6.192	23.284	0.236	28.952	0.804	104.764	35.702	0	0	10.492	0	28.774
			650.906	30.681	1	0	7.421	0.709	0.293	6.186	23.308	0.236	28.986	0.804	104.788	35.678	0	0	10.473	0	28.809
			651.906	30.681	1	0	7.444	0.713	0.294	6.204	23.326	0.237	29	0.804	104.85	35.663	0	0	10.438	0	28.816
			652.906	30.681	1	0	7.467	0.718	0.295	6.222	23.343	0.237	29.013	0.805	104.913	35.649	0	0	10.404	0	28.821
			653.906	33.633	1	0	7.478	0.722	0.295	6.231	23.357	0.238	29.024	0.805	104.975	35.634	0	0	10.354	0	28.821
			654.906	33.633	1	0	7.489	0.727	0.296	6.24	23.37	0.238	29.035	0.805	105.037	35.62	0	0	10.305	0	28.82
			655.907	36.269	1	0	7.494	0.734	0.295	6.233	23.429	0.238	29.07	0.806	105.186	35.589	0	0	10.21	0	28.844
			656.906	36.269	1	0	7.494	0.734	0.295	6.233	23.429	0.238	29.07	0.806	105.186	35.589	0	0	10.21	0	28.844
			657.906	36.269	1	0	7.5	0.736	0.296	6.238	23.435	0.239	29.051	0.807	105.2	35.596	0	0	10.193	0	28.814
			658.907	32.895	1	0	7.512	0.74	0.296	6.248	23.447	0.239	29.016	0.808	105.229	35.61	0	0	10.158	0	28.757
			659.906	32.895	1	0	7.512	0.74	0.296	6.248	23.447	0.239	29.016	0.808	105.229	35.61	0	0	10.158	0	28.757
			660.907	32.895	1	0	7.551	0.743	0.297	6.274	23.476	0.241	29.006	0.809	105.258	35.625	0	0	10.16	0	28.757
			661.906	29.732	1	0	7.551	0.743	0.297	6.274	23.476	0.241	29.006	0.809	105.258	35.625	0	0	10.16	0	28.757
			662.906	29.732	1	0	7.57	0.745	0.298	6.288	23.49	0.241	29.001	0.81	105.272	35.632	0	0	10.161	0	28.756
			663.907	29.732	1	0	7.537	0.745	0.296	6.243	23.556	0.24	29.034	0.811	105.378	35.613	0	0	10.118	0	28.799
			664.907	33.423	1	0	7.52	0.745	0.295	6.22	23.589	0.239	29.052	0.812	105.431	35.603	0	0	10.097	0	28.821
			665.907	33.423	1	0	7.512	0.745	0.294	6.203	23.628	0.239	29.077	0.813	105.483	35.594	0	0	10.087	0	28.862
			666.907	33.423	1	0	7.504	0.745	0.293	6.186	23.668	0.238	29.103	0.813	105.536	35.584	0	0	10.077	0	28.903
			667.907	32.157	1	0	7.497	0.745	0.292	6.169	23.707	0.238	29.129	0.814	105.589	35.574	0	0	10.067	0	28.945
			668.907	32.157	1	0	7.438	0.742	0.289	6.104	23.768	0.236	29.201	0.814	105.697	35.503	0	0	10.023	0	28.988
			669.907	32.157	1	0	7.38	0.74	0.286	6.039	23.832	0.233	29.277	0.814	105.805	35.431	0	0	9.978	0	29.039
			670.907	28.467	1	0	7.374	0.735	0.285	6.022	23.868	0.232	29.328	0.814	105.855	35.385	0	0	10.026	0	29.08
			671.907	28.467	1	0	7.3	0.735	0.281	5.922	24.024	0.229	29.5	0.814	106.016	35.287	0	0	9.937	0	29.293
			672.907	28.467	1	0	7.26	0.732	0.278	5.864	24.125	0.226	29.616	0.815	106.121	35.215	0	0	9.917	0	29.427
			673.907	28.362	1	0	7.35	0.736	0.283	5.967	24.01	0.23	29.497	0.814	106.012	35.274	0	0	9.98	0	29.266
			674.907	28.362	1	0	7.401	0.744	0.286	6.03	23.949	0.233	29.418	0.814	105.982	35.33	0	0	9.943	0	29.182
			675.907	28.362	1	0	7.462	0.748	0.289	6.094	23.9	0.235	29.375	0.814	105.878	35.385	0	0	9.972	0	29.175
			676.907	28.362	1	0	7.513	0.757	0.291	6.148	23.876	0.237	29.34	0.814	105.843	35.445	0	0	9.93	0	29.188
			677.907	26.991	1	0	7.58	0.763	0.295	6.217	23.834	0.24	29.295	0.814	105.774	35.503	0	0	9.938	0	29.18
			678.907	26.991	1	0	7.591	0.762	0.295	6.223	23.843	0.24	29.308	0.814	105.82	35.471	0	0	9.969	0	29.159
			679.907	26.991	1	0	7.611	0.763	0.296	6.237	23.855	0.241	29.315	0.814	105.896	35.446	0	0	9.978	0	29.134
			680.907	28.151	1	0	7.598	0.761	0.295	6.222	23.864	0.24	29.322	0.814	105.896	35.445	0	0	9.989	0	29.148
			681.907	28.151	1	0	7.614	0.756	0.295	6.228	23.884	0.24	29.349	0.814	105.982	35.385	0	0	10.073	0	29.114
			682.907	28.151	1	0	7.621	0.752	0.295	6.228	23.895	0.24	29.363	0.814	106.026	35.355	0	0	10.128	0	29.099
			683.907	23.828	1	0	7.618	0.75	0.295	6.221	23.906	0.24	29.372	0.814	106.03	35.351	0	0	10.159	0	29.112
			684.907	23.828	1	0	7.636	0.746	0.295	6.229	23.92	0.24	29.388	0.814	106.076	35.32	0	0	10.231	0	29.1
			685.907	27.518	1	0	7.629	0.741	0.295	6.214	23.944	0.24	29.43	0.814	106.076	35.303	0	0	10.299	0	29.166
			686.907	27.518	1	0	7.644	0.735	0.295	6.222	23.942	0.24	29.482	0.812	106.047	35.279	0	0	10.406	0	29.241
			687.907	27.518	1	0	7.663	0.731	0.296	6.239	23.93	0.24	29.504	0.811	106.024	35.265	0	0	10.485	0	29.269
			688.907	45.337	1	0	7.68	0.729	0.297	6.257	23.909	0.24	29.503	0.81	106.004	35.26	0	0	10.53	0	29.259
			689.907	45.337	1	0	7.732	0.726	0.298	6.29	23.934	0.242	29.546	0.81	106.059	35.21	0	0	10.648	0	29.273
			690.907	40.17	1	0	7.784	0.723	0.3	6.323	23.962	0.243	29.593	0.81	106.114	35.16	0	0	10.768	0	29.294
			691.907	40.17	1	0	7.855	0.72	0.302	6.375	23.973	0.245	29.62	0.809	106.17	35.109	0	0	10.915	0	29.271
			692.907	40.17	1	0	7.928	0.716	0.305	6.427	23.991	0.246	29.653	0.809	106.225	35.059	0	0	11.066	0	29.262
			693.907	31.946	1	0	8.026	0.715	0.308	6.488	24.053	0.249	29.724	0.809	106.301	35.001	0	0	11.231	0	29.321
			694.907	31.946	1	0	8.127	0.713	0.31	6.549	24.123	0.251	29.804	0.809	106.378	34.944	0	0	11.4	0	29.399
			695.908	31.946	1	0	8.38	0.726	0.317	6.695	24.368	0.257	30.057	0.811	106.498	34.905	0	0	11.55	0	29.865
			696.907	33.423	1	0	8.38	0.726	0.317	6.695	24.368	0.257	30.057	0.811	106.498	34.905	0	0	11.55	0	29.865
			697.907	33.423	1	0	8.45	0.732	0.319	6.726	24.475	0.259	30.168	0.811	106.558	34.886	0	0	11.547	0	30.062
			698.908	33.423	1	0	8.615	0.748	0.323	6.819	24.662	0.263	30.349	0.813	106.63	34.9	0	0	11.511	0	30.451
			699.908	29.838	1	0	8.645	0.751	0.324	6.833	24.701	0.263	30.37	0.813	106.678	34.92	0	0	11.517	0	30.524
			700.908	29.838	1	0	8.631	0.753	0.323	6.823	24.702	0.263	30.348	0.814	106.728	34.939	0	0	11.464	0	30.507
			701.907	30.998	1	0	8.631	0.753	0.323	6.823	24.702	0.263	30.348	0.814	106.728	34.939	0	0	11.464	0	30.507
			702.907	30.998	1	0	8.618	0.755	0.323	6.814	24.704	0.263	30.325	0.815	106.779	34.958	0	0	11.412	0	30.49
			703.908	33.317	1	0	8.518	0.751	0.317	6.698	24.832	0.259	30.418	0.816	107.033	34.896	0	0	11.341	0	30.583
			704.908	33.317	1	0	8.461	0.747	0.314	6.629	24.908	0.257	30.471	0.817	107.213	34.814	0	0	11.331	0	30.563
			705.908	36.164	1	0	8.438	0.742	0.313	6.596	24.953	0.256	30.49	0.818	107.393	34.733	0	0	11.367	0	30.474
			706.908	36.164	1	0	8.414	0.738	0.311	6.562	24.999	0.255	30.508	0.819	107.573	34.651	0	0	11.402	0	30.383
			707.908	36.164	1	0	8.389	0.734	0.309	6.527	25.045	0.254	30.527	0.82	107.752	34.57	0	0	11.437	0	30.294
			708.908	36.164	1	0	8.418	0.734	0.31	6.548	25.052	0.255	30.515	0.821	107.784	34.572	0	0	11.47	0	30.274
			709.908	38.483	1	0	8.446	0.734	0.311	6.568	25.06	0.256	30.504	0.822	107.815	34.574	0	0	11.503	0	30.255
			710.908	38.483	1	0	8.441	0.734	0.311	6.556	25.09	0.255	30.532	0.822	107.862	34.559	0	0	11.507	0	30.288
			711.908	32.895	1	0	8.457	0.734	0.31	6.544	25.182	0.255	30.609	0.823	107.951	34.546	0	0	11.528	0	30.423
			712.908	32.895	1	0	8.451	0.733	0.309	6.524	25.242	0.255	30.658	0.823	108.019	34.531	0	0	11.525	0	30.499
			713.908	32.895	1	0	8.441	0.733	0.309	6.509	25.265	0.254	30.68	0.824	108.06	34.517	0	0	11.521	0	30.52
			714.908	26.042	1	0	8.435	0.732	0.308	6.49	25.324	0.254	30.727	0.824	108.125	34.503	0	0	11.519	0	30.594
			715.908	26.042	1	0	8.448	0.735	0.307	6.483	25.398	0.254	30.762	0.826	108.204	34.497	0	0	11.489	0	30.651
			716.908	26.042	1	0	8.483	0.741	0.307	6.485	25.51	0.255	30.808	0.828	108.361	34.474	0	0	11.451	0	30.706
			717.908	27.729	1	0	8.508	0.744	0.307	6.485	25.593	0.255	30.848	0.83	108.443	34.466	0	0	11.437	0	30.773
			718.908	27.729	1	0	8.509	0.744	0.307	6.476	25.633	0.255	30.873	0.83	108.44	34.476	0	0	11.432	0	30.838
			719.908	35.109	1	0	8.545	0.746	0.308	6.504	25.635	0.256	30.856	0.831	108.44	34.492	0	0	11.456	0	30.829
			720.908	35.109	1	0	8.581	0.747	0.31	6.532	25.638	0.257	30.84	0.831	108.44	34.508	0	0	11.481	0	30.822
			721.908	35.109	1	0	8.612	0.749	0.311	6.558	25.634	0.259	30.814	0.832	108.424	34.524	0	0	11.499	0	30.796
			722.908	35.004	1	0	8.643	0.75	0.312	6.584	25.63	0.26	30.789	0.832	108.408	34.541	0	0	11.517	0	30.771
			723.908	35.004	1	0	8.616	0.753	0.311	6.562	25.64	0.259	30.783	0.833	108.412	34.562	0	0	11.444	0	30.792
			724.908	35.004	1	0	8.621	0.752	0.311	6.556	25.674	0.259	30.778	0.834	108.429	34.55	0	0	11.468	0	30.764
			725.908	30.892	1	0	8.601	0.743	0.31	6.535	25.672	0.259	30.743	0.835	108.462	34.5	0	0	11.582	0	30.617
			726.908	30.892	1	0	8.58	0.733	0.309	6.514	25.667	0.258	30.706	0.836	108.496	34.45	0	0	11.698	0	30.465
			727.908	30.365	1	0	8.576	0.724	0.308	6.497	25.694	0.258	30.709	0.837	108.546	34.399	0	0	11.839	0	30.394
			728.908	30.365	1	0	8.571	0.715	0.307	6.48	25.719	0.257	30.712	0.837	108.597	34.349	0	0	11.984	0	30.32
			729.908	30.365	1	0	8.527	0.704	0.305	6.441	25.707	0.256	30.693	0.838	108.623	34.308	0	0	12.112	0	30.218
			730.908	28.783	1	0	8.549	0.701	0.306	6.447	25.741	0.256	30.736	0.837	108.613	34.282	0	0	12.198	0	30.262
			731.908	28.783	1	0	8.573	0.698	0.306	6.454	25.775	0.256	30.78	0.837	108.604	34.255	0	0	12.285	0	30.307
			732.908	30.998	1	0	8.607	0.695	0.307	6.467	25.814	0.257	30.829	0.837	108.594	34.229	0	0	12.389	0	30.364
			733.908	30.998	1	0	8.619	0.692	0.307	6.469	25.833	0.257	30.855	0.837	108.585	34.203	0	0	12.463	0	30.373
			734.908	37.64	1	0	8.67	0.692	0.308	6.504	25.849	0.258	30.878	0.837	108.597	34.169	0	0	12.536	0	30.365
			735.908	37.64	1	0	8.669	0.69	0.308	6.489	25.897	0.258	30.932	0.837	108.632	34.135	0	0	12.566	0	30.421
			736.908	40.17	1	0	8.655	0.688	0.306	6.465	25.946	0.257	30.985	0.837	108.668	34.102	0	0	12.579	0	30.47
			737.908	40.17	1	0	8.641	0.686	0.305	6.441	25.995	0.256	31.037	0.838	108.704	34.068	0	0	12.592	0	30.52
			738.909	35.32	1	0	8.615	0.683	0.303	6.395	26.092	0.254	31.14	0.838	108.776	34.001	0	0	12.62	0	30.616
			739.909	35.32	1	0	8.53	0.68	0.3	6.326	26.104	0.251	31.132	0.838	108.762	34.013	0	0	12.543	0	30.618
			740.909	35.32	1	0	8.464	0.678	0.298	6.286	26.063	0.25	31.064	0.839	108.709	34.042	0	0	12.481	0	30.529
			741.909	30.365	1	0	8.404	0.676	0.296	6.248	26.028	0.249	31.001	0.84	108.656	34.071	0	0	12.427	0	30.45
			742.909	30.365	1	0	8.349	0.674	0.295	6.213	25.997	0.247	30.942	0.84	108.604	34.099	0	0	12.381	0	30.378
			743.909	26.991	1	0	8.296	0.672	0.293	6.179	25.967	0.246	30.884	0.841	108.551	34.128	0	0	12.336	0	30.309
			744.909	26.991	1	0	8.256	0.67	0.292	6.163	25.897	0.246	30.804	0.841	108.496	34.152	0	0	12.328	0	30.186
			745.909	26.991	1	0	8.225	0.665	0.292	6.158	25.805	0.245	30.72	0.84	108.472	34.155	0	0	12.36	0	30.019
			746.909	28.045	1	0	8.199	0.661	0.292	6.156	25.717	0.245	30.638	0.839	108.448	34.157	0	0	12.4	0	29.856
			747.909	28.045	1	0	8.149	0.657	0.291	6.139	25.617	0.244	30.543	0.839	108.424	34.159	0	0	12.404	0	29.666
			748.909	32.895	1	0	8.1	0.653	0.29	6.122	25.516	0.243	30.447	0.838	108.4	34.162	0	0	12.409	0	29.473
			749.909	32.895	1	0	8.002	0.649	0.287	6.061	25.451	0.241	30.374	0.838	108.378	34.176	0	0	12.322	0	29.346
			750.909	31.525	1	0	7.933	0.649	0.285	6.019	25.408	0.239	30.339	0.837	108.369	34.179	0	0	12.22	0	29.279
			751.909	31.525	1	0	7.852	0.649	0.283	5.96	25.395	0.236	30.339	0.837	108.376	34.181	0	0	12.099	0	29.282
			752.909	31.525	1	0	7.772	0.649	0.28	5.901	25.387	0.234	30.345	0.837	108.383	34.183	0	0	11.98	0	29.299
			753.909	31.525	1	0	7.745	0.651	0.279	5.89	25.353	0.233	30.317	0.836	108.371	34.192	0	0	11.895	0	29.256
			754.909	24.777	1	0	7.664	0.653	0.277	5.842	25.307	0.231	30.297	0.835	108.345	34.223	0	0	11.73	0	29.266
			755.909	24.777	1	0	7.586	0.656	0.275	5.794	25.266	0.229	30.286	0.834	108.32	34.253	0	0	11.568	0	29.292
			756.909	25.199	1	0	7.51	0.658	0.272	5.745	25.232	0.227	30.282	0.833	108.294	34.283	0	0	11.411	0	29.334
			757.909	25.199	1	0	7.537	0.671	0.273	5.766	25.272	0.228	30.334	0.833	108.21	34.367	0	0	11.236	0	29.578
			758.909	25.199	1	0	7.562	0.683	0.274	5.787	25.308	0.229	30.381	0.833	108.127	34.45	0	0	11.066	0	29.809
			759.909	28.045	1	0	7.67	0.698	0.278	5.87	25.355	0.232	30.411	0.834	108.067	34.524	0	0	10.988	0	29.99
			760.909	28.045	1	0	7.68	0.702	0.279	5.885	25.332	0.233	30.382	0.834	108.05	34.548	0	0	10.943	0	29.969
			761.909	28.467	1	0	7.789	0.717	0.283	5.971	25.372	0.236	30.403	0.835	107.987	34.625	0	0	10.864	0	30.133
			762.909	28.467	1	0	7.868	0.72	0.287	6.051	25.299	0.24	30.252	0.836	108.011	34.664	0	0	10.925	0	29.885
			763.909	28.467	1	0	7.876	0.725	0.288	6.066	25.275	0.241	30.218	0.836	107.992	34.692	0	0	10.868	0	29.858
			764.909	28.467	1	0	7.872	0.725	0.288	6.067	25.261	0.241	30.167	0.837	107.973	34.733	0	0	10.851	0	29.818
			765.909	31.314	1	0	7.868	0.726	0.288	6.068	25.247	0.241	30.117	0.838	107.954	34.773	0	0	10.835	0	29.778
			766.909	31.314	1	0	7.873	0.727	0.288	6.077	25.226	0.242	30.061	0.839	107.935	34.814	0	0	10.831	0	29.727
			767.909	31.314	1	0	7.851	0.724	0.287	6.053	25.243	0.241	30.063	0.84	107.949	34.805	0	0	10.847	0	29.717
			768.909	27.835	1	0	7.828	0.721	0.286	6.03	25.261	0.24	30.065	0.84	107.963	34.795	0	0	10.862	0	29.707
			769.909	27.835	1	0	7.8	0.718	0.284	6.001	25.28	0.239	30.068	0.841	107.978	34.785	0	0	10.871	0	29.699
			770.909	27.835	1	0	7.83	0.715	0.285	6.018	25.299	0.24	30.087	0.841	108.042	34.73	0	0	10.949	0	29.651
			771.909	27.835	1	0	7.861	0.713	0.286	6.035	25.319	0.241	30.108	0.841	108.107	34.675	0	0	11.027	0	29.606
			772.909	33.633	1	0	7.871	0.711	0.286	6.035	25.347	0.241	30.145	0.841	108.119	34.661	0	0	11.062	0	29.661
			773.909	33.633	1	0	7.881	0.71	0.286	6.035	25.375	0.241	30.183	0.841	108.131	34.646	0	0	11.098	0	29.716
			774.909	39.749	1	0	7.901	0.709	0.286	6.042	25.407	0.241	30.223	0.841	108.143	34.632	0	0	11.148	0	29.776
			775.91	39.749	1	0	8.003	0.711	0.289	6.103	25.487	0.244	30.265	0.842	108.263	34.579	0	0	11.256	0	29.779
			776.91	35.215	1	0	8.093	0.714	0.293	6.172	25.49	0.247	30.242	0.843	108.369	34.536	0	0	11.339	0	29.661
			777.909	35.215	1	0	8.093	0.714	0.293	6.172	25.49	0.247	30.242	0.843	108.369	34.536	0	0	11.339	0	29.661
			778.91	33.001	1	0	8.28	0.719	0.299	6.316	25.505	0.253	30.203	0.844	108.58	34.45	0	0	11.515	0	29.44
			779.91	33.001	1	0	8.376	0.722	0.303	6.388	25.519	0.256	30.193	0.845	108.685	34.407	0	0	11.605	0	29.348
			780.91	33.001	1	0	8.369	0.719	0.301	6.36	25.597	0.255	30.245	0.846	108.752	34.385	0	0	11.64	0	29.424
			781.91	27.94	1	0	8.361	0.716	0.3	6.333	25.675	0.254	30.298	0.847	108.82	34.363	0	0	11.675	0	29.499
			782.91	27.94	1	0	8.356	0.713	0.299	6.307	25.754	0.254	30.354	0.848	108.887	34.342	0	0	11.715	0	29.579
			783.91	27.307	1	0	8.387	0.71	0.299	6.305	25.851	0.254	30.438	0.849	108.954	34.32	0	0	11.806	0	29.718
			784.91	27.307	1	0	8.419	0.708	0.299	6.303	25.95	0.254	30.523	0.85	109.021	34.299	0	0	11.898	0	29.858
			785.91	27.307	1	0	8.462	0.704	0.299	6.31	26.041	0.255	30.596	0.851	109.105	34.277	0	0	12.017	0	29.973
			786.91	25.199	1	0	8.505	0.701	0.299	6.317	26.134	0.255	30.672	0.852	109.189	34.255	0	0	12.137	0	30.092
			787.91	25.199	1	0	8.472	0.687	0.298	6.283	26.128	0.254	30.653	0.852	109.316	34.179	0	0	12.337	0	29.93
			788.91	26.253	1	0	8.437	0.673	0.296	6.248	26.116	0.253	30.629	0.853	109.443	34.102	0	0	12.543	0	29.754
			789.91	26.253	1	0	8.336	0.659	0.293	6.171	26.077	0.25	30.567	0.853	109.553	34.03	0	0	12.652	0	29.509
			790.91	38.905	1	0	8.322	0.658	0.292	6.154	26.101	0.249	30.587	0.853	109.568	34.028	0	0	12.651	0	29.546
			791.91	38.905	1	0	8.222	0.644	0.288	6.079	26.056	0.246	30.518	0.854	109.675	33.958	0	0	12.759	0	29.287
			792.91	39.221	1	0	8.149	0.64	0.284	5.999	26.149	0.243	30.626	0.854	109.755	33.9	0	0	12.734	0	29.41
			793.91	39.221	1	0	8.141	0.639	0.284	5.987	26.172	0.242	30.644	0.854	109.763	33.902	0	0	12.731	0	29.451
			794.91	39.221	1	0	8.083	0.635	0.281	5.923	26.252	0.24	30.745	0.854	109.81	33.858	0	0	12.724	0	29.58
			795.91	27.202	1	0	8.024	0.631	0.278	5.858	26.334	0.237	30.849	0.854	109.856	33.814	0	0	12.717	0	29.713
			796.91	27.202	1	0	7.966	0.627	0.275	5.794	26.417	0.234	30.955	0.853	109.902	33.77	0	0	12.71	0	29.849
			797.91	27.518	1	0	7.926	0.626	0.273	5.753	26.463	0.233	31.008	0.853	109.916	33.775	0	0	12.655	0	29.96
			798.91	27.518	1	0	7.885	0.626	0.271	5.713	26.512	0.231	31.063	0.853	109.93	33.779	0	0	12.6	0	30.075
			799.91	27.518	1	0	7.908	0.629	0.271	5.719	26.575	0.231	31.144	0.853	109.956	33.786	0	0	12.575	0	30.248
			800.91	28.889	1	0	7.923	0.63	0.271	5.728	26.59	0.232	31.158	0.853	109.966	33.802	0	0	12.57	0	30.302
			801.91	28.889	1	0	7.947	0.634	0.272	5.734	26.655	0.232	31.241	0.853	109.992	33.809	0	0	12.544	0	30.478
			802.91	28.467	1	0	8.009	0.637	0.273	5.76	26.757	0.233	31.376	0.853	110.083	33.768	0	0	12.568	0	30.677
			803.91	28.467	1	0	8.047	0.638	0.274	5.784	26.773	0.234	31.387	0.853	110.151	33.742	0	0	12.612	0	30.659
			804.91	28.151	1	0	8.091	0.64	0.275	5.807	26.827	0.235	31.455	0.853	110.23	33.709	0	0	12.638	0	30.74
			805.91	28.151	1	0	8.1	0.639	0.275	5.798	26.891	0.234	31.525	0.853	110.323	33.651	0	0	12.674	0	30.782
			806.91	28.151	1	0	8.014	0.635	0.27	5.705	27.02	0.231	31.673	0.853	110.326	33.627	0	0	12.623	0	31.022
			807.91	28.151	1	0	7.932	0.631	0.266	5.615	27.158	0.227	31.83	0.853	110.328	33.603	0	0	12.578	0	31.276
			808.91	28.151	1	0	7.848	0.626	0.262	5.522	27.305	0.223	32	0.853	110.331	33.579	0	0	12.531	0	31.551
			809.91	22.985	1	0	7.839	0.625	0.262	5.518	27.282	0.223	31.995	0.853	110.273	33.608	0	0	12.546	0	31.586
			810.91	22.985	1	0	7.829	0.623	0.261	5.515	27.259	0.223	31.991	0.852	110.215	33.637	0	0	12.561	0	31.619
			811.91	22.985	1	0	7.887	0.624	0.264	5.575	27.169	0.225	31.91	0.851	110.184	33.656	0	0	12.636	0	31.501
			812.91	21.719	1	0	7.947	0.625	0.267	5.636	27.083	0.227	31.834	0.851	110.153	33.675	0	0	12.712	0	31.39
			813.91	21.719	1	0	8.112	0.635	0.278	5.87	26.585	0.236	31.342	0.848	110.072	33.721	0	0	12.772	0	30.536
			814.91	28.256	1	0	8.279	0.645	0.289	6.104	26.13	0.245	30.892	0.846	109.99	33.766	0	0	12.833	0	29.731
			815.911	28.256	1	0	8.595	0.655	0.308	6.492	25.545	0.26	30.251	0.844	110.064	33.709	0	0	13.115	0	28.334
			816.911	28.256	1	0	8.697	0.655	0.311	6.553	25.609	0.263	30.286	0.846	110.22	33.605	0	0	13.269	0	28.238
			817.91	29.627	1	0	8.697	0.655	0.311	6.553	25.609	0.263	30.286	0.846	110.22	33.605	0	0	13.269	0	28.238
			818.911	29.627	1	0	8.919	0.657	0.317	6.693	25.718	0.269	30.337	0.848	110.544	33.414	0	0	13.583	0	28.025
			819.911	24.988	1	0	9.041	0.657	0.321	6.777	25.748	0.273	30.334	0.849	110.729	33.32	0	0	13.753	0	27.864
			820.911	24.988	1	0	9.17	0.658	0.325	6.866	25.781	0.277	30.333	0.85	110.913	33.227	0	0	13.933	0	27.703
			821.911	25.304	1	0	9.303	0.659	0.33	6.954	25.823	0.281	30.343	0.851	111.098	33.133	0	0	14.118	0	27.565
			822.911	25.304	1	0	9.347	0.658	0.33	6.953	25.946	0.281	30.453	0.852	111.259	33.075	0	0	14.205	0	27.699
			823.911	38.694	1	0	9.391	0.657	0.329	6.951	26.072	0.281	30.564	0.853	111.419	33.018	0	0	14.294	0	27.834
			824.911	38.694	1	0	9.453	0.658	0.33	6.969	26.18	0.282	30.646	0.854	111.578	32.977	0	0	14.37	0	27.935
			825.911	36.269	1	0	9.515	0.659	0.331	6.987	26.29	0.283	30.729	0.856	111.736	32.936	0	0	14.446	0	28.038
			826.911	36.269	1	0	9.579	0.66	0.332	7.004	26.402	0.284	30.813	0.857	111.894	32.896	0	0	14.524	0	28.143
			827.911	62.628	1	0	9.655	0.662	0.334	7.039	26.491	0.286	30.871	0.858	111.976	32.886	0	0	14.58	0	28.245
			828.911	62.628	1	0	9.785	0.665	0.337	7.103	26.615	0.289	30.961	0.86	112.057	32.876	0	0	14.719	0	28.414
			829.911	76.44	1	0	9.844	0.664	0.338	7.124	26.691	0.291	30.989	0.861	112.127	32.864	0	0	14.83	0	28.45
			830.911	38.062	1	0	9.856	0.657	0.336	7.089	26.834	0.29	31.139	0.862	112.23	32.758	0	0	15.003	0	28.574
			831.911	38.062	1	0	9.966	0.649	0.338	7.13	26.946	0.292	31.236	0.863	112.388	32.63	0	0	15.345	0	28.553
			832.911	37.113	1	0	10.164	0.643	0.344	7.255	26.983	0.297	31.209	0.865	112.582	32.526	0	0	15.796	0	28.321
			833.911	40.803	1	0	10.22	0.64	0.345	7.286	27.004	0.299	31.203	0.865	112.639	32.487	0	0	15.972	0	28.242
			834.911	40.803	1	0	10.311	0.635	0.347	7.325	27.077	0.301	31.245	0.867	112.764	32.415	0	0	16.236	0	28.202
			835.911	41.436	1	0	10.547	0.638	0.357	7.526	26.975	0.309	31.12	0.867	112.822	32.398	0	0	16.52	0	27.923
			836.911	41.436	1	0	10.778	0.642	0.365	7.707	26.928	0.317	31.058	0.867	112.88	32.382	0	0	16.792	0	27.769
			837.911	27.94	1	0	11.009	0.645	0.374	7.887	26.893	0.324	31.011	0.867	112.938	32.366	0	0	17.062	0	27.646
			838.911	27.94	1	0	11.248	0.649	0.382	8.067	26.878	0.332	30.988	0.867	112.996	32.35	0	0	17.342	0	27.57
			839.911	25.62	1	0	11.284	0.648	0.383	8.077	26.926	0.332	31.011	0.868	113.127	32.282	0	0	17.411	0	27.5
			840.911	25.62	1	0	11.217	0.643	0.379	7.989	27.043	0.329	31.11	0.869	113.319	32.19	0	0	17.438	0	27.544
			841.911	25.62	1	0	11.018	0.634	0.37	7.803	27.163	0.322	31.214	0.87	113.553	32.085	0	0	17.366	0	27.573
			842.911	26.886	1	0	10.919	0.63	0.365	7.71	27.221	0.318	31.248	0.871	113.739	31.997	0	0	17.338	0	27.489
			843.911	31.419	1	0	10.825	0.62	0.358	7.549	27.517	0.313	31.479	0.874	113.945	31.891	0	0	17.472	0	27.769
			844.911	31.419	1	0	10.577	0.606	0.345	7.278	27.827	0.303	31.716	0.877	114.187	31.773	0	0	17.465	0	28.032
			845.911	30.049	1	0	10.263	0.599	0.329	6.941	28.279	0.29	32.031	0.883	114.266	31.759	0	0	17.131	0	28.617
			846.911	34.688	1	0	10.173	0.603	0.327	6.891	28.252	0.289	31.961	0.884	114.067	31.893	0	0	16.87	0	28.713
			847.911	41.014	1	0	10.085	0.607	0.324	6.841	28.232	0.287	31.897	0.885	113.868	32.027	0	0	16.617	0	28.82
			848.911	41.014	1	0	10.037	0.604	0.321	6.774	28.363	0.285	32.001	0.886	113.902	31.97	0	0	16.615	0	28.921
			849.911	35.742	1	0	10.024	0.6	0.318	6.718	28.543	0.283	32.147	0.888	113.858	31.898	0	0	16.696	0	29.078
			850.911	55.985	1	0	10.011	0.597	0.316	6.662	28.726	0.281	32.295	0.889	113.815	31.826	0	0	16.776	0	29.235
			851.911	53.139	1	0	10.049	0.595	0.319	6.736	28.511	0.283	32.119	0.888	113.626	31.867	0	0	16.877	0	28.966
			852.911	53.139	1	0	9.978	0.594	0.317	6.697	28.469	0.281	32.115	0.886	113.52	31.907	0	0	16.795	0	29.025
			853.911	53.139	1	0	10.02	0.594	0.32	6.747	28.379	0.283	32.069	0.885	113.439	31.912	0	0	16.856	0	28.945
			854.912	25.41	1	0	10.228	0.6	0.333	7.022	27.863	0.293	31.615	0.881	113.113	32.008	0	0	17.047	0	28.229
			855.912	25.41	1	0	10.342	0.603	0.339	7.158	27.649	0.298	31.432	0.88	112.954	32.056	0	0	17.158	0	27.949
			856.911	21.93	1	0	10.342	0.603	0.339	7.158	27.649	0.298	31.432	0.88	112.954	32.056	0	0	17.158	0	27.949
			857.911	21.93	1	0	10.457	0.606	0.346	7.295	27.447	0.304	31.259	0.878	112.796	32.104	0	0	17.269	0	27.686
			858.912	21.93	1	0	10.552	0.597	0.347	7.314	27.582	0.304	31.498	0.876	112.743	31.931	0	0	17.676	0	27.862
			859.912	25.937	1	0	10.516	0.588	0.342	7.206	27.852	0.299	31.835	0.875	112.772	31.742	0	0	17.898	0	28.196
			860.912	30.576	1	0	10.694	0.596	0.358	7.557	27.048	0.312	31.053	0.871	112.357	31.934	0	0	17.953	0	26.966
			861.912	30.576	1	0	10.835	0.604	0.373	7.877	26.329	0.324	30.351	0.868	111.942	32.126	0	0	17.945	0	25.836
			862.912	26.991	1	0	10.956	0.609	0.387	8.155	25.738	0.334	29.795	0.864	111.561	32.26	0	0	17.984	0	24.867
			863.912	32.474	1	0	10.775	0.615	0.385	8.129	25.415	0.332	29.491	0.862	111.36	32.394	0	0	17.531	0	24.428
			864.912	32.474	1	0	10.64	0.62	0.386	8.139	25.089	0.332	29.178	0.86	111.158	32.529	0	0	17.162	0	23.955
			865.912	52.506	1	0	10.407	0.62	0.38	8.014	24.924	0.326	29.033	0.858	111.012	32.629	0	0	16.779	0	23.802
			866.912	35.531	1	0	10.198	0.621	0.375	7.908	24.751	0.321	28.881	0.857	110.865	32.73	0	0	16.434	0	23.631
			867.912	35.531	1	0	9.997	0.621	0.37	7.802	24.595	0.316	28.749	0.856	110.719	32.831	0	0	16.103	0	23.503
			868.912	47.34	1	0	9.464	0.617	0.357	7.531	24.104	0.305	28.181	0.855	110.779	32.768	0	0	15.35	0	22.03
			869.912	47.34	1	0	9.104	0.615	0.349	7.369	23.69	0.299	27.687	0.856	110.898	32.693	0	0	14.811	0	20.662
			870.912	46.075	1	0	8.801	0.616	0.345	7.286	23.167	0.295	27.077	0.856	110.887	32.654	0	0	14.287	0	19.003
			871.912	46.075	1	0	8.599	0.621	0.346	7.303	22.598	0.296	26.422	0.855	110.743	32.646	0	0	13.855	0	17.198
			872.912	46.075	1	0	8.806	0.636	0.359	7.572	22.373	0.306	26.249	0.852	110.436	32.809	0	0	13.856	0	17.005
			873.912	15.182	1	0	8.957	0.646	0.366	7.73	22.327	0.311	26.267	0.85	110.281	32.93	0	0	13.861	0	17.272
			874.912	15.182	1	0	9.226	0.661	0.384	8.111	21.962	0.326	25.932	0.847	109.984	33.088	0	0	13.964	0	16.598
			875.912	82.66	1	0	9.484	0.668	0.401	8.467	21.651	0.338	25.683	0.843	109.844	33.146	0	0	14.198	0	15.968
			876.912	82.66	1	0	9.688	0.675	0.417	8.792	21.319	0.35	25.406	0.839	109.728	33.204	0	0	14.347	0	15.241
			877.912	82.66	1	0	9.703	0.675	0.417	8.794	21.345	0.349	25.47	0.838	109.882	33.09	0	0	14.381	0	15.205
			878.912	37.218	1	0	9.687	0.679	0.422	8.907	21.053	0.353	25.178	0.836	109.671	33.227	0	0	14.262	0	14.584
			879.912	37.218	1	0	9.652	0.685	0.422	8.904	21.001	0.352	25.162	0.835	109.662	33.301	0	0	14.084	0	14.671
			880.912	37.218	1	0	9.619	0.692	0.422	8.901	20.951	0.351	25.149	0.833	109.652	33.375	0	0	13.91	0	14.763
			881.912	37.218	1	0	9.541	0.695	0.415	8.765	21.115	0.346	25.342	0.833	109.789	33.337	0	0	13.722	0	15.263
			882.912	37.218	1	0	9.538	0.699	0.414	8.736	21.188	0.345	25.402	0.834	109.851	33.32	0	0	13.643	0	15.401
			883.912	12.547	1	0	9.535	0.703	0.413	8.707	21.261	0.345	25.463	0.835	109.913	33.303	0	0	13.565	0	15.538
			884.912	12.547	1	0	9.453	0.704	0.406	8.573	21.413	0.34	25.627	0.836	110.057	33.243	0	0	13.421	0	15.905
			885.912	12.547	1	0	9.373	0.706	0.4	8.439	21.572	0.334	25.802	0.836	110.201	33.183	0	0	13.28	0	16.295
			886.912	13.496	1	0	9.3	0.707	0.394	8.313	21.734	0.33	25.977	0.837	110.34	33.123	0	0	13.151	0	16.684
			887.912	62.311	1	0	9.229	0.709	0.388	8.187	21.904	0.325	26.162	0.837	110.479	33.063	0	0	13.024	0	17.093
			888.912	62.311	1	0	9.16	0.71	0.382	8.061	22.082	0.32	26.356	0.838	110.618	33.003	0	0	12.9	0	17.522
			889.912	80.973	1	0	9.248	0.735	0.388	8.195	21.994	0.326	26.167	0.841	110.654	33.205	0	0	12.578	0	17.317
			890.912	80.973	1	0	9.364	0.76	0.396	8.349	21.919	0.334	25.985	0.844	110.686	33.406	0	0	12.316	0	17.127
			891.912	80.973	1	0	9.311	0.775	0.382	8.054	22.627	0.324	26.672	0.848	111.067	33.346	0	0	12.022	0	18.915
			892.912	30.892	1	0	9.186	0.77	0.364	7.683	23.39	0.311	27.415	0.853	111.532	33.202	0	0	11.937	0	20.654
			893.913	32.052	1	0	9.104	0.76	0.343	7.24	24.574	0.296	28.486	0.863	112.288	32.915	0	0	11.985	0	22.848
			894.913	32.052	1	0	9.335	0.767	0.355	7.5	24.342	0.309	28.009	0.869	112.535	32.828	0	0	12.173	0	21.477
			895.913	32.052	1	0	9.574	0.774	0.368	7.76	24.146	0.322	27.591	0.875	112.782	32.742	0	0	12.368	0	20.213
			896.913	31.208	1	0	9.789	0.781	0.377	7.947	24.126	0.332	27.408	0.88	113.029	32.656	0	0	12.529	0	19.537
			897.913	31.208	1	0	10.009	0.789	0.385	8.133	24.121	0.341	27.25	0.885	113.276	32.569	0	0	12.693	0	18.92
			898.913	27.202	1	0	10.538	0.8	0.402	8.484	24.371	0.357	27.447	0.888	113.316	32.646	0	0	13.166	0	19.57
			899.913	27.202	1	0	10.922	0.811	0.409	8.619	24.885	0.364	27.94	0.891	113.415	32.716	0	0	13.471	0	20.975
			900.913	27.202	1	0	11.324	0.821	0.415	8.755	25.426	0.371	28.462	0.893	113.513	32.785	0	0	13.789	0	22.405
			901.913	27.202	1	0	11.691	0.832	0.421	8.883	25.895	0.377	28.902	0.896	113.611	32.855	0	0	14.058	0	23.589
			902.913	27.202	1	0	11.559	0.828	0.412	8.686	26.179	0.372	28.999	0.903	114.005	32.72	0	0	13.952	0	23.576
			903.913	35.215	1	0	11.429	0.825	0.402	8.488	26.48	0.366	29.104	0.91	114.398	32.586	0	0	13.848	0	23.582
			904.913	38.378	1	0	11.217	0.823	0.386	8.137	27.103	0.355	29.466	0.92	114.868	32.413	0	0	13.631	0	24.119
			905.913	38.378	1	0	11.114	0.82	0.372	7.844	27.853	0.346	29.901	0.932	115.338	32.241	0	0	13.548	0	24.807
			906.913	26.991	1	0	11.013	0.818	0.358	7.551	28.665	0.338	30.362	0.944	115.808	32.068	0	0	13.466	0	25.529
			907.913	26.991	1	0	11.109	0.823	0.36	7.591	28.774	0.342	30.307	0.949	116	32.073	0	0	13.49	0	25.403
			908.913	26.464	1	0	11.458	0.847	0.374	7.89	28.614	0.358	29.879	0.958	116.092	32.08	0	0	13.53	0	24.393
			909.913	76.229	1	0	11.832	0.874	0.39	8.226	28.4	0.377	29.362	0.967	116.25	32.115	0	0	13.544	0	23.174
			910.913	76.229	1	0	12.147	0.9	0.402	8.486	28.321	0.392	29.043	0.975	116.408	32.15	0	0	13.493	0	22.393
			911.913	65.158	1	0	12.214	0.896	0.4	8.449	28.591	0.393	29.147	0.981	116.847	31.962	0	0	13.63	0	22.289
			912.913	65.158	1	0	12.295	0.892	0.399	8.418	28.879	0.393	29.286	0.986	117.276	31.753	0	0	13.784	0	22.225
			913.913	65.158	1	0	12.364	0.888	0.397	8.378	29.173	0.394	29.431	0.991	117.706	31.544	0	0	13.927	0	22.171
			914.913	32.895	1	0	12.494	0.884	0.396	8.363	29.521	0.395	29.636	0.996	118.135	31.335	0	0	14.14	0	22.26
			915.913	32.895	1	0	12.628	0.879	0.396	8.349	29.879	0.396	29.85	1.001	118.564	31.126	0	0	14.359	0	22.362
			916.913	32.685	1	0	12.784	0.885	0.4	8.446	29.912	0.402	29.813	1.003	118.708	31.102	0	0	14.45	0	22.207
			917.913	32.685	1	0	12.93	0.88	0.4	8.431	30.298	0.403	30.047	1.008	119.152	30.886	0	0	14.687	0	22.34
			918.913	32.685	1	0	13.1	0.9	0.404	8.525	30.4	0.41	29.95	1.015	119.313	30.934	0	0	14.557	0	22.146
			919.913	28.362	1	0	13.225	0.906	0.406	8.566	30.558	0.414	29.936	1.021	119.466	30.926	0	0	14.597	0	22.079
			920.913	37.007	1	0	13.295	0.912	0.407	8.586	30.663	0.418	29.868	1.027	119.624	30.919	0	0	14.575	0	21.879
			921.913	37.007	1	0	13.364	0.918	0.408	8.605	30.766	0.421	29.8	1.032	119.783	30.912	0	0	14.553	0	21.679
			922.913	37.007	1	0	13.439	0.944	0.412	8.701	30.652	0.428	29.56	1.037	119.857	30.989	0	0	14.241	0	21.169
			923.913	84.136	1	0	13.511	0.969	0.417	8.797	30.531	0.434	29.32	1.041	119.931	31.065	0	0	13.943	0	20.641
			924.913	84.136	1	0	13.149	0.994	0.416	8.78	29.815	0.435	28.549	1.044	120.001	31.142	0	0	13.223	0	18.721
			925.913	72.328	1	0	12.609	1.007	0.4	8.431	29.799	0.421	28.311	1.053	120.114	31.161	0	0	12.516	0	18.077
			926.913	26.358	1	0	12.125	1.021	0.383	8.082	29.914	0.407	28.183	1.061	120.226	31.181	0	0	11.88	0	17.716
			927.913	26.358	1	0	11.704	1.019	0.368	7.772	30.025	0.393	28.114	1.068	120.298	31.145	0	0	11.482	0	17.455
			928.913	24.988	1	0	11.31	1.018	0.354	7.462	30.218	0.38	28.109	1.075	120.37	31.109	0	0	11.109	0	17.367
			929.913	24.988	1	0	11.201	1.017	0.344	7.257	30.772	0.372	28.433	1.082	120.442	31.073	0	0	11.016	0	18.17
			930.913	24.988	1	0	11.246	1.017	0.344	7.266	30.853	0.373	28.467	1.084	120.457	31.044	0	0	11.059	0	18.2
			931.914	24.988	1	0	11.432	1.028	0.351	7.413	30.761	0.38	28.431	1.082	120.423	31.034	0	0	11.118	0	18.036
			932.914	41.33	1	0	11.574	1.039	0.358	7.551	30.596	0.386	28.363	1.079	120.375	31.053	0	0	11.134	0	17.848
			933.914	41.33	1	0	11.68	1.051	0.363	7.656	30.469	0.39	28.316	1.076	120.327	31.073	0	0	11.116	0	17.714
			934.914	41.33	1	0	11.786	1.061	0.369	7.79	30.234	0.396	28.202	1.072	120.202	31.13	0	0	11.104	0	17.487
			935.914	41.33	1	0	11.801	1.072	0.373	7.867	29.995	0.398	28.077	1.068	120.078	31.188	0	0	11.009	0	17.226
			936.914	41.33	1	0	11.614	1.06	0.366	7.714	30.084	0.391	28.152	1.069	120.205	31.053	0	0	10.951	0	17.181
			937.914	41.33	1	0	11.539	1.049	0.361	7.607	30.294	0.385	28.347	1.069	120.332	30.919	0	0	11	0	17.465
			938.914	23.933	1	0	11.216	1.015	0.341	7.185	31.119	0.364	29.139	1.068	120.488	30.754	0	0	11.045	0	19.338
			939.914	23.933	1	0	10.891	0.982	0.321	6.763	32.038	0.342	30.024	1.067	120.644	30.588	0	0	11.091	0	21.325
			940.914	23.933	1	0	10.568	0.953	0.305	6.43	32.638	0.325	30.632	1.066	120.754	30.463	0	0	11.089	0	22.612
			941.914	18.662	1	0	10.475	0.956	0.303	6.403	32.493	0.322	30.591	1.062	120.574	30.569	0	0	10.959	0	22.727
			942.914	18.662	1	0	10.385	0.959	0.302	6.376	32.353	0.32	30.557	1.059	120.394	30.675	0	0	10.831	0	22.855
			943.914	34.371	1	0	10.226	0.962	0.3	6.326	32.115	0.317	30.421	1.056	120.214	30.78	0	0	10.634	0	22.745
			944.914	34.371	1	0	10.072	0.964	0.297	6.276	31.891	0.313	30.299	1.053	120.034	30.886	0	0	10.443	0	22.665
			945.914	34.371	1	0	9.924	0.967	0.295	6.226	31.68	0.31	30.19	1.049	119.855	30.991	0	0	10.259	0	22.616
			946.914	53.244	1	0	9.818	0.958	0.291	6.139	31.772	0.305	30.304	1.048	119.929	30.913	0	0	10.248	0	22.754
			947.914	53.244	1	0	9.682	0.961	0.289	6.09	31.585	0.302	30.217	1.045	119.755	31.015	0	0	10.077	0	22.75
			948.914	48.5	1	0	9.479	0.941	0.281	5.936	31.681	0.293	30.455	1.04	119.855	30.862	0	0	10.077	0	23.063
			949.914	48.5	1	0	9.276	0.92	0.274	5.783	31.782	0.284	30.709	1.035	119.955	30.709	0	0	10.078	0	23.4
			950.914	48.5	1	0	9.159	0.924	0.27	5.704	31.821	0.278	30.931	1.029	119.845	30.697	0	0	9.909	0	23.873
			951.914	14.128	1	0	9.107	0.928	0.268	5.657	31.917	0.274	31.222	1.022	119.736	30.686	0	0	9.813	0	24.49
			952.914	20.876	1	0	8.994	0.895	0.263	5.559	31.998	0.267	31.55	1.014	119.797	30.493	0	0	10.053	0	24.924
			953.914	20.876	1	0	8.875	0.861	0.259	5.461	32.057	0.26	31.87	1.006	119.857	30.3	0	0	10.305	0	25.323
			954.914	20.876	1	0	9.097	0.845	0.274	5.784	30.982	0.272	31.236	0.992	119.625	30.314	0	0	10.77	0	24.012
			955.914	22.352	1	0	9.341	0.828	0.289	6.107	30.086	0.284	30.719	0.979	119.393	30.328	0	0	11.28	0	22.92
			956.914	22.352	1	0	9.466	0.812	0.292	6.151	30.226	0.284	30.992	0.975	119.403	30.229	0	0	11.654	0	23.379
			957.914	22.352	1	0	9.804	0.809	0.309	6.521	29.527	0.299	30.542	0.967	119.204	30.298	0	0	12.112	0	22.502
			958.914	17.502	1	0	10.031	0.807	0.317	6.678	29.491	0.304	30.666	0.962	119.005	30.368	0	0	12.434	0	22.937
			959.914	17.502	1	0	10.047	0.805	0.32	6.749	29.22	0.305	30.62	0.954	118.919	30.358	0	0	12.484	0	22.818
			960.914	17.502	1	0	10.062	0.803	0.323	6.82	28.954	0.306	30.575	0.947	118.832	30.349	0	0	12.535	0	22.699
			961.914	17.502	1	0	10.111	0.801	0.329	6.931	28.625	0.309	30.471	0.939	118.746	30.339	0	0	12.628	0	22.446
			962.914	17.502	1	0	10.049	0.787	0.328	6.915	28.477	0.306	30.477	0.934	118.722	30.281	0	0	12.761	0	22.375
			963.914	17.502	1	0	9.986	0.774	0.327	6.9	28.324	0.304	30.477	0.929	118.698	30.224	0	0	12.897	0	22.293
			964.914	17.502	1	0	9.956	0.761	0.328	6.916	28.137	0.303	30.437	0.924	118.674	30.166	0	0	13.083	0	22.116
			965.914	29.205	1	0	9.663	0.741	0.318	6.701	28.125	0.293	30.469	0.923	118.782	30.063	0	0	13.032	0	22.026
			966.914	33.95	1	0	9.445	0.722	0.309	6.509	28.235	0.284	30.635	0.922	118.89	29.96	0	0	13.082	0	22.241
			967.914	26.148	1	0	9.477	0.725	0.31	6.547	28.177	0.286	30.61	0.921	118.746	30.049	0	0	13.08	0	22.359
			968.914	26.148	1	0	9.492	0.723	0.314	6.625	27.884	0.289	30.352	0.919	118.509	30.178	0	0	13.123	0	22.031
			969.914	74.015	1	0	9.507	0.722	0.318	6.703	27.598	0.291	30.099	0.917	118.271	30.308	0	0	13.166	0	21.707
			970.914	74.015	1	0	9.494	0.721	0.32	6.755	27.347	0.293	29.879	0.915	118.034	30.437	0	0	13.171	0	21.455
			971.915	74.015	1	0	9.468	0.704	0.32	6.747	27.249	0.292	29.881	0.912	117.772	30.469	0	0	13.446	0	21.558
			972.915	42.279	1	0	9.388	0.693	0.317	6.687	27.227	0.288	29.927	0.91	117.703	30.411	0	0	13.543	0	21.573
			973.915	45.02	1	0	9.4	0.682	0.316	6.658	27.338	0.287	30.108	0.908	117.633	30.353	0	0	13.778	0	21.9
			974.915	45.02	1	0	9.412	0.671	0.314	6.63	27.45	0.285	30.29	0.906	117.564	30.296	0	0	14.021	0	22.224
			975.915	50.925	1	0	9.631	0.678	0.322	6.787	27.467	0.291	30.407	0.903	117.276	30.449	0	0	14.196	0	22.783
			976.915	50.925	1	0	9.953	0.686	0.334	7.046	27.366	0.301	30.401	0.9	116.988	30.603	0	0	14.516	0	23.059
			977.915	50.925	1	0	10.396	0.691	0.367	7.734	26.062	0.328	29.105	0.895	116.667	30.761	0	0	15.046	0	20.31
			978.915	50.925	1	0	10.873	0.696	0.399	8.421	25.049	0.356	28.099	0.891	116.345	30.919	0	0	15.616	0	18.064
			979.915	16.237	1	0	11.201	0.702	0.412	8.687	25.031	0.366	28.158	0.889	116.024	31.078	0	0	15.964	0	18.534
			980.915	19.822	1	0	11.465	0.682	0.421	8.875	25.017	0.373	28.244	0.886	115.919	31.09	0	0	16.81	0	18.829
			981.915	19.822	1	0	11.611	0.663	0.428	9.031	24.832	0.378	28.146	0.882	115.813	31.102	0	0	17.527	0	18.643
			982.915	32.579	1	0	11.717	0.682	0.438	9.239	24.555	0.386	27.886	0.881	115.532	31.301	0	0	17.192	0	18.327
			983.915	32.579	1	0	11.475	0.696	0.436	9.194	24.215	0.384	27.501	0.881	115.408	31.442	0	0	16.476	0	17.554
			984.915	28.573	1	0	11.085	0.694	0.418	8.829	24.352	0.369	27.619	0.882	115.585	31.37	0	0	15.974	0	17.73
			985.915	28.573	1	0	10.792	0.691	0.402	8.483	24.666	0.355	27.928	0.883	115.763	31.298	0	0	15.607	0	18.411
			986.915	14.972	1	0	10.675	0.692	0.396	8.352	24.784	0.35	28.022	0.884	115.809	31.308	0	0	15.419	0	18.672
			987.915	13.285	1	0	10.409	0.69	0.38	8.017	25.168	0.337	28.404	0.886	115.981	31.238	0	0	15.087	0	19.523
			988.915	13.285	1	0	10.317	0.687	0.374	7.887	25.349	0.332	28.557	0.888	116.153	31.168	0	0	15.006	0	19.775
			989.915	13.285	1	0	10.165	0.684	0.367	7.739	25.442	0.326	28.587	0.89	116.215	31.175	0	0	14.852	0	19.871
			990.915	41.014	1	0	9.983	0.689	0.361	7.609	25.431	0.322	28.492	0.893	116.151	31.254	0	0	14.494	0	19.781
			991.915	56.302	1	0	9.776	0.693	0.353	7.44	25.481	0.316	28.457	0.895	116.086	31.333	0	0	14.104	0	19.842
			992.915	120.616	1	0	9.549	0.697	0.344	7.261	25.516	0.309	28.401	0.898	116.021	31.412	0	0	13.691	0	19.849
			993.915	120.616	1	0	9.335	0.702	0.336	7.083	25.586	0.303	28.381	0.902	115.956	31.491	0	0	13.301	0	19.947
			994.915	57.356	1	0	9.133	0.706	0.327	6.905	25.692	0.296	28.396	0.905	115.891	31.57	0	0	12.933	0	20.134
			995.915	57.356	1	0	9.176	0.717	0.329	6.95	25.675	0.298	28.36	0.905	115.698	31.693	0	0	12.804	0	20.265
			996.915	57.356	1	0	9.235	0.72	0.334	7.05	25.486	0.302	28.176	0.905	115.58	31.749	0	0	12.831	0	19.901
			997.915	57.356	1	0	9.263	0.728	0.337	7.113	25.358	0.305	28.066	0.904	115.271	31.922	0	0	12.732	0	19.944
			998.915	19.294	1	0	9.206	0.739	0.336	7.091	25.313	0.303	28.053	0.902	115.055	32.054	0	0	12.454	0	20.146
			999.915	19.294	1	0	9.191	0.751	0.336	7.093	25.3	0.303	28.078	0.901	114.839	32.186	0	0	12.241	0	20.443
			1000.92	22.141	1	0	9.202	0.763	0.338	7.121	25.26	0.304	28.074	0.9	114.623	32.318	0	0	12.068	0	20.663
			1001.92	22.141	1	0	9.368	0.777	0.347	7.328	25.026	0.312	27.899	0.897	114.441	32.414	0	0	12.056	0	20.364
			1002.92	22.141	1	0	9.599	0.797	0.361	7.627	24.687	0.324	27.565	0.896	114.137	32.656	0	0	12.046	0	19.913
			1003.92	22.141	1	0	9.812	0.817	0.373	7.87	24.499	0.334	27.39	0.894	113.832	32.898	0	0	12.015	0	19.871
			1004.92	22.141	1	0	10.023	0.836	0.385	8.113	24.319	0.344	27.221	0.893	113.527	33.14	0	0	11.984	0	19.841
			1005.92	24.777	1	0	10.234	0.856	0.396	8.356	24.147	0.353	27.06	0.892	113.223	33.382	0	0	11.954	0	19.821
			1006.92	24.777	1	0	10.274	0.858	0.399	8.415	24.077	0.356	26.991	0.892	113.136	33.414	0	0	11.977	0	19.689
			1007.92	23.301	1	0	10.39	0.888	0.397	8.369	24.539	0.356	27.349	0.897	113.312	33.344	0	0	11.702	0	20.433
			1008.92	23.301	1	0	10.417	0.92	0.374	7.894	26.144	0.338	28.901	0.905	113.52	33.27	0	0	11.327	0	24.146
			1009.92	23.301	1	0	10.466	0.952	0.353	7.439	27.936	0.322	30.597	0.913	113.729	33.195	0	0	10.999	0	27.809
			1010.92	23.301	1	0	10.629	0.983	0.351	7.405	28.558	0.323	31.056	0.92	113.937	33.121	0	0	10.808	0	28.584
			1011.92	29.311	1	0	10.677	1.011	0.34	7.164	29.701	0.316	31.882	0.932	114.348	32.989	0	0	10.555	0	29.993
			1012.92	29.311	1	0	10.568	1.008	0.33	6.956	30.269	0.309	32.293	0.937	114.549	32.932	0	0	10.487	0	30.722
			1013.92	32.79	1	0	10.659	1.008	0.332	7.002	30.331	0.312	32.3	0.939	114.595	32.932	0	0	10.575	0	30.735
			1014.92	32.79	1	0	10.751	1.008	0.334	7.048	30.396	0.314	32.311	0.941	114.64	32.932	0	0	10.664	0	30.756
			1015.92	59.676	1	0	10.795	1.008	0.335	7.075	30.404	0.316	32.264	0.942	114.686	32.932	0	0	10.705	0	30.662
			1016.92	59.676	1	0	10.838	1.009	0.337	7.101	30.412	0.318	32.218	0.944	114.731	32.932	0	0	10.746	0	30.571
			1017.92	49.765	1	0	10.782	1.007	0.336	7.083	30.328	0.317	32.09	0.945	114.765	32.956	0	0	10.708	0	30.362
			1018.92	49.765	1	0	10.725	1.005	0.335	7.065	30.245	0.317	31.963	0.946	114.798	32.98	0	0	10.671	0	30.153
			1019.92	49.765	1	0	10.676	1.003	0.334	7.049	30.169	0.317	31.846	0.947	114.832	33.004	0	0	10.641	0	29.965
			1020.92	49.765	1	0	10.659	0.994	0.333	7.016	30.245	0.315	31.891	0.948	114.998	32.953	0	0	10.724	0	29.988
			1021.92	49.448	1	0	10.746	0.984	0.334	7.051	30.325	0.317	31.96	0.949	115.146	32.881	0	0	10.923	0	30.024
			1022.92	49.448	1	0	10.884	0.974	0.337	7.11	30.44	0.32	32.064	0.949	115.295	32.809	0	0	11.177	0	30.129
			1023.92	52.295	1	0	11.029	0.964	0.34	7.169	30.571	0.323	32.184	0.95	115.444	32.737	0	0	11.444	0	30.264
			1024.92	52.295	1	0	11.18	0.954	0.343	7.228	30.718	0.326	32.322	0.95	115.592	32.665	0	0	11.724	0	30.432
			1025.92	52.295	1	0	11.34	0.944	0.345	7.287	30.882	0.328	32.478	0.951	115.741	32.593	0	0	12.018	0	30.633
			1026.92	26.253	1	0	11.265	0.936	0.343	7.229	30.907	0.326	32.485	0.951	115.793	32.563	0	0	12.032	0	30.611
			1027.92	26.253	1	0	11.304	0.932	0.342	7.218	31.054	0.326	32.571	0.953	116.032	32.449	0	0	12.133	0	30.588
			1028.92	26.148	1	0	11.305	0.927	0.341	7.189	31.169	0.326	32.627	0.955	116.271	32.336	0	0	12.193	0	30.508
			1029.92	26.148	1	0	11.258	0.923	0.338	7.138	31.253	0.324	32.641	0.957	116.51	32.222	0	0	12.203	0	30.344
			1030.92	26.148	1	0	11.211	0.918	0.336	7.087	31.337	0.322	32.654	0.96	116.749	32.108	0	0	12.212	0	30.179
			1031.92	26.148	1	0	10.988	0.911	0.325	6.863	31.701	0.314	32.851	0.965	116.956	32.029	0	0	12.065	0	30.437
			1032.92	19.4	1	0	10.792	0.908	0.316	6.671	32.025	0.307	32.994	0.971	117.014	32.041	0	0	11.881	0	30.736
			1033.92	19.4	1	0	10.672	0.906	0.311	6.556	32.22	0.303	33.026	0.976	117.072	32.053	0	0	11.778	0	30.821
			1034.92	19.822	1	0	10.553	0.904	0.305	6.44	32.429	0.299	33.065	0.981	117.13	32.064	0	0	11.676	0	30.92
			1035.92	19.822	1	0	10.436	0.902	0.3	6.324	32.652	0.296	33.112	0.986	117.188	32.076	0	0	11.577	0	31.033
			1036.92	29.943	1	0	10.322	0.899	0.294	6.209	32.89	0.292	33.166	0.992	117.246	32.087	0	0	11.479	0	31.16
			1037.92	32.157	1	0	10.009	0.864	0.287	6.053	32.625	0.284	32.977	0.989	117.151	32.118	0	0	11.586	0	30.913
			1038.92	32.157	1	0	9.69	0.829	0.28	5.897	32.325	0.276	32.756	0.987	117.056	32.148	0	0	11.696	0	30.595
			1039.92	32.157	1	0	9.313	0.793	0.271	5.708	31.991	0.266	32.495	0.984	116.961	32.178	0	0	11.741	0	30.189
			1040.92	32.157	1	0	8.932	0.758	0.262	5.519	31.623	0.257	32.203	0.982	116.865	32.208	0	0	11.787	0	29.709
			1041.92	27.518	1	0	8.548	0.722	0.253	5.329	31.217	0.247	31.876	0.979	116.77	32.238	0	0	11.833	0	29.146
			1042.92	27.518	1	0	8.47	0.721	0.252	5.311	31.031	0.246	31.784	0.976	116.617	32.282	0	0	11.754	0	29.041
			1043.92	24.882	1	0	8.392	0.719	0.251	5.293	30.847	0.244	31.695	0.973	116.464	32.326	0	0	11.676	0	28.939
			1044.92	24.882	1	0	8.317	0.717	0.25	5.275	30.667	0.243	31.609	0.97	116.311	32.371	0	0	11.601	0	28.845
			1045.92	24.882	1	0	8.25	0.715	0.249	5.261	30.495	0.241	31.535	0.967	116.157	32.415	0	0	11.537	0	28.774
			1046.92	24.882	1	0	8.184	0.713	0.249	5.246	30.325	0.24	31.463	0.964	116.004	32.459	0	0	11.474	0	28.706
			1047.92	30.049	1	0	8.118	0.711	0.248	5.232	30.156	0.238	31.394	0.961	115.851	32.503	0	0	11.411	0	28.642
			1048.92	31.841	1	0	8.146	0.71	0.25	5.272	30.029	0.239	31.386	0.957	115.67	32.526	0	0	11.467	0	28.668
			1049.92	31.841	1	0	8.174	0.709	0.252	5.311	29.904	0.24	31.38	0.953	115.489	32.549	0	0	11.524	0	28.696
			1050.92	31.841	1	0	8.196	0.708	0.253	5.347	29.779	0.241	31.364	0.949	115.308	32.572	0	0	11.572	0	28.704
			1051.92	31.841	1	0	8.218	0.707	0.255	5.383	29.657	0.241	31.349	0.946	115.127	32.596	0	0	11.621	0	28.713
			1052.92	25.304	1	0	8.158	0.704	0.254	5.35	29.609	0.239	31.407	0.943	114.932	32.619	0	0	11.591	0	28.871
			1053.92	25.304	1	0	8.085	0.701	0.251	5.304	29.59	0.236	31.502	0.939	114.737	32.642	0	0	11.541	0	29.103
			1054.92	22.985	1	0	8.015	0.697	0.249	5.259	29.572	0.233	31.604	0.936	114.542	32.665	0	0	11.496	0	29.346
			1055.92	22.985	1	0	7.945	0.694	0.247	5.214	29.555	0.23	31.711	0.932	114.347	32.689	0	0	11.45	0	29.598
			1056.92	22.985	1	0	7.876	0.691	0.245	5.169	29.54	0.227	31.824	0.928	114.152	32.712	0	0	11.405	0	29.856
			1057.92	23.406	1	0	7.834	0.688	0.244	5.158	29.435	0.226	31.847	0.924	113.941	32.767	0	0	11.385	0	29.995
			1058.92	23.406	1	0	7.792	0.686	0.244	5.147	29.33	0.225	31.872	0.92	113.73	32.823	0	0	11.365	0	30.134
			1059.92	23.406	1	0	7.764	0.683	0.244	5.146	29.222	0.224	31.878	0.917	113.519	32.879	0	0	11.364	0	30.238
			1060.92	23.933	1	0	7.735	0.681	0.244	5.144	29.113	0.223	31.884	0.913	113.307	32.935	0	0	11.363	0	30.341
			1061.92	23.933	1	0	7.707	0.678	0.244	5.143	29.004	0.222	31.89	0.909	113.096	32.99	0	0	11.362	0	30.444
			1062.92	23.933	1	0	7.714	0.677	0.246	5.18	28.817	0.222	31.846	0.905	112.841	33.065	0	0	11.392	0	30.48
			1063.92	25.515	1	0	7.689	0.671	0.246	5.184	28.678	0.221	31.865	0.9	112.734	33.048	0	0	11.46	0	30.489
			1064.92	25.515	1	0	7.674	0.665	0.247	5.201	28.502	0.221	31.862	0.895	112.627	33.032	0	0	11.543	0	30.453
			1065.92	25.41	1	0	7.744	0.662	0.254	5.367	27.863	0.226	31.42	0.887	112.509	33.023	0	0	11.705	0	29.578
			1066.92	25.41	1	0	7.817	0.659	0.262	5.534	27.268	0.231	31.005	0.879	112.391	33.013	0	0	11.871	0	28.733
			1067.92	24.882	1	0	7.897	0.655	0.271	5.712	26.677	0.236	30.574	0.873	112.272	33.004	0	0	12.05	0	27.833
			1068.92	24.882	1	0	8.035	0.658	0.281	5.932	26.141	0.244	30.122	0.868	112.054	33.074	0	0	12.213	0	26.995
			1069.92	25.199	1	0	8.075	0.654	0.283	5.968	26.096	0.245	30.134	0.866	111.943	33.058	0	0	12.354	0	26.994
			1070.92	25.199	1	0	8.109	0.652	0.285	6.014	26.002	0.246	30.082	0.864	111.813	33.092	0	0	12.435	0	26.943
			1071.92	25.199	1	0	8.252	0.645	0.29	6.109	26.024	0.25	30.169	0.863	111.72	33.025	0	0	12.793	0	27.013
			1072.92	25.831	1	0	8.312	0.639	0.291	6.146	26.032	0.251	30.256	0.86	111.673	32.979	0	0	13.011	0	27.12
			1073.92	25.831	1	0	8.381	0.634	0.293	6.181	26.079	0.251	30.381	0.858	111.692	32.902	0	0	13.226	0	27.252
			1074.92	24.672	1	0	8.394	0.629	0.293	6.174	26.127	0.251	30.501	0.857	111.71	32.825	0	0	13.355	0	27.371
			1075.92	24.672	1	0	8.451	0.627	0.295	6.224	26.089	0.252	30.513	0.855	111.64	32.821	0	0	13.474	0	27.389
			1076.92	24.672	1	0	8.456	0.622	0.294	6.213	26.129	0.251	30.625	0.853	111.659	32.742	0	0	13.599	0	27.486
			1077.92	30.681	1	0	8.559	0.622	0.298	6.29	26.121	0.254	30.683	0.851	111.532	32.756	0	0	13.767	0	27.63
			1078.92	30.681	1	0	8.664	0.622	0.302	6.368	26.12	0.256	30.749	0.849	111.405	32.771	0	0	13.941	0	27.79
			1079.92	34.477	1	0	8.808	0.623	0.308	6.489	26.062	0.261	30.719	0.848	111.319	32.783	0	0	14.148	0	27.751
			1080.92	57.567	1	0	8.867	0.618	0.308	6.498	26.175	0.261	30.864	0.848	111.34	32.701	0	0	14.357	0	27.908
			1081.92	57.567	1	0	8.928	0.613	0.309	6.509	26.293	0.262	31.018	0.848	111.362	32.62	0	0	14.574	0	28.079
			1082.92	59.465	1	0	9.008	0.608	0.31	6.534	26.407	0.262	31.167	0.847	111.381	32.538	0	0	14.825	0	28.239
			1083.92	59.465	1	0	9.087	0.606	0.311	6.562	26.516	0.264	31.291	0.847	111.432	32.478	0	0	15.004	0	28.384
			1084.92	30.892	1	0	9.153	0.604	0.314	6.618	26.475	0.266	31.258	0.847	111.422	32.471	0	0	15.142	0	28.306
			1085.92	33.844	1	0	9.282	0.602	0.319	6.728	26.4	0.27	31.193	0.846	111.408	32.457	0	0	15.415	0	28.149
			1086.92	33.844	1	0	9.282	0.602	0.319	6.728	26.4	0.27	31.193	0.846	111.408	32.457	0	0	15.415	0	28.149
			1087.92	28.783	1	0	9.414	0.604	0.323	6.823	26.41	0.274	31.216	0.846	111.424	32.437	0	0	15.587	0	28.165
			1088.92	28.783	1	0	9.557	0.603	0.328	6.915	26.448	0.277	31.262	0.846	111.47	32.385	0	0	15.859	0	28.166
			1089.92	22.352	1	0	9.704	0.601	0.332	7.006	26.5	0.281	31.322	0.846	111.515	32.332	0	0	16.142	0	28.197
			1090.92	22.352	1	0	9.828	0.6	0.336	7.089	26.518	0.284	31.373	0.845	111.583	32.265	0	0	16.38	0	28.184
			1091.92	35.531	1	0	9.911	0.6	0.339	7.158	26.484	0.287	31.358	0.845	111.604	32.25	0	0	16.512	0	28.129
			1092.92	35.531	1	0	10.052	0.599	0.345	7.284	26.393	0.291	31.268	0.844	111.671	32.217	0	0	16.781	0	27.892
			1093.92	43.65	1	0	10.198	0.598	0.351	7.41	26.317	0.296	31.196	0.844	111.739	32.183	0	0	17.058	0	27.688
			1094.92	26.991	1	0	10.026	0.586	0.345	7.271	26.307	0.291	31.173	0.844	111.966	32.001	0	0	17.119	0	27.32
			1095.92	26.991	1	0	9.7	0.57	0.331	6.979	26.444	0.28	31.29	0.845	112.206	31.811	0	0	17.009	0	27.215
			1096.92	29.1	1	0	9.369	0.555	0.317	6.684	26.588	0.268	31.413	0.846	112.446	31.622	0	0	16.884	0	27.114
			1097.92	29.1	1	0	9.147	0.541	0.304	6.418	26.956	0.258	31.815	0.847	112.674	31.423	0	0	16.901	0	27.543
			1098.92	33.317	1	0	8.973	0.528	0.293	6.182	27.37	0.249	32.271	0.848	112.902	31.224	0	0	17.009	0	28.053
			1099.92	33.423	1	0	8.943	0.521	0.291	6.136	27.441	0.246	32.398	0.847	113.019	31.114	0	0	17.171	0	28.09
			1100.92	33.423	1	0	9.008	0.521	0.295	6.213	27.298	0.249	32.321	0.845	112.899	31.157	0	0	17.298	0	28.017
			1101.92	39.538	1	0	8.978	0.518	0.296	6.253	27.015	0.249	32.127	0.841	112.813	31.176	0	0	17.343	0	27.674
			1102.92	39.538	1	0	8.979	0.518	0.298	6.285	26.883	0.25	32.042	0.839	112.643	31.238	0	0	17.332	0	27.618
			1103.92	39.538	1	0	8.934	0.515	0.295	6.23	26.965	0.248	32.151	0.839	112.64	31.185	0	0	17.354	0	27.727
			1104.92	26.78	1	0	8.973	0.512	0.295	6.218	27.111	0.247	32.338	0.838	112.638	31.133	0	0	17.538	0	27.984
			1105.92	35.004	1	0	8.957	0.508	0.292	6.164	27.279	0.245	32.547	0.838	112.692	31.064	0	0	17.62	0	28.251
			1106.92	35.004	1	0	9.139	0.511	0.299	6.299	27.253	0.25	32.537	0.838	112.567	31.124	0	0	17.889	0	28.341
			1107.92	49.554	1	0	9.2	0.508	0.301	6.349	27.203	0.252	32.502	0.837	112.583	31.094	0	0	18.096	0	28.218
			1108.92	49.554	1	0	9.248	0.506	0.303	6.384	27.178	0.253	32.496	0.836	112.597	31.064	0	0	18.281	0	28.148
			1109.92	13.706	1	0	9.144	0.501	0.299	6.306	27.171	0.25	32.503	0.836	112.683	30.986	0	0	18.264	0	28.016
			1110.92	13.706	1	0	9.296	0.509	0.304	6.406	27.246	0.254	32.592	0.836	112.655	31.062	0	0	18.273	0	28.332
			1111.92	13.39	1	0	9.307	0.51	0.305	6.44	27.142	0.255	32.505	0.835	112.635	31.078	0	0	18.264	0	28.2
			1112.92	19.611	1	0	9.372	0.514	0.308	6.496	27.124	0.257	32.5	0.835	112.616	31.123	0	0	18.232	0	28.28
			1113.92	24.039	1	0	9.392	0.517	0.308	6.497	27.192	0.257	32.569	0.835	112.678	31.124	0	0	18.178	0	28.419
			1114.92	24.039	1	0	9.403	0.517	0.308	6.491	27.251	0.257	32.662	0.834	112.722	31.09	0	0	18.19	0	28.534
			1115.92	42.595	1	0	9.359	0.515	0.305	6.425	27.392	0.254	32.825	0.835	112.844	31.01	0	0	18.161	0	28.696
			1116.92	42.595	1	0	9.315	0.514	0.301	6.359	27.536	0.252	32.991	0.835	112.966	30.931	0	0	18.132	0	28.864
			1117.92	33.528	1	0	9.228	0.508	0.297	6.26	27.674	0.248	33.148	0.835	113.05	30.859	0	0	18.154	0	29.013
			1118.92	20.56	1	0	9.152	0.503	0.292	6.168	27.818	0.244	33.309	0.835	113.134	30.787	0	0	18.2	0	29.164
			1119.92	20.56	1	0	9.093	0.496	0.288	6.078	28.001	0.241	33.501	0.836	113.302	30.658	0	0	18.316	0	29.267
			1120.92	22.774	1	0	9.209	0.49	0.289	6.106	28.182	0.242	33.669	0.837	113.47	30.528	0	0	18.794	0	29.323
			1121.92	43.228	1	0	9.247	0.479	0.287	6.058	28.438	0.24	33.956	0.837	113.655	30.356	0	0	19.31	0	29.493
			1122.92	43.228	1	0	9.262	0.468	0.284	5.989	28.721	0.238	34.28	0.838	113.839	30.183	0	0	19.801	0	29.712
			1123.92	41.014	1	0	9.143	0.457	0.276	5.823	29.065	0.231	34.666	0.838	114.024	30.01	0	0	20.024	0	30.02
			1124.92	37.007	1	0	9.344	0.461	0.277	5.85	29.605	0.233	35.275	0.839	113.978	30.039	0	0	20.286	0	31.085
			1125.92	37.007	1	0	9.344	0.461	0.277	5.85	29.605	0.233	35.275	0.839	113.978	30.039	0	0	20.286	0	31.085
			1126.92	37.534	1	0	9.773	0.476	0.287	6.054	30.048	0.241	35.799	0.839	113.772	30.217	0	0	20.545	0	32.282
			1127.92	37.534	1	0	9.85	0.482	0.29	6.116	30.027	0.244	35.749	0.84	113.681	30.315	0	0	20.454	0	32.391
			1128.92	24.144	1	0	9.85	0.482	0.29	6.116	30.027	0.244	35.749	0.84	113.681	30.315	0	0	20.454	0	32.391
			1129.92	23.512	1	0	10.232	0.523	0.304	6.409	30.074	0.257	35.57	0.845	113.456	30.665	0	0	19.578	0	32.848
			1130.92	23.512	1	0	10.302	0.538	0.304	6.414	30.358	0.258	35.719	0.85	113.563	30.699	0	0	19.148	0	33.194
			1131.92	24.672	1	0	10.369	0.553	0.304	6.42	30.628	0.26	35.851	0.854	113.671	30.732	0	0	18.736	0	33.506
			1132.92	25.831	1	0	10.397	0.561	0.305	6.434	30.688	0.262	35.744	0.859	113.803	30.749	0	0	18.541	0	33.385
			1133.92	26.042	1	0	10.469	0.572	0.31	6.534	30.49	0.267	35.414	0.861	113.767	30.881	0	0	18.313	0	33.099
			1134.92	30.998	1	0	10.54	0.583	0.315	6.635	30.291	0.272	35.089	0.863	113.731	31.013	0	0	18.09	0	32.808
			1135.92	27.729	1	0	10.537	0.594	0.318	6.703	30.038	0.275	34.702	0.866	113.695	31.145	0	0	17.753	0	32.402
			1136.92	24.672	1	0	10.415	0.599	0.314	6.634	30.023	0.273	34.563	0.869	113.786	31.162	0	0	17.396	0	32.204
			1137.92	24.672	1	0	10.389	0.61	0.313	6.608	30.121	0.274	34.493	0.873	113.906	31.183	0	0	17.037	0	32.138
			1138.92	33.633	1	0	10.378	0.621	0.313	6.598	30.193	0.275	34.399	0.878	114.029	31.205	0	0	16.714	0	32.028
			1139.92	33.633	1	0	10.47	0.631	0.316	6.675	30.155	0.279	34.247	0.881	114.031	31.266	0	0	16.604	0	31.879
			1140.92	28.889	1	0	10.503	0.641	0.318	6.703	30.169	0.281	34.068	0.886	114.134	31.281	0	0	16.382	0	31.604
			1141.92	28.889	1	0	10.589	0.65	0.321	6.777	30.123	0.285	33.926	0.888	114.134	31.34	0	0	16.287	0	31.458
			1142.92	28.889	1	0	10.536	0.655	0.321	6.775	30.002	0.286	33.657	0.891	114.18	31.384	0	0	16.097	0	31.055
			1143.92	45.969	1	0	10.557	0.666	0.324	6.837	29.834	0.29	33.311	0.896	114.197	31.483	0	0	15.863	0	30.6
			1144.92	45.969	1	0	10.459	0.668	0.323	6.818	29.649	0.29	33.047	0.897	114.192	31.542	0	0	15.649	0	30.213
			1145.92	43.439	1	0	10.442	0.678	0.326	6.868	29.424	0.293	32.715	0.899	114.157	31.656	0	0	15.405	0	29.785
			1146.92	43.439	1	0	10.416	0.684	0.327	6.908	29.209	0.295	32.43	0.901	114.038	31.809	0	0	15.227	0	29.504
			1147.92	35.637	1	0	10.36	0.691	0.329	6.94	28.944	0.297	32.092	0.902	113.934	31.967	0	0	14.99	0	29.117
			1148.92	35.637	1	0	10.41	0.698	0.334	7.04	28.697	0.301	31.764	0.903	113.83	32.125	0	0	14.911	0	28.741
			1149.92	35.637	1	0	10.443	0.706	0.338	7.138	28.418	0.306	31.416	0.905	113.644	32.338	0	0	14.787	0	28.406
			1150.92	32.895	1	0	10.423	0.716	0.34	7.169	28.274	0.308	31.236	0.905	113.525	32.485	0	0	14.552	0	28.289
			1151.92	32.895	1	0	10.46	0.726	0.344	7.254	28.075	0.312	30.959	0.907	113.424	32.637	0	0	14.413	0	27.973
			1152.92	39.432	1	0	10.492	0.731	0.348	7.334	27.866	0.316	30.679	0.908	113.344	32.772	0	0	14.356	0	27.617
			1153.92	39.432	1	0	10.521	0.745	0.351	7.414	27.686	0.32	30.431	0.91	113.223	32.939	0	0	14.127	0	27.367
			1154.92	44.915	1	0	10.489	0.747	0.353	7.442	27.506	0.322	30.172	0.912	113.192	32.996	0	0	14.043	0	26.906
			1155.92	44.915	1	0	10.457	0.749	0.354	7.469	27.327	0.323	29.916	0.913	113.161	33.054	0	0	13.96	0	26.444
			1156.92	44.915	1	0	10.48	0.751	0.357	7.542	27.132	0.327	29.654	0.915	113.129	33.111	0	0	13.952	0	25.959
			1157.92	37.218	1	0	10.538	0.753	0.362	7.638	26.943	0.331	29.43	0.915	113.137	33.152	0	0	13.989	0	25.524
			1158.92	37.218	1	0	10.596	0.755	0.367	7.734	26.76	0.336	29.214	0.916	113.144	33.193	0	0	14.027	0	25.097
			1159.92	31.208	1	0	10.549	0.743	0.367	7.738	26.593	0.336	29.042	0.916	113.173	33.157	0	0	14.201	0	24.652
			1160.92	31.208	1	0	10.487	0.73	0.365	7.71	26.494	0.335	28.932	0.916	113.235	33.087	0	0	14.372	0	24.289
			1161.92	29.627	1	0	10.446	0.717	0.365	7.698	26.388	0.334	28.818	0.916	113.297	33.018	0	0	14.578	0	23.912
			1162.92	29.627	1	0	10.353	0.703	0.362	7.641	26.309	0.332	28.725	0.916	113.36	32.948	0	0	14.719	0	23.583
			1163.92	41.33	1	0	10.352	0.698	0.362	7.636	26.306	0.331	28.738	0.915	113.398	32.896	0	0	14.824	0	23.523
			1164.92	41.33	1	0	10.351	0.693	0.362	7.632	26.303	0.331	28.751	0.915	113.436	32.843	0	0	14.93	0	23.463
			1165.92	40.381	1	0	10.357	0.69	0.365	7.696	26.089	0.333	28.575	0.913	113.336	32.848	0	0	15.015	0	23.055
			1166.92	36.691	1	0	10.392	0.688	0.367	7.748	25.996	0.335	28.503	0.912	113.285	32.85	0	0	15.104	0	22.888
			1167.92	36.691	1	0	10.392	0.688	0.367	7.748	25.996	0.335	28.503	0.912	113.285	32.85	0	0	15.104	0	22.888
			1168.92	37.745	1	0	10.377	0.67	0.371	7.829	25.627	0.337	28.215	0.908	113.165	32.821	0	0	15.484	0	22.156
			1169.92	37.745	1	0	10.265	0.661	0.369	7.79	25.444	0.335	28.072	0.906	113.105	32.807	0	0	15.523	0	21.787
			1170.92	39.749	1	0	10.152	0.652	0.367	7.752	25.257	0.332	27.925	0.904	113.045	32.792	0	0	15.563	0	21.406
			1171.92	43.333	1	0	10.038	0.643	0.366	7.713	25.067	0.33	27.774	0.903	112.985	32.778	0	0	15.602	0	21.01
			1172.92	43.333	1	0	10.093	0.648	0.367	7.751	25.096	0.331	27.862	0.901	112.866	32.812	0	0	15.579	0	21.289
			1173.92	46.496	1	0	10.147	0.652	0.369	7.789	25.125	0.332	27.949	0.899	112.746	32.845	0	0	15.555	0	21.563
			1174.92	41.752	1	0	10.277	0.657	0.373	7.866	25.212	0.335	28.093	0.897	112.626	32.879	0	0	15.647	0	21.979
			1175.92	41.752	1	0	10.408	0.661	0.377	7.944	25.302	0.337	28.239	0.896	112.506	32.912	0	0	15.74	0	22.396
			1176.92	34.899	1	0	10.491	0.663	0.378	7.985	25.378	0.339	28.338	0.896	112.551	32.864	0	0	15.817	0	22.547
			1177.92	34.899	1	0	10.574	0.665	0.38	8.025	25.456	0.341	28.439	0.895	112.597	32.816	0	0	15.895	0	22.701
			1178.92	34.899	1	0	10.602	0.667	0.381	8.043	25.476	0.341	28.485	0.894	112.643	32.768	0	0	15.892	0	22.722
			1179.92	37.429	1	0	10.599	0.661	0.38	8.021	25.516	0.339	28.581	0.893	112.726	32.639	0	0	16.027	0	22.72
			1180.92	40.697	1	0	10.612	0.655	0.38	8.008	25.567	0.339	28.658	0.892	112.767	32.575	0	0	16.191	0	22.793
			1181.92	40.697	1	0	10.573	0.652	0.378	7.969	25.585	0.337	28.712	0.891	112.766	32.521	0	0	16.227	0	22.828
			1182.92	45.547	1	0	10.563	0.649	0.378	7.973	25.54	0.336	28.71	0.89	112.726	32.473	0	0	16.266	0	22.737
			1183.92	45.547	1	0	10.574	0.654	0.379	8.001	25.497	0.337	28.686	0.889	112.641	32.535	0	0	16.161	0	22.789
			1184.92	39.116	1	0	10.614	0.661	0.381	8.041	25.485	0.338	28.715	0.888	112.572	32.584	0	0	16.066	0	22.941
			1185.92	39.116	1	0	10.653	0.667	0.383	8.082	25.472	0.34	28.742	0.886	112.502	32.633	0	0	15.973	0	23.088
			1186.92	39.116	1	0	10.674	0.673	0.384	8.11	25.458	0.34	28.767	0.885	112.432	32.682	0	0	15.855	0	23.232
			1187.92	42.912	1	0	10.514	0.68	0.381	8.039	25.319	0.337	28.622	0.885	112.326	32.747	0	0	15.47	0	22.996
			1188.92	42.912	1	0	10.486	0.682	0.38	8.018	25.328	0.336	28.63	0.885	112.29	32.759	0	0	15.373	0	23.034
			1189.92	42.806	1	0	10.311	0.689	0.376	7.923	25.226	0.332	28.525	0.884	112.18	32.826	0	0	14.972	0	22.897
			1190.92	42.806	1	0	10.16	0.696	0.373	7.859	25.077	0.329	28.375	0.884	112.036	32.927	0	0	14.6	0	22.709
			1191.92	35.742	1	0	10.005	0.704	0.37	7.809	24.881	0.327	28.176	0.883	111.844	33.066	0	0	14.203	0	22.466
			1192.92	35.742	1	0	9.855	0.717	0.37	7.799	24.577	0.326	27.872	0.882	111.555	33.28	0	0	13.739	0	22.084
			1193.92	43.966	1	0	9.855	0.722	0.371	7.826	24.505	0.327	27.8	0.881	111.46	33.344	0	0	13.657	0	22.012
			1194.92	38.062	1	0	9.808	0.73	0.372	7.847	24.346	0.328	27.644	0.881	111.268	33.483	0	0	13.431	0	21.86
			1195.92	38.062	1	0	9.783	0.736	0.372	7.852	24.285	0.328	27.588	0.88	111.165	33.567	0	0	13.301	0	21.865
			1196.92	34.266	1	0	9.732	0.741	0.371	7.834	24.227	0.327	27.54	0.88	111.062	33.651	0	0	13.138	0	21.887
			1197.92	34.266	1	0	9.723	0.749	0.371	7.835	24.222	0.327	27.542	0.879	110.988	33.713	0	0	12.981	0	21.992
			1198.92	44.071	1	0	9.684	0.758	0.37	7.804	24.246	0.325	27.584	0.879	110.894	33.788	0	0	12.769	0	22.217
			1199.92	44.071	1	0	9.688	0.768	0.37	7.807	24.272	0.325	27.633	0.878	110.801	33.862	0	0	12.618	0	22.461
			1200.92	44.071	1	0	9.731	0.777	0.372	7.852	24.262	0.327	27.638	0.878	110.707	33.936	0	0	12.52	0	22.593
			1201.92	44.071	1	0	9.781	0.783	0.374	7.898	24.257	0.328	27.661	0.877	110.628	33.994	0	0	12.492	0	22.744
			1202.92	32.263	1	0	9.83	0.789	0.377	7.944	24.252	0.33	27.683	0.876	110.549	34.052	0	0	12.465	0	22.893
			1203.92	32.263	1	0	9.74	0.784	0.375	7.918	24.099	0.328	27.574	0.874	110.515	34.056	0	0	12.417	0	22.633
			1204.92	32.263	1	0	9.655	0.782	0.373	7.872	24.023	0.326	27.519	0.873	110.498	34.059	0	0	12.341	0	22.502
			1205.92	34.266	1	0	9.57	0.78	0.371	7.826	23.949	0.323	27.466	0.872	110.482	34.061	0	0	12.265	0	22.376
			1206.92	34.266	1	0	9.536	0.786	0.371	7.833	23.855	0.323	27.386	0.871	110.319	34.145	0	0	12.14	0	22.312
			1207.92	38.062	1	0	9.536	0.786	0.371	7.833	23.855	0.323	27.386	0.871	110.319	34.145	0	0	12.14	0	22.312
			1208.92	38.062	1	0	9.459	0.796	0.371	7.822	23.718	0.322	27.288	0.869	109.992	34.313	0	0	11.883	0	22.346
			1209.92	38.062	1	0	9.448	0.809	0.372	7.844	23.653	0.323	27.213	0.869	109.791	34.478	0	0	11.676	0	22.425
			1210.92	38.062	1	0	9.458	0.82	0.373	7.869	23.626	0.324	27.187	0.869	109.616	34.625	0	0	11.535	0	22.601
			1211.92	40.908	1	0	9.485	0.831	0.375	7.92	23.563	0.326	27.123	0.869	109.441	34.771	0	0	11.417	0	22.674
			1212.92	40.908	1	0	9.579	0.842	0.382	8.065	23.389	0.332	26.93	0.869	109.266	34.917	0	0	11.382	0	22.411
			1213.92	45.864	1	0	9.565	0.833	0.381	8.045	23.397	0.331	26.963	0.868	109.306	34.841	0	0	11.485	0	22.377
			1214.92	45.864	1	0	9.551	0.824	0.38	8.025	23.403	0.33	26.994	0.867	109.347	34.764	0	0	11.589	0	22.341
			1215.92	46.075	1	0	9.528	0.815	0.379	7.992	23.423	0.328	27.04	0.866	109.388	34.687	0	0	11.685	0	22.34
			1216.92	46.075	1	0	9.537	0.807	0.378	7.975	23.477	0.327	27.13	0.865	109.45	34.586	0	0	11.815	0	22.411
			1217.92	46.075	1	0	9.676	0.799	0.383	8.084	23.48	0.331	27.167	0.864	109.513	34.486	0	0	12.11	0	22.341
			1218.92	35.848	1	0	9.746	0.791	0.386	8.137	23.48	0.333	27.194	0.863	109.591	34.385	0	0	12.32	0	22.244
			1219.92	35.848	1	0	9.868	0.783	0.391	8.242	23.453	0.337	27.202	0.862	109.694	34.269	0	0	12.602	0	22.069
			1220.92	35.848	1	0	9.996	0.775	0.396	8.347	23.44	0.341	27.224	0.861	109.796	34.153	0	0	12.898	0	21.931
			1221.92	36.796	1	0	10.039	0.766	0.395	8.331	23.562	0.34	27.39	0.86	109.944	34	0	0	13.113	0	22.099
			1222.92	36.796	1	0	10.141	0.753	0.395	8.339	23.749	0.34	27.639	0.859	110.141	33.79	0	0	13.464	0	22.372
			1223.92	41.33	1	0	10.082	0.747	0.392	8.275	23.774	0.337	27.688	0.859	110.241	33.694	0	0	13.502	0	22.332
			1224.92	41.33	1	0	10.168	0.748	0.393	8.299	23.915	0.338	27.864	0.858	110.23	33.677	0	0	13.585	0	22.741
			1225.92	41.857	1	0	10.23	0.745	0.394	8.321	23.988	0.338	27.957	0.858	110.283	33.615	0	0	13.727	0	22.865
			1226.92	41.857	1	0	10.337	0.752	0.395	8.34	24.2	0.339	28.221	0.858	110.207	33.645	0	0	13.744	0	23.559
			1227.92	56.091	1	0	10.377	0.751	0.395	8.34	24.292	0.339	28.352	0.857	110.167	33.649	0	0	13.817	0	23.889
			1228.92	41.014	1	0	10.406	0.745	0.396	8.345	24.33	0.339	28.417	0.856	110.189	33.608	0	0	13.969	0	23.981
			1229.92	41.014	1	0	10.538	0.751	0.399	8.407	24.472	0.341	28.576	0.856	110.213	33.593	0	0	14.032	0	24.326
			1230.92	39.221	1	0	10.671	0.757	0.401	8.469	24.615	0.344	28.736	0.857	110.237	33.579	0	0	14.095	0	24.67
			1231.92	41.541	1	0	10.861	0.767	0.408	8.614	24.658	0.35	28.762	0.857	110.247	33.581	0	0	14.164	0	24.721
			1232.92	48.605	1	0	11.007	0.772	0.413	8.703	24.747	0.354	28.82	0.859	110.376	33.536	0	0	14.255	0	24.766
			1233.92	48.605	1	0	10.995	0.77	0.412	8.686	24.764	0.353	28.847	0.858	110.39	33.507	0	0	14.271	0	24.782
			1234.92	48.5	1	0	11.046	0.764	0.411	8.681	24.878	0.353	28.961	0.859	110.525	33.43	0	0	14.453	0	24.921
			1235.92	48.5	1	0	11.099	0.758	0.411	8.676	24.995	0.354	29.077	0.86	110.659	33.354	0	0	14.639	0	25.065
			1236.92	31.841	1	0	11.08	0.752	0.409	8.632	25.062	0.352	29.141	0.86	110.793	33.277	0	0	14.734	0	25.084
			1237.92	31.841	1	0	11.063	0.744	0.407	8.582	25.149	0.35	29.233	0.86	110.995	33.159	0	0	14.863	0	25.097
			1238.92	31.841	1	0	11.046	0.737	0.404	8.532	25.235	0.348	29.324	0.861	111.196	33.042	0	0	14.995	0	25.108
			1239.92	41.646	1	0	11.092	0.74	0.405	8.547	25.307	0.349	29.402	0.861	111.239	33.037	0	0	14.985	0	25.273
			1240.92	41.646	1	0	11.146	0.75	0.406	8.573	25.379	0.35	29.469	0.861	111.299	33.047	0	0	14.869	0	25.427
			1241.92	40.908	1	0	11.146	0.75	0.406	8.573	25.379	0.35	29.469	0.861	111.299	33.047	0	0	14.869	0	25.427
			1242.92	40.908	1	0	11.08	0.755	0.405	8.546	25.325	0.349	29.396	0.862	111.316	33.061	0	0	14.666	0	25.278
			1243.92	55.142	1	0	10.868	0.774	0.399	8.411	25.287	0.344	29.313	0.863	111.196	33.222	0	0	14.044	0	25.349
			1244.92	55.142	1	0	10.823	0.786	0.398	8.4	25.248	0.344	29.238	0.864	111.06	33.368	0	0	13.762	0	25.417
			1245.92	67.794	1	0	10.79	0.799	0.398	8.4	25.202	0.344	29.156	0.864	110.923	33.514	0	0	13.505	0	25.467
			1246.92	67.794	1	0	10.781	0.811	0.399	8.427	25.126	0.346	29.037	0.865	110.765	33.685	0	0	13.294	0	25.474
			1247.92	35.109	1	0	10.781	0.811	0.399	8.427	25.126	0.346	29.037	0.865	110.765	33.685	0	0	13.294	0	25.474
			1248.92	35.109	1	0	10.702	0.835	0.398	8.388	25.113	0.345	28.948	0.868	110.448	34.025	0	0	12.818	0	25.826
			1249.92	35.109	1	0	10.598	0.845	0.393	8.289	25.184	0.341	28.989	0.869	110.283	34.188	0	0	12.549	0	26.19
			1250.92	29.311	1	0	10.498	0.854	0.388	8.191	25.266	0.338	29.041	0.87	110.117	34.351	0	0	12.291	0	26.578
			1251.92	29.311	1	0	10.562	0.864	0.391	8.244	25.277	0.34	29.026	0.871	109.952	34.514	0	0	12.23	0	26.806
			1252.92	29.311	1	0	10.711	0.871	0.398	8.387	25.21	0.347	28.909	0.872	109.822	34.639	0	0	12.301	0	26.74
			1253.92	43.544	1	0	10.861	0.878	0.404	8.53	25.15	0.353	28.802	0.873	109.693	34.764	0	0	12.373	0	26.693
			1254.92	43.544	1	0	10.935	0.873	0.408	8.607	25.084	0.357	28.702	0.874	109.729	34.747	0	0	12.522	0	26.44
			1255.92	43.544	1	0	10.923	0.87	0.407	8.584	25.117	0.356	28.737	0.874	109.717	34.74	0	0	12.56	0	26.518
			1256.92	37.745	1	0	10.918	0.864	0.407	8.582	25.1	0.356	28.674	0.875	109.8	34.713	0	0	12.636	0	26.333
			1257.92	37.745	1	0	10.914	0.86	0.406	8.573	25.109	0.356	28.659	0.876	109.836	34.697	0	0	12.698	0	26.279
			1258.92	39.221	1	0	11.091	0.879	0.412	8.689	25.216	0.361	28.744	0.877	109.865	34.712	0	0	12.615	0	26.466
			1259.92	39.221	1	0	11.272	0.891	0.421	8.877	25.104	0.37	28.567	0.879	109.882	34.736	0	0	12.657	0	26.066
			1260.92	39.221	1	0	11.454	0.902	0.43	9.066	25	0.378	28.401	0.88	109.898	34.759	0	0	12.698	0	25.687
			1261.92	45.653	1	0	11.28	0.882	0.42	8.868	25.133	0.37	28.526	0.881	110.051	34.657	0	0	12.786	0	25.85
			1262.92	45.653	1	0	11.148	0.87	0.414	8.724	25.222	0.365	28.605	0.882	110.079	34.637	0	0	12.817	0	26.026
			1263.92	45.653	1	0	11.163	0.86	0.413	8.703	25.297	0.364	28.677	0.882	110.181	34.561	0	0	12.985	0	26.084
			1264.92	33.739	1	0	11.224	0.857	0.414	8.738	25.331	0.365	28.705	0.882	110.158	34.568	0	0	13.095	0	26.168
			1265.92	33.739	1	0	11.273	0.864	0.417	8.795	25.291	0.368	28.662	0.882	110.031	34.651	0	0	13.042	0	26.196
			1266.92	39.854	1	0	11.393	0.852	0.418	8.819	25.464	0.369	28.831	0.883	110.111	34.582	0	0	13.374	0	26.495
			1267.92	53.244	1	0	11.516	0.859	0.423	8.917	25.469	0.373	28.837	0.883	109.983	34.666	0	0	13.407	0	26.641
			1268.92	53.244	1	0	11.635	0.853	0.426	8.996	25.496	0.376	28.9	0.882	109.893	34.698	0	0	13.648	0	26.855
			1269.92	53.244	1	0	11.66	0.848	0.427	9.005	25.515	0.377	28.916	0.882	109.916	34.673	0	0	13.744	0	26.853
			1270.92	39.432	1	0	11.598	0.837	0.424	8.942	25.535	0.374	28.946	0.882	109.961	34.62	0	0	13.85	0	26.851
			1271.92	39.432	1	0	11.535	0.826	0.421	8.878	25.554	0.371	28.973	0.882	110.007	34.567	0	0	13.957	0	26.842
			1272.92	39.432	1	0	11.545	0.816	0.42	8.854	25.621	0.37	29.058	0.882	110.052	34.514	0	0	14.156	0	26.962
			1273.92	60.835	1	0	11.533	0.808	0.418	8.824	25.662	0.369	29.115	0.881	110.031	34.5	0	0	14.28	0	27.08
			1274.92	84.347	1	0	11.506	0.802	0.416	8.785	25.704	0.367	29.169	0.881	110.076	34.452	0	0	14.35	0	27.128
			1275.92	84.347	1	0	11.496	0.796	0.415	8.754	25.758	0.366	29.239	0.881	110.122	34.404	0	0	14.442	0	27.213
			1276.92	37.113	1	0	11.486	0.79	0.413	8.723	25.812	0.364	29.309	0.881	110.167	34.356	0	0	14.535	0	27.297
			1277.92	37.113	1	0	11.403	0.784	0.41	8.649	25.83	0.361	29.333	0.881	110.213	34.308	0	0	14.536	0	27.277
			1278.92	40.381	1	0	11.359	0.78	0.408	8.617	25.816	0.359	29.338	0.88	110.223	34.27	0	0	14.557	0	27.227
			1279.92	40.381	1	0	11.315	0.776	0.407	8.584	25.801	0.358	29.342	0.879	110.232	34.231	0	0	14.577	0	27.176
			1280.92	38.483	1	0	11.351	0.773	0.409	8.622	25.762	0.359	29.328	0.878	110.179	34.207	0	0	14.685	0	27.109
			1281.92	38.483	1	0	11.351	0.773	0.409	8.622	25.762	0.359	29.328	0.878	110.179	34.207	0	0	14.685	0	27.109
			1282.92	43.017	1	0	11.348	0.771	0.412	8.695	25.534	0.361	29.183	0.875	109.952	34.26	0	0	14.72	0	26.874
			1283.92	43.017	1	0	11.348	0.771	0.412	8.695	25.534	0.361	29.183	0.875	109.952	34.26	0	0	14.72	0	26.874
			1284.92	34.055	1	0	11.338	0.769	0.415	8.752	25.34	0.361	29.086	0.871	109.827	34.287	0	0	14.735	0	26.702
			1285.92	34.055	1	0	11.433	0.768	0.42	8.855	25.253	0.365	29.037	0.87	109.834	34.267	0	0	14.89	0	26.56
			1286.92	34.055	1	0	11.501	0.766	0.423	8.924	25.203	0.367	29.025	0.868	109.841	34.248	0	0	15.011	0	26.501
			1287.92	33.317	1	0	11.651	0.767	0.431	9.086	25.077	0.373	28.938	0.867	109.856	34.217	0	0	15.195	0	26.248
			1288.92	33.317	1	0	11.575	0.744	0.432	9.106	24.797	0.373	28.713	0.864	109.825	34.164	0	0	15.56	0	25.667
			1289.92	34.582	1	0	11.337	0.721	0.425	8.971	24.589	0.366	28.594	0.86	109.793	34.111	0	0	15.725	0	25.325
			1290.92	34.582	1	0	11.093	0.698	0.419	8.836	24.361	0.359	28.456	0.856	109.762	34.059	0	0	15.893	0	24.931
			1291.92	34.582	1	0	11.313	0.72	0.427	9.012	24.425	0.366	28.504	0.857	109.647	34.143	0	0	15.714	0	25.169
			1292.92	40.803	1	0	11.529	0.742	0.435	9.188	24.474	0.373	28.537	0.858	109.532	34.227	0	0	15.539	0	25.366
			1293.92	40.803	1	0	11.725	0.762	0.443	9.349	24.516	0.38	28.559	0.858	109.474	34.277	0	0	15.389	0	25.478
			1294.92	36.586	1	0	11.919	0.782	0.451	9.51	24.547	0.387	28.57	0.859	109.417	34.327	0	0	15.241	0	25.562
			1295.92	36.586	1	0	11.921	0.779	0.449	9.465	24.663	0.386	28.668	0.86	109.515	34.288	0	0	15.296	0	25.727
			1296.92	43.65	1	0	11.988	0.791	0.454	9.572	24.554	0.39	28.57	0.859	109.364	34.38	0	0	15.147	0	25.639
			1297.92	60.308	1	0	12.034	0.787	0.454	9.577	24.622	0.39	28.637	0.86	109.513	34.311	0	0	15.299	0	25.685
			1298.92	60.308	1	0	12.116	0.791	0.457	9.646	24.622	0.393	28.641	0.86	109.589	34.27	0	0	15.322	0	25.615
			1299.92	54.826	1	0	12.159	0.786	0.457	9.649	24.69	0.393	28.71	0.86	109.731	34.204	0	0	15.472	0	25.669
			1300.92	54.826	1	0	12.171	0.785	0.457	9.636	24.747	0.393	28.775	0.86	109.84	34.151	0	0	15.494	0	25.729
			1301.92	49.765	1	0	12.183	0.785	0.456	9.623	24.804	0.392	28.84	0.86	109.949	34.097	0	0	15.517	0	25.788
			1302.92	63.787	1	0	12.195	0.785	0.456	9.61	24.861	0.392	28.906	0.86	110.058	34.044	0	0	15.539	0	25.848
			1303.92	63.787	1	0	12.244	0.791	0.457	9.647	24.878	0.394	28.901	0.861	110.097	34.049	0	0	15.486	0	25.834
			1304.92	64.104	1	0	12.292	0.797	0.459	9.685	24.895	0.396	28.894	0.862	110.137	34.053	0	0	15.433	0	25.819
			1305.92	64.104	1	0	12.423	0.798	0.463	9.777	24.926	0.399	28.932	0.862	110.189	34.02	0	0	15.56	0	25.845
			1306.92	63.471	1	0	12.493	0.804	0.466	9.827	24.953	0.402	28.937	0.862	110.23	34.025	0	0	15.53	0	25.856
			1307.92	63.471	1	0	12.81	0.804	0.48	10.122	24.839	0.414	28.796	0.863	110.306	33.993	0	0	15.932	0	25.47
			1308.92	64.526	1	0	12.922	0.804	0.483	10.188	24.896	0.417	28.852	0.863	110.4	33.948	0	0	16.063	0	25.521
			1309.92	64.526	1	0	13.2	0.804	0.495	10.444	24.807	0.427	28.733	0.863	110.503	33.905	0	0	16.426	0	25.166
			1310.92	40.592	1	0	13.443	0.799	0.501	10.571	24.95	0.433	28.894	0.863	110.625	33.845	0	0	16.823	0	25.447
			1311.92	45.653	1	0	13.616	0.795	0.504	10.626	25.128	0.435	29.095	0.864	110.748	33.785	0	0	17.134	0	25.814
			1312.92	48.605	1	0	13.707	0.791	0.504	10.634	25.27	0.436	29.233	0.864	110.94	33.706	0	0	17.331	0	25.999
			1313.92	48.605	1	0	13.616	0.788	0.499	10.522	25.361	0.432	29.296	0.866	111.081	33.651	0	0	17.269	0	26.05
			1314.92	48.605	1	0	13.526	0.786	0.493	10.411	25.455	0.428	29.362	0.867	111.223	33.596	0	0	17.208	0	26.107
			1315.92	32.052	1	0	13.418	0.785	0.489	10.321	25.473	0.425	29.353	0.868	111.225	33.605	0	0	17.084	0	26.105
			1316.92	32.052	1	0	13.312	0.785	0.485	10.23	25.494	0.421	29.348	0.869	111.227	33.615	0	0	16.961	0	26.109
			1317.92	32.052	1	0	13.245	0.784	0.482	10.173	25.507	0.419	29.336	0.869	111.23	33.625	0	0	16.889	0	26.1
			1318.92	39.116	1	0	13.04	0.782	0.474	10.001	25.537	0.413	29.34	0.87	111.211	33.634	0	0	16.675	0	26.129
			1319.92	39.116	1	0	12.84	0.78	0.466	9.83	25.579	0.406	29.355	0.871	111.191	33.644	0	0	16.465	0	26.186
			1320.92	42.068	1	0	12.306	0.775	0.446	9.413	25.589	0.39	29.291	0.874	111.153	33.663	0	0	15.87	0	26.079
			1321.92	50.292	1	0	12.167	0.77	0.445	9.382	25.371	0.387	29.131	0.871	111.007	33.735	0	0	15.805	0	25.848
			1322.92	79.181	1	0	12.167	0.77	0.445	9.382	25.371	0.387	29.131	0.871	111.007	33.735	0	0	15.805	0	25.848
			1323.92	79.181	1	0	11.886	0.759	0.441	9.312	24.943	0.382	28.819	0.865	110.714	33.879	0	0	15.668	0	25.395
			1324.92	55.669	1	0	11.717	0.753	0.438	9.251	24.734	0.378	28.667	0.863	110.568	33.951	0	0	15.56	0	25.174
			1325.92	44.809	1	0	11.742	0.763	0.443	9.35	24.549	0.381	28.522	0.861	110.39	34.047	0	0	15.395	0	24.986
			1326.92	44.809	1	0	11.729	0.772	0.446	9.416	24.375	0.383	28.391	0.859	110.213	34.143	0	0	15.184	0	24.828
			1327.92	43.65	1	0	11.642	0.784	0.446	9.403	24.253	0.382	28.3	0.857	109.865	34.315	0	0	14.857	0	24.896
			1328.92	43.65	1	0	11.558	0.795	0.445	9.39	24.138	0.381	28.216	0.855	109.517	34.488	0	0	14.544	0	24.979
			1329.92	41.225	1	0	11.51	0.806	0.445	9.399	24.04	0.38	28.154	0.854	109.17	34.661	0	0	14.283	0	25.112
			1330.92	41.225	1	0	11.59	0.817	0.451	9.518	23.93	0.385	28.07	0.853	108.822	34.833	0	0	14.187	0	25.191
			1331.92	41.225	1	0	11.71	0.827	0.458	9.667	23.826	0.39	27.986	0.851	108.539	34.961	0	0	14.159	0	25.189
			1332.92	38.062	1	0	11.83	0.837	0.465	9.816	23.725	0.396	27.903	0.85	108.256	35.088	0	0	14.13	0	25.189
			1333.92	38.062	1	0	11.936	0.838	0.47	9.918	23.693	0.399	27.924	0.848	108.112	35.116	0	0	14.247	0	25.29
			1334.92	32.895	1	0	11.995	0.838	0.473	9.982	23.658	0.401	27.939	0.847	107.968	35.145	0	0	14.307	0	25.375
			1335.92	32.895	1	0	11.977	0.842	0.473	9.975	23.645	0.4	27.94	0.846	107.888	35.174	0	0	14.228	0	25.421
			1336.92	58.727	1	0	11.998	0.843	0.475	10.017	23.59	0.401	27.914	0.845	107.772	35.211	0	0	14.23	0	25.421
			1337.92	58.727	1	0	11.794	0.852	0.465	9.811	23.695	0.392	28.098	0.843	107.532	35.327	0	0	13.837	0	26.045
			1338.92	58.727	1	0	11.781	0.856	0.465	9.808	23.684	0.392	28.083	0.843	107.489	35.36	0	0	13.764	0	26.058
			1339.92	55.458	1	0	11.64	0.862	0.456	9.622	23.866	0.384	28.335	0.842	107.347	35.434	0	0	13.498	0	26.772
			1340.92	55.458	1	0	11.587	0.872	0.454	9.588	23.861	0.383	28.345	0.842	107.187	35.525	0	0	13.283	0	26.932
			1341.92	55.458	1	0	11.579	0.884	0.456	9.613	23.803	0.383	28.294	0.841	107.011	35.638	0	0	13.095	0	26.979
			1342.92	46.707	1	0	11.571	0.896	0.457	9.638	23.745	0.384	28.242	0.841	106.834	35.752	0	0	12.913	0	27.026
			1343.92	46.707	1	0	11.657	0.907	0.462	9.749	23.668	0.388	28.169	0.84	106.706	35.843	0	0	12.857	0	26.984
			1344.92	49.87	1	0	11.742	0.917	0.467	9.86	23.591	0.392	28.095	0.84	106.579	35.933	0	0	12.802	0	26.941
			1345.92	49.87	1	0	11.765	0.925	0.47	9.914	23.52	0.394	28.032	0.839	106.476	35.989	0	0	12.724	0	26.868
			1346.92	54.404	1	0	11.888	0.934	0.477	10.059	23.439	0.4	27.944	0.839	106.407	36.033	0	0	12.726	0	26.71
			1347.92	54.404	1	0	12.104	0.945	0.487	10.282	23.362	0.409	27.849	0.839	106.377	36.059	0	0	12.805	0	26.5
			1348.92	54.404	1	0	12.166	0.953	0.492	10.371	23.293	0.412	27.775	0.839	106.282	36.131	0	0	12.768	0	26.426
			1349.92	48.816	1	0	12.194	0.962	0.494	10.422	23.248	0.414	27.722	0.839	106.227	36.186	0	0	12.678	0	26.371
			1350.92	48.816	1	0	12.28	0.971	0.498	10.507	23.234	0.418	27.705	0.839	106.172	36.241	0	0	12.649	0	26.402
			1351.92	48.5	1	0	12.365	0.98	0.502	10.592	23.22	0.421	27.687	0.839	106.117	36.296	0	0	12.619	0	26.43
			1352.92	48.5	1	0	12.293	0.98	0.498	10.505	23.278	0.418	27.745	0.839	106.131	36.282	0	0	12.549	0	26.547
			1353.92	48.5	1	0	12.124	0.979	0.491	10.363	23.271	0.413	27.704	0.84	106.143	36.304	0	0	12.382	0	26.485
			1354.92	50.397	1	0	11.959	0.979	0.484	10.221	23.273	0.407	27.673	0.841	106.155	36.325	0	0	12.22	0	26.446
			1355.92	50.397	1	0	11.88	0.978	0.48	10.134	23.317	0.405	27.686	0.842	106.167	36.347	0	0	12.146	0	26.516
			1356.92	48.71	1	0	11.802	0.978	0.476	10.046	23.364	0.402	27.702	0.843	106.179	36.368	0	0	12.072	0	26.592
			1357.92	48.71	1	0	11.785	0.974	0.475	10.013	23.404	0.401	27.711	0.845	106.153	36.39	0	0	12.1	0	26.659
			1358.92	60.835	1	0	11.824	0.971	0.476	10.037	23.42	0.403	27.681	0.846	106.246	36.364	0	0	12.178	0	26.548
			1359.92	60.835	1	0	11.883	0.968	0.478	10.08	23.431	0.405	27.645	0.848	106.34	36.337	0	0	12.277	0	26.422
			1360.92	63.049	1	0	12.006	0.967	0.482	10.164	23.477	0.41	27.589	0.851	106.618	36.251	0	0	12.412	0	26.141
			1361.92	63.049	1	0	12.062	0.971	0.483	10.195	23.519	0.412	27.582	0.853	106.738	36.236	0	0	12.426	0	26.092
			1362.92	63.049	1	0	12.062	0.971	0.483	10.195	23.519	0.412	27.582	0.853	106.738	36.236	0	0	12.426	0	26.092
			1363.92	45.653	1	0	12.277	0.973	0.492	10.372	23.534	0.422	27.433	0.858	107.134	36.102	0	0	12.624	0	25.486
			1364.92	45.653	1	0	12.43	0.971	0.497	10.484	23.569	0.428	27.371	0.861	107.409	35.982	0	0	12.802	0	25.127
			1365.92	45.653	1	0	12.564	0.969	0.501	10.562	23.646	0.433	27.365	0.864	107.685	35.862	0	0	12.961	0	24.908
			1366.92	45.653	1	0	12.705	0.967	0.504	10.641	23.73	0.437	27.381	0.867	107.937	35.733	0	0	13.139	0	24.727
			1367.92	37.429	1	0	12.739	0.963	0.503	10.617	23.843	0.437	27.436	0.869	108.182	35.642	0	0	13.224	0	24.716
			1368.92	37.429	1	0	12.774	0.96	0.502	10.592	23.958	0.438	27.492	0.871	108.426	35.55	0	0	13.309	0	24.706
			1369.92	42.384	1	0	12.792	0.956	0.5	10.555	24.07	0.437	27.542	0.874	108.671	35.459	0	0	13.378	0	24.681
			1370.92	42.384	1	0	12.765	0.953	0.497	10.488	24.167	0.436	27.579	0.876	108.915	35.368	0	0	13.4	0	24.622
			1371.92	50.397	1	0	12.752	0.947	0.494	10.432	24.262	0.435	27.61	0.879	109.177	35.253	0	0	13.466	0	24.511
			1372.92	50.397	1	0	12.789	0.943	0.493	10.409	24.382	0.435	27.653	0.882	109.39	35.176	0	0	13.556	0	24.49
			1373.92	53.139	1	0	12.725	0.94	0.488	10.305	24.499	0.432	27.683	0.885	109.604	35.1	0	0	13.54	0	24.437
			1374.92	53.139	1	0	12.662	0.936	0.484	10.201	24.62	0.43	27.713	0.888	109.817	35.023	0	0	13.524	0	24.385
			1375.92	59.148	1	0	12.595	0.936	0.48	10.125	24.673	0.427	27.73	0.89	109.891	35.014	0	0	13.46	0	24.414
			1376.92	59.148	1	0	12.451	0.933	0.473	9.97	24.766	0.422	27.739	0.893	110.037	34.989	0	0	13.338	0	24.397
			1377.92	69.586	1	0	12.136	0.926	0.459	9.681	24.845	0.412	27.683	0.898	110.189	34.975	0	0	13.109	0	24.25
			1378.92	65.685	1	0	12.007	0.922	0.454	9.582	24.83	0.408	27.646	0.898	110.172	34.998	0	0	13.025	0	24.208
			1379.92	65.685	1	0	11.995	0.916	0.453	9.547	24.886	0.408	27.636	0.9	110.239	35.003	0	0	13.094	0	24.204
			1380.92	60.414	1	0	12.025	0.914	0.453	9.561	24.907	0.409	27.608	0.902	110.328	34.984	0	0	13.16	0	24.108
			1381.92	60.414	1	0	12.033	0.906	0.452	9.531	24.988	0.409	27.625	0.905	110.348	35.016	0	0	13.282	0	24.228
			1382.92	44.809	1	0	12.083	0.902	0.453	9.549	25.037	0.41	27.628	0.906	110.39	35.026	0	0	13.402	0	24.261
			1383.92	44.809	1	0	12.225	0.899	0.456	9.618	25.145	0.413	27.723	0.907	110.486	34.972	0	0	13.597	0	24.411
			1384.92	44.809	1	0	12.375	0.895	0.459	9.679	25.286	0.416	27.859	0.908	110.532	34.946	0	0	13.828	0	24.712
			1385.92	40.381	1	0	12.456	0.891	0.46	9.706	25.372	0.418	27.932	0.908	110.578	34.92	0	0	13.983	0	24.857
			1386.92	40.381	1	0	12.629	0.887	0.465	9.813	25.436	0.423	27.986	0.909	110.589	34.886	0	0	14.246	0	24.939
			1387.92	45.231	1	0	12.65	0.887	0.465	9.804	25.5	0.423	28.016	0.91	110.731	34.829	0	0	14.267	0	24.911
			1388.92	45.231	1	0	12.709	0.886	0.466	9.827	25.56	0.424	28.046	0.911	110.827	34.783	0	0	14.341	0	24.905
			1389.92	45.231	1	0	12.698	0.886	0.464	9.791	25.631	0.424	28.084	0.913	110.923	34.737	0	0	14.336	0	24.916
			1390.92	39.116	1	0	12.643	0.884	0.46	9.711	25.726	0.421	28.147	0.914	111.084	34.678	0	0	14.306	0	24.97
			1391.92	39.116	1	0	12.518	0.876	0.455	9.591	25.776	0.416	28.165	0.915	111.153	34.651	0	0	14.285	0	24.984
			1392.92	33.001	1	0	12.393	0.869	0.449	9.47	25.828	0.411	28.185	0.916	111.223	34.625	0	0	14.263	0	25.001
			1393.92	33.001	1	0	12.246	0.861	0.441	9.307	25.953	0.405	28.273	0.918	111.292	34.598	0	0	14.215	0	25.184
			1394.92	40.276	1	0	11.963	0.844	0.427	9	26.184	0.392	28.512	0.918	111.427	34.486	0	0	14.168	0	25.592
			1395.93	40.276	1	0	11.818	0.822	0.421	8.887	26.142	0.386	28.545	0.916	111.369	34.488	0	0	14.379	0	25.718
			1396.92	48.5	1	0	11.818	0.822	0.421	8.887	26.142	0.386	28.545	0.916	111.369	34.488	0	0	14.379	0	25.718
			1397.92	48.5	1	0	11.829	0.816	0.426	8.994	25.842	0.389	28.313	0.913	111.177	34.603	0	0	14.488	0	25.375
			1398.93	46.496	1	0	11.928	0.808	0.434	9.15	25.596	0.394	28.201	0.908	110.808	34.757	0	0	14.763	0	25.389
			1399.93	46.496	1	0	12.002	0.811	0.437	9.23	25.54	0.396	28.205	0.906	110.635	34.833	0	0	14.796	0	25.526
			1400.93	53.771	1	0	12.123	0.814	0.443	9.339	25.504	0.4	28.227	0.904	110.462	34.91	0	0	14.886	0	25.705
			1401.92	53.771	1	0	12.123	0.814	0.443	9.339	25.504	0.4	28.227	0.904	110.462	34.91	0	0	14.886	0	25.705
			1402.93	53.771	1	0	12.2	0.819	0.447	9.44	25.401	0.402	28.241	0.899	110.165	35.025	0	0	14.899	0	25.929
			1403.93	47.762	1	0	12.155	0.82	0.447	9.432	25.33	0.401	28.231	0.897	110.04	35.064	0	0	14.822	0	25.969
			1404.93	41.119	1	0	12.058	0.821	0.446	9.409	25.192	0.399	28.146	0.895	109.868	35.133	0	0	14.692	0	25.884
			1405.93	41.119	1	0	12.028	0.821	0.447	9.425	25.086	0.399	28.092	0.893	109.695	35.203	0	0	14.644	0	25.873
			1406.93	41.119	1	0	11.998	0.822	0.448	9.442	24.981	0.399	28.038	0.891	109.522	35.272	0	0	14.597	0	25.862
			1407.93	45.126	1	0	12.058	0.826	0.45	9.497	24.97	0.4	28.069	0.89	109.431	35.311	0	0	14.592	0	25.994
			1408.93	19.611	1	0	12.118	0.831	0.453	9.552	24.959	0.402	28.1	0.888	109.34	35.349	0	0	14.587	0	26.125
			1409.93	32.79	1	0	12.172	0.837	0.455	9.596	24.971	0.403	28.147	0.887	109.287	35.368	0	0	14.546	0	26.261
			1410.93	76.44	1	0	12.173	0.842	0.454	9.588	25.003	0.403	28.183	0.887	109.248	35.397	0	0	14.464	0	26.387
			1411.93	76.44	1	0	12.266	0.847	0.458	9.669	24.993	0.406	28.221	0.886	109.208	35.402	0	0	14.475	0	26.475
			1412.93	56.513	1	0	12.305	0.852	0.46	9.7	25.004	0.407	28.248	0.885	109.182	35.416	0	0	14.444	0	26.555
			1413.93	56.513	1	0	12.351	0.855	0.461	9.724	25.042	0.408	28.262	0.886	109.197	35.413	0	0	14.45	0	26.579
			1414.93	56.723	1	0	12.401	0.858	0.463	9.76	25.055	0.41	28.265	0.886	109.222	35.397	0	0	14.461	0	26.553
			1415.93	56.723	1	0	12.451	0.86	0.464	9.797	25.067	0.412	28.268	0.887	109.248	35.381	0	0	14.471	0	26.527
			1416.93	56.723	1	0	12.355	0.863	0.461	9.715	25.087	0.408	28.304	0.886	109.263	35.387	0	0	14.323	0	26.619
			1417.93	44.071	1	0	12.35	0.865	0.46	9.701	25.12	0.408	28.314	0.887	109.276	35.385	0	0	14.276	0	26.636
			1418.93	44.071	1	0	12.233	0.865	0.456	9.618	25.094	0.405	28.279	0.887	109.329	35.379	0	0	14.147	0	26.542
			1419.93	41.646	1	0	12.16	0.864	0.454	9.575	25.058	0.403	28.233	0.888	109.383	35.372	0	0	14.071	0	26.421
			1420.93	41.646	1	0	12.13	0.865	0.454	9.574	25	0.403	28.156	0.888	109.373	35.379	0	0	14.018	0	26.248
			1421.93	41.646	1	0	12.117	0.866	0.454	9.584	24.95	0.404	28.088	0.888	109.364	35.385	0	0	13.986	0	26.094
			1422.93	41.225	1	0	12.104	0.867	0.455	9.593	24.901	0.404	28.02	0.889	109.355	35.392	0	0	13.954	0	25.94
			1423.93	41.225	1	0	12.1	0.869	0.456	9.612	24.847	0.405	27.974	0.888	109.294	35.411	0	0	13.925	0	25.86
			1424.93	46.813	1	0	12.189	0.885	0.463	9.765	24.666	0.411	27.765	0.888	109.064	35.61	0	0	13.778	0	25.661
			1425.93	46.813	1	0	12.102	0.901	0.464	9.785	24.469	0.412	27.546	0.888	108.829	35.824	0	0	13.43	0	25.452
			1426.93	53.033	1	0	11.887	0.906	0.451	9.515	24.729	0.402	27.761	0.891	108.92	35.809	0	0	13.121	0	25.948
			1427.93	53.033	1	0	11.659	0.911	0.438	9.232	25.006	0.391	27.991	0.893	109.011	35.795	0	0	12.801	0	26.47
			1428.93	52.19	1	0	11.505	0.916	0.43	9.082	25.09	0.386	28.017	0.896	109.103	35.781	0	0	12.564	0	26.498
			1429.93	52.19	1	0	11.356	0.921	0.423	8.932	25.19	0.38	28.057	0.898	109.194	35.766	0	0	12.336	0	26.56
			1430.93	52.19	1	0	11.188	0.917	0.417	8.797	25.193	0.375	28.014	0.899	109.22	35.776	0	0	12.198	0	26.481
			1431.93	46.285	1	0	11.141	0.914	0.415	8.757	25.194	0.374	27.965	0.901	109.247	35.786	0	0	12.192	0	26.387
			1432.93	46.285	1	0	11.094	0.91	0.413	8.718	25.196	0.373	27.916	0.903	109.273	35.795	0	0	12.187	0	26.292
			1433.93	41.014	1	0	11.177	0.901	0.418	8.819	25.076	0.377	27.775	0.903	109.405	35.702	0	0	12.406	0	25.809
			1434.93	41.014	1	0	11.263	0.892	0.423	8.921	24.964	0.382	27.644	0.903	109.537	35.608	0	0	12.633	0	25.345
			1435.93	41.014	1	0	11.313	0.883	0.423	8.921	25.058	0.382	27.737	0.903	109.717	35.483	0	0	12.816	0	25.376
			1436.93	42.595	1	0	11.365	0.874	0.423	8.921	25.155	0.382	27.832	0.904	109.896	35.359	0	0	13.004	0	25.413
			1437.93	42.595	1	0	11.418	0.865	0.423	8.921	25.255	0.382	27.93	0.904	110.076	35.234	0	0	13.199	0	25.455
			1438.93	42.595	1	0	11.558	0.869	0.424	8.937	25.525	0.384	28.14	0.907	110.426	35.064	0	0	13.293	0	25.66
			1439.93	35.848	1	0	11.557	0.881	0.423	8.914	25.613	0.384	28.171	0.909	110.558	35.037	0	0	13.119	0	25.667
			1440.93	35.848	1	0	11.599	0.892	0.423	8.915	25.726	0.385	28.227	0.911	110.69	35.011	0	0	12.997	0	25.73
			1441.93	34.055	1	0	11.592	0.904	0.421	8.874	25.852	0.384	28.294	0.914	110.822	34.984	0	0	12.824	0	25.82
			1442.93	34.055	1	0	11.586	0.915	0.419	8.833	25.979	0.384	28.361	0.916	110.954	34.958	0	0	12.656	0	25.909
			1443.93	34.055	1	0	11.441	0.905	0.413	8.718	25.974	0.379	28.338	0.917	111.052	34.91	0	0	12.641	0	25.794
			1444.93	36.375	1	0	11.297	0.895	0.408	8.603	25.97	0.374	28.315	0.917	111.151	34.862	0	0	12.626	0	25.678
			1445.93	50.819	1	0	11.106	0.884	0.401	8.459	25.945	0.368	28.272	0.918	111.249	34.814	0	0	12.558	0	25.512
			1446.93	50.819	1	0	10.957	0.874	0.396	8.355	25.895	0.364	28.205	0.918	111.347	34.766	0	0	12.535	0	25.288
			1447.93	59.254	1	0	10.898	0.87	0.395	8.323	25.847	0.362	28.162	0.918	111.364	34.754	0	0	12.528	0	25.172
			1448.93	59.254	1	0	10.898	0.868	0.395	8.326	25.834	0.362	28.16	0.917	111.34	34.752	0	0	12.548	0	25.167
			1449.93	41.646	1	0	10.94	0.867	0.397	8.366	25.805	0.364	28.145	0.917	111.316	34.749	0	0	12.617	0	25.127
			1450.93	41.646	1	0	10.983	0.866	0.399	8.407	25.777	0.365	28.13	0.916	111.292	34.747	0	0	12.687	0	25.091
			1451.93	41.646	1	0	11.011	0.864	0.4	8.437	25.749	0.366	28.116	0.916	111.268	34.745	0	0	12.741	0	25.055
			1452.93	41.646	1	0	11.019	0.864	0.399	8.424	25.807	0.366	28.186	0.916	111.263	34.742	0	0	12.753	0	25.221
			1453.93	43.333	1	0	11.04	0.864	0.4	8.431	25.835	0.366	28.225	0.915	111.246	34.75	0	0	12.785	0	25.33
			1454.93	43.333	1	0	11.068	0.863	0.4	8.434	25.889	0.366	28.293	0.915	111.242	34.747	0	0	12.82	0	25.489
			1455.93	46.918	1	0	11.168	0.859	0.404	8.513	25.873	0.369	28.3	0.914	111.205	34.743	0	0	13.006	0	25.508
			1456.93	46.918	1	0	11.272	0.854	0.407	8.592	25.863	0.372	28.314	0.913	111.167	34.738	0	0	13.198	0	25.543
			1457.93	46.918	1	0	11.408	0.849	0.412	8.69	25.871	0.376	28.348	0.913	111.13	34.733	0	0	13.43	0	25.626
			1458.93	34.899	1	0	11.543	0.843	0.416	8.776	25.906	0.379	28.406	0.912	111.153	34.68	0	0	13.7	0	25.683
			1459.93	34.899	1	0	11.683	0.836	0.42	8.861	25.951	0.383	28.475	0.911	111.177	34.627	0	0	13.981	0	25.768
			1460.93	30.681	1	0	11.825	0.83	0.423	8.925	26.064	0.386	28.602	0.911	111.251	34.55	0	0	14.255	0	25.946
			1461.93	30.681	1	0	11.831	0.824	0.422	8.894	26.157	0.384	28.695	0.912	111.341	34.471	0	0	14.355	0	26.037
			1462.93	41.436	1	0	11.838	0.819	0.42	8.863	26.251	0.383	28.789	0.912	111.432	34.392	0	0	14.456	0	26.128
			1463.93	41.436	1	0	11.745	0.824	0.415	8.763	26.355	0.379	28.866	0.913	111.403	34.435	0	0	14.258	0	26.372
			1464.93	47.129	1	0	11.708	0.824	0.412	8.693	26.485	0.377	28.959	0.915	111.374	34.457	0	0	14.204	0	26.623
			1465.93	47.129	1	0	11.773	0.825	0.416	8.767	26.41	0.38	28.846	0.916	111.335	34.481	0	0	14.266	0	26.403
			1466.93	47.129	1	0	11.839	0.826	0.419	8.84	26.337	0.384	28.737	0.916	111.297	34.505	0	0	14.328	0	26.19
			1467.93	40.592	1	0	11.878	0.827	0.421	8.883	26.3	0.386	28.667	0.917	111.275	34.529	0	0	14.358	0	26.064
			1468.93	43.122	1	0	11.963	0.833	0.424	8.942	26.325	0.389	28.653	0.919	111.28	34.534	0	0	14.366	0	26.03
			1469.93	43.122	1	0	12.039	0.816	0.426	8.99	26.314	0.391	28.666	0.918	111.295	34.459	0	0	14.751	0	25.962
			1470.93	48.078	1	0	12.178	0.8	0.432	9.105	26.241	0.396	28.61	0.917	111.309	34.385	0	0	15.23	0	25.728
			1471.93	48.078	1	0	12.284	0.78	0.438	9.25	26.005	0.402	28.369	0.917	111.367	34.306	0	0	15.746	0	25.051
			1472.93	49.238	1	0	12.358	0.761	0.442	9.333	25.878	0.405	28.247	0.916	111.424	34.227	0	0	16.245	0	24.649
			1473.93	47.34	1	0	12.437	0.741	0.446	9.416	25.76	0.409	28.134	0.916	111.482	34.147	0	0	16.777	0	24.265
			1474.93	47.34	1	0	12.705	0.749	0.453	9.55	25.969	0.415	28.338	0.916	111.582	34.095	0	0	16.958	0	24.651
			1475.93	46.285	1	0	12.979	0.757	0.459	9.684	26.185	0.421	28.549	0.917	111.683	34.042	0	0	17.143	0	25.049
			1476.93	45.969	1	0	13.285	0.765	0.465	9.804	26.495	0.427	28.863	0.918	111.784	33.989	0	0	17.366	0	25.683
			1477.93	45.969	1	0	13.598	0.773	0.47	9.924	26.813	0.432	29.188	0.919	111.885	33.936	0	0	17.594	0	26.325
			1478.93	48.71	1	0	13.623	0.767	0.468	9.877	26.974	0.431	29.288	0.921	112.216	33.769	0	0	17.772	0	26.271
			1479.93	52.717	1	0	13.386	0.758	0.462	9.743	26.844	0.426	29.111	0.922	112.364	33.689	0	0	17.649	0	25.738
			1480.93	52.717	1	0	13.107	0.75	0.455	9.597	26.663	0.42	28.876	0.923	112.513	33.61	0	0	17.469	0	25.065
			1481.93	48.078	1	0	12.834	0.742	0.448	9.451	26.488	0.414	28.647	0.925	112.662	33.531	0	0	17.293	0	24.397
			1482.93	50.503	1	0	12.921	0.743	0.452	9.526	26.458	0.417	28.635	0.924	112.635	33.536	0	0	17.4	0	24.376
			1483.93	50.503	1	0	12.975	0.743	0.454	9.584	26.408	0.42	28.599	0.923	112.609	33.541	0	0	17.462	0	24.298
			1484.93	60.519	1	0	12.989	0.743	0.456	9.617	26.347	0.421	28.55	0.923	112.583	33.545	0	0	17.471	0	24.189
			1485.93	68.743	1	0	12.942	0.748	0.456	9.617	26.263	0.421	28.469	0.922	112.595	33.538	0	0	17.308	0	23.976
			1486.93	59.359	1	0	12.861	0.753	0.454	9.587	26.195	0.419	28.394	0.923	112.539	33.548	0	0	17.085	0	23.804
			1487.93	59.359	1	0	12.772	0.758	0.453	9.549	26.133	0.418	28.325	0.923	112.484	33.557	0	0	16.855	0	23.644
			1488.93	54.931	1	0	12.752	0.765	0.453	9.56	26.081	0.418	28.275	0.922	112.367	33.617	0	0	16.665	0	23.619
			1489.93	54.931	1	0	12.733	0.773	0.454	9.572	26.03	0.418	28.226	0.922	112.249	33.677	0	0	16.48	0	23.595
			1490.93	48.71	1	0	12.721	0.78	0.455	9.59	25.976	0.419	28.174	0.922	112.132	33.737	0	0	16.309	0	23.563
			1491.93	48.71	1	0	12.569	0.781	0.451	9.515	25.872	0.415	28.087	0.921	112.029	33.781	0	0	16.092	0	23.423
			1492.93	48.71	1	0	12.422	0.782	0.447	9.44	25.774	0.412	28.007	0.92	111.925	33.824	0	0	15.88	0	23.301
			1493.93	27.097	1	0	12.307	0.78	0.444	9.359	25.751	0.408	28.006	0.92	111.827	33.863	0	0	15.774	0	23.374
			1494.93	27.097	1	0	12.152	0.781	0.439	9.268	25.679	0.404	27.953	0.919	111.743	33.905	0	0	15.555	0	23.317
			1495.93	25.199	1	0	12.121	0.787	0.439	9.255	25.663	0.402	27.987	0.917	111.65	33.951	0	0	15.406	0	23.475
			1496.93	25.199	1	0	12.09	0.792	0.438	9.241	25.649	0.401	28.022	0.915	111.557	33.998	0	0	15.259	0	23.637
			1497.93	51.873	1	0	12.08	0.798	0.439	9.252	25.613	0.401	28.031	0.914	111.448	34.044	0	0	15.142	0	23.731
			1498.93	51.873	1	0	12.026	0.799	0.438	9.247	25.512	0.4	27.982	0.912	111.314	34.109	0	0	15.051	0	23.724
			1499.93	48.078	1	0	11.949	0.799	0.437	9.222	25.421	0.398	27.936	0.91	111.244	34.134	0	0	14.949	0	23.656
			1500.93	48.078	1	0	11.821	0.8	0.433	9.132	25.397	0.393	27.969	0.908	111.174	34.16	0	0	14.783	0	23.783
			1501.93	43.544	1	0	11.718	0.803	0.427	9.017	25.506	0.387	28.163	0.906	111.063	34.19	0	0	14.598	0	24.308
			1502.93	43.544	1	0	11.605	0.804	0.423	8.921	25.534	0.382	28.228	0.905	110.973	34.227	0	0	14.425	0	24.529
			1503.93	49.027	1	0	11.537	0.808	0.42	8.864	25.554	0.379	28.327	0.902	110.858	34.258	0	0	14.284	0	24.818
			1504.93	49.027	1	0	11.424	0.806	0.417	8.793	25.503	0.375	28.366	0.899	110.659	34.335	0	0	14.179	0	25.051
			1505.93	49.027	1	0	11.312	0.804	0.413	8.722	25.455	0.37	28.41	0.896	110.46	34.411	0	0	14.075	0	25.295
			1506.93	34.688	1	0	11.236	0.802	0.412	8.692	25.367	0.368	28.403	0.893	110.261	34.488	0	0	14.016	0	25.415
			1507.93	34.688	1	0	11.227	0.798	0.414	8.726	25.238	0.369	28.319	0.891	110.129	34.505	0	0	14.071	0	25.25
			1508.93	34.688	1	0	11.218	0.794	0.415	8.761	25.109	0.369	28.235	0.889	109.997	34.522	0	0	14.127	0	25.084
			1509.93	34.688	1	0	11.496	0.8	0.426	8.978	25.122	0.378	28.279	0.888	109.899	34.529	0	0	14.365	0	25.192
			1510.93	50.608	1	0	11.714	0.802	0.431	9.091	25.284	0.382	28.501	0.887	109.863	34.495	0	0	14.606	0	25.659
			1511.93	50.608	1	0	11.974	0.804	0.437	9.217	25.496	0.387	28.779	0.886	109.827	34.462	0	0	14.897	0	26.249
			1512.93	49.765	1	0	12.219	0.806	0.442	9.32	25.737	0.391	29.091	0.885	109.791	34.428	0	0	15.169	0	26.906
			1513.93	49.765	1	0	12.222	0.798	0.439	9.256	25.902	0.388	29.281	0.885	109.916	34.318	0	0	15.319	0	27.157
			1514.93	46.602	1	0	12.224	0.79	0.436	9.192	26.068	0.385	29.473	0.884	110.04	34.207	0	0	15.471	0	27.409
			1515.93	46.602	1	0	12.258	0.782	0.434	9.151	26.239	0.384	29.668	0.884	110.165	34.097	0	0	15.666	0	27.663
			1516.93	50.819	1	0	12.239	0.774	0.43	9.077	26.39	0.38	29.848	0.884	110.22	34.052	0	0	15.807	0	27.987
			1517.93	50.819	1	0	12.468	0.758	0.439	9.251	26.332	0.387	29.862	0.882	110.424	33.929	0	0	16.46	0	27.829
			1518.93	44.282	1	0	12.552	0.75	0.444	9.361	26.174	0.39	29.75	0.88	110.506	33.869	0	0	16.743	0	27.491
			1519.93	44.282	1	0	12.586	0.742	0.446	9.402	26.111	0.391	29.737	0.878	110.587	33.809	0	0	16.966	0	27.368
			1520.93	44.177	1	0	12.621	0.734	0.448	9.442	26.05	0.392	29.725	0.876	110.669	33.749	0	0	17.195	0	27.248
			1521.93	53.877	1	0	12.682	0.727	0.447	9.428	26.194	0.392	29.898	0.876	110.791	33.649	0	0	17.434	0	27.459
			1522.93	53.877	1	0	12.722	0.721	0.446	9.402	26.329	0.39	30.061	0.876	110.913	33.548	0	0	17.648	0	27.645
			1523.93	59.676	1	0	12.763	0.714	0.444	9.376	26.466	0.389	30.227	0.876	111.036	33.447	0	0	17.868	0	27.833
			1524.93	44.071	1	0	12.791	0.707	0.444	9.357	26.557	0.388	30.364	0.875	111.043	33.394	0	0	18.088	0	28.038
			1525.93	44.071	1	0	12.709	0.695	0.439	9.257	26.629	0.384	30.461	0.874	111.069	33.334	0	0	18.288	0	28.147
			1526.93	40.592	1	0	12.625	0.683	0.434	9.158	26.698	0.379	30.555	0.874	111.096	33.275	0	0	18.493	0	28.246
			1527.93	42.279	1	0	12.671	0.675	0.437	9.215	26.603	0.381	30.524	0.872	111.081	33.246	0	0	18.783	0	28.133
			1528.93	42.279	1	0	12.694	0.667	0.438	9.245	26.533	0.381	30.514	0.87	111.067	33.217	0	0	19.045	0	28.066
			1529.93	41.857	1	0	12.784	0.661	0.44	9.287	26.583	0.382	30.598	0.869	110.976	33.215	0	0	19.328	0	28.237
			1530.93	37.007	1	0	12.878	0.656	0.442	9.329	26.637	0.384	30.688	0.868	110.885	33.212	0	0	19.619	0	28.416
			1531.93	47.656	1	0	12.926	0.651	0.443	9.345	26.674	0.384	30.757	0.867	110.793	33.21	0	0	19.847	0	28.554
			1532.93	65.58	1	0	12.912	0.651	0.442	9.329	26.689	0.383	30.79	0.867	110.74	33.218	0	0	19.83	0	28.635
			1533.93	65.58	1	0	12.89	0.645	0.44	9.287	26.74	0.381	30.871	0.866	110.703	33.199	0	0	19.995	0	28.765
			1534.93	55.036	1	0	12.942	0.639	0.441	9.302	26.781	0.382	30.934	0.866	110.687	33.162	0	0	20.238	0	28.829
			1535.93	55.036	1	0	12.989	0.634	0.442	9.317	26.813	0.382	30.971	0.866	110.721	33.114	0	0	20.49	0	28.822
			1536.93	32.685	1	0	13.188	0.635	0.45	9.486	26.746	0.39	30.872	0.866	110.654	33.129	0	0	20.758	0	28.649
			1537.93	30.787	1	0	13.188	0.635	0.451	9.508	26.682	0.39	30.825	0.866	110.573	33.171	0	0	20.771	0	28.623
			1538.93	30.787	1	0	13.106	0.63	0.448	9.446	26.671	0.387	30.858	0.864	110.548	33.162	0	0	20.795	0	28.67
			1539.93	31.736	1	0	12.982	0.626	0.443	9.347	26.68	0.382	30.919	0.863	110.522	33.153	0	0	20.752	0	28.776
			1540.93	35.742	1	0	12.968	0.626	0.444	9.364	26.602	0.383	30.856	0.862	110.422	33.205	0	0	20.726	0	28.735
			1541.93	35.742	1	0	12.921	0.625	0.443	9.354	26.533	0.382	30.806	0.861	110.333	33.236	0	0	20.666	0	28.685
			1542.93	58.199	1	0	12.91	0.625	0.444	9.366	26.472	0.382	30.76	0.861	110.244	33.267	0	0	20.663	0	28.643
			1543.93	54.298	1	0	12.774	0.623	0.442	9.328	26.291	0.38	30.587	0.86	110.112	33.318	0	0	20.513	0	28.372
			1544.93	52.928	1	0	12.68	0.621	0.441	9.312	26.136	0.379	30.444	0.858	109.98	33.368	0	0	20.429	0	28.16
			1545.93	52.928	1	0	12.684	0.615	0.443	9.343	26.031	0.381	30.285	0.86	109.947	33.332	0	0	20.632	0	27.766
			1546.93	53.139	1	0	12.746	0.609	0.445	9.392	25.998	0.383	30.205	0.861	109.983	33.231	0	0	20.919	0	27.427
			1547.93	44.282	1	0	12.7	0.604	0.444	9.371	25.942	0.383	30.109	0.862	110.019	33.131	0	0	21.033	0	27.052
			1548.93	44.282	1	0	12.546	0.601	0.436	9.2	26.092	0.376	30.282	0.862	110.021	33.09	0	0	20.864	0	27.346
			1549.93	46.707	1	0	12.406	0.599	0.428	9.037	26.255	0.369	30.471	0.862	110.024	33.049	0	0	20.717	0	27.669
			1550.93	58.41	1	0	12.448	0.597	0.431	9.086	26.192	0.371	30.405	0.861	109.837	33.111	0	0	20.857	0	27.634
			1551.93	58.41	1	0	12.448	0.597	0.431	9.086	26.192	0.371	30.405	0.861	109.837	33.111	0	0	20.857	0	27.634
			1552.93	57.356	1	0	12.579	0.6	0.437	9.225	26.082	0.376	30.3	0.861	109.671	33.202	0	0	20.964	0	27.571
			1553.93	44.282	1	0	12.711	0.603	0.442	9.326	26.085	0.38	30.317	0.86	109.549	33.253	0	0	21.078	0	27.692
			1554.93	44.282	1	0	12.874	0.606	0.448	9.449	26.088	0.385	30.331	0.86	109.426	33.303	0	0	21.243	0	27.808
			1555.93	42.49	1	0	13.244	0.615	0.461	9.719	26.13	0.396	30.366	0.861	109.448	33.306	0	0	21.538	0	27.892
			1556.93	42.49	1	0	13.443	0.62	0.468	9.88	26.112	0.403	30.34	0.861	109.477	33.306	0	0	21.673	0	27.841
			1557.93	36.586	1	0	13.376	0.618	0.464	9.783	26.231	0.4	30.416	0.862	109.58	33.255	0	0	21.652	0	27.913
			1558.93	39.854	1	0	13.317	0.615	0.46	9.697	26.337	0.397	30.479	0.864	109.683	33.205	0	0	21.645	0	27.959
			1559.93	46.496	1	0	13.217	0.611	0.456	9.62	26.327	0.394	30.452	0.865	109.796	33.169	0	0	21.645	0	27.838
			1560.93	44.388	1	0	13.164	0.608	0.454	9.575	26.334	0.392	30.457	0.865	109.887	33.138	0	0	21.659	0	27.796
			1561.93	44.388	1	0	13.109	0.605	0.452	9.527	26.341	0.39	30.463	0.865	109.978	33.107	0	0	21.669	0	27.753
			1562.93	39.959	1	0	13.093	0.604	0.451	9.513	26.342	0.39	30.463	0.865	110.016	33.092	0	0	21.687	0	27.729
			1563.93	41.119	1	0	13.077	0.603	0.45	9.499	26.343	0.389	30.463	0.865	110.055	33.078	0	0	21.704	0	27.704
			1564.93	58.727	1	0	12.927	0.6	0.447	9.421	26.245	0.386	30.348	0.865	110.033	33.083	0	0	21.559	0	27.471
			1565.93	58.727	1	0	12.798	0.598	0.443	9.344	26.191	0.383	30.295	0.865	109.984	33.099	0	0	21.391	0	27.387
			1566.93	53.56	1	0	12.5	0.587	0.432	9.111	26.185	0.373	30.325	0.863	109.99	33.049	0	0	21.28	0	27.356
			1567.93	45.864	1	0	12.392	0.584	0.428	9.022	26.201	0.369	30.392	0.862	109.896	33.078	0	0	21.216	0	27.538
			1568.93	49.343	1	0	12.369	0.585	0.427	9.017	26.17	0.368	30.384	0.861	109.745	33.159	0	0	21.133	0	27.659
			1569.93	49.343	1	0	12.345	0.586	0.427	9.012	26.14	0.368	30.376	0.861	109.594	33.241	0	0	21.051	0	27.779
			1570.93	58.621	1	0	12.333	0.588	0.427	9.005	26.144	0.367	30.431	0.859	109.522	33.273	0	0	20.97	0	27.947
			1571.93	59.886	1	0	12.324	0.589	0.427	9.009	26.116	0.366	30.449	0.858	109.408	33.329	0	0	20.916	0	28.078
			1572.93	43.544	1	0	12.314	0.59	0.427	9.013	26.088	0.366	30.468	0.856	109.294	33.385	0	0	20.863	0	28.209
			1573.93	41.436	1	0	12.259	0.588	0.426	8.986	26.042	0.364	30.443	0.855	109.229	33.399	0	0	20.835	0	28.178
			1574.93	41.436	1	0	12.166	0.587	0.424	8.938	25.976	0.362	30.394	0.855	109.164	33.413	0	0	20.742	0	28.098
			1575.93	46.075	1	0	12.13	0.591	0.423	8.925	25.955	0.361	30.451	0.852	109.047	33.502	0	0	20.523	0	28.367
			1576.93	46.075	1	0	12.072	0.592	0.422	8.908	25.885	0.358	30.496	0.849	108.837	33.601	0	0	20.403	0	28.618
			1577.93	42.174	1	0	12.068	0.595	0.423	8.919	25.86	0.358	30.564	0.846	108.67	33.691	0	0	20.287	0	28.907
			1578.93	42.174	1	0	12.087	0.596	0.424	8.949	25.816	0.359	30.518	0.846	108.611	33.728	0	0	20.296	0	28.873
			1579.93	34.899	1	0	12.146	0.594	0.427	9.006	25.772	0.361	30.516	0.845	108.48	33.752	0	0	20.439	0	28.904
			1580.93	35.215	1	0	12.085	0.593	0.423	8.933	25.845	0.357	30.645	0.843	108.477	33.712	0	0	20.382	0	29.099
			1581.93	35.215	1	0	12	0.592	0.419	8.84	25.932	0.353	30.766	0.843	108.508	33.677	0	0	20.269	0	29.284
			1582.93	43.966	1	0	11.995	0.592	0.418	8.823	25.967	0.352	30.856	0.842	108.491	33.658	0	0	20.257	0	29.433
			1583.93	43.544	1	0	12.014	0.592	0.42	8.859	25.908	0.353	30.838	0.84	108.431	33.68	0	0	20.281	0	29.433
			1584.93	43.544	1	0	12.018	0.593	0.421	8.881	25.851	0.353	30.829	0.839	108.364	33.701	0	0	20.278	0	29.448
			1585.93	43.966	1	0	12.08	0.595	0.426	8.998	25.656	0.357	30.654	0.837	108.316	33.721	0	0	20.318	0	29.133
			1586.93	43.122	1	0	12.087	0.595	0.429	9.053	25.515	0.359	30.537	0.836	108.232	33.742	0	0	20.324	0	28.932
			1587.93	43.122	1	0	11.972	0.595	0.426	8.987	25.46	0.355	30.524	0.834	108.155	33.764	0	0	20.127	0	28.941
			1588.93	32.368	1	0	11.967	0.599	0.428	9.029	25.346	0.356	30.437	0.833	108.045	33.805	0	0	19.99	0	28.836
			1589.93	32.368	1	0	11.98	0.602	0.431	9.086	25.23	0.358	30.348	0.831	107.935	33.845	0	0	19.884	0	28.725
			1590.93	37.429	1	0	12.284	0.655	0.44	9.282	25.534	0.366	30.669	0.833	107.999	33.898	0	0	18.743	0	29.502
			1591.93	48.816	1	0	12.284	0.655	0.44	9.282	25.534	0.366	30.669	0.833	107.999	33.898	0	0	18.743	0	29.502
			1592.93	46.075	1	0	12.472	0.681	0.446	9.406	25.672	0.372	30.799	0.834	108.042	33.922	0	0	18.317	0	29.812
			1593.93	46.075	1	0	12.566	0.685	0.451	9.506	25.61	0.377	30.585	0.837	108.028	33.999	0	0	18.332	0	29.502
			1594.93	48.5	1	0	12.566	0.685	0.451	9.506	25.61	0.377	30.585	0.837	108.028	33.999	0	0	18.332	0	29.502
			1595.93	47.551	1	0	12.706	0.689	0.455	9.606	25.639	0.382	30.547	0.839	108.081	34.018	0	0	18.429	0	29.456
			1596.93	51.135	1	0	12.956	0.698	0.463	9.765	25.746	0.39	30.535	0.843	108.208	34.044	0	0	18.551	0	29.474
			1597.93	51.135	1	0	12.973	0.701	0.463	9.76	25.8	0.391	30.516	0.845	108.354	34.006	0	0	18.518	0	29.371
			1598.93	52.717	1	0	12.993	0.703	0.463	9.758	25.853	0.392	30.497	0.848	108.501	33.968	0	0	18.49	0	29.269
			1599.93	66.845	1	0	13.015	0.705	0.463	9.778	25.851	0.394	30.448	0.849	108.584	33.965	0	0	18.449	0	29.163
			1600.93	66.845	1	0	13.059	0.708	0.465	9.815	25.85	0.396	30.375	0.851	108.635	33.987	0	0	18.437	0	29.047
			1601.93	49.976	1	0	13.111	0.711	0.467	9.857	25.851	0.399	30.305	0.853	108.685	34.008	0	0	18.437	0	28.937
			1602.93	49.976	1	0	13.163	0.714	0.469	9.899	25.853	0.401	30.237	0.855	108.736	34.03	0	0	18.437	0	28.828
			1603.93	49.976	1	0	13.218	0.72	0.472	9.948	25.853	0.404	30.195	0.856	108.755	34.066	0	0	18.355	0	28.796
			1604.93	58.41	1	0	13.273	0.726	0.474	9.996	25.852	0.406	30.151	0.857	108.774	34.102	0	0	18.273	0	28.761
			1605.93	58.41	1	0	13.122	0.725	0.47	9.911	25.774	0.403	30.049	0.858	108.758	34.125	0	0	18.088	0	28.584
			1606.93	64.736	1	0	13.261	0.741	0.476	10.035	25.772	0.41	29.934	0.861	108.75	34.207	0	0	17.905	0	28.465
			1607.93	49.659	1	0	13.322	0.749	0.479	10.096	25.755	0.413	29.834	0.863	108.707	34.277	0	0	17.792	0	28.361
			1608.93	49.659	1	0	13.379	0.75	0.481	10.138	25.763	0.416	29.795	0.865	108.626	34.32	0	0	17.833	0	28.347
			1609.93	49.87	1	0	13.388	0.76	0.481	10.152	25.772	0.417	29.713	0.867	108.707	34.359	0	0	17.616	0	28.225
			1610.93	49.87	1	0	13.389	0.763	0.481	10.141	25.809	0.418	29.697	0.869	108.75	34.371	0	0	17.545	0	28.207
			1611.93	44.388	1	0	13.4	0.76	0.48	10.13	25.851	0.417	29.734	0.869	108.751	34.355	0	0	17.627	0	28.264
			1612.93	43.228	1	0	13.405	0.762	0.479	10.116	25.902	0.418	29.728	0.871	108.807	34.346	0	0	17.595	0	28.234
			1613.93	43.228	1	0	13.402	0.764	0.479	10.107	25.926	0.418	29.709	0.873	108.863	34.343	0	0	17.54	0	28.186
			1614.93	46.602	1	0	13.352	0.766	0.477	10.059	25.958	0.417	29.694	0.874	108.925	34.341	0	0	17.422	0	28.149
			1615.93	49.448	1	0	13.283	0.77	0.472	9.948	26.12	0.413	29.802	0.876	108.975	34.349	0	0	17.26	0	28.393
			1616.93	49.448	1	0	13.181	0.77	0.465	9.804	26.302	0.408	29.942	0.878	109.021	34.349	0	0	17.112	0	28.692
			1617.93	49.448	1	0	13.235	0.776	0.465	9.817	26.391	0.41	29.968	0.881	109.019	34.38	0	0	17.047	0	28.793
			1618.93	39.643	1	0	13.29	0.783	0.466	9.83	26.48	0.411	29.992	0.883	109.016	34.411	0	0	16.983	0	28.89
			1619.93	39.643	1	0	13.347	0.789	0.467	9.847	26.566	0.413	30.015	0.885	109.014	34.442	0	0	16.923	0	28.984
			1620.93	36.796	1	0	13.36	0.777	0.467	9.852	26.548	0.413	29.985	0.885	108.916	34.471	0	0	17.199	0	28.979
			1621.93	55.247	1	0	13.281	0.757	0.464	9.79	26.501	0.411	29.903	0.886	108.827	34.495	0	0	17.547	0	28.862
			1622.93	55.247	1	0	13.242	0.742	0.463	9.766	26.45	0.41	29.833	0.887	108.774	34.505	0	0	17.836	0	28.739
			1623.93	56.934	1	0	13.352	0.751	0.467	9.842	26.487	0.413	29.914	0.885	108.772	34.5	0	0	17.773	0	28.897
			1624.93	45.969	1	0	13.363	0.752	0.465	9.816	26.579	0.412	30.013	0.886	108.865	34.442	0	0	17.778	0	29.013
			1625.93	45.969	1	0	13.385	0.752	0.465	9.8	26.67	0.411	30.11	0.886	108.959	34.385	0	0	17.796	0	29.122
			1626.93	48.921	1	0	13.407	0.753	0.464	9.783	26.761	0.411	30.207	0.886	109.052	34.327	0	0	17.815	0	29.232
			1627.93	48.921	1	0	13.491	0.753	0.466	9.838	26.778	0.413	30.21	0.886	109.076	34.301	0	0	17.924	0	29.195
			1628.93	49.765	1	0	13.583	0.753	0.469	9.895	26.807	0.416	30.222	0.887	109.1	34.275	0	0	18.041	0	29.177
			1629.93	45.231	1	0	13.668	0.753	0.471	9.932	26.873	0.418	30.263	0.888	109.182	34.215	0	0	18.148	0	29.165
			1630.93	45.231	1	0	13.794	0.753	0.471	9.93	27.126	0.42	30.413	0.892	109.469	34.023	0	0	18.327	0	29.162
			1631.93	51.979	1	0	13.834	0.752	0.47	9.911	27.254	0.42	30.491	0.894	109.613	33.927	0	0	18.387	0	29.165
			1632.93	51.979	1	0	13.834	0.752	0.467	9.859	27.396	0.418	30.615	0.895	109.688	33.879	0	0	18.404	0	29.345
			1633.93	52.401	1	0	13.925	0.752	0.467	9.854	27.591	0.418	30.8	0.896	109.781	33.833	0	0	18.52	0	29.649
			1634.93	52.401	1	0	14.017	0.752	0.467	9.85	27.788	0.419	30.987	0.897	109.875	33.788	0	0	18.638	0	29.954
			1635.93	55.985	1	0	14.017	0.752	0.467	9.85	27.788	0.419	30.987	0.897	109.875	33.788	0	0	18.638	0	29.954
			1636.93	61.046	1	0	14.089	0.746	0.463	9.768	28.146	0.417	31.268	0.9	110.155	33.68	0	0	18.883	0	30.344
			1637.93	61.046	1	0	14.046	0.742	0.459	9.684	28.288	0.414	31.378	0.902	110.33	33.613	0	0	18.941	0	30.454
			1638.93	45.864	1	0	14.063	0.739	0.458	9.67	28.358	0.414	31.4	0.903	110.489	33.55	0	0	19.018	0	30.396
			1639.93	47.34	1	0	14.111	0.741	0.459	9.692	28.396	0.416	31.363	0.905	110.561	33.546	0	0	19.032	0	30.315
			1640.93	47.34	1	0	14.217	0.744	0.462	9.745	28.462	0.42	31.332	0.908	110.64	33.519	0	0	19.102	0	30.207
			1641.93	52.717	1	0	14.296	0.747	0.464	9.779	28.53	0.422	31.301	0.911	110.719	33.493	0	0	19.134	0	30.102
			1642.93	51.663	1	0	14.39	0.75	0.466	9.825	28.592	0.426	31.262	0.915	110.798	33.466	0	0	19.185	0	29.977
			1643.93	48.921	1	0	14.494	0.752	0.468	9.865	28.69	0.429	31.242	0.918	110.877	33.433	0	0	19.267	0	29.881
			1644.93	48.921	1	0	14.544	0.752	0.467	9.857	28.812	0.43	31.327	0.92	110.978	33.402	0	0	19.328	0	29.999
			1645.93	46.707	1	0	14.531	0.751	0.466	9.835	28.845	0.429	31.374	0.919	111.005	33.394	0	0	19.358	0	30.083
			1646.93	46.707	1	0	14.6	0.751	0.466	9.84	28.967	0.429	31.461	0.921	111.102	33.364	0	0	19.444	0	30.205
			1647.93	41.646	1	0	14.585	0.745	0.464	9.794	29.055	0.428	31.512	0.922	111.239	33.301	0	0	19.586	0	30.205
			1648.93	38.905	1	0	14.557	0.738	0.462	9.74	29.141	0.426	31.56	0.923	111.376	33.239	0	0	19.713	0	30.199
			1649.93	38.905	1	0	14.568	0.732	0.46	9.701	29.259	0.425	31.619	0.925	111.546	33.162	0	0	19.901	0	30.193
			1650.93	37.113	1	0	14.543	0.718	0.456	9.61	29.439	0.423	31.671	0.93	111.772	33.054	0	0	20.245	0	30.121
			1651.93	42.701	1	0	14.558	0.716	0.456	9.62	29.43	0.424	31.642	0.93	111.806	33.041	0	0	20.323	0	30.044
			1652.93	42.701	1	0	14.553	0.709	0.454	9.584	29.503	0.425	31.57	0.935	111.917	32.965	0	0	20.533	0	29.777
			1653.93	54.826	1	0	14.54	0.701	0.452	9.541	29.582	0.425	31.505	0.939	112.028	32.888	0	0	20.734	0	29.523
			1654.93	49.238	1	0	14.632	0.702	0.455	9.596	29.601	0.428	31.438	0.942	112.047	32.863	0	0	20.848	0	29.347
			1655.93	53.982	1	0	14.639	0.702	0.455	9.601	29.603	0.429	31.407	0.943	112.019	32.876	0	0	20.847	0	29.308
			1656.93	53.982	1	0	14.649	0.707	0.457	9.639	29.524	0.431	31.33	0.942	111.957	32.932	0	0	20.729	0	29.244
			1657.93	55.775	1	0	14.613	0.71	0.457	9.641	29.458	0.43	31.279	0.942	111.942	32.968	0	0	20.569	0	29.201
			1658.93	55.775	1	0	14.43	0.714	0.454	9.572	29.311	0.427	31.136	0.941	111.928	33.004	0	0	20.203	0	28.972
			1659.93	43.966	1	0	14.133	0.721	0.449	9.481	29.008	0.422	30.878	0.939	111.829	33.106	0	0	19.592	0	28.614
			1660.93	45.969	1	0	14.097	0.721	0.449	9.471	28.965	0.422	30.833	0.939	111.784	33.143	0	0	19.538	0	28.583
			1661.93	45.969	1	0	14.07	0.734	0.451	9.504	28.849	0.423	30.722	0.939	111.76	33.212	0	0	19.158	0	28.462
			1662.93	44.809	1	0	14.043	0.747	0.452	9.538	28.734	0.424	30.612	0.939	111.736	33.282	0	0	18.794	0	28.34
			1663.93	43.65	1	0	14.105	0.761	0.456	9.63	28.625	0.429	30.484	0.939	111.782	33.303	0	0	18.546	0	28.093
			1664.93	46.285	1	0	14.198	0.774	0.462	9.741	28.526	0.434	30.367	0.939	111.827	33.325	0	0	18.347	0	27.867
			1665.93	46.285	1	0	14.08	0.772	0.46	9.715	28.359	0.433	30.163	0.94	111.863	33.351	0	0	18.248	0	27.475
			1666.93	49.554	1	0	14.068	0.771	0.462	9.739	28.261	0.434	30.065	0.94	111.887	33.373	0	0	18.248	0	27.302
			1667.93	55.564	1	0	13.994	0.77	0.461	9.727	28.146	0.433	29.95	0.94	111.911	33.394	0	0	18.167	0	27.089
			1668.93	54.404	1	0	13.969	0.771	0.463	9.76	28.004	0.434	29.844	0.938	111.935	33.399	0	0	18.114	0	26.864
			1669.93	54.404	1	0	13.874	0.77	0.46	9.712	27.945	0.431	29.824	0.937	111.976	33.399	0	0	18.027	0	26.821
			1670.93	53.033	1	0	13.686	0.767	0.457	9.637	27.775	0.427	29.716	0.935	111.969	33.469	0	0	17.839	0	26.705
			1671.93	53.033	1	0	13.606	0.766	0.455	9.607	27.695	0.425	29.664	0.934	111.921	33.538	0	0	17.755	0	26.714
			1672.93	41.33	1	0	13.56	0.765	0.455	9.605	27.605	0.425	29.604	0.932	111.868	33.608	0	0	17.715	0	26.702
			1673.93	41.33	1	0	13.523	0.767	0.456	9.613	27.511	0.424	29.573	0.93	111.827	33.656	0	0	17.632	0	26.714
			1674.93	41.33	1	0	13.523	0.767	0.456	9.613	27.511	0.424	29.573	0.93	111.827	33.656	0	0	17.632	0	26.714
			1675.93	51.768	1	0	13.614	0.774	0.463	9.774	27.259	0.431	29.31	0.93	111.702	33.747	0	0	17.586	0	26.273
			1676.93	51.768	1	0	13.555	0.778	0.463	9.777	27.143	0.431	29.183	0.93	111.645	33.793	0	0	17.43	0	26.057
			1677.93	55.458	1	0	13.672	0.789	0.468	9.869	27.153	0.436	29.151	0.931	111.65	33.828	0	0	17.319	0	26.029
			1678.93	55.458	1	0	13.798	0.801	0.473	9.969	27.16	0.441	29.117	0.933	111.654	33.864	0	0	17.222	0	25.994
			1679.93	35.004	1	0	13.975	0.813	0.481	10.137	27.082	0.449	29.003	0.934	111.626	33.915	0	0	17.185	0	25.8
			1680.93	40.803	1	0	13.979	0.813	0.48	10.132	27.103	0.448	29.028	0.934	111.654	33.917	0	0	17.185	0	25.86
			1681.93	40.803	1	0	13.981	0.814	0.48	10.125	27.127	0.448	29.054	0.934	111.683	33.92	0	0	17.182	0	25.925
			1682.93	47.656	1	0	13.961	0.813	0.479	10.113	27.119	0.447	29.064	0.933	111.695	33.946	0	0	17.178	0	25.995
			1683.93	47.656	1	0	13.948	0.812	0.479	10.108	27.105	0.447	29.064	0.933	111.707	33.972	0	0	17.182	0	26.044
			1684.93	42.384	1	0	13.882	0.811	0.477	10.053	27.121	0.444	29.106	0.932	111.719	33.999	0	0	17.121	0	26.189
			1685.93	49.554	1	0	13.894	0.807	0.475	10.027	27.204	0.443	29.16	0.933	111.787	33.949	0	0	17.225	0	26.232
			1686.93	49.554	1	0	13.876	0.807	0.473	9.983	27.288	0.442	29.208	0.934	111.859	33.93	0	0	17.198	0	26.309
			1687.93	55.458	1	0	13.877	0.807	0.472	9.952	27.377	0.441	29.257	0.936	111.931	33.912	0	0	17.193	0	26.389
			1688.93	57.04	1	0	14.002	0.807	0.474	9.996	27.501	0.444	29.35	0.937	112.003	33.893	0	0	17.342	0	26.566
			1689.93	57.04	1	0	14.367	0.814	0.485	10.236	27.575	0.455	29.377	0.939	112.091	33.881	0	0	17.648	0	26.596
			1690.93	57.04	1	0	14.499	0.822	0.491	10.348	27.545	0.46	29.349	0.939	112.11	33.884	0	0	17.649	0	26.525
			1691.93	46.391	1	0	14.658	0.82	0.496	10.457	27.551	0.465	29.35	0.939	112.117	33.879	0	0	17.882	0	26.522
			1692.93	58.621	1	0	14.636	0.818	0.495	10.444	27.541	0.465	29.332	0.939	112.124	33.875	0	0	17.895	0	26.477
			1693.93	58.621	1	0	14.569	0.816	0.493	10.406	27.51	0.463	29.29	0.939	112.131	33.87	0	0	17.854	0	26.375
			1694.93	71.484	1	0	14.503	0.814	0.491	10.369	27.479	0.462	29.247	0.94	112.138	33.865	0	0	17.813	0	26.273
			1695.93	45.547	1	0	14.69	0.82	0.497	10.481	27.549	0.467	29.324	0.939	112.136	33.852	0	0	17.912	0	26.415
			1696.93	48.5	1	0	14.74	0.834	0.5	10.54	27.523	0.469	29.302	0.939	112.153	33.843	0	0	17.68	0	26.323
			1697.93	53.666	1	0	14.519	0.848	0.498	10.501	27.241	0.468	28.991	0.94	112.045	33.932	0	0	17.129	0	25.735
			1698.93	53.666	1	0	14.443	0.86	0.497	10.475	27.193	0.467	28.888	0.941	111.937	34.037	0	0	16.795	0	25.658
			1699.93	46.18	1	0	14.37	0.872	0.495	10.449	27.15	0.467	28.791	0.943	111.83	34.143	0	0	16.473	0	25.59
			1700.93	46.18	1	0	14.45	0.876	0.498	10.509	27.154	0.469	28.81	0.943	111.731	34.207	0	0	16.497	0	25.743
			1701.93	46.285	1	0	14.455	0.878	0.499	10.521	27.136	0.469	28.83	0.941	111.714	34.224	0	0	16.465	0	25.816
			1702.93	48.183	1	0	14.497	0.88	0.501	10.563	27.112	0.471	28.846	0.94	111.698	34.241	0	0	16.475	0	25.879
			1703.93	48.183	1	0	14.534	0.881	0.503	10.607	27.07	0.472	28.808	0.94	111.698	34.236	0	0	16.501	0	25.779
			1704.93	68.637	1	0	14.582	0.879	0.505	10.66	27.021	0.475	28.733	0.94	111.686	34.253	0	0	16.585	0	25.635
			1705.93	68.637	1	0	14.63	0.878	0.508	10.712	26.974	0.478	28.66	0.941	111.674	34.27	0	0	16.668	0	25.494
			1706.93	68.637	1	0	14.588	0.873	0.505	10.654	27.035	0.475	28.731	0.941	111.806	34.193	0	0	16.701	0	25.535
			1707.93	49.659	1	0	14.638	0.869	0.505	10.662	27.098	0.475	28.81	0.941	111.933	34.116	0	0	16.841	0	25.595
			1708.93	49.659	1	0	14.545	0.858	0.502	10.589	27.086	0.471	28.859	0.939	111.997	34.052	0	0	16.952	0	25.618
			1709.93	49.659	1	0	14.542	0.851	0.502	10.595	27.05	0.471	28.852	0.938	112.048	34.013	0	0	17.092	0	25.549
			1710.93	49.659	1	0	14.449	0.848	0.5	10.54	27.012	0.468	28.862	0.936	112.091	33.984	0	0	17.033	0	25.527
			1711.93	35.004	1	0	14.499	0.854	0.505	10.646	26.848	0.472	28.73	0.934	112.012	34.059	0	0	16.973	0	25.336
			1712.93	43.755	1	0	14.585	0.86	0.512	10.808	26.615	0.477	28.559	0.932	111.928	34.143	0	0	16.969	0	25.066
			1713.93	43.755	1	0	14.469	0.852	0.505	10.647	26.786	0.47	28.757	0.931	112.098	34.025	0	0	16.986	0	25.345
			1714.93	51.346	1	0	14.405	0.844	0.499	10.534	26.935	0.465	28.926	0.931	112.268	33.908	0	0	17.066	0	25.548
			1715.93	51.346	1	0	14.341	0.836	0.494	10.422	27.086	0.46	29.097	0.931	112.439	33.79	0	0	17.146	0	25.752
			1716.93	55.775	1	0	14.313	0.83	0.492	10.389	27.105	0.459	29.084	0.932	112.484	33.773	0	0	17.237	0	25.705
			1717.93	62.101	1	0	14.259	0.824	0.49	10.34	27.118	0.457	29.067	0.933	112.53	33.757	0	0	17.299	0	25.647
			1718.93	64.947	1	0	14.292	0.817	0.494	10.416	26.963	0.46	28.915	0.932	112.638	33.68	0	0	17.489	0	25.168
			1719.93	64.947	1	0	14.2	0.803	0.491	10.357	26.91	0.458	28.858	0.933	112.765	33.589	0	0	17.684	0	24.896
			1720.93	48.289	1	0	14.06	0.789	0.486	10.245	26.897	0.453	28.843	0.933	112.892	33.498	0	0	17.824	0	24.724
			1721.93	47.656	1	0	13.918	0.775	0.48	10.134	26.879	0.448	28.824	0.933	113.019	33.406	0	0	17.966	0	24.538
			1722.93	47.656	1	0	13.751	0.758	0.474	9.995	26.88	0.442	28.83	0.932	113.074	33.351	0	0	18.14	0	24.481
			1723.93	59.465	1	0	13.647	0.741	0.469	9.885	26.927	0.437	28.885	0.932	113.129	33.296	0	0	18.407	0	24.538
			1724.93	54.404	1	0	13.714	0.726	0.469	9.895	26.985	0.437	28.992	0.931	113.22	33.207	0	0	18.893	0	24.65
			1725.93	54.404	1	0	13.766	0.721	0.47	9.905	27.042	0.436	29.091	0.93	113.291	33.146	0	0	19.088	0	24.776
			1726.93	64.42	1	0	13.726	0.706	0.466	9.829	27.125	0.433	29.215	0.928	113.379	33.06	0	0	19.439	0	24.926
			1727.93	77.916	1	0	13.974	0.691	0.466	9.833	27.554	0.433	29.677	0.928	113.556	32.911	0	0	20.215	0	25.724
			1728.93	29.521	1	0	14.123	0.676	0.466	9.835	27.786	0.433	29.927	0.928	113.732	32.763	0	0	20.88	0	26.025
			1729.93	29.311	1	0	14.282	0.662	0.466	9.838	28.034	0.433	30.193	0.928	113.908	32.614	0	0	21.589	0	26.352
			1730.93	29.311	1	0	14.305	0.657	0.466	9.823	28.103	0.433	30.233	0.93	114.065	32.512	0	0	21.767	0	26.259
			1731.93	41.33	1	0	14.457	0.655	0.469	9.886	28.211	0.436	30.31	0.931	114.387	32.326	0	0	22.085	0	26.099
			1732.93	40.803	1	0	14.432	0.648	0.465	9.802	28.377	0.433	30.421	0.933	114.64	32.187	0	0	22.274	0	26.095
			1733.93	59.676	1	0	14.356	0.644	0.46	9.715	28.467	0.43	30.517	0.933	114.808	32.092	0	0	22.284	0	26.132
			1734.93	59.676	1	0	14.253	0.638	0.453	9.566	28.675	0.423	30.712	0.934	115.058	31.97	0	0	22.324	0	26.33
			1735.93	51.979	1	0	14.114	0.633	0.445	9.397	28.883	0.416	30.906	0.935	115.312	31.847	0	0	22.309	0	26.523
			1736.93	51.979	1	0	14.088	0.63	0.443	9.342	28.988	0.415	30.943	0.937	115.458	31.804	0	0	22.357	0	26.522
			1737.93	28.783	1	0	14.069	0.628	0.44	9.291	29.096	0.414	30.982	0.939	115.605	31.761	0	0	22.417	0	26.527
			1738.93	33.106	1	0	14.013	0.625	0.437	9.221	29.19	0.411	31.006	0.941	115.751	31.718	0	0	22.417	0	26.501
			1739.93	51.135	1	0	13.885	0.619	0.431	9.091	29.308	0.406	31.08	0.943	115.873	31.672	0	0	22.431	0	26.573
			1740.93	51.135	1	0	13.886	0.613	0.429	9.05	29.412	0.405	31.13	0.945	115.995	31.627	0	0	22.657	0	26.594
			1741.93	37.851	1	0	13.828	0.605	0.424	8.948	29.582	0.402	31.236	0.947	116.178	31.531	0	0	22.872	0	26.642
			1742.93	35.531	1	0	13.722	0.595	0.416	8.779	29.871	0.396	31.424	0.951	116.432	31.37	0	0	23.063	0	26.736
			1743.93	44.177	1	0	13.404	0.585	0.401	8.461	30.227	0.383	31.669	0.954	116.686	31.21	0	0	22.899	0	26.941
			1744.93	44.177	1	0	13.365	0.589	0.401	8.465	30.141	0.383	31.559	0.955	116.686	31.25	0	0	22.699	0	26.793
			1745.93	57.883	1	0	13.619	0.616	0.414	8.739	29.89	0.396	31.248	0.957	116.398	31.581	0	0	22.106	0	26.757
			1746.93	52.295	1	0	13.619	0.616	0.414	8.739	29.89	0.396	31.248	0.957	116.398	31.581	0	0	22.106	0	26.757
			1747.93	42.701	1	0	13.729	0.623	0.418	8.814	29.907	0.4	31.261	0.957	116.398	31.61	0	0	22.037	0	26.837
			1748.93	42.701	1	0	13.561	0.616	0.404	8.533	30.481	0.388	31.747	0.96	116.717	31.401	0	0	22.009	0	27.452
			1749.93	39.538	1	0	13.532	0.618	0.398	8.397	30.917	0.384	32.014	0.966	116.777	31.37	0	0	21.884	0	27.927
			1750.93	40.065	1	0	13.603	0.62	0.395	8.343	31.293	0.384	32.202	0.972	116.868	31.339	0	0	21.923	0	28.242
			1751.93	40.065	1	0	13.795	0.624	0.398	8.405	31.519	0.39	32.175	0.98	117.005	31.284	0	0	22.109	0	28.095
			1752.93	37.113	1	0	14.26	0.63	0.41	8.639	31.726	0.404	32.15	0.987	117.214	31.193	0	0	22.638	0	27.887
			1753.93	39.959	1	0	14.663	0.636	0.419	8.845	31.894	0.416	32.131	0.993	117.514	31.032	0	0	23.071	0	27.565
			1754.93	48.289	1	0	14.854	0.64	0.424	8.94	31.989	0.424	31.972	1.001	117.777	30.905	0	0	23.205	0	27.018
			1755.93	39.116	1	0	14.814	0.634	0.417	8.798	32.384	0.419	32.196	1.006	118.192	30.636	0	0	23.374	0	26.981
			1756.93	39.116	1	0	15.12	0.636	0.425	8.964	32.451	0.43	32.049	1.013	118.492	30.526	0	0	23.772	0	26.484
			1757.93	30.154	1	0	15.368	0.638	0.43	9.077	32.582	0.437	32.048	1.017	118.825	30.382	0	0	24.094	0	26.215
			1758.93	30.154	1	0	15.288	0.628	0.422	8.898	33.016	0.43	32.379	1.02	119.449	29.917	0	0	24.342	0	26.016
			1759.93	47.129	1	0	15.187	0.618	0.413	8.712	33.445	0.422	32.7	1.023	120.072	29.452	0	0	24.563	0	25.781
			1760.93	52.612	1	0	15.346	0.622	0.417	8.792	33.505	0.428	32.632	1.027	120.135	29.479	0	0	24.687	0	25.694
			1761.93	52.612	1	0	15.383	0.621	0.412	8.688	33.982	0.428	32.722	1.039	120.432	29.389	0	0	24.783	0	25.703
			1762.93	27.307	1	0	15.257	0.615	0.406	8.568	34.151	0.423	32.779	1.042	120.698	29.241	0	0	24.788	0	25.534
			1763.93	30.998	1	0	15.188	0.609	0.402	8.483	34.301	0.419	32.897	1.043	120.839	29.165	0	0	24.92	0	25.624
			1764.93	39.327	1	0	15.169	0.598	0.396	8.363	34.683	0.415	33.149	1.046	121.224	28.877	0	0	25.382	0	25.567
			1765.93	43.86	1	0	15.245	0.598	0.397	8.378	34.797	0.417	33.17	1.049	121.358	28.794	0	0	25.489	0	25.449
			1766.93	61.257	1	0	15.225	0.573	0.387	8.159	35.523	0.407	33.73	1.053	121.951	28.316	0	0	26.549	0	25.601
			1767.93	63.893	1	0	15.327	0.578	0.39	8.22	35.526	0.411	33.641	1.056	121.958	28.378	0	0	26.529	0	25.552
			1768.93	63.893	1	0	15.307	0.582	0.39	8.231	35.461	0.413	33.495	1.059	121.965	28.441	0	0	26.3	0	25.394
			1769.93	65.369	1	0	15.231	0.586	0.39	8.223	35.34	0.414	33.301	1.061	122.009	28.481	0	0	25.997	0	25.093
			1770.93	29.943	1	0	15.056	0.59	0.387	8.162	35.222	0.412	33.094	1.064	122.053	28.52	0	0	25.531	0	24.762
			1771.93	62.733	1	0	14.779	0.595	0.384	8.093	34.902	0.409	32.764	1.065	121.995	28.601	0	0	24.828	0	24.258
			1772.93	52.506	1	0	14.578	0.601	0.381	8.039	34.692	0.406	32.538	1.066	121.937	28.683	0	0	24.263	0	23.958
			1773.93	17.291	1	0	14.729	0.602	0.384	8.105	34.774	0.41	32.567	1.068	122.037	28.634	0	0	24.448	0	23.919
			1774.93	16.342	1	0	14.848	0.597	0.386	8.134	34.899	0.412	32.695	1.067	122.15	28.547	0	0	24.853	0	24.009
			1775.93	55.88	1	0	14.83	0.582	0.382	8.05	35.128	0.408	32.873	1.069	122.406	28.336	0	0	25.476	0	23.955
			1776.93	50.714	1	0	14.589	0.567	0.373	7.867	35.258	0.399	32.929	1.071	122.663	28.125	0	0	25.738	0	23.646
			1777.93	24.566	1	0	14.342	0.552	0.364	7.684	35.379	0.391	32.974	1.073	122.919	27.914	0	0	26.005	0	23.31
			1778.93	29.732	1	0	14.298	0.547	0.364	7.67	35.301	0.39	32.925	1.072	122.97	27.866	0	0	26.136	0	23.114
			1779.93	24.039	1	0	14.739	0.587	0.372	7.84	35.878	0.398	33.456	1.072	122.982	27.933	0	0	25.13	0	24.306
			1780.94	24.039	1	0	15.093	0.609	0.374	7.892	36.636	0.4	34.295	1.068	123.305	27.72	0	0	24.803	0	25.495
			1781.93	24.039	1	0	15.093	0.609	0.374	7.892	36.636	0.4	34.295	1.068	123.305	27.72	0	0	24.803	0	25.495
			1782.93	49.448	1	0	14.678	0.595	0.36	7.6	36.91	0.384	34.635	1.066	123.509	27.506	0	0	24.676	0	25.71
			1783.93	38.8	1	0	14.361	0.584	0.348	7.346	37.288	0.37	35.075	1.063	123.598	27.418	0	0	24.604	0	26.348
			1784.93	38.8	1	0	14.04	0.573	0.336	7.092	37.683	0.357	35.487	1.062	123.596	27.399	0	0	24.511	0	27.049
			1785.93	38.8	1	0	13.653	0.562	0.323	6.805	38.111	0.342	35.939	1.06	123.603	27.379	0	0	24.295	0	27.796
			1786.93	28.467	1	0	13.521	0.568	0.323	6.805	37.783	0.341	35.703	1.058	123.339	27.595	0	0	23.803	0	27.808
			1787.93	30.681	1	0	13.332	0.566	0.315	6.653	38.093	0.332	36.152	1.054	123.19	27.653	0	0	23.575	0	28.689
			1788.94	34.477	1	0	13.232	0.571	0.318	6.701	37.573	0.332	35.936	1.046	122.552	28.118	0	0	23.175	0	29.2
			1789.94	34.477	1	0	13.277	0.579	0.324	6.84	36.988	0.338	35.496	1.042	122.063	28.526	0	0	22.935	0	29.209
			1790.94	25.199	1	0	12.867	0.573	0.315	6.637	36.9	0.326	35.62	1.036	121.943	28.535	0	0	22.463	0	29.433
			1791.94	25.199	1	0	12.505	0.567	0.307	6.468	36.756	0.316	35.689	1.03	121.823	28.545	0	0	22.067	0	29.559
			1792.94	25.199	1	0	12.388	0.572	0.307	6.48	36.38	0.315	35.442	1.026	121.55	28.677	0	0	21.671	0	29.383
			1793.94	56.407	1	0	12.342	0.577	0.309	6.508	36.12	0.315	35.337	1.022	121.277	28.809	0	0	21.403	0	29.45
			1794.94	68.11	1	0	12.311	0.589	0.312	6.575	35.747	0.317	35.12	1.018	120.871	29.089	0	0	20.916	0	29.594
			1795.94	22.879	1	0	12.436	0.6	0.32	6.754	35.215	0.323	34.861	1.01	120.421	29.239	0	0	20.738	0	29.424
			1796.94	17.502	1	0	12.594	0.636	0.336	7.086	34.196	0.336	34.23	0.999	119.399	29.842	0	0	19.795	0	29.405
			1797.94	25.831	1	0	12.637	0.643	0.34	7.183	33.882	0.337	34.244	0.989	119.013	29.871	0	0	19.66	0	29.484
			1798.94	25.831	1	0	12.663	0.636	0.339	7.154	34.055	0.333	34.669	0.982	118.931	29.744	0	0	19.912	0	30.012
			1799.94	22.247	1	0	12.69	0.629	0.338	7.125	34.231	0.329	35.104	0.975	118.85	29.617	0	0	20.17	0	30.543
			1800.94	30.049	1	0	12.518	0.622	0.332	7.012	34.274	0.322	35.359	0.969	118.768	29.49	0	0	20.113	0	30.75
			1801.94	39.854	1	0	12.467	0.616	0.33	6.968	34.316	0.319	35.547	0.965	118.732	29.37	0	0	20.24	0	30.852
			1802.94	39.854	1	0	12.471	0.618	0.331	6.989	34.235	0.318	35.652	0.96	118.622	29.315	0	0	20.176	0	30.935
			1803.94	37.218	1	0	12.593	0.624	0.336	7.093	34.089	0.321	35.674	0.956	118.467	29.369	0	0	20.195	0	31.072
			1804.94	37.218	1	0	12.633	0.626	0.338	7.126	34.057	0.321	35.823	0.951	118.348	29.342	0	0	20.172	0	31.275
			1805.94	25.41	1	0	12.624	0.634	0.338	7.134	34.037	0.321	35.861	0.949	118.216	29.401	0	0	19.917	0	31.449
			1806.94	25.41	1	0	12.713	0.632	0.34	7.174	34.072	0.32	36.151	0.943	118.112	29.286	0	0	20.122	0	31.725
			1807.94	26.358	1	0	12.849	0.643	0.346	7.308	33.86	0.325	36.088	0.938	117.803	29.411	0	0	19.984	0	31.85
			1808.94	33.95	1	0	12.984	0.654	0.353	7.443	33.65	0.33	36.022	0.934	117.494	29.537	0	0	19.848	0	31.965
			1809.94	33.95	1	0	12.547	0.623	0.347	7.319	32.914	0.321	35.545	0.926	117.253	29.551	0	0	20.145	0	31.173
			1810.94	60.73	1	0	11.978	0.592	0.337	7.12	32.133	0.309	35.077	0.916	117.012	29.564	0	0	20.25	0	30.369
			1811.94	63.998	1	0	12.001	0.601	0.341	7.205	31.866	0.312	34.872	0.914	116.679	29.778	0	0	19.976	0	30.4
			1812.94	63.998	1	0	12.039	0.61	0.346	7.295	31.617	0.314	34.845	0.907	116.13	30.043	0	0	19.752	0	30.823
			1813.94	34.477	1	0	12.073	0.616	0.35	7.374	31.401	0.315	34.824	0.902	115.805	30.161	0	0	19.597	0	30.999
			1814.94	34.477	1	0	12.105	0.623	0.353	7.452	31.188	0.317	34.802	0.896	115.48	30.279	0	0	19.445	0	31.17
			1815.94	21.825	1	0	12.161	0.63	0.358	7.552	30.955	0.32	34.656	0.893	115.211	30.392	0	0	19.295	0	31.118
			1816.94	21.825	1	0	12.007	0.63	0.357	7.533	30.64	0.318	34.433	0.89	114.983	30.42	0	0	19.045	0	30.778
			1817.94	33.844	1	0	11.761	0.631	0.353	7.449	30.354	0.313	34.276	0.886	114.755	30.449	0	0	18.651	0	30.553
			1818.94	51.135	1	0	11.459	0.631	0.348	7.343	30	0.307	34.043	0.881	114.528	30.478	0	0	18.167	0	30.188
			1819.94	39.538	1	0	11.455	0.634	0.35	7.384	29.84	0.306	34.116	0.875	114.228	30.519	0	0	18.053	0	30.39
			1820.94	33.528	1	0	11.614	0.642	0.359	7.572	29.536	0.31	34.235	0.863	113.628	30.6	0	0	18.092	0	30.747
			1821.94	33.528	1	0	11.614	0.642	0.359	7.572	29.536	0.31	34.235	0.863	113.628	30.6	0	0	18.092	0	30.747
			1822.94	46.075	1	0	11.782	0.647	0.366	7.713	29.438	0.314	34.287	0.859	113.422	30.612	0	0	18.206	0	30.862
			1823.94	46.075	1	0	11.955	0.651	0.372	7.847	29.377	0.318	34.355	0.855	113.268	30.615	0	0	18.365	0	30.988
			1824.94	37.218	1	0	12.018	0.655	0.376	7.927	29.252	0.32	34.368	0.851	113.115	30.617	0	0	18.352	0	31.016
			1825.94	37.218	1	0	12.081	0.659	0.379	8.006	29.129	0.322	34.38	0.847	112.961	30.62	0	0	18.34	0	31.043
			1826.94	29.627	1	0	11.871	0.65	0.367	7.736	29.584	0.309	35.116	0.842	113.182	30.495	0	0	18.261	0	32.094
			1827.94	37.956	1	0	11.871	0.65	0.367	7.736	29.584	0.309	35.116	0.842	113.182	30.495	0	0	18.261	0	32.094
			1828.94	37.956	1	0	11.976	0.648	0.377	7.944	29.057	0.315	34.726	0.837	113.345	30.411	0	0	18.483	0	31.283
			1829.94	37.956	1	0	12.205	0.659	0.396	8.348	28.224	0.33	33.857	0.834	113.204	30.483	0	0	18.516	0	29.871
			1830.94	27.202	1	0	12.853	0.682	0.438	9.241	26.933	0.363	32.512	0.828	112.921	30.627	0	0	18.857	0	27.572
			1831.94	27.202	1	0	13.018	0.693	0.447	9.437	26.75	0.37	32.343	0.827	112.779	30.699	0	0	18.789	0	27.36
			1832.94	24.039	1	0	12.875	0.69	0.445	9.397	26.558	0.369	32.097	0.827	112.813	30.67	0	0	18.664	0	26.815
			1833.94	43.333	1	0	12.543	0.687	0.438	9.242	26.298	0.362	31.784	0.827	112.846	30.641	0	0	18.263	0	26.122
			1834.94	43.333	1	0	12.506	0.694	0.439	9.264	26.181	0.364	31.608	0.828	112.719	30.756	0	0	18.025	0	25.965
			1835.94	47.551	1	0	12.506	0.694	0.439	9.264	26.181	0.364	31.608	0.828	112.719	30.756	0	0	18.025	0	25.965
			1836.94	46.496	1	0	12.684	0.711	0.452	9.54	25.842	0.376	31.102	0.831	112.312	31.092	0	0	17.835	0	25.503
			1837.94	46.496	1	0	12.749	0.711	0.456	9.62	25.758	0.379	30.972	0.832	112.304	31.102	0	0	17.927	0	25.243
			1838.94	45.864	1	0	12.655	0.704	0.451	9.517	25.824	0.375	31.061	0.831	112.436	30.994	0	0	17.972	0	25.241
			1839.94	45.864	1	0	12.662	0.697	0.449	9.477	25.923	0.373	31.183	0.831	112.568	30.886	0	0	18.163	0	25.307
			1840.94	41.225	1	0	12.668	0.69	0.447	9.437	26.024	0.372	31.306	0.831	112.7	30.778	0	0	18.357	0	25.373
			1841.94	43.017	1	0	12.665	0.685	0.445	9.389	26.132	0.37	31.398	0.832	112.764	30.746	0	0	18.492	0	25.514
			1842.94	95.101	1	0	12.748	0.686	0.451	9.51	25.969	0.376	31.169	0.833	112.801	30.725	0	0	18.589	0	24.986
			1843.94	95.101	1	0	12.729	0.685	0.451	9.523	25.892	0.376	31.062	0.834	112.846	30.691	0	0	18.589	0	24.695
			1844.94	95.101	1	0	12.709	0.684	0.452	9.536	25.815	0.377	30.957	0.834	112.892	30.658	0	0	18.589	0	24.403
			1845.94	95.101	1	0	12.709	0.684	0.452	9.536	25.815	0.377	30.957	0.834	112.892	30.658	0	0	18.589	0	24.403
			1846.94	51.241	1	0	12.8	0.68	0.452	9.533	25.992	0.377	31.17	0.834	112.934	30.637	0	0	18.831	0	24.829
			1847.94	27.835	1	0	12.975	0.68	0.456	9.62	26.11	0.38	31.324	0.834	112.922	30.651	0	0	19.091	0	25.183
			1848.94	27.835	1	0	13.279	0.68	0.463	9.759	26.34	0.385	31.611	0.833	112.91	30.665	0	0	19.54	0	25.815
			1849.94	42.912	1	0	13.163	0.673	0.458	9.655	26.369	0.382	31.615	0.834	113.015	30.6	0	0	19.562	0	25.707
			1850.94	54.193	1	0	13.031	0.667	0.453	9.552	26.363	0.379	31.528	0.836	113.242	30.492	0	0	19.543	0	25.328
			1851.94	54.193	1	0	13.031	0.667	0.453	9.552	26.363	0.379	31.528	0.836	113.242	30.492	0	0	19.543	0	25.328
			1852.94	58.094	1	0	12.873	0.658	0.447	9.423	26.37	0.374	31.53	0.836	113.257	30.454	0	0	19.552	0	25.269
			1853.94	30.576	1	0	12.556	0.65	0.438	9.244	26.188	0.367	31.303	0.837	113.271	30.416	0	0	19.314	0	24.722
			1854.94	31.208	1	0	12.252	0.642	0.43	9.069	26.014	0.36	31.086	0.837	113.285	30.377	0	0	19.091	0	24.191
			1855.94	31.208	1	0	12.11	0.642	0.427	9.005	25.899	0.357	30.945	0.837	113.151	30.456	0	0	18.854	0	24.037
			1856.94	39.749	1	0	11.992	0.639	0.425	8.972	25.729	0.356	30.762	0.836	113.084	30.504	0	0	18.76	0	23.731
			1857.94	38.905	1	0	11.968	0.636	0.426	8.991	25.609	0.356	30.642	0.836	113.017	30.552	0	0	18.812	0	23.562
			1858.94	39.854	1	0	11.728	0.631	0.411	8.664	26.025	0.344	31.066	0.838	112.897	30.622	0	0	18.589	0	24.62
			1859.94	39.854	1	0	11.453	0.627	0.394	8.313	26.468	0.331	31.509	0.84	112.772	30.684	0	0	18.28	0	25.673
			1860.94	33.739	1	0	11.047	0.618	0.365	7.704	27.51	0.309	32.56	0.845	112.523	30.809	0	0	17.883	0	28.003
			1861.94	40.697	1	0	11.047	0.618	0.365	7.704	27.51	0.309	32.56	0.845	112.523	30.809	0	0	17.883	0	28.003
			1862.94	40.697	1	0	11.059	0.613	0.364	7.685	27.588	0.308	32.628	0.846	112.491	30.816	0	0	18.039	0	28.145
			1863.94	45.547	1	0	11.269	0.614	0.371	7.822	27.622	0.313	32.759	0.843	112.36	30.859	0	0	18.347	0	28.472
			1864.94	27.202	1	0	11.485	0.615	0.377	7.959	27.673	0.317	32.907	0.841	112.228	30.902	0	0	18.666	0	28.828
			1865.94	27.202	1	0	11.555	0.613	0.38	8.021	27.615	0.319	32.959	0.838	112.098	30.901	0	0	18.851	0	28.924
			1866.94	27.202	1	0	11.361	0.604	0.373	7.876	27.611	0.311	33.141	0.833	112.05	30.833	0	0	18.801	0	29.139
			1867.94	19.611	1	0	11.223	0.6	0.368	7.768	27.636	0.306	33.301	0.83	111.964	30.84	0	0	18.707	0	29.442
			1868.94	19.611	1	0	11.226	0.603	0.371	7.827	27.448	0.307	33.149	0.828	111.738	30.965	0	0	18.63	0	29.379
			1869.94	36.269	1	0	11.224	0.605	0.374	7.882	27.263	0.309	32.998	0.826	111.513	31.09	0	0	18.543	0	29.316
			1870.94	36.269	1	0	11.221	0.608	0.376	7.937	27.08	0.31	32.848	0.824	111.288	31.214	0	0	18.458	0	29.253
			1871.94	45.969	1	0	11.157	0.612	0.376	7.923	26.993	0.309	32.816	0.823	111.105	31.296	0	0	18.224	0	29.334
			1872.94	45.969	1	0	11.083	0.617	0.375	7.904	26.895	0.307	32.773	0.821	110.923	31.377	0	0	17.977	0	29.397
			1873.94	42.49	1	0	11.013	0.62	0.373	7.88	26.821	0.306	32.73	0.819	110.746	31.466	0	0	17.771	0	29.47
			1874.94	49.448	1	0	11.05	0.626	0.377	7.959	26.672	0.308	32.635	0.817	110.535	31.574	0	0	17.643	0	29.48
			1875.94	49.448	1	0	11.177	0.631	0.384	8.104	26.514	0.313	32.499	0.816	110.46	31.614	0	0	17.723	0	29.293
			1876.94	48.394	1	0	11.327	0.639	0.393	8.292	26.293	0.32	32.337	0.813	110.172	31.742	0	0	17.722	0	29.205
			1877.94	48.394	1	0	11.52	0.648	0.403	8.499	26.125	0.327	32.153	0.813	110.076	31.783	0	0	17.775	0	28.923
			1878.94	48.394	1	0	11.607	0.657	0.407	8.585	26.093	0.33	32.137	0.812	109.98	31.823	0	0	17.666	0	28.962
			1879.94	45.653	1	0	11.81	0.67	0.417	8.793	25.969	0.338	31.985	0.812	109.887	31.905	0	0	17.618	0	28.806
			1880.94	46.602	1	0	11.754	0.668	0.413	8.719	26.056	0.336	32.056	0.813	109.984	31.871	0	0	17.6	0	28.888
			1881.94	46.602	1	0	11.788	0.673	0.415	8.753	26.045	0.338	32.011	0.814	109.991	31.906	0	0	17.523	0	28.86
			1882.94	41.857	1	0	11.853	0.678	0.417	8.806	26.049	0.34	31.984	0.814	109.998	31.941	0	0	17.494	0	28.865
			1883.94	39.432	1	0	12.137	0.685	0.427	9.015	26.084	0.349	31.974	0.816	109.935	32.034	0	0	17.707	0	29.005
			1884.94	39.432	1	0	12.428	0.693	0.437	9.223	26.133	0.357	31.984	0.817	109.872	32.127	0	0	17.925	0	29.181
			1885.94	39.432	1	0	12.539	0.693	0.44	9.288	26.178	0.36	32.042	0.817	109.928	32.087	0	0	18.099	0	29.226
			1886.94	37.64	1	0	12.673	0.692	0.444	9.37	26.224	0.364	32.017	0.819	110.035	32.085	0	0	18.315	0	29.174
			1887.94	36.164	1	0	12.684	0.691	0.445	9.381	26.216	0.365	31.967	0.82	110.116	32.064	0	0	18.351	0	29.042
			1888.94	36.164	1	0	12.557	0.69	0.44	9.293	26.195	0.362	31.914	0.821	110.216	32.039	0	0	18.193	0	28.892
			1889.94	51.768	1	0	12.606	0.689	0.442	9.319	26.217	0.363	31.942	0.821	110.287	32.003	0	0	18.304	0	28.887
			1890.94	62.206	1	0	12.468	0.687	0.437	9.212	26.227	0.359	31.929	0.821	110.395	31.984	0	0	18.154	0	28.829
			1891.94	62.206	1	0	12.333	0.685	0.432	9.104	26.242	0.355	31.921	0.822	110.503	31.965	0	0	18.007	0	28.781
			1892.94	71.695	1	0	12.284	0.684	0.427	9.004	26.425	0.352	32.041	0.825	110.65	32.018	0	0	17.952	0	29.108
			1893.94	58.41	1	0	12.255	0.683	0.426	8.982	26.425	0.351	32.024	0.825	110.642	32.037	0	0	17.949	0	29.108
			1894.94	58.41	1	0	12.213	0.682	0.423	8.918	26.518	0.349	32.078	0.827	110.712	32.073	0	0	17.916	0	29.275
			1895.94	32.474	1	0	12.17	0.684	0.421	8.873	26.566	0.348	32.087	0.828	110.76	32.14	0	0	17.784	0	29.407
			1896.94	32.474	1	0	12.075	0.688	0.417	8.8	26.592	0.346	32.044	0.83	110.791	32.214	0	0	17.563	0	29.449
			1897.94	35.426	1	0	11.982	0.691	0.414	8.726	26.622	0.344	32.006	0.832	110.822	32.289	0	0	17.346	0	29.5
			1898.94	51.873	1	0	11.945	0.694	0.412	8.686	26.671	0.343	31.976	0.834	110.906	32.315	0	0	17.21	0	29.486
			1899.94	51.873	1	0	11.93	0.697	0.411	8.663	26.719	0.343	31.948	0.836	110.99	32.342	0	0	17.105	0	29.474
			1900.94	47.656	1	0	11.894	0.7	0.408	8.604	26.829	0.343	31.925	0.84	111.206	32.346	0	0	17.002	0	29.439
			1901.94	47.656	1	0	11.894	0.7	0.408	8.604	26.829	0.343	31.925	0.84	111.206	32.346	0	0	17.002	0	29.439
			1902.94	47.656	1	0	11.92	0.699	0.407	8.594	26.919	0.343	31.958	0.842	111.338	32.339	0	0	17.047	0	29.49
			1903.94	32.368	1	0	12.011	0.7	0.409	8.625	27.029	0.346	31.981	0.845	111.422	32.351	0	0	17.162	0	29.555
			1904.94	33.317	1	0	12.058	0.698	0.406	8.563	27.323	0.346	32.068	0.852	111.623	32.356	0	0	17.282	0	29.734
			1905.94	33.317	1	0	11.945	0.695	0.398	8.401	27.58	0.341	32.191	0.857	111.741	32.349	0	0	17.19	0	29.959
			1906.94	39.221	1	0	11.753	0.687	0.387	8.162	27.906	0.333	32.407	0.861	111.99	32.253	0	0	17.099	0	30.212
			1907.94	39.221	1	0	11.753	0.687	0.387	8.162	27.906	0.333	32.407	0.861	111.99	32.253	0	0	17.099	0	30.212
			1908.94	38.905	1	0	11.563	0.676	0.376	7.942	28.169	0.327	32.467	0.868	112.278	32.178	0	0	17.11	0	30.201
			1909.94	38.905	1	0	11.618	0.674	0.38	8.018	28.031	0.331	32.205	0.87	112.371	32.181	0	0	17.226	0	29.705
			1910.94	35.531	1	0	11.841	0.681	0.392	8.269	27.727	0.341	31.837	0.871	112.364	32.229	0	0	17.376	0	29.07
			1911.94	35.531	1	0	12.068	0.688	0.404	8.52	27.451	0.352	31.502	0.871	112.357	32.277	0	0	17.529	0	28.483
			1912.94	35.953	1	0	12.028	0.691	0.402	8.487	27.476	0.351	31.468	0.873	112.453	32.262	0	0	17.396	0	28.387
			1913.94	35.953	1	0	11.901	0.691	0.396	8.345	27.651	0.346	31.597	0.875	112.621	32.188	0	0	17.219	0	28.52
			1914.94	33.844	1	0	11.767	0.691	0.389	8.198	27.828	0.341	31.729	0.877	112.789	32.114	0	0	17.03	0	28.654
			1915.94	36.164	1	0	11.815	0.689	0.388	8.178	28.003	0.341	31.852	0.879	112.908	32.029	0	0	17.149	0	28.754
			1916.94	36.164	1	0	11.874	0.687	0.386	8.146	28.245	0.341	31.943	0.884	113.172	31.903	0	0	17.281	0	28.716
			1917.94	40.803	1	0	11.818	0.679	0.38	8.022	28.515	0.337	32.183	0.886	113.436	31.756	0	0	17.399	0	28.935
			1918.94	40.803	1	0	11.891	0.672	0.379	8.001	28.74	0.337	32.387	0.887	113.681	31.615	0	0	17.704	0	29.087
			1919.94	37.851	1	0	11.81	0.665	0.374	7.9	28.88	0.332	32.535	0.888	113.841	31.507	0	0	17.773	0	29.187
			1920.94	37.851	1	0	11.825	0.657	0.372	7.842	29.1	0.331	32.717	0.889	114.15	31.312	0	0	18.011	0	29.197
			1921.94	26.358	1	0	11.855	0.649	0.369	7.791	29.329	0.329	32.908	0.891	114.459	31.117	0	0	18.278	0	29.219
			1922.94	27.413	1	0	11.787	0.638	0.365	7.697	29.473	0.326	32.973	0.894	114.772	30.869	0	0	18.471	0	28.906
			1923.94	69.797	1	0	11.733	0.634	0.362	7.632	29.568	0.323	33.077	0.894	114.865	30.797	0	0	18.498	0	28.974
			1924.94	69.797	1	0	11.674	0.628	0.359	7.565	29.655	0.321	33.133	0.895	115.016	30.672	0	0	18.575	0	28.857
			1925.94	70.114	1	0	11.665	0.626	0.358	7.558	29.652	0.321	33.088	0.896	115.084	30.61	0	0	18.629	0	28.661
			1926.94	70.114	1	0	11.632	0.616	0.355	7.485	29.805	0.318	33.252	0.896	115.357	30.412	0	0	18.868	0	28.614
			1927.94	30.47	1	0	11.637	0.61	0.354	7.464	29.872	0.317	33.32	0.897	115.547	30.277	0	0	19.069	0	28.5
			1928.94	30.47	1	0	11.668	0.607	0.354	7.473	29.898	0.318	33.339	0.897	115.65	30.195	0	0	19.23	0	28.386
			1929.94	29.838	1	0	11.667	0.6	0.353	7.449	29.961	0.317	33.405	0.897	115.847	30.056	0	0	19.435	0	28.257
			1930.94	37.956	1	0	11.673	0.596	0.352	7.426	30.046	0.316	33.469	0.898	115.959	29.986	0	0	19.589	0	28.248
			1931.94	49.659	1	0	11.683	0.591	0.351	7.408	30.123	0.316	33.522	0.899	116.072	29.917	0	0	19.752	0	28.218
			1932.94	29.1	1	0	11.608	0.584	0.347	7.323	30.233	0.312	33.602	0.9	116.222	29.831	0	0	19.876	0	28.207
			1933.94	29.1	1	0	11.574	0.581	0.346	7.295	30.245	0.311	33.622	0.9	116.372	29.739	0	0	19.924	0	28.075
			1934.94	24.461	1	0	11.463	0.575	0.342	7.205	30.295	0.307	33.677	0.9	116.559	29.631	0	0	19.945	0	27.975
			1935.94	24.25	1	0	11.384	0.569	0.338	7.135	30.346	0.304	33.734	0.9	116.746	29.523	0	0	20.022	0	27.879
			1936.94	25.41	1	0	11.426	0.567	0.339	7.152	30.377	0.305	33.771	0.9	116.909	29.456	0	0	20.156	0	27.822
			1937.94	25.41	1	0	11.564	0.57	0.343	7.245	30.363	0.309	33.746	0.9	116.94	29.478	0	0	20.292	0	27.82
			1938.94	28.467	1	0	11.649	0.573	0.346	7.308	30.34	0.312	33.714	0.9	116.972	29.499	0	0	20.335	0	27.803
			1939.94	28.467	1	0	11.392	0.56	0.333	7.025	30.792	0.3	34.131	0.902	117.151	29.384	0	0	20.335	0	28.34
			1940.94	27.835	1	0	10.899	0.535	0.307	6.468	31.826	0.278	35.079	0.907	117.511	29.154	0	0	20.374	0	29.55
			1941.94	34.266	1	0	10.899	0.535	0.307	6.468	31.826	0.278	35.079	0.907	117.511	29.154	0	0	20.374	0	29.55
			1942.94	32.263	1	0	10.651	0.522	0.293	6.189	32.413	0.267	35.614	0.91	117.691	29.039	0	0	20.392	0	30.216
			1943.94	32.263	1	0	10.543	0.52	0.291	6.131	32.373	0.264	35.572	0.91	117.83	28.986	0	0	20.276	0	30.047
			1944.94	30.47	1	0	10.516	0.519	0.29	6.111	32.386	0.264	35.584	0.91	117.9	28.96	0	0	20.27	0	30.018
			1945.94	33.423	1	0	10.422	0.516	0.289	6.087	32.201	0.262	35.48	0.908	117.837	29.013	0	0	20.201	0	29.928
			1946.94	33.423	1	0	10.254	0.513	0.284	5.985	32.199	0.257	35.6	0.904	117.775	29.065	0	0	19.986	0	30.21
			1947.94	26.675	1	0	10.254	0.513	0.284	5.985	32.199	0.257	35.6	0.904	117.775	29.065	0	0	19.986	0	30.21
			1948.94	27.307	1	0	10.177	0.517	0.284	5.989	31.967	0.256	35.391	0.903	117.528	29.226	0	0	19.666	0	30.155
			1949.94	27.307	1	0	10.191	0.519	0.285	6.011	31.906	0.257	35.346	0.903	117.415	29.293	0	0	19.646	0	30.2
			1950.94	40.381	1	0	10.209	0.521	0.286	6.041	31.816	0.258	35.292	0.902	117.228	29.42	0	0	19.609	0	30.334
			1951.94	40.381	1	0	10.214	0.523	0.287	6.064	31.727	0.259	35.237	0.9	117.041	29.547	0	0	19.547	0	30.466
			1952.94	36.796	1	0	10.378	0.534	0.294	6.204	31.592	0.264	35.137	0.899	116.859	29.699	0	0	19.421	0	30.59
			1953.94	27.307	1	0	10.501	0.543	0.299	6.298	31.549	0.268	35.108	0.899	116.784	29.778	0	0	19.326	0	30.7
			1954.94	28.256	1	0	10.622	0.552	0.303	6.392	31.502	0.272	35.075	0.898	116.71	29.857	0	0	19.233	0	30.802
			1955.94	28.256	1	0	10.72	0.56	0.306	6.461	31.501	0.275	35.094	0.898	116.668	29.894	0	0	19.147	0	30.914
			1956.94	28.256	1	0	10.648	0.563	0.305	6.433	31.445	0.274	35.038	0.897	116.509	30.022	0	0	18.913	0	31.043
			1957.94	25.304	1	0	10.573	0.565	0.303	6.392	31.436	0.272	35.041	0.897	116.382	30.109	0	0	18.721	0	31.198
			1958.94	26.886	1	0	10.503	0.565	0.301	6.354	31.417	0.27	35.039	0.897	116.322	30.142	0	0	18.586	0	31.253
			1959.94	26.886	1	0	10.439	0.564	0.299	6.307	31.452	0.268	35.082	0.897	116.176	30.233	0	0	18.507	0	31.474
			1960.94	34.371	1	0	10.392	0.563	0.297	6.275	31.464	0.266	35.124	0.896	116.088	30.279	0	0	18.449	0	31.621
			1961.94	34.371	1	0	10.318	0.563	0.295	6.224	31.491	0.264	35.184	0.895	116	30.326	0	0	18.342	0	31.795
			1962.94	31.103	1	0	10.304	0.564	0.295	6.229	31.435	0.264	35.185	0.893	115.909	30.38	0	0	18.281	0	31.889
			1963.94	27.729	1	0	10.274	0.561	0.295	6.214	31.399	0.263	35.174	0.893	115.886	30.386	0	0	18.316	0	31.875
			1964.94	27.729	1	0	10.273	0.561	0.295	6.224	31.34	0.263	35.153	0.892	115.816	30.426	0	0	18.326	0	31.903
			1965.94	28.783	1	0	10.301	0.563	0.296	6.25	31.313	0.264	35.141	0.891	115.765	30.461	0	0	18.301	0	31.949
			1966.94	28.783	1	0	10.331	0.564	0.298	6.286	31.232	0.265	35.147	0.889	115.658	30.479	0	0	18.301	0	31.992
			1967.94	46.391	1	0	10.323	0.564	0.298	6.288	31.2	0.264	35.175	0.887	115.591	30.486	0	0	18.294	0	32.049
			1968.94	42.595	1	0	10.274	0.562	0.296	6.252	31.219	0.263	35.22	0.886	115.556	30.483	0	0	18.273	0	32.113
			1969.94	42.595	1	0	10.321	0.565	0.3	6.319	31.041	0.265	35.078	0.885	115.542	30.461	0	0	18.266	0	31.849
			1970.94	42.595	1	0	10.352	0.568	0.302	6.376	30.877	0.267	34.947	0.884	115.528	30.44	0	0	18.232	0	31.602
			1971.94	25.62	1	0	10.383	0.571	0.305	6.432	30.715	0.269	34.819	0.882	115.513	30.418	0	0	18.198	0	31.355
			1972.94	26.042	1	0	10.273	0.566	0.301	6.357	30.723	0.265	34.884	0.881	115.633	30.279	0	0	18.134	0	31.224
			1973.94	26.042	1	0	10.197	0.555	0.298	6.293	30.736	0.262	34.956	0.879	115.76	30.113	0	0	18.373	0	31.041
			1974.94	25.093	1	0	10.091	0.543	0.295	6.218	30.709	0.259	34.986	0.878	115.888	29.948	0	0	18.567	0	30.785
			1975.94	25.515	1	0	9.983	0.532	0.291	6.143	30.672	0.255	35.008	0.876	116.015	29.782	0	0	18.766	0	30.51
			1976.94	25.515	1	0	10.021	0.538	0.293	6.189	30.605	0.257	34.981	0.875	115.854	29.866	0	0	18.611	0	30.624
			1977.94	29.627	1	0	10.063	0.545	0.296	6.238	30.535	0.258	34.952	0.874	115.693	29.95	0	0	18.468	0	30.734
			1978.94	28.889	1	0	10.139	0.551	0.299	6.309	30.458	0.261	34.913	0.872	115.533	30.034	0	0	18.388	0	30.827
			1979.94	28.889	1	0	10.201	0.554	0.303	6.393	30.262	0.264	34.74	0.871	115.403	30.106	0	0	18.403	0	30.662
			1980.94	36.691	1	0	10.227	0.56	0.308	6.489	29.926	0.267	34.447	0.869	115.144	30.25	0	0	18.257	0	30.416
			1981.94	40.592	1	0	10.227	0.56	0.308	6.489	29.926	0.267	34.447	0.869	115.144	30.25	0	0	18.257	0	30.416
			1982.94	40.592	1	0	10.206	0.56	0.308	6.504	29.795	0.267	34.378	0.867	115.079	30.253	0	0	18.225	0	30.3
			1983.94	37.429	1	0	9.947	0.54	0.302	6.362	29.562	0.26	34.315	0.862	114.94	30.209	0	0	18.423	0	30.071
			1984.94	36.691	1	0	9.834	0.532	0.3	6.319	29.376	0.257	34.22	0.858	114.789	30.248	0	0	18.496	0	29.951
			1985.94	36.691	1	0	9.744	0.523	0.298	6.295	29.164	0.255	34.102	0.855	114.638	30.286	0	0	18.616	0	29.787
			1986.94	16.975	1	0	9.829	0.522	0.303	6.384	29	0.258	34.013	0.853	114.516	30.32	0	0	18.82	0	29.684
			1987.94	15.71	1	0	9.902	0.522	0.306	6.46	28.869	0.26	33.938	0.851	114.36	30.377	0	0	18.974	0	29.65
			1988.94	15.71	1	0	9.988	0.522	0.31	6.545	28.738	0.263	33.865	0.849	114.204	30.435	0	0	19.151	0	29.617
			1989.94	15.71	1	0	10.08	0.521	0.315	6.643	28.567	0.267	33.747	0.847	114.122	30.442	0	0	19.362	0	29.418
			1990.94	41.225	1	0	10.168	0.52	0.319	6.739	28.402	0.27	33.631	0.845	114.041	30.449	0	0	19.567	0	29.222
			1991.94	41.752	1	0	10.221	0.519	0.322	6.802	28.28	0.272	33.562	0.843	113.959	30.456	0	0	19.704	0	29.107
			1992.94	41.752	1	0	10.21	0.518	0.322	6.797	28.264	0.271	33.584	0.842	113.813	30.502	0	0	19.712	0	29.222
			1993.94	40.276	1	0	10.207	0.517	0.322	6.797	28.252	0.271	33.607	0.841	113.667	30.547	0	0	19.738	0	29.337
			1994.94	35.426	1	0	10.212	0.516	0.322	6.801	28.243	0.271	33.633	0.84	113.52	30.593	0	0	19.778	0	29.459
			1995.94	35.426	1	0	10.247	0.516	0.325	6.846	28.151	0.272	33.578	0.838	113.34	30.678	0	0	19.846	0	29.504
			1996.94	31.103	1	0	10.172	0.509	0.324	6.845	27.903	0.271	33.421	0.835	113.079	30.756	0	0	19.966	0	29.333
			1997.94	33.844	1	0	10.141	0.506	0.325	6.861	27.733	0.271	33.312	0.833	112.859	30.838	0	0	20.04	0	29.263
[truncated: 1,535 more rows]
