# Supplementary material for: Handcycling with concurrent lower body low-frequency electromyostimulation significantly increases acute oxygen uptake: implications for rehabilitation and prevention
Source: PeerJ. 2022 May 18;10:e13333. doi: 10.7717/peerj.13333 (PMC9123886; doi:10.7717/peerj.13333)
Supplement: Supplemental Information 1 — Raw data for each participant (load, heart rate, spirometric data) and R-Scripts for data processing (as described in the material & method section under “Data aquisition”), and EMS intensity and blood lactate concentration. [file peerj-10-13333-s001.zip › raw_data/SPIROMETRIC_DATA/EMS_Pilot_13.xlsx]

## Sheet: EMS_Pilot_13_21.04.2021
Name	Rappelt		Zeit	%VO2	Geschw.	Steig.	VE	VT	VO2	VO2/kg	VE/VO2	VCO2	VE/VCO2	RER	PETO2	PETCO2	O2Puls	HR	BF	P(A-a)O2	VD/VT
Vorname	Ludwig		min:sec		km/h	%	l/min	l	l/min	ml/(kg*min)	l/l	l/min	l/l		mmHg	mmHg	ml/beat	b/min	1/min	mmHg	%
Id-Nr.	RapLud270597		0.24	11.25	0	0	6.089	0.803	0.224	3.708	25.336	0.185	30.639	0.827	104.126	37.696	0	0	7.578	0	35.142
Geburtsdatum (TT.MM.JJJJ)			1.24	16.138	0	0	5.979	0.769	0.215	3.562	25.81	0.178	31.198	0.827	104.709	37.245	0	0	7.771	0	35.553
Größe (cm)			2.24	16.138	0	0	5.934	0.739	0.209	3.459	26.29	0.173	31.752	0.828	105.236	36.844	0	0	8.03	0	35.985
Gewicht (kg)	60.3		3.24	16.138	0	0	5.891	0.712	0.203	3.367	26.728	0.168	32.256	0.829	105.709	36.485	0	0	8.277	0	36.351
Geschlecht	weibl.		4.24	14.741	0	0	5.891	0.712	0.203	3.367	26.728	0.168	32.256	0.829	105.709	36.485	0	0	8.277	0	36.351
Datum			5.24	14.741	0	0	5.85	0.689	0.199	3.301	27.003	0.165	32.608	0.828	106.014	36.211	0	0	8.485	0	36.551
Messzeit			6.24	14.741	0	0	5.812	0.669	0.195	3.241	27.25	0.162	32.925	0.828	106.29	35.963	0	0	8.683	0	36.714
modality	EMS-CON		7.24	14.741	0	0	5.775	0.651	0.192	3.186	27.472	0.159	33.212	0.827	106.542	35.737	0	0	8.871	0	36.845
			8.24	14.741	0	0	5.74	0.634	0.189	3.136	27.671	0.156	33.471	0.827	106.772	35.53	0	0	9.051	0	36.95
			9.24	14.741	0	0	5.783	0.628	0.193	3.206	27.249	0.159	33.068	0.824	106.65	35.575	0	0	9.21	0	36.335
			10.24	14.741	0	0	5.824	0.622	0.197	3.269	26.889	0.162	32.727	0.822	106.538	35.617	0	0	9.359	0	35.808
			11.24	14.741	0	0	5.863	0.617	0.201	3.327	26.572	0.164	32.427	0.819	106.435	35.655	0	0	9.502	0	35.338
			12.24	22.5	0	0	5.899	0.612	0.204	3.381	26.293	0.167	32.163	0.817	106.339	35.691	0	0	9.638	0	34.919
			13.24	22.5	0	0	5.933	0.607	0.207	3.426	26.066	0.169	31.956	0.816	106.257	35.711	0	0	9.772	0	34.573
			14.24	22.5	0	0	5.965	0.602	0.209	3.469	25.864	0.17	31.772	0.814	106.181	35.73	0	0	9.901	0	34.261
			15.24	22.577	0	0	5.961	0.598	0.21	3.475	25.781	0.17	31.715	0.813	106.111	35.748	0	0	9.966	0	34.172
			16.24	22.577	0	0	5.959	0.596	0.21	3.489	25.663	0.171	31.61	0.812	106.026	35.785	0	0	9.996	0	34.032
			17.24	5.586	0	0	5.967	0.596	0.21	3.49	25.685	0.171	31.62	0.812	106.131	35.711	0	0	10.015	0	33.946
			18.24	7.914	0	0	5.97	0.591	0.211	3.497	25.632	0.171	31.577	0.812	106.169	35.654	0	0	10.097	0	33.776
			19.24	7.914	0	0	5.974	0.587	0.211	3.504	25.578	0.171	31.534	0.811	106.208	35.596	0	0	10.18	0	33.605
			20.24	9.465	0	0	5.997	0.582	0.212	3.52	25.536	0.172	31.514	0.81	106.246	35.539	0	0	10.299	0	33.476
			21.24	9.465	0	0	6.021	0.578	0.213	3.537	25.496	0.173	31.497	0.809	106.285	35.481	0	0	10.421	0	33.352
			22.24	9.465	0	0	6.045	0.573	0.214	3.553	25.458	0.173	31.483	0.809	106.323	35.423	0	0	10.545	0	33.231
			23.24	9.465	0	0	6.07	0.569	0.215	3.57	25.423	0.174	31.471	0.808	106.361	35.366	0	0	10.672	0	33.114
			24.24	22.577	0	0	6.2	0.591	0.219	3.638	25.58	0.178	31.589	0.81	106.539	35.296	0	0	10.491	0	33.291
			25.24	22.422	0	0	6.325	0.613	0.224	3.707	25.711	0.181	31.677	0.812	106.716	35.227	0	0	10.316	0	33.402
			26.24	22.422	0	0	6.446	0.635	0.228	3.776	25.817	0.185	31.737	0.813	106.894	35.157	0	0	10.146	0	33.453
			27.24	22.422	0	0	6.563	0.657	0.232	3.844	25.901	0.189	31.773	0.815	107.071	35.088	0	0	9.982	0	33.45
			28.24	21.879	0	0	6.544	0.658	0.231	3.835	25.891	0.188	31.789	0.814	107.122	35.042	0	0	9.948	0	33.414
			29.24	21.879	0	0	6.525	0.658	0.231	3.825	25.882	0.188	31.806	0.814	107.172	34.997	0	0	9.915	0	33.379
			30.24	17.069	0	0	6.507	0.658	0.23	3.816	25.873	0.187	31.825	0.813	107.222	34.951	0	0	9.881	0	33.346
			31.24	17.069	0	0	6.487	0.659	0.23	3.806	25.864	0.186	31.844	0.812	107.277	34.905	0	0	9.847	0	33.315
			32.24	17.069	0	0	6.57	0.694	0.236	3.907	25.638	0.191	31.558	0.812	107.134	35.059	0	0	9.462	0	33.049
			33.24	17.069	0	0	6.62	0.73	0.241	4.002	25.329	0.196	31.152	0.813	106.93	35.258	0	0	9.074	0	32.594
			34.241	17.069	1	0	6.847	0.785	0.25	4.146	25.436	0.205	31.05	0.819	106.918	35.419	0	0	8.718	0	32.636
			35.24	17.069	1	0	7.06	0.84	0.258	4.279	25.535	0.213	30.934	0.825	106.987	35.546	0	0	8.407	0	32.571
			36.24	17.069	1	0	7.258	0.894	0.266	4.412	25.569	0.221	30.755	0.831	107.057	35.673	0	0	8.117	0	32.358
			37.24	17.069	1	0	7.474	0.948	0.275	4.564	25.551	0.23	30.514	0.837	107.126	35.8	0	0	7.88	0	31.996
			38.24	24.362	1	0	7.678	1.003	0.284	4.716	25.489	0.24	30.238	0.843	107.196	35.927	0	0	7.657	0	31.536
			39.24	24.362	1	0	7.822	1.05	0.288	4.775	25.717	0.245	30.261	0.85	107.534	35.865	0	0	7.452	0	31.393
			40.241	24.362	1	0	7.96	1.097	0.292	4.835	25.909	0.25	30.245	0.857	107.872	35.802	0	0	7.259	0	31.159
			41.24	24.362	1	0	8.09	1.143	0.295	4.894	26.07	0.255	30.201	0.863	108.21	35.74	0	0	7.075	0	30.854
			42.24	21.181	1	0	8.215	1.19	0.299	4.954	26.204	0.26	30.131	0.87	108.549	35.678	0	0	6.901	0	30.484
			43.241	21.181	1	0	8.333	1.238	0.303	5.018	26.296	0.265	30.02	0.876	108.88	35.627	0	0	6.733	0	30.03
			44.241	21.181	1	0	8.446	1.285	0.306	5.081	26.365	0.27	29.89	0.882	109.21	35.577	0	0	6.573	0	29.524
			45.241	21.181	1	0	8.481	1.318	0.308	5.105	26.38	0.274	29.67	0.889	109.613	35.536	0	0	6.434	0	28.864
			46.241	21.181	1	0	8.514	1.351	0.309	5.129	26.39	0.277	29.45	0.896	110.016	35.495	0	0	6.301	0	28.186
			47.241	21.181	1	0	8.546	1.384	0.311	5.153	26.394	0.281	29.228	0.903	110.419	35.455	0	0	6.173	0	27.493
			48.241	21.181	1	0	8.559	1.418	0.312	5.169	26.378	0.283	28.999	0.91	110.822	35.414	0	0	6.038	0	26.764
			49.241	28.163	1	0	8.528	1.419	0.31	5.135	26.455	0.283	28.972	0.913	110.993	35.402	0	0	6.01	0	26.673
			50.241	28.163	1	0	8.584	1.484	0.314	5.201	26.339	0.289	28.544	0.923	111.628	35.332	0	0	5.785	0	25.27
			51.241	28.163	1	0	8.595	1.517	0.315	5.217	26.315	0.292	28.32	0.929	112.031	35.291	0	0	5.666	0	24.506
			52.241	30.801	1	0	8.606	1.55	0.316	5.233	26.29	0.295	28.098	0.936	112.434	35.251	0	0	5.552	0	23.73
			53.241	30.801	1	0	8.6	1.557	0.313	5.197	26.458	0.295	28.102	0.941	112.698	35.222	0	0	5.525	0	23.661
			54.241	30.801	1	0	8.565	1.56	0.309	5.128	26.707	0.294	28.115	0.95	113.063	35.188	0	0	5.491	0	23.616
			55.241	30.801	1	0	8.565	1.56	0.309	5.128	26.707	0.294	28.115	0.95	113.063	35.188	0	0	5.491	0	23.616
			56.241	30.801	1	0	8.583	1.576	0.307	5.089	26.978	0.294	28.117	0.959	113.489	35.136	0	0	5.447	0	23.455
			57.241	30.801	1	0	8.587	1.579	0.304	5.045	27.223	0.294	28.145	0.967	113.829	35.105	0	0	5.439	0	23.458
			58.241	30.801	1	0	8.587	1.579	0.304	5.045	27.223	0.294	28.145	0.967	113.829	35.105	0	0	5.439	0	23.458
			59.241	30.801	1	0	8.573	1.587	0.302	5.009	27.381	0.294	28.132	0.973	114.134	35.058	0	0	5.401	0	23.299
			60.241	20.405	1	0	8.56	1.596	0.3	4.974	27.542	0.294	28.12	0.979	114.438	35.012	0	0	5.364	0	23.141
			61.241	20.405	1	0	8.547	1.604	0.298	4.938	27.706	0.293	28.107	0.986	114.742	34.965	0	0	5.327	0	22.983
			62.241	20.405	1	0	8.534	1.613	0.296	4.902	27.871	0.293	28.095	0.992	115.046	34.919	0	0	5.291	0	22.822
			63.241	19.319	1	0	8.522	1.622	0.293	4.866	28.039	0.293	28.083	0.998	115.35	34.873	0	0	5.255	0	22.663
			64.241	19.319	1	0	8.509	1.63	0.291	4.83	28.211	0.293	28.071	1.005	115.654	34.826	0	0	5.219	0	22.504
			65.241	19.319	1	0	8.392	1.619	0.286	4.746	28.309	0.289	28.056	1.009	115.772	34.817	0	0	5.184	0	22.493
			66.241	19.319	1	0	8.277	1.608	0.281	4.662	28.416	0.285	28.046	1.013	115.891	34.808	0	0	5.149	0	22.495
			67.241	19.319	1	0	8.163	1.596	0.276	4.578	28.532	0.281	28.041	1.018	116.009	34.798	0	0	5.114	0	22.51
			68.241	19.319	1	0	8.03	1.585	0.27	4.476	28.699	0.276	28.071	1.022	116.127	34.789	0	0	5.067	0	22.62
			69.241	19.319	1	0	7.899	1.573	0.264	4.374	28.882	0.271	28.112	1.027	116.246	34.78	0	0	5.02	0	22.755
			70.241	19.319	1	0	7.77	1.562	0.258	4.272	29.084	0.266	28.163	1.033	116.364	34.77	0	0	4.974	0	22.917
			71.241	19.319	1	0	7.693	1.556	0.253	4.196	29.312	0.263	28.232	1.038	116.489	34.763	0	0	4.945	0	23.107
			72.241	19.319	1	0	7.616	1.55	0.248	4.12	29.552	0.259	28.306	1.044	116.615	34.756	0	0	4.915	0	23.309
			73.241	19.319	1	0	7.541	1.543	0.244	4.044	29.805	0.256	28.385	1.05	116.74	34.75	0	0	4.886	0	23.524
			74.241	15.982	1	0	7.479	1.537	0.24	3.975	30.062	0.253	28.461	1.056	116.865	34.743	0	0	4.865	0	23.729
			75.241	15.982	1	0	7.417	1.531	0.236	3.907	30.331	0.25	28.541	1.063	116.991	34.736	0	0	4.844	0	23.943
			76.241	15.982	1	0	7.43	1.539	0.236	3.91	30.368	0.251	28.548	1.064	117.046	34.719	0	0	4.829	0	23.899
			77.241	15.982	1	0	7.444	1.546	0.236	3.913	30.404	0.251	28.554	1.065	117.102	34.703	0	0	4.814	0	23.854
			78.241	15.982	1	0	7.458	1.554	0.236	3.916	30.441	0.252	28.56	1.066	117.158	34.687	0	0	4.799	0	23.808
			79.241	15.982	1	0	7.483	1.561	0.237	3.927	30.466	0.253	28.556	1.067	117.214	34.671	0	0	4.792	0	23.736
			80.241	15.982	1	0	7.508	1.569	0.237	3.938	30.492	0.254	28.552	1.068	117.269	34.654	0	0	4.785	0	23.663
			81.241	15.982	1	0	7.533	1.577	0.238	3.949	30.516	0.255	28.548	1.069	117.325	34.638	0	0	4.778	0	23.589
			82.241	15.982	1	0	7.513	1.57	0.237	3.932	30.553	0.254	28.567	1.07	117.369	34.633	0	0	4.787	0	23.658
			83.241	15.982	1	0	7.493	1.563	0.236	3.916	30.589	0.253	28.586	1.07	117.413	34.629	0	0	4.795	0	23.726
			84.241	15.982	1	0	7.472	1.555	0.235	3.9	30.626	0.252	28.605	1.071	117.457	34.624	0	0	4.804	0	23.793
			85.241	15.982	1	0	7.444	1.548	0.234	3.881	30.663	0.251	28.623	1.071	117.501	34.62	0	0	4.808	0	23.858
			86.241	19.784	1	0	7.417	1.541	0.233	3.861	30.701	0.25	28.641	1.072	117.545	34.615	0	0	4.812	0	23.923
			87.241	19.784	1	0	7.408	1.544	0.232	3.852	30.737	0.249	28.648	1.073	117.593	34.601	0	0	4.798	0	23.902
			88.241	19.784	1	0	7.362	1.527	0.23	3.821	30.777	0.247	28.677	1.073	117.634	34.606	0	0	4.82	0	24.052
			89.241	20.87	1	0	7.351	1.529	0.23	3.811	30.817	0.247	28.686	1.074	117.684	34.591	0	0	4.807	0	24.037
			90.241	20.87	1	0	7.356	1.52	0.23	3.814	30.804	0.247	28.692	1.074	117.679	34.606	0	0	4.841	0	24.118
			91.241	20.87	1	0	7.361	1.51	0.23	3.818	30.792	0.247	28.698	1.073	117.674	34.62	0	0	4.876	0	24.2
			92.241	20.87	1	0	7.367	1.5	0.23	3.821	30.781	0.247	28.704	1.072	117.669	34.634	0	0	4.911	0	24.281
			93.241	20.87	1	0	7.373	1.49	0.231	3.824	30.77	0.247	28.712	1.072	117.665	34.649	0	0	4.947	0	24.365
			94.241	20.87	1	0	7.378	1.481	0.231	3.828	30.76	0.247	28.719	1.071	117.66	34.663	0	0	4.983	0	24.449
			95.241	20.87	1	0	7.384	1.471	0.231	3.831	30.75	0.247	28.727	1.07	117.655	34.678	0	0	5.02	0	24.534
			96.241	20.87	1	0	7.374	1.466	0.231	3.825	30.748	0.247	28.73	1.07	117.653	34.687	0	0	5.03	0	24.578
			97.241	16.991	1	0	7.364	1.461	0.23	3.82	30.746	0.246	28.734	1.07	117.65	34.697	0	0	5.039	0	24.622
			98.241	16.991	1	0	7.354	1.457	0.23	3.814	30.744	0.246	28.737	1.07	117.648	34.706	0	0	5.048	0	24.666
			99.241	16.991	1	0	7.344	1.452	0.23	3.809	30.742	0.246	28.739	1.07	117.645	34.716	0	0	5.057	0	24.709
			100.241	16.448	1	0	7.321	1.447	0.229	3.799	30.725	0.245	28.731	1.069	117.643	34.725	0	0	5.058	0	24.724
			101.241	16.448	1	0	7.299	1.443	0.228	3.789	30.709	0.244	28.722	1.069	117.641	34.735	0	0	5.06	0	24.739
			102.242	16.448	1	0	7.154	1.422	0.224	3.715	30.681	0.239	28.7	1.069	117.621	34.749	0	0	5.029	0	24.785
			103.241	16.448	1	0	7.154	1.422	0.224	3.715	30.681	0.239	28.7	1.069	117.621	34.749	0	0	5.029	0	24.785
			104.242	16.448	1	0	6.999	1.402	0.219	3.633	30.673	0.234	28.695	1.069	117.602	34.764	0	0	4.991	0	24.876
			105.242	16.448	1	0	6.916	1.392	0.216	3.588	30.68	0.231	28.704	1.069	117.593	34.771	0	0	4.968	0	24.948
			106.242	16.448	1	0	6.835	1.382	0.214	3.543	30.691	0.228	28.716	1.069	117.583	34.778	0	0	4.945	0	25.027
			107.242	16.448	1	0	6.754	1.372	0.211	3.499	30.706	0.225	28.731	1.069	117.573	34.785	0	0	4.923	0	25.116
			108.242	16.448	1	0	6.673	1.362	0.208	3.454	30.724	0.223	28.75	1.069	117.564	34.793	0	0	4.9	0	25.212
			109.242	16.448	1	0	6.594	1.352	0.206	3.409	30.747	0.22	28.773	1.069	117.554	34.8	0	0	4.878	0	25.318
			110.242	15.207	1	0	6.492	1.341	0.202	3.357	30.737	0.216	28.77	1.068	117.54	34.802	0	0	4.842	0	25.354
			111.242	15.207	1	0	6.428	1.33	0.2	3.321	30.753	0.214	28.792	1.068	117.526	34.805	0	0	4.834	0	25.451
			112.242	15.207	1	0	6.416	1.334	0.2	3.312	30.775	0.213	28.804	1.068	117.523	34.795	0	0	4.81	0	25.447
			113.242	15.207	1	0	6.404	1.338	0.199	3.304	30.797	0.213	28.816	1.069	117.521	34.785	0	0	4.786	0	25.444
			114.242	14.586	1	0	6.392	1.342	0.199	3.296	30.82	0.212	28.828	1.069	117.518	34.776	0	0	4.762	0	25.442
			115.242	14.586	1	0	6.366	1.318	0.198	3.275	30.864	0.211	28.958	1.066	117.386	34.771	0	0	4.829	0	25.831
			116.242	14.586	1	0	6.34	1.294	0.196	3.255	30.903	0.209	29.085	1.063	117.255	34.766	0	0	4.899	0	26.21
			117.242	14.586	1	0	6.34	1.294	0.196	3.255	30.903	0.209	29.085	1.063	117.255	34.766	0	0	4.899	0	26.21
			118.242	14.586	1	0	6.284	1.246	0.194	3.214	30.969	0.205	29.335	1.056	116.991	34.757	0	0	5.043	0	26.939
			119.242	14.586	1	0	6.284	1.246	0.194	3.214	30.969	0.205	29.335	1.056	116.991	34.757	0	0	5.043	0	26.939
			120.242	14.586	1	0	6.229	1.222	0.191	3.174	31.058	0.201	29.497	1.053	116.859	34.752	0	0	5.097	0	27.382
			121.242	14.586	1	0	6.172	1.198	0.189	3.133	31.143	0.198	29.657	1.05	116.727	34.747	0	0	5.152	0	27.815
			122.242	14.586	1	0	6.115	1.174	0.186	3.093	31.223	0.195	29.816	1.047	116.595	34.742	0	0	5.208	0	28.237
			123.242	14.586	1	0	6.056	1.15	0.184	3.053	31.298	0.192	29.974	1.044	116.463	34.737	0	0	5.265	0	28.648
			124.242	14.586	1	0	5.995	1.126	0.182	3.012	31.367	0.189	30.129	1.041	116.331	34.733	0	0	5.324	0	29.048
			125.242	13.5	1	0	5.934	1.102	0.179	2.972	31.43	0.186	30.281	1.038	116.199	34.728	0	0	5.384	0	29.434
			126.242	15.827	1	0	5.879	1.073	0.177	2.94	31.429	0.183	30.389	1.034	116.065	34.728	0	0	5.478	0	29.738
			127.242	15.827	1	0	5.822	1.044	0.175	2.909	31.415	0.181	30.488	1.03	115.931	34.728	0	0	5.576	0	30.017
			128.242	15.827	1	0	5.703	0.986	0.172	2.846	31.345	0.175	30.655	1.023	115.662	34.728	0	0	5.784	0	30.493
			129.242	15.827	1	0	5.65	0.957	0.17	2.819	31.297	0.173	30.725	1.019	115.528	34.728	0	0	5.904	0	30.694
			130.242	13.577	1	0	5.726	0.972	0.172	2.847	31.435	0.175	30.871	1.018	115.561	34.673	0	0	5.89	0	30.877
			131.242	13.577	1	0	5.802	0.987	0.173	2.875	31.568	0.176	31.013	1.018	115.595	34.618	0	0	5.876	0	31.047
			132.242	13.577	1	0	5.877	1.003	0.175	2.903	31.696	0.178	31.15	1.018	115.628	34.562	0	0	5.863	0	31.205
			133.242	13.577	1	0	5.958	1.018	0.177	2.934	31.82	0.18	31.278	1.017	115.662	34.507	0	0	5.854	0	31.342
			134.242	10.784	1	0	6.038	1.033	0.179	2.965	31.94	0.182	31.402	1.017	115.696	34.452	0	0	5.846	0	31.469
			135.242	10.784	1	0	6.119	1.048	0.181	2.996	32.057	0.184	31.522	1.017	115.729	34.397	0	0	5.838	0	31.586
			136.242	10.784	1	0	6.199	1.063	0.183	3.027	32.17	0.186	31.638	1.017	115.763	34.342	0	0	5.83	0	31.693
			137.242	10.784	1	0	6.278	1.078	0.184	3.058	32.279	0.187	31.751	1.017	115.796	34.287	0	0	5.822	0	31.792
			138.242	10.784	1	0	6.358	1.094	0.186	3.089	32.385	0.189	31.861	1.016	115.83	34.231	0	0	5.814	0	31.883
			139.242	10.784	1	0	6.488	1.102	0.19	3.158	32.338	0.194	31.781	1.018	115.844	34.191	0	0	5.889	0	31.638
			140.242	10.784	1	0	6.65	1.111	0.195	3.235	32.371	0.199	31.773	1.019	115.863	34.155	0	0	5.987	0	31.54
			141.242	10.784	1	0	6.769	1.12	0.199	3.295	32.361	0.203	31.733	1.02	115.883	34.119	0	0	6.045	0	31.377
			142.242	10.784	1	0	6.89	1.129	0.202	3.355	32.363	0.207	31.705	1.021	115.902	34.083	0	0	6.103	0	31.237
			143.242	10.784	1	0	6.971	1.145	0.205	3.399	32.347	0.21	31.625	1.023	115.969	34.065	0	0	6.086	0	31.002
			144.242	10.784	1	0	7.067	1.154	0.208	3.442	32.399	0.212	31.661	1.023	115.988	34.03	0	0	6.123	0	30.992
			145.242	18.543	1	0	7.165	1.163	0.21	3.485	32.456	0.215	31.702	1.024	116.007	33.995	0	0	6.161	0	30.992
			146.242	18.543	1	0	7.268	1.199	0.214	3.543	32.432	0.22	31.56	1.028	116.151	33.956	0	0	6.062	0	30.537
			147.242	18.543	1	0	7.304	1.221	0.215	3.564	32.424	0.221	31.486	1.03	116.238	33.929	0	0	5.98	0	30.274
			148.242	18.931	1	0	7.466	1.271	0.221	3.66	32.341	0.228	31.249	1.035	116.438	33.877	0	0	5.874	0	29.538
			149.242	18.931	1	0	7.56	1.307	0.224	3.718	32.276	0.233	31.082	1.038	116.582	33.837	0	0	5.784	0	28.997
			150.242	18.931	1	0	7.687	1.343	0.229	3.796	32.184	0.238	30.908	1.041	116.726	33.798	0	0	5.724	0	28.43
			151.242	18.931	1	0	7.764	1.37	0.232	3.845	32.115	0.242	30.787	1.043	116.832	33.766	0	0	5.666	0	28.014
			152.242	18.931	1	0	7.89	1.407	0.237	3.925	32.005	0.248	30.6	1.046	116.981	33.725	0	0	5.606	0	27.391
			153.242	18.931	1	0	8.013	1.445	0.242	4.006	31.888	0.253	30.411	1.049	117.13	33.685	0	0	5.547	0	26.751
			154.242	24.284	1	0	8.133	1.482	0.246	4.086	31.765	0.259	30.22	1.051	117.279	33.644	0	0	5.489	0	26.093
			155.242	24.284	1	0	8.235	1.532	0.249	4.13	31.854	0.263	30.129	1.057	117.602	33.533	0	0	5.376	0	25.471
			156.242	24.284	1	0	8.332	1.582	0.252	4.175	31.924	0.268	30.024	1.063	117.926	33.423	0	0	5.268	0	24.803
			157.242	24.284	1	0	8.459	1.632	0.255	4.233	32.002	0.273	29.923	1.069	118.25	33.313	0	0	5.184	0	24.131
			158.242	22.034	1	0	8.582	1.682	0.259	4.291	32.062	0.278	29.812	1.075	118.574	33.203	0	0	5.103	0	23.418
			159.242	22.034	1	0	8.702	1.732	0.262	4.349	32.106	0.284	29.69	1.081	118.897	33.092	0	0	5.025	0	22.667
			160.242	22.034	1	0	8.817	1.782	0.266	4.407	32.134	0.289	29.561	1.087	119.221	32.982	0	0	4.948	0	21.878
			161.242	22.034	1	0	8.884	1.788	0.266	4.41	32.36	0.29	29.654	1.091	119.377	32.927	0	0	4.97	0	21.969
			162.243	22.034	1	0	9.019	1.799	0.266	4.416	32.818	0.293	29.844	1.1	119.689	32.816	0	0	5.013	0	22.157
			163.242	22.034	1	0	9.019	1.799	0.266	4.416	32.818	0.293	29.844	1.1	119.689	32.816	0	0	5.013	0	22.157
			164.242	22.034	1	0	8.986	1.767	0.264	4.374	32.994	0.29	29.964	1.101	119.71	32.831	0	0	5.085	0	22.633
			165.242	22.034	1	0	8.953	1.736	0.261	4.332	33.17	0.288	30.083	1.103	119.732	32.845	0	0	5.159	0	23.1
			166.243	22.034	1	0	8.872	1.672	0.256	4.243	33.512	0.283	30.31	1.106	119.775	32.874	0	0	5.307	0	23.989
			167.243	22.034	1	0	8.824	1.64	0.253	4.197	33.678	0.28	30.416	1.107	119.797	32.888	0	0	5.38	0	24.411
			168.243	22.034	1	0	8.775	1.608	0.25	4.15	33.841	0.278	30.52	1.109	119.818	32.903	0	0	5.456	0	24.819
			169.243	17.069	1	0	8.647	1.583	0.245	4.066	34.023	0.272	30.64	1.11	119.859	32.903	0	0	5.461	0	25.203
			170.243	17.069	1	0	8.519	1.559	0.24	3.981	34.211	0.267	30.764	1.112	119.9	32.903	0	0	5.466	0	25.59
			171.243	18.931	1	0	8.391	1.534	0.235	3.897	34.406	0.262	30.891	1.114	119.941	32.903	0	0	5.471	0	25.983
			172.243	18.931	1	0	8.262	1.509	0.23	3.812	34.609	0.256	31.024	1.116	119.981	32.903	0	0	5.476	0	26.381
			173.243	18.931	1	0	8.159	1.484	0.226	3.744	34.778	0.252	31.125	1.117	120.022	32.903	0	0	5.498	0	26.704
			174.243	18.931	1	0	8.054	1.459	0.222	3.675	34.95	0.248	31.226	1.119	120.063	32.903	0	0	5.52	0	27.023
			175.243	18.931	1	0	7.949	1.434	0.217	3.606	35.125	0.244	31.327	1.121	120.104	32.903	0	0	5.542	0	27.339
			176.243	18.931	1	0	7.843	1.41	0.213	3.538	35.302	0.24	31.427	1.123	120.144	32.903	0	0	5.564	0	27.651
			177.243	18.931	1	0	7.783	1.393	0.212	3.509	35.299	0.238	31.437	1.123	120.115	32.923	0	0	5.587	0	27.77
			178.243	13.034	1	0	7.53	1.367	0.204	3.383	35.403	0.23	31.396	1.128	120.209	32.91	0	0	5.509	0	27.752
			179.243	13.034	1	0	7.329	1.349	0.199	3.296	35.349	0.225	31.283	1.13	120.233	32.917	0	0	5.433	0	27.581
			180.243	13.034	1	0	7.134	1.331	0.194	3.209	35.319	0.219	31.187	1.132	120.257	32.924	0	0	5.359	0	27.45
			181.243	12.414	1	0	7.017	1.324	0.191	3.174	35.11	0.217	31.022	1.132	120.207	32.951	0	0	5.3	0	27.161
			182.243	12.414	1	0	6.839	1.307	0.186	3.09	35.128	0.211	30.968	1.134	120.231	32.958	0	0	5.234	0	27.117
			183.243	12.414	1	0	6.667	1.289	0.181	3.007	35.17	0.206	30.933	1.137	120.254	32.965	0	0	5.17	0	27.112
			184.243	12.414	1	0	6.498	1.272	0.176	2.924	35.238	0.201	30.916	1.14	120.277	32.972	0	0	5.108	0	27.147
			185.243	12.414	1	0	6.33	1.243	0.173	2.874	34.878	0.197	30.686	1.137	120.131	33.046	0	0	5.095	0	26.879
			186.243	12.414	1	0	6.164	1.213	0.17	2.825	34.511	0.193	30.452	1.133	119.985	33.12	0	0	5.082	0	26.592
			187.243	12.414	1	0	5.975	1.183	0.167	2.763	34.167	0.188	30.244	1.13	119.839	33.194	0	0	5.05	0	26.359
			188.243	12.414	1	0	5.79	1.154	0.163	2.701	33.821	0.183	30.038	1.126	119.692	33.269	0	0	5.019	0	26.124
			189.243	12.414	1	0	5.709	1.131	0.163	2.706	33.253	0.182	29.812	1.115	119.37	33.399	0	0	5.046	0	25.918
			190.243	12.414	1	0	5.628	1.109	0.164	2.712	32.682	0.181	29.578	1.105	119.047	33.529	0	0	5.074	0	25.686
			191.243	12.414	1	0	5.546	1.087	0.164	2.717	32.107	0.179	29.335	1.095	118.724	33.659	0	0	5.102	0	25.426
			192.243	12.414	1	0	5.455	1.065	0.164	2.715	31.562	0.178	29.102	1.085	118.402	33.789	0	0	5.122	0	25.181
			193.243	9.853	1	0	5.363	1.043	0.164	2.714	31.011	0.176	28.86	1.075	118.079	33.919	0	0	5.143	0	24.908
			194.243	9.853	1	0	5.401	1.057	0.166	2.753	30.812	0.177	28.818	1.069	117.887	33.981	0	0	5.109	0	24.879
			195.243	9.853	1	0	5.438	1.071	0.168	2.792	30.615	0.179	28.774	1.064	117.694	34.044	0	0	5.076	0	24.845
			196.243	9.931	1	0	5.476	1.086	0.171	2.831	30.421	0.181	28.728	1.059	117.501	34.107	0	0	5.044	0	24.805
			197.243	9.931	1	0	5.519	1.1	0.173	2.874	30.218	0.183	28.666	1.054	117.309	34.169	0	0	5.018	0	24.727
			198.243	9.931	1	0	5.561	1.114	0.176	2.918	30.019	0.185	28.603	1.05	117.116	34.232	0	0	4.991	0	24.644
			199.243	9.931	1	0	5.603	1.128	0.179	2.961	29.823	0.187	28.539	1.045	116.923	34.295	0	0	4.966	0	24.557
			200.243	9.931	1	0	5.644	1.143	0.181	3.004	29.63	0.189	28.474	1.041	116.731	34.357	0	0	4.94	0	24.467
			201.243	9.931	1	0	5.685	1.157	0.184	3.048	29.44	0.19	28.408	1.036	116.538	34.42	0	0	4.915	0	24.373
			202.243	9.931	1	0	5.719	1.176	0.185	3.074	29.377	0.192	28.408	1.034	116.455	34.429	0	0	4.864	0	24.33
			203.243	9.931	1	0	5.751	1.194	0.187	3.101	29.312	0.193	28.406	1.032	116.371	34.439	0	0	4.815	0	24.277
			204.243	19.706	1	0	5.783	1.213	0.189	3.128	29.244	0.194	28.399	1.03	116.287	34.448	0	0	4.766	0	24.214
			205.243	19.706	1	0	5.822	1.232	0.191	3.159	29.17	0.196	28.382	1.028	116.204	34.457	0	0	4.725	0	24.123
			206.243	19.706	1	0	5.86	1.251	0.192	3.191	29.093	0.197	28.361	1.026	116.12	34.466	0	0	4.685	0	24.023
			207.243	18.698	1	0	5.898	1.27	0.194	3.223	29.015	0.199	28.337	1.024	116.037	34.476	0	0	4.645	0	23.913
			208.243	18.698	1	0	5.936	1.289	0.196	3.254	28.934	0.201	28.31	1.022	115.953	34.485	0	0	4.607	0	23.796
			209.243	18.698	1	0	6.028	1.301	0.199	3.303	28.959	0.203	28.371	1.021	115.886	34.487	0	0	4.635	0	23.909
			210.243	18.698	1	0	6.094	1.307	0.202	3.343	28.935	0.205	28.395	1.019	115.792	34.512	0	0	4.663	0	23.993
			211.243	18.698	1	0	6.192	1.319	0.205	3.394	28.97	0.208	28.465	1.018	115.722	34.514	0	0	4.693	0	24.13
			212.243	18.698	1	0	6.31	1.337	0.208	3.45	29.054	0.212	28.567	1.017	115.684	34.494	0	0	4.72	0	24.286
			213.243	18.698	1	0	6.404	1.349	0.211	3.499	29.09	0.214	28.635	1.016	115.617	34.497	0	0	4.748	0	24.416
			214.243	18.698	1	0	6.485	1.357	0.214	3.545	29.083	0.217	28.676	1.014	115.513	34.522	0	0	4.78	0	24.535
			215.243	18.698	1	0	6.584	1.369	0.217	3.595	29.129	0.22	28.753	1.013	115.444	34.524	0	0	4.809	0	24.686
			216.243	18.698	1	0	6.686	1.382	0.22	3.646	29.18	0.222	28.834	1.012	115.374	34.526	0	0	4.839	0	24.845
			217.243	16.293	1	0	6.771	1.393	0.222	3.689	29.219	0.225	28.916	1.01	115.319	34.512	0	0	4.86	0	24.976
			218.243	16.293	1	0	6.858	1.405	0.225	3.732	29.261	0.227	28.999	1.009	115.264	34.498	0	0	4.882	0	25.11
			219.243	16.293	1	0	6.947	1.417	0.228	3.776	29.308	0.229	29.086	1.008	115.209	34.483	0	0	4.904	0	25.252
			220.243	16.991	1	0	6.917	1.42	0.226	3.75	29.386	0.228	29.124	1.009	115.336	34.411	0	0	4.87	0	25.193
			221.243	16.991	1	0	6.887	1.424	0.225	3.724	29.468	0.227	29.165	1.01	115.463	34.339	0	0	4.836	0	25.14
			222.243	16.991	1	0	6.858	1.428	0.223	3.698	29.552	0.226	29.207	1.012	115.59	34.267	0	0	4.802	0	25.091
			223.243	16.991	1	0	6.839	1.432	0.222	3.679	29.626	0.225	29.243	1.013	115.717	34.195	0	0	4.776	0	25.026
			224.243	16.991	1	0	6.821	1.436	0.221	3.66	29.701	0.224	29.281	1.014	115.844	34.123	0	0	4.75	0	24.963
			225.244	16.991	1	0	6.785	1.444	0.218	3.622	29.856	0.222	29.358	1.017	116.099	33.98	0	0	4.699	0	24.844
			226.244	16.991	1	0	6.767	1.448	0.217	3.604	29.935	0.221	29.399	1.018	116.226	33.908	0	0	4.674	0	24.787
			227.243	16.991	1	0	6.767	1.448	0.217	3.604	29.935	0.221	29.399	1.018	116.226	33.908	0	0	4.674	0	24.787
			228.243	16.991	1	0	6.716	1.439	0.215	3.572	29.968	0.219	29.448	1.018	116.228	33.881	0	0	4.668	0	24.891
			229.244	16.991	1	0	6.614	1.42	0.212	3.507	30.036	0.215	29.552	1.016	116.233	33.828	0	0	4.657	0	25.109
			230.244	16.991	1	0	6.563	1.411	0.21	3.475	30.074	0.213	29.607	1.016	116.235	33.802	0	0	4.651	0	25.225
			231.244	15.982	1	0	6.512	1.402	0.208	3.443	30.112	0.211	29.664	1.015	116.238	33.776	0	0	4.646	0	25.344
			232.244	15.982	1	0	6.473	1.388	0.207	3.428	30.049	0.209	29.671	1.013	116.127	33.805	0	0	4.664	0	25.468
			233.244	16.06	1	0	6.434	1.374	0.206	3.413	29.984	0.208	29.677	1.01	116.017	33.833	0	0	4.682	0	25.588
			234.244	16.06	1	0	6.394	1.36	0.205	3.399	29.917	0.207	29.681	1.008	115.907	33.862	0	0	4.701	0	25.703
			235.244	16.06	1	0	6.345	1.346	0.204	3.379	29.849	0.205	29.689	1.005	115.796	33.891	0	0	4.713	0	25.827
			236.244	16.06	1	0	6.296	1.333	0.203	3.359	29.779	0.203	29.696	1.003	115.686	33.92	0	0	4.725	0	25.948
			237.244	16.06	1	0	6.246	1.319	0.201	3.339	29.707	0.201	29.702	1	115.576	33.948	0	0	4.737	0	26.066
			238.244	16.06	1	0	6.197	1.305	0.2	3.319	29.633	0.2	29.707	0.998	115.465	33.977	0	0	4.749	0	26.18
			239.244	16.06	1	0	6.146	1.291	0.199	3.299	29.557	0.198	29.711	0.995	115.355	34.006	0	0	4.761	0	26.29
			240.244	16.06	1	0	6.124	1.284	0.198	3.291	29.517	0.197	29.71	0.993	115.289	34.028	0	0	4.771	0	26.353
			241.244	16.06	1	0	6.099	1.279	0.198	3.287	29.42	0.196	29.7	0.991	115.213	34.032	0	0	4.767	0	26.355
			242.244	14.198	1	0	6.044	1.268	0.197	3.273	29.278	0.195	29.694	0.986	115.086	34.044	0	0	4.765	0	26.4
			243.244	14.198	1	0	6.018	1.267	0.197	3.274	29.132	0.194	29.67	0.982	114.983	34.046	0	0	4.75	0	26.351
			244.244	14.198	1	0	6.018	1.267	0.197	3.274	29.132	0.194	29.67	0.982	114.983	34.046	0	0	4.75	0	26.351
			245.244	14.198	1	0	5.988	1.263	0.197	3.268	29.036	0.193	29.658	0.979	114.906	34.051	0	0	4.741	0	26.346
			246.244	14.198	1	0	5.957	1.259	0.197	3.262	28.941	0.192	29.646	0.976	114.83	34.056	0	0	4.733	0	26.341
			247.244	14.198	1	0	5.996	1.246	0.199	3.304	28.741	0.194	29.501	0.974	114.793	34.018	0	0	4.813	0	25.975
			248.244	14.198	1	0	6.035	1.233	0.202	3.346	28.553	0.196	29.365	0.972	114.756	33.981	0	0	4.896	0	25.628
			249.244	14.198	1	0	6.101	1.22	0.207	3.432	28.124	0.201	28.986	0.97	114.718	33.944	0	0	5.001	0	24.69
			250.244	14.198	1	0	6.169	1.207	0.212	3.518	27.728	0.205	28.638	0.968	114.681	33.907	0	0	5.111	0	23.803
			251.244	14.198	1	0	6.24	1.194	0.217	3.605	27.364	0.21	28.318	0.966	114.644	33.87	0	0	5.227	0	22.969
			252.244	14.198	1	0	6.315	1.181	0.223	3.691	27.03	0.215	28.025	0.964	114.607	33.833	0	0	5.347	0	22.188
			253.244	14.198	1	0	6.393	1.168	0.228	3.777	26.725	0.219	27.76	0.963	114.57	33.796	0	0	5.473	0	21.464
			254.244	14.198	1	0	6.412	1.149	0.228	3.775	26.795	0.219	27.841	0.962	114.584	33.782	0	0	5.582	0	21.722
			255.244	14.198	1	0	6.437	1.129	0.228	3.778	26.853	0.219	27.912	0.962	114.598	33.768	0	0	5.701	0	21.951
			256.244	16.526	1	0	6.464	1.11	0.228	3.782	26.913	0.219	27.986	0.962	114.612	33.754	0	0	5.826	0	22.188
			257.244	16.526	1	0	6.492	1.09	0.228	3.786	26.978	0.219	28.065	0.961	114.626	33.74	0	0	5.956	0	22.432
			258.244	16.526	1	0	6.565	1.083	0.229	3.802	27.152	0.221	28.199	0.963	114.76	33.682	0	0	6.061	0	22.688
			259.244	16.06	1	0	6.64	1.076	0.23	3.819	27.335	0.222	28.343	0.964	114.895	33.624	0	0	6.17	0	22.965
			260.244	16.06	1	0	6.762	1.074	0.236	3.909	27.19	0.228	28.149	0.966	114.941	33.631	0	0	6.298	0	22.493
			261.244	16.06	1	0	6.888	1.071	0.241	3.999	27.071	0.233	27.984	0.967	114.988	33.638	0	0	6.431	0	22.089
			262.244	22.112	1	0	7.019	1.068	0.247	4.089	26.977	0.239	27.848	0.969	115.034	33.645	0	0	6.569	0	21.756
			263.244	22.112	1	0	7.156	1.066	0.252	4.179	26.91	0.244	27.741	0.97	115.081	33.652	0	0	6.714	0	21.496
			264.244	28.551	1	0	7.215	1.063	0.253	4.201	26.982	0.246	27.785	0.971	115.127	33.659	0	0	6.786	0	21.636
			265.244	28.551	1	0	7.275	1.061	0.255	4.224	27.058	0.248	27.833	0.972	115.173	33.666	0	0	6.859	0	21.785
			266.244	28.551	1	0	7.336	1.058	0.256	4.246	27.138	0.249	27.886	0.973	115.22	33.673	0	0	6.934	0	21.946
			267.244	28.551	1	0	7.399	1.055	0.257	4.268	27.222	0.251	27.943	0.974	115.266	33.68	0	0	7.011	0	22.117
			268.244	28.551	1	0	7.463	1.053	0.259	4.291	27.31	0.252	28.005	0.975	115.313	33.687	0	0	7.089	0	22.298
			269.244	15.75	1	0	7.529	1.05	0.26	4.313	27.402	0.254	28.071	0.976	115.359	33.693	0	0	7.169	0	22.491
			270.244	16.603	1	0	7.63	1.05	0.263	4.356	27.5	0.257	28.153	0.977	115.427	33.661	0	0	7.269	0	22.641
			271.244	16.603	1	0	7.664	1.045	0.263	4.358	27.6	0.257	28.217	0.978	115.452	33.707	0	0	7.335	0	22.908
			272.244	16.603	1	0	7.706	1.033	0.263	4.365	27.691	0.258	28.277	0.979	115.468	33.738	0	0	7.459	0	23.157
			273.244	16.603	1	0	7.749	1.021	0.264	4.371	27.786	0.258	28.341	0.98	115.484	33.768	0	0	7.588	0	23.413
			274.244	16.603	1	0	7.793	1.009	0.264	4.378	27.886	0.259	28.41	0.982	115.501	33.798	0	0	7.721	0	23.679
			275.244	27.232	1	0	7.9	0.998	0.266	4.409	28.045	0.261	28.55	0.982	115.542	33.793	0	0	7.916	0	24.049
			276.244	27.232	1	0	8.026	1.023	0.267	4.428	28.412	0.263	28.807	0.986	115.758	33.708	0	0	7.85	0	24.448
			277.244	27.232	1	0	8.15	1.081	0.267	4.434	28.903	0.265	29.107	0.993	116.127	33.554	0	0	7.542	0	24.705
			278.244	27.232	1	0	8.122	1.081	0.267	4.424	28.869	0.265	29.043	0.994	116.134	33.601	0	0	7.51	0	24.637
			279.244	17.457	1	0	8.156	1.116	0.266	4.419	29.073	0.266	29.124	0.998	116.295	33.577	0	0	7.309	0	24.675
			280.244	17.457	1	0	8.139	1.15	0.263	4.368	29.395	0.264	29.305	1.003	116.456	33.553	0	0	7.075	0	24.953
			281.244	17.457	1	0	8.122	1.185	0.26	4.317	29.725	0.262	29.491	1.008	116.617	33.529	0	0	6.855	0	25.234
			282.244	17.457	1	0	8.107	1.219	0.257	4.266	30.064	0.261	29.679	1.013	116.777	33.505	0	0	6.649	0	25.517
			283.244	17.457	1	0	8.092	1.254	0.254	4.216	30.412	0.259	29.871	1.018	116.938	33.481	0	0	6.455	0	25.803
			284.244	17.457	1	0	8.078	1.288	0.251	4.165	30.769	0.257	30.067	1.023	117.099	33.457	0	0	6.271	0	26.092
			285.245	17.457	1	0	8.061	1.302	0.252	4.18	30.607	0.259	29.799	1.027	117.175	33.471	0	0	6.191	0	25.445
			286.244	17.457	1	0	8.061	1.302	0.252	4.18	30.607	0.259	29.799	1.027	117.175	33.471	0	0	6.191	0	25.445
			287.244	17.457	1	0	8.048	1.309	0.252	4.184	30.532	0.26	29.67	1.029	117.214	33.478	0	0	6.148	0	25.126
			288.244	17.457	1	0	8.019	1.316	0.252	4.181	30.456	0.26	29.542	1.031	117.252	33.485	0	0	6.094	0	24.81
			289.244	17.457	1	0	7.992	1.323	0.252	4.177	30.382	0.26	29.417	1.033	117.291	33.493	0	0	6.041	0	24.495
			290.245	18.775	1	0	7.893	1.332	0.247	4.095	30.619	0.256	29.5	1.038	117.458	33.44	0	0	5.923	0	24.558
			291.245	18.775	1	0	7.823	1.335	0.242	4.016	30.947	0.252	29.72	1.041	117.588	33.38	0	0	5.859	0	24.959
			292.244	18.775	1	0	7.823	1.335	0.242	4.016	30.947	0.252	29.72	1.041	117.588	33.38	0	0	5.859	0	24.959
			293.245	21.413	1	0	7.687	1.34	0.233	3.858	31.662	0.244	30.199	1.048	117.847	33.26	0	0	5.736	0	25.833
			294.245	21.413	1	0	7.698	1.343	0.232	3.849	31.789	0.244	30.246	1.051	117.977	33.2	0	0	5.733	0	25.818
			295.245	21.413	1	0	7.71	1.345	0.232	3.839	31.917	0.244	30.294	1.054	118.106	33.14	0	0	5.731	0	25.803
			296.245	21.413	1	0	7.721	1.348	0.231	3.83	32.045	0.244	30.341	1.056	118.236	33.08	0	0	5.728	0	25.786
			297.245	21.413	1	0	7.733	1.35	0.23	3.82	32.174	0.244	30.389	1.059	118.365	33.02	0	0	5.726	0	25.77
			298.245	21.413	1	0	7.759	1.376	0.23	3.811	32.389	0.244	30.45	1.064	118.619	32.903	0	0	5.639	0	25.586
			299.245	17.224	1	0	7.784	1.401	0.229	3.802	32.601	0.245	30.507	1.069	118.873	32.785	0	0	5.555	0	25.389
			300.245	17.224	1	0	7.804	1.412	0.229	3.8	32.707	0.245	30.532	1.071	118.987	32.74	0	0	5.525	0	25.311
			301.245	17.224	1	0	7.885	1.452	0.229	3.803	33.061	0.247	30.638	1.079	119.382	32.55	0	0	5.43	0	25.02
			302.245	16.138	1	0	7.933	1.478	0.229	3.803	33.282	0.249	30.695	1.084	119.636	32.433	0	0	5.369	0	24.811
			303.245	16.138	1	0	7.981	1.503	0.229	3.804	33.499	0.25	30.746	1.09	119.89	32.315	0	0	5.31	0	24.587
			304.245	16.138	1	0	8.027	1.528	0.229	3.804	33.71	0.251	30.793	1.095	120.145	32.198	0	0	5.252	0	24.347
			305.245	16.138	1	0	8.037	1.536	0.229	3.803	33.772	0.251	30.8	1.097	120.217	32.171	0	0	5.234	0	24.277
			306.245	16.138	1	0	8.042	1.524	0.229	3.794	33.861	0.251	30.823	1.099	120.27	32.169	0	0	5.275	0	24.374
			307.245	16.138	1	0	8.044	1.494	0.228	3.778	33.986	0.251	30.865	1.101	120.31	32.19	0	0	5.383	0	24.644
			308.245	16.138	1	0	8.053	1.502	0.228	3.777	34.04	0.251	30.87	1.103	120.377	32.164	0	0	5.36	0	24.567
			309.245	16.138	1	0	7.904	1.464	0.223	3.704	34.033	0.246	30.867	1.103	120.231	32.259	0	0	5.397	0	24.912
			310.245	16.138	1	0	7.753	1.426	0.219	3.631	34.015	0.241	30.856	1.102	120.085	32.354	0	0	5.435	0	25.232
			311.245	16.138	1	0	7.587	1.388	0.214	3.555	33.967	0.236	30.813	1.102	119.938	32.449	0	0	5.464	0	25.475
			312.245	16.138	1	0	7.419	1.351	0.21	3.478	33.907	0.231	30.761	1.102	119.792	32.545	0	0	5.494	0	25.69
			313.245	16.138	1	0	7.25	1.313	0.205	3.402	33.837	0.226	30.699	1.102	119.646	32.64	0	0	5.524	0	25.877
			314.245	16.138	1	0	7.079	1.275	0.201	3.325	33.753	0.221	30.625	1.102	119.5	32.735	0	0	5.554	0	26.032
			315.245	17.534	1	0	6.985	1.27	0.198	3.278	33.782	0.218	30.641	1.102	119.421	32.777	0	0	5.501	0	26.168
			316.245	17.534	1	0	6.892	1.265	0.195	3.23	33.82	0.215	30.666	1.103	119.342	32.818	0	0	5.449	0	26.322
			317.245	17.534	1	0	6.802	1.26	0.192	3.182	33.869	0.212	30.7	1.103	119.263	32.86	0	0	5.398	0	26.496
			318.245	17.534	1	0	6.724	1.255	0.189	3.142	33.901	0.209	30.721	1.104	119.184	32.902	0	0	5.356	0	26.639
			319.245	17.534	1	0	6.647	1.251	0.187	3.102	33.94	0.206	30.748	1.104	119.105	32.944	0	0	5.315	0	26.796
			320.245	17.534	1	0	6.589	1.246	0.185	3.075	33.935	0.204	30.787	1.102	119.038	32.944	0	0	5.287	0	26.897
			321.245	17.534	1	0	6.549	1.242	0.184	3.056	33.932	0.203	30.834	1.1	118.97	32.944	0	0	5.273	0	27.017
			322.245	17.534	1	0	6.508	1.238	0.183	3.037	33.93	0.201	30.884	1.099	118.903	32.944	0	0	5.258	0	27.142
			323.245	17.534	1	0	6.468	1.233	0.182	3.018	33.93	0.2	30.935	1.097	118.836	32.944	0	0	5.244	0	27.27
			324.245	10.862	1	0	6.428	1.229	0.181	2.998	33.93	0.198	30.989	1.095	118.769	32.944	0	0	5.23	0	27.401
			325.245	10.862	1	0	6.388	1.225	0.18	2.979	33.932	0.196	31.044	1.093	118.701	32.944	0	0	5.215	0	27.537
			326.245	10.319	1	0	6.348	1.221	0.178	2.96	33.934	0.195	31.101	1.091	118.634	32.944	0	0	5.201	0	27.676
			327.245	10.319	1	0	6.309	1.216	0.177	2.941	33.939	0.193	31.161	1.089	118.567	32.944	0	0	5.187	0	27.819
			328.245	10.319	1	0	6.269	1.212	0.176	2.921	33.944	0.192	31.222	1.087	118.499	32.944	0	0	5.173	0	27.966
			329.245	10.319	1	0	6.194	1.183	0.175	2.901	33.738	0.189	31.195	1.082	118.311	32.99	0	0	5.237	0	28.086
			330.245	10.319	1	0	6.117	1.154	0.174	2.88	33.518	0.187	31.157	1.076	118.123	33.037	0	0	5.302	0	28.178
			331.245	10.319	1	0	6.019	1.125	0.172	2.849	33.291	0.184	31.123	1.07	117.935	33.083	0	0	5.352	0	28.278
			332.245	10.319	1	0	5.895	1.096	0.169	2.807	33.05	0.18	31.072	1.064	117.747	33.129	0	0	5.381	0	28.338
			333.245	10.319	1	0	5.77	1.067	0.167	2.765	32.794	0.176	31.012	1.057	117.559	33.176	0	0	5.41	0	28.374
			334.245	10.319	1	0	5.643	1.038	0.164	2.722	32.522	0.173	30.941	1.051	117.371	33.222	0	0	5.439	0	28.383
			335.245	12.258	1	0	5.515	1.008	0.162	2.68	32.232	0.169	30.859	1.045	117.183	33.269	0	0	5.469	0	28.365
			336.245	13.345	1	0	5.408	0.984	0.159	2.645	31.984	0.166	30.769	1.04	117.01	33.332	0	0	5.497	0	28.345
			337.245	13.345	1	0	5.273	0.954	0.157	2.601	31.649	0.162	30.658	1.032	116.816	33.38	0	0	5.528	0	28.264
			338.245	13.345	1	0	5.137	0.924	0.154	2.557	31.292	0.158	30.533	1.025	116.621	33.428	0	0	5.56	0	28.144
			339.245	13.345	1	0	4.998	0.894	0.152	2.514	30.912	0.154	30.39	1.017	116.427	33.476	0	0	5.592	0	27.983
			340.245	13.345	1	0	4.992	0.892	0.152	2.517	30.819	0.154	30.379	1.014	116.439	33.423	0	0	5.599	0	27.87
			341.245	13.345	1	0	4.985	0.889	0.152	2.521	30.726	0.154	30.367	1.012	116.451	33.37	0	0	5.605	0	27.755
			342.245	13.345	1	0	4.987	0.887	0.152	2.529	30.64	0.154	30.361	1.009	116.463	33.318	0	0	5.622	0	27.655
			343.245	13.345	1	0	4.99	0.885	0.153	2.537	30.555	0.154	30.356	1.007	116.475	33.265	0	0	5.638	0	27.555
			344.245	13.112	1	0	5.053	0.904	0.155	2.574	30.544	0.156	30.426	1.004	116.487	33.21	0	0	5.588	0	27.569
			345.245	13.112	1	0	5.116	0.924	0.157	2.611	30.526	0.158	30.487	1.001	116.499	33.155	0	0	5.54	0	27.561
			346.245	13.112	1	0	5.178	0.943	0.16	2.648	30.501	0.159	30.539	0.999	116.511	33.099	0	0	5.492	0	27.532
			347.245	11.405	1	0	5.253	0.962	0.162	2.693	30.47	0.162	30.583	0.996	116.523	33.044	0	0	5.46	0	27.481
			348.245	11.405	1	0	5.328	0.981	0.165	2.737	30.434	0.164	30.62	0.994	116.535	32.989	0	0	5.429	0	27.413
			349.245	11.405	1	0	5.401	1.001	0.168	2.782	30.395	0.166	30.65	0.992	116.547	32.934	0	0	5.398	0	27.33
			350.245	11.405	1	0	5.474	1.02	0.17	2.827	30.351	0.169	30.675	0.989	116.559	32.879	0	0	5.368	0	27.231
			351.246	11.405	1	0	5.57	1.057	0.174	2.881	30.365	0.172	30.73	0.988	116.559	32.855	0	0	5.268	0	27.202
			352.246	11.405	1	0	5.61	1.076	0.175	2.904	30.366	0.173	30.752	0.987	116.559	32.843	0	0	5.213	0	27.174
			353.246	11.405	1	0	5.649	1.095	0.177	2.928	30.362	0.174	30.769	0.987	116.559	32.831	0	0	5.16	0	27.133
			354.246	11.405	1	0	5.687	1.114	0.178	2.951	30.354	0.175	30.781	0.986	116.559	32.819	0	0	5.107	0	27.079
			355.246	11.405	1	0	5.65	1.113	0.177	2.939	30.273	0.174	30.759	0.984	116.434	32.852	0	0	5.077	0	27.097
			356.246	11.405	1	0	5.613	1.112	0.177	2.928	30.195	0.173	30.74	0.982	116.31	32.886	0	0	5.048	0	27.12
			357.246	11.405	1	0	5.577	1.111	0.176	2.916	30.117	0.172	30.723	0.98	116.185	32.92	0	0	5.018	0	27.147
			358.246	15.517	1	0	5.535	1.11	0.175	2.902	30.04	0.171	30.701	0.978	116.06	32.953	0	0	4.984	0	27.162
			359.246	15.517	1	0	5.498	1.112	0.174	2.889	29.972	0.17	30.664	0.977	115.935	32.996	0	0	4.942	0	27.156
			360.246	15.517	1	0	5.461	1.114	0.173	2.876	29.907	0.169	30.631	0.976	115.811	33.039	0	0	4.901	0	27.157
			361.246	16.603	1	0	5.425	1.116	0.173	2.863	29.845	0.168	30.601	0.975	115.686	33.083	0	0	4.86	0	27.164
			362.246	16.603	1	0	5.41	1.118	0.173	2.863	29.771	0.168	30.556	0.974	115.561	33.126	0	0	4.838	0	27.138
			363.246	16.603	1	0	5.396	1.12	0.173	2.862	29.698	0.168	30.511	0.973	115.437	33.169	0	0	4.816	0	27.113
			364.246	16.603	1	0	5.381	1.122	0.173	2.862	29.626	0.168	30.468	0.972	115.312	33.212	0	0	4.795	0	27.09
			365.246	16.603	1	0	5.366	1.124	0.173	2.861	29.554	0.168	30.424	0.971	115.187	33.255	0	0	4.773	0	27.067
			366.246	16.603	1	0	5.423	1.13	0.175	2.904	29.432	0.17	30.354	0.97	115.157	33.25	0	0	4.798	0	26.883
			367.246	16.603	1	0	5.498	1.145	0.179	2.961	29.287	0.173	30.266	0.968	115.083	33.259	0	0	4.801	0	26.654
			368.246	16.603	1	0	5.573	1.16	0.182	3.018	29.149	0.176	30.182	0.966	115.009	33.269	0	0	4.804	0	26.432
			369.246	16.603	1	0	5.649	1.175	0.185	3.074	29.018	0.179	30.097	0.964	114.934	33.278	0	0	4.806	0	26.207
			370.246	11.715	1	0	5.724	1.19	0.189	3.131	28.892	0.182	30.015	0.963	114.86	33.287	0	0	4.809	0	25.987
			371.246	11.715	1	0	5.8	1.205	0.192	3.188	28.771	0.185	29.937	0.961	114.786	33.297	0	0	4.812	0	25.773
			372.246	11.715	1	0	5.876	1.22	0.196	3.245	28.655	0.188	29.862	0.96	114.712	33.306	0	0	4.815	0	25.563
			373.246	11.327	1	0	5.952	1.235	0.199	3.301	28.544	0.191	29.789	0.958	114.637	33.315	0	0	4.818	0	25.359
			374.246	11.327	1	0	5.986	1.229	0.201	3.33	28.457	0.192	29.753	0.956	114.563	33.327	0	0	4.869	0	25.316
			375.246	11.327	1	0	6.021	1.224	0.202	3.358	28.376	0.193	29.721	0.955	114.489	33.338	0	0	4.921	0	25.283
			376.246	11.327	1	0	6.057	1.218	0.204	3.386	28.299	0.195	29.692	0.953	114.414	33.35	0	0	4.973	0	25.258
			377.246	11.327	1	0	6.078	1.212	0.205	3.407	28.217	0.195	29.661	0.951	114.34	33.362	0	0	5.014	0	25.226
			378.246	11.327	1	0	6.099	1.206	0.207	3.428	28.138	0.196	29.631	0.95	114.266	33.373	0	0	5.056	0	25.198
			379.246	11.327	1	0	6.04	1.193	0.205	3.396	28.111	0.194	29.628	0.949	114.238	33.382	0	0	5.065	0	25.254
			380.246	11.327	1	0	5.98	1.179	0.203	3.364	28.082	0.192	29.623	0.948	114.21	33.392	0	0	5.074	0	25.308
			381.246	19.629	1	0	5.92	1.165	0.201	3.332	28.052	0.19	29.617	0.947	114.182	33.401	0	0	5.083	0	25.357
			382.246	19.629	1	0	5.853	1.151	0.199	3.297	28.011	0.188	29.6	0.946	114.154	33.41	0	0	5.086	0	25.382
			383.246	19.629	1	0	5.786	1.137	0.197	3.262	27.968	0.186	29.583	0.945	114.127	33.42	0	0	5.089	0	25.404
			384.246	19.629	1	0	5.719	1.123	0.195	3.227	27.923	0.184	29.565	0.944	114.099	33.429	0	0	5.091	0	25.424
			385.246	19.629	1	0	5.652	1.109	0.193	3.193	27.878	0.182	29.546	0.944	114.071	33.438	0	0	5.094	0	25.441
			386.246	19.629	1	0	5.658	1.115	0.192	3.192	27.921	0.182	29.571	0.944	114.164	33.403	0	0	5.076	0	25.418
			387.246	19.629	1	0	5.663	1.12	0.192	3.19	27.963	0.182	29.596	0.945	114.257	33.369	0	0	5.058	0	25.395
			388.246	19.629	1	0	5.668	1.125	0.192	3.189	28.006	0.182	29.62	0.945	114.349	33.334	0	0	5.04	0	25.37
			389.246	19.629	1	0	5.679	1.13	0.192	3.191	28.052	0.182	29.653	0.946	114.442	33.299	0	0	5.028	0	25.365
			390.246	19.629	1	0	5.69	1.135	0.193	3.193	28.099	0.182	29.686	0.947	114.535	33.264	0	0	5.015	0	25.359
			391.246	19.629	1	0	5.701	1.14	0.193	3.194	28.145	0.182	29.718	0.947	114.628	33.229	0	0	5.002	0	25.352
			392.246	19.629	1	0	5.712	1.145	0.193	3.196	28.191	0.183	29.749	0.948	114.721	33.194	0	0	4.99	0	25.343
			393.246	19.629	1	0	5.723	1.15	0.193	3.197	28.236	0.183	29.781	0.948	114.814	33.16	0	0	4.977	0	25.334
			394.246	11.948	1	0	5.734	1.155	0.193	3.199	28.281	0.183	29.812	0.949	114.906	33.125	0	0	4.965	0	25.323
			395.246	11.948	1	0	5.729	1.165	0.193	3.2	28.265	0.183	29.779	0.949	114.985	33.085	0	0	4.919	0	25.137
			396.246	11.948	1	0	5.724	1.174	0.193	3.2	28.25	0.183	29.747	0.95	115.064	33.046	0	0	4.874	0	24.952
			397.246	11.56	1	0	5.64	1.171	0.19	3.148	28.295	0.18	29.762	0.951	115.097	33.039	0	0	4.816	0	24.986
			398.246	11.56	1	0	5.59	1.167	0.188	3.113	28.35	0.179	29.794	0.952	115.125	33.037	0	0	4.791	0	25.073
			399.246	11.56	1	0	5.506	1.163	0.184	3.059	28.416	0.176	29.828	0.953	115.158	33.03	0	0	4.733	0	25.151
			400.246	11.56	1	0	5.424	1.16	0.181	3.004	28.493	0.173	29.879	0.954	115.192	33.023	0	0	4.676	0	25.267
			401.246	11.56	1	0	5.323	1.158	0.177	2.938	28.593	0.169	29.945	0.955	115.227	33.011	0	0	4.596	0	25.405
			402.246	11.56	1	0	5.266	1.153	0.175	2.896	28.688	0.167	30.018	0.956	115.259	33.008	0	0	4.567	0	25.586
			403.246	11.56	1	0	5.189	1.15	0.171	2.842	28.807	0.164	30.107	0.957	115.293	33.001	0	0	4.513	0	25.79
			404.246	11.56	1	0	5.115	1.146	0.168	2.788	28.94	0.161	30.21	0.958	115.326	32.994	0	0	4.462	0	26.024
			405.246	11.56	1	0	5.042	1.143	0.165	2.734	29.089	0.158	30.328	0.959	115.36	32.987	0	0	4.411	0	26.288
			406.246	11.56	1	0	4.971	1.14	0.162	2.679	29.253	0.155	30.459	0.96	115.393	32.979	0	0	4.362	0	26.584
			407.246	11.56	1	0	4.901	1.136	0.158	2.625	29.433	0.152	30.606	0.962	115.427	32.972	0	0	4.313	0	26.91
			408.246	11.56	1	0	4.833	1.133	0.155	2.571	29.631	0.149	30.769	0.963	115.461	32.965	0	0	4.266	0	27.267
			409.246	11.56	1	0	4.793	1.13	0.153	2.541	29.727	0.147	30.896	0.962	115.422	32.972	0	0	4.243	0	27.57
			410.246	11.405	1	0	4.816	1.135	0.155	2.566	29.587	0.149	30.829	0.96	115.336	32.982	0	0	4.245	0	27.425
			411.246	11.405	1	0	4.836	1.14	0.156	2.589	29.456	0.149	30.77	0.957	115.25	32.991	0	0	4.243	0	27.297
			412.246	12.026	1	0	4.855	1.145	0.157	2.611	29.326	0.15	30.711	0.955	115.163	33.001	0	0	4.242	0	27.17
			413.247	12.026	1	0	4.905	1.155	0.161	2.662	29.072	0.153	30.59	0.95	114.99	33.02	0	0	4.248	0	26.906
			414.247	12.026	1	0	4.93	1.16	0.162	2.688	28.949	0.154	30.532	0.948	114.904	33.03	0	0	4.251	0	26.777
			415.247	12.026	1	0	4.955	1.165	0.164	2.713	28.829	0.155	30.474	0.946	114.818	33.039	0	0	4.254	0	26.649
			416.246	12.026	1	0	4.955	1.165	0.164	2.713	28.829	0.155	30.474	0.946	114.818	33.039	0	0	4.254	0	26.649
			417.247	12.026	1	0	5.004	1.175	0.167	2.764	28.595	0.157	30.362	0.942	114.645	33.059	0	0	4.261	0	26.4
			418.247	12.026	1	0	5.029	1.18	0.168	2.789	28.482	0.158	30.307	0.94	114.559	33.068	0	0	4.264	0	26.277
			419.247	12.026	1	0	5.054	1.185	0.17	2.815	28.37	0.159	30.254	0.938	114.472	33.078	0	0	4.267	0	26.157
			420.247	12.026	1	0	5.079	1.19	0.171	2.84	28.261	0.16	30.201	0.936	114.386	33.087	0	0	4.27	0	26.038
			421.247	12.026	1	0	5.104	1.195	0.173	2.866	28.155	0.161	30.15	0.934	114.3	33.097	0	0	4.273	0	25.921
			422.247	12.026	1	0	5.129	1.2	0.174	2.891	28.05	0.162	30.099	0.932	114.213	33.107	0	0	4.276	0	25.805
			423.247	15.439	1	0	5.155	1.205	0.176	2.917	27.947	0.164	30.049	0.93	114.127	33.116	0	0	4.279	0	25.691
			424.247	15.439	1	0	5.18	1.21	0.177	2.942	27.847	0.165	30	0.928	114.041	33.126	0	0	4.282	0	25.578
			425.247	15.129	1	0	5.216	1.21	0.179	2.968	27.789	0.166	29.995	0.926	113.969	33.14	0	0	4.312	0	25.594
			426.247	15.129	1	0	5.161	1.204	0.178	2.954	27.632	0.165	29.881	0.925	113.837	33.171	0	0	4.287	0	25.407
			427.247	15.129	1	0	5.098	1.198	0.177	2.934	27.468	0.163	29.756	0.923	113.705	33.203	0	0	4.255	0	25.193
			428.247	15.129	1	0	5.028	1.193	0.175	2.904	27.365	0.162	29.66	0.923	113.628	33.222	0	0	4.214	0	25.024
			429.247	15.129	1	0	4.962	1.187	0.174	2.883	27.197	0.16	29.525	0.921	113.5	33.253	0	0	4.179	0	24.779
			430.247	15.129	1	0	4.897	1.182	0.173	2.862	27.032	0.159	29.394	0.92	113.372	33.283	0	0	4.144	0	24.543
			431.247	15.129	1	0	4.835	1.175	0.172	2.85	26.794	0.158	29.225	0.917	113.177	33.327	0	0	4.114	0	24.244
			432.247	15.129	1	0	4.771	1.171	0.17	2.82	26.713	0.156	29.145	0.917	113.117	33.343	0	0	4.075	0	24.095
			433.247	15.129	1	0	4.71	1.165	0.169	2.799	26.559	0.154	29.027	0.915	112.989	33.373	0	0	4.042	0	23.884
			434.247	15.129	1	0	4.649	1.16	0.168	2.779	26.408	0.153	28.913	0.913	112.862	33.403	0	0	4.009	0	23.68
			435.247	15.129	1	0	4.59	1.154	0.166	2.758	26.261	0.152	28.803	0.912	112.734	33.434	0	0	3.977	0	23.486
			436.247	15.129	1	0	4.531	1.149	0.165	2.737	26.117	0.15	28.697	0.91	112.606	33.464	0	0	3.945	0	23.299
			437.247	15.129	1	0	4.473	1.143	0.164	2.716	25.976	0.149	28.595	0.908	112.479	33.494	0	0	3.914	0	23.122
			438.247	15.129	1	0	4.615	1.171	0.171	2.836	25.7	0.155	28.4	0.905	112.372	33.503	0	0	3.94	0	22.543
			439.247	15.129	1	0	4.735	1.2	0.177	2.932	25.531	0.16	28.269	0.903	112.335	33.499	0	0	3.947	0	22.093
			440.247	15.129	1	0	4.863	1.228	0.183	3.042	25.301	0.165	28.07	0.901	112.298	33.494	0	0	3.96	0	21.455
			441.247	9.31	1	0	4.995	1.256	0.19	3.155	25.09	0.171	27.884	0.9	112.261	33.489	0	0	3.976	0	20.841
			442.247	9.31	1	0	5.129	1.285	0.197	3.267	24.899	0.177	27.717	0.898	112.223	33.485	0	0	3.992	0	20.265
			443.247	9.31	1	0	5.263	1.313	0.204	3.379	24.725	0.183	27.566	0.897	112.186	33.48	0	0	4.008	0	19.725
			444.247	9	1	0	5.398	1.342	0.211	3.492	24.568	0.189	27.43	0.896	112.149	33.475	0	0	4.024	0	19.218
			445.247	9	1	0	5.535	1.37	0.217	3.604	24.426	0.194	27.308	0.894	112.112	33.471	0	0	4.04	0	18.742
			446.247	9	1	0	5.672	1.398	0.224	3.716	24.297	0.2	27.198	0.893	112.075	33.466	0	0	4.057	0	18.295
			447.247	9	1	0	5.811	1.427	0.231	3.829	24.181	0.206	27.1	0.892	112.038	33.461	0	0	4.073	0	17.877
			448.247	9	1	0	5.95	1.455	0.238	3.941	24.076	0.212	27.013	0.891	112.001	33.457	0	0	4.09	0	17.484
			449.247	9	1	0	6.091	1.483	0.244	4.053	23.981	0.218	26.935	0.89	111.963	33.452	0	0	4.107	0	17.116
			450.247	9	1	0	6.057	1.47	0.243	4.022	24.024	0.216	26.989	0.89	111.991	33.424	0	0	4.121	0	17.277
			451.247	9	1	0	6.022	1.456	0.241	3.99	24.066	0.214	27.043	0.89	112.019	33.396	0	0	4.136	0	17.436
			452.247	9	1	0	5.984	1.442	0.239	3.957	24.103	0.212	27.092	0.89	112.047	33.369	0	0	4.149	0	17.582
			453.247	29.405	1	0	5.945	1.429	0.237	3.924	24.141	0.21	27.141	0.889	112.075	33.341	0	0	4.161	0	17.726
			454.247	29.405	1	0	5.906	1.415	0.235	3.891	24.177	0.209	27.19	0.889	112.103	33.313	0	0	4.174	0	17.869
			455.247	31.422	1	0	5.867	1.401	0.233	3.858	24.213	0.207	27.239	0.889	112.131	33.285	0	0	4.187	0	18.011
			456.247	31.422	1	0	5.827	1.388	0.231	3.824	24.249	0.205	27.288	0.889	112.158	33.257	0	0	4.2	0	18.15
			457.247	31.422	1	0	5.881	1.379	0.231	3.831	24.423	0.205	27.481	0.889	112.244	33.213	0	0	4.263	0	18.639
			458.247	31.422	1	0	5.937	1.371	0.231	3.838	24.603	0.206	27.681	0.889	112.33	33.169	0	0	4.329	0	19.14
			459.247	31.422	1	0	5.994	1.363	0.232	3.845	24.789	0.206	27.889	0.889	112.416	33.125	0	0	4.397	0	19.653
			460.247	31.422	1	0	6.121	1.374	0.236	3.909	24.907	0.209	28.03	0.889	112.453	33.102	0	0	4.454	0	19.942
			461.247	31.422	1	0	6.194	1.366	0.236	3.919	25.138	0.21	28.291	0.889	112.542	33.056	0	0	4.535	0	20.583
			462.247	31.422	1	0	6.205	1.339	0.234	3.873	25.459	0.208	28.645	0.889	112.674	32.993	0	0	4.634	0	21.492
			463.247	31.422	1	0	6.28	1.331	0.234	3.882	25.701	0.208	28.917	0.889	112.76	32.948	0	0	4.719	0	22.136
			464.247	31.422	1	0	6.431	1.341	0.238	3.947	25.892	0.211	29.141	0.889	112.808	32.92	0	0	4.797	0	22.603
			465.247	10.551	1	0	6.517	1.343	0.239	3.969	26.097	0.213	29.36	0.889	112.861	32.896	0	0	4.851	0	23.09
			466.247	10.551	1	0	6.606	1.346	0.241	3.991	26.307	0.214	29.585	0.889	112.914	32.872	0	0	4.907	0	23.585
			467.247	10.319	1	0	6.697	1.349	0.242	4.013	26.524	0.215	29.817	0.89	112.966	32.848	0	0	4.964	0	24.088
			468.247	10.319	1	0	6.787	1.352	0.243	4.035	26.739	0.216	30.049	0.89	113.019	32.824	0	0	5.021	0	24.582
			469.247	10.319	1	0	6.572	1.319	0.236	3.911	26.685	0.21	29.953	0.891	113.05	32.821	0	0	4.981	0	24.474
			470.247	10.319	1	0	6.361	1.287	0.228	3.787	26.642	0.204	29.868	0.892	113.081	32.819	0	0	4.942	0	24.388
			471.247	10.319	1	0	6.14	1.255	0.22	3.649	26.658	0.197	29.846	0.893	113.113	32.816	0	0	4.893	0	24.452
			472.247	10.319	1	0	5.923	1.223	0.212	3.511	26.697	0.189	29.845	0.895	113.144	32.814	0	0	4.845	0	24.563
			473.247	10.319	1	0	5.71	1.19	0.203	3.373	26.758	0.182	29.867	0.896	113.175	32.812	0	0	4.798	0	24.726
			474.247	10.319	1	0	5.502	1.158	0.195	3.234	26.846	0.175	29.914	0.897	113.206	32.809	0	0	4.752	0	24.944
			475.248	10.319	1	0	5.097	1.093	0.178	2.958	27.112	0.161	30.092	0.901	113.268	32.804	0	0	4.662	0	25.564
			476.248	10.319	1	0	4.918	1.058	0.171	2.836	27.238	0.154	30.219	0.901	113.211	32.84	0	0	4.65	0	26.032
			477.247	10.319	1	0	4.918	1.058	0.171	2.836	27.238	0.154	30.219	0.901	113.211	32.84	0	0	4.65	0	26.032
			478.247	10.319	1	0	4.74	1.022	0.164	2.714	27.381	0.148	30.362	0.902	113.153	32.876	0	0	4.638	0	26.527
			479.248	12.103	1	0	4.404	0.951	0.15	2.483	27.687	0.135	30.679	0.902	113.038	32.948	0	0	4.633	0	27.545
			480.248	12.103	1	0	4.44	0.958	0.152	2.516	27.56	0.137	30.592	0.901	112.914	33.008	0	0	4.634	0	27.444
			481.248	12.103	1	0	4.477	0.966	0.154	2.549	27.437	0.138	30.506	0.899	112.789	33.068	0	0	4.634	0	27.347
			482.248	12.026	1	0	4.516	0.974	0.156	2.584	27.317	0.14	30.422	0.898	112.664	33.128	0	0	4.638	0	27.252
			483.248	12.026	1	0	4.555	0.981	0.158	2.619	27.202	0.142	30.34	0.897	112.539	33.188	0	0	4.641	0	27.16
			484.248	12.026	1	0	4.614	0.984	0.162	2.692	26.806	0.145	30.003	0.893	112.386	33.243	0	0	4.689	0	26.5
			485.248	12.026	1	0	4.674	0.987	0.167	2.766	26.438	0.148	29.69	0.89	112.232	33.298	0	0	4.738	0	25.879
			486.248	12.026	1	0	4.736	0.989	0.171	2.839	26.1	0.152	29.404	0.888	112.079	33.354	0	0	4.787	0	25.309
			487.248	12.026	1	0	4.798	0.992	0.176	2.912	25.786	0.155	29.139	0.885	111.925	33.409	0	0	4.838	0	24.776
			488.248	12.026	1	0	4.862	0.994	0.18	2.985	25.495	0.159	28.893	0.882	111.772	33.464	0	0	4.89	0	24.281
			489.248	12.026	1	0	4.927	0.997	0.184	3.057	25.224	0.162	28.666	0.88	111.618	33.519	0	0	4.943	0	23.822
			490.248	12.026	1	0	4.964	0.993	0.187	3.101	25.05	0.164	28.524	0.878	111.546	33.538	0	0	5.001	0	23.522
			491.248	14.276	1	0	5.029	0.995	0.191	3.171	24.82	0.168	28.333	0.876	111.397	33.591	0	0	5.054	0	23.137
			492.248	14.276	1	0	5.15	1.009	0.198	3.284	24.567	0.173	28.117	0.874	111.175	33.682	0	0	5.103	0	22.72
			493.248	15.207	1	0	5.24	1.016	0.203	3.364	24.409	0.177	27.987	0.872	111.038	33.735	0	0	5.155	0	22.465
			494.248	15.207	1	0	5.295	1.016	0.206	3.413	24.31	0.179	27.905	0.871	111	33.745	0	0	5.212	0	22.275
			495.248	15.207	1	0	5.381	1.012	0.21	3.487	24.173	0.183	27.812	0.869	110.903	33.775	0	0	5.316	0	22.102
			496.248	15.207	1	0	5.47	1.008	0.215	3.562	24.056	0.186	27.739	0.867	110.805	33.805	0	0	5.425	0	21.983
			497.248	15.207	1	0	5.528	0.989	0.217	3.594	24.062	0.188	27.783	0.866	110.766	33.775	0	0	5.592	0	22.103
			498.248	15.207	1	0	5.593	0.969	0.219	3.628	24.089	0.189	27.851	0.865	110.726	33.745	0	0	5.772	0	22.283
			499.248	20.637	1	0	5.643	0.949	0.219	3.64	24.193	0.19	28.009	0.864	110.687	33.714	0	0	5.946	0	22.689
			500.248	20.637	1	0	5.696	0.929	0.22	3.652	24.308	0.19	28.18	0.863	110.647	33.684	0	0	6.13	0	23.12
			501.248	20.56	1	0	5.753	0.91	0.221	3.664	24.434	0.19	28.364	0.861	110.608	33.654	0	0	6.325	0	23.578
			502.248	20.56	1	0	5.814	0.89	0.222	3.677	24.574	0.191	28.563	0.86	110.569	33.624	0	0	6.534	0	24.062
			503.248	20.56	1	0	5.879	0.87	0.222	3.689	24.727	0.191	28.779	0.859	110.529	33.594	0	0	6.756	0	24.577
			504.248	20.56	1	0	5.948	0.85	0.223	3.701	24.896	0.192	29.014	0.858	110.49	33.564	0	0	6.995	0	25.123
			505.248	20.56	1	0	6.023	0.831	0.224	3.714	25.082	0.192	29.269	0.857	110.45	33.533	0	0	7.251	0	25.703
			506.248	20.56	1	0	6.103	0.811	0.225	3.726	25.287	0.192	29.546	0.856	110.411	33.503	0	0	7.526	0	26.32
			507.248	21.568	1	0	6.146	0.794	0.224	3.723	25.448	0.192	29.739	0.856	110.457	33.436	0	0	7.736	0	26.66
			508.248	21.568	1	0	6.191	0.778	0.224	3.72	25.618	0.192	29.941	0.856	110.504	33.369	0	0	7.958	0	27.014
			509.248	22.887	1	0	6.219	0.762	0.224	3.71	25.755	0.191	30.104	0.856	110.55	33.301	0	0	8.166	0	27.274
			510.248	22.887	1	0	6.248	0.745	0.223	3.7	25.896	0.191	30.273	0.855	110.596	33.234	0	0	8.385	0	27.539
			511.248	22.887	1	0	6.278	0.729	0.223	3.691	26.042	0.19	30.447	0.855	110.643	33.167	0	0	8.616	0	27.81
			512.248	16.836	1	0	6.285	0.743	0.223	3.692	26.1	0.191	30.476	0.856	110.601	33.211	0	0	8.455	0	27.935
			513.248	16.836	1	0	6.291	0.758	0.223	3.694	26.156	0.191	30.502	0.857	110.559	33.255	0	0	8.3	0	28.052
			514.248	13.81	1	0	6.297	0.773	0.223	3.696	26.209	0.191	30.526	0.859	110.518	33.299	0	0	8.15	0	28.161
			515.248	13.81	1	0	6.244	0.792	0.221	3.66	26.295	0.19	30.556	0.861	110.504	33.348	0	0	7.882	0	28.285
			516.248	13.81	1	0	6.175	0.812	0.218	3.618	26.35	0.188	30.545	0.863	110.49	33.396	0	0	7.606	0	28.318
			517.248	13.81	1	0	6.111	0.832	0.216	3.578	26.42	0.187	30.549	0.865	110.476	33.445	0	0	7.35	0	28.381
			518.248	13.81	1	0	6.052	0.851	0.213	3.537	26.507	0.185	30.571	0.867	110.462	33.494	0	0	7.11	0	28.48
			519.248	13.81	1	0	5.996	0.871	0.211	3.496	26.609	0.183	30.609	0.869	110.448	33.543	0	0	6.885	0	28.611
			520.248	13.81	1	0	5.943	0.89	0.208	3.456	26.727	0.182	30.662	0.872	110.434	33.591	0	0	6.675	0	28.773
			521.248	13.81	1	0	5.894	0.91	0.206	3.415	26.86	0.18	30.73	0.874	110.42	33.64	0	0	6.476	0	28.963
			522.248	13.81	1	0	5.873	0.912	0.204	3.383	27.024	0.179	30.868	0.875	110.455	33.625	0	0	6.442	0	29.223
			523.248	13.81	1	0	5.971	0.959	0.206	3.42	27.263	0.181	30.985	0.88	110.531	33.656	0	0	6.229	0	29.428
			524.248	13.81	1	0	6.092	0.987	0.209	3.465	27.501	0.185	31.14	0.883	110.657	33.624	0	0	6.17	0	29.633
			525.248	13.81	1	0	6.047	0.987	0.206	3.418	27.677	0.182	31.284	0.885	110.683	33.61	0	0	6.127	0	29.908
			526.248	13.81	1	0	6.16	1.017	0.208	3.455	27.936	0.185	31.453	0.888	110.813	33.577	0	0	6.059	0	30.129
			527.248	15.439	1	0	6.274	1.047	0.211	3.496	28.166	0.188	31.593	0.892	110.942	33.543	0	0	5.995	0	30.287
			528.248	15.439	1	0	6.415	1.093	0.216	3.58	28.191	0.193	31.542	0.894	111.012	33.572	0	0	5.87	0	30.117
			529.248	15.439	1	0	6.551	1.139	0.221	3.664	28.188	0.198	31.463	0.896	111.081	33.601	0	0	5.751	0	29.881
			530.248	15.439	1	0	6.702	1.185	0.227	3.77	28.086	0.204	31.283	0.898	111.151	33.629	0	0	5.654	0	29.426
			531.248	14.663	1	0	6.847	1.232	0.234	3.876	27.968	0.21	31.09	0.9	111.22	33.658	0	0	5.56	0	28.928
			532.248	14.663	1	0	6.989	1.278	0.24	3.981	27.835	0.216	30.884	0.901	111.29	33.687	0	0	5.469	0	28.39
			533.248	14.663	1	0	7.125	1.324	0.246	4.087	27.691	0.222	30.669	0.903	111.359	33.716	0	0	5.381	0	27.817
			534.248	14.663	1	0	7.257	1.37	0.253	4.192	27.535	0.229	30.446	0.904	111.429	33.745	0	0	5.296	0	27.211
			535.248	14.663	1	0	7.386	1.417	0.259	4.298	27.371	0.235	30.216	0.906	111.498	33.773	0	0	5.213	0	26.576
			536.248	14.663	1	0	7.51	1.463	0.266	4.403	27.2	0.241	29.981	0.907	111.568	33.802	0	0	5.133	0	25.913
			537.249	14.663	1	0	7.544	1.528	0.269	4.468	26.977	0.246	29.531	0.914	111.837	33.855	0	0	4.936	0	24.69
			538.248	28.163	1	0	7.544	1.528	0.269	4.468	26.977	0.246	29.531	0.914	111.837	33.855	0	0	4.936	0	24.69
			539.248	28.163	1	0	7.575	1.561	0.272	4.507	26.871	0.249	29.307	0.917	111.971	33.881	0	0	4.852	0	24.062
			540.249	28.163	1	0	7.634	1.627	0.277	4.587	26.65	0.255	28.862	0.923	112.239	33.934	0	0	4.693	0	22.777
			541.249	28.629	1	0	7.662	1.659	0.279	4.627	26.537	0.258	28.641	0.927	112.374	33.96	0	0	4.618	0	22.121
			542.249	28.629	1	0	7.74	1.66	0.281	4.655	26.644	0.261	28.685	0.929	112.599	33.872	0	0	4.663	0	22.048
			543.249	28.629	1	0	7.819	1.661	0.282	4.683	26.756	0.263	28.733	0.931	112.825	33.783	0	0	4.709	0	21.988
			544.249	28.629	1	0	7.9	1.661	0.284	4.711	26.871	0.265	28.787	0.933	113.05	33.694	0	0	4.756	0	21.94
			545.249	28.629	1	0	7.983	1.662	0.286	4.74	26.991	0.267	28.845	0.936	113.276	33.606	0	0	4.804	0	21.904
			546.249	28.629	1	0	8.084	1.662	0.288	4.773	27.14	0.27	28.94	0.938	113.501	33.517	0	0	4.863	0	21.962
			547.249	28.629	1	0	8.108	1.644	0.287	4.761	27.282	0.269	29.067	0.939	113.657	33.452	0	0	4.932	0	22.235
			548.249	28.629	1	0	8.132	1.626	0.286	4.748	27.426	0.269	29.197	0.939	113.813	33.387	0	0	5.003	0	22.511
			549.249	28.629	1	0	8.157	1.607	0.286	4.735	27.573	0.268	29.33	0.94	113.969	33.323	0	0	5.076	0	22.791
			550.249	28.629	1	0	8.175	1.589	0.285	4.72	27.712	0.268	29.454	0.941	114.125	33.258	0	0	5.146	0	23.048
			551.249	18.31	1	0	8.193	1.57	0.284	4.704	27.853	0.267	29.581	0.942	114.28	33.193	0	0	5.217	0	23.308
			552.249	18.31	1	0	8.084	1.549	0.28	4.639	27.857	0.263	29.583	0.942	114.259	33.208	0	0	5.218	0	23.434
			553.249	19.396	1	0	8.029	1.519	0.276	4.577	28.018	0.26	29.696	0.943	114.432	33.15	0	0	5.284	0	23.717
			554.249	19.396	1	0	7.846	1.487	0.269	4.466	28.041	0.254	29.684	0.945	114.427	33.171	0	0	5.277	0	23.865
			555.249	19.396	1	0	7.747	1.469	0.266	4.408	28.037	0.251	29.68	0.945	114.4	33.188	0	0	5.275	0	23.963
			556.249	19.396	1	0	7.571	1.437	0.259	4.299	28.065	0.245	29.67	0.946	114.396	33.208	0	0	5.268	0	24.107
			557.249	19.396	1	0	7.392	1.406	0.253	4.188	28.103	0.239	29.668	0.947	114.391	33.229	0	0	5.259	0	24.267
			558.249	19.396	1	0	7.213	1.374	0.246	4.077	28.145	0.233	29.667	0.949	114.387	33.25	0	0	5.249	0	24.43
			559.249	19.396	1	0	7.035	1.343	0.239	3.966	28.193	0.227	29.67	0.95	114.382	33.271	0	0	5.24	0	24.598
			560.249	19.396	1	0	6.858	1.311	0.232	3.854	28.246	0.221	29.675	0.952	114.377	33.292	0	0	5.23	0	24.77
			561.249	19.396	1	0	6.681	1.28	0.226	3.743	28.305	0.215	29.684	0.954	114.373	33.313	0	0	5.221	0	24.948
			562.249	12.879	1	0	6.505	1.262	0.219	3.64	28.323	0.21	29.648	0.955	114.373	33.327	0	0	5.154	0	24.952
			563.249	12.879	1	0	6.334	1.244	0.213	3.537	28.362	0.204	29.631	0.957	114.373	33.341	0	0	5.089	0	25.001
			564.249	12.879	1	0	6.166	1.227	0.207	3.433	28.424	0.199	29.634	0.959	114.373	33.355	0	0	5.026	0	25.097
			565.249	12.491	1	0	6.003	1.209	0.201	3.33	28.51	0.193	29.658	0.961	114.373	33.369	0	0	4.964	0	25.242
			566.249	12.491	1	0	5.836	1.192	0.194	3.224	28.606	0.187	29.695	0.963	114.373	33.382	0	0	4.897	0	25.417
			567.249	12.491	1	0	5.761	1.187	0.192	3.189	28.542	0.185	29.677	0.962	114.31	33.399	0	0	4.853	0	25.42
			568.249	12.491	1	0	5.688	1.183	0.19	3.155	28.483	0.183	29.665	0.96	114.247	33.415	0	0	4.809	0	25.439
			569.249	12.491	1	0	5.605	1.178	0.188	3.112	28.445	0.18	29.685	0.958	114.185	33.431	0	0	4.758	0	25.53
			570.249	12.491	1	0	5.524	1.174	0.185	3.07	28.414	0.177	29.714	0.956	114.122	33.447	0	0	4.707	0	25.645
			571.249	12.491	1	0	5.445	1.169	0.183	3.028	28.392	0.174	29.754	0.954	114.059	33.464	0	0	4.657	0	25.783
			572.249	12.491	1	0	5.367	1.165	0.18	2.986	28.378	0.171	29.804	0.952	113.997	33.48	0	0	4.609	0	25.946
			573.249	12.491	1	0	5.291	1.16	0.177	2.943	28.373	0.169	29.866	0.95	113.934	33.496	0	0	4.561	0	26.133
			574.249	12.491	1	0	5.217	1.155	0.175	2.901	28.376	0.166	29.938	0.948	113.871	33.512	0	0	4.515	0	26.345
			575.249	12.491	1	0	5.144	1.151	0.172	2.859	28.387	0.163	30.022	0.946	113.809	33.529	0	0	4.469	0	26.582
			576.249	12.491	1	0	5.181	1.165	0.173	2.876	28.436	0.164	30.152	0.943	113.776	33.515	0	0	4.446	0	26.807
			577.249	13.655	1	0	5.218	1.18	0.175	2.894	28.482	0.164	30.279	0.941	113.744	33.501	0	0	4.424	0	27.023
			578.249	13.655	1	0	5.328	1.212	0.178	2.957	28.505	0.168	30.315	0.94	113.778	33.464	0	0	4.395	0	26.929
			579.249	13.655	1	0	5.442	1.245	0.182	3.024	28.504	0.171	30.323	0.94	113.813	33.427	0	0	4.37	0	26.769
			580.249	13.655	1	0	5.554	1.278	0.186	3.09	28.497	0.175	30.323	0.94	113.848	33.389	0	0	4.346	0	26.588
			581.249	13.267	1	0	5.669	1.311	0.191	3.16	28.482	0.179	30.314	0.94	113.883	33.352	0	0	4.326	0	26.381
			582.249	13.267	1	0	5.784	1.343	0.195	3.23	28.461	0.183	30.298	0.939	113.918	33.315	0	0	4.305	0	26.158
			583.249	13.267	1	0	5.897	1.376	0.199	3.299	28.437	0.187	30.278	0.939	113.953	33.278	0	0	4.285	0	25.919
			584.249	13.267	1	0	5.927	1.391	0.2	3.32	28.413	0.188	30.256	0.939	113.964	33.265	0	0	4.26	0	25.787
			585.249	13.267	1	0	6.121	1.442	0.207	3.438	28.375	0.195	30.224	0.939	114.022	33.204	0	0	4.246	0	25.398
			586.249	13.267	1	0	6.156	1.459	0.209	3.464	28.342	0.196	30.193	0.939	114.036	33.188	0	0	4.219	0	25.227
			587.249	13.267	1	0	6.269	1.493	0.213	3.536	28.301	0.2	30.154	0.939	114.072	33.15	0	0	4.199	0	24.927
			588.249	13.267	1	0	6.381	1.527	0.218	3.608	28.257	0.204	30.112	0.938	114.108	33.111	0	0	4.18	0	24.614
			589.249	13.267	1	0	6.492	1.561	0.222	3.679	28.21	0.208	30.067	0.938	114.144	33.073	0	0	4.16	0	24.288
			590.249	13.267	1	0	6.542	1.576	0.224	3.711	28.194	0.21	30.038	0.939	114.189	33.056	0	0	4.151	0	24.119
			591.249	21.956	1	0	6.593	1.592	0.226	3.744	28.178	0.212	30.008	0.939	114.235	33.039	0	0	4.142	0	23.947
			592.249	21.956	1	0	6.643	1.608	0.228	3.776	28.161	0.214	29.978	0.939	114.281	33.023	0	0	4.132	0	23.772
			593.249	21.956	1	0	6.694	1.609	0.229	3.799	28.202	0.215	30.009	0.94	114.321	33.013	0	0	4.161	0	23.823
			594.249	22.577	1	0	6.746	1.61	0.231	3.823	28.245	0.217	30.043	0.94	114.362	33.003	0	0	4.19	0	23.881
			595.249	22.577	1	0	6.799	1.612	0.232	3.847	28.291	0.218	30.08	0.941	114.403	32.994	0	0	4.219	0	23.945
			596.249	22.577	1	0	6.852	1.613	0.233	3.871	28.339	0.22	30.12	0.941	114.444	32.984	0	0	4.249	0	24.015
			597.249	22.577	1	0	6.915	1.614	0.235	3.897	28.404	0.221	30.172	0.941	114.484	32.975	0	0	4.284	0	24.114
			598.249	22.577	1	0	6.979	1.616	0.237	3.924	28.473	0.223	30.227	0.942	114.525	32.965	0	0	4.32	0	24.222
			599.25	22.577	1	0	7.109	1.618	0.24	3.977	28.62	0.226	30.35	0.943	114.607	32.946	0	0	4.393	0	24.463
			600.249	22.577	1	0	7.109	1.618	0.24	3.977	28.62	0.226	30.35	0.943	114.607	32.946	0	0	4.393	0	24.463
			601.25	22.577	1	0	7.276	1.614	0.244	4.042	28.815	0.23	30.483	0.945	114.751	32.922	0	0	4.508	0	24.747
			602.25	22.577	1	0	7.362	1.612	0.246	4.075	28.924	0.233	30.561	0.946	114.823	32.91	0	0	4.568	0	24.916
			603.25	22.577	1	0	7.445	1.61	0.247	4.103	29.043	0.234	30.653	0.947	114.895	32.898	0	0	4.625	0	25.115
			604.25	16.991	1	0	7.53	1.608	0.249	4.132	29.168	0.236	30.752	0.948	114.966	32.886	0	0	4.684	0	25.329
			605.25	16.991	1	0	7.617	1.605	0.251	4.161	29.3	0.238	30.858	0.95	115.038	32.874	0	0	4.745	0	25.559
			606.25	16.991	1	0	7.571	1.584	0.249	4.128	29.343	0.237	30.864	0.951	115.079	32.893	0	0	4.781	0	25.699
			607.25	16.991	1	0	7.524	1.562	0.247	4.095	29.383	0.235	30.867	0.952	115.12	32.912	0	0	4.817	0	25.831
			608.25	16.991	1	0	7.477	1.54	0.245	4.061	29.421	0.233	30.866	0.953	115.161	32.932	0	0	4.854	0	25.955
			609.25	16.991	1	0	7.421	1.519	0.243	4.024	29.457	0.232	30.865	0.954	115.202	32.951	0	0	4.886	0	26.077
			610.25	16.991	1	0	7.364	1.497	0.24	3.986	29.492	0.23	30.861	0.956	115.242	32.97	0	0	4.919	0	26.191
			611.25	16.991	1	0	7.307	1.476	0.238	3.949	29.523	0.228	30.853	0.957	115.283	32.989	0	0	4.952	0	26.296
			612.25	16.991	1	0	7.258	1.46	0.236	3.911	29.593	0.226	30.849	0.959	115.36	32.991	0	0	4.971	0	26.351
			613.25	16.991	1	0	7.208	1.444	0.234	3.873	29.664	0.225	30.843	0.962	115.437	32.994	0	0	4.991	0	26.402
			614.25	16.991	1	0	7.215	1.445	0.233	3.87	29.716	0.225	30.851	0.963	115.487	32.981	0	0	4.993	0	26.391
			615.25	17.844	1	0	7.118	1.413	0.229	3.804	29.804	0.222	30.825	0.967	115.59	32.999	0	0	5.037	0	26.488
			616.25	17.844	1	0	7.128	1.415	0.229	3.803	29.853	0.222	30.833	0.968	115.635	32.986	0	0	5.038	0	26.475
			617.25	17.844	1	0	7.084	1.4	0.227	3.769	29.921	0.221	30.822	0.971	115.71	32.988	0	0	5.061	0	26.51
			618.25	17.301	1	0	7.04	1.384	0.225	3.736	29.987	0.219	30.808	0.973	115.784	32.99	0	0	5.085	0	26.54
			619.25	17.301	1	0	6.995	1.369	0.223	3.702	30.054	0.218	30.792	0.976	115.858	32.993	0	0	5.108	0	26.565
			620.25	17.301	1	0	7.019	1.372	0.224	3.707	30.122	0.219	30.807	0.978	115.923	32.974	0	0	5.117	0	26.554
			621.25	17.301	1	0	7.044	1.374	0.224	3.712	30.191	0.219	30.822	0.98	115.988	32.955	0	0	5.126	0	26.542
			622.25	17.301	1	0	7.053	1.37	0.223	3.706	30.272	0.219	30.846	0.981	116.083	32.928	0	0	5.149	0	26.56
			623.25	17.301	1	0	7.062	1.365	0.223	3.7	30.355	0.219	30.872	0.983	116.178	32.9	0	0	5.173	0	26.581
			624.25	17.301	1	0	7.071	1.361	0.223	3.694	30.438	0.219	30.899	0.985	116.274	32.872	0	0	5.196	0	26.603
			625.25	17.301	1	0	7.08	1.356	0.222	3.688	30.521	0.219	30.925	0.987	116.369	32.844	0	0	5.22	0	26.625
			626.25	17.301	1	0	7.089	1.352	0.222	3.682	30.606	0.22	30.952	0.989	116.464	32.816	0	0	5.245	0	26.648
			627.25	17.301	1	0	7.074	1.347	0.221	3.665	30.678	0.219	30.972	0.991	116.559	32.788	0	0	5.251	0	26.656
			628.25	17.301	1	0	7.059	1.343	0.22	3.648	30.752	0.218	30.992	0.992	116.654	32.76	0	0	5.257	0	26.663
			629.25	17.689	1	0	7.044	1.338	0.219	3.631	30.825	0.218	31.013	0.994	116.749	32.733	0	0	5.264	0	26.671
			630.25	17.689	1	0	7.028	1.334	0.218	3.614	30.899	0.217	31.033	0.996	116.844	32.705	0	0	5.27	0	26.678
			631.25	17.689	1	0	6.996	1.332	0.217	3.591	30.955	0.216	31.052	0.997	116.909	32.679	0	0	5.251	0	26.676
			632.25	17.689	1	0	6.964	1.331	0.215	3.568	31.012	0.215	31.072	0.998	116.974	32.654	0	0	5.231	0	26.676
			633.25	17.689	1	0	6.933	1.33	0.214	3.545	31.07	0.214	31.094	0.999	117.039	32.628	0	0	5.212	0	26.679
			634.25	17.689	1	0	6.908	1.329	0.213	3.525	31.126	0.213	31.112	1	117.104	32.603	0	0	5.198	0	26.673
			635.25	17.689	1	0	6.883	1.328	0.211	3.506	31.182	0.212	31.13	1.002	117.169	32.577	0	0	5.184	0	26.669
			636.25	17.689	1	0	6.858	1.327	0.21	3.487	31.24	0.211	31.149	1.003	117.234	32.552	0	0	5.169	0	26.666
			637.25	16.138	1	0	6.833	1.325	0.209	3.468	31.299	0.21	31.169	1.004	117.299	32.526	0	0	5.155	0	26.665
			638.25	16.138	1	0	6.809	1.324	0.208	3.448	31.36	0.209	31.19	1.005	117.364	32.501	0	0	5.141	0	26.666
			639.25	16.138	1	0	6.784	1.323	0.207	3.429	31.421	0.208	31.212	1.007	117.429	32.475	0	0	5.127	0	26.669
			640.25	16.138	1	0	6.76	1.322	0.206	3.41	31.484	0.207	31.235	1.008	117.494	32.449	0	0	5.113	0	26.673
			641.25	16.138	1	0	6.736	1.321	0.204	3.391	31.549	0.206	31.258	1.009	117.559	32.424	0	0	5.1	0	26.679
			642.25	14.508	1	0	6.712	1.32	0.203	3.371	31.614	0.205	31.282	1.011	117.624	32.398	0	0	5.086	0	26.687
			643.25	14.508	1	0	6.677	1.313	0.202	3.352	31.625	0.204	31.291	1.011	117.654	32.389	0	0	5.087	0	26.714
			644.25	14.508	1	0	6.643	1.306	0.201	3.333	31.637	0.203	31.3	1.011	117.685	32.38	0	0	5.087	0	26.741
			645.25	14.508	1	0	6.616	1.3	0.2	3.318	31.647	0.202	31.308	1.011	117.708	32.373	0	0	5.088	0	26.763
			646.25	14.508	1	0	6.564	1.292	0.198	3.289	31.664	0.2	31.323	1.011	117.745	32.361	0	0	5.081	0	26.806
			647.25	14.508	1	0	6.535	1.286	0.197	3.273	31.676	0.199	31.332	1.011	117.77	32.354	0	0	5.082	0	26.831
			648.25	14.508	1	0	6.495	1.279	0.196	3.25	31.691	0.198	31.345	1.011	117.801	32.344	0	0	5.079	0	26.866
			649.25	14.508	1	0	6.37	1.303	0.193	3.2	31.6	0.196	31.164	1.014	117.991	32.267	0	0	4.888	0	26.228
			650.25	14.508	1	0	6.3	1.328	0.19	3.158	31.686	0.194	31.141	1.018	118.18	32.19	0	0	4.745	0	25.934
			651.25	14.508	1	0	6.233	1.352	0.188	3.117	31.793	0.192	31.136	1.021	118.37	32.114	0	0	4.609	0	25.677
			652.25	14.508	1	0	6.17	1.377	0.185	3.075	31.921	0.19	31.149	1.025	118.559	32.037	0	0	4.482	0	25.456
			653.25	14.508	1	0	6.127	1.408	0.184	3.045	32.045	0.189	31.163	1.028	118.717	31.97	0	0	4.35	0	25.225
			654.25	14.508	1	0	6.086	1.44	0.182	3.014	32.183	0.188	31.188	1.032	118.876	31.903	0	0	4.226	0	25.017
			655.25	14.508	1	0	6.048	1.472	0.18	2.984	32.334	0.186	31.223	1.036	119.034	31.835	0	0	4.109	0	24.829
			656.25	14.508	1	0	6.012	1.504	0.178	2.954	32.497	0.185	31.268	1.039	119.192	31.768	0	0	3.998	0	24.66
			657.25	14.508	1	0	5.977	1.535	0.176	2.923	32.673	0.184	31.323	1.043	119.351	31.701	0	0	3.893	0	24.509
			658.25	14.508	1	0	5.96	1.567	0.175	2.904	32.814	0.183	31.341	1.047	119.509	31.634	0	0	3.803	0	24.272
			659.25	14.508	1	0	5.943	1.599	0.174	2.886	32.961	0.183	31.363	1.051	119.667	31.567	0	0	3.718	0	24.04
			660.251	14.508	1	0	5.912	1.662	0.172	2.848	33.268	0.182	31.414	1.059	119.984	31.433	0	0	3.557	0	23.586
			661.25	14.508	1	0	5.912	1.662	0.172	2.848	33.268	0.182	31.414	1.059	119.984	31.433	0	0	3.557	0	23.586
			662.251	14.508	1	0	5.884	1.725	0.169	2.81	33.594	0.181	31.477	1.067	120.3	31.298	0	0	3.41	0	23.144
			663.251	10.629	1	0	5.871	1.757	0.168	2.792	33.764	0.18	31.512	1.071	120.459	31.231	0	0	3.341	0	22.927
			664.251	11.87	1	0	5.747	1.733	0.164	2.724	33.858	0.176	31.607	1.071	120.243	31.219	0	0	3.316	0	23.235
			665.251	11.87	1	0	5.626	1.709	0.16	2.657	33.967	0.172	31.717	1.071	120.027	31.207	0	0	3.291	0	23.576
			666.251	11.87	1	0	5.503	1.686	0.156	2.589	34.084	0.167	31.834	1.071	119.811	31.195	0	0	3.265	0	23.929
			667.251	11.87	1	0	5.383	1.662	0.152	2.521	34.22	0.163	31.969	1.07	119.595	31.183	0	0	3.239	0	24.32
			668.251	11.87	1	0	5.264	1.638	0.148	2.453	34.376	0.158	32.124	1.07	119.379	31.171	0	0	3.214	0	24.749
			669.251	11.87	1	0	5.147	1.614	0.144	2.385	34.553	0.154	32.299	1.07	119.164	31.159	0	0	3.189	0	25.219
			670.251	11.87	1	0	5.032	1.59	0.14	2.317	34.753	0.149	32.497	1.069	118.948	31.147	0	0	3.165	0	25.731
			671.251	11.87	1	0	4.919	1.566	0.136	2.249	34.978	0.145	32.718	1.069	118.732	31.135	0	0	3.141	0	26.287
			672.251	11.87	1	0	4.807	1.542	0.132	2.181	35.23	0.141	32.966	1.069	118.516	31.123	0	0	3.117	0	26.889
			673.251	11.87	1	0	4.778	1.524	0.132	2.181	34.995	0.139	33.131	1.056	117.95	31.231	0	0	3.136	0	27.532
			674.251	11.87	1	0	4.747	1.505	0.132	2.181	34.757	0.137	33.297	1.044	117.384	31.339	0	0	3.155	0	28.169
			675.251	11.87	1	0	4.748	1.478	0.133	2.21	34.273	0.137	33.259	1.03	116.854	31.475	0	0	3.212	0	28.464
			676.251	11.87	1	0	4.677	1.467	0.131	2.169	34.39	0.133	33.703	1.02	116.252	31.555	0	0	3.188	0	29.556
			677.251	11.87	1	0	4.67	1.442	0.132	2.188	34.02	0.133	33.707	1.009	115.758	31.684	0	0	3.239	0	29.906
			678.251	11.87	1	0	4.63	1.424	0.131	2.177	33.889	0.131	33.939	0.999	115.211	31.788	0	0	3.252	0	30.621
			679.251	5.043	1	0	4.6	1.375	0.132	2.192	33.382	0.13	33.929	0.984	114.51	31.957	0	0	3.346	0	31.089
			680.251	5.043	1	0	4.546	1.326	0.133	2.199	32.83	0.128	33.893	0.969	113.809	32.127	0	0	3.428	0	31.495
			681.251	4.965	1	0	4.488	1.277	0.133	2.206	32.258	0.127	33.834	0.953	113.108	32.296	0	0	3.514	0	31.843
			682.251	4.965	1	0	4.428	1.228	0.133	2.213	31.667	0.125	33.747	0.938	112.407	32.466	0	0	3.605	0	32.128
			683.251	4.965	1	0	4.364	1.179	0.134	2.22	31.053	0.124	33.63	0.923	111.706	32.635	0	0	3.7	0	32.344
			684.251	4.965	1	0	4.297	1.131	0.134	2.227	30.415	0.122	33.479	0.908	111.005	32.805	0	0	3.801	0	32.484
			685.251	4.965	1	0	4.226	1.082	0.135	2.234	29.75	0.12	33.29	0.894	110.304	32.974	0	0	3.907	0	32.54
			686.251	4.965	1	0	4.241	1.063	0.139	2.311	28.832	0.123	32.795	0.879	109.87	33.058	0	0	3.992	0	31.789
			687.251	4.965	1	0	4.257	1.043	0.144	2.388	27.976	0.125	32.32	0.866	109.436	33.141	0	0	4.08	0	31.055
			688.251	14.508	1	0	4.28	1.024	0.149	2.475	27.114	0.127	31.803	0.853	109.002	33.225	0	0	4.179	0	30.214
			689.251	14.508	1	0	4.305	1.005	0.154	2.561	26.317	0.13	31.313	0.84	108.568	33.308	0	0	4.283	0	29.402
			690.251	14.508	1	0	4.33	0.986	0.16	2.648	25.577	0.132	30.85	0.829	108.134	33.392	0	0	4.393	0	28.62
			691.251	12.879	1	0	4.357	0.967	0.165	2.735	24.891	0.135	30.411	0.818	107.7	33.475	0	0	4.508	0	27.869
			692.251	12.879	1	0	4.385	0.947	0.17	2.821	24.253	0.138	29.998	0.808	107.266	33.559	0	0	4.629	0	27.15
			693.251	12.879	1	0	4.415	0.928	0.175	2.908	23.66	0.14	29.608	0.799	106.832	33.642	0	0	4.757	0	26.466
			694.251	12.879	1	0	4.447	0.909	0.181	2.995	23.109	0.143	29.241	0.79	106.398	33.726	0	0	4.892	0	25.817
			695.251	12.879	1	0	4.665	0.944	0.189	3.128	23.261	0.149	29.438	0.79	106.326	33.756	0	0	4.944	0	26.244
			696.251	12.879	1	0	4.888	0.978	0.197	3.262	23.425	0.155	29.648	0.79	106.254	33.786	0	0	4.997	0	26.693
			697.251	12.879	1	0	5.009	0.989	0.2	3.323	23.582	0.158	29.853	0.79	106.103	33.877	0	0	5.064	0	27.293
			698.251	12.879	1	0	5.134	1	0.204	3.384	23.749	0.161	30.072	0.79	105.952	33.967	0	0	5.133	0	27.912
			699.251	12.879	1	0	5.262	1.011	0.208	3.445	23.927	0.164	30.303	0.79	105.801	34.058	0	0	5.204	0	28.55
			700.251	12.879	1	0	5.382	1.022	0.211	3.5	24.104	0.167	30.531	0.79	105.65	34.148	0	0	5.265	0	29.173
			701.251	23.043	1	0	5.504	1.033	0.214	3.554	24.289	0.169	30.768	0.789	105.5	34.239	0	0	5.328	0	29.806
			702.251	23.043	1	0	5.629	1.044	0.218	3.609	24.482	0.172	31.015	0.789	105.349	34.329	0	0	5.392	0	30.449
			703.251	24.439	1	0	5.758	1.055	0.221	3.663	24.682	0.174	31.271	0.789	105.198	34.42	0	0	5.457	0	31.103
			704.251	24.439	1	0	5.729	1.061	0.22	3.652	24.641	0.174	31.147	0.791	105.386	34.394	0	0	5.398	0	30.793
			705.251	24.439	1	0	5.701	1.067	0.22	3.641	24.603	0.174	31.026	0.793	105.574	34.369	0	0	5.341	0	30.486
			706.251	24.439	1	0	5.673	1.073	0.219	3.63	24.567	0.174	30.908	0.795	105.762	34.343	0	0	5.285	0	30.182
			707.251	24.439	1	0	5.663	1.08	0.219	3.63	24.531	0.174	30.795	0.797	105.95	34.318	0	0	5.246	0	29.886
			708.251	24.439	1	0	5.653	1.086	0.219	3.63	24.496	0.175	30.683	0.798	106.138	34.292	0	0	5.207	0	29.589
			709.251	24.439	1	0	5.718	1.104	0.222	3.677	24.479	0.178	30.572	0.801	106.354	34.253	0	0	5.181	0	29.238
			710.251	24.439	1	0	5.782	1.122	0.225	3.725	24.459	0.18	30.461	0.803	106.57	34.213	0	0	5.154	0	28.881
			711.251	24.439	1	0	5.824	1.136	0.227	3.757	24.439	0.182	30.385	0.804	106.757	34.169	0	0	5.125	0	28.596
			712.251	13.81	1	0	5.913	1.158	0.231	3.823	24.406	0.186	30.236	0.807	107.001	34.134	0	0	5.105	0	28.143
			713.251	13.81	1	0	5.977	1.176	0.234	3.873	24.376	0.189	30.123	0.809	107.217	34.095	0	0	5.081	0	27.767
			714.251	13.81	1	0	6.023	1.193	0.236	3.91	24.347	0.191	30.033	0.811	107.426	34.047	0	0	5.05	0	27.428
			715.251	12.879	1	0	6.088	1.211	0.239	3.961	24.313	0.194	29.916	0.813	107.649	34.006	0	0	5.026	0	27.029
			716.251	12.879	1	0	6.153	1.23	0.242	4.012	24.277	0.197	29.799	0.815	107.872	33.965	0	0	5.002	0	26.625
			717.251	12.879	1	0	6.118	1.218	0.241	3.99	24.26	0.196	29.755	0.815	107.819	34.013	0	0	5.023	0	26.65
			718.251	12.879	1	0	6.084	1.206	0.239	3.969	24.242	0.195	29.709	0.816	107.767	34.061	0	0	5.044	0	26.67
			719.251	12.879	1	0	6.036	1.194	0.237	3.937	24.235	0.194	29.672	0.817	107.714	34.109	0	0	5.055	0	26.711
			720.251	12.879	1	0	5.989	1.182	0.236	3.905	24.227	0.193	29.634	0.818	107.661	34.157	0	0	5.066	0	26.748
			721.251	12.879	1	0	5.942	1.17	0.234	3.874	24.218	0.191	29.594	0.818	107.608	34.205	0	0	5.077	0	26.78
			722.251	12.879	1	0	5.822	1.149	0.229	3.794	24.203	0.187	29.545	0.819	107.577	34.26	0	0	5.069	0	26.835
			723.251	12.879	1	0	5.702	1.127	0.224	3.715	24.19	0.184	29.497	0.82	107.546	34.315	0	0	5.061	0	26.888
			724.251	19.784	1	0	5.583	1.105	0.219	3.635	24.178	0.18	29.448	0.821	107.515	34.371	0	0	5.053	0	26.939
			725.251	19.784	1	0	5.461	1.083	0.214	3.554	24.164	0.176	29.395	0.822	107.484	34.426	0	0	5.042	0	26.977
			726.252	20.017	1	0	5.218	1.039	0.205	3.391	24.143	0.169	29.289	0.824	107.421	34.536	0	0	5.021	0	27.048
			727.251	20.017	1	0	5.218	1.039	0.205	3.391	24.143	0.169	29.289	0.824	107.421	34.536	0	0	5.021	0	27.048
			728.251	20.017	1	0	5.21	1.042	0.204	3.386	24.148	0.168	29.276	0.825	107.472	34.529	0	0	5.001	0	26.999
			729.252	20.017	1	0	5.194	1.047	0.204	3.375	24.158	0.168	29.252	0.826	107.572	34.514	0	0	4.961	0	26.903
			730.252	20.017	1	0	5.197	1.05	0.204	3.376	24.169	0.168	29.252	0.826	107.623	34.507	0	0	4.952	0	26.883
			731.252	20.017	1	0	5.201	1.052	0.204	3.377	24.181	0.168	29.251	0.827	107.673	34.5	0	0	4.943	0	26.863
			732.252	20.017	1	0	5.204	1.055	0.204	3.378	24.192	0.168	29.251	0.827	107.724	34.493	0	0	4.935	0	26.843
			733.252	20.017	1	0	5.208	1.057	0.204	3.379	24.203	0.169	29.251	0.827	107.774	34.486	0	0	4.926	0	26.822
			734.252	20.017	1	0	5.211	1.06	0.204	3.38	24.214	0.169	29.25	0.828	107.824	34.478	0	0	4.918	0	26.802
			735.252	20.017	1	0	5.214	1.062	0.204	3.381	24.224	0.169	29.25	0.828	107.875	34.471	0	0	4.909	0	26.781
			736.252	13.267	1	0	5.229	1.072	0.204	3.391	24.237	0.17	29.237	0.829	107.951	34.462	0	0	4.876	0	26.706
			737.252	13.267	1	0	5.243	1.083	0.205	3.4	24.249	0.17	29.224	0.83	108.028	34.452	0	0	4.843	0	26.628
			738.252	13.267	1	0	5.257	1.093	0.206	3.41	24.26	0.171	29.209	0.831	108.105	34.442	0	0	4.81	0	26.546
			739.252	13.034	1	0	5.203	1.091	0.203	3.371	24.282	0.169	29.211	0.831	108.153	34.447	0	0	4.77	0	26.566
			740.252	13.034	1	0	5.149	1.089	0.201	3.332	24.308	0.167	29.218	0.832	108.201	34.452	0	0	4.731	0	26.599
			741.252	13.034	1	0	5.138	1.092	0.2	3.324	24.321	0.167	29.216	0.832	108.229	34.452	0	0	4.707	0	26.585
			742.252	13.034	1	0	5.042	1.084	0.196	3.252	24.387	0.163	29.257	0.834	108.297	34.462	0	0	4.651	0	26.719
			743.252	13.034	1	0	4.99	1.082	0.194	3.211	24.435	0.162	29.285	0.834	108.345	34.466	0	0	4.612	0	26.798
			744.252	13.034	1	0	4.985	1.085	0.193	3.207	24.448	0.161	29.285	0.835	108.368	34.466	0	0	4.593	0	26.79
			745.252	13.034	1	0	4.935	1.083	0.191	3.167	24.501	0.16	29.319	0.836	108.415	34.471	0	0	4.557	0	26.883
			746.252	13.034	1	0	4.886	1.081	0.189	3.128	24.56	0.158	29.359	0.837	108.461	34.476	0	0	4.521	0	26.989
			747.252	13.034	1	0	4.838	1.079	0.186	3.089	24.623	0.156	29.404	0.837	108.508	34.48	0	0	4.485	0	27.108
			748.252	13.034	1	0	4.852	1.083	0.187	3.094	24.657	0.156	29.418	0.838	108.575	34.459	0	0	4.481	0	27.091
			749.252	13.034	1	0	4.865	1.087	0.187	3.099	24.691	0.157	29.431	0.839	108.642	34.439	0	0	4.477	0	27.074
			750.252	13.034	1	0	4.878	1.091	0.187	3.104	24.725	0.157	29.445	0.84	108.709	34.418	0	0	4.473	0	27.056
			751.252	14.198	1	0	4.89	1.094	0.187	3.108	24.761	0.157	29.462	0.84	108.777	34.397	0	0	4.468	0	27.048
			752.252	14.198	1	0	4.961	1.108	0.19	3.158	24.734	0.16	29.419	0.841	108.823	34.369	0	0	4.477	0	26.859
			753.252	14.198	1	0	5.031	1.122	0.193	3.208	24.71	0.163	29.378	0.841	108.87	34.341	0	0	4.486	0	26.676
			754.252	14.353	1	0	5.103	1.135	0.196	3.258	24.688	0.165	29.341	0.841	108.916	34.313	0	0	4.495	0	26.498
			755.252	14.353	1	0	5.176	1.149	0.2	3.31	24.668	0.168	29.31	0.842	108.962	34.285	0	0	4.507	0	26.333
			756.252	14.353	1	0	5.251	1.162	0.203	3.362	24.651	0.171	29.282	0.842	109.009	34.257	0	0	4.518	0	26.173
			757.252	14.353	1	0	5.325	1.176	0.206	3.414	24.636	0.173	29.256	0.842	109.055	34.23	0	0	4.53	0	26.02
			758.252	14.353	1	0	5.4	1.189	0.209	3.466	24.623	0.176	29.234	0.842	109.102	34.202	0	0	4.542	0	25.872
			759.252	14.353	1	0	5.476	1.203	0.212	3.518	24.612	0.179	29.215	0.842	109.148	34.174	0	0	4.553	0	25.73
			760.252	14.353	1	0	5.552	1.216	0.215	3.57	24.604	0.181	29.198	0.843	109.195	34.146	0	0	4.565	0	25.594
			761.252	14.353	1	0	5.628	1.23	0.218	3.622	24.597	0.184	29.184	0.843	109.241	34.118	0	0	4.577	0	25.463
			762.252	14.353	1	0	5.705	1.243	0.222	3.674	24.593	0.187	29.172	0.843	109.287	34.09	0	0	4.589	0	25.336
			763.252	20.715	1	0	5.782	1.257	0.225	3.725	24.59	0.189	29.163	0.843	109.334	34.063	0	0	4.601	0	25.215
			764.252	20.715	1	0	5.859	1.27	0.228	3.777	24.589	0.192	29.156	0.843	109.38	34.035	0	0	4.613	0	25.098
			765.252	20.715	1	0	5.862	1.284	0.228	3.778	24.607	0.193	29.117	0.845	109.529	33.988	0	0	4.564	0	24.865
			766.252	20.56	1	0	5.865	1.298	0.228	3.779	24.624	0.193	29.077	0.847	109.677	33.942	0	0	4.517	0	24.628
			767.252	20.56	1	0	5.874	1.305	0.228	3.778	24.68	0.193	29.092	0.848	109.8	33.898	0	0	4.501	0	24.555
			768.252	20.56	1	0	5.884	1.312	0.228	3.776	24.735	0.194	29.106	0.85	109.923	33.854	0	0	4.485	0	24.481
			769.252	20.56	1	0	5.893	1.318	0.228	3.775	24.791	0.194	29.12	0.851	110.046	33.81	0	0	4.47	0	24.405
			770.252	20.56	1	0	5.9	1.325	0.227	3.772	24.845	0.194	29.134	0.853	110.169	33.765	0	0	4.453	0	24.329
			771.252	20.56	1	0	5.908	1.332	0.227	3.769	24.899	0.194	29.148	0.854	110.292	33.721	0	0	4.436	0	24.252
			772.252	20.56	1	0	5.946	1.337	0.229	3.793	24.911	0.195	29.156	0.854	110.333	33.697	0	0	4.448	0	24.206
			773.252	20.56	1	0	5.954	1.344	0.229	3.79	24.966	0.196	29.169	0.856	110.46	33.651	0	0	4.431	0	24.123
			774.252	20.56	1	0	5.929	1.352	0.227	3.761	25.06	0.195	29.186	0.859	110.661	33.589	0	0	4.386	0	24.012
			775.252	20.56	1	0	5.968	1.358	0.228	3.784	25.075	0.196	29.194	0.859	110.714	33.56	0	0	4.396	0	23.952
			776.252	20.56	1	0	5.97	1.343	0.228	3.779	25.108	0.195	29.27	0.858	110.678	33.536	0	0	4.447	0	24.15
			777.252	20.56	1	0	5.973	1.328	0.228	3.773	25.142	0.195	29.347	0.857	110.642	33.512	0	0	4.498	0	24.346
			778.252	20.56	1	0	5.972	1.313	0.227	3.766	25.177	0.194	29.423	0.856	110.606	33.488	0	0	4.549	0	24.538
			779.252	20.56	1	0	5.9	1.292	0.224	3.714	25.205	0.191	29.479	0.855	110.549	33.49	0	0	4.567	0	24.756
			780.252	13.189	1	0	5.827	1.271	0.221	3.661	25.231	0.189	29.534	0.854	110.491	33.493	0	0	4.586	0	24.969
			781.252	13.189	1	0	5.753	1.25	0.218	3.609	25.254	0.186	29.587	0.854	110.434	33.495	0	0	4.604	0	25.176
			782.252	13.965	1	0	5.68	1.228	0.214	3.557	25.275	0.183	29.636	0.853	110.376	33.498	0	0	4.624	0	25.371
			783.252	13.965	1	0	5.607	1.207	0.211	3.506	25.293	0.18	29.683	0.852	110.318	33.5	0	0	4.644	0	25.559
			784.252	13.965	1	0	5.533	1.186	0.208	3.454	25.309	0.177	29.728	0.851	110.261	33.502	0	0	4.665	0	25.74
			785.252	13.965	1	0	5.495	1.169	0.207	3.433	25.272	0.176	29.751	0.849	110.134	33.531	0	0	4.701	0	25.903
			786.252	13.965	1	0	5.457	1.152	0.206	3.412	25.232	0.174	29.77	0.848	110.007	33.56	0	0	4.738	0	26.058
			787.253	13.965	1	0	5.359	1.117	0.202	3.354	25.173	0.171	29.829	0.844	109.752	33.617	0	0	4.797	0	26.409
			788.253	13.965	1	0	5.3	1.1	0.2	3.316	25.155	0.168	29.87	0.842	109.625	33.646	0	0	4.817	0	26.607
			789.252	13.965	1	0	5.3	1.1	0.2	3.316	25.155	0.168	29.87	0.842	109.625	33.646	0	0	4.817	0	26.607
			790.253	13.577	1	0	5.179	1.066	0.195	3.241	25.108	0.164	29.945	0.838	109.371	33.704	0	0	4.86	0	26.984
			791.253	13.577	1	0	5.118	1.049	0.193	3.203	25.08	0.162	29.979	0.837	109.244	33.733	0	0	4.881	0	27.161
			792.253	13.345	1	0	5.056	1.031	0.191	3.166	25.048	0.159	30.011	0.835	109.117	33.761	0	0	4.903	0	27.331
			793.253	13.345	1	0	4.994	1.014	0.189	3.128	25.013	0.157	30.04	0.833	108.99	33.79	0	0	4.925	0	27.492
			794.253	13.345	1	0	4.931	0.997	0.186	3.091	24.974	0.155	30.066	0.831	108.863	33.819	0	0	4.946	0	27.646
			795.253	13.345	1	0	4.938	0.979	0.187	3.106	24.858	0.155	30.065	0.827	108.63	33.867	0	0	5.043	0	27.772
			796.253	13.345	1	0	4.944	0.961	0.188	3.121	24.744	0.155	30.065	0.823	108.397	33.915	0	0	5.143	0	27.897
			797.253	13.345	1	0	4.937	0.943	0.189	3.13	24.605	0.155	30.037	0.819	108.165	33.963	0	0	5.233	0	27.96
			798.253	13.345	1	0	4.929	0.926	0.189	3.139	24.464	0.154	30.007	0.815	107.932	34.011	0	0	5.326	0	28.016
			799.253	17.612	1	0	4.922	0.908	0.19	3.149	24.322	0.154	29.974	0.811	107.7	34.059	0	0	5.422	0	28.062
			800.253	17.612	1	0	4.914	0.89	0.19	3.158	24.178	0.154	29.937	0.808	107.467	34.107	0	0	5.521	0	28.1
			801.253	17.612	1	0	4.905	0.872	0.191	3.167	24.033	0.154	29.897	0.804	107.234	34.155	0	0	5.625	0	28.127
			802.253	15.284	1	0	4.908	0.872	0.191	3.171	24.022	0.154	29.906	0.803	107.192	34.167	0	0	5.632	0	28.168
			803.253	15.284	1	0	4.966	0.888	0.193	3.197	24.133	0.155	30.038	0.803	107.177	34.16	0	0	5.589	0	28.414
			804.253	15.284	1	0	5.017	0.889	0.195	3.232	24.121	0.156	30.136	0.8	106.973	34.188	0	0	5.641	0	28.672
			805.253	15.284	1	0	5.079	0.923	0.196	3.251	24.335	0.158	30.28	0.804	107.15	34.146	0	0	5.505	0	28.848
			806.253	15.284	1	0	5.158	0.961	0.198	3.282	24.544	0.16	30.426	0.807	107.294	34.118	0	0	5.37	0	29.036
			807.253	15.284	1	0	5.234	0.999	0.2	3.313	24.728	0.162	30.543	0.81	107.438	34.09	0	0	5.241	0	29.154
			808.253	15.284	1	0	5.308	1.037	0.202	3.346	24.889	0.164	30.635	0.812	107.581	34.063	0	0	5.12	0	29.212
			809.253	15.284	1	0	5.379	1.075	0.204	3.378	25.028	0.166	30.702	0.815	107.725	34.035	0	0	5.005	0	29.212
			810.253	15.284	1	0	5.447	1.113	0.206	3.411	25.149	0.168	30.747	0.818	107.869	34.007	0	0	4.894	0	29.16
			811.253	15.284	1	0	5.511	1.151	0.208	3.444	25.251	0.17	30.773	0.821	108.013	33.979	0	0	4.789	0	29.06
			812.253	15.284	1	0	5.574	1.189	0.21	3.476	25.337	0.173	30.78	0.823	108.157	33.951	0	0	4.688	0	28.916
			813.253	15.284	1	0	5.633	1.227	0.212	3.509	25.409	0.175	30.771	0.826	108.301	33.923	0	0	4.591	0	28.733
			814.253	15.284	1	0	5.69	1.265	0.214	3.541	25.467	0.177	30.748	0.828	108.445	33.895	0	0	4.498	0	28.513
			815.253	15.284	1	0	5.8	1.301	0.217	3.598	25.581	0.181	30.741	0.832	108.665	33.847	0	0	4.457	0	28.291
			816.253	15.284	1	0	5.907	1.338	0.22	3.655	25.682	0.184	30.723	0.836	108.886	33.798	0	0	4.416	0	28.041
			817.253	15.284	1	0	6.036	1.374	0.225	3.738	25.69	0.189	30.584	0.84	109.106	33.749	0	0	4.393	0	27.517
			818.253	17.844	1	0	6.184	1.41	0.231	3.837	25.667	0.195	30.422	0.844	109.327	33.7	0	0	4.385	0	26.932
			819.253	17.844	1	0	6.331	1.447	0.237	3.936	25.643	0.201	30.267	0.847	109.547	33.652	0	0	4.376	0	26.351
			820.253	17.844	1	0	6.477	1.483	0.243	4.035	25.618	0.207	30.119	0.851	109.768	33.603	0	0	4.368	0	25.774
			821.253	18.077	1	0	6.623	1.519	0.249	4.134	25.592	0.213	29.975	0.854	109.988	33.554	0	0	4.36	0	25.2
			822.253	18.077	1	0	6.768	1.555	0.255	4.233	25.565	0.219	29.837	0.857	110.209	33.505	0	0	4.352	0	24.628
			823.253	18.077	1	0	6.913	1.592	0.261	4.332	25.537	0.225	29.704	0.86	110.429	33.457	0	0	4.343	0	24.058
			824.253	18.077	1	0	7.057	1.628	0.267	4.431	25.508	0.23	29.575	0.862	110.65	33.408	0	0	4.335	0	23.49
			825.253	18.077	1	0	7.201	1.664	0.273	4.53	25.478	0.236	29.45	0.865	110.87	33.359	0	0	4.327	0	22.923
			826.253	18.077	1	0	7.344	1.701	0.279	4.628	25.448	0.242	29.329	0.868	111.091	33.311	0	0	4.319	0	22.357
			827.253	18.077	1	0	7.487	1.737	0.285	4.727	25.417	0.248	29.212	0.87	111.311	33.262	0	0	4.311	0	21.791
			828.253	18.077	1	0	7.629	1.773	0.291	4.826	25.386	0.254	29.098	0.872	111.532	33.213	0	0	4.302	0	21.226
			829.253	18.077	1	0	7.771	1.809	0.297	4.925	25.354	0.26	28.987	0.875	111.752	33.164	0	0	4.294	0	20.661
			830.253	25.836	1	0	7.912	1.846	0.303	5.024	25.321	0.266	28.879	0.877	111.973	33.116	0	0	4.286	0	20.096
			831.253	25.836	1	0	8.052	1.882	0.309	5.123	25.288	0.272	28.773	0.879	112.193	33.067	0	0	4.278	0	19.531
			832.253	29.637	1	0	8.192	1.918	0.315	5.222	25.255	0.277	28.671	0.881	112.414	33.018	0	0	4.27	0	18.964
			833.253	29.637	1	0	8.331	1.955	0.321	5.321	25.221	0.283	28.57	0.883	112.634	32.969	0	0	4.262	0	18.397
			834.253	29.637	1	0	8.43	1.956	0.324	5.371	25.282	0.286	28.643	0.883	112.64	32.972	0	0	4.31	0	18.597
			835.253	29.637	1	0	8.598	1.958	0.329	5.456	25.389	0.29	28.768	0.883	112.65	32.977	0	0	4.391	0	18.938
			836.253	29.637	1	0	8.772	1.96	0.334	5.54	25.511	0.295	28.91	0.882	112.659	32.982	0	0	4.475	0	19.323
			837.253	29.637	1	0	8.997	1.963	0.34	5.645	25.679	0.3	29.101	0.882	112.671	32.988	0	0	4.584	0	19.835
			838.253	29.637	1	0	9.131	1.964	0.344	5.704	25.79	0.303	29.229	0.882	112.678	32.991	0	0	4.649	0	20.174
			839.253	29.637	1	0	9.322	1.966	0.349	5.787	25.954	0.308	29.416	0.882	112.688	32.996	0	0	4.74	0	20.663
			840.253	29.637	1	0	9.519	1.969	0.354	5.869	26.134	0.312	29.621	0.882	112.698	33.001	0	0	4.836	0	21.193
			841.253	29.637	1	0	9.725	1.971	0.359	5.951	26.33	0.317	29.845	0.882	112.707	33.006	0	0	4.935	0	21.765
			842.253	29.637	1	0	9.94	1.973	0.364	6.034	26.545	0.321	30.09	0.882	112.717	33.011	0	0	5.039	0	22.378
			843.253	29.637	1	0	9.52	1.932	0.358	5.938	25.817	0.316	29.232	0.883	112.71	32.989	0	0	4.927	0	20.334
			844.253	29.637	1	0	9.118	1.892	0.352	5.842	25.116	0.312	28.406	0.884	112.702	32.967	0	0	4.82	0	18.256
			845.253	29.637	1	0	8.734	1.851	0.347	5.747	24.441	0.307	27.609	0.885	112.695	32.946	0	0	4.718	0	16.141
			846.253	29.637	1	0	8.213	1.808	0.337	5.595	23.589	0.299	26.61	0.886	112.678	32.92	0	0	4.541	0	13.273
			847.253	29.637	1	0	8.198	1.765	0.343	5.695	23.113	0.301	26.363	0.877	111.906	33.075	0	0	4.645	0	13.099
			848.253	29.637	1	0	8.172	1.721	0.355	5.889	22.261	0.307	25.782	0.863	111.127	33.231	0	0	4.748	0	11.829
			849.254	29.637	1	0	8.224	1.653	0.409	6.781	19.432	0.341	23.329	0.833	109.837	33.481	0	0	4.976	0	3.966
			850.254	29.637	1	0	8.252	1.618	0.436	7.226	18.282	0.358	22.281	0.821	109.191	33.605	0	0	5.099	0	0.16
			851.254	29.637	1	0	8.281	1.584	0.463	7.672	17.268	0.374	21.33	0.81	108.546	33.73	0	0	5.227	0	-3.561
			852.253	29.637	1	0	8.281	1.584	0.463	7.672	17.268	0.374	21.33	0.81	108.546	33.73	0	0	5.227	0	-3.561
			853.254	29.637	1	0	8.237	1.516	0.479	7.939	16.57	0.382	20.786	0.797	107.27	33.98	0	0	5.435	0	-5.023
			854.254	29.637	1	0	8.214	1.481	0.487	8.073	16.235	0.385	20.517	0.791	106.633	34.104	0	0	5.544	0	-5.774
			855.254	29.637	1	0	8.187	1.458	0.491	8.146	16.026	0.387	20.364	0.787	106.251	34.205	0	0	5.617	0	-6.102
			856.254	29.637	1	0	8.159	1.434	0.496	8.219	15.819	0.388	20.21	0.783	105.87	34.306	0	0	5.691	0	-6.443
			857.254	4.655	1	0	8.173	1.41	0.505	8.381	15.53	0.393	19.959	0.778	105.489	34.406	0	0	5.798	0	-7.291
			858.254	4.655	1	0	8.188	1.386	0.515	8.543	15.253	0.399	19.715	0.774	105.107	34.507	0	0	5.908	0	-8.125
			859.254	4.655	1	0	8.203	1.362	0.525	8.705	14.986	0.404	19.479	0.769	104.726	34.608	0	0	6.023	0	-8.942
			860.254	4.5	1	0	8.219	1.338	0.535	8.867	14.73	0.409	19.249	0.765	104.345	34.709	0	0	6.143	0	-9.744
			861.254	39.956	1	0	8.236	1.314	0.544	9.029	14.483	0.414	19.027	0.761	103.963	34.809	0	0	6.267	0	-10.529
			862.254	56.869	1	0	8.254	1.29	0.554	9.191	14.247	0.42	18.811	0.757	103.582	34.91	0	0	6.397	0	-11.298
			863.254	92.17	1	0	8.272	1.266	0.564	9.353	14.019	0.425	18.601	0.754	103.201	35.011	0	0	6.532	0	-12.05
			864.254	92.17	1	0	8.387	1.266	0.568	9.412	14.125	0.427	18.76	0.753	103.139	35.044	0	0	6.624	0	-11.044
			865.254	92.17	1	0	8.408	1.243	0.577	9.569	13.916	0.432	18.567	0.749	102.77	35.142	0	0	6.764	0	-11.714
			866.254	92.17	1	0	8.43	1.22	0.586	9.726	13.715	0.438	18.381	0.746	102.401	35.239	0	0	6.91	0	-12.363
			867.254	48.413	1	0	8.353	1.171	0.603	10	13.189	0.446	17.823	0.74	101.675	35.414	0	0	7.134	0	-14.879
			868.254	48.413	1	0	8.477	1.174	0.605	10.039	13.335	0.448	18.026	0.74	101.663	35.434	0	0	7.222	0	-13.603
			869.254	48.413	1	0	8.502	1.151	0.615	10.196	13.156	0.453	17.856	0.737	101.294	35.532	0	0	7.389	0	-14.197
			870.254	39.878	1	0	8.528	1.127	0.624	10.353	12.983	0.458	17.692	0.734	100.925	35.629	0	0	7.564	0	-14.768
			871.254	39.878	1	0	7.986	1.078	0.614	10.176	12.339	0.449	16.867	0.732	101.234	35.332	0	0	7.408	0	-20.625
			872.254	52.37	1	0	7.489	1.029	0.603	10.001	11.742	0.44	16.103	0.729	101.542	35.035	0	0	7.279	0	-26.6
			873.254	52.37	1	0	7.77	1.021	0.603	9.998	12.18	0.439	16.712	0.729	101.867	34.763	0	0	7.612	0	-22.944
			874.254	52.37	1	0	8.078	1.013	0.603	9.996	12.66	0.439	17.378	0.728	102.192	34.492	0	0	7.977	0	-19.175
			875.254	52.37	1	0	8.416	1.005	0.603	9.993	13.189	0.439	18.112	0.728	102.517	34.22	0	0	8.378	0	-15.29
			876.254	52.37	1	0	8.83	0.997	0.602	9.991	13.832	0.439	19.004	0.728	102.842	33.949	0	0	8.861	0	-10.833
			877.254	52.37	1	0	8.306	0.989	0.588	9.745	13.335	0.429	18.273	0.73	103.898	33.501	0	0	8.394	0	-16.305
			878.254	52.37	1	0	7.797	0.982	0.566	9.383	12.996	0.414	17.745	0.732	104.961	33.053	0	0	7.936	0	-20.923
			879.254	52.37	1	0	7.462	0.96	0.529	8.779	13.274	0.389	18.081	0.734	105.678	32.737	0	0	7.769	0	-19.567
			880.254	52.37	1	0	7.122	0.938	0.493	8.173	13.589	0.363	18.462	0.736	106.395	32.422	0	0	7.59	0	-18.004
			881.254	52.37	1	0	6.798	0.916	0.456	7.566	13.988	0.337	18.946	0.738	107.113	32.106	0	0	7.419	0	-15.921
			882.254	52.37	1	0	6.488	0.894	0.42	6.96	14.489	0.311	19.554	0.741	107.83	31.79	0	0	7.255	0	-13.267
			883.254	52.37	1	0	6.555	0.904	0.426	7.068	14.426	0.317	19.41	0.743	107.981	31.807	0	0	7.252	0	-14.089
			884.254	52.37	1	0	6.622	0.914	0.433	7.176	14.364	0.323	19.271	0.745	108.132	31.823	0	0	7.249	0	-14.895
			885.254	52.37	1	0	6.689	0.923	0.439	7.285	14.304	0.328	19.137	0.747	108.282	31.839	0	0	7.245	0	-15.688
			886.254	4.034	1	0	6.746	0.923	0.449	7.451	14.103	0.336	18.847	0.748	108.185	31.878	0	0	7.31	0	-17.253
			887.254	4.267	1	0	6.804	0.923	0.459	7.618	13.912	0.344	18.572	0.749	108.087	31.918	0	0	7.375	0	-18.77
			888.254	4.267	1	0	6.819	0.922	0.464	7.699	13.796	0.348	18.392	0.75	107.99	31.957	0	0	7.394	0	-19.743
			889.254	4.267	1	0	6.833	0.922	0.469	7.78	13.681	0.352	18.217	0.751	107.893	31.997	0	0	7.412	0	-20.709
			890.254	4.267	1	0	6.848	0.922	0.474	7.861	13.569	0.356	18.046	0.752	107.795	32.036	0	0	7.43	0	-21.666
			891.254	4.267	1	0	6.863	0.921	0.479	7.941	13.46	0.361	17.879	0.753	107.698	32.076	0	0	7.449	0	-22.616
			892.254	4.267	1	0	6.878	0.921	0.484	8.022	13.353	0.365	17.716	0.754	107.6	32.115	0	0	7.468	0	-23.557
			893.254	4.267	1	0	6.892	0.921	0.489	8.103	13.248	0.369	17.556	0.755	107.503	32.155	0	0	7.487	0	-24.491
			894.254	4.577	1	0	6.907	0.92	0.493	8.184	13.145	0.373	17.401	0.755	107.405	32.194	0	0	7.505	0	-25.417
			895.254	4.267	1	0	6.744	0.909	0.487	8.083	12.984	0.369	17.165	0.756	107.608	32.066	0	0	7.42	0	-27.376
			896.254	4.267	1	0	6.759	0.909	0.492	8.167	12.879	0.373	17.007	0.757	107.507	32.107	0	0	7.439	0	-28.357
			897.254	4.267	1	0	6.774	0.908	0.498	8.251	12.777	0.377	16.853	0.758	107.407	32.147	0	0	7.458	0	-29.331
			898.254	64.085	1	0	6.968	0.919	0.513	8.507	12.756	0.389	16.813	0.759	107.015	32.352	0	0	7.582	0	-29.04
			899.254	64.085	1	0	6.983	0.919	0.518	8.588	12.664	0.393	16.674	0.759	106.918	32.391	0	0	7.601	0	-29.926
			900.254	64.085	1	0	6.82	0.907	0.513	8.501	12.483	0.39	16.413	0.761	107.105	32.27	0	0	7.517	0	-32.201
			901.254	64.085	1	0	6.438	0.907	0.497	8.236	12.162	0.378	15.968	0.762	107.004	32.311	0	0	7.098	0	-35.56
			902.254	64.085	1	0	6.548	0.934	0.501	8.315	12.275	0.381	16.134	0.761	106.203	32.759	0	0	7.013	0	-32.947
			903.254	64.085	1	0	6.525	0.941	0.503	8.349	12.19	0.382	16.053	0.759	105.159	33.267	0	0	6.935	0	-31.913
			904.254	64.085	1	0	6.504	0.948	0.505	8.382	12.107	0.383	15.974	0.758	104.116	33.776	0	0	6.86	0	-30.902
			905.254	64.085	1	0	6.852	0.955	0.521	8.642	12.377	0.393	16.405	0.755	103.073	34.284	0	0	7.173	0	-26.062
			906.254	64.085	1	0	7.233	0.962	0.537	8.903	12.691	0.403	16.893	0.751	102.03	34.793	0	0	7.515	0	-21.116
			907.254	64.085	1	0	7.818	0.99	0.568	9.417	12.99	0.425	17.374	0.748	101.289	35.179	0	0	7.898	0	-17.022
			908.254	64.085	1	0	8.465	1.017	0.599	9.931	13.359	0.446	17.946	0.744	100.548	35.565	0	0	8.322	0	-12.612
			909.254	64.085	1	0	9.191	1.045	0.631	10.46	13.79	0.468	18.6	0.741	99.807	35.951	0	0	8.799	0	-8.017
			910.255	64.085	1	0	10.172	1.111	0.694	11.517	13.909	0.512	18.866	0.737	98.771	36.512	0	0	9.152	0	-5.562
			911.255	64.085	1	0	10.71	1.145	0.726	12.047	14.022	0.534	19.067	0.735	98.253	36.793	0	0	9.354	0	-4.01
			912.255	64.085	1	0	11.272	1.178	0.758	12.576	14.157	0.556	19.294	0.734	97.734	37.073	0	0	9.566	0	-2.355
			913.254	64.085	1	0	11.272	1.178	0.758	12.576	14.157	0.556	19.294	0.734	97.734	37.073	0	0	9.566	0	-2.355
			914.254	64.085	1	0	11.153	1.183	0.746	12.377	14.236	0.548	19.384	0.734	97.962	37.037	0	0	9.429	0	-2.013
			915.255	15.207	1	0	10.925	1.192	0.722	11.979	14.413	0.531	19.59	0.736	98.418	36.966	0	0	9.167	0	-1.211
			916.255	15.207	1	0	10.815	1.196	0.71	11.78	14.513	0.523	19.707	0.736	98.646	36.93	0	0	9.042	0	-0.752
			917.255	8.922	1	0	10.709	1.201	0.698	11.581	14.619	0.515	19.832	0.737	98.874	36.894	0	0	8.919	0	-0.254
			918.255	8.922	1	0	10.605	1.205	0.686	11.382	14.734	0.506	19.967	0.738	99.102	36.858	0	0	8.8	0	0.283
			919.255	40.809	1	0	10.505	1.21	0.674	11.183	14.856	0.498	20.112	0.739	99.329	36.822	0	0	8.685	0	0.858
			920.255	40.809	1	0	10.406	1.214	0.662	10.984	14.986	0.49	20.266	0.739	99.557	36.786	0	0	8.572	0	1.47
			921.255	76.421	1	0	10.311	1.219	0.65	10.785	15.125	0.481	20.431	0.74	99.785	36.75	0	0	8.462	0	2.12
			922.255	76.421	1	0	10.217	1.223	0.638	10.586	15.273	0.473	20.607	0.741	100.013	36.714	0	0	8.355	0	2.807
			923.255	78.593	1	0	10.126	1.227	0.626	10.387	15.43	0.465	20.793	0.742	100.241	36.678	0	0	8.25	0	3.531
			924.255	78.593	1	0	9.652	1.232	0.606	10.047	15.206	0.45	20.488	0.742	100.469	36.642	0	0	7.835	0	2.057
			925.255	78.593	1	0	9.212	1.2	0.587	9.732	14.966	0.436	20.158	0.742	101.252	36.151	0	0	7.673	0	-0.477
			926.255	78.593	1	0	8.678	1.168	0.561	9.298	14.735	0.416	19.857	0.742	102.106	35.641	0	0	7.427	0	-3.014
			927.255	78.593	1	0	8.177	1.136	0.535	8.865	14.543	0.397	19.607	0.742	102.96	35.13	0	0	7.196	0	-5.379
			928.255	36.154	1	0	7.556	1.099	0.498	8.256	14.403	0.369	19.447	0.741	103.999	34.531	0	0	6.873	0	-7.555
			929.255	36.154	1	0	7.11	1.066	0.471	7.809	14.306	0.348	19.33	0.74	104.881	34.004	0	0	6.668	0	-9.397
			930.255	36.154	1	0	6.846	1.04	0.456	7.565	14.2	0.338	19.178	0.74	105.523	33.598	0	0	6.582	0	-11.174
			931.255	36.154	1	0	6.797	1.008	0.45	7.469	14.252	0.334	19.246	0.741	106.377	33.088	0	0	6.742	0	-12.023
			932.255	36.154	1	0	6.848	0.976	0.445	7.377	14.512	0.329	19.593	0.741	107.231	32.577	0	0	7.017	0	-11.372
			933.255	36.154	1	0	7.015	0.963	0.442	7.328	14.951	0.328	20.161	0.742	108.32	32.008	0	0	7.285	0	-9.924
			934.255	36.154	1	0	7.195	0.95	0.439	7.28	15.424	0.326	20.773	0.743	109.408	31.44	0	0	7.576	0	-8.39
			935.255	36.154	1	0	6.946	0.938	0.425	7.045	15.374	0.317	20.588	0.747	110.025	31.14	0	0	7.405	0	-10.105
			936.255	36.154	1	0	6.708	0.926	0.411	6.81	15.347	0.309	20.427	0.751	110.643	30.841	0	0	7.241	0	-11.737
			937.255	36.154	1	0	6.338	0.895	0.382	6.33	15.566	0.289	20.555	0.757	110.968	30.66	0	0	7.081	0	-11.38
			938.255	36.154	1	0	5.984	0.864	0.353	5.849	15.865	0.27	20.76	0.764	111.293	30.479	0	0	6.927	0	-10.643
			939.255	16.37	1	0	5.643	0.833	0.323	5.354	16.303	0.249	21.101	0.773	111.618	30.298	0	0	6.777	0	-9.255
			940.255	1.241	1	0	5.316	0.801	0.293	4.859	16.877	0.229	21.564	0.783	111.943	30.117	0	0	6.633	0	-7.348
			941.255	1.241	1	0	5.003	0.77	0.263	4.363	17.633	0.209	22.18	0.795	112.268	29.936	0	0	6.496	0	-4.857
			942.255	1.241	1	0	4.703	0.739	0.233	3.868	18.635	0.189	22.992	0.811	112.592	29.755	0	0	6.364	0	-1.703
			943.255	1.241	1	0	4.414	0.708	0.203	3.372	19.989	0.169	24.066	0.831	112.917	29.574	0	0	6.237	0	2.206
			944.255	1.241	1	0	4.129	0.673	0.191	3.16	19.864	0.159	23.79	0.835	113.08	29.367	0	0	6.137	0	0.825
			945.255	1.241	1	0	3.852	0.638	0.178	2.948	19.77	0.149	23.538	0.84	113.242	29.161	0	0	6.039	0	-0.488
			946.255	1.241	1	0	3.584	0.603	0.165	2.735	19.713	0.139	23.31	0.846	113.405	28.954	0	0	5.945	0	-1.718
			947.255	1.862	1	0	3.324	0.568	0.153	2.53	19.636	0.13	23.075	0.851	113.245	28.866	0	0	5.856	0	-2.659
			948.255	1.862	1	0	3.071	0.532	0.14	2.325	19.598	0.12	22.864	0.857	113.085	28.778	0	0	5.77	0	-3.504
			949.255	1.862	1	0	2.897	0.497	0.133	2.209	19.299	0.115	22.29	0.866	112.924	28.689	0	0	5.83	0	-5.867
			950.255	6.75	1	0	2.719	0.462	0.126	2.092	18.938	0.11	21.632	0.875	112.764	28.601	0	0	5.89	0	-8.678
			951.255	6.75	1	0	2.537	0.426	0.119	1.976	18.502	0.106	20.876	0.886	112.604	28.513	0	0	5.952	0	-12.049
			952.255	6.75	1	0	2.371	0.395	0.111	1.843	18.313	0.098	20.732	0.883	112.228	28.534	0	0	5.996	0	-12.314
			953.255	6.75	1	0	2.202	0.365	0.103	1.71	18.071	0.091	20.538	0.88	111.852	28.555	0	0	6.04	0	-12.792
			954.255	6.75	1	0	2.03	0.334	0.095	1.575	17.784	0.083	20.293	0.876	111.476	28.576	0	0	6.082	0	-13.465
			955.255	6.75	1	0	1.91	0.303	0.095	1.576	16.385	0.082	18.922	0.866	111.1	28.597	0	0	6.309	0	-19.775
			956.255	6.75	1	0	1.941	0.304	0.098	1.62	16.217	0.084	18.744	0.865	110.645	28.835	0	0	6.379	0	-20.054
			957.255	6.75	1	0	2.046	0.311	0.107	1.774	15.683	0.09	18.558	0.845	109.675	29.305	0	0	6.581	0	-19.823
			958.255	6.75	1	0	2.158	0.318	0.116	1.928	15.288	0.096	18.458	0.828	108.706	29.775	0	0	6.796	0	-19.137
			959.255	5.353	1	0	2.348	0.328	0.131	2.173	14.864	0.105	18.527	0.802	107.349	30.416	0	0	7.148	0	-17.143
			960.255	5.353	1	0	2.457	0.335	0.137	2.271	14.945	0.109	18.809	0.795	106.412	30.871	0	0	7.338	0	-14.499
			961.255	5.353	1	0	2.522	0.337	0.141	2.338	14.923	0.112	18.799	0.794	105.8	31.186	0	0	7.474	0	-13.743
			962.255	6.44	1	0	2.646	0.344	0.147	2.439	15.063	0.116	19.146	0.787	104.831	31.656	0	0	7.689	0	-10.851
			963.255	6.44	1	0	2.728	0.351	0.153	2.536	14.99	0.119	19.218	0.78	103.862	32.126	0	0	7.777	0	-9.389
			964.255	19.241	1	0	2.811	0.357	0.159	2.632	14.934	0.123	19.299	0.774	102.893	32.596	0	0	7.866	0	-7.905
			965.255	19.241	1	0	2.897	0.364	0.165	2.729	14.894	0.126	19.391	0.768	101.924	33.066	0	0	7.958	0	-6.403
			966.255	19.241	1	0	2.987	0.369	0.168	2.791	15.058	0.128	19.824	0.76	101.442	33.258	0	0	8.093	0	-4.007
			967.255	16.913	1	0	3.081	0.374	0.172	2.853	15.231	0.129	20.27	0.751	100.96	33.45	0	0	8.233	0	-1.653
			968.255	16.913	1	0	3.179	0.379	0.176	2.915	15.415	0.131	20.73	0.744	100.478	33.641	0	0	8.378	0	0.663
			969.255	16.526	1	0	3.279	0.385	0.18	2.977	15.608	0.132	21.203	0.736	99.996	33.833	0	0	8.528	0	2.94
			970.255	16.526	1	0	3.384	0.39	0.183	3.039	15.812	0.134	21.692	0.729	99.514	34.025	0	0	8.683	0	5.179
			971.256	22.887	1	0	3.604	0.4	0.191	3.163	16.253	0.136	22.718	0.715	98.55	34.409	0	0	9.012	0	9.552
			972.256	22.887	1	0	3.721	0.405	0.194	3.224	16.491	0.138	23.258	0.709	98.068	34.601	0	0	9.186	0	11.687
			973.256	22.887	1	0	3.842	0.41	0.198	3.286	16.741	0.139	23.816	0.703	97.586	34.793	0	0	9.366	0	13.79
			974.255	22.887	1	0	3.842	0.41	0.198	3.286	16.741	0.139	23.816	0.703	97.586	34.793	0	0	9.366	0	13.79
			975.255	15.439	1	0	4.022	0.415	0.202	3.358	17.185	0.141	24.622	0.698	97.104	34.985	0	0	9.684	0	16.511
			976.256	15.439	1	0	4.583	0.477	0.213	3.53	19.002	0.148	27.394	0.694	96.516	35.311	0	0	9.615	0	24.359
			977.256	15.439	1	0	4.921	0.533	0.218	3.621	20.171	0.152	29.029	0.695	96.744	35.323	0	0	9.23	0	28.169
			978.256	15.439	1	0	5.273	0.59	0.225	3.724	21.251	0.156	30.52	0.696	96.972	35.335	0	0	8.941	0	31.34
			979.256	15.439	1	0	5.395	0.646	0.225	3.736	21.873	0.156	31.571	0.693	97.2	35.347	0	0	8.346	0	33.442
			980.256	15.439	1	0	5.501	0.703	0.226	3.747	22.405	0.156	32.502	0.689	97.427	35.359	0	0	7.826	0	35.198
			981.256	15.439	1	0	5.595	0.759	0.227	3.759	22.863	0.155	33.334	0.686	97.655	35.371	0	0	7.367	0	36.685
			982.256	15.439	1	0	5.669	0.811	0.228	3.787	23.11	0.158	33.445	0.691	98.106	35.27	0	0	6.986	0	36.743
			983.256	15.439	1	0	5.736	0.863	0.23	3.815	23.313	0.16	33.495	0.696	98.557	35.169	0	0	6.643	0	36.671
			984.256	15.439	1	0	5.798	0.915	0.232	3.846	23.471	0.163	33.486	0.701	99.008	35.068	0	0	6.335	0	36.477
			985.256	15.439	1	0	5.856	0.967	0.234	3.877	23.596	0.165	33.435	0.706	99.459	34.968	0	0	6.054	0	36.187
			986.256	15.439	1	0	5.893	1	0.235	3.896	23.678	0.167	33.4	0.709	99.702	34.931	0	0	5.891	0	36.028
			987.256	15.439	1	0	5.914	1.05	0.234	3.882	23.916	0.167	33.486	0.714	100.066	34.875	0	0	5.634	0	36.018
			988.256	15.439	1	0	5.934	1.099	0.233	3.868	24.142	0.168	33.552	0.72	100.431	34.819	0	0	5.399	0	35.965
			989.256	15.439	1	0	5.941	1.171	0.23	3.82	24.562	0.168	33.742	0.728	100.965	34.737	0	0	5.072	0	36.03
			990.256	15.439	1	0	5.883	1.186	0.229	3.797	24.482	0.168	33.452	0.732	101.231	34.761	0	0	4.959	0	35.523
			991.256	19.319	1	0	5.809	1.177	0.227	3.759	24.407	0.166	33.277	0.733	101.31	34.81	0	0	4.935	0	35.304
			992.256	19.319	1	0	5.757	1.191	0.225	3.737	24.344	0.166	33.017	0.737	101.568	34.833	0	0	4.832	0	34.837
			993.256	20.87	1	0	5.69	1.206	0.224	3.709	24.262	0.166	32.738	0.741	101.825	34.856	0	0	4.719	0	34.325
			994.256	20.87	1	0	5.627	1.22	0.222	3.681	24.19	0.165	32.474	0.745	102.083	34.88	0	0	4.611	0	33.832
			995.256	20.87	1	0	5.566	1.235	0.22	3.652	24.129	0.165	32.224	0.749	102.341	34.903	0	0	4.509	0	33.357
			996.256	20.87	1	0	5.508	1.249	0.219	3.624	24.078	0.164	31.988	0.753	102.598	34.926	0	0	4.411	0	32.898
			997.256	20.87	1	0	5.453	1.263	0.217	3.595	24.037	0.164	31.764	0.757	102.856	34.949	0	0	4.317	0	32.457
			998.256	20.87	1	0	5.4	1.278	0.215	3.567	24.004	0.164	31.551	0.761	103.114	34.972	0	0	4.227	0	32.032
			999.256	20.87	1	0	5.349	1.292	0.213	3.539	23.98	0.163	31.35	0.765	103.371	34.996	0	0	4.14	0	31.622
			1000.26	20.87	1	0	5.3	1.306	0.212	3.51	23.965	0.163	31.158	0.769	103.629	35.019	0	0	4.057	0	31.227
			1001.26	20.87	1	0	5.253	1.321	0.21	3.482	23.957	0.162	30.977	0.773	103.887	35.042	0	0	3.978	0	30.847
			1002.26	20.87	1	0	5.208	1.335	0.208	3.454	23.958	0.162	30.805	0.778	104.144	35.065	0	0	3.901	0	30.481
			1003.26	20.87	1	0	5.164	1.349	0.207	3.425	23.965	0.162	30.641	0.782	104.402	35.088	0	0	3.827	0	30.128
			1004.26	20.87	1	0	5.122	1.364	0.205	3.397	23.981	0.161	30.486	0.787	104.659	35.112	0	0	3.756	0	29.789
			1005.26	12.258	1	0	5.082	1.378	0.203	3.369	24.003	0.161	30.338	0.791	104.917	35.135	0	0	3.688	0	29.462
			1006.26	12.258	1	0	5.112	1.413	0.205	3.401	23.937	0.163	30.089	0.796	105.168	35.177	0	0	3.619	0	28.873
			1007.26	12.258	1	0	5.101	1.398	0.205	3.407	23.835	0.163	29.96	0.796	105.054	35.274	0	0	3.649	0	28.805
			1008.26	11.327	1	0	5.102	1.383	0.206	3.424	23.709	0.164	29.798	0.796	104.94	35.372	0	0	3.689	0	28.66
			1009.26	11.327	1	0	5.088	1.368	0.207	3.431	23.587	0.165	29.642	0.796	104.826	35.469	0	0	3.718	0	28.525
			1010.26	11.327	1	0	5.073	1.353	0.207	3.437	23.464	0.165	29.485	0.796	104.713	35.567	0	0	3.748	0	28.385
			1011.26	11.327	1	0	5.058	1.339	0.208	3.444	23.34	0.165	29.326	0.796	104.599	35.664	0	0	3.778	0	28.239
			1012.26	11.327	1	0	5.043	1.324	0.208	3.45	23.215	0.166	29.167	0.796	104.485	35.761	0	0	3.809	0	28.088
			1013.26	11.327	1	0	5.027	1.309	0.208	3.456	23.09	0.166	29.007	0.796	104.372	35.859	0	0	3.841	0	27.931
			1014.26	11.327	1	0	4.984	1.27	0.208	3.45	22.896	0.165	28.805	0.795	104.186	35.968	0	0	3.923	0	27.765
			1015.26	11.327	1	0	4.938	1.232	0.208	3.445	22.692	0.165	28.589	0.794	104	36.077	0	0	4.008	0	27.558
			1016.26	11.327	1	0	4.883	1.193	0.207	3.429	22.511	0.164	28.4	0.793	103.815	36.186	0	0	4.092	0	27.41
			1017.26	11.327	1	0	4.826	1.155	0.206	3.413	22.316	0.163	28.194	0.792	103.629	36.295	0	0	4.179	0	27.211
			1018.26	11.327	1	0	4.766	1.116	0.205	3.396	22.105	0.162	27.969	0.79	103.443	36.404	0	0	4.27	0	26.957
			1019.26	11.327	1	0	4.704	1.078	0.204	3.38	21.879	0.161	27.722	0.789	103.258	36.513	0	0	4.365	0	26.644
			1020.26	11.327	1	0	4.639	1.039	0.203	3.364	21.635	0.16	27.454	0.788	103.072	36.623	0	0	4.464	0	26.264
			1021.26	20.172	1	0	4.68	1.036	0.205	3.408	21.545	0.162	27.388	0.787	102.993	36.653	0	0	4.519	0	26.159
			1022.26	20.172	1	0	4.708	1.04	0.207	3.434	21.515	0.163	27.365	0.786	102.97	36.666	0	0	4.527	0	26.111
			1023.26	21.801	1	0	4.752	1.036	0.21	3.479	21.432	0.165	27.307	0.785	102.888	36.697	0	0	4.585	0	26.03
			1024.26	21.801	1	0	4.812	1.033	0.213	3.53	21.379	0.167	27.283	0.784	102.807	36.728	0	0	4.659	0	26.03
			1025.26	21.801	1	0	4.872	1.031	0.216	3.575	21.368	0.169	27.309	0.782	102.776	36.735	0	0	4.724	0	26.111
			1026.26	21.801	1	0	4.933	1.03	0.218	3.621	21.365	0.171	27.343	0.781	102.745	36.742	0	0	4.791	0	26.213
			1027.26	21.801	1	0	4.995	1.028	0.221	3.664	21.373	0.172	27.389	0.78	102.713	36.75	0	0	4.858	0	26.345
			1028.26	21.801	1	0	5.059	1.027	0.224	3.708	21.389	0.174	27.444	0.779	102.682	36.757	0	0	4.927	0	26.496
			1029.26	20.017	1	0	5.124	1.025	0.226	3.752	21.412	0.176	27.507	0.778	102.651	36.764	0	0	4.999	0	26.669
			1030.26	20.017	1	0	5.191	1.023	0.229	3.795	21.442	0.178	27.58	0.777	102.62	36.771	0	0	5.072	0	26.862
			1031.26	18.543	1	0	5.261	1.022	0.232	3.839	21.479	0.18	27.661	0.777	102.589	36.778	0	0	5.148	0	27.077
			1032.26	18.543	1	0	5.332	1.02	0.234	3.883	21.525	0.182	27.751	0.776	102.557	36.786	0	0	5.226	0	27.312
			1033.26	18.543	1	0	5.406	1.019	0.237	3.926	21.578	0.183	27.851	0.775	102.526	36.793	0	0	5.306	0	27.569
			1034.26	18.543	1	0	5.482	1.017	0.239	3.97	21.638	0.185	27.961	0.774	102.495	36.8	0	0	5.389	0	27.847
			1035.26	18.543	1	0	5.56	1.016	0.242	4.014	21.707	0.187	28.08	0.773	102.464	36.807	0	0	5.475	0	28.146
			1036.26	18.543	1	0	5.641	1.014	0.245	4.057	21.784	0.189	28.21	0.772	102.433	36.814	0	0	5.563	0	28.466
			1037.26	18.543	1	0	5.611	0.985	0.243	4.034	21.752	0.188	28.187	0.772	102.426	36.802	0	0	5.696	0	28.453
			1038.26	18.543	1	0	5.586	0.978	0.242	4.019	21.731	0.187	28.147	0.772	102.442	36.802	0	0	5.709	0	28.372
			1039.26	17.689	1	0	5.574	0.972	0.242	4.012	21.716	0.187	28.112	0.772	102.459	36.802	0	0	5.736	0	28.304
			1040.26	17.689	1	0	5.563	0.965	0.241	4.004	21.701	0.187	28.076	0.773	102.476	36.802	0	0	5.763	0	28.234
			1041.26	17.457	1	0	5.551	0.959	0.241	3.997	21.684	0.186	28.04	0.773	102.493	36.802	0	0	5.791	0	28.162
			1042.26	17.457	1	0	5.539	0.952	0.241	3.99	21.668	0.186	28.003	0.774	102.51	36.802	0	0	5.818	0	28.088
			1043.26	17.457	1	0	5.527	0.945	0.24	3.983	21.65	0.186	27.965	0.774	102.526	36.802	0	0	5.846	0	28.011
			1044.26	17.457	1	0	5.548	0.963	0.24	3.988	21.727	0.187	28.007	0.776	102.617	36.79	0	0	5.759	0	28.056
			1045.26	17.457	1	0	5.568	0.981	0.241	3.994	21.8	0.187	28.045	0.777	102.709	36.778	0	0	5.674	0	28.089
			1046.26	17.457	1	0	5.599	0.999	0.242	4.01	21.856	0.188	28.061	0.779	102.8	36.766	0	0	5.603	0	28.069
			1047.26	17.457	1	0	5.586	0.999	0.241	3.991	21.909	0.188	28.096	0.78	102.898	36.733	0	0	5.594	0	28.098
			1048.26	17.457	1	0	5.573	0.998	0.24	3.972	21.962	0.187	28.132	0.781	102.996	36.699	0	0	5.584	0	28.128
			1049.26	17.457	1	0	5.561	0.997	0.238	3.954	22.015	0.186	28.171	0.781	103.095	36.666	0	0	5.575	0	28.167
			1050.26	17.457	1	0	5.55	0.997	0.237	3.936	22.069	0.186	28.211	0.782	103.193	36.632	0	0	5.567	0	28.207
			1051.26	17.457	1	0	5.538	0.996	0.236	3.918	22.124	0.185	28.251	0.783	103.291	36.599	0	0	5.558	0	28.248
			1052.26	19.629	1	0	5.521	0.989	0.235	3.901	22.14	0.184	28.268	0.783	103.32	36.585	0	0	5.581	0	28.28
			1053.26	19.629	1	0	5.51	0.989	0.234	3.884	22.194	0.184	28.307	0.784	103.415	36.553	0	0	5.573	0	28.32
			1054.26	20.793	1	0	5.498	0.988	0.233	3.866	22.248	0.183	28.347	0.785	103.511	36.52	0	0	5.564	0	28.362
			1055.26	20.793	1	0	5.49	0.986	0.232	3.854	22.279	0.183	28.36	0.786	103.557	36.511	0	0	5.57	0	28.382
			1056.26	20.793	1	0	5.501	0.984	0.233	3.862	22.277	0.183	28.318	0.787	103.494	36.569	0	0	5.588	0	28.381
			1057.26	20.793	1	0	5.513	0.983	0.233	3.87	22.274	0.184	28.278	0.788	103.432	36.627	0	0	5.608	0	28.385
			1058.26	20.793	1	0	5.525	0.982	0.234	3.879	22.272	0.184	28.238	0.789	103.369	36.685	0	0	5.628	0	28.39
			1059.26	20.793	1	0	5.537	0.98	0.234	3.888	22.27	0.185	28.2	0.79	103.306	36.743	0	0	5.648	0	28.396
			1060.26	20.793	1	0	5.549	0.979	0.235	3.896	22.269	0.186	28.162	0.791	103.244	36.801	0	0	5.668	0	28.404
			1061.26	20.793	1	0	5.604	0.976	0.238	3.951	22.171	0.189	28.017	0.791	103.304	36.783	0	0	5.74	0	28.039
			1062.26	15.905	1	0	5.66	0.974	0.242	4.006	22.082	0.191	27.883	0.792	103.364	36.764	0	0	5.813	0	27.695
			1063.26	15.905	1	0	5.69	0.955	0.242	4.013	22.136	0.192	27.911	0.793	103.673	36.518	0	0	5.956	0	27.396
			1064.26	15.982	1	0	5.727	0.937	0.244	4.04	22.101	0.193	27.828	0.794	103.84	36.272	0	0	6.113	0	26.826
			1065.26	15.982	1	0	5.765	0.918	0.245	4.067	22.074	0.195	27.754	0.795	104.007	36.026	0	0	6.279	0	26.272
			1066.26	15.982	1	0	5.806	0.9	0.247	4.095	22.053	0.197	27.69	0.796	104.174	35.78	0	0	6.453	0	25.735
			1067.26	15.982	1	0	5.85	0.881	0.249	4.122	22.04	0.198	27.635	0.798	104.341	35.534	0	0	6.638	0	25.217
			1068.26	15.982	1	0	5.834	0.849	0.247	4.09	22.092	0.197	27.728	0.797	104.283	35.441	0	0	6.873	0	25.35
			1069.26	15.982	1	0	5.807	0.816	0.244	4.049	22.155	0.194	27.829	0.796	104.367	35.348	0	0	7.113	0	25.496
			1070.26	15.982	1	0	5.761	0.784	0.241	3.999	22.186	0.192	27.891	0.795	104.451	35.256	0	0	7.349	0	25.54
			1071.26	18.775	1	0	5.712	0.751	0.238	3.949	22.201	0.189	27.934	0.795	104.534	35.163	0	0	7.601	0	25.528
			1072.26	18.698	1	0	5.66	0.719	0.235	3.899	22.197	0.187	27.954	0.794	104.618	35.07	0	0	7.872	0	25.453
			1073.26	18.698	1	0	5.604	0.687	0.232	3.85	22.172	0.184	27.947	0.793	104.701	34.977	0	0	8.162	0	25.307
			1074.26	18.698	1	0	5.569	0.665	0.231	3.83	22.086	0.183	27.855	0.793	104.726	34.915	0	0	8.373	0	24.996
			1075.26	18.698	1	0	5.446	0.632	0.225	3.739	22.014	0.178	27.821	0.791	104.822	34.791	0	0	8.616	0	24.717
			1076.26	25.448	1	0	5.361	0.605	0.222	3.684	21.897	0.176	27.711	0.79	104.882	34.698	0	0	8.862	0	24.295
			1077.26	25.448	1	0	5.23	0.578	0.218	3.613	21.678	0.172	27.47	0.789	104.943	34.606	0	0	9.054	0	23.549
			1078.26	18.388	1	0	5.17	0.568	0.216	3.576	21.615	0.17	27.404	0.789	104.996	34.534	0	0	9.096	0	23.261
			1079.26	21.413	1	0	5.109	0.559	0.213	3.538	21.547	0.168	27.333	0.788	105.049	34.462	0	0	9.139	0	22.96
			1080.26	21.413	1	0	5.117	0.552	0.214	3.542	21.524	0.168	27.301	0.788	105.078	34.404	0	0	9.273	0	22.779
			1081.26	21.413	1	0	4.984	0.54	0.209	3.462	21.397	0.164	27.164	0.788	105.156	34.318	0	0	9.222	0	22.284
			1082.26	21.413	1	0	4.92	0.531	0.206	3.424	21.315	0.163	27.071	0.787	105.209	34.246	0	0	9.264	0	21.922
			1083.26	15.051	1	0	4.919	0.523	0.206	3.425	21.268	0.163	27.01	0.787	105.244	34.181	0	0	9.406	0	21.651
			1084.26	13.577	1	0	4.851	0.513	0.204	3.385	21.172	0.161	26.9	0.787	105.299	34.107	0	0	9.452	0	21.237
			1085.26	13.577	1	0	4.783	0.504	0.202	3.346	21.071	0.159	26.784	0.787	105.354	34.032	0	0	9.498	0	20.802
			1086.26	13.577	1	0	4.715	0.494	0.199	3.307	20.964	0.157	26.66	0.786	105.409	33.958	0	0	9.544	0	20.344
			1087.26	13.577	1	0	4.615	0.483	0.196	3.248	20.835	0.154	26.524	0.786	105.577	33.814	0	0	9.553	0	19.727
			1088.26	13.577	1	0	4.516	0.472	0.192	3.189	20.7	0.151	26.379	0.785	105.745	33.67	0	0	9.564	0	19.081
			1089.26	12.801	1	0	4.317	0.45	0.185	3.072	20.41	0.145	26.068	0.783	106.081	33.382	0	0	9.586	0	17.709
			1090.26	12.801	1	0	4.317	0.45	0.185	3.072	20.41	0.145	26.068	0.783	106.081	33.382	0	0	9.586	0	17.709
			1091.26	12.801	1	0	4.218	0.44	0.182	3.013	20.255	0.142	25.9	0.782	106.249	33.239	0	0	9.597	0	16.979
			1092.26	10.474	1	0	4.068	0.43	0.175	2.907	20.186	0.137	25.83	0.781	106.289	33.174	0	0	9.46	0	16.658
			1093.26	10.474	1	0	3.922	0.42	0.169	2.8	20.135	0.132	25.786	0.781	106.33	33.109	0	0	9.328	0	16.403
			1094.26	10.474	1	0	3.859	0.427	0.165	2.743	20.27	0.129	26.001	0.78	106.114	33.279	0	0	9.032	0	17.308
			1095.26	10.474	1	0	3.734	0.441	0.156	2.588	20.892	0.121	26.904	0.777	105.975	33.62	0	0	8.469	0	20.273
			1096.26	10.474	1	0	3.734	0.441	0.156	2.588	20.892	0.121	26.904	0.777	105.975	33.62	0	0	8.469	0	20.273
			1097.26	10.474	1	0	3.846	0.496	0.154	2.552	22.169	0.12	28.463	0.779	106.014	33.819	0	0	7.75	0	24.448
			1098.26	10.474	1	0	4.102	0.605	0.154	2.549	24.219	0.121	30.815	0.786	106.282	34.047	0	0	6.776	0	29.985
			1099.26	10.474	1	0	4.226	0.659	0.156	2.58	24.852	0.123	31.464	0.79	106.366	34.076	0	0	6.41	0	31.348
			1100.26	10.474	1	0	4.337	0.713	0.157	2.612	25.375	0.125	31.973	0.794	106.45	34.104	0	0	6.082	0	32.382
			1101.26	10.474	1	0	4.438	0.767	0.159	2.643	25.807	0.127	32.366	0.797	106.534	34.133	0	0	5.786	0	33.156
			1102.26	10.474	1	0	4.416	0.766	0.157	2.606	26.049	0.125	32.693	0.797	106.565	34.056	0	0	5.768	0	33.634
			1103.26	10.474	1	0	4.395	0.764	0.155	2.568	26.299	0.123	33.032	0.796	106.596	33.98	0	0	5.75	0	34.122
			1104.26	10.474	1	0	4.359	0.749	0.153	2.534	26.398	0.122	33.189	0.795	106.625	33.905	0	0	5.821	0	34.285
			1105.26	10.474	1	0	4.357	0.749	0.15	2.491	26.837	0.119	33.731	0.796	106.68	33.778	0	0	5.819	0	35.031
			1106.26	10.474	1	0	4.363	0.74	0.149	2.472	27.062	0.118	34.063	0.794	106.709	33.653	0	0	5.898	0	35.401
			1107.26	10.474	1	0	4.393	0.731	0.149	2.469	27.249	0.118	34.358	0.793	106.738	33.529	0	0	6.011	0	35.7
			1108.26	10.474	1	0	4.424	0.722	0.149	2.466	27.443	0.118	34.662	0.792	106.767	33.404	0	0	6.127	0	36.005
			1109.26	10.474	1	0	4.47	0.718	0.151	2.508	27.249	0.119	34.591	0.788	106.613	33.399	0	0	6.228	0	35.88
			1110.26	10.474	1	0	4.486	0.706	0.153	2.541	26.96	0.12	34.409	0.784	106.44	33.413	0	0	6.354	0	35.593
			1111.26	16.448	1	0	4.566	0.709	0.156	2.593	26.896	0.122	34.472	0.78	106.306	33.39	0	0	6.441	0	35.665
			1112.26	18	1	0	4.641	0.707	0.163	2.699	26.251	0.126	33.947	0.773	106.054	33.442	0	0	6.567	0	34.87
			1113.26	18	1	0	4.68	0.697	0.168	2.79	25.579	0.129	33.355	0.767	105.804	33.51	0	0	6.711	0	33.952
			1114.26	18	1	0	4.758	0.695	0.175	2.896	25.047	0.133	32.914	0.761	105.56	33.561	0	0	6.845	0	33.253
			1115.26	18	1	0	4.846	0.694	0.181	3.009	24.552	0.137	32.442	0.757	105.365	33.598	0	0	6.984	0	32.457
			1116.26	18	1	0	4.939	0.693	0.188	3.125	24.094	0.142	32.007	0.753	105.17	33.635	0	0	7.129	0	31.706
			1117.26	8.302	1	0	5.036	0.692	0.195	3.24	23.687	0.146	31.622	0.749	104.975	33.673	0	0	7.281	0	31.033
			1118.26	8.302	1	0	5.112	0.687	0.199	3.295	23.628	0.148	31.655	0.746	104.875	33.642	0	0	7.442	0	31.046
			1119.26	6.983	1	0	5.195	0.682	0.202	3.357	23.551	0.151	31.671	0.744	104.775	33.612	0	0	7.616	0	31.028
			1120.26	7.758	1	0	5.281	0.677	0.206	3.419	23.495	0.153	31.71	0.741	104.676	33.582	0	0	7.798	0	31.052
			1121.26	10.086	1	0	5.408	0.677	0.215	3.567	23.065	0.159	31.224	0.739	104.569	33.582	0	0	7.991	0	30.107
			1122.26	10.086	1	0	5.541	0.676	0.224	3.714	22.697	0.165	30.809	0.737	104.462	33.582	0	0	8.195	0	29.279
			1123.26	10.086	1	0	5.66	0.676	0.23	3.809	22.602	0.169	30.753	0.735	104.355	33.582	0	0	8.377	0	29.164
			1124.26	16.37	1	0	5.834	0.681	0.239	3.96	22.422	0.175	30.529	0.734	104.244	33.635	0	0	8.562	0	28.794
			1125.26	16.448	1	0	6.015	0.687	0.248	4.112	22.284	0.182	30.362	0.734	104.133	33.689	0	0	8.756	0	28.535
			1126.26	16.448	1	0	6.225	0.693	0.26	4.314	21.997	0.191	29.994	0.733	104.021	33.742	0	0	8.988	0	27.846
			1127.26	25.37	1	0	6.432	0.651	0.27	4.475	21.786	0.197	29.832	0.73	103.805	33.768	0	0	9.874	0	27.547
			1128.26	25.836	1	0	6.553	0.607	0.275	4.558	21.64	0.2	29.804	0.726	103.68	33.738	0	0	10.797	0	27.418
			1129.26	25.836	1	0	6.699	0.562	0.28	4.642	21.55	0.202	29.847	0.722	103.555	33.707	0	0	11.911	0	27.409
			1130.26	26.844	1	0	6.823	0.518	0.282	4.675	21.588	0.202	30.06	0.718	103.429	33.677	0	0	13.174	0	27.706
			1131.26	27.232	1	0	6.978	0.473	0.284	4.708	21.67	0.203	30.335	0.714	103.304	33.647	0	0	14.738	0	28.057
			1132.26	27.232	1	0	7.173	0.429	0.286	4.741	21.814	0.203	30.698	0.711	103.179	33.617	0	0	16.722	0	28.479
			1133.26	18.465	1	0	7.376	0.438	0.292	4.841	22.033	0.207	31.016	0.71	103.104	33.689	0	0	16.843	0	29.244
			1134.26	19.474	1	0	7.581	0.447	0.298	4.941	22.253	0.212	31.335	0.71	103.03	33.761	0	0	16.966	0	29.996
			1135.26	19.474	1	0	7.861	0.456	0.305	5.051	22.641	0.216	31.89	0.71	102.956	33.833	0	0	17.248	0	31.158
			1136.26	31.81	1	0	7.972	0.467	0.311	5.154	22.572	0.221	31.786	0.71	102.907	33.951	0	0	17.077	0	31.212
			1137.26	31.81	1	0	8.038	0.496	0.319	5.289	22.362	0.228	31.211	0.716	102.884	34.137	0	0	16.191	0	30.585
			1138.26	24.284	1	0	8.167	0.526	0.329	5.45	22.207	0.238	30.699	0.723	102.861	34.322	0	0	15.523	0	30.004
			1139.26	32.43	1	0	8.285	0.556	0.338	5.611	22.022	0.247	30.172	0.73	102.837	34.508	0	0	14.909	0	29.332
			1140.26	32.43	1	0	8.394	0.581	0.345	5.728	21.958	0.254	29.804	0.737	102.991	34.578	0	0	14.448	0	28.74
			1141.26	39.801	1	0	8.495	0.606	0.352	5.846	21.873	0.262	29.428	0.743	103.144	34.647	0	0	14.013	0	28.092
			1142.26	39.801	1	0	8.468	0.61	0.355	5.881	21.686	0.265	29.064	0.746	103.343	34.629	0	0	13.884	0	27.282
			1143.26	30.103	1	0	8.378	0.612	0.353	5.856	21.554	0.265	28.734	0.75	103.638	34.555	0	0	13.695	0	26.431
			1144.26	30.103	1	0	8.382	0.618	0.354	5.867	21.548	0.266	28.633	0.753	103.817	34.522	0	0	13.559	0	26.152
			1145.26	22.81	1	0	8.074	0.615	0.347	5.752	21.157	0.263	27.914	0.758	104.228	34.406	0	0	13.12	0	24.287
			1146.26	22.81	1	0	8.058	0.621	0.347	5.753	21.134	0.264	27.809	0.76	104.375	34.383	0	0	12.981	0	23.995
			1147.26	22.81	1	0	7.839	0.621	0.342	5.666	20.875	0.261	27.348	0.763	104.63	34.32	0	0	12.612	0	22.755
			1148.26	22.81	1	0	7.631	0.622	0.336	5.579	20.641	0.258	26.919	0.767	104.884	34.258	0	0	12.265	0	21.557
			1149.26	22.81	1	0	7.474	0.627	0.335	5.555	20.319	0.258	26.405	0.77	105.04	34.265	0	0	11.926	0	20.212
			1150.26	22.81	1	0	7.319	0.631	0.333	5.523	20.024	0.257	25.921	0.773	105.196	34.272	0	0	11.595	0	18.896
			1151.26	22.81	1	0	7.172	0.636	0.331	5.492	19.748	0.257	25.463	0.776	105.352	34.279	0	0	11.282	0	17.605
			1152.26	29.56	1	0	6.98	0.636	0.324	5.373	19.648	0.252	25.223	0.779	105.515	34.255	0	0	10.979	0	16.857
			1153.26	33.439	1	0	6.799	0.636	0.317	5.253	19.573	0.248	25.01	0.783	105.678	34.231	0	0	10.693	0	16.179
			1154.26	33.439	1	0	6.659	0.636	0.313	5.187	19.414	0.246	24.709	0.786	105.841	34.207	0	0	10.472	0	15.217
			1155.26	33.439	1	0	6.464	0.63	0.305	5.064	19.289	0.241	24.458	0.789	106.009	34.128	0	0	10.268	0	14.296
			1156.26	33.439	1	0	6.277	0.623	0.298	4.94	19.181	0.236	24.226	0.792	106.177	34.049	0	0	10.071	0	13.418
			1157.26	21.646	1	0	6.075	0.617	0.287	4.763	19.229	0.229	24.164	0.796	106.345	33.97	0	0	9.845	0	13.078
			1158.26	21.646	1	0	6.098	0.662	0.282	4.682	19.775	0.228	24.438	0.809	106.594	33.941	0	0	9.216	0	13.774
			1159.26	21.646	1	0	6.28	0.758	0.283	4.685	20.586	0.237	24.586	0.837	106.906	33.999	0	0	8.287	0	14.07
			1160.26	15.051	1	0	6.28	0.758	0.283	4.685	20.586	0.237	24.586	0.837	106.906	33.999	0	0	8.287	0	14.07
			1161.26	15.051	1	0	6.544	0.854	0.291	4.823	21.029	0.251	24.366	0.863	107.217	34.056	0	0	7.663	0	13.133
			1162.26	15.051	1	0	6.528	0.854	0.293	4.855	20.839	0.253	24.115	0.864	107.158	34.095	0	0	7.647	0	12.377
			1163.26	15.051	1	0	6.513	0.854	0.295	4.887	20.652	0.255	23.867	0.865	107.098	34.133	0	0	7.63	0	11.62
			1164.26	15.051	1	0	6.497	0.853	0.297	4.919	20.467	0.257	23.624	0.866	107.038	34.171	0	0	7.614	0	10.861
			1165.26	15.051	1	0	6.481	0.853	0.299	4.951	20.285	0.259	23.384	0.867	106.978	34.21	0	0	7.598	0	10.1
			1166.26	15.051	1	0	6.419	0.853	0.298	4.934	20.157	0.259	23.18	0.87	106.918	34.248	0	0	7.527	0	9.45
			1167.26	15.051	1	0	6.32	0.833	0.294	4.87	20.078	0.254	23.177	0.866	106.831	34.217	0	0	7.584	0	9.456
			1168.26	15.051	1	0	6.193	0.814	0.288	4.777	20.02	0.248	23.207	0.863	106.745	34.186	0	0	7.609	0	9.579
			1169.26	15.051	1	0	6.065	0.794	0.282	4.685	19.956	0.243	23.235	0.859	106.659	34.155	0	0	7.635	0	9.692
			1170.26	15.051	1	0	5.936	0.775	0.277	4.593	19.887	0.237	23.261	0.855	106.572	34.123	0	0	7.66	0	9.796
			1171.26	15.051	1	0	5.807	0.755	0.271	4.5	19.812	0.231	23.284	0.851	106.486	34.092	0	0	7.686	0	9.889
			1172.26	28.318	1	0	5.779	0.758	0.271	4.492	19.76	0.23	23.26	0.849	106.352	34.152	0	0	7.622	0	9.924
			1173.26	28.318	1	0	5.752	0.761	0.27	4.484	19.709	0.229	23.238	0.848	106.217	34.212	0	0	7.559	0	9.964
			1174.26	32.43	1	0	5.725	0.754	0.27	4.48	19.618	0.228	23.196	0.846	106.126	34.239	0	0	7.59	0	9.897
			1175.26	32.43	1	0	5.75	0.766	0.272	4.514	19.58	0.23	23.173	0.845	105.949	34.332	0	0	7.502	0	9.964
			1176.26	32.43	1	0	5.859	0.799	0.277	4.59	19.684	0.235	23.218	0.848	105.945	34.376	0	0	7.337	0	10.091
			1177.26	27.31	1	0	6.053	0.84	0.286	4.741	19.759	0.243	23.207	0.851	105.894	34.455	0	0	7.204	0	10.051
			1178.26	27.31	1	0	6.239	0.882	0.295	4.893	19.805	0.252	23.169	0.855	105.843	34.534	0	0	7.076	0	9.908
			1179.26	27.31	1	0	6.42	0.923	0.304	5.044	19.826	0.261	23.108	0.858	105.792	34.613	0	0	6.952	0	9.675
			1180.26	27.31	1	0	6.539	0.931	0.314	5.214	19.547	0.268	22.961	0.851	105.323	34.819	0	0	7.026	0	9.555
			1181.26	20.482	1	0	6.66	0.938	0.325	5.383	19.293	0.274	22.83	0.845	104.854	35.026	0	0	7.101	0	9.489
			1182.26	20.482	1	0	6.785	0.945	0.335	5.553	19.062	0.281	22.714	0.839	104.386	35.232	0	0	7.178	0	9.475
			1183.26	20.482	1	0	6.912	0.952	0.345	5.722	18.852	0.288	22.613	0.834	103.917	35.439	0	0	7.257	0	9.511
			1184.26	20.482	1	0	6.984	0.96	0.35	5.803	18.795	0.29	22.639	0.83	103.448	35.645	0	0	7.277	0	10.02
			1185.26	20.482	1	0	7.056	0.967	0.355	5.883	18.74	0.293	22.666	0.827	102.979	35.852	0	0	7.298	0	10.527
			1186.26	20.482	1	0	7.13	0.974	0.36	5.963	18.688	0.296	22.694	0.823	102.51	36.059	0	0	7.318	0	11.032
			1187.26	20.482	1	0	7.203	0.981	0.364	6.043	18.638	0.299	22.723	0.82	102.041	36.265	0	0	7.339	0	11.536
			1188.26	20.482	1	0	7.151	0.939	0.364	6.032	18.487	0.295	22.81	0.81	101.494	36.423	0	0	7.612	0	12.34
			1189.26	20.482	1	0	7.094	0.897	0.363	6.021	18.321	0.291	22.881	0.801	100.946	36.581	0	0	7.907	0	13.068
			1190.26	20.482	1	0	6.973	0.855	0.361	5.981	18.067	0.285	22.875	0.79	100.398	36.739	0	0	8.155	0	13.511
			1191.26	32.12	1	0	6.844	0.813	0.358	5.942	17.786	0.279	22.839	0.779	99.85	36.896	0	0	8.419	0	13.831
			1192.26	37.008	1	0	6.706	0.771	0.356	5.902	17.475	0.273	22.765	0.768	99.303	37.054	0	0	8.7	0	14.01
			1193.26	37.008	1	0	6.709	0.775	0.356	5.898	17.503	0.272	22.853	0.766	98.964	37.203	0	0	8.652	0	14.581
			1194.26	37.008	1	0	6.84	0.821	0.36	5.964	17.722	0.277	23.013	0.77	98.971	37.238	0	0	8.335	0	15.055
			1195.26	39.646	1	0	7.02	0.866	0.366	6.073	17.93	0.284	23.14	0.775	98.978	37.272	0	0	8.109	0	15.412
			1196.26	39.646	1	0	7.191	0.911	0.373	6.182	18.104	0.291	23.227	0.779	98.985	37.307	0	0	7.895	0	15.624
			1197.26	39.646	1	0	7.405	0.956	0.382	6.338	18.241	0.3	23.276	0.784	98.992	37.342	0	0	7.747	0	15.705
			1198.26	39.646	1	0	7.554	0.966	0.393	6.518	18.106	0.307	23.209	0.78	98.676	37.488	0	0	7.821	0	15.722
			1199.26	26.689	1	0	7.706	0.976	0.404	6.698	17.985	0.314	23.154	0.777	98.36	37.634	0	0	7.897	0	15.778
			1200.26	26.689	1	0	7.856	0.986	0.414	6.868	17.891	0.32	23.122	0.774	98.045	37.781	0	0	7.97	0	15.914
			1201.26	26.689	1	0	8.009	0.996	0.424	7.039	17.807	0.327	23.101	0.771	97.729	37.927	0	0	8.044	0	16.081
			1202.26	26.689	1	0	8.165	1.005	0.435	7.21	17.735	0.334	23.088	0.768	97.413	38.073	0	0	8.12	0	16.279
			1203.26	26.689	1	0	8.291	1.011	0.442	7.332	17.714	0.339	23.125	0.766	97.139	38.175	0	0	8.204	0	16.577
			1204.26	26.689	1	0	8.421	1.016	0.45	7.455	17.7	0.343	23.169	0.764	96.866	38.277	0	0	8.289	0	16.894
			1205.26	26.689	1	0	8.536	1.031	0.456	7.557	17.715	0.348	23.193	0.764	96.648	38.385	0	0	8.277	0	17.122
			1206.26	26.689	1	0	8.633	1.026	0.461	7.639	17.72	0.35	23.301	0.76	96.318	38.482	0	0	8.411	0	17.676
			1207.26	26.689	1	0	8.647	0.993	0.459	7.62	17.757	0.347	23.517	0.755	95.965	38.563	0	0	8.711	0	18.631
			1208.26	26.689	1	0	8.627	0.967	0.459	7.61	17.711	0.344	23.618	0.75	95.636	38.659	0	0	8.922	0	19.2
			1209.26	36.853	1	0	8.521	0.925	0.453	7.515	17.665	0.337	23.786	0.743	95.259	38.725	0	0	9.21	0	19.963
			1210.26	43.137	1	0	8.453	0.891	0.45	7.463	17.604	0.331	23.907	0.736	94.907	38.807	0	0	9.482	0	20.56
			1211.26	43.137	1	0	8.424	0.898	0.448	7.429	17.632	0.33	23.92	0.737	94.974	38.779	0	0	9.382	0	20.537
			1212.26	43.137	1	0	8.356	0.898	0.444	7.356	17.664	0.327	23.961	0.737	95.041	38.731	0	0	9.3	0	20.579
			1213.26	46.551	1	0	8.29	0.899	0.439	7.283	17.7	0.324	24.006	0.737	95.108	38.683	0	0	9.22	0	20.633
			1214.26	46.551	1	0	8.224	0.9	0.435	7.21	17.739	0.321	24.056	0.737	95.175	38.635	0	0	9.14	0	20.7
			1215.26	45.232	1	0	8.247	0.9	0.436	7.229	17.741	0.321	24.063	0.737	95.243	38.587	0	0	9.159	0	20.637
			1216.26	45.232	1	0	8.269	0.901	0.437	7.249	17.743	0.322	24.07	0.737	95.31	38.539	0	0	9.178	0	20.575
			1217.26	45.232	1	0	8.378	0.942	0.443	7.339	17.804	0.329	23.945	0.744	95.634	38.445	0	0	8.896	0	19.921
			1218.26	38.249	1	0	8.479	0.982	0.448	7.43	17.847	0.336	23.803	0.75	95.957	38.352	0	0	8.63	0	19.195
			1219.26	38.249	1	0	8.575	1.023	0.454	7.521	17.874	0.343	23.646	0.756	96.281	38.258	0	0	8.381	0	18.404
			1220.26	38.249	1	0	8.74	1.105	0.464	7.695	17.88	0.356	23.293	0.768	96.929	38.071	0	0	7.912	0	16.62
			1221.26	29.405	1	0	8.74	1.105	0.464	7.695	17.88	0.356	23.293	0.768	96.929	38.071	0	0	7.912	0	16.62
			1222.26	29.405	1	0	8.816	1.145	0.469	7.783	17.867	0.363	23.105	0.773	97.252	37.978	0	0	7.697	0	15.653
			1223.26	29.405	1	0	8.956	1.227	0.48	7.957	17.812	0.376	22.713	0.784	97.9	37.791	0	0	7.299	0	13.583
			1224.26	29.405	1	0	8.956	1.227	0.48	7.957	17.812	0.376	22.713	0.784	97.9	37.791	0	0	7.299	0	13.583
			1225.26	29.405	1	0	9.07	1.218	0.487	8.068	17.786	0.38	22.778	0.781	97.686	37.884	0	0	7.445	0	14.039
			1226.26	29.405	1	0	9.317	1.201	0.508	8.428	17.477	0.393	22.602	0.773	97.26	38.071	0	0	7.76	0	13.847
			1227.26	29.405	1	0	9.449	1.192	0.519	8.609	17.347	0.4	22.537	0.77	97.046	38.165	0	0	7.927	0	13.831
			1228.26	29.405	1	0	9.344	1.176	0.51	8.458	17.45	0.394	22.6	0.772	97.401	37.91	0	0	7.948	0	13.625
			1229.26	29.405	1	0	9.239	1.159	0.501	8.307	17.554	0.388	22.664	0.775	97.756	37.656	0	0	7.969	0	13.417
			1230.26	29.405	1	0	9.107	1.143	0.491	8.136	17.654	0.381	22.723	0.777	98.111	37.402	0	0	7.967	0	13.185
			1231.26	39.413	1	0	8.975	1.127	0.48	7.965	17.758	0.374	22.783	0.779	98.466	37.148	0	0	7.966	0	12.958
			1232.26	39.413	1	0	8.843	1.11	0.47	7.794	17.867	0.368	22.846	0.782	98.821	36.894	0	0	7.964	0	12.737
			1233.26	39.413	1	0	8.919	1.121	0.478	7.93	17.721	0.373	22.703	0.781	98.696	36.968	0	0	7.96	0	12.33
			1234.26	38.947	1	0	9.018	1.131	0.49	8.122	17.502	0.381	22.479	0.779	98.569	37.042	0	0	7.976	0	11.617
			1235.26	38.947	1	0	9.122	1.127	0.501	8.309	17.301	0.388	22.334	0.775	98.328	37.152	0	0	8.094	0	11.315
			1236.26	38.947	1	0	9.274	1.151	0.517	8.568	17.076	0.4	22.049	0.774	98.315	37.191	0	0	8.059	0	10.211
			1237.26	38.947	1	0	9.335	1.146	0.521	8.64	17.042	0.403	22.015	0.774	98.418	37.117	0	0	8.145	0	9.944
			1238.26	38.947	1	0	9.345	1.128	0.521	8.648	17.031	0.403	22.057	0.772	98.407	37.08	0	0	8.287	0	10.11
			1239.26	52.37	1	0	9.54	1.141	0.537	8.913	16.88	0.415	21.839	0.773	98.454	37.052	0	0	8.358	0	9.143
			1240.26	68.43	1	0	9.68	1.142	0.549	9.099	16.777	0.424	21.724	0.772	98.384	37.061	0	0	8.479	0	8.705
			1241.26	68.43	1	0	9.738	1.128	0.552	9.156	16.762	0.425	21.754	0.771	98.205	37.108	0	0	8.633	0	8.986
			1242.26	68.43	1	0	9.868	1.128	0.561	9.305	16.715	0.432	21.706	0.77	98.137	37.117	0	0	8.748	0	8.813
			1243.26	25.37	1	0	9.976	1.127	0.567	9.397	16.73	0.436	21.747	0.769	98.202	37.077	0	0	8.854	0	8.898
			1244.26	25.37	1	0	10.086	1.125	0.572	9.49	16.75	0.44	21.793	0.769	98.267	37.038	0	0	8.963	0	9.002
			1245.26	21.258	1	0	10.2	1.124	0.578	9.582	16.773	0.444	21.844	0.768	98.332	36.999	0	0	9.075	0	9.126
			1246.26	21.258	1	0	10.214	1.123	0.577	9.566	16.825	0.443	21.912	0.768	98.397	36.959	0	0	9.099	0	9.316
			1247.26	21.258	1	0	10.206	1.082	0.572	9.48	16.93	0.436	22.185	0.763	98.214	36.964	0	0	9.43	0	10.555
			1248.26	57.257	1	0	10.198	1.042	0.566	9.394	17.034	0.43	22.461	0.758	98.031	36.968	0	0	9.785	0	11.769
			1249.26	65.171	1	0	10.188	1.002	0.561	9.309	17.136	0.423	22.741	0.754	97.847	36.973	0	0	10.168	0	12.957
			1250.26	65.171	1	0	10.187	0.962	0.556	9.226	17.243	0.416	23.034	0.749	97.664	36.978	0	0	10.591	0	14.153
			1251.26	65.171	1	0	10.185	0.922	0.551	9.144	17.349	0.41	23.331	0.744	97.481	36.982	0	0	11.051	0	15.32
			1252.26	39.491	1	0	10.183	0.881	0.546	9.062	17.451	0.404	23.632	0.738	97.297	36.987	0	0	11.553	0	16.456
			1253.26	41.508	1	0	10.45	0.889	0.552	9.15	17.747	0.407	24.067	0.737	97.36	36.989	0	0	11.748	0	17.832
			1254.26	55.551	1	0	10.878	0.898	0.563	9.338	18.114	0.415	24.569	0.737	97.42	36.992	0	0	12.119	0	19.365
			1255.26	55.551	1	0	11.112	0.913	0.569	9.432	18.338	0.421	24.771	0.74	97.655	36.927	0	0	12.17	0	19.811
			1256.26	50.895	1	0	11.199	0.928	0.568	9.416	18.534	0.422	24.947	0.743	97.889	36.862	0	0	12.062	0	20.175
			1257.26	50.895	1	0	10.935	0.89	0.552	9.147	18.578	0.41	25.017	0.743	97.908	36.831	0	0	12.286	0	20.431
			1258.26	42.827	1	0	10.662	0.852	0.535	8.878	18.606	0.397	25.065	0.742	97.926	36.801	0	0	12.518	0	20.615
			1259.26	42.827	1	0	10.737	0.856	0.537	8.906	18.685	0.399	25.149	0.743	97.717	36.996	0	0	12.545	0	21.191
			1260.26	42.827	1	0	10.634	0.86	0.534	8.853	18.625	0.397	25.059	0.743	97.511	37.191	0	0	12.365	0	21.264
			1261.26	26.999	1	0	10.589	0.864	0.532	8.827	18.605	0.396	25.02	0.744	97.304	37.386	0	0	12.253	0	21.483
			1262.26	26.999	1	0	10.545	0.868	0.531	8.802	18.586	0.395	24.983	0.744	97.098	37.581	0	0	12.144	0	21.703
			1263.26	26.999	1	0	10.502	0.873	0.529	8.777	18.569	0.394	24.947	0.744	96.891	37.776	0	0	12.036	0	21.926
			1264.26	26.999	1	0	10.202	0.856	0.513	8.504	18.595	0.383	24.899	0.747	97.107	37.697	0	0	11.921	0	21.691
			1265.26	26.999	1	0	10.331	0.89	0.51	8.45	19	0.383	25.283	0.752	97.441	37.63	0	0	11.612	0	22.592
			1266.26	26.999	1	0	10.618	0.924	0.517	8.57	19.3	0.391	25.486	0.757	97.775	37.563	0	0	11.496	0	22.965
			1267.26	26.999	1	0	10.899	0.957	0.524	8.69	19.581	0.4	25.665	0.763	98.11	37.495	0	0	11.383	0	23.265
			1268.26	51.826	1	0	10.916	0.958	0.521	8.64	19.727	0.399	25.748	0.766	98.175	37.553	0	0	11.395	0	23.59
			1269.26	66.102	1	0	10.935	0.971	0.521	8.632	19.796	0.4	25.78	0.768	98.178	37.606	0	0	11.266	0	23.738
			1270.26	66.102	1	0	10.849	0.966	0.51	8.466	20.021	0.394	25.949	0.772	98.418	37.582	0	0	11.227	0	24.167
			1271.26	66.102	1	0	10.725	0.962	0.498	8.266	20.263	0.386	26.143	0.775	98.658	37.558	0	0	11.147	0	24.654
			1272.26	29.405	1	0	10.619	0.958	0.488	8.1	20.471	0.38	26.289	0.779	98.898	37.534	0	0	11.087	0	25.011
			1273.26	29.405	1	0	10.515	0.954	0.478	7.934	20.689	0.374	26.443	0.782	99.138	37.51	0	0	11.027	0	25.384
			1274.26	29.405	1	0	10.507	0.96	0.478	7.925	20.704	0.375	26.35	0.786	99.154	37.596	0	0	10.949	0	25.271
			1275.26	17.612	1	0	10.498	0.966	0.477	7.916	20.718	0.377	26.258	0.789	99.171	37.683	0	0	10.871	0	25.158
			1276.26	17.612	1	0	10.49	0.972	0.477	7.907	20.733	0.378	26.166	0.792	99.188	37.769	0	0	10.795	0	25.046
			1277.26	17.612	1	0	10.609	0.978	0.483	8.011	20.704	0.384	26.061	0.794	99.205	37.855	0	0	10.849	0	24.897
			1278.26	17.612	1	0	10.617	0.984	0.484	8.034	20.668	0.386	25.95	0.796	99.221	37.942	0	0	10.791	0	24.731
			1279.26	17.612	1	0	10.624	0.99	0.486	8.056	20.633	0.388	25.84	0.798	99.238	38.028	0	0	10.732	0	24.565
			1280.26	57.335	1	0	10.632	0.996	0.487	8.079	20.598	0.39	25.732	0.8	99.255	38.114	0	0	10.675	0	24.4
			1281.26	82.628	1	0	10.64	1.002	0.489	8.102	20.562	0.392	25.624	0.802	99.272	38.201	0	0	10.618	0	24.234
			1282.26	82.628	1	0	10.965	1.049	0.502	8.317	20.696	0.404	25.671	0.806	99.471	38.258	0	0	10.457	0	24.342
			1283.26	32.198	1	0	11.473	1.095	0.529	8.766	20.595	0.428	25.416	0.81	99.66	38.316	0	0	10.476	0	23.606
			1284.26	32.198	1	0	11.119	0.978	0.51	8.462	20.544	0.413	25.411	0.808	99.989	37.985	0	0	11.364	0	23.342
			1285.26	27.543	1	0	10.841	0.92	0.498	8.259	20.443	0.402	25.321	0.807	100.154	37.819	0	0	11.783	0	22.95
			1286.26	27.543	1	0	10.542	0.862	0.486	8.056	20.29	0.392	25.167	0.806	100.32	37.654	0	0	12.234	0	22.368
			1287.26	27.543	1	0	10.388	0.859	0.48	7.959	20.234	0.387	25.087	0.807	100.718	37.452	0	0	12.094	0	21.8
			1288.26	41.585	1	0	10.238	0.856	0.474	7.862	20.184	0.383	25.013	0.807	101.116	37.251	0	0	11.957	0	21.246
			1289.26	41.585	1	0	10.091	0.853	0.468	7.764	20.139	0.378	24.946	0.807	101.514	37.049	0	0	11.823	0	20.705
			1290.26	41.585	1	0	10.11	0.851	0.467	7.751	20.206	0.377	25.025	0.807	101.91	36.848	0	0	11.883	0	20.583
			1291.26	41.585	1	0	10.129	0.848	0.467	7.738	20.275	0.377	25.104	0.808	102.306	36.647	0	0	11.944	0	20.461
			1292.26	30.18	1	0	10.366	0.881	0.478	7.922	20.32	0.387	25.113	0.809	102.332	36.716	0	0	11.762	0	20.527
			1293.26	30.18	1	0	10.595	0.914	0.489	8.106	20.349	0.396	25.102	0.811	102.358	36.786	0	0	11.586	0	20.533
			1294.26	30.18	1	0	10.818	0.948	0.5	8.29	20.362	0.406	25.075	0.812	102.385	36.855	0	0	11.415	0	20.485
			1295.26	30.18	1	0	10.585	0.929	0.494	8.191	20.138	0.402	24.749	0.814	102.291	36.913	0	0	11.397	0	19.677
			1296.26	57.257	1	0	10.162	0.91	0.476	7.897	20.026	0.388	24.558	0.815	102.198	36.97	0	0	11.17	0	19.257
			1297.26	89.998	1	0	9.756	0.891	0.458	7.603	19.941	0.375	24.395	0.817	102.104	37.028	0	0	10.952	0	18.919
			1298.26	37.628	1	0	9.76	0.921	0.462	7.668	19.824	0.378	24.238	0.818	102.059	37.105	0	0	10.598	0	18.487
			1299.26	37.628	1	0	9.774	0.94	0.465	7.706	19.781	0.38	24.16	0.819	101.948	37.2	0	0	10.403	0	18.364
			1300.26	37.628	1	0	9.778	0.969	0.468	7.769	19.665	0.384	24.006	0.819	101.904	37.275	0	0	10.092	0	17.923
			1301.26	37.628	1	0	10.068	1.027	0.477	7.908	19.962	0.392	24.272	0.822	102.206	37.228	0	0	9.805	0	18.488
			1302.26	15.75	1	0	10.343	1.085	0.485	8.047	20.214	0.401	24.484	0.826	102.508	37.182	0	0	9.533	0	18.87
			1303.26	15.75	1	0	10.715	1.143	0.499	8.281	20.407	0.414	24.603	0.829	102.308	37.135	0	0	9.375	0	18.949
			1304.26	15.75	1	0	10.616	1.123	0.49	8.12	20.599	0.408	24.742	0.833	102.322	36.827	0	0	9.457	0	18.871
			1305.26	15.75	1	0	10.514	1.102	0.48	7.959	20.795	0.401	24.882	0.836	102.336	36.518	0	0	9.54	0	18.787
			1306.26	15.75	1	0	10.434	1.082	0.472	7.82	20.982	0.396	24.997	0.839	102.851	36.209	0	0	9.646	0	18.622
			1307.26	43.447	1	0	10.352	1.061	0.463	7.681	21.172	0.391	25.111	0.843	103.367	35.901	0	0	9.755	0	18.445
			1308.26	43.447	1	0	10.364	1.041	0.46	7.621	21.342	0.389	25.21	0.847	103.882	35.592	0	0	9.957	0	18.222
			1309.26	43.447	1	0	10.473	1.041	0.464	7.694	21.36	0.393	25.187	0.848	104.012	35.58	0	0	10.064	0	18.128
			1310.26	43.447	1	0	10.596	1.04	0.469	7.78	21.37	0.399	25.152	0.85	104.142	35.569	0	0	10.185	0	18.001
			1311.26	41.353	1	0	10.722	1.04	0.474	7.867	21.385	0.404	25.125	0.851	104.272	35.557	0	0	10.308	0	17.897
			1312.26	41.353	1	0	10.52	0.995	0.466	7.732	21.292	0.397	25.021	0.851	104.216	35.548	0	0	10.578	0	17.723
			1313.26	41.353	1	0	10.134	0.949	0.445	7.372	21.452	0.378	25.197	0.851	104.17	35.539	0	0	10.68	0	18.393
			1314.26	41.353	1	0	10.147	0.956	0.445	7.372	21.489	0.379	25.224	0.852	103.903	35.748	0	0	10.608	0	18.849
			1315.26	41.353	1	0	10.066	0.964	0.44	7.289	21.572	0.375	25.294	0.853	103.636	35.956	0	0	10.441	0	19.427
			1316.26	47.714	1	0	9.988	0.972	0.434	7.205	21.663	0.371	25.372	0.854	103.369	36.165	0	0	10.279	0	20.021
			1317.26	47.714	1	0	9.912	0.979	0.429	7.122	21.76	0.367	25.457	0.855	103.102	36.374	0	0	10.122	0	20.629
			1318.26	61.447	1	0	10.007	0.987	0.434	7.189	21.774	0.371	25.475	0.855	102.826	36.583	0	0	10.141	0	21.04
			1319.26	18.232	1	0	10.103	0.994	0.438	7.257	21.789	0.374	25.493	0.855	102.55	36.792	0	0	10.16	0	21.448
			1320.26	18.232	1	0	10.2	1.002	0.442	7.324	21.804	0.377	25.513	0.855	102.273	37.001	0	0	10.18	0	21.855
			1321.26	21.413	1	0	10.297	1.01	0.446	7.392	21.82	0.381	25.532	0.855	101.997	37.21	0	0	10.199	0	22.26
			1322.26	21.413	1	0	10.582	1.063	0.459	7.614	21.833	0.394	25.467	0.857	101.916	37.393	0	0	9.957	0	22.245
			1323.26	21.413	1	0	10.781	1.081	0.465	7.71	21.987	0.4	25.563	0.86	102.192	37.314	0	0	9.972	0	22.322
			1324.26	40.809	1	0	10.981	1.1	0.471	7.807	22.139	0.406	25.657	0.863	102.468	37.235	0	0	9.987	0	22.393
			1325.26	42.749	1	0	10.991	1.071	0.467	7.744	22.307	0.403	25.848	0.863	102.519	37.189	0	0	10.263	0	22.931
			1326.26	42.749	1	0	11.001	1.042	0.463	7.68	22.477	0.4	26.041	0.863	102.571	37.142	0	0	10.554	0	23.464
			1327.26	37.706	1	0	11.031	1.014	0.46	7.624	22.669	0.397	26.26	0.863	102.622	37.096	0	0	10.882	0	24.053
			1328.26	37.706	1	0	11.064	0.985	0.456	7.568	22.865	0.394	26.484	0.863	102.673	37.05	0	0	11.231	0	24.642
			1329.26	37.706	1	0	11.186	0.964	0.459	7.612	22.953	0.395	26.644	0.861	102.696	37.012	0	0	11.609	0	25.049
			1330.26	25.525	1	0	11.254	0.946	0.457	7.571	23.19	0.394	26.894	0.862	102.831	36.91	0	0	11.9	0	25.56
			1331.26	25.525	1	0	11.427	0.923	0.462	7.661	23.237	0.397	27.02	0.86	102.855	36.872	0	0	12.375	0	25.862
			1332.26	25.525	1	0	11.272	0.871	0.465	7.705	22.701	0.397	26.549	0.855	102.521	36.958	0	0	12.935	0	24.911
			1333.26	25.525	1	0	11.08	0.817	0.466	7.726	22.15	0.396	26.033	0.851	102.14	37.064	0	0	13.569	0	23.836
			1334.26	25.525	1	0	10.767	0.761	0.466	7.723	21.419	0.393	25.367	0.844	102.137	37.245	0	0	14.144	0	22.424
			1335.26	25.525	1	0	10.905	0.779	0.473	7.851	21.379	0.399	25.37	0.843	102.279	37.486	0	0	13.995	0	22.81
			1336.26	25.525	1	0	11.191	0.802	0.491	8.151	21.179	0.412	25.27	0.838	102.277	37.8	0	0	13.96	0	23.019
			1337.26	48.025	1	0	11.437	0.824	0.508	8.427	20.976	0.424	25.166	0.834	101.756	38.114	0	0	13.878	0	23.214
			1338.26	57.413	1	0	11.659	0.847	0.523	8.675	20.815	0.434	25.096	0.829	101.236	38.429	0	0	13.772	0	23.495
			1339.26	57.413	1	0	11.879	0.868	0.535	8.874	20.767	0.443	25.076	0.828	100.816	38.692	0	0	13.69	0	23.83
			1340.26	34.292	1	0	11.984	0.868	0.539	8.934	20.81	0.446	25.121	0.828	100.795	38.649	0	0	13.807	0	23.886
			1341.26	34.292	1	0	12.106	0.868	0.544	9.026	20.81	0.451	25.117	0.829	100.773	38.606	0	0	13.944	0	23.804
			1342.26	33.206	1	0	12.231	0.869	0.55	9.117	20.814	0.456	25.119	0.829	100.752	38.563	0	0	14.083	0	23.736
			1343.26	33.206	1	0	12.284	0.87	0.551	9.139	20.855	0.457	25.156	0.829	100.823	38.496	0	0	14.124	0	23.729
			1344.26	47.714	1	0	12.309	0.871	0.551	9.137	20.906	0.457	25.206	0.829	100.895	38.429	0	0	14.133	0	23.755
			1345.26	53.921	1	0	12.577	0.875	0.559	9.268	21.064	0.465	25.334	0.831	100.982	38.333	0	0	14.376	0	23.943
			1346.26	53.921	1	0	12.851	0.878	0.568	9.426	21.165	0.474	25.402	0.833	100.977	38.304	0	0	14.644	0	24.076
			1347.26	50.74	1	0	13.105	0.879	0.577	9.565	21.274	0.481	25.529	0.833	101.056	38.237	0	0	14.902	0	24.307
			1348.26	48.568	1	0	13.368	0.881	0.585	9.704	21.393	0.488	25.669	0.833	101.135	38.169	0	0	15.17	0	24.574
			1349.26	48.568	1	0	13.368	0.881	0.585	9.704	21.393	0.488	25.669	0.833	101.135	38.169	0	0	15.17	0	24.574
			1350.26	60.283	1	0	13.923	0.885	0.602	9.981	21.669	0.502	25.994	0.834	101.294	38.035	0	0	15.735	0	25.211
			1351.26	60.283	1	0	13.937	0.887	0.602	9.981	21.694	0.502	26.019	0.834	101.392	37.968	0	0	15.718	0	25.164
			1352.26	56.094	1	0	13.786	0.841	0.592	9.821	21.73	0.492	26.136	0.831	101.289	37.927	0	0	16.385	0	25.485
			1353.26	49.344	1	0	13.416	0.796	0.579	9.594	21.56	0.479	26.024	0.828	101.186	37.887	0	0	16.852	0	25.194
			1354.26	49.344	1	0	13.024	0.751	0.565	9.367	21.34	0.466	25.855	0.825	101.082	37.846	0	0	17.347	0	24.744
			1355.26	55.551	1	0	12.873	0.754	0.561	9.304	21.241	0.463	25.744	0.825	101.212	37.771	0	0	17.071	0	24.327
			1356.26	55.551	1	0	12.726	0.757	0.557	9.242	21.148	0.46	25.641	0.825	101.341	37.697	0	0	16.804	0	23.926
			1357.26	40.887	1	0	12.598	0.761	0.554	9.187	21.067	0.457	25.55	0.825	101.471	37.623	0	0	16.563	0	23.557
			1358.26	37.318	1	0	12.703	0.815	0.559	9.262	21.181	0.462	25.605	0.827	101.718	37.596	0	0	15.586	0	23.577
			1359.26	37.318	1	0	12.929	0.862	0.562	9.325	21.5	0.468	25.841	0.832	101.994	37.56	0	0	14.997	0	24.068
			1360.26	44.378	1	0	13.161	0.907	0.568	9.413	21.755	0.474	26.041	0.835	102.176	37.57	0	0	14.516	0	24.526
			1361.26	47.714	1	0	13.018	0.897	0.559	9.267	21.843	0.468	26.098	0.837	102.264	37.537	0	0	14.51	0	24.643
			1362.26	44.999	1	0	12.875	0.888	0.55	9.12	21.934	0.461	26.156	0.839	102.352	37.505	0	0	14.504	0	24.762
			1363.26	44.999	1	0	12.7	0.881	0.541	8.964	22	0.454	26.2	0.84	102.487	37.453	0	0	14.417	0	24.807
			1364.26	44.999	1	0	12.492	0.878	0.529	8.772	22.112	0.445	26.259	0.842	102.778	37.333	0	0	14.222	0	24.765
			1365.26	44.999	1	0	12.568	0.881	0.534	8.848	22.059	0.449	26.215	0.841	102.645	37.416	0	0	14.266	0	24.783
			1366.26	25.525	1	0	12.539	0.883	0.53	8.791	22.153	0.447	26.264	0.843	102.673	37.433	0	0	14.2	0	24.935
			1367.26	25.525	1	0	12.505	0.885	0.526	8.729	22.252	0.445	26.316	0.846	102.7	37.449	0	0	14.13	0	25.096
			1368.26	25.525	1	0	12.494	0.887	0.524	8.697	22.32	0.444	26.338	0.847	102.728	37.465	0	0	14.086	0	25.174
			1369.26	25.525	1	0	12.471	0.889	0.524	8.686	22.312	0.444	26.321	0.848	102.7	37.514	0	0	14.028	0	25.207
			1370.26	25.525	1	0	12.486	0.891	0.525	8.713	22.273	0.446	26.266	0.848	102.673	37.563	0	0	14.012	0	25.139
			1371.26	25.525	1	0	12.468	0.893	0.524	8.697	22.283	0.445	26.267	0.848	102.645	37.611	0	0	13.959	0	25.218
			1372.26	25.525	1	0	12.443	0.892	0.523	8.678	22.286	0.444	26.254	0.849	102.666	37.621	0	0	13.95	0	25.202
			1373.26	43.758	1	0	12.485	0.896	0.526	8.731	22.233	0.447	26.162	0.85	102.605	37.679	0	0	13.932	0	25.05
			1374.26	56.482	1	0	12.554	0.9	0.531	8.808	22.168	0.452	26.058	0.851	102.545	37.737	0	0	13.944	0	24.863
			1375.26	56.482	1	0	12.657	0.908	0.537	8.9	22.13	0.457	25.986	0.852	102.538	37.802	0	0	13.934	0	24.763
			1376.26	32.663	1	0	12.706	0.915	0.539	8.944	22.117	0.459	25.986	0.851	102.587	37.829	0	0	13.887	0	24.793
			1377.26	32.663	1	0	12.731	0.922	0.54	8.961	22.128	0.46	26.015	0.851	102.654	37.857	0	0	13.814	0	24.905
			1378.26	28.163	1	0	12.686	0.92	0.536	8.894	22.215	0.457	26.086	0.852	102.724	37.864	0	0	13.787	0	25.107
			1379.26	28.163	1	0	12.641	0.919	0.532	8.826	22.304	0.454	26.159	0.853	102.793	37.871	0	0	13.76	0	25.311
			1380.26	52.059	1	0	12.646	0.917	0.531	8.806	22.361	0.453	26.191	0.854	102.863	37.878	0	0	13.786	0	25.409
			1381.26	52.059	1	0	12.649	0.918	0.533	8.834	22.296	0.455	26.114	0.854	102.803	37.952	0	0	13.786	0	25.329
			1382.26	51.361	1	0	12.866	0.918	0.542	8.996	22.272	0.463	26.095	0.853	102.724	38.027	0	0	14.02	0	25.401
			1383.26	51.361	1	0	13.092	0.918	0.552	9.158	22.261	0.471	26.093	0.853	102.645	38.101	0	0	14.262	0	25.515
			1384.26	47.714	1	0	13.214	0.918	0.557	9.23	22.294	0.475	26.136	0.853	102.566	38.175	0	0	14.391	0	25.747
			1385.26	53.301	1	0	13.338	0.918	0.561	9.301	22.33	0.478	26.182	0.853	102.487	38.25	0	0	14.523	0	25.988
			1386.26	53.301	1	0	13.619	0.934	0.574	9.521	22.3	0.49	26.142	0.853	102.364	38.38	0	0	14.583	0	26.063
			1387.26	52.757	1	0	13.902	0.949	0.587	9.74	22.274	0.501	26.109	0.853	102.241	38.509	0	0	14.644	0	26.153
			1388.26	48.49	1	0	14.188	0.965	0.601	9.959	22.254	0.512	26.081	0.853	102.118	38.639	0	0	14.706	0	26.258
			1389.26	48.49	1	0	14.227	0.931	0.602	9.983	22.21	0.512	26.095	0.851	101.881	38.723	0	0	15.285	0	26.493
			1390.26	50.74	1	0	13.986	0.897	0.598	9.92	21.922	0.508	25.838	0.848	101.644	38.807	0	0	15.597	0	26.017
			1391.26	50.74	1	0	13.736	0.863	0.594	9.856	21.612	0.503	25.554	0.846	101.408	38.89	0	0	15.923	0	25.458
			1392.26	50.197	1	0	13.781	0.884	0.6	9.957	21.499	0.508	25.417	0.846	101.35	38.971	0	0	15.594	0	25.184
			1393.26	35.223	1	0	14.127	0.931	0.611	10.129	21.737	0.519	25.6	0.849	101.521	38.981	0	0	15.179	0	25.602
			1394.26	35.223	1	0	14.756	0.978	0.634	10.517	21.935	0.541	25.698	0.854	101.668	38.99	0	0	15.093	0	25.784
			1395.26	42.051	1	0	14.891	0.98	0.637	10.556	22.056	0.545	25.773	0.856	101.846	38.918	0	0	15.193	0	25.862
			1396.26	49.033	1	0	14.83	0.969	0.629	10.431	22.214	0.54	25.869	0.859	102.137	38.781	0	0	15.307	0	25.921
			1397.26	49.033	1	0	14.822	0.969	0.628	10.408	22.253	0.54	25.88	0.86	102.253	38.743	0	0	15.293	0	25.888
			1398.26	49.033	1	0	14.769	0.958	0.62	10.286	22.42	0.535	25.982	0.863	102.56	38.601	0	0	15.422	0	25.951
			1399.26	35.922	1	0	14.715	0.946	0.613	10.164	22.588	0.531	26.082	0.866	102.867	38.46	0	0	15.554	0	26.011
			1400.26	35.922	1	0	14.542	0.936	0.604	10.023	22.622	0.524	26.095	0.867	102.929	38.445	0	0	15.534	0	26.04
			1401.26	57.335	1	0	14.32	0.926	0.593	9.842	22.671	0.515	26.123	0.868	102.992	38.431	0	0	15.461	0	26.11
			1402.26	57.335	1	0	14.1	0.916	0.583	9.661	22.725	0.506	26.157	0.869	103.054	38.416	0	0	15.389	0	26.193
			1403.26	57.335	1	0	13.75	0.91	0.569	9.439	22.671	0.495	26.073	0.87	103.085	38.443	0	0	15.116	0	26.032
			1404.26	47.249	1	0	13.442	0.903	0.558	9.247	22.611	0.485	25.982	0.87	103.116	38.469	0	0	14.885	0	25.847
			1405.26	47.249	1	0	13.142	0.896	0.546	9.055	22.565	0.476	25.905	0.871	103.148	38.496	0	0	14.66	0	25.7
			1406.26	47.249	1	0	13.381	0.926	0.553	9.164	22.753	0.483	26.055	0.873	103.244	38.503	0	0	14.444	0	26.049
			1407.26	47.249	1	0	13.67	0.956	0.562	9.323	22.891	0.492	26.145	0.876	103.34	38.51	0	0	14.293	0	26.234
			1408.26	57.645	1	0	13.956	0.986	0.572	9.487	23.011	0.502	26.216	0.878	103.435	38.517	0	0	14.149	0	26.368
			1409.26	84.412	1	0	13.893	0.983	0.568	9.423	23.058	0.499	26.237	0.879	103.481	38.522	0	0	14.133	0	26.436
			1410.26	33.904	1	0	13.907	0.98	0.567	9.408	23.112	0.499	26.259	0.88	103.527	38.527	0	0	14.195	0	26.509
			1411.26	33.904	1	0	13.864	0.976	0.564	9.345	23.191	0.497	26.308	0.882	103.572	38.532	0	0	14.2	0	26.649
			1412.26	34.215	1	0	13.769	0.965	0.554	9.18	23.429	0.49	26.485	0.885	103.635	38.488	0	0	14.269	0	27.055
			1413.26	34.215	1	0	13.838	0.969	0.557	9.244	23.39	0.494	26.412	0.886	103.635	38.493	0	0	14.285	0	26.868
			1414.26	27.93	1	0	14.027	0.972	0.567	9.401	23.319	0.502	26.318	0.886	103.635	38.498	0	0	14.425	0	26.63
			1415.26	27.93	1	0	14.178	0.976	0.573	9.511	23.304	0.508	26.285	0.887	103.635	38.503	0	0	14.526	0	26.543
			1416.26	27.93	1	0	14.175	0.964	0.571	9.468	23.386	0.507	26.353	0.887	103.68	38.45	0	0	14.704	0	26.658
			1417.26	21.568	1	0	14.177	0.955	0.568	9.427	23.478	0.505	26.45	0.888	103.709	38.421	0	0	14.85	0	26.879
			1418.26	21.568	1	0	14.179	0.945	0.566	9.385	23.57	0.502	26.548	0.888	103.738	38.392	0	0	14.998	0	27.099
			1419.26	21.568	1	0	14.293	0.936	0.567	9.408	23.687	0.504	26.681	0.888	103.766	38.364	0	0	15.269	0	27.406
			1420.26	65.947	1	0	14.405	0.927	0.567	9.411	23.849	0.504	26.832	0.889	103.798	38.33	0	0	15.546	0	27.746
			1421.26	73.162	1	0	14.52	0.917	0.568	9.414	24.017	0.505	26.991	0.89	103.829	38.297	0	0	15.834	0	28.097
			1422.26	73.162	1	0	14.64	0.908	0.568	9.417	24.192	0.506	27.156	0.891	103.86	38.263	0	0	16.132	0	28.46
			1423.26	26.224	1	0	14.431	0.871	0.564	9.345	23.962	0.501	26.962	0.889	103.654	38.304	0	0	16.563	0	28.108
			1424.26	33.206	1	0	13.68	0.835	0.54	8.96	23.622	0.479	26.666	0.886	103.474	38.344	0	0	16.383	0	27.494
			1425.26	33.206	1	0	13.506	0.845	0.539	8.934	23.41	0.476	26.481	0.884	103.26	38.469	0	0	15.99	0	27.216
			1426.26	38.56	1	0	13.341	0.854	0.537	8.908	23.21	0.474	26.309	0.882	103.047	38.594	0	0	15.615	0	26.965
			1427.26	36.31	1	0	13.17	0.856	0.532	8.829	23.119	0.47	26.211	0.882	102.988	38.621	0	0	15.386	0	26.756
			1428.26	57.956	1	0	13.525	0.914	0.542	8.996	23.405	0.479	26.511	0.883	103.044	38.679	0	0	14.791	0	27.513
			1429.26	57.956	1	0	13.853	0.973	0.553	9.163	23.629	0.488	26.741	0.884	103.1	38.737	0	0	14.241	0	28.071
			1430.26	51.361	1	0	14.52	1.031	0.576	9.551	23.842	0.511	26.891	0.887	103.346	38.688	0	0	14.086	0	28.252
			1431.26	51.361	1	0	14.483	1.022	0.571	9.47	23.973	0.507	27.005	0.888	103.845	38.38	0	0	14.175	0	28.065
			1432.26	51.516	1	0	14.467	1.013	0.567	9.396	24.123	0.504	27.135	0.889	104.348	38.071	0	0	14.285	0	27.916
			1433.26	51.516	1	0	14.582	1.004	0.565	9.366	24.379	0.503	27.385	0.89	104.833	37.762	0	0	14.527	0	28.051
			1434.26	50.508	1	0	14.7	0.995	0.563	9.336	24.642	0.502	27.642	0.891	105.319	37.453	0	0	14.778	0	28.195
			1435.26	47.637	1	0	14.919	0.996	0.569	9.439	24.737	0.508	27.728	0.892	105.395	37.451	0	0	14.982	0	28.394
			1436.26	47.637	1	0	14.571	0.958	0.557	9.236	24.634	0.497	27.61	0.892	105.356	37.46	0	0	15.217	0	28.203
			1437.26	47.637	1	0	14.151	0.919	0.542	8.983	24.535	0.483	27.499	0.892	105.316	37.47	0	0	15.393	0	28.021
			1438.26	47.637	1	0	13.465	0.881	0.52	8.628	24.234	0.464	27.172	0.892	105.277	37.479	0	0	15.282	0	27.311
			1439.26	30.258	1	0	13.259	0.884	0.518	8.598	23.953	0.462	26.858	0.892	105.203	37.549	0	0	15	0	26.64
			1440.26	30.258	1	0	12.987	0.887	0.514	8.519	23.685	0.458	26.56	0.892	105.128	37.618	0	0	14.646	0	25.999
			1441.26	30.258	1	0	12.729	0.89	0.509	8.441	23.435	0.454	26.283	0.892	105.054	37.688	0	0	14.308	0	25.393
			1442.26	30.258	1	0	13.031	0.941	0.518	8.593	23.652	0.463	26.453	0.894	105.189	37.727	0	0	13.843	0	25.795
			1443.26	58.421	1	0	13.557	0.993	0.541	8.972	23.645	0.485	26.35	0.897	105.323	37.767	0	0	13.652	0	25.478
			1444.26	58.421	1	0	13.955	1.036	0.555	9.202	23.789	0.5	26.399	0.901	105.488	37.781	0	0	13.475	0	25.526
			1445.26	84.179	1	0	13.771	1.029	0.544	9.026	23.926	0.492	26.474	0.904	105.727	37.693	0	0	13.383	0	25.591
			1446.26	16.215	1	0	13.625	1.022	0.536	8.895	24.011	0.486	26.496	0.906	105.966	37.604	0	0	13.327	0	25.517
			1447.26	17.224	1	0	13.48	1.016	0.528	8.764	24.102	0.48	26.52	0.909	106.205	37.516	0	0	13.271	0	25.45
			1448.26	17.224	1	0	13.33	1.006	0.52	8.632	24.186	0.475	26.516	0.912	106.46	37.405	0	0	13.245	0	25.275
			1449.26	17.224	1	0	12.93	0.997	0.507	8.405	24.078	0.464	26.307	0.915	106.716	37.293	0	0	12.967	0	24.559
			1450.26	36.465	1	0	12.552	0.988	0.494	8.186	23.987	0.453	26.114	0.919	106.971	37.182	0	0	12.707	0	23.875
			1451.26	36.465	1	0	12.194	0.979	0.482	7.986	23.872	0.443	25.928	0.921	107.224	37.075	0	0	12.458	0	23.21
			1452.26	36.465	1	0	11.85	0.97	0.47	7.787	23.779	0.433	25.765	0.923	107.477	36.968	0	0	12.22	0	22.596
			1453.26	21.801	1	0	11.518	0.961	0.458	7.587	23.708	0.423	25.623	0.925	107.73	36.862	0	0	11.99	0	22.035
			1454.26	21.801	1	0	11.199	0.952	0.445	7.388	23.659	0.413	25.502	0.928	107.983	36.755	0	0	11.769	0	21.529
			1455.26	21.801	1	0	11.032	0.943	0.441	7.308	23.546	0.41	25.334	0.929	108.236	36.648	0	0	11.705	0	20.88
			1456.26	21.801	1	0	11.329	0.996	0.448	7.434	23.851	0.419	25.517	0.935	108.524	36.604	0	0	11.374	0	21.171
			1457.26	60.671	1	0	11.799	1.05	0.463	7.68	24.119	0.436	25.631	0.941	108.812	36.56	0	0	11.241	0	21.257
			1458.26	91.317	1	0	11.875	1.054	0.466	7.72	24.153	0.439	25.617	0.943	109.064	36.464	0	0	11.261	0	21.024
			1459.26	91.317	1	0	11.943	1.059	0.469	7.774	24.131	0.444	25.468	0.948	109.083	36.484	0	0	11.275	0	20.613
			1460.26	32.353	1	0	11.529	0.993	0.454	7.527	23.969	0.43	25.299	0.947	108.944	36.469	0	0	11.614	0	20.305
			1461.26	32.353	1	0	10.897	0.926	0.427	7.082	23.975	0.405	25.299	0.948	108.81	36.455	0	0	11.764	0	20.473
			1462.26	32.353	1	0	10.909	0.929	0.429	7.12	23.877	0.406	25.233	0.946	108.414	36.709	0	0	11.743	0	20.735
			1463.26	32.353	1	0	11.027	0.943	0.442	7.322	23.492	0.415	24.992	0.94	107.791	37.097	0	0	11.693	0	20.689
			1464.26	18.698	1	0	11.143	0.957	0.454	7.524	23.125	0.424	24.758	0.934	107.167	37.486	0	0	11.644	0	20.652
			1465.26	18.698	1	0	11.259	0.971	0.466	7.725	22.774	0.432	24.531	0.928	106.544	37.874	0	0	11.595	0	20.625
			1466.26	18.698	1	0	11.178	0.975	0.464	7.694	22.71	0.429	24.536	0.926	106.342	37.946	0	0	11.469	0	20.756
			1467.26	18.698	1	0	11.1	0.978	0.462	7.662	22.648	0.426	24.545	0.923	106.141	38.018	0	0	11.346	0	20.898
			1468.26	18.698	1	0	11.023	0.982	0.46	7.631	22.59	0.423	24.557	0.92	105.939	38.09	0	0	11.225	0	21.05
			1469.26	18.698	1	0	11.474	1.024	0.479	7.938	22.662	0.439	24.694	0.918	105.963	38.083	0	0	11.2	0	21.325
			1470.26	18.698	1	0	11.923	1.067	0.497	8.245	22.724	0.455	24.818	0.916	105.987	38.076	0	0	11.175	0	21.553
			1471.26	48.568	1	0	12.492	1.109	0.525	8.714	22.572	0.48	24.718	0.913	106.011	38.069	0	0	11.26	0	21.116
			1472.26	65.869	1	0	13.069	1.152	0.554	9.184	22.451	0.504	24.646	0.911	106.035	38.062	0	0	11.346	0	20.75
			1473.26	65.869	1	0	12.307	1.057	0.519	8.606	22.461	0.471	24.738	0.908	105.925	37.975	0	0	11.645	0	21.168
			1474.26	23.818	1	0	11.813	1.009	0.494	8.2	22.565	0.448	24.906	0.906	105.87	37.932	0	0	11.704	0	21.726
			1475.26	21.646	1	0	11.881	1.012	0.497	8.243	22.579	0.45	24.961	0.905	105.62	38.035	0	0	11.743	0	22.06
			1476.26	21.646	1	0	11.951	1.014	0.5	8.287	22.595	0.451	25.018	0.903	105.371	38.138	0	0	11.781	0	22.394
			1477.26	45.542	1	0	12.028	1.017	0.503	8.339	22.602	0.453	25.066	0.902	105.122	38.241	0	0	11.828	0	22.703
			1478.26	45.542	1	0	12.105	1.019	0.506	8.391	22.61	0.456	25.115	0.9	104.872	38.345	0	0	11.875	0	23.012
			1479.26	45.542	1	0	12.452	1.028	0.52	8.63	22.623	0.467	25.21	0.897	104.584	38.472	0	0	12.113	0	23.474
			1480.26	32.042	1	0	12.813	1.037	0.535	8.87	22.662	0.479	25.329	0.895	104.297	38.599	0	0	12.361	0	24
			1481.26	32.042	1	0	13.189	1.045	0.549	9.109	22.724	0.49	25.473	0.892	104.009	38.726	0	0	12.619	0	24.586
			1482.26	32.042	1	0	13.394	1.054	0.556	9.215	22.823	0.495	25.636	0.89	103.721	38.853	0	0	12.712	0	25.219
			1483.26	64.861	1	0	13.603	1.062	0.562	9.321	22.926	0.499	25.802	0.889	103.433	38.98	0	0	12.806	0	25.851
			1484.26	64.861	1	0	13.815	1.071	0.568	9.427	23.031	0.504	25.971	0.887	103.145	39.107	0	0	12.901	0	26.483
			1485.26	87.748	1	0	14.03	1.079	0.575	9.534	23.139	0.509	26.143	0.885	102.858	39.234	0	0	12.998	0	27.114
			1486.26	87.748	1	0	13.777	1.023	0.568	9.427	22.91	0.5	26.051	0.879	102.534	39.297	0	0	13.464	0	27.097
			1487.26	35.379	1	0	13.548	1.015	0.563	9.343	22.721	0.493	25.964	0.875	102.459	39.282	0	0	13.352	0	26.868
			1488.26	35.379	1	0	13.695	1.056	0.568	9.414	22.845	0.498	26.032	0.878	102.636	39.229	0	0	12.964	0	26.87
			1489.26	34.37	1	0	13.623	1.048	0.568	9.412	22.722	0.496	26.004	0.874	102.564	39.215	0	0	12.999	0	26.793
			1490.26	38.482	1	0	14.012	1.109	0.585	9.699	22.749	0.512	25.967	0.876	102.645	39.234	0	0	12.639	0	26.584
			1491.26	38.482	1	0	14.409	1.169	0.603	10.001	22.749	0.53	25.904	0.878	102.726	39.252	0	0	12.324	0	26.293
			1492.26	39.646	1	0	14.492	1.186	0.612	10.149	22.561	0.537	25.698	0.878	102.677	39.331	0	0	12.217	0	25.823
			1493.26	39.646	1	0	14.458	1.192	0.611	10.133	22.552	0.538	25.629	0.88	102.844	39.28	0	0	12.127	0	25.534
			1494.26	52.292	1	0	14.425	1.198	0.61	10.116	22.543	0.538	25.56	0.882	103.012	39.229	0	0	12.038	0	25.245
			1495.26	52.292	1	0	14.393	1.204	0.609	10.1	22.535	0.538	25.492	0.884	103.179	39.178	0	0	11.951	0	24.957
			1496.26	52.292	1	0	14.351	1.21	0.609	10.101	22.473	0.539	25.381	0.885	103.346	39.127	0	0	11.857	0	24.545
			1497.26	33.594	1	0	14.31	1.216	0.609	10.102	22.412	0.54	25.27	0.887	103.513	39.076	0	0	11.764	0	24.132
			1498.26	33.594	1	0	14.27	1.223	0.609	10.103	22.351	0.541	25.161	0.888	103.68	39.025	0	0	11.672	0	23.719
			1499.26	33.594	1	0	13.876	1.191	0.596	9.877	22.201	0.529	24.983	0.889	103.629	39.05	0	0	11.65	0	23.347
			1500.26	33.594	1	0	13.826	1.199	0.591	9.795	22.314	0.526	25.035	0.891	103.715	39.05	0	0	11.534	0	23.474
			1501.26	33.594	1	0	13.823	1.206	0.585	9.695	22.547	0.523	25.191	0.895	103.801	39.05	0	0	11.458	0	23.895
			1502.26	54.076	1	0	13.821	1.214	0.579	9.595	22.785	0.52	25.349	0.899	103.887	39.05	0	0	11.383	0	24.317
			1503.26	54.076	1	0	13.767	1.203	0.573	9.504	22.906	0.516	25.461	0.9	104.07	38.923	0	0	11.442	0	24.448
			1504.26	65.481	1	0	13.707	1.192	0.567	9.408	23.025	0.511	25.573	0.9	104.253	38.795	0	0	11.496	0	24.576
			1505.26	65.481	1	0	13.654	1.181	0.562	9.32	23.144	0.506	25.684	0.901	104.437	38.667	0	0	11.558	0	24.7
			1506.26	65.481	1	0	13.656	1.184	0.565	9.364	23.039	0.508	25.595	0.9	104.402	38.723	0	0	11.536	0	24.542
			1507.26	43.137	1	0	13.658	1.186	0.567	9.409	22.936	0.51	25.507	0.899	104.367	38.779	0	0	11.514	0	24.384
			1508.26	43.137	1	0	13.639	1.189	0.569	9.433	22.848	0.511	25.435	0.898	104.323	38.834	0	0	11.475	0	24.269
			1509.26	43.137	1	0	13.62	1.191	0.57	9.457	22.762	0.512	25.363	0.897	104.279	38.89	0	0	11.437	0	24.155
			1510.26	43.137	1	0	13.599	1.191	0.569	9.441	22.764	0.511	25.378	0.897	104.235	38.92	0	0	11.422	0	24.25
			1511.26	32.198	1	0	13.577	1.19	0.568	9.425	22.766	0.51	25.394	0.897	104.191	38.95	0	0	11.407	0	24.346
			1512.26	32.198	1	0	13.553	1.19	0.567	9.405	22.773	0.508	25.413	0.896	104.153	38.981	0	0	11.389	0	24.451
			1513.26	32.198	1	0	13.691	1.19	0.574	9.514	22.74	0.513	25.409	0.895	104.116	39.011	0	0	11.508	0	24.49
			1514.26	32.198	1	0	13.845	1.189	0.58	9.619	22.746	0.519	25.423	0.895	104.084	39.027	0	0	11.641	0	24.556
			1515.26	52.913	1	0	14.003	1.189	0.586	9.723	22.758	0.524	25.444	0.894	104.054	39.043	0	0	11.777	0	24.643
			1516.26	73.24	1	0	14.163	1.189	0.593	9.827	22.776	0.53	25.471	0.894	104.023	39.06	0	0	11.915	0	24.746
			1517.26	73.24	1	0	14.36	1.192	0.6	9.953	22.802	0.537	25.506	0.894	104.047	39.057	0	0	12.046	0	24.829
			1518.26	22.112	1	0	14.301	1.149	0.599	9.938	22.702	0.534	25.477	0.891	103.828	39.129	0	0	12.441	0	24.987
			1519.26	21.568	1	0	14.199	1.111	0.596	9.884	22.623	0.53	25.438	0.889	103.692	39.179	0	0	12.781	0	25.066
			1520.26	21.568	1	0	13.974	1.067	0.59	9.787	22.435	0.523	25.325	0.886	103.466	39.254	0	0	13.098	0	24.989
			1521.26	44.921	1	0	13.582	1.023	0.578	9.583	22.217	0.51	25.169	0.883	103.241	39.328	0	0	13.278	0	24.787
			1522.26	44.921	1	0	13.178	0.979	0.566	9.378	21.97	0.497	24.983	0.879	103.016	39.402	0	0	13.463	0	24.492
			1523.26	43.137	1	0	13.06	0.98	0.56	9.285	21.993	0.492	25.048	0.878	102.868	39.429	0	0	13.326	0	24.713
			1524.26	43.137	1	0	13.093	0.981	0.56	9.288	22.044	0.492	25.115	0.878	102.833	39.426	0	0	13.346	0	24.891
			1525.26	49.964	1	0	13.375	1.019	0.566	9.389	22.325	0.498	25.396	0.879	102.932	39.388	0	0	13.121	0	25.514
			1526.26	49.964	1	0	13.647	1.058	0.572	9.491	22.582	0.504	25.651	0.88	103.03	39.349	0	0	12.903	0	26.052
			1527.26	49.421	1	0	14.262	1.096	0.592	9.821	22.852	0.522	25.902	0.882	103.128	39.311	0	0	13.013	0	26.566
			1528.26	49.421	1	0	14.888	1.134	0.612	10.151	23.121	0.541	26.155	0.884	103.227	39.273	0	0	13.125	0	27.074
			1529.26	48.801	1	0	15.008	1.12	0.609	10.103	23.403	0.539	26.446	0.885	103.387	39.155	0	0	13.403	0	27.671
			1530.26	48.645	1	0	15.128	1.105	0.606	10.053	23.692	0.537	26.745	0.886	103.548	39.038	0	0	13.687	0	28.275
			1531.26	48.645	1	0	14.838	1.05	0.594	9.855	23.639	0.526	26.731	0.884	103.567	38.947	0	0	14.128	0	28.217
			1532.26	51.904	1	0	14.414	1	0.581	9.628	23.439	0.511	26.64	0.88	103.39	38.947	0	0	14.412	0	28.094
			1533.26	51.904	1	0	13.974	0.95	0.567	9.402	23.197	0.496	26.507	0.875	103.212	38.947	0	0	14.71	0	27.856
			1534.27	51.904	1	0	14.28	0.972	0.588	9.75	22.891	0.512	26.293	0.871	102.697	39.258	0	0	14.686	0	27.758
			1535.27	36.775	1	0	14.461	0.986	0.601	9.96	22.711	0.521	26.161	0.868	102.447	39.414	0	0	14.673	0	27.639
			1536.27	36.775	1	0	14.523	0.986	0.603	10.003	22.708	0.523	26.187	0.867	102.541	39.34	0	0	14.731	0	27.589
			1537.27	36.775	1	0	14.584	0.986	0.606	10.047	22.706	0.525	26.213	0.866	102.634	39.265	0	0	14.789	0	27.541
			1538.26	36.775	1	0	14.584	0.986	0.606	10.047	22.706	0.525	26.213	0.866	102.634	39.265	0	0	14.789	0	27.541
			1539.27	57.413	1	0	14.184	0.987	0.593	9.842	22.544	0.514	26.053	0.865	102.841	39.117	0	0	14.374	0	26.897
			1540.27	57.413	1	0	13.947	0.984	0.584	9.69	22.511	0.506	25.996	0.866	102.982	39.045	0	0	14.176	0	26.641
			1541.27	78.516	1	0	13.717	0.981	0.575	9.539	22.487	0.498	25.949	0.867	103.124	38.973	0	0	13.984	0	26.411
			1542.27	78.516	1	0	13.979	1.031	0.578	9.586	22.87	0.503	26.271	0.871	103.44	38.875	0	0	13.562	0	26.984
			1543.27	25.448	1	0	14.477	1.081	0.591	9.809	23.208	0.518	26.506	0.876	103.752	38.776	0	0	13.397	0	27.315
			1544.27	25.137	1	0	14.945	1.13	0.605	10.036	23.472	0.532	26.687	0.88	104.059	38.692	0	0	13.22	0	27.521
			1545.27	25.137	1	0	15.403	1.18	0.619	10.264	23.705	0.547	26.835	0.883	104.364	38.608	0	0	13.049	0	27.634
			1546.27	41.353	1	0	15.237	1.172	0.61	10.123	23.768	0.54	26.86	0.885	104.69	38.462	0	0	13.004	0	27.483
			1547.27	41.508	1	0	15.027	1.159	0.6	9.954	23.827	0.532	26.882	0.886	104.966	38.335	0	0	12.964	0	27.364
			1548.27	41.508	1	0	14.819	1.147	0.59	9.785	23.89	0.524	26.906	0.888	105.241	38.208	0	0	12.924	0	27.252
			1549.27	51.051	1	0	14.759	1.132	0.588	9.748	23.866	0.521	26.926	0.886	105.131	38.25	0	0	13.04	0	27.407
			1550.27	51.051	1	0	14.674	1.122	0.583	9.67	23.91	0.517	26.991	0.886	105.152	38.238	0	0	13.075	0	27.575
			1551.27	51.051	1	0	14.728	1.113	0.584	9.68	23.962	0.517	27.071	0.885	105.173	38.226	0	0	13.236	0	27.779
			1552.27	51.051	1	0	14.853	1.107	0.587	9.74	24.009	0.52	27.119	0.885	105.175	38.217	0	0	13.418	0	27.897
			1553.27	28.706	1	0	15.135	1.105	0.595	9.865	24.154	0.527	27.255	0.886	105.311	38.153	0	0	13.696	0	28.134
			1554.27	28.706	1	0	15.113	1.095	0.595	9.861	24.118	0.527	27.232	0.886	105.179	38.198	0	0	13.797	0	28.172
			1555.27	28.706	1	0	14.94	1.054	0.59	9.779	23.989	0.521	27.14	0.884	104.998	38.238	0	0	14.179	0	28.105
			1556.27	28.706	1	0	14.554	1.012	0.578	9.589	23.777	0.51	26.949	0.882	104.817	38.277	0	0	14.382	0	27.786
			1557.27	56.094	1	0	13.949	0.97	0.558	9.254	23.555	0.491	26.768	0.88	104.636	38.317	0	0	14.378	0	27.484
			1558.27	80.688	1	0	13.345	0.928	0.538	8.918	23.318	0.472	26.573	0.878	104.455	38.356	0	0	14.373	0	27.138
			1559.27	80.688	1	0	13.306	0.938	0.54	8.949	23.185	0.473	26.465	0.876	104.214	38.472	0	0	14.188	0	27.031
			1560.27	80.688	1	0	13.679	0.992	0.554	9.18	23.314	0.485	26.602	0.876	104.095	38.581	0	0	13.796	0	27.444
			1561.27	28.784	1	0	14.243	1.045	0.577	9.572	23.353	0.506	26.621	0.877	103.951	38.691	0	0	13.626	0	27.55
			1562.27	28.163	1	0	14.674	1.094	0.594	9.852	23.436	0.523	26.637	0.88	103.998	38.711	0	0	13.409	0	27.513
			1563.27	28.163	1	0	14.602	1.09	0.589	9.769	23.515	0.519	26.688	0.881	104.102	38.646	0	0	13.391	0	27.546
			1564.27	40.499	1	0	14.527	1.086	0.584	9.684	23.594	0.515	26.739	0.882	104.232	38.581	0	0	13.371	0	27.581
			1565.27	40.499	1	0	14.411	1.079	0.575	9.534	23.765	0.509	26.866	0.885	104.346	38.516	0	0	13.359	0	27.814
			1566.27	38.249	1	0	14.365	1.078	0.572	9.484	23.814	0.506	26.916	0.885	104.265	38.558	0	0	13.327	0	28.006
			1567.27	45.542	1	0	14.319	1.077	0.569	9.433	23.863	0.503	26.966	0.885	104.184	38.6	0	0	13.296	0	28.199
			1568.27	45.542	1	0	14.244	1.076	0.564	9.359	23.925	0.5	27.026	0.885	104.102	38.642	0	0	13.236	0	28.413
			1569.27	45.542	1	0	14.412	1.075	0.569	9.439	24.003	0.504	27.129	0.885	104.021	38.684	0	0	13.404	0	28.734
			1570.27	45.542	1	0	14.635	1.077	0.577	9.562	24.062	0.51	27.196	0.885	103.924	38.728	0	0	13.587	0	28.961
			1571.27	29.87	1	0	14.875	1.079	0.585	9.695	24.125	0.517	27.268	0.885	103.826	38.772	0	0	13.784	0	29.198
			1572.27	29.87	1	0	15.121	1.081	0.593	9.827	24.197	0.524	27.351	0.885	103.729	38.816	0	0	13.986	0	29.46
			1573.27	29.87	1	0	14.934	1.034	0.59	9.782	23.948	0.52	27.168	0.881	103.459	38.86	0	0	14.443	0	29.186
			1574.27	29.87	1	0	14.46	0.987	0.577	9.567	23.642	0.506	26.952	0.877	103.195	38.904	0	0	14.652	0	28.82
			1575.27	58.731	1	0	13.967	0.94	0.564	9.349	23.299	0.492	26.697	0.873	102.93	38.948	0	0	14.863	0	28.346
			1576.27	81.929	1	0	13.46	0.893	0.551	9.131	22.913	0.478	26.396	0.868	102.666	38.992	0	0	15.079	0	27.742
			1577.27	81.929	1	0	13.658	0.903	0.559	9.264	22.934	0.484	26.464	0.867	102.42	39.097	0	0	15.13	0	28.056
			1578.27	29.482	1	0	13.868	0.913	0.567	9.401	22.963	0.491	26.539	0.865	102.169	39.201	0	0	15.192	0	28.385
			1579.27	29.249	1	0	14.084	0.923	0.575	9.542	22.993	0.497	26.614	0.864	101.918	39.306	0	0	15.258	0	28.714
			1580.27	29.249	1	0	14.167	0.931	0.579	9.597	23.008	0.5	26.616	0.864	101.914	39.299	0	0	15.223	0	28.697
			1581.27	43.758	1	0	14.221	0.939	0.581	9.628	23.033	0.502	26.617	0.865	101.917	39.292	0	0	15.15	0	28.675
			1582.27	43.758	1	0	14.277	0.943	0.583	9.674	23.022	0.505	26.612	0.865	101.932	39.275	0	0	15.133	0	28.631
			1583.27	40.266	1	0	14.27	0.944	0.584	9.681	22.995	0.504	26.622	0.864	101.965	39.256	0	0	15.113	0	28.623
			1584.27	40.266	1	0	14.335	0.944	0.589	9.773	22.882	0.508	26.56	0.862	101.997	39.224	0	0	15.192	0	28.425
			1585.27	46.628	1	0	14.407	0.947	0.594	9.855	22.808	0.511	26.509	0.86	102.02	39.201	0	0	15.22	0	28.258
			1586.27	47.87	1	0	14.411	0.951	0.595	9.86	22.812	0.511	26.522	0.86	102.047	39.189	0	0	15.15	0	28.264
			1587.27	47.87	1	0	14.693	0.954	0.606	10.044	22.837	0.52	26.583	0.859	102.071	39.165	0	0	15.396	0	28.372
			1588.27	49.577	1	0	14.985	0.957	0.617	10.228	22.876	0.529	26.658	0.858	102.095	39.141	0	0	15.651	0	28.516
			1589.27	49.577	1	0	15.302	0.964	0.628	10.41	22.962	0.539	26.757	0.858	102.176	39.122	0	0	15.866	0	28.718
			1590.27	49.033	1	0	15.627	0.971	0.639	10.591	23.058	0.548	26.868	0.858	102.258	39.102	0	0	16.087	0	28.947
			1591.27	49.033	1	0	15.506	0.933	0.637	10.568	22.872	0.546	26.709	0.856	102.212	39.09	0	0	16.627	0	28.604
			1592.27	48.102	1	0	15.081	0.894	0.626	10.379	22.588	0.534	26.46	0.854	102.193	39.078	0	0	16.873	0	28.034
			1593.27	48.102	1	0	14.29	0.855	0.604	10.025	22.091	0.514	25.972	0.851	102.174	39.066	0	0	16.715	0	26.839
			1594.27	48.49	1	0	14.155	0.871	0.606	10.045	21.867	0.515	25.735	0.85	102.095	39.143	0	0	16.255	0	26.32
			1595.27	48.49	1	0	14.031	0.887	0.607	10.066	21.655	0.515	25.51	0.849	101.989	39.22	0	0	15.823	0	25.822
			1596.27	44.689	1	0	13.718	0.911	0.603	10.006	21.339	0.512	25.138	0.849	101.98	39.263	0	0	15.051	0	24.84
			1597.27	46.551	1	0	13.532	0.92	0.598	9.924	21.236	0.508	24.994	0.85	102.075	39.23	0	0	14.706	0	24.369
			1598.27	46.551	1	0	13.386	0.929	0.595	9.867	21.141	0.506	24.859	0.85	102.171	39.196	0	0	14.41	0	23.92
			1599.27	57.568	1	0	13.386	0.929	0.595	9.867	21.141	0.506	24.859	0.85	102.171	39.196	0	0	14.41	0	23.92
			1600.27	57.568	1	0	13.447	0.993	0.597	9.904	21.246	0.511	24.849	0.855	102.495	39.112	0	0	13.536	0	23.606
			1601.27	55.706	1	0	13.716	1.117	0.602	9.984	21.639	0.52	25.042	0.864	103.176	38.939	0	0	12.284	0	23.545
			1602.27	55.706	1	0	13.96	1.178	0.607	10.073	21.89	0.528	25.187	0.869	103.517	38.853	0	0	11.849	0	23.633
			1603.27	55.395	1	0	13.846	1.168	0.602	9.978	21.909	0.524	25.179	0.87	103.596	38.848	0	0	11.857	0	23.634
			1604.27	55.395	1	0	13.733	1.157	0.596	9.883	21.929	0.519	25.171	0.871	103.675	38.843	0	0	11.866	0	23.634
			1605.27	55.395	1	0	13.622	1.147	0.59	9.792	21.945	0.515	25.16	0.872	103.754	38.839	0	0	11.877	0	23.623
			1606.27	55.395	1	0	13.388	1.137	0.58	9.626	21.93	0.507	25.111	0.873	103.833	38.834	0	0	11.78	0	23.505
			1607.27	32.275	1	0	13.158	1.125	0.571	9.467	21.903	0.499	25.058	0.874	103.872	38.829	0	0	11.69	0	23.377
			1608.27	32.275	1	0	12.93	1.114	0.561	9.307	21.881	0.491	25.009	0.875	103.91	38.824	0	0	11.602	0	23.263
			1609.27	32.275	1	0	12.704	1.103	0.551	9.145	21.868	0.483	24.969	0.876	103.949	38.819	0	0	11.513	0	23.171
			1610.27	32.275	1	0	12.857	1.143	0.556	9.225	21.98	0.489	25.011	0.879	104.109	38.81	0	0	11.249	0	23.159
			1611.27	32.275	1	0	13.159	1.174	0.569	9.435	22.027	0.501	24.997	0.881	104.186	38.816	0	0	11.208	0	23.037
			1612.27	32.275	1	0	13.44	1.215	0.581	9.634	22.07	0.514	24.936	0.885	104.323	38.816	0	0	11.059	0	22.734
			1613.27	32.275	1	0	13.342	1.203	0.572	9.485	22.242	0.508	25.051	0.888	104.471	38.718	0	0	11.093	0	22.94
			1614.27	45.465	1	0	13.171	1.2	0.557	9.237	22.543	0.497	25.243	0.893	104.709	38.613	0	0	10.977	0	23.317
			1615.27	45.465	1	0	12.956	1.185	0.541	8.97	22.82	0.485	25.464	0.896	104.872	38.517	0	0	10.936	0	23.825
			1616.27	60.283	1	0	12.823	1.161	0.532	8.819	22.948	0.477	25.59	0.897	104.935	38.435	0	0	11.047	0	24.108
			1617.27	60.283	1	0	12.771	1.162	0.527	8.739	23.068	0.473	25.672	0.899	104.891	38.482	0	0	10.986	0	24.408
			1618.27	36.232	1	0	12.719	1.164	0.522	8.658	23.191	0.47	25.756	0.9	104.847	38.528	0	0	10.926	0	24.713
			1619.27	36.232	1	0	12.699	1.162	0.521	8.632	23.221	0.469	25.775	0.901	104.748	38.57	0	0	10.929	0	24.842
			1620.27	36.232	1	0	12.679	1.16	0.519	8.606	23.252	0.468	25.795	0.901	104.648	38.612	0	0	10.931	0	24.97
			1621.27	25.758	1	0	12.589	1.149	0.513	8.507	23.346	0.463	25.878	0.902	104.601	38.607	0	0	10.953	0	25.218
			1622.27	25.758	1	0	12.496	1.139	0.507	8.404	23.445	0.458	25.965	0.903	104.555	38.602	0	0	10.973	0	25.474
			1623.27	25.758	1	0	12.595	1.128	0.51	8.461	23.462	0.461	25.982	0.903	104.509	38.598	0	0	11.165	0	25.539
			1624.27	25.758	1	0	12.721	1.12	0.516	8.561	23.409	0.465	25.971	0.901	104.43	38.609	0	0	11.362	0	25.552
			1625.27	59.663	1	0	12.852	1.111	0.522	8.662	23.365	0.47	25.97	0.9	104.351	38.621	0	0	11.566	0	25.589
			1626.27	73.55	1	0	12.981	1.103	0.528	8.756	23.337	0.474	25.982	0.898	104.272	38.633	0	0	11.772	0	25.663
			1627.27	73.55	1	0	13.116	1.094	0.534	8.85	23.318	0.479	26.003	0.897	104.193	38.644	0	0	11.986	0	25.76
			1628.27	24.982	1	0	13.289	1.09	0.541	8.972	23.3	0.485	26.011	0.896	104.075	38.681	0	0	12.196	0	25.854
			1629.27	24.982	1	0	13.463	1.085	0.548	9.088	23.299	0.49	26.037	0.895	103.956	38.718	0	0	12.407	0	25.994
			1630.27	20.094	1	0	13.469	1.027	0.549	9.113	23.175	0.489	26.028	0.89	103.617	38.804	0	0	13.12	0	26.25
			1631.27	20.094	1	0	13.45	0.965	0.55	9.118	23.044	0.487	26.031	0.885	103.276	38.867	0	0	13.935	0	26.489
			1632.27	43.99	1	0	13.125	0.904	0.544	9.021	22.633	0.478	25.748	0.879	102.935	38.93	0	0	14.523	0	25.964
			1633.27	43.99	1	0	12.773	0.842	0.538	8.926	22.154	0.47	25.389	0.873	102.594	38.992	0	0	15.164	0	25.21
			1634.27	51.671	1	0	12.941	0.853	0.547	9.065	22.121	0.476	25.386	0.871	102.494	39.02	0	0	15.173	0	25.229
			1635.27	51.671	1	0	13.11	0.864	0.555	9.204	22.09	0.483	25.383	0.87	102.394	39.048	0	0	15.181	0	25.249
			1636.27	40.965	1	0	13.301	0.874	0.565	9.368	22.038	0.491	25.359	0.869	102.294	39.076	0	0	15.214	0	25.21
			1637.27	40.499	1	0	13.649	0.885	0.579	9.604	22.077	0.503	25.437	0.868	102.195	39.104	0	0	15.424	0	25.445
			1638.27	40.499	1	0	13.979	0.894	0.591	9.798	22.177	0.512	25.574	0.867	102.141	39.118	0	0	15.631	0	25.818
			1639.27	46.861	1	0	14.269	0.904	0.6	9.952	22.303	0.52	25.74	0.866	102.088	39.132	0	0	15.79	0	26.26
			1640.27	46.861	1	0	14.565	0.913	0.609	10.106	22.434	0.528	25.911	0.866	102.034	39.145	0	0	15.953	0	26.713
			1641.27	45.93	1	0	14.388	0.874	0.605	10.027	22.272	0.522	25.808	0.863	101.863	39.164	0	0	16.472	0	26.538
			1642.27	45.93	1	0	13.945	0.832	0.591	9.802	22.006	0.508	25.603	0.86	101.651	39.201	0	0	16.77	0	26.12
			1643.27	49.964	1	0	13.486	0.79	0.577	9.576	21.698	0.494	25.351	0.856	101.44	39.238	0	0	17.08	0	25.567
			1644.27	49.033	1	0	13.621	0.801	0.586	9.718	21.621	0.501	25.306	0.854	101.26	39.347	0	0	17.002	0	25.601
			1645.27	49.033	1	0	13.475	0.813	0.586	9.716	21.416	0.5	25.117	0.853	100.995	39.508	0	0	16.573	0	25.327
			1646.27	46.24	1	0	13.467	0.825	0.59	9.78	21.286	0.502	25	0.851	100.772	39.642	0	0	16.328	0	25.205
			1647.27	46.24	1	0	13.688	0.838	0.601	9.962	21.262	0.511	25.007	0.85	100.569	39.764	0	0	16.343	0	25.393
			1648.27	46.473	1	0	13.454	0.833	0.594	9.858	21.112	0.505	24.854	0.849	100.548	39.76	0	0	16.158	0	24.975
			1649.27	56.404	1	0	13.226	0.828	0.588	9.753	20.967	0.499	24.708	0.849	100.526	39.755	0	0	15.976	0	24.57
			1650.27	56.404	1	0	13.409	0.869	0.591	9.805	21.218	0.502	24.973	0.85	100.639	39.74	0	0	15.428	0	25.215
			1651.27	59.973	1	0	13.579	0.91	0.594	9.856	21.442	0.506	25.207	0.851	100.752	39.726	0	0	14.915	0	25.758
			1652.27	59.973	1	0	13.831	0.96	0.602	9.984	21.634	0.513	25.397	0.852	100.809	39.76	0	0	14.401	0	26.228
			1653.27	53.999	1	0	14.076	1.01	0.61	10.118	21.793	0.52	25.549	0.853	100.867	39.793	0	0	13.93	0	26.586
			1654.27	48.102	1	0	14.306	1.06	0.618	10.251	21.92	0.528	25.665	0.854	100.924	39.827	0	0	13.49	0	26.836
			1655.27	48.102	1	0	14.494	1.108	0.623	10.34	22.072	0.534	25.772	0.856	101.015	39.844	0	0	13.077	0	27.034
			1656.27	48.102	1	0	14.672	1.156	0.629	10.428	22.202	0.54	25.853	0.859	101.106	39.86	0	0	12.689	0	27.158
			1657.27	40.887	1	0	14.846	1.204	0.635	10.523	22.307	0.546	25.909	0.861	101.198	39.877	0	0	12.33	0	27.211
			1658.27	40.887	1	0	14.815	1.235	0.634	10.522	22.29	0.548	25.796	0.864	101.361	39.894	0	0	11.997	0	26.859
			1659.27	40.887	1	0	14.701	1.288	0.631	10.469	22.275	0.549	25.624	0.869	101.768	39.875	0	0	11.411	0	26.217
			1660.27	29.327	1	0	14.701	1.288	0.631	10.469	22.275	0.549	25.624	0.869	101.768	39.875	0	0	11.411	0	26.217
			1661.27	29.327	1	0	14.669	1.315	0.63	10.455	22.278	0.55	25.549	0.872	101.972	39.865	0	0	11.155	0	25.92
			1662.27	29.327	1	0	14.65	1.375	0.631	10.466	22.268	0.555	25.343	0.879	102.385	39.894	0	0	10.657	0	25.221
			1663.27	29.327	1	0	14.64	1.404	0.631	10.47	22.265	0.557	25.24	0.882	102.591	39.908	0	0	10.424	0	24.864
			1664.27	58.887	1	0	14.551	1.427	0.626	10.39	22.314	0.555	25.204	0.885	102.761	39.925	0	0	10.195	0	24.717
			1665.27	58.887	1	0	14.465	1.45	0.622	10.31	22.369	0.552	25.173	0.889	102.932	39.942	0	0	9.976	0	24.584
			1666.27	58.887	1	0	14.476	1.473	0.62	10.28	22.465	0.553	25.171	0.893	103.102	39.959	0	0	9.83	0	24.534
			1667.27	59.275	1	0	14.487	1.495	0.618	10.25	22.561	0.554	25.168	0.896	103.272	39.975	0	0	9.687	0	24.48
			1668.27	59.275	1	0	14.36	1.489	0.609	10.094	22.704	0.546	25.29	0.898	103.332	39.978	0	0	9.644	0	24.85
			1669.27	59.275	1	0	14.284	1.482	0.603	9.997	22.802	0.542	25.364	0.899	103.392	39.98	0	0	9.636	0	25.084
			1670.27	59.275	1	0	14.209	1.476	0.597	9.899	22.902	0.537	25.44	0.9	103.452	39.983	0	0	9.627	0	25.322
			1671.27	59.275	1	0	14.191	1.471	0.596	9.887	22.897	0.537	25.434	0.9	103.423	40.002	0	0	9.647	0	25.351
			1672.27	45.775	1	0	14.22	1.469	0.599	9.927	22.849	0.539	25.385	0.9	103.435	40.002	0	0	9.681	0	25.222
			1673.27	45.775	1	0	14.248	1.466	0.601	9.967	22.802	0.541	25.337	0.9	103.447	40.002	0	0	9.716	0	25.095
			1674.27	45.775	1	0	14.111	1.443	0.594	9.857	22.818	0.534	25.385	0.899	103.346	40.007	0	0	9.779	0	25.312
			1675.27	47.016	1	0	14.166	1.462	0.597	9.904	22.811	0.538	25.336	0.9	103.471	40.002	0	0	9.691	0	25.108
			1676.27	47.016	1	0	14.184	1.459	0.598	9.914	22.815	0.538	25.342	0.9	103.483	40.002	0	0	9.718	0	25.131
			1677.27	47.016	1	0	14.048	1.436	0.591	9.806	22.831	0.532	25.389	0.899	103.38	40.007	0	0	9.782	0	25.345
			1678.27	47.016	1	0	14.37	1.478	0.604	10.018	22.886	0.545	25.384	0.902	103.589	39.986	0	0	9.722	0	25.162
			1679.27	45.154	1	0	14.842	1.52	0.628	10.41	22.773	0.568	25.183	0.904	103.763	39.965	0	0	9.764	0	24.422
			1680.27	45.154	1	0	15.049	1.517	0.639	10.598	22.68	0.579	25.028	0.906	103.808	39.953	0	0	9.918	0	23.965
			1681.27	55.783	1	0	14.865	1.461	0.626	10.384	22.832	0.568	25.164	0.907	103.942	39.812	0	0	10.172	0	24.303
			1682.27	55.783	1	0	14.646	1.405	0.612	10.151	22.974	0.556	25.29	0.908	104.112	39.67	0	0	10.421	0	24.603
			1683.27	32.198	1	0	14.411	1.349	0.598	9.915	23.102	0.544	25.398	0.91	104.281	39.528	0	0	10.679	0	24.847
			1684.27	34.37	1	0	14.164	1.293	0.584	9.68	23.215	0.532	25.488	0.911	104.451	39.387	0	0	10.951	0	25.031
			1685.27	34.37	1	0	13.925	1.245	0.573	9.51	23.191	0.522	25.458	0.911	104.36	39.384	0	0	11.18	0	25.085
			1686.27	46.473	1	0	13.676	1.198	0.563	9.34	23.147	0.513	25.405	0.911	104.269	39.382	0	0	11.42	0	25.073
			1687.27	46.473	1	0	13.416	1.15	0.553	9.17	23.081	0.504	25.328	0.911	104.179	39.38	0	0	11.67	0	24.988
			1688.27	46.473	1	0	13.167	1.118	0.544	9.015	23.009	0.495	25.282	0.91	104.019	39.378	0	0	11.775	0	24.941
			1689.27	30.723	1	0	12.913	1.087	0.534	8.859	22.926	0.486	25.225	0.909	103.859	39.375	0	0	11.882	0	24.86
			1690.27	30.723	1	0	12.655	1.055	0.525	8.704	22.831	0.476	25.155	0.908	103.699	39.373	0	0	11.991	0	24.742
			1691.27	30.723	1	0	12.376	1.024	0.515	8.541	22.717	0.467	25.066	0.906	103.538	39.371	0	0	12.087	0	24.566
			1692.27	30.723	1	0	12.583	1.044	0.52	8.618	22.916	0.471	25.3	0.906	103.531	39.345	0	0	12.059	0	25.126
			1693.27	60.05	1	0	12.79	1.063	0.524	8.695	23.109	0.475	25.528	0.905	103.524	39.32	0	0	12.031	0	25.66
			1694.27	86.119	1	0	13.15	1.083	0.537	8.899	23.239	0.486	25.68	0.905	103.517	39.294	0	0	12.146	0	25.98
			1695.27	86.119	1	0	13.547	1.105	0.55	9.115	23.398	0.497	25.873	0.904	103.552	39.248	0	0	12.264	0	26.366
			1696.27	27.853	1	0	13.482	1.071	0.543	9.004	23.533	0.49	26.051	0.903	103.582	39.143	0	0	12.584	0	26.749
			1697.27	25.137	1	0	13.287	1.038	0.532	8.82	23.633	0.48	26.201	0.902	103.613	39.039	0	0	12.799	0	27.048
			1698.27	25.137	1	0	13.011	1.005	0.518	8.598	23.698	0.467	26.316	0.901	103.643	38.934	0	0	12.948	0	27.248
			1699.27	25.137	1	0	12.952	1.001	0.515	8.538	23.75	0.464	26.349	0.901	103.733	38.858	0	0	12.937	0	27.219
			1700.27	34.603	1	0	12.87	0.997	0.51	8.463	23.804	0.46	26.382	0.902	103.824	38.781	0	0	12.904	0	27.191
			1701.27	34.603	1	0	12.973	1.014	0.517	8.566	23.729	0.466	26.307	0.902	103.789	38.807	0	0	12.791	0	27.003
			1702.27	34.603	1	0	13.084	1.03	0.522	8.657	23.7	0.471	26.248	0.903	103.84	38.816	0	0	12.707	0	26.833
			1703.27	23.275	1	0	13.192	1.045	0.528	8.748	23.668	0.477	26.187	0.904	103.891	38.825	0	0	12.624	0	26.657
			1704.27	23.275	1	0	13.165	1.044	0.525	8.699	23.751	0.474	26.275	0.904	103.931	38.802	0	0	12.609	0	26.849
			1705.27	23.275	1	0	13.311	1.054	0.529	8.77	23.833	0.479	26.327	0.905	104.052	38.757	0	0	12.625	0	26.887
			1706.27	23.275	1	0	13.374	1.042	0.53	8.788	23.883	0.479	26.446	0.903	104.007	38.756	0	0	12.834	0	27.218
			1707.27	58.188	1	0	13.462	1.041	0.532	8.817	23.958	0.48	26.539	0.903	104.044	38.732	0	0	12.93	0	27.42
			1708.27	58.188	1	0	13.622	1.051	0.536	8.892	24.052	0.485	26.606	0.904	104.169	38.685	0	0	12.958	0	27.491
			1709.27	76.576	1	0	13.664	1.034	0.547	9.069	23.634	0.493	26.229	0.901	104.145	38.625	0	0	13.213	0	26.469
			1710.27	76.576	1	0	13.504	1.017	0.546	9.059	23.359	0.49	26.026	0.898	104.157	38.565	0	0	13.278	0	25.879
			1711.27	29.094	1	0	13.369	1	0.548	9.094	23.015	0.49	25.745	0.894	104.172	38.505	0	0	13.369	0	25.073
			1712.27	29.094	1	0	13.353	0.996	0.543	9.004	23.213	0.485	25.993	0.893	104.575	38.201	0	0	13.404	0	25.245
			1713.27	23.508	1	0	13.369	0.992	0.539	8.933	23.419	0.481	26.248	0.892	104.941	37.896	0	0	13.471	0	25.427
			1714.27	23.508	1	0	13.361	0.989	0.534	8.853	23.61	0.476	26.489	0.891	105.308	37.591	0	0	13.514	0	25.559
			1715.27	23.508	1	0	13.511	1.001	0.541	8.978	23.561	0.482	26.439	0.891	105.248	37.675	0	0	13.493	0	25.539
			1716.27	49.344	1	0	13.634	1.006	0.545	9.036	23.629	0.486	26.488	0.892	105.457	37.615	0	0	13.557	0	25.556
			1717.27	59.663	1	0	13.757	1.01	0.548	9.093	23.699	0.49	26.538	0.893	105.666	37.556	0	0	13.621	0	25.576
			1718.27	59.663	1	0	13.807	1.014	0.549	9.098	23.778	0.49	26.604	0.894	105.874	37.496	0	0	13.612	0	25.636
			1719.27	39.335	1	0	14.065	1.019	0.554	9.183	24.005	0.495	26.835	0.895	106.083	37.436	0	0	13.808	0	26.12
			1720.27	39.335	1	0	14.605	1.027	0.564	9.353	24.485	0.505	27.328	0.896	106.5	37.316	0	0	14.217	0	27.137
			1721.27	34.991	1	0	14.605	1.027	0.564	9.353	24.485	0.505	27.328	0.896	106.5	37.316	0	0	14.217	0	27.137
			1722.27	34.991	1	0	14.836	1.053	0.573	9.499	24.524	0.514	27.317	0.898	106.544	37.385	0	0	14.093	0	27.164
			1723.27	84.8	1	0	14.27	0.998	0.563	9.337	23.923	0.506	26.596	0.9	106.313	37.572	0	0	14.295	0	25.78
			1724.27	84.8	1	0	13.828	0.971	0.552	9.147	23.624	0.497	26.241	0.9	106.198	37.666	0	0	14.241	0	25.075
			1725.27	90.929	1	0	13.389	0.944	0.54	8.957	23.319	0.487	25.879	0.901	106.083	37.759	0	0	14.188	0	24.329
			1726.27	15.207	1	0	13.33	0.945	0.538	8.919	23.317	0.484	25.891	0.901	106.241	37.702	0	0	14.105	0	24.262
			1727.27	15.207	1	0	13.308	0.946	0.536	8.897	23.339	0.483	25.928	0.9	106.4	37.644	0	0	14.061	0	24.261
			1728.27	13.965	1	0	13.37	0.948	0.538	8.915	23.402	0.484	26.008	0.9	106.558	37.587	0	0	14.105	0	24.377
			1729.27	42.671	1	0	13.466	0.948	0.54	8.951	23.474	0.486	26.094	0.9	106.675	37.548	0	0	14.212	0	24.542
			1730.27	42.671	1	0	13.56	0.947	0.542	8.986	23.546	0.487	26.181	0.899	106.793	37.51	0	0	14.317	0	24.711
			1731.27	42.671	1	0	13.446	0.925	0.533	8.837	23.707	0.48	26.335	0.9	107.04	37.366	0	0	14.529	0	24.923
			1732.27	35.223	1	0	13.233	0.904	0.519	8.614	23.898	0.468	26.516	0.901	107.287	37.222	0	0	14.643	0	25.199
			1733.27	35.223	1	0	13.017	0.882	0.506	8.391	24.093	0.457	26.698	0.902	107.534	37.078	0	0	14.758	0	25.471
			1734.27	35.223	1	0	12.964	0.877	0.501	8.313	24.211	0.453	26.769	0.904	107.793	36.968	0	0	14.779	0	25.479
			1735.27	35.223	1	0	12.896	0.867	0.497	8.241	24.275	0.449	26.838	0.905	107.841	36.941	0	0	14.873	0	25.629
			1736.27	43.758	1	0	12.906	0.896	0.498	8.265	24.276	0.454	26.67	0.91	107.994	36.963	0	0	14.409	0	25.182
			1737.27	43.758	1	0	12.922	0.919	0.501	8.303	24.236	0.458	26.515	0.914	107.937	37.069	0	0	14.061	0	24.91
			1738.27	49.887	1	0	12.882	0.935	0.501	8.314	24.157	0.459	26.381	0.916	107.672	37.247	0	0	13.782	0	24.824
			1739.27	49.887	1	0	12.522	0.929	0.483	8.007	24.371	0.444	26.49	0.92	107.479	37.405	0	0	13.484	0	25.385
			1740.27	49.887	1	0	12.166	0.901	0.459	7.618	24.837	0.424	26.896	0.923	107.721	37.31	0	0	13.509	0	26.319
			1741.27	23.818	1	0	11.772	0.873	0.433	7.179	25.449	0.401	27.439	0.927	107.96	37.214	0	0	13.492	0	27.547
			1742.27	25.991	1	0	11.825	0.885	0.438	7.262	25.295	0.406	27.26	0.928	107.732	37.486	0	0	13.364	0	27.528
			1743.27	25.991	1	0	11.806	0.891	0.439	7.287	25.177	0.408	27.084	0.93	107.53	37.709	0	0	13.254	0	27.445
			1744.27	28.629	1	0	11.807	0.897	0.441	7.321	25.074	0.411	26.925	0.931	107.329	37.932	0	0	13.167	0	27.397
			1745.27	28.396	1	0	11.652	0.887	0.432	7.158	25.292	0.403	27.105	0.933	107.54	37.778	0	0	13.14	0	27.611
			1746.27	28.396	1	0	11.394	0.877	0.42	6.96	25.413	0.392	27.187	0.935	107.751	37.625	0	0	12.995	0	27.586
			1747.27	28.396	1	0	11.142	0.867	0.408	6.763	25.556	0.382	27.289	0.936	107.962	37.472	0	0	12.853	0	27.605
			1748.27	28.396	1	0	10.965	0.857	0.399	6.617	25.684	0.374	27.373	0.938	108.025	37.444	0	0	12.8	0	27.777
			1749.27	28.396	1	0	10.887	0.846	0.392	6.508	25.907	0.369	27.544	0.941	108.087	37.416	0	0	12.862	0	28.156
			1750.27	28.396	1	0	10.808	0.836	0.386	6.399	26.136	0.364	27.718	0.943	108.15	37.388	0	0	12.925	0	28.535
			1751.27	39.18	1	0	10.728	0.826	0.379	6.29	26.37	0.359	27.896	0.945	108.213	37.361	0	0	12.989	0	28.915
			1752.27	40.344	1	0	10.702	0.804	0.377	6.255	26.396	0.356	27.958	0.944	108.415	37.247	0	0	13.313	0	28.903
			1753.27	40.344	1	0	10.679	0.782	0.375	6.225	26.411	0.354	28.007	0.943	108.617	37.133	0	0	13.659	0	28.859
			1754.27	40.344	1	0	10.584	0.76	0.371	6.152	26.427	0.349	28.059	0.942	108.819	37.019	0	0	13.932	0	28.817
			1755.27	28.396	1	0	10.406	0.729	0.361	5.99	26.593	0.34	28.256	0.941	109.137	36.797	0	0	14.281	0	28.932
			1756.27	27.232	1	0	10.219	0.698	0.351	5.829	26.74	0.331	28.434	0.94	109.455	36.574	0	0	14.647	0	28.99
			1757.27	27.232	1	0	10.18	0.686	0.345	5.716	27.128	0.325	28.771	0.943	109.9	36.154	0	0	14.834	0	29.083
			1758.27	18.931	1	0	10.177	0.675	0.338	5.61	27.587	0.32	29.161	0.946	110.121	35.734	0	0	15.079	0	29.273
			1759.27	18.931	1	0	10.173	0.664	0.332	5.505	28.061	0.315	29.561	0.949	110.341	35.314	0	0	15.332	0	29.464
			1760.27	18.931	1	0	10.261	0.666	0.339	5.614	27.763	0.321	29.257	0.949	110.09	35.365	0	0	15.4	0	28.901
			1761.27	14.043	1	0	10.323	0.669	0.343	5.691	27.561	0.326	29.049	0.949	110.065	35.416	0	0	15.428	0	28.532
			1762.27	14.043	1	0	10.385	0.672	0.348	5.769	27.364	0.33	28.846	0.949	110.039	35.467	0	0	15.457	0	28.171
			1763.27	14.043	1	0	10.418	0.674	0.349	5.785	27.382	0.331	28.833	0.95	110.093	35.462	0	0	15.468	0	28.134
			1764.27	19.396	1	0	10.451	0.675	0.35	5.801	27.4	0.333	28.819	0.951	110.146	35.457	0	0	15.478	0	28.097
			1765.27	19.396	1	0	10.477	0.677	0.35	5.811	27.427	0.334	28.814	0.952	110.2	35.453	0	0	15.476	0	28.079
			1766.27	19.396	1	0	10.502	0.679	0.351	5.82	27.454	0.334	28.809	0.953	110.253	35.448	0	0	15.474	0	28.061
			1767.27	38.792	1	0	10.421	0.653	0.346	5.733	27.559	0.329	28.956	0.952	110.657	35.202	0	0	15.951	0	27.987
			1768.27	39.335	1	0	10.317	0.628	0.34	5.639	27.636	0.323	29.076	0.95	111.061	34.956	0	0	16.431	0	27.845
			1769.27	39.335	1	0	10.207	0.603	0.334	5.545	27.691	0.317	29.175	0.949	111.464	34.71	0	0	16.941	0	27.646
			1770.27	26.456	1	0	10.066	0.576	0.328	5.435	27.728	0.311	29.248	0.948	111.871	34.473	0	0	17.482	0	27.393
			1771.27	26.456	1	0	10.007	0.571	0.326	5.413	27.649	0.31	29.146	0.949	111.827	34.464	0	0	17.53	0	27.151
			1772.27	7.371	1	0	9.953	0.566	0.325	5.393	27.577	0.309	29.063	0.949	111.798	34.481	0	0	17.584	0	26.993
			1773.27	10.707	1	0	9.9	0.552	0.32	5.31	27.782	0.304	29.271	0.949	112.153	34.181	0	0	17.939	0	26.937
			1774.27	10.707	1	0	10.055	0.549	0.328	5.435	27.551	0.311	28.992	0.95	112.223	34.109	0	0	18.315	0	26.208
			1775.27	44.456	1	0	10.114	0.55	0.331	5.482	27.483	0.314	28.958	0.949	112.165	34.138	0	0	18.397	0	26.182
			1776.27	39.646	1	0	10.284	0.547	0.338	5.611	27.281	0.322	28.71	0.95	112.237	34.064	0	0	18.807	0	25.505
			1777.27	39.646	1	0	10.607	0.544	0.348	5.775	27.322	0.331	28.71	0.952	112.309	33.989	0	0	19.504	0	25.378
			1778.27	30.723	1	0	10.697	0.541	0.349	5.787	27.479	0.332	28.872	0.952	112.381	33.915	0	0	19.777	0	25.611
			1779.27	30.723	1	0	10.764	0.538	0.35	5.799	27.577	0.333	28.977	0.952	112.606	33.711	0	0	19.999	0	25.503
			1780.27	29.792	1	0	10.632	0.538	0.348	5.775	27.357	0.331	28.778	0.951	112.628	33.67	0	0	19.745	0	24.992
			1781.27	29.792	1	0	10.714	0.539	0.351	5.824	27.336	0.334	28.781	0.95	112.649	33.63	0	0	19.89	0	24.929
			1782.27	26.534	1	0	10.798	0.539	0.354	5.874	27.318	0.336	28.786	0.949	112.671	33.589	0	0	20.038	0	24.873
			1783.27	26.689	1	0	10.953	0.543	0.359	5.96	27.331	0.341	28.791	0.949	112.721	33.541	0	0	20.181	0	24.81
			1784.27	26.689	1	0	11.057	0.547	0.362	6.002	27.419	0.344	28.87	0.95	112.772	33.493	0	0	20.229	0	24.911
			1785.27	24.362	1	0	11.161	0.55	0.364	6.044	27.507	0.346	28.95	0.95	112.822	33.445	0	0	20.278	0	25.012
			1786.27	24.362	1	0	11.502	0.557	0.375	6.217	27.596	0.357	29.002	0.952	112.88	33.392	0	0	20.662	0	25.046
			1787.27	25.137	1	0	11.856	0.568	0.403	6.678	26.54	0.381	28.064	0.946	112.374	33.85	0	0	20.873	0	23.681
			1788.27	15.284	1	0	11.856	0.568	0.403	6.678	26.54	0.381	28.064	0.946	112.374	33.85	0	0	20.873	0	23.681
			1789.27	37.085	1	0	12.106	0.579	0.429	7.115	25.488	0.403	27.11	0.94	112.1	34.308	0	0	20.896	0	22.149
			1790.27	37.085	1	0	11.904	0.589	0.433	7.183	24.87	0.406	26.556	0.937	112.095	34.719	0	0	20.205	0	21.448
			1791.27	37.085	1	0	11.803	0.596	0.427	7.082	25.04	0.401	26.681	0.938	112.249	34.663	0	0	19.812	0	21.672
			1792.27	15.75	1	0	11.707	0.602	0.421	6.982	25.221	0.396	26.816	0.941	112.402	34.608	0	0	19.433	0	21.921
			1793.27	15.75	1	0	11.772	0.61	0.422	6.99	25.366	0.397	26.929	0.942	112.474	34.611	0	0	19.295	0	22.212
			1794.27	15.905	1	0	11.837	0.618	0.422	6.998	25.508	0.398	27.039	0.943	112.546	34.613	0	0	19.158	0	22.492
			1795.27	26.379	1	0	11.795	0.617	0.419	6.944	25.612	0.396	27.114	0.945	112.623	34.591	0	0	19.12	0	22.646
			1796.27	26.379	1	0	11.744	0.616	0.415	6.886	25.713	0.393	27.184	0.946	112.7	34.57	0	0	19.069	0	22.783
			1797.27	50.895	1	0	11.728	0.615	0.413	6.851	25.802	0.391	27.233	0.947	112.733	34.582	0	0	19.077	0	22.927
			1798.27	45.232	1	0	11.708	0.614	0.411	6.815	25.89	0.39	27.279	0.949	112.767	34.594	0	0	19.08	0	23.063
			1799.27	45.232	1	0	11.752	0.62	0.412	6.829	25.96	0.392	27.306	0.951	112.779	34.642	0	0	18.955	0	23.21
			1800.27	38.56	1	0	11.824	0.628	0.414	6.86	26.033	0.394	27.341	0.952	112.789	34.68	0	0	18.833	0	23.361
			1801.27	38.56	1	0	11.818	0.634	0.412	6.837	26.132	0.393	27.417	0.953	112.783	34.736	0	0	18.648	0	23.643
			1802.27	72.076	1	0	11.698	0.641	0.411	6.812	25.992	0.392	27.24	0.954	112.792	34.773	0	0	18.242	0	23.262
			1803.27	72.076	1	0	11.608	0.661	0.416	6.898	25.542	0.397	26.735	0.955	112.439	35.147	0	0	17.553	0	22.617
			1804.27	32.353	1	0	11.362	0.674	0.409	6.782	25.475	0.39	26.696	0.954	112.321	35.327	0	0	16.864	0	22.815
			1805.27	32.353	1	0	11.211	0.678	0.404	6.706	25.437	0.386	26.637	0.955	112.33	35.362	0	0	16.531	0	22.719
			1806.27	25.525	1	0	11.001	0.69	0.398	6.593	25.427	0.379	26.657	0.954	112.216	35.536	0	0	15.937	0	23.059
			1807.27	25.525	1	0	10.805	0.702	0.391	6.48	25.448	0.372	26.711	0.953	112.103	35.71	0	0	15.385	0	23.482
			1808.27	31.887	1	0	10.807	0.714	0.393	6.514	25.357	0.374	26.618	0.953	111.989	35.884	0	0	15.128	0	23.526
			1809.27	31.887	1	0	11.303	0.783	0.4	6.638	26.217	0.384	27.327	0.959	112.163	35.956	0	0	14.442	0	25.349
			1810.27	22.112	1	0	11.935	0.848	0.41	6.807	27.155	0.397	28.056	0.968	112.534	35.871	0	0	14.071	0	26.87
			1811.27	21.646	1	0	12.368	0.914	0.416	6.904	27.886	0.406	28.573	0.976	112.906	35.785	0	0	13.537	0	27.82
			1812.27	21.646	1	0	12.769	0.979	0.422	7.001	28.517	0.415	28.985	0.984	113.277	35.699	0	0	13.041	0	28.49
			1813.27	21.646	1	0	12.458	0.964	0.405	6.718	28.965	0.4	29.308	0.988	113.655	35.515	0	0	12.927	0	28.945
			1814.27	28.706	1	0	12.183	0.948	0.39	6.474	29.364	0.388	29.582	0.993	114.034	35.332	0	0	12.847	0	29.275
			1815.27	28.706	1	0	11.911	0.933	0.376	6.23	29.803	0.375	29.883	0.997	114.412	35.149	0	0	12.768	0	29.655
			1816.27	28.706	1	0	11.588	0.927	0.363	6.019	30	0.363	29.976	1.001	114.695	35.054	0	0	12.5	0	29.709
			1817.27	20.715	1	0	11.278	0.921	0.35	5.808	30.247	0.352	30.111	1.005	114.978	34.958	0	0	12.243	0	29.851
			1818.27	20.715	1	0	10.944	0.915	0.324	5.365	31.758	0.329	31.238	1.017	115.392	34.796	0	0	11.957	0	31.912
			1819.27	20.715	1	0	10.625	0.909	0.297	4.923	33.59	0.306	32.58	1.031	115.805	34.633	0	0	11.684	0	34.223
			1820.27	20.715	1	0	10.508	0.917	0.291	4.824	33.919	0.302	32.669	1.038	116.044	34.62	0	0	11.461	0	34.354
			1821.27	20.715	1	0	10.46	0.924	0.286	4.747	34.33	0.299	32.821	1.046	116.283	34.606	0	0	11.317	0	34.6
			1822.27	20.715	1	0	10.394	0.924	0.284	4.717	34.328	0.298	32.729	1.049	116.401	34.599	0	0	11.252	0	34.422
			1823.27	20.715	1	0	10.328	0.923	0.283	4.687	34.329	0.297	32.638	1.052	116.52	34.592	0	0	11.187	0	34.247
			1824.27	33.749	1	0	10.205	0.923	0.278	4.613	34.462	0.294	32.652	1.055	116.638	34.585	0	0	11.059	0	34.263
			1825.27	40.422	1	0	10.085	0.922	0.274	4.539	34.608	0.29	32.675	1.059	116.756	34.578	0	0	10.935	0	34.295
			1826.27	40.422	1	0	10.004	0.929	0.272	4.507	34.591	0.288	32.591	1.061	116.838	34.599	0	0	10.765	0	34.164
			1827.27	40.422	1	0	9.947	0.936	0.27	4.485	34.579	0.288	32.516	1.063	116.919	34.62	0	0	10.623	0	34.05
			1828.27	9.853	1	0	9.891	0.943	0.269	4.463	34.572	0.287	32.445	1.066	117	34.64	0	0	10.485	0	33.941
			1829.27	9.853	1	0	9.838	0.95	0.268	4.441	34.569	0.286	32.377	1.068	117.081	34.661	0	0	10.351	0	33.839
			1830.27	9.853	1	0	9.706	0.939	0.261	4.334	34.923	0.28	32.638	1.07	117.204	34.564	0	0	10.339	0	34.185
			1831.27	7.914	1	0	9.579	0.927	0.255	4.229	35.294	0.273	32.913	1.072	117.327	34.466	0	0	10.331	0	34.548
			1832.27	7.914	1	0	9.451	0.915	0.249	4.123	35.686	0.267	33.201	1.075	117.45	34.369	0	0	10.324	0	34.926
			1833.27	7.914	1	0	9.408	0.904	0.246	4.073	35.932	0.264	33.384	1.076	117.573	34.271	0	0	10.409	0	35.113
			1834.27	7.914	1	0	9.398	0.894	0.244	4.051	36.058	0.263	33.514	1.076	117.629	34.192	0	0	10.516	0	35.229
			1835.27	18	1	0	9.387	0.883	0.243	4.029	36.185	0.261	33.643	1.076	117.685	34.114	0	0	10.626	0	35.343
			1836.27	21.181	1	0	9.42	0.886	0.242	4.016	36.438	0.261	33.775	1.079	117.854	34.037	0	0	10.634	0	35.451
			1837.27	21.181	1	0	9.394	0.875	0.24	3.986	36.585	0.259	33.918	1.079	117.912	33.956	0	0	10.733	0	35.582
			1838.27	21.181	1	0	9.367	0.865	0.238	3.955	36.732	0.257	34.061	1.078	117.969	33.874	0	0	10.833	0	35.71
			1839.27	21.181	1	0	9.358	0.855	0.237	3.936	36.847	0.256	34.196	1.078	118.005	33.802	0	0	10.948	0	35.835
			1840.27	21.181	1	0	8.914	0.787	0.231	3.824	35.909	0.246	33.643	1.067	117.744	33.836	0	0	11.33	0	34.969
			1841.27	17.457	1	0	8.356	0.719	0.221	3.667	34.845	0.233	33.033	1.055	117.482	33.869	0	0	11.626	0	33.947
			1842.27	18.465	1	0	7.769	0.651	0.212	3.511	33.54	0.22	32.211	1.041	117.221	33.903	0	0	11.938	0	32.471
			1843.27	18.465	1	0	7.139	0.582	0.202	3.346	31.976	0.207	31.152	1.026	116.921	33.939	0	0	12.266	0	30.435
			1844.27	18.465	1	0	7.188	0.584	0.205	3.402	31.681	0.209	31.036	1.021	116.607	34.042	0	0	12.301	0	30.374
			1845.27	13.189	1	0	7.237	0.587	0.209	3.458	31.398	0.212	30.923	1.015	116.293	34.145	0	0	12.336	0	30.32
			1846.27	13.422	1	0	7.287	0.589	0.212	3.514	31.125	0.214	30.814	1.01	115.979	34.248	0	0	12.371	0	30.271
			1847.27	13.422	1	0	7.406	0.593	0.217	3.604	30.857	0.218	30.725	1.004	115.648	34.361	0	0	12.494	0	30.277
			1848.27	13.422	1	0	7.523	0.596	0.223	3.692	30.619	0.222	30.655	0.999	115.317	34.474	0	0	12.613	0	30.32
			1849.27	17.534	1	0	7.642	0.6	0.228	3.78	30.4	0.226	30.597	0.994	114.986	34.586	0	0	12.734	0	30.385
			1850.27	17.534	1	0	7.764	0.604	0.233	3.868	30.201	0.231	30.551	0.989	114.655	34.699	0	0	12.857	0	30.472
			1851.27	16.448	1	0	7.812	0.588	0.236	3.907	29.998	0.23	30.67	0.978	114.29	34.656	0	0	13.293	0	30.612
			1852.27	16.448	1	0	7.795	0.58	0.236	3.908	29.883	0.229	30.726	0.973	114.108	34.634	0	0	13.449	0	30.672
			1853.27	18	1	0	7.777	0.571	0.236	3.908	29.766	0.228	30.78	0.967	113.926	34.613	0	0	13.609	0	30.725
			1854.27	18	1	0	7.924	0.575	0.243	4.028	29.444	0.234	30.599	0.962	113.736	34.627	0	0	13.782	0	30.402
			1855.27	18.465	1	0	8.074	0.578	0.25	4.148	29.155	0.24	30.441	0.958	113.547	34.642	0	0	13.96	0	30.121
			1856.27	18.465	1	0	8.229	0.583	0.257	4.26	28.958	0.245	30.34	0.954	113.355	34.651	0	0	14.119	0	29.943
			1857.27	17.301	1	0	8.366	0.587	0.263	4.364	28.757	0.25	30.236	0.951	113.163	34.661	0	0	14.245	0	29.758
			1858.27	17.689	1	0	8.285	0.571	0.26	4.315	28.719	0.246	30.315	0.947	113.077	34.522	0	0	14.52	0	29.671
			1859.27	17.689	1	0	8.26	0.554	0.259	4.293	28.684	0.244	30.403	0.943	113.026	34.382	0	0	14.914	0	29.593
			1860.27	17.689	1	0	8.312	0.549	0.26	4.309	28.725	0.245	30.497	0.942	112.954	34.33	0	0	15.141	0	29.687
			1861.27	20.637	1	0	8.459	0.557	0.266	4.406	28.635	0.25	30.474	0.94	112.822	34.373	0	0	15.198	0	29.727
			1862.27	20.25	1	0	8.608	0.564	0.272	4.504	28.554	0.255	30.457	0.938	112.691	34.416	0	0	15.254	0	29.777
			1863.27	20.25	1	0	8.758	0.572	0.277	4.6	28.48	0.259	30.444	0.935	112.559	34.459	0	0	15.31	0	29.835
			1864.27	20.25	1	0	8.859	0.578	0.281	4.668	28.427	0.263	30.427	0.934	112.496	34.483	0	0	15.32	0	29.85
			1865.27	22.344	1	0	8.961	0.584	0.286	4.735	28.376	0.266	30.41	0.933	112.434	34.507	0	0	15.331	0	29.866
			1866.27	22.344	1	0	8.984	0.587	0.286	4.749	28.384	0.267	30.412	0.933	112.449	34.522	0	0	15.299	0	29.896
			1867.27	21.258	1	0	9.086	0.593	0.29	4.808	28.382	0.27	30.42	0.933	112.372	34.555	0	0	15.324	0	29.973
			1868.27	21.258	1	0	9.188	0.599	0.293	4.867	28.382	0.274	30.43	0.933	112.295	34.587	0	0	15.35	0	30.051
			1869.27	38.016	1	0	9.192	0.598	0.293	4.867	28.388	0.274	30.453	0.932	112.268	34.564	0	0	15.38	0	30.061
			1870.27	38.016	1	0	9.195	0.597	0.293	4.867	28.393	0.273	30.477	0.932	112.24	34.541	0	0	15.41	0	30.071
			1871.27	33.129	1	0	9.161	0.596	0.293	4.852	28.37	0.272	30.467	0.931	112.242	34.517	0	0	15.378	0	30.013
			1872.27	33.129	1	0	9.127	0.595	0.292	4.837	28.348	0.271	30.457	0.931	112.244	34.494	0	0	15.346	0	29.956
			1873.27	11.483	1	0	9.106	0.595	0.291	4.83	28.323	0.271	30.44	0.93	112.284	34.469	0	0	15.316	0	29.883
			1874.27	15.439	1	0	9.07	0.597	0.291	4.824	28.254	0.27	30.391	0.93	112.272	34.478	0	0	15.203	0	29.802
			1875.27	15.439	1	0	9.034	0.599	0.291	4.818	28.187	0.27	30.343	0.929	112.261	34.487	0	0	15.091	0	29.723
			1876.27	27.077	1	0	8.982	0.601	0.29	4.807	28.1	0.269	30.274	0.928	112.249	34.497	0	0	14.954	0	29.601
			1877.27	27.077	1	0	8.912	0.601	0.288	4.775	28.069	0.267	30.248	0.928	112.254	34.497	0	0	14.819	0	29.552
			1878.27	26.999	1	0	8.849	0.602	0.286	4.746	28.044	0.266	30.228	0.928	112.258	34.497	0	0	14.696	0	29.511
			1879.27	26.999	1	0	8.787	0.603	0.284	4.717	28.021	0.264	30.21	0.928	112.263	34.497	0	0	14.575	0	29.477
			1880.27	26.999	1	0	8.785	0.611	0.285	4.727	27.996	0.264	30.193	0.927	112.226	34.541	0	0	14.383	0	29.521
			1881.27	24.129	1	0	8.778	0.617	0.285	4.73	27.985	0.264	30.191	0.927	112.212	34.566	0	0	14.231	0	29.564
			1882.27	24.982	1	0	8.771	0.623	0.285	4.732	27.974	0.264	30.189	0.927	112.198	34.592	0	0	14.082	0	29.605
			1883.27	24.982	1	0	8.778	0.629	0.286	4.742	27.963	0.265	30.183	0.926	112.184	34.617	0	0	13.958	0	29.64
			1884.27	18	1	0	8.761	0.629	0.285	4.728	27.995	0.264	30.217	0.926	112.186	34.622	0	0	13.922	0	29.717
			1885.27	18	1	0	8.582	0.618	0.277	4.598	28.151	0.256	30.435	0.925	112.196	34.592	0	0	13.876	0	30.098
			1886.27	16.293	1	0	8.407	0.608	0.27	4.47	28.319	0.249	30.672	0.923	112.205	34.562	0	0	13.835	0	30.506
			1887.27	16.293	1	0	8.27	0.597	0.264	4.375	28.408	0.243	30.824	0.922	112.249	34.531	0	0	13.856	0	30.738
			1888.27	16.293	1	0	8.132	0.586	0.258	4.28	28.498	0.237	30.98	0.92	112.293	34.501	0	0	13.876	0	30.974
			1889.27	16.836	1	0	8.155	0.592	0.259	4.302	28.464	0.238	30.959	0.919	112.323	34.524	0	0	13.781	0	30.98
			1890.27	16.836	1	0	8.125	0.597	0.259	4.296	28.426	0.238	30.938	0.919	112.319	34.548	0	0	13.598	0	30.985
			1891.27	16.06	1	0	8.095	0.603	0.259	4.29	28.389	0.238	30.919	0.918	112.314	34.571	0	0	13.421	0	30.993
			1892.27	16.06	1	0	7.979	0.597	0.253	4.204	28.522	0.233	31.077	0.918	112.367	34.501	0	0	13.372	0	31.18
			1893.27	16.06	1	0	7.904	0.594	0.25	4.151	28.601	0.23	31.166	0.918	112.364	34.495	0	0	13.31	0	31.336
			1894.27	16.06	1	0	7.864	0.589	0.247	4.104	28.756	0.227	31.36	0.917	112.372	34.464	0	0	13.349	0	31.645
			1895.27	21.646	1	0	7.787	0.586	0.244	4.049	28.85	0.224	31.466	0.917	112.369	34.457	0	0	13.287	0	31.827
			1896.27	22.732	1	0	7.732	0.582	0.241	3.999	28.98	0.221	31.62	0.917	112.372	34.438	0	0	13.281	0	32.073
			1897.27	22.732	1	0	7.698	0.579	0.239	3.97	29.046	0.219	31.733	0.915	112.36	34.409	0	0	13.303	0	32.229
			1898.27	22.732	1	0	7.636	0.573	0.236	3.92	29.147	0.216	31.886	0.914	112.384	34.371	0	0	13.324	0	32.437
			1899.27	19.163	1	0	7.585	0.567	0.234	3.877	29.239	0.213	32.029	0.913	112.407	34.332	0	0	13.365	0	32.624
			1900.27	19.163	1	0	7.604	0.568	0.234	3.884	29.262	0.214	32.069	0.912	112.403	34.342	0	0	13.384	0	32.71
			1901.27	19.396	1	0	7.691	0.571	0.239	3.97	28.977	0.218	31.763	0.912	112.383	34.38	0	0	13.462	0	32.223
			1902.27	19.396	1	0	7.796	0.574	0.245	4.061	28.736	0.223	31.506	0.912	112.333	34.418	0	0	13.572	0	31.816
			1903.27	19.396	1	0	7.904	0.578	0.25	4.151	28.512	0.228	31.268	0.912	112.283	34.457	0	0	13.683	0	31.435
			1904.27	14.586	1	0	7.934	0.579	0.251	4.163	28.553	0.229	31.301	0.912	112.328	34.423	0	0	13.708	0	31.45
			1905.27	14.586	1	0	7.969	0.578	0.251	4.17	28.621	0.23	31.347	0.913	112.427	34.354	0	0	13.793	0	31.429
			1906.27	14.586	1	0	7.965	0.577	0.251	4.159	28.673	0.229	31.376	0.914	112.525	34.284	0	0	13.813	0	31.376
			1907.27	14.586	1	0	7.975	0.576	0.251	4.154	28.738	0.229	31.418	0.915	112.623	34.215	0	0	13.857	0	31.348
			1908.27	19.629	1	0	8.267	0.587	0.265	4.388	28.264	0.242	30.84	0.916	112.46	34.315	0	0	14.088	0	30.42
			1909.27	20.017	1	0	8.267	0.587	0.265	4.388	28.264	0.242	30.84	0.916	112.46	34.315	0	0	14.088	0	30.42
			1910.27	20.017	1	0	8.506	0.591	0.276	4.581	27.873	0.254	30.36	0.918	112.34	34.371	0	0	14.401	0	29.564
			1911.27	20.017	1	0	8.579	0.589	0.28	4.65	27.685	0.258	30.135	0.919	112.302	34.375	0	0	14.569	0	29.113
			1912.27	18	1	0	8.47	0.587	0.279	4.626	27.466	0.256	29.884	0.919	112.264	34.38	0	0	14.429	0	28.603
			1913.27	19.008	1	0	8.364	0.585	0.278	4.603	27.253	0.255	29.638	0.92	112.225	34.385	0	0	14.292	0	28.095
			1914.27	19.008	1	0	8.288	0.589	0.278	4.604	27.017	0.255	29.372	0.92	112.17	34.411	0	0	14.066	0	27.578
			1915.27	30.025	1	0	8.206	0.599	0.276	4.579	26.946	0.254	29.245	0.921	112.285	34.39	0	0	13.69	0	27.279
			1916.27	29.017	1	0	8.126	0.61	0.274	4.552	26.888	0.253	29.128	0.923	112.4	34.368	0	0	13.329	0	26.996
			1917.27	29.017	1	0	8.05	0.62	0.273	4.525	26.841	0.252	29.022	0.925	112.515	34.347	0	0	12.987	0	26.733
			1918.27	17.844	1	0	8.068	0.63	0.273	4.525	26.943	0.253	29.063	0.927	112.631	34.325	0	0	12.805	0	26.794
			1919.27	17.844	1	0	8.129	0.644	0.275	4.559	27.001	0.255	29.051	0.929	112.655	34.397	0	0	12.616	0	26.889
			1920.27	15.362	1	0	8.188	0.659	0.277	4.593	27.051	0.258	29.032	0.932	112.678	34.469	0	0	12.433	0	26.965
			1921.27	15.362	1	0	8.246	0.673	0.279	4.627	27.092	0.261	29.005	0.934	112.702	34.541	0	0	12.255	0	27.022
			1922.27	32.43	1	0	8.302	0.687	0.281	4.662	27.127	0.263	28.971	0.936	112.726	34.613	0	0	12.082	0	27.062
			1923.27	32.43	1	0	8.225	0.691	0.28	4.641	27.007	0.262	28.867	0.936	112.572	34.698	0	0	11.902	0	26.968
			1924.27	32.43	1	0	8.138	0.703	0.28	4.648	26.724	0.262	28.537	0.936	112.419	34.824	0	0	11.568	0	26.419
			1925.27	32.43	1	0	8.071	0.707	0.279	4.628	26.632	0.261	28.461	0.936	112.274	34.903	0	0	11.418	0	26.374
			1926.27	32.43	1	0	7.997	0.715	0.279	4.62	26.457	0.261	28.274	0.936	112.126	35.005	0	0	11.188	0	26.104
			1927.27	19.396	1	0	7.925	0.723	0.278	4.612	26.29	0.26	28.096	0.936	111.977	35.107	0	0	10.967	0	25.85
			1928.27	19.396	1	0	7.752	0.733	0.276	4.582	25.909	0.259	27.683	0.936	111.824	35.218	0	0	10.582	0	25.04
			1929.27	19.396	1	0	7.582	0.742	0.274	4.546	25.572	0.257	27.317	0.936	111.671	35.33	0	0	10.212	0	24.316
			1930.27	15.594	1	0	7.423	0.752	0.272	4.51	25.266	0.255	26.985	0.936	111.518	35.441	0	0	9.868	0	23.655
			1931.27	15.594	1	0	7.229	0.76	0.265	4.397	25.254	0.248	26.96	0.937	111.379	35.525	0	0	9.516	0	23.725
			1932.27	15.594	1	0	7.053	0.767	0.259	4.292	25.261	0.243	26.955	0.937	111.239	35.608	0	0	9.194	0	23.844
			1933.27	19.396	1	0	6.779	0.765	0.25	4.141	25.159	0.234	26.811	0.938	111.23	35.573	0	0	8.865	0	23.42
			1934.27	19.396	1	0	6.566	0.764	0.245	4.067	24.809	0.23	26.433	0.939	111.128	35.608	0	0	8.593	0	22.49
			1935.27	19.396	1	0	6.365	0.764	0.241	3.993	24.495	0.226	26.092	0.939	111.026	35.643	0	0	8.336	0	21.637
			1936.27	19.396	1	0	6.193	0.763	0.237	3.937	24.175	0.223	25.75	0.939	110.924	35.678	0	0	8.117	0	20.756
			1937.27	19.396	1	0	6.09	0.762	0.235	3.894	24.03	0.22	25.59	0.939	110.822	35.713	0	0	7.986	0	20.373
			1938.27	18.853	1	0	5.921	0.755	0.225	3.733	24.352	0.212	25.912	0.94	110.894	35.631	0	0	7.839	0	21.138
			1939.27	18.853	1	0	5.759	0.748	0.215	3.573	24.731	0.203	26.29	0.941	110.965	35.55	0	0	7.696	0	22.035
			1940.27	18.853	1	0	5.603	0.741	0.206	3.413	25.173	0.194	26.732	0.942	111.037	35.469	0	0	7.559	0	23.069
			1941.27	18.853	1	0	5.452	0.734	0.196	3.252	25.684	0.185	27.244	0.943	111.109	35.388	0	0	7.426	0	24.243
			1942.27	18.853	1	0	5.307	0.727	0.186	3.092	26.275	0.176	27.836	0.944	111.181	35.307	0	0	7.298	0	25.563
			1943.27	13.732	1	0	5.219	0.72	0.182	3.021	26.424	0.172	27.97	0.945	111.253	35.225	0	0	7.248	0	25.752
			1944.27	13.732	1	0	5.133	0.713	0.178	2.95	26.587	0.168	28.116	0.946	111.325	35.144	0	0	7.199	0	25.969
			1945.27	13.732	1	0	5.048	0.706	0.174	2.88	26.764	0.164	28.277	0.946	111.397	35.063	0	0	7.15	0	26.215
			1946.27	13.732	1	0	4.95	0.693	0.171	2.835	26.611	0.162	28.157	0.945	111.304	35.028	0	0	7.143	0	25.885
			1947.27	13.732	1	0	4.852	0.68	0.168	2.791	26.454	0.159	28.034	0.944	111.211	34.993	0	0	7.136	0	25.545
			1948.27	7.138	1	0	4.754	0.667	0.166	2.746	26.293	0.156	27.908	0.942	111.119	34.958	0	0	7.128	0	25.194
			1949.27	7.138	1	0	4.869	0.706	0.167	2.765	26.886	0.157	28.472	0.944	111.133	34.931	0	0	6.892	0	26.446
			1950.27	7.138	1	0	5.01	0.746	0.169	2.805	27.395	0.16	28.934	0.947	111.146	34.903	0	0	6.715	0	27.422
			1951.27	7.138	1	0	5.144	0.786	0.172	2.845	27.846	0.163	29.335	0.949	111.16	34.875	0	0	6.547	0	28.228
			1952.27	9.155	1	0	5.272	0.825	0.174	2.886	28.244	0.166	29.68	0.952	111.174	34.847	0	0	6.388	0	28.889
			1953.27	9.155	1	0	5.394	0.865	0.176	2.926	28.594	0.168	29.975	0.954	111.188	34.819	0	0	6.236	0	29.423
			1954.27	9.155	1	0	5.544	0.908	0.179	2.97	29.05	0.172	30.272	0.96	111.425	34.708	0	0	6.108	0	29.803
			1955.27	9.155	1	0	5.688	0.95	0.182	3.013	29.459	0.175	30.521	0.965	111.662	34.596	0	0	5.984	0	30.065
			1956.27	9.155	1	0	5.668	0.948	0.182	3.01	29.383	0.175	30.511	0.963	111.534	34.647	0	0	5.978	0	30.134
			1957.27	9.155	1	0	5.649	0.946	0.181	3.007	29.308	0.174	30.502	0.961	111.406	34.698	0	0	5.972	0	30.203
			1958.27	9.155	1	0	5.629	0.944	0.181	3.004	29.233	0.174	30.492	0.959	111.279	34.75	0	0	5.965	0	30.272
			1959.27	9.155	1	0	5.647	0.925	0.177	2.943	29.896	0.17	31.165	0.959	111.922	34.172	0	0	6.106	0	30.734
			1960.27	9.155	1	0	5.673	0.929	0.177	2.943	30.041	0.171	31.262	0.961	112.055	34.068	0	0	6.109	0	30.753
			1961.27	9.155	1	0	5.712	0.909	0.175	2.898	30.676	0.168	31.918	0.961	112.717	33.471	0	0	6.283	0	31.097
			1962.27	9.155	1	0	5.763	0.868	0.17	2.811	31.803	0.163	33.14	0.96	113.843	32.438	0	0	6.637	0	31.761
			1963.27	9.155	1	0	5.796	0.87	0.169	2.807	32.037	0.163	33.323	0.961	114.041	32.277	0	0	6.66	0	31.826
			1964.27	22.112	1	0	5.926	0.861	0.169	2.809	32.715	0.163	34.076	0.96	114.569	31.801	0	0	6.883	0	32.403
			1965.27	25.215	1	0	6.066	0.852	0.169	2.81	33.439	0.162	34.88	0.959	115.096	31.327	0	0	7.122	0	33.023
			1966.27	25.215	1	0	6.198	0.854	0.173	2.862	33.558	0.165	35.125	0.955	115.08	31.327	0	0	7.258	0	33.441
			1967.27	25.215	1	0	6.336	0.856	0.176	2.914	33.702	0.167	35.394	0.952	115.065	31.327	0	0	7.399	0	33.895
			1968.27	25.215	1	0	6.417	0.859	0.178	2.951	33.712	0.169	35.522	0.949	115.051	31.327	0	0	7.473	0	34.107
			1969.27	25.215	1	0	6.5	0.861	0.18	2.988	33.73	0.17	35.656	0.946	115.036	31.327	0	0	7.549	0	34.328
			1970.27	25.215	1	0	6.584	0.863	0.182	3.025	33.756	0.172	35.798	0.943	115.022	31.327	0	0	7.626	0	34.558
			1971.27	18.388	1	0	6.67	0.866	0.185	3.062	33.791	0.174	35.946	0.94	115.008	31.327	0	0	7.705	0	34.799
			1972.27	18.388	1	0	6.721	0.862	0.185	3.065	34	0.173	36.248	0.938	115.044	31.267	0	0	7.8	0	35.195
			1973.27	18.388	1	0	6.773	0.858	0.185	3.068	34.214	0.173	36.558	0.936	115.08	31.207	0	0	7.898	0	35.595
			1974.27	4.888	1	0	6.826	0.853	0.185	3.072	34.434	0.173	36.876	0.934	115.116	31.147	0	0	7.998	0	35.999
			1975.27	7.371	1	0	6.821	0.845	0.183	3.043	34.708	0.171	37.296	0.931	115.188	31.027	0	0	8.069	0	36.459
			1976.27	7.371	1	0	6.818	0.841	0.183	3.029	34.847	0.17	37.51	0.929	115.224	30.967	0	0	8.104	0	36.69
			1977.27	7.371	1	0	6.818	0.841	0.183	3.029	34.847	0.17	37.51	0.929	115.224	30.967	0	0	8.104	0	36.69
			1978.27	7.371	1	0	6.812	0.833	0.181	3	35.128	0.167	37.946	0.926	115.295	30.847	0	0	8.177	0	37.153
			1979.27	7.371	1	0	6.576	0.775	0.174	2.893	34.969	0.16	38.036	0.919	115.221	30.78	0	0	8.489	0	37.193
			1980.27	14.431	1	0	6.264	0.716	0.167	2.764	34.639	0.152	37.989	0.912	115.147	30.713	0	0	8.746	0	36.996
			1981.27	14.353	1	0	5.932	0.658	0.159	2.636	34.148	0.144	37.794	0.904	115.072	30.646	0	0	9.019	0	36.544
			1982.27	14.353	1	0	6.104	0.67	0.162	2.692	34.458	0.147	38.165	0.903	115.005	30.698	0	0	9.107	0	37.179
			1983.27	14.353	1	0	6.279	0.683	0.166	2.748	34.776	0.15	38.544	0.902	114.938	30.751	0	0	9.197	0	37.813
			1984.27	14.353	1	0	6.457	0.695	0.169	2.805	35.101	0.152	38.93	0.902	114.871	30.804	0	0	9.288	0	38.446
			1985.27	14.353	1	0	6.639	0.708	0.173	2.861	35.434	0.155	39.324	0.901	114.804	30.857	0	0	9.382	0	39.077
			1986.27	9.62	1	0	7.019	0.767	0.178	2.952	36.552	0.162	40.195	0.909	115.113	30.741	0	0	9.155	0	40.116
			1987.27	9.62	1	0	7.381	0.826	0.183	3.043	37.502	0.168	40.89	0.917	115.423	30.626	0	0	8.939	0	40.862
			1988.27	9.62	1	0	7.726	0.885	0.189	3.133	38.306	0.175	41.434	0.924	115.732	30.511	0	0	8.733	0	41.373
			1989.27	7.138	1	0	7.636	0.89	0.19	3.156	37.601	0.176	40.572	0.927	115.384	30.902	0	0	8.584	0	40.856
			1990.27	7.138	1	0	7.594	0.873	0.189	3.14	37.532	0.176	40.38	0.929	115.45	30.908	0	0	8.701	0	40.621
			1991.27	7.138	1	0	7.556	0.877	0.191	3.176	36.94	0.179	39.595	0.933	115.115	31.287	0	0	8.611	0	40.148
			1992.27	7.138	1	0	7.52	0.904	0.197	3.265	35.826	0.185	38.221	0.937	114.348	32.075	0	0	8.318	0	39.419
			1993.27	7.138	1	0	7.481	0.887	0.196	3.246	35.807	0.184	38.106	0.94	114.447	32.043	0	0	8.436	0	39.216
			1994.27	7.138	1	0	7.445	0.892	0.198	3.281	35.263	0.187	37.397	0.943	114.113	32.422	0	0	8.351	0	38.758
			1995.27	7.138	1	0	7.395	0.903	0.201	3.329	34.554	0.189	36.613	0.944	113.669	32.9	0	0	8.187	0	38.3
			1996.27	7.138	1	0	7.385	0.904	0.201	3.328	34.518	0.19	36.489	0.946	113.753	32.918	0	0	8.171	0	38.139
			1997.27	33.129	1	0	7.375	0.904	0.201	3.327	34.481	0.19	36.363	0.948	113.834	32.937	0	0	8.157	0	37.975
[truncated: 1,541 more rows]
