# Supplementary material for: Handcycling with concurrent lower body low-frequency electromyostimulation significantly increases acute oxygen uptake: implications for rehabilitation and prevention
Source: PeerJ. 2022 May 18;10:e13333. doi: 10.7717/peerj.13333 (PMC9123886; doi:10.7717/peerj.13333)
Supplement: Supplemental Information 1 — Raw data for each participant (load, heart rate, spirometric data) and R-Scripts for data processing (as described in the material & method section under “Data aquisition”), and EMS intensity and blood lactate concentration. [file peerj-10-13333-s001.zip › raw_data/SPIROMETRIC_DATA/EMS_Pilot_14.xlsx]

## Sheet: EMS_Pilot_14_21.04.2021
Name	Rappelt		Zeit	%VO2	Geschw.	Steig.	VE	VT	VO2	VO2/kg	VE/VO2	VCO2	VE/VCO2	RER	PETO2	PETCO2	O2Puls	HR	BF	P(A-a)O2	VD/VT
Vorname	Ludwig		min:sec		km/h	%	l/min	l	l/min	ml/(kg*min)	l/l	l/min	l/l		mmHg	mmHg	ml/beat	b/min	1/min	mmHg	%
Id-Nr.			0.697	6.601	0	0	7.611	0.366	0.217	4.173	29.705	0.172	37.411	0.794	111.759	30.383	0	0	20.813	0	33.91
Geburtsdatum (TT.MM.JJJJ)			1.697	6.601	0	0	7.611	0.366	0.217	4.173	29.705	0.172	37.411	0.794	111.759	30.383	0	0	20.813	0	33.91
Größe (cm)			2.697	21.67	0	0	7.539	0.36	0.216	4.15	29.508	0.171	37.22	0.793	111.779	30.345	0	0	20.92	0	33.525
Gewicht (kg)	52		3.697	22.403	0	0	7.51	0.359	0.215	4.136	29.469	0.17	37.265	0.791	111.699	30.319	0	0	20.944	0	33.525
Geschlecht	weibl.		4.697	22.403	0	0	7.568	0.357	0.217	4.179	29.367	0.171	37.245	0.788	111.628	30.296	0	0	21.2	0	33.441
Datum			5.697	11.868	0	0	7.622	0.356	0.219	4.217	29.281	0.172	37.231	0.786	111.564	30.275	0	0	21.437	0	33.372
Messzeit			6.697	12.268	0	0	7.607	0.353	0.219	4.215	29.208	0.172	37.197	0.785	111.599	30.203	0	0	21.533	0	33.189
modality	CON-EMS		7.697	14.069	0	0	7.595	0.351	0.219	4.213	29.141	0.172	37.163	0.784	111.621	30.137	0	0	21.626	0	33.018
			8.697	13.869	0	0	7.583	0.349	0.219	4.211	29.079	0.171	37.131	0.783	111.641	30.077	0	0	21.712	0	32.859
			9.697	17.602	0	0	7.718	0.355	0.225	4.322	28.927	0.176	37.019	0.781	111.502	30.146	0	0	21.749	0	32.886
			10.697	17.602	0	0	7.835	0.36	0.23	4.416	28.811	0.179	36.945	0.78	111.382	30.211	0	0	21.758	0	32.947
			11.697	12.468	0	0	7.864	0.361	0.231	4.439	28.778	0.18	36.936	0.779	111.334	30.225	0	0	21.794	0	32.964
			12.697	12.468	0	0	7.89	0.362	0.232	4.46	28.748	0.181	36.929	0.778	111.289	30.237	0	0	21.824	0	32.983
			13.697	12.468	0	0	7.914	0.362	0.233	4.48	28.72	0.181	36.923	0.778	111.247	30.249	0	0	21.853	0	33
			14.697	10.135	0	0	7.945	0.364	0.234	4.502	28.722	0.182	36.931	0.778	111.198	30.294	0	0	21.811	0	33.104
			15.697	13.068	0	0	7.945	0.364	0.234	4.502	28.722	0.182	36.931	0.778	111.198	30.294	0	0	21.811	0	33.104
			16.697	16.002	0	0	8.086	0.374	0.243	4.677	28.273	0.189	36.388	0.777	110.508	30.775	0	0	21.6	0	33.161
			17.697	13.068	0	0	8.111	0.368	0.246	4.733	27.948	0.19	36.138	0.773	110.703	30.579	0	0	22.028	0	32.44
			18.697	13.469	0	0	8.002	0.36	0.241	4.641	28.003	0.186	36.287	0.772	110.856	30.43	0	0	22.2	0	32.34
			19.697	17.269	0	0	7.869	0.353	0.236	4.54	28.042	0.182	36.418	0.77	111.01	30.282	0	0	22.313	0	32.206
			20.697	17.269	0	0	7.877	0.351	0.236	4.536	28.075	0.181	36.495	0.769	111.107	30.198	0	0	22.413	0	32.177
			21.697	14.402	0	0	7.891	0.351	0.236	4.54	28.094	0.182	36.542	0.769	111.23	30.135	0	0	22.46	0	32.15
			22.697	14.469	0	0	7.894	0.352	0.236	4.537	28.14	0.181	36.603	0.769	111.393	30.077	0	0	22.431	0	32.16
			23.697	14.469	0	0	7.911	0.353	0.237	4.548	28.144	0.182	36.632	0.768	111.441	30.057	0	0	22.395	0	32.188
			24.697	24.07	0	0	7.868	0.352	0.235	4.521	28.149	0.181	36.647	0.768	111.455	30.036	0	0	22.323	0	32.168
			25.697	23.403	0	0	7.826	0.352	0.234	4.503	28.109	0.18	36.617	0.768	111.443	30.022	0	0	22.232	0	32.1
			26.697	17.469	0	0	7.877	0.351	0.235	4.524	28.147	0.181	36.669	0.768	111.458	30.001	0	0	22.427	0	32.131
			27.697	17.402	0	0	8.053	0.358	0.24	4.622	28.264	0.185	36.744	0.769	111.46	30.025	0	0	22.498	0	32.364
			28.697	17.402	0	0	8.229	0.365	0.245	4.72	28.381	0.189	36.822	0.771	111.463	30.049	0	0	22.569	0	32.597
			29.697	17.802	0	0	8.411	0.371	0.25	4.801	28.605	0.193	37.068	0.772	111.611	29.986	0	0	22.66	0	32.933
			30.697	17.069	0	0	8.399	0.37	0.249	4.79	28.61	0.192	37.048	0.772	111.851	29.85	0	0	22.721	0	32.684
			31.697	17.069	0	0	8.399	0.37	0.249	4.79	28.61	0.192	37.048	0.772	111.851	29.85	0	0	22.721	0	32.684
			32.697	21.936	0	0	8.396	0.371	0.248	4.769	28.749	0.192	37.167	0.774	111.935	29.823	0	0	22.603	0	32.834
			33.697	21.936	0	0	8.443	0.373	0.248	4.776	28.892	0.192	37.29	0.775	112.019	29.797	0	0	22.622	0	32.988
			34.697	12.602	0	0	8.445	0.375	0.248	4.777	28.929	0.193	37.252	0.777	112.134	29.792	0	0	22.491	0	32.955
			35.697	11.468	0	0	8.383	0.378	0.247	4.741	28.963	0.192	37.202	0.779	112.249	29.787	0	0	22.188	0	32.905
			36.697	11.468	1	0	8.333	0.38	0.245	4.71	29.012	0.191	37.167	0.781	112.364	29.783	0	0	21.922	0	32.875
			37.697	12.735	1	0	8.336	0.381	0.245	4.703	29.08	0.191	37.192	0.782	112.448	29.794	0	0	21.869	0	32.941
			38.697	13.669	1	0	8.36	0.382	0.245	4.706	29.157	0.192	37.223	0.783	112.539	29.806	0	0	21.873	0	33.015
			39.697	15.135	1	0	8.385	0.383	0.245	4.71	29.233	0.192	37.254	0.785	112.631	29.818	0	0	21.876	0	33.088
			40.697	14.669	1	0	8.282	0.379	0.241	4.626	29.35	0.189	37.3	0.787	112.784	29.763	0	0	21.827	0	33.026
			41.698	14.669	1	0	8.156	0.375	0.235	4.524	29.499	0.186	37.314	0.791	113.012	29.694	0	0	21.732	0	32.894
			42.698	22.67	1	0	8.124	0.374	0.234	4.495	29.549	0.185	37.32	0.792	113.144	29.663	0	0	21.732	0	32.837
			43.697	22.67	1	0	8.124	0.374	0.234	4.495	29.549	0.185	37.32	0.792	113.144	29.663	0	0	21.732	0	32.837
			44.698	18.603	1	0	8.043	0.369	0.23	4.429	29.623	0.183	37.312	0.794	113.427	29.567	0	0	21.778	0	32.627
			45.698	11.935	1	0	8.067	0.369	0.23	4.431	29.702	0.183	37.341	0.795	113.523	29.523	0	0	21.845	0	32.603
			46.698	13.802	1	0	8.091	0.369	0.23	4.432	29.781	0.184	37.37	0.797	113.619	29.48	0	0	21.912	0	32.578
			47.698	13.802	1	0	8.134	0.371	0.232	4.467	29.736	0.185	37.239	0.799	113.551	29.555	0	0	21.894	0	32.533
			48.698	13.535	1	0	8.143	0.374	0.232	4.469	29.792	0.186	37.232	0.8	113.479	29.629	0	0	21.785	0	32.663
			49.698	13.535	1	0	8.226	0.378	0.237	4.56	29.558	0.19	36.937	0.8	113.355	29.725	0	0	21.74	0	32.443
			50.698	14.002	1	0	8.309	0.384	0.24	4.611	29.605	0.192	36.905	0.802	113.357	29.773	0	0	21.611	0	32.538
			51.698	13.669	1	0	8.366	0.391	0.242	4.651	29.634	0.194	36.859	0.804	113.364	29.821	0	0	21.416	0	32.609
			52.698	14.869	1	0	8.406	0.396	0.243	4.678	29.669	0.196	36.838	0.805	113.388	29.847	0	0	21.248	0	32.671
			53.698	14.869	1	0	8.471	0.4	0.245	4.714	29.72	0.198	36.807	0.807	113.403	29.886	0	0	21.168	0	32.73
			54.698	15.269	1	0	8.548	0.404	0.247	4.751	29.802	0.2	36.785	0.81	113.491	29.886	0	0	21.158	0	32.734
			55.698	15.135	1	0	8.647	0.41	0.249	4.792	29.962	0.203	36.81	0.814	113.623	29.892	0	0	21.091	0	32.835
			56.698	15.135	1	0	8.647	0.41	0.249	4.792	29.962	0.203	36.81	0.814	113.623	29.892	0	0	21.091	0	32.835
			57.698	14.402	1	0	8.709	0.414	0.251	4.822	30.037	0.205	36.803	0.816	113.702	29.901	0	0	21.019	0	32.878
			58.698	14.202	1	0	8.482	0.403	0.243	4.668	30.091	0.199	36.766	0.818	113.888	29.811	0	0	21.041	0	32.583
			59.698	14.202	1	0	8.482	0.403	0.243	4.668	30.091	0.199	36.766	0.818	113.888	29.811	0	0	21.041	0	32.583
			60.698	17.202	1	0	8.372	0.395	0.239	4.597	30.051	0.196	36.672	0.819	113.99	29.755	0	0	21.204	0	32.28
			61.698	17.202	1	0	8.349	0.394	0.239	4.589	30.017	0.196	36.602	0.82	114.004	29.771	0	0	21.175	0	32.198
			62.698	25.604	1	0	8.318	0.394	0.238	4.576	29.986	0.195	36.581	0.82	114.029	29.766	0	0	21.111	0	32.157
			63.698	22.07	1	0	8.303	0.394	0.238	4.571	29.961	0.195	36.572	0.819	114.055	29.762	0	0	21.089	0	32.133
			64.698	22.07	1	0	8.307	0.391	0.238	4.569	29.96	0.195	36.594	0.819	114.108	29.732	0	0	21.24	0	32.093
			65.698	16.869	1	0	8.312	0.389	0.237	4.566	29.96	0.194	36.615	0.818	114.161	29.701	0	0	21.392	0	32.052
			66.698	15.536	1	0	8.38	0.397	0.24	4.607	30.05	0.196	36.684	0.819	114.189	29.725	0	0	21.102	0	32.275
			67.698	15.536	1	0	8.444	0.408	0.242	4.65	30.122	0.198	36.714	0.82	114.182	29.769	0	0	20.717	0	32.485
			68.698	17.469	1	0	8.416	0.418	0.242	4.658	30.093	0.199	36.631	0.822	114.175	29.813	0	0	20.132	0	32.522
			69.698	19.003	1	0	8.389	0.428	0.243	4.665	30.064	0.2	36.547	0.823	114.168	29.857	0	0	19.579	0	32.551
			70.698	19.003	1	0	8.369	0.43	0.242	4.648	30.116	0.199	36.574	0.823	114.175	29.866	0	0	19.462	0	32.617
			71.698	16.536	1	0	8.381	0.432	0.242	4.646	30.186	0.199	36.62	0.824	114.187	29.875	0	0	19.418	0	32.712
			72.698	17.869	1	0	8.392	0.433	0.242	4.645	30.255	0.199	36.665	0.825	114.199	29.885	0	0	19.375	0	32.806
			73.698	17.869	1	0	8.371	0.433	0.241	4.629	30.283	0.199	36.671	0.826	114.196	29.889	0	0	19.314	0	32.824
			74.698	10.868	1	0	8.367	0.434	0.24	4.622	30.317	0.199	36.689	0.826	114.189	29.894	0	0	19.292	0	32.859
			75.698	11.068	1	0	8.395	0.434	0.241	4.64	30.302	0.199	36.658	0.827	114.233	29.852	0	0	19.351	0	32.75
			76.698	11.068	1	0	8.392	0.431	0.241	4.644	30.238	0.2	36.593	0.826	114.296	29.79	0	0	19.467	0	32.535
			77.698	12.402	1	0	8.361	0.427	0.241	4.631	30.168	0.199	36.565	0.825	114.375	29.704	0	0	19.585	0	32.326
			78.698	13.269	1	0	8.283	0.423	0.236	4.544	30.412	0.195	36.846	0.825	114.461	29.599	0	0	19.593	0	32.546
			79.698	13.269	1	0	8.381	0.425	0.244	4.698	29.783	0.201	36.198	0.823	114.396	29.613	0	0	19.737	0	31.613
			80.698	13.269	1	0	8.436	0.427	0.248	4.775	29.511	0.204	35.94	0.821	114.396	29.627	0	0	19.779	0	31.253
			81.698	18.336	1	0	8.511	0.427	0.255	4.901	29.013	0.208	35.49	0.817	114.273	29.687	0	0	19.937	0	30.648
			82.698	18.336	1	0	8.394	0.419	0.251	4.82	29.014	0.205	35.536	0.816	114.391	29.551	0	0	20.028	0	30.442
			83.698	15.669	1	0	8.29	0.411	0.247	4.743	29.037	0.201	35.616	0.815	114.51	29.414	0	0	20.155	0	30.286
			84.698	15.669	1	0	8.147	0.404	0.242	4.647	29.042	0.197	35.7	0.814	114.637	29.265	0	0	20.17	0	30.118
			85.698	13.469	1	0	8.072	0.402	0.239	4.599	29.045	0.194	35.794	0.811	114.575	29.247	0	0	20.095	0	30.217
			86.698	14.935	1	0	8.01	0.399	0.237	4.559	29.052	0.192	35.901	0.809	114.512	29.228	0	0	20.055	0	30.334
			87.698	14.935	1	0	7.974	0.397	0.237	4.552	28.935	0.191	35.821	0.808	114.499	29.2	0	0	20.091	0	30.142
			88.698	12.735	1	0	7.892	0.392	0.234	4.501	28.899	0.189	35.86	0.806	114.489	29.142	0	0	20.157	0	30.062
			89.698	13.469	1	0	7.761	0.384	0.229	4.408	28.922	0.184	35.982	0.804	114.468	29.061	0	0	20.22	0	30.047
			90.698	16.136	1	0	7.826	0.386	0.231	4.45	28.916	0.186	36.013	0.803	114.456	29.049	0	0	20.256	0	30.099
			91.698	17.602	1	0	7.849	0.386	0.231	4.451	29.002	0.185	36.19	0.801	114.453	28.993	0	0	20.311	0	30.282
			92.698	15.802	1	0	7.896	0.387	0.232	4.462	29.104	0.186	36.393	0.8	114.393	28.938	0	0	20.424	0	30.503
			93.698	16.269	1	0	7.936	0.386	0.233	4.483	29.098	0.186	36.406	0.799	114.312	28.888	0	0	20.579	0	30.432
			94.698	38.605	1	0	7.945	0.385	0.233	4.487	29.098	0.186	36.425	0.799	114.293	28.838	0	0	20.655	0	30.371
			95.698	30.404	1	0	7.954	0.384	0.233	4.49	29.098	0.186	36.445	0.798	114.273	28.787	0	0	20.73	0	30.31
			96.698	30.404	1	0	7.957	0.384	0.233	4.487	29.136	0.186	36.513	0.798	114.189	28.782	0	0	20.711	0	30.409
			97.698	6.801	1	0	7.883	0.373	0.231	4.438	29.035	0.184	36.488	0.796	114.132	28.722	0	0	21.126	0	30.162
			98.698	7.201	1	0	7.806	0.362	0.228	4.389	28.914	0.181	36.44	0.793	114.074	28.662	0	0	21.557	0	29.874
			99.698	7.201	1	0	7.861	0.353	0.229	4.41	28.84	0.181	36.503	0.79	114.036	28.605	0	0	22.281	0	29.765
			100.698	13.869	1	0	7.884	0.343	0.229	4.408	28.785	0.18	36.584	0.787	113.998	28.547	0	0	22.954	0	29.677
			101.698	14.669	1	0	7.922	0.342	0.23	4.428	28.774	0.181	36.701	0.784	114.012	28.49	0	0	23.151	0	29.739
			102.699	12.535	1	0	7.931	0.34	0.231	4.44	28.691	0.18	36.867	0.778	114.041	28.375	0	0	23.351	0	29.765
			103.699	11.735	1	0	8.168	0.356	0.236	4.541	29.155	0.184	37.402	0.78	113.945	28.435	0	0	22.915	0	30.851
			104.698	11.735	1	0	8.168	0.356	0.236	4.541	29.155	0.184	37.402	0.78	113.945	28.435	0	0	22.915	0	30.851
			105.699	11.135	1	0	8.358	0.371	0.239	4.599	29.671	0.187	37.996	0.781	113.859	28.475	0	0	22.526	0	31.929
			106.699	12.202	1	0	8.28	0.369	0.236	4.533	29.796	0.184	38.162	0.781	113.899	28.456	0	0	22.447	0	32.103
			107.699	14.669	1	0	8.292	0.372	0.235	4.521	29.958	0.184	38.32	0.782	113.923	28.478	0	0	22.295	0	32.39
			108.699	13.602	1	0	8.31	0.375	0.235	4.512	30.127	0.184	38.48	0.783	113.983	28.499	0	0	22.164	0	32.679
			109.699	13.602	1	0	8.16	0.372	0.223	4.288	31.08	0.175	39.59	0.785	114.204	28.399	0	0	21.952	0	33.955
			110.699	12.935	1	0	8.065	0.368	0.216	4.151	31.689	0.17	40.248	0.787	114.309	28.315	0	0	21.891	0	34.62
			111.699	13.269	1	0	7.96	0.365	0.208	4.006	32.352	0.164	40.966	0.79	114.415	28.231	0	0	21.799	0	35.329
			112.699	13.269	1	0	8.096	0.37	0.213	4.088	32.326	0.168	40.885	0.791	114.266	28.351	0	0	21.862	0	35.479
			113.699	17.802	1	0	8.201	0.375	0.216	4.153	32.304	0.171	40.799	0.792	114.11	28.492	0	0	21.866	0	35.648
			114.699	15.536	1	0	8.295	0.38	0.219	4.213	32.281	0.174	40.712	0.793	113.954	28.634	0	0	21.838	0	35.811
			115.699	15.536	1	0	8.292	0.379	0.219	4.208	32.297	0.174	40.688	0.794	113.995	28.641	0	0	21.858	0	35.787
			116.699	15.536	1	0	8.253	0.38	0.218	4.195	32.261	0.173	40.6	0.795	113.983	28.682	0	0	21.711	0	35.748
			117.699	15.536	1	0	8.253	0.38	0.218	4.195	32.261	0.173	40.6	0.795	113.983	28.682	0	0	21.711	0	35.748
			118.699	23.27	1	0	8.27	0.383	0.219	4.208	32.269	0.174	40.568	0.795	113.923	28.751	0	0	21.573	0	35.851
			119.699	23.27	1	0	8.324	0.387	0.221	4.248	32.236	0.176	40.467	0.797	113.839	28.866	0	0	21.494	0	35.946
			120.699	12.402	1	0	8.324	0.387	0.221	4.248	32.236	0.176	40.467	0.797	113.839	28.866	0	0	21.494	0	35.946
			121.699	10.668	1	0	8.351	0.388	0.222	4.273	32.16	0.177	40.327	0.797	113.787	28.931	0	0	21.518	0	35.878
			122.699	14.602	1	0	8.352	0.389	0.223	4.288	32.066	0.178	40.159	0.798	113.791	28.996	0	0	21.477	0	35.773
			123.699	15.335	1	0	8.305	0.391	0.222	4.274	32.017	0.178	40.041	0.8	113.854	29.041	0	0	21.244	0	35.718
			124.699	15.335	1	0	8.254	0.393	0.222	4.261	31.943	0.177	39.888	0.801	113.854	29.087	0	0	21.003	0	35.616
			125.699	16.069	1	0	8.203	0.395	0.221	4.248	31.871	0.177	39.738	0.802	113.854	29.133	0	0	20.768	0	35.518
			126.699	15.335	1	0	8.262	0.402	0.223	4.282	31.938	0.179	39.766	0.803	113.921	29.157	0	0	20.553	0	35.666
			127.699	15.335	1	0	8.357	0.409	0.225	4.335	31.994	0.181	39.775	0.804	113.988	29.181	0	0	20.432	0	35.788
			128.699	14.002	1	0	8.525	0.418	0.234	4.492	31.608	0.189	39.089	0.809	114.002	29.293	0	0	20.392	0	35.159
			129.699	13.402	1	0	8.634	0.42	0.24	4.617	31.17	0.195	38.419	0.811	113.95	29.382	0	0	20.553	0	34.415
			130.699	13.402	1	0	8.745	0.422	0.247	4.742	30.76	0.201	37.797	0.814	113.897	29.471	0	0	20.717	0	33.708
			131.699	13.269	1	0	8.589	0.424	0.245	4.711	30.434	0.2	37.289	0.816	113.844	29.559	0	0	20.252	0	33.14
			132.699	13.935	1	0	8.354	0.421	0.243	4.664	29.864	0.199	36.385	0.821	113.93	29.538	0	0	19.847	0	31.748
			133.699	13.935	1	0	8.19	0.402	0.242	4.66	29.092	0.2	35.237	0.826	114.077	29.42	0	0	20.362	0	29.625
			134.699	13.669	1	0	8.017	0.384	0.242	4.656	28.275	0.201	34.051	0.83	114.223	29.303	0	0	20.903	0	27.315
			135.699	13.735	1	0	8.22	0.396	0.252	4.855	27.958	0.21	33.666	0.83	114.036	29.464	0	0	20.736	0	27.021
			136.699	13.735	1	0	8.44	0.409	0.263	5.056	27.707	0.218	33.362	0.831	113.868	29.624	0	0	20.622	0	26.847
			137.699	13.202	1	0	8.607	0.418	0.271	5.22	27.466	0.226	33.051	0.831	113.7	29.768	0	0	20.572	0	26.59
			138.699	12.268	1	0	8.64	0.42	0.274	5.262	27.373	0.228	32.91	0.832	113.561	29.883	0	0	20.547	0	26.543
			139.699	12.268	1	0	8.636	0.423	0.275	5.28	27.284	0.229	32.771	0.833	113.422	29.998	0	0	20.435	0	26.497
			140.699	16.469	1	0	8.627	0.425	0.275	5.292	27.22	0.229	32.665	0.833	113.331	30.097	0	0	20.309	0	26.482
			141.699	18.803	1	0	8.637	0.427	0.275	5.297	27.245	0.23	32.674	0.834	113.393	30.106	0	0	20.23	0	26.528
			142.699	18.803	1	0	8.647	0.429	0.276	5.302	27.269	0.23	32.683	0.834	113.456	30.116	0	0	20.152	0	26.572
			143.699	28.537	1	0	8.656	0.43	0.274	5.279	27.424	0.229	32.871	0.834	113.546	30.082	0	0	20.146	0	26.862
			144.699	28.537	1	0	8.551	0.432	0.273	5.249	27.266	0.228	32.666	0.835	113.614	30.07	0	0	19.789	0	26.479
			145.699	28.537	1	0	8.46	0.435	0.272	5.226	27.122	0.227	32.481	0.835	113.681	30.059	0	0	19.469	0	26.126
			146.699	12.335	1	0	8.391	0.442	0.273	5.257	26.81	0.228	32.08	0.836	113.426	30.242	0	0	18.967	0	25.718
			147.699	10.668	1	0	8.341	0.449	0.275	5.289	26.546	0.23	31.734	0.837	113.221	30.393	0	0	18.579	0	25.339
			148.699	22.87	1	0	8.393	0.456	0.279	5.368	26.37	0.234	31.49	0.837	113.017	30.544	0	0	18.424	0	25.146
			149.699	22.87	1	0	8.413	0.457	0.282	5.413	26.226	0.236	31.3	0.838	113.031	30.548	0	0	18.408	0	24.779
			150.699	33.071	1	0	8.424	0.46	0.286	5.505	25.847	0.239	30.921	0.836	112.781	30.668	0	0	18.32	0	24.229
			151.699	31.604	1	0	8.477	0.463	0.293	5.636	25.424	0.244	30.499	0.834	112.532	30.787	0	0	18.325	0	23.575
			152.699	31.604	1	0	8.507	0.459	0.295	5.674	25.316	0.245	30.468	0.831	112.393	30.785	0	0	18.519	0	23.496
			153.699	19.669	1	0	8.546	0.456	0.297	5.704	25.271	0.246	30.515	0.828	112.206	30.819	0	0	18.75	0	23.643
			154.699	17.269	1	0	8.606	0.452	0.299	5.742	25.251	0.246	30.592	0.825	112.019	30.852	0	0	19.032	0	23.852
			155.699	17.269	1	0	8.661	0.454	0.302	5.814	25.115	0.249	30.548	0.822	111.721	30.967	0	0	19.064	0	23.972
			156.699	15.869	1	0	8.643	0.45	0.305	5.86	24.837	0.25	30.332	0.819	111.417	31.058	0	0	19.208	0	23.665
			157.699	15.869	1	0	8.584	0.446	0.306	5.883	24.535	0.249	30.086	0.816	111.112	31.15	0	0	19.259	0	23.291
			158.699	15.869	1	0	8.544	0.441	0.307	5.897	24.323	0.249	29.968	0.812	110.868	31.217	0	0	19.369	0	23.143
			159.699	10.868	1	0	8.453	0.44	0.302	5.81	24.414	0.244	30.226	0.808	110.728	31.217	0	0	19.221	0	23.686
			160.699	10.868	1	0	8.424	0.441	0.3	5.777	24.479	0.241	30.478	0.803	110.534	31.231	0	0	19.115	0	24.24
			161.699	16.736	1	0	8.393	0.442	0.299	5.741	24.549	0.238	30.737	0.799	110.34	31.246	0	0	19.005	0	24.8
			162.699	16.736	1	0	8.605	0.443	0.305	5.861	24.663	0.242	31.03	0.795	110.146	31.26	0	0	19.445	0	25.419
			163.699	22.47	1	0	8.923	0.449	0.312	5.994	25.058	0.246	31.707	0.79	109.915	31.361	0	0	19.864	0	26.941
			164.7	23.137	1	0	9.051	0.462	0.312	5.99	25.537	0.242	32.899	0.776	109.493	31.562	0	0	19.571	0	29.527
			165.7	27.404	1	0	8.894	0.457	0.305	5.858	25.623	0.235	33.17	0.772	109.438	31.529	0	0	19.456	0	29.923
			166.7	17.736	1	0	8.783	0.452	0.299	5.758	25.695	0.23	33.423	0.769	109.364	31.495	0	0	19.436	0	30.279
			167.7	16.269	1	0	8.671	0.447	0.294	5.659	25.771	0.225	33.689	0.765	109.29	31.461	0	0	19.417	0	30.646
			168.7	16.269	1	0	8.629	0.445	0.293	5.631	25.762	0.223	33.776	0.763	109.251	31.409	0	0	19.383	0	30.701
			169.7	19.736	1	0	8.613	0.444	0.292	5.621	25.75	0.222	33.849	0.761	109.203	31.356	0	0	19.408	0	30.733
			170.7	21.203	1	0	8.596	0.442	0.292	5.61	25.736	0.221	33.923	0.759	109.155	31.303	0	0	19.433	0	30.765
			171.7	21.203	1	0	8.575	0.44	0.292	5.619	25.614	0.221	33.836	0.757	108.935	31.361	0	0	19.478	0	30.696
			172.7	20.336	1	0	8.529	0.438	0.292	5.614	25.483	0.221	33.738	0.755	108.724	31.418	0	0	19.466	0	30.608
			173.7	19.469	1	0	8.484	0.436	0.292	5.609	25.351	0.22	33.64	0.754	108.513	31.476	0	0	19.455	0	30.518
			174.7	25.07	1	0	8.583	0.437	0.294	5.658	25.432	0.221	33.789	0.753	108.285	31.538	0	0	19.636	0	30.87
			175.7	24.803	1	0	8.684	0.438	0.297	5.708	25.518	0.223	33.943	0.752	108.057	31.6	0	0	19.82	0	31.228
			176.7	24.803	1	0	8.759	0.434	0.296	5.696	25.753	0.222	34.356	0.75	108.162	31.461	0	0	20.202	0	31.658
			177.7	24.537	1	0	8.838	0.429	0.296	5.685	25.997	0.221	34.783	0.747	108.268	31.322	0	0	20.599	0	32.095
			178.7	22.67	1	0	8.808	0.425	0.293	5.63	26.125	0.218	35.097	0.744	108.414	31.164	0	0	20.722	0	32.318
			179.7	22.67	1	0	8.803	0.427	0.292	5.607	26.236	0.217	35.202	0.745	108.487	31.138	0	0	20.601	0	32.459
			180.7	19.269	1	0	8.826	0.424	0.287	5.519	26.692	0.214	35.829	0.745	108.772	30.929	0	0	20.817	0	33.075
			181.7	21.27	1	0	8.8	0.421	0.28	5.392	27.207	0.209	36.551	0.744	109.058	30.72	0	0	20.917	0	33.799
			182.7	21.27	1	0	8.809	0.423	0.279	5.363	27.408	0.208	36.753	0.746	109.236	30.63	0	0	20.814	0	33.979
			183.7	16.736	1	0	8.834	0.426	0.278	5.347	27.59	0.208	36.929	0.747	109.415	30.539	0	0	20.749	0	34.121
			184.7	16.202	1	0	8.909	0.44	0.28	5.382	27.781	0.21	37.088	0.749	109.455	30.59	0	0	20.267	0	34.538
			185.7	16.202	1	0	9.02	0.448	0.281	5.397	28.12	0.211	37.431	0.751	109.601	30.563	0	0	20.139	0	35.045
			186.7	16.802	1	0	9.108	0.456	0.281	5.399	28.459	0.212	37.762	0.754	109.752	30.535	0	0	19.966	0	35.528
			187.7	15.335	1	0	9.194	0.464	0.281	5.401	28.792	0.212	38.083	0.756	109.902	30.507	0	0	19.796	0	35.989
			188.7	15.335	1	0	9.119	0.464	0.277	5.334	28.905	0.211	38.087	0.759	110.081	30.43	0	0	19.663	0	35.878
			189.7	16.002	1	0	9.042	0.463	0.274	5.271	28.999	0.209	38.073	0.762	110.255	30.354	0	0	19.525	0	35.741
			190.7	16.002	1	0	8.905	0.46	0.268	5.156	29.174	0.205	38.153	0.765	110.483	30.263	0	0	19.349	0	35.697
			191.7	15.536	1	0	8.78	0.456	0.262	5.041	29.386	0.201	38.299	0.767	110.726	30.149	0	0	19.237	0	35.699
			192.7	15.536	1	0	8.64	0.453	0.256	4.919	29.598	0.197	38.434	0.77	110.97	30.036	0	0	19.09	0	35.685
			193.7	16.736	1	0	8.494	0.448	0.25	4.8	29.779	0.193	38.573	0.772	111.114	29.945	0	0	18.945	0	35.705
			194.7	17.069	1	0	8.471	0.45	0.248	4.774	29.875	0.192	38.589	0.774	111.163	29.94	0	0	18.826	0	35.733
			195.7	13.735	1	0	8.448	0.452	0.247	4.748	29.972	0.192	38.608	0.776	111.211	29.936	0	0	18.707	0	35.763
			196.7	13.735	1	0	8.459	0.453	0.247	4.752	30	0.192	38.582	0.778	111.279	29.915	0	0	18.687	0	35.707
			197.7	14.602	1	0	8.421	0.451	0.246	4.728	30.002	0.191	38.538	0.779	111.344	29.899	0	0	18.672	0	35.61
			198.7	14.602	1	0	8.396	0.449	0.245	4.712	29.993	0.191	38.478	0.779	111.409	29.882	0	0	18.685	0	35.491
			199.7	19.936	1	0	8.418	0.447	0.246	4.731	29.936	0.192	38.395	0.78	111.548	29.82	0	0	18.816	0	35.27
			200.7	21.403	1	0	8.449	0.445	0.247	4.754	29.878	0.193	38.311	0.78	111.697	29.757	0	0	18.967	0	35.047
			201.7	21.403	1	0	8.489	0.444	0.249	4.787	29.797	0.194	38.203	0.78	111.834	29.694	0	0	19.141	0	34.789
			202.7	21.403	1	0	8.513	0.445	0.251	4.82	29.689	0.196	38.054	0.78	111.817	29.722	0	0	19.136	0	34.636
			203.7	13.202	1	0	8.762	0.448	0.287	5.511	26.752	0.221	34.616	0.773	111.738	29.739	0	0	19.573	0	29.436
			204.7	12.668	1	0	8.943	0.45	0.302	5.8	25.963	0.232	33.73	0.77	111.673	29.755	0	0	19.854	0	27.953
			205.7	12.668	1	0	8.906	0.442	0.297	5.717	26.163	0.229	33.994	0.77	112.047	29.49	0	0	20.149	0	27.922
			206.7	12.468	1	0	8.907	0.434	0.294	5.648	26.41	0.226	34.317	0.77	112.414	29.226	0	0	20.54	0	27.982
			207.7	11.735	1	0	9.177	0.438	0.31	5.962	25.811	0.239	33.505	0.77	112.423	29.233	0	0	20.971	0	26.581
			208.7	11.735	1	0	9.465	0.442	0.327	6.293	25.255	0.252	32.751	0.771	112.439	29.24	0	0	21.438	0	25.214
			209.7	19.869	1	0	9.545	0.439	0.328	6.308	25.388	0.253	32.876	0.772	112.683	29.105	0	0	21.739	0	25.198
			210.7	19.869	1	0	9.581	0.437	0.33	6.354	25.285	0.255	32.748	0.772	112.75	29.063	0	0	21.913	0	24.871
			211.7	19.669	1	0	9.825	0.44	0.343	6.601	24.976	0.265	32.309	0.773	112.924	29.026	0	0	22.354	0	23.963
			212.7	18.669	1	0	9.867	0.444	0.348	6.689	24.786	0.269	32.066	0.773	112.863	29.099	0	0	22.245	0	23.634
			213.7	19.603	1	0	9.813	0.434	0.339	6.528	25.173	0.263	32.545	0.773	113.491	28.669	0	0	22.636	0	23.735
			214.7	18.736	1	0	9.839	0.437	0.343	6.606	24.977	0.266	32.294	0.773	113.448	28.73	0	0	22.496	0	23.371
			215.7	18.736	1	0	9.728	0.423	0.338	6.491	25.002	0.261	32.333	0.773	113.885	28.398	0	0	23.021	0	22.767
			216.7	19.736	1	0	9.663	0.411	0.334	6.425	24.982	0.258	32.291	0.774	114.137	28.23	0	0	23.497	0	22.318
			217.7	20.336	1	0	9.568	0.4	0.33	6.347	24.929	0.255	32.209	0.774	114.389	28.063	0	0	23.926	0	21.783
			218.7	89.546	1	0	9.469	0.389	0.326	6.269	24.862	0.252	32.107	0.774	114.641	27.895	0	0	24.37	0	21.203
			219.7	46.473	1	0	9.559	0.395	0.328	6.307	25.011	0.254	32.247	0.776	114.653	27.964	0	0	24.213	0	21.647
			220.7	7.068	1	0	9.667	0.401	0.33	6.351	25.184	0.257	32.414	0.777	114.665	28.034	0	0	24.106	0	22.14
			221.7	8.601	1	0	9.798	0.407	0.333	6.403	25.382	0.259	32.605	0.778	114.677	28.103	0	0	24.059	0	22.675
			222.7	49.274	1	0	9.915	0.414	0.336	6.457	25.541	0.262	32.736	0.78	114.672	28.197	0	0	23.922	0	23.138
			223.7	51.14	1	0	9.879	0.414	0.335	6.446	25.488	0.262	32.638	0.781	114.662	28.281	0	0	23.842	0	23.107
			224.7	18.269	1	0	9.908	0.414	0.336	6.453	25.537	0.262	32.666	0.782	114.653	28.365	0	0	23.918	0	23.32
			225.701	21.07	1	0	9.702	0.401	0.328	6.308	25.447	0.257	32.514	0.783	114.789	28.343	0	0	24.192	0	22.923
			226.7	41.272	1	0	9.702	0.401	0.328	6.308	25.447	0.257	32.514	0.783	114.789	28.343	0	0	24.192	0	22.923
			227.701	10.268	1	0	9.563	0.39	0.322	6.187	25.453	0.252	32.496	0.783	114.888	28.305	0	0	24.534	0	22.759
			228.7	10.268	1	0	9.563	0.39	0.322	6.187	25.453	0.252	32.496	0.783	114.888	28.305	0	0	24.534	0	22.759
			229.701	8.001	1	0	9.443	0.389	0.319	6.14	25.321	0.25	32.34	0.783	114.698	28.41	0	0	24.262	0	22.651
			230.701	14.602	1	0	9.349	0.391	0.318	6.109	25.21	0.249	32.204	0.783	114.533	28.511	0	0	23.931	0	22.582
			231.701	13.269	1	0	9.4	0.395	0.32	6.159	25.194	0.251	32.194	0.783	114.348	28.638	0	0	23.775	0	22.823
			232.701	13.269	1	0	9.481	0.397	0.323	6.202	25.254	0.252	32.283	0.782	114.341	28.65	0	0	23.855	0	23.032
			233.701	17.202	1	0	9.288	0.398	0.29	5.58	27.505	0.229	34.826	0.79	114.389	28.674	0	0	23.336	0	27.668
			234.701	17.202	1	0	9.035	0.393	0.274	5.271	28.27	0.218	35.577	0.795	114.478	28.655	0	0	22.983	0	28.826
			235.701	18.069	1	0	9	0.397	0.277	5.328	27.897	0.22	35.112	0.795	114.13	28.921	0	0	22.69	0	28.55
			236.701	18.069	1	0	8.922	0.4	0.279	5.37	27.478	0.222	34.587	0.794	113.789	29.187	0	0	22.298	0	28.157
			237.701	10.668	1	0	8.6	0.393	0.262	5.033	28.177	0.208	35.456	0.795	113.725	29.219	0	0	21.89	0	29.566
			238.701	12.402	1	0	8.294	0.386	0.243	4.682	29.118	0.194	36.623	0.795	113.653	29.25	0	0	21.507	0	31.334
			239.701	12.402	1	0	8.236	0.384	0.244	4.686	28.867	0.193	36.481	0.791	113.408	29.379	0	0	21.455	0	31.308
			240.701	12.268	1	0	8.252	0.383	0.245	4.709	28.775	0.193	36.49	0.789	113.326	29.402	0	0	21.532	0	31.349
			241.701	12.868	1	0	7.984	0.38	0.231	4.443	29.467	0.181	37.573	0.784	112.966	29.576	0	0	21.008	0	33.133
			242.701	12.868	1	0	7.984	0.38	0.231	4.443	29.467	0.181	37.573	0.784	112.966	29.576	0	0	21.008	0	33.133
			243.701	17.936	1	0	8.02	0.396	0.239	4.589	28.857	0.186	36.961	0.781	111.945	30.277	0	0	20.247	0	33.494
			244.701	15.536	1	0	8.02	0.396	0.239	4.589	28.857	0.186	36.961	0.781	111.945	30.277	0	0	20.247	0	33.494
			245.701	15.536	1	0	8.077	0.404	0.243	4.682	28.575	0.19	36.674	0.779	111.434	30.627	0	0	19.983	0	33.685
			246.701	24.87	1	0	8.087	0.409	0.246	4.732	28.364	0.191	36.473	0.778	111.195	30.762	0	0	19.777	0	33.64
			247.701	24.87	1	0	8.089	0.414	0.248	4.777	28.153	0.193	36.262	0.776	110.956	30.897	0	0	19.555	0	33.575
			248.701	24.87	1	0	8.091	0.418	0.251	4.823	27.946	0.194	36.052	0.775	110.717	31.031	0	0	19.339	0	33.508
			249.701	14.269	1	0	8.084	0.417	0.252	4.84	27.812	0.195	35.955	0.774	110.615	31.052	0	0	19.371	0	33.387
			250.701	13.002	1	0	8.078	0.416	0.253	4.857	27.679	0.195	35.858	0.772	110.513	31.073	0	0	19.403	0	33.265
			251.701	13.002	1	0	8.067	0.415	0.253	4.873	27.539	0.195	35.76	0.77	110.411	31.094	0	0	19.424	0	33.139
			252.701	14.202	1	0	8.056	0.414	0.254	4.89	27.4	0.195	35.661	0.768	110.309	31.115	0	0	19.446	0	33.013
			253.701	14.669	1	0	8.123	0.417	0.257	4.934	27.408	0.197	35.686	0.768	110.271	31.115	0	0	19.47	0	33.077
			254.701	18.669	1	0	8.148	0.42	0.258	4.963	27.365	0.198	35.649	0.768	110.234	31.115	0	0	19.394	0	33.047
			255.701	18.669	1	0	8.127	0.423	0.259	4.971	27.276	0.198	35.555	0.767	110.197	31.115	0	0	19.21	0	32.93
			256.701	16.869	1	0	8.108	0.427	0.259	4.981	27.194	0.199	35.431	0.767	110.2	31.126	0	0	18.993	0	32.791
			257.701	16.869	1	0	8.061	0.428	0.259	4.973	27.098	0.199	35.292	0.768	110.144	31.164	0	0	18.822	0	32.644
			258.701	18.269	1	0	8.016	0.43	0.258	4.964	27.006	0.198	35.155	0.768	110.088	31.201	0	0	18.653	0	32.5
			259.701	18.003	1	0	7.929	0.429	0.255	4.907	27.016	0.196	35.125	0.769	110.104	31.212	0	0	18.483	0	32.465
			260.701	18.003	1	0	7.876	0.428	0.253	4.872	27.023	0.195	35.086	0.77	110.121	31.224	0	0	18.393	0	32.416
			261.701	19.936	1	0	7.855	0.432	0.253	4.858	27.066	0.195	35.092	0.771	110.128	31.256	0	0	18.166	0	32.507
			262.701	18.136	1	0	7.729	0.433	0.247	4.757	27.209	0.191	35.225	0.772	110.165	31.263	0	0	17.834	0	32.731
			263.701	18.136	1	0	7.608	0.434	0.242	4.656	27.374	0.187	35.385	0.774	110.202	31.27	0	0	17.514	0	32.994
			264.701	19.069	1	0	7.464	0.435	0.236	4.543	27.528	0.183	35.527	0.775	110.239	31.277	0	0	17.143	0	33.228
			265.701	19.069	1	0	7.437	0.442	0.236	4.53	27.57	0.183	35.543	0.776	110.223	31.326	0	0	16.837	0	33.374
			266.701	19.803	1	0	7.418	0.446	0.235	4.525	27.574	0.183	35.522	0.776	110.204	31.37	0	0	16.616	0	33.442
			267.701	19.803	1	0	7.45	0.451	0.236	4.542	27.628	0.184	35.558	0.777	110.181	31.414	0	0	16.512	0	33.597
			268.701	15.469	1	0	7.458	0.454	0.237	4.548	27.642	0.184	35.513	0.778	110.248	31.414	0	0	16.427	0	33.547
			269.701	15.469	1	0	7.446	0.455	0.237	4.551	27.586	0.184	35.397	0.779	110.265	31.438	0	0	16.369	0	33.411
			270.701	13.335	1	0	7.398	0.456	0.235	4.517	27.629	0.184	35.328	0.782	110.181	31.526	0	0	16.211	0	33.446
			271.701	13.335	1	0	7.351	0.458	0.233	4.483	27.676	0.183	35.263	0.785	110.097	31.614	0	0	16.056	0	33.487
			272.701	11.935	1	0	7.289	0.459	0.231	4.448	27.671	0.182	35.146	0.787	110.019	31.702	0	0	15.868	0	33.447
			273.701	11.935	1	0	7.273	0.463	0.231	4.434	27.725	0.182	35.105	0.79	109.99	31.756	0	0	15.726	0	33.484
			274.701	11.802	1	0	7.151	0.461	0.227	4.366	27.672	0.18	34.959	0.792	109.979	31.802	0	0	15.512	0	33.315
			275.701	11.802	1	0	7.079	0.461	0.225	4.322	27.676	0.178	34.886	0.793	110.018	31.814	0	0	15.35	0	33.219
			276.701	14.002	1	0	7.042	0.461	0.223	4.293	27.711	0.178	34.838	0.795	110.095	31.802	0	0	15.283	0	33.124
			277.701	14.002	1	0	6.953	0.461	0.22	4.229	27.776	0.175	34.877	0.796	110.04	31.874	0	0	15.085	0	33.292
			278.701	14.002	1	0	6.863	0.461	0.217	4.173	27.785	0.173	34.852	0.797	109.985	31.946	0	0	14.886	0	33.361
			279.701	12.802	1	0	6.776	0.461	0.214	4.117	27.804	0.171	34.839	0.798	109.93	32.018	0	0	14.692	0	33.447
			280.701	12.802	1	0	6.732	0.464	0.213	4.1	27.764	0.17	34.785	0.798	109.834	32.075	0	0	14.513	0	33.464
			281.701	12.468	1	0	6.689	0.467	0.212	4.083	27.727	0.169	34.735	0.798	109.738	32.133	0	0	14.337	0	33.488
			282.701	14.869	1	0	6.641	0.469	0.211	4.058	27.712	0.168	34.715	0.798	109.642	32.19	0	0	14.151	0	33.558
			283.701	14.869	1	0	6.595	0.472	0.21	4.035	27.702	0.168	34.697	0.798	109.546	32.248	0	0	13.974	0	33.631
			284.701	15.002	1	0	6.595	0.478	0.211	4.054	27.621	0.168	34.61	0.798	109.388	32.337	0	0	13.802	0	33.66
			285.701	15.002	1	0	6.595	0.484	0.212	4.072	27.54	0.169	34.522	0.798	109.23	32.425	0	0	13.634	0	33.685
			286.701	15.002	1	0	6.613	0.49	0.213	4.104	27.448	0.17	34.415	0.798	109.071	32.514	0	0	13.493	0	33.68
			287.701	13.068	1	0	6.63	0.496	0.215	4.135	27.356	0.171	34.307	0.797	108.913	32.603	0	0	13.356	0	33.671
			288.702	13.068	1	0	6.722	0.514	0.221	4.243	27.148	0.176	34.071	0.797	108.716	32.728	0	0	13.077	0	33.559
			289.701	13.269	1	0	6.722	0.514	0.221	4.243	27.148	0.176	34.071	0.797	108.716	32.728	0	0	13.077	0	33.559
			290.701	13.269	1	0	6.743	0.519	0.223	4.279	27.028	0.177	33.943	0.796	108.623	32.788	0	0	12.999	0	33.458
			291.702	13.269	1	0	6.877	0.523	0.231	4.444	26.573	0.184	33.412	0.795	108.383	32.886	0	0	13.151	0	32.736
			292.702	12.335	1	0	6.881	0.516	0.233	4.476	26.358	0.185	33.194	0.794	108.405	32.831	0	0	13.333	0	32.255
			293.702	12.335	1	0	6.91	0.508	0.235	4.513	26.199	0.186	32.977	0.794	108.58	32.658	0	0	13.609	0	31.584
			294.702	17.269	1	0	6.963	0.499	0.237	4.563	26.052	0.189	32.779	0.795	108.755	32.485	0	0	13.941	0	30.936
			295.702	17.269	1	0	7.018	0.491	0.24	4.614	25.915	0.191	32.594	0.795	108.93	32.313	0	0	14.29	0	30.303
			296.702	17.269	1	0	7.087	0.484	0.243	4.668	25.822	0.193	32.453	0.796	109.107	32.145	0	0	14.631	0	29.757
			297.702	17.402	1	0	7.114	0.478	0.244	4.699	25.705	0.195	32.285	0.796	109.29	31.977	0	0	14.893	0	29.156
			298.702	17.402	1	0	7.064	0.477	0.244	4.694	25.54	0.194	32.12	0.795	109.34	31.922	0	0	14.822	0	28.758
			299.702	17.402	1	0	7.021	0.478	0.244	4.685	25.441	0.194	32.017	0.795	109.443	31.843	0	0	14.701	0	28.443
			300.702	16.602	1	0	6.978	0.478	0.243	4.675	25.343	0.193	31.916	0.794	109.546	31.764	0	0	14.582	0	28.129
			301.702	16.602	1	0	6.96	0.477	0.243	4.672	25.282	0.193	31.893	0.793	109.637	31.67	0	0	14.604	0	27.924
			302.702	17.536	1	0	6.973	0.475	0.244	4.688	25.229	0.193	31.88	0.791	109.724	31.576	0	0	14.69	0	27.738
			303.702	17.536	1	0	6.907	0.471	0.242	4.647	25.183	0.191	31.866	0.79	109.765	31.526	0	0	14.672	0	27.611
			304.702	15.602	1	0	6.9	0.469	0.242	4.662	25.06	0.191	31.747	0.789	109.88	31.399	0	0	14.725	0	27.164
			305.702	21.47	1	0	6.861	0.464	0.242	4.648	24.962	0.191	31.66	0.788	109.949	31.315	0	0	14.775	0	26.839
			306.702	21.47	1	0	6.825	0.463	0.24	4.621	24.969	0.189	31.718	0.787	109.884	31.326	0	0	14.746	0	26.963
			307.702	17.269	1	0	6.83	0.461	0.241	4.628	24.929	0.189	31.713	0.786	109.851	31.298	0	0	14.818	0	26.898
			308.702	17.869	1	0	6.853	0.459	0.242	4.645	24.914	0.19	31.74	0.785	109.819	31.27	0	0	14.933	0	26.895
			309.702	18.069	1	0	6.913	0.459	0.244	4.689	24.895	0.191	31.767	0.784	109.747	31.268	0	0	15.067	0	26.943
			310.702	18.069	1	0	6.913	0.454	0.244	4.687	24.868	0.191	31.795	0.782	109.724	31.236	0	0	15.216	0	26.922
			311.702	18.069	1	0	6.918	0.45	0.244	4.689	24.838	0.19	31.823	0.781	109.701	31.203	0	0	15.382	0	26.901
			312.702	18.069	1	0	6.923	0.445	0.244	4.692	24.809	0.19	31.85	0.779	109.677	31.171	0	0	15.552	0	26.877
			313.702	14.402	1	0	6.901	0.438	0.242	4.659	24.838	0.188	31.939	0.778	109.684	31.099	0	0	15.766	0	26.888
			314.702	14.002	1	0	6.877	0.43	0.241	4.627	24.863	0.187	32.024	0.776	109.691	31.027	0	0	15.986	0	26.889
			315.702	14.002	1	0	6.828	0.423	0.238	4.581	24.869	0.185	32.081	0.775	109.698	30.955	0	0	16.152	0	26.834
			316.702	14.735	1	0	6.789	0.415	0.236	4.542	24.867	0.183	32.136	0.774	109.705	30.883	0	0	16.366	0	26.77
			317.702	14.735	1	0	6.749	0.407	0.234	4.502	24.86	0.181	32.185	0.772	109.712	30.811	0	0	16.585	0	26.691
			318.702	11.802	1	0	6.703	0.403	0.233	4.472	24.816	0.179	32.199	0.771	109.696	30.764	0	0	16.652	0	26.61
			319.702	11.802	1	0	6.686	0.398	0.232	4.457	24.79	0.178	32.245	0.769	109.68	30.718	0	0	16.793	0	26.587
			320.702	11.802	1	0	6.701	0.398	0.232	4.46	24.823	0.178	32.356	0.767	109.659	30.674	0	0	16.845	0	26.716
			321.702	13.202	1	0	6.635	0.395	0.229	4.402	24.875	0.175	32.495	0.766	109.724	30.602	0	0	16.803	0	26.829
			322.702	14.069	1	0	6.569	0.392	0.226	4.344	24.93	0.173	32.64	0.764	109.789	30.53	0	0	16.76	0	26.951
			323.702	14.069	1	0	6.562	0.395	0.225	4.32	25.072	0.171	32.857	0.763	109.721	30.549	0	0	16.599	0	27.396
			324.702	17.069	1	0	6.527	0.4	0.223	4.291	25.158	0.17	33.077	0.761	109.506	30.681	0	0	16.314	0	28.036
			325.702	17.069	1	0	6.521	0.406	0.223	4.285	25.23	0.169	33.294	0.758	109.271	30.832	0	0	16.068	0	28.699
			326.702	17.536	1	0	6.537	0.412	0.224	4.3	25.262	0.169	33.458	0.755	109.027	30.983	0	0	15.884	0	29.265
			327.702	17.536	1	0	6.552	0.416	0.224	4.311	25.296	0.169	33.589	0.753	108.828	31.106	0	0	15.732	0	29.717
			328.702	13.935	1	0	6.566	0.421	0.225	4.323	25.327	0.169	33.717	0.751	108.628	31.229	0	0	15.583	0	30.16
			329.702	13.935	1	0	6.648	0.421	0.227	4.368	25.37	0.171	33.772	0.751	108.559	31.243	0	0	15.796	0	30.27
			330.702	12.402	1	0	6.722	0.419	0.229	4.4	25.453	0.172	33.893	0.751	108.531	31.245	0	0	16.044	0	30.462
			331.702	12.402	1	0	6.801	0.417	0.231	4.434	25.538	0.173	34.015	0.751	108.51	31.247	0	0	16.308	0	30.651
			332.702	12.402	1	0	6.856	0.418	0.232	4.461	25.596	0.174	34.067	0.751	108.501	31.263	0	0	16.408	0	30.768
			333.702	14.269	1	0	6.92	0.419	0.234	4.491	25.675	0.176	34.151	0.752	108.482	31.28	0	0	16.503	0	30.942
			334.702	15.936	1	0	7.036	0.421	0.236	4.547	25.798	0.178	34.294	0.752	108.463	31.296	0	0	16.72	0	31.212
			335.702	15.936	1	0	7.118	0.423	0.238	4.585	25.9	0.179	34.423	0.752	108.378	31.339	0	0	16.822	0	31.502
			336.702	15.202	1	0	7.282	0.424	0.243	4.664	26.061	0.183	34.566	0.754	108.454	31.333	0	0	17.163	0	31.731
			337.702	15.202	1	0	7.342	0.424	0.244	4.693	26.118	0.184	34.627	0.754	108.472	31.322	0	0	17.298	0	31.813
			338.702	14.735	1	0	7.414	0.424	0.246	4.724	26.194	0.186	34.665	0.756	108.585	31.289	0	0	17.472	0	31.822
			339.702	14.735	1	0	7.486	0.424	0.247	4.756	26.275	0.187	34.71	0.757	108.697	31.255	0	0	17.65	0	31.84
			340.702	17.402	1	0	7.512	0.422	0.247	4.751	26.377	0.187	34.782	0.758	108.856	31.19	0	0	17.785	0	31.843
			341.702	19.669	1	0	7.55	0.421	0.247	4.754	26.476	0.188	34.85	0.76	109.014	31.126	0	0	17.951	0	31.837
			342.702	19.336	1	0	7.581	0.419	0.247	4.753	26.573	0.188	34.913	0.761	109.172	31.061	0	0	18.099	0	31.824
			343.702	19.336	1	0	7.636	0.418	0.248	4.766	26.683	0.189	34.952	0.763	109.405	30.982	0	0	18.273	0	31.758
			344.702	19.269	1	0	7.707	0.42	0.25	4.803	26.746	0.191	34.945	0.765	109.606	30.943	0	0	18.35	0	31.706
			345.702	17.336	1	0	7.778	0.422	0.252	4.839	26.809	0.193	34.942	0.767	109.808	30.905	0	0	18.427	0	31.659
			346.702	17.669	1	0	7.882	0.426	0.255	4.9	26.872	0.196	34.922	0.769	109.964	30.907	0	0	18.487	0	31.665
			347.702	17.669	1	0	7.987	0.431	0.258	4.961	26.937	0.199	34.907	0.772	110.119	30.91	0	0	18.548	0	31.676
			348.702	18.003	1	0	8.061	0.435	0.26	5.004	26.991	0.201	34.888	0.774	110.275	30.912	0	0	18.535	0	31.682
			349.702	17.802	1	0	8.132	0.436	0.261	5.029	27.098	0.203	34.93	0.776	110.455	30.888	0	0	18.671	0	31.716
			350.703	17.802	1	0	8.108	0.43	0.258	4.956	27.369	0.201	35.066	0.78	110.839	30.831	0	0	18.848	0	31.802
			351.702	18.403	1	0	8.108	0.43	0.258	4.956	27.369	0.201	35.066	0.78	110.839	30.831	0	0	18.848	0	31.802
			352.703	17.336	1	0	8.138	0.43	0.256	4.921	27.66	0.201	35.238	0.785	111.108	30.831	0	0	18.922	0	32.071
			353.703	17.336	1	0	8.157	0.43	0.255	4.909	27.795	0.201	35.293	0.788	111.211	30.85	0	0	18.954	0	32.188
			354.703	16.536	1	0	8.187	0.431	0.255	4.901	27.945	0.201	35.357	0.79	111.314	30.869	0	0	19.013	0	32.319
			355.703	17.402	1	0	8.179	0.43	0.253	4.868	28.1	0.201	35.406	0.794	111.436	30.869	0	0	19.026	0	32.389
			356.703	17.402	1	0	8.132	0.429	0.25	4.813	28.249	0.199	35.449	0.797	111.594	30.862	0	0	18.973	0	32.435
			357.703	18.936	1	0	8.076	0.428	0.247	4.757	28.377	0.198	35.5	0.799	111.707	30.883	0	0	18.856	0	32.542
			358.703	17.736	1	0	8.019	0.428	0.244	4.701	28.511	0.196	35.555	0.802	111.82	30.905	0	0	18.741	0	32.655
			359.703	17.736	1	0	7.965	0.428	0.242	4.646	28.65	0.194	35.612	0.804	111.93	30.926	0	0	18.631	0	32.772
			360.703	18.736	1	0	7.871	0.426	0.238	4.575	28.737	0.192	35.638	0.806	112.005	30.924	0	0	18.48	0	32.794
			361.703	18.736	1	0	7.791	0.424	0.234	4.506	28.863	0.189	35.705	0.808	112.072	30.922	0	0	18.36	0	32.88
			362.703	16.869	1	0	7.711	0.423	0.231	4.437	28.997	0.187	35.779	0.81	112.139	30.919	0	0	18.241	0	32.975
			363.703	16.869	1	0	7.708	0.424	0.231	4.435	29.003	0.187	35.726	0.812	112.103	30.96	0	0	18.197	0	32.963
			364.703	12.135	1	0	7.685	0.424	0.23	4.421	29.02	0.187	35.685	0.813	112.067	31.001	0	0	18.104	0	32.969
			365.703	12.135	1	0	7.687	0.424	0.23	4.429	28.972	0.187	35.653	0.813	111.98	31.024	0	0	18.109	0	32.955
			366.703	13.402	1	0	7.664	0.429	0.229	4.398	29.139	0.187	35.701	0.816	111.995	31.094	0	0	17.855	0	33.171
			367.703	13.402	1	0	7.697	0.433	0.23	4.42	29.151	0.188	35.706	0.816	111.938	31.131	0	0	17.795	0	33.26
			368.703	13.469	1	0	7.722	0.436	0.23	4.429	29.225	0.188	35.737	0.818	111.903	31.182	0	0	17.7	0	33.412
			369.703	13.935	1	0	7.7	0.435	0.229	4.404	29.298	0.188	35.766	0.819	111.908	31.198	0	0	17.682	0	33.473
			370.703	13.935	1	0	7.682	0.434	0.228	4.387	29.334	0.187	35.754	0.82	111.908	31.219	0	0	17.687	0	33.478
			371.703	13.935	1	0	7.651	0.433	0.227	4.361	29.376	0.186	35.748	0.822	111.903	31.24	0	0	17.66	0	33.489
			372.703	13.535	1	0	7.619	0.432	0.225	4.335	29.419	0.186	35.741	0.823	111.898	31.261	0	0	17.633	0	33.501
			373.703	13.535	1	0	7.534	0.429	0.222	4.27	29.5	0.183	35.817	0.824	111.887	31.259	0	0	17.575	0	33.584
			374.703	13.535	1	0	7.46	0.425	0.219	4.214	29.561	0.181	35.871	0.824	111.88	31.256	0	0	17.542	0	33.631
			375.703	9.935	1	0	7.386	0.422	0.216	4.158	29.624	0.178	35.928	0.825	111.873	31.254	0	0	17.509	0	33.682
			376.703	10.468	1	0	7.32	0.417	0.213	4.103	29.702	0.176	36.04	0.824	111.857	31.229	0	0	17.558	0	33.765
			377.703	10.468	1	0	7.27	0.412	0.211	4.056	29.781	0.174	36.157	0.824	111.84	31.203	0	0	17.644	0	33.853
			378.703	17.869	1	0	7.246	0.407	0.209	4.027	29.84	0.172	36.25	0.823	111.824	31.178	0	0	17.797	0	33.904
			379.703	16.269	1	0	7.271	0.404	0.21	4.043	29.781	0.173	36.242	0.822	111.769	31.161	0	0	18.015	0	33.834
			380.703	16.269	1	0	7.317	0.403	0.212	4.086	29.653	0.174	36.165	0.82	111.701	31.15	0	0	18.146	0	33.701
			381.703	17.602	1	0	7.364	0.403	0.215	4.129	29.53	0.176	36.092	0.818	111.634	31.138	0	0	18.279	0	33.574
			382.703	17.602	1	0	7.415	0.407	0.218	4.185	29.387	0.178	35.978	0.817	111.534	31.182	0	0	18.2	0	33.518
			383.703	18.336	1	0	7.466	0.412	0.221	4.242	29.246	0.18	35.865	0.815	111.434	31.226	0	0	18.123	0	33.459
			384.703	14.669	1	0	7.531	0.416	0.224	4.305	29.117	0.182	35.785	0.814	111.365	31.252	0	0	18.095	0	33.417
			385.703	14.669	1	0	7.586	0.42	0.227	4.363	28.983	0.184	35.704	0.812	111.295	31.277	0	0	18.043	0	33.372
			386.703	14.602	1	0	7.619	0.424	0.229	4.403	28.879	0.186	35.625	0.811	111.311	31.266	0	0	17.988	0	33.263
			387.703	14.602	1	0	7.655	0.427	0.231	4.442	28.794	0.187	35.557	0.81	111.302	31.261	0	0	17.921	0	33.184
			388.703	11.935	1	0	7.663	0.431	0.232	4.466	28.708	0.188	35.485	0.809	111.293	31.256	0	0	17.788	0	33.098
			389.703	11.735	1	0	7.67	0.434	0.233	4.489	28.621	0.189	35.413	0.808	111.283	31.252	0	0	17.658	0	33.009
			390.703	11.735	1	0	7.594	0.43	0.231	4.442	28.599	0.186	35.425	0.807	111.348	31.182	0	0	17.643	0	32.894
			391.703	12.802	1	0	7.629	0.429	0.231	4.451	28.658	0.187	35.501	0.807	111.395	31.147	0	0	17.779	0	32.945
			392.703	13.735	1	0	7.649	0.428	0.232	4.455	28.696	0.187	35.553	0.807	111.441	31.113	0	0	17.884	0	32.961
			393.703	13.735	1	0	7.726	0.431	0.236	4.539	28.478	0.19	35.336	0.806	111.33	31.164	0	0	17.928	0	32.733
			394.703	18.603	1	0	7.711	0.431	0.236	4.547	28.38	0.19	35.235	0.805	111.332	31.173	0	0	17.884	0	32.593
			395.703	16.736	1	0	7.709	0.431	0.236	4.542	28.406	0.19	35.253	0.806	111.398	31.154	0	0	17.872	0	32.594
			396.703	16.736	1	0	7.717	0.432	0.237	4.565	28.291	0.191	35.135	0.805	111.4	31.164	0	0	17.879	0	32.427
			397.703	19.469	1	0	7.649	0.426	0.236	4.534	28.173	0.19	35.032	0.804	111.318	31.185	0	0	17.976	0	32.251
			398.703	19.469	1	0	7.592	0.421	0.234	4.506	28.089	0.188	34.962	0.803	111.3	31.178	0	0	18.039	0	32.094
			399.703	20.203	1	0	7.544	0.417	0.233	4.48	28.036	0.187	34.927	0.803	111.335	31.142	0	0	18.083	0	31.956
			400.703	20.203	1	0	7.538	0.418	0.233	4.48	28.022	0.187	34.96	0.802	111.28	31.159	0	0	18.027	0	32.041
			401.703	18.203	1	0	7.532	0.419	0.233	4.48	28.009	0.186	34.993	0.8	111.225	31.176	0	0	17.972	0	32.125
			402.703	18.203	1	0	7.524	0.42	0.233	4.479	27.999	0.186	35.028	0.799	111.175	31.193	0	0	17.915	0	32.213
			403.703	16.069	1	0	7.499	0.418	0.232	4.456	28.023	0.185	35.108	0.798	111.158	31.181	0	0	17.944	0	32.301
			404.703	16.069	1	0	7.505	0.417	0.232	4.46	28.022	0.185	35.145	0.797	111.074	31.207	0	0	17.984	0	32.393
			405.703	8.468	1	0	7.532	0.417	0.233	4.474	28.024	0.185	35.188	0.796	110.985	31.234	0	0	18.073	0	32.492
			406.703	10.868	1	0	7.606	0.42	0.236	4.546	27.884	0.188	35.083	0.795	110.884	31.272	0	0	18.117	0	32.414
			407.703	10.868	1	0	7.686	0.422	0.24	4.621	27.747	0.191	34.965	0.794	110.839	31.293	0	0	18.205	0	32.283
			408.703	19.536	1	0	7.75	0.425	0.244	4.687	27.605	0.193	34.839	0.792	110.793	31.315	0	0	18.251	0	32.138
			409.703	18.669	1	0	7.785	0.426	0.246	4.728	27.499	0.195	34.727	0.792	110.75	31.315	0	0	18.291	0	31.97
			410.704	18.669	1	0	7.671	0.425	0.243	4.681	27.362	0.193	34.555	0.792	110.745	31.296	0	0	18.059	0	31.662
			411.704	15.536	1	0	7.579	0.424	0.241	4.64	27.268	0.191	34.439	0.792	110.743	31.286	0	0	17.858	0	31.457
			412.703	14.602	1	0	7.579	0.424	0.241	4.64	27.268	0.191	34.439	0.792	110.743	31.286	0	0	17.858	0	31.457
			413.703	14.602	1	0	7.461	0.419	0.238	4.572	27.184	0.188	34.355	0.791	110.774	31.219	0	0	17.809	0	31.178
			414.704	14.669	1	0	7.217	0.408	0.23	4.431	27.022	0.182	34.196	0.79	110.837	31.085	0	0	17.687	0	30.625
			415.704	14.669	1	0	7.23	0.422	0.229	4.407	27.36	0.182	34.501	0.793	110.872	31.126	0	0	17.14	0	31.292
			416.704	14.469	1	0	7.337	0.437	0.231	4.435	27.737	0.183	34.863	0.796	110.82	31.205	0	0	16.8	0	32.102
			417.704	12.268	1	0	7.44	0.452	0.232	4.462	28.089	0.185	35.192	0.798	110.767	31.284	0	0	16.472	0	32.842
			418.704	12.268	1	0	7.471	0.448	0.233	4.481	28.06	0.186	35.088	0.8	110.772	31.31	0	0	16.659	0	32.698
			419.704	13.269	1	0	7.495	0.445	0.234	4.493	28.046	0.187	35.003	0.801	110.777	31.337	0	0	16.833	0	32.582
			420.704	19.136	1	0	7.604	0.45	0.238	4.578	27.964	0.191	34.824	0.803	110.705	31.43	0	0	16.902	0	32.474
			421.704	20.603	1	0	7.617	0.451	0.239	4.592	27.935	0.192	34.756	0.804	110.625	31.509	0	0	16.894	0	32.492
			422.704	20.603	1	0	7.63	0.452	0.24	4.606	27.906	0.193	34.688	0.804	110.546	31.588	0	0	16.886	0	32.51
			423.704	18.003	1	0	7.588	0.448	0.236	4.537	28.141	0.19	34.901	0.806	110.63	31.579	0	0	16.934	0	32.806
			424.704	18.003	1	0	7.556	0.444	0.233	4.476	28.368	0.188	35.099	0.808	110.709	31.569	0	0	17.007	0	33.072
			425.704	12.468	1	0	7.537	0.44	0.231	4.447	28.449	0.187	35.159	0.809	110.745	31.574	0	0	17.122	0	33.142
			426.704	12.468	1	0	7.236	0.437	0.225	4.319	28.084	0.182	34.641	0.811	110.822	31.565	0	0	16.578	0	32.292
			427.704	12.468	1	0	6.973	0.436	0.22	4.222	27.683	0.178	34.092	0.812	110.94	31.54	0	0	15.999	0	31.366
			428.704	12.468	1	0	6.755	0.438	0.217	4.171	27.165	0.177	33.283	0.816	110.899	31.574	0	0	15.42	0	30.077
			429.704	12.468	1	0	6.561	0.438	0.214	4.122	26.7	0.176	32.572	0.82	110.819	31.621	0	0	14.964	0	28.907
			430.704	17.736	1	0	6.558	0.44	0.216	4.158	26.468	0.179	31.972	0.828	110.775	31.665	0	0	14.919	0	27.89
			431.704	21.07	1	0	6.556	0.441	0.218	4.194	26.239	0.182	31.393	0.836	110.731	31.709	0	0	14.874	0	26.874
			432.704	21.07	1	0	6.574	0.443	0.219	4.22	26.176	0.183	31.33	0.835	110.685	31.737	0	0	14.83	0	26.81
			433.704	18.003	1	0	6.633	0.449	0.223	4.285	26.051	0.186	31.205	0.835	110.606	31.793	0	0	14.78	0	26.685
			434.704	17.336	1	0	6.691	0.454	0.226	4.351	25.927	0.189	31.081	0.834	110.527	31.848	0	0	14.73	0	26.559
			435.704	17.336	1	0	6.695	0.455	0.227	4.374	25.816	0.19	30.979	0.833	110.527	31.846	0	0	14.699	0	26.359
			436.704	12.335	1	0	6.656	0.453	0.226	4.338	25.862	0.188	31.021	0.834	110.529	31.832	0	0	14.687	0	26.409
			437.704	12.335	1	0	6.607	0.451	0.223	4.288	25.947	0.186	31.103	0.834	110.531	31.818	0	0	14.65	0	26.538
			438.704	12.335	1	0	6.546	0.448	0.22	4.226	26.067	0.184	31.212	0.835	110.462	31.846	0	0	14.615	0	26.784
			439.704	12.335	1	0	6.519	0.446	0.218	4.197	26.125	0.182	31.286	0.835	110.399	31.895	0	0	14.609	0	26.998
			440.704	12.335	1	0	6.492	0.445	0.217	4.167	26.184	0.181	31.361	0.835	110.336	31.943	0	0	14.603	0	27.214
			441.704	5.001	1	0	6.528	0.443	0.218	4.198	26.122	0.182	31.347	0.833	110.369	31.934	0	0	14.749	0	27.163
			442.704	5.001	1	0	6.557	0.441	0.219	4.221	26.079	0.183	31.35	0.832	110.388	31.925	0	0	14.881	0	27.143
			443.704	9.268	1	0	6.587	0.439	0.221	4.244	26.038	0.183	31.355	0.83	110.406	31.916	0	0	15.015	0	27.127
			444.704	9.268	1	0	6.651	0.438	0.223	4.296	25.964	0.185	31.33	0.829	110.343	31.937	0	0	15.188	0	27.107
			445.704	18.536	1	0	6.71	0.437	0.226	4.342	25.911	0.187	31.327	0.827	110.253	31.957	0	0	15.352	0	27.133
			446.704	18.536	1	0	6.638	0.418	0.226	4.339	25.477	0.186	30.967	0.823	110.158	31.874	0	0	15.895	0	26.191
			447.704	17.202	1	0	6.484	0.398	0.223	4.285	25.007	0.182	30.548	0.819	110.107	31.79	0	0	16.28	0	25.109
			448.704	19.336	1	0	6.309	0.379	0.219	4.221	24.496	0.179	30.068	0.815	110.093	31.707	0	0	16.647	0	23.873
			449.704	19.336	1	0	6.26	0.377	0.218	4.185	24.495	0.177	30.181	0.812	110.023	31.674	0	0	16.596	0	24.036
			450.704	15.736	1	0	6.227	0.375	0.216	4.158	24.497	0.175	30.302	0.808	109.9	31.644	0	0	16.617	0	24.212
			451.704	15.269	1	0	6.197	0.372	0.215	4.133	24.495	0.173	30.427	0.805	109.782	31.614	0	0	16.649	0	24.392
			452.704	15.269	1	0	6.209	0.373	0.216	4.156	24.422	0.173	30.433	0.803	109.682	31.598	0	0	16.637	0	24.385
			453.704	13.869	1	0	6.216	0.376	0.217	4.166	24.413	0.173	30.504	0.8	109.649	31.544	0	0	16.55	0	24.457
			454.704	14.869	1	0	6.222	0.378	0.217	4.177	24.404	0.173	30.575	0.798	109.617	31.491	0	0	16.464	0	24.527
			455.704	14.869	1	0	6.24	0.38	0.218	4.195	24.389	0.174	30.642	0.796	109.584	31.438	0	0	16.408	0	24.589
			456.704	15.736	1	0	6.289	0.383	0.222	4.263	24.225	0.176	30.535	0.793	109.526	31.426	0	0	16.411	0	24.378
			457.704	14.935	1	0	6.583	0.386	0.229	4.412	24.534	0.182	30.998	0.791	109.468	31.414	0	0	17.048	0	25.292
			458.704	14.935	1	0	6.901	0.389	0.237	4.561	24.911	0.187	31.545	0.79	109.41	31.403	0	0	17.737	0	26.339
			459.704	18.069	1	0	7.16	0.387	0.24	4.624	25.469	0.189	32.406	0.786	109.443	31.349	0	0	18.501	0	27.812
			460.704	17.402	1	0	7.662	0.392	0.253	4.862	25.973	0.197	33.266	0.781	109.564	31.287	0	0	19.565	0	29.249
			461.704	17.402	1	0	7.775	0.393	0.256	4.922	26.044	0.198	33.697	0.773	109.64	31.229	0	0	19.79	0	29.894
			462.704	15.335	1	0	7.801	0.391	0.255	4.908	26.186	0.195	34.227	0.765	109.681	31.169	0	0	19.957	0	30.65
			463.704	14.135	1	0	7.782	0.388	0.254	4.887	26.209	0.194	34.262	0.765	109.82	31.09	0	0	20.034	0	30.563
			464.704	14.135	1	0	7.727	0.386	0.252	4.846	26.218	0.193	34.281	0.765	109.959	31.01	0	0	20.016	0	30.45
			465.704	14.402	1	0	7.581	0.384	0.248	4.77	26.101	0.19	34.145	0.764	110.098	30.931	0	0	19.761	0	30.085
			466.704	14.735	1	0	7.492	0.386	0.246	4.729	26.044	0.188	34.053	0.765	110.156	30.912	0	0	19.432	0	29.925
			467.704	14.735	1	0	7.446	0.388	0.244	4.699	26.078	0.187	34.049	0.766	110.144	30.95	0	0	19.178	0	30.004
			468.704	13.469	1	0	7.4	0.391	0.243	4.669	26.116	0.186	34.05	0.767	110.132	30.989	0	0	18.931	0	30.089
			469.704	13.469	1	0	7.449	0.394	0.244	4.688	26.216	0.187	34.13	0.768	110.153	30.984	0	0	18.889	0	30.244
			470.704	14.335	1	0	7.481	0.398	0.244	4.699	26.309	0.188	34.204	0.769	110.165	30.979	0	0	18.805	0	30.388
			471.704	19.603	1	0	7.428	0.398	0.242	4.663	26.321	0.187	34.189	0.77	110.251	30.931	0	0	18.682	0	30.287
			472.704	21.003	1	0	7.38	0.398	0.24	4.62	26.395	0.185	34.214	0.771	110.28	30.943	0	0	18.559	0	30.348
			473.704	21.003	1	0	7.344	0.398	0.238	4.585	26.469	0.184	34.239	0.773	110.323	30.955	0	0	18.465	0	30.406
			474.705	25.804	1	0	7.32	0.402	0.237	4.563	26.544	0.184	34.283	0.774	110.417	30.953	0	0	18.226	0	30.509
			475.704	25.07	1	0	7.32	0.402	0.237	4.563	26.544	0.184	34.283	0.774	110.417	30.953	0	0	18.226	0	30.509
			476.704	25.07	1	0	7.295	0.403	0.236	4.545	26.576	0.183	34.297	0.775	110.534	30.936	0	0	18.104	0	30.517
			477.705	15.002	1	0	7.342	0.404	0.238	4.58	26.559	0.185	34.216	0.776	110.724	30.922	0	0	18.152	0	30.377
			478.705	15.002	1	0	7.398	0.405	0.24	4.623	26.522	0.187	34.156	0.776	110.757	30.914	0	0	18.26	0	30.274
			479.705	11.468	1	0	7.435	0.405	0.242	4.647	26.516	0.188	34.129	0.777	110.832	30.888	0	0	18.352	0	30.188
			480.705	11.468	1	0	7.442	0.406	0.242	4.658	26.482	0.188	34.067	0.777	110.961	30.859	0	0	18.337	0	30.047
			481.705	12.135	1	0	7.443	0.407	0.243	4.667	26.448	0.189	34	0.778	111.086	30.831	0	0	18.309	0	29.897
			482.705	12.135	1	0	7.439	0.408	0.243	4.665	26.452	0.189	33.972	0.779	111.124	30.843	0	0	18.238	0	29.88
			483.705	15.936	1	0	7.446	0.408	0.243	4.676	26.418	0.189	33.905	0.779	111.093	30.893	0	0	18.26	0	29.847
			484.705	15.936	1	0	7.46	0.408	0.244	4.691	26.383	0.19	33.843	0.78	111.062	30.943	0	0	18.297	0	29.821
			485.705	11.135	1	0	7.452	0.405	0.243	4.676	26.408	0.19	33.845	0.78	111.177	30.888	0	0	18.394	0	29.718
			486.705	11.268	1	0	7.407	0.402	0.24	4.615	26.563	0.187	34	0.781	111.285	30.79	0	0	18.432	0	29.795
			487.705	11.268	1	0	7.349	0.399	0.236	4.541	26.749	0.185	34.191	0.782	111.393	30.691	0	0	18.434	0	29.929
			488.705	15.402	1	0	7.286	0.397	0.233	4.478	26.874	0.182	34.315	0.783	111.431	30.639	0	0	18.352	0	30.035
			489.705	15.402	1	0	7.282	0.396	0.232	4.468	26.904	0.182	34.354	0.783	111.423	30.611	0	0	18.397	0	30.045
			490.705	15.469	1	0	7.034	0.388	0.221	4.245	27.269	0.173	34.753	0.785	111.489	30.543	0	0	18.115	0	30.508
			491.705	17.802	1	0	6.893	0.384	0.214	4.121	27.476	0.168	34.98	0.785	111.535	30.495	0	0	17.954	0	30.749
			492.705	18.603	1	0	7.138	0.394	0.232	4.465	26.379	0.182	33.625	0.784	111.355	30.59	0	0	18.11	0	28.788
			493.705	18.603	1	0	7.19	0.388	0.233	4.484	26.383	0.183	33.644	0.784	111.794	30.207	0	0	18.55	0	28.149
			494.705	16.602	1	0	7.245	0.381	0.234	4.503	26.393	0.184	33.67	0.784	112.233	29.824	0	0	19.012	0	27.512
			495.705	15.602	1	0	7.435	0.383	0.238	4.568	26.722	0.187	34.01	0.786	112.416	29.734	0	0	19.422	0	27.957
			496.705	15.602	1	0	7.628	0.385	0.241	4.628	27.082	0.19	34.389	0.788	112.602	29.643	0	0	19.833	0	28.458
			497.705	14.602	1	0	7.7	0.383	0.243	4.665	27.095	0.191	34.426	0.787	112.683	29.569	0	0	20.124	0	28.38
			498.705	14.602	1	0	7.878	0.384	0.245	4.721	27.41	0.194	34.771	0.788	112.954	29.418	0	0	20.527	0	28.709
			499.705	15.002	1	0	7.874	0.381	0.244	4.697	27.495	0.193	34.818	0.79	113.245	29.286	0	0	20.694	0	28.54
			500.705	12.802	1	0	7.836	0.377	0.242	4.657	27.556	0.192	34.841	0.791	113.535	29.154	0	0	20.773	0	28.329
			501.705	13.269	1	0	7.894	0.378	0.243	4.663	27.726	0.192	34.994	0.792	113.751	29.065	0	0	20.902	0	28.436
			502.705	13.269	1	0	7.987	0.38	0.244	4.684	27.956	0.193	35.208	0.794	113.832	29.037	0	0	21.035	0	28.752
			503.705	14.469	1	0	8.083	0.382	0.245	4.705	28.189	0.195	35.424	0.796	113.914	29.008	0	0	21.174	0	29.068
			504.705	14.469	1	0	8.119	0.38	0.244	4.683	28.436	0.194	35.636	0.798	114.055	28.969	0	0	21.344	0	29.328
			505.705	12.135	1	0	8.176	0.379	0.243	4.671	28.692	0.194	35.857	0.8	114.197	28.931	0	0	21.569	0	29.598
			506.705	12.135	1	0	8.233	0.378	0.242	4.658	28.952	0.194	36.083	0.802	114.338	28.893	0	0	21.795	0	29.871
			507.705	51.274	1	0	8.241	0.377	0.24	4.622	29.191	0.193	36.286	0.804	114.48	28.845	0	0	21.865	0	30.095
			508.705	17.069	1	0	8.177	0.376	0.237	4.561	29.338	0.191	36.36	0.807	114.564	28.821	0	0	21.76	0	30.156
			509.705	17.069	1	0	8.066	0.375	0.233	4.484	29.424	0.189	36.357	0.809	114.648	28.797	0	0	21.531	0	30.101
			510.705	18.469	1	0	7.983	0.374	0.23	4.426	29.493	0.187	36.346	0.811	114.691	28.792	0	0	21.331	0	30.073
			511.705	17.869	1	0	7.975	0.375	0.229	4.394	29.688	0.186	36.491	0.814	114.715	28.794	0	0	21.281	0	30.3
			512.705	17.869	1	0	8.041	0.374	0.228	4.383	29.999	0.186	36.742	0.816	114.88	28.744	0	0	21.491	0	30.588
			513.705	13.469	1	0	8.119	0.373	0.23	4.414	30.061	0.188	36.781	0.817	115.026	28.691	0	0	21.764	0	30.548
			514.705	11.802	1	0	8.19	0.372	0.231	4.441	30.126	0.189	36.817	0.818	115.173	28.638	0	0	22.023	0	30.504
			515.705	11.802	1	0	8.24	0.373	0.233	4.477	30.085	0.191	36.753	0.819	115.187	28.694	0	0	22.073	0	30.514
			516.705	13.402	1	0	8.259	0.375	0.234	4.496	30.049	0.191	36.694	0.819	115.235	28.749	0	0	22.041	0	30.53
			517.705	13.469	1	0	8.277	0.376	0.235	4.514	30.013	0.192	36.635	0.819	115.283	28.804	0	0	22.009	0	30.546
			518.705	13.068	1	0	8.292	0.377	0.235	4.513	30.085	0.193	36.655	0.821	115.3	28.852	0	0	21.976	0	30.665
			519.705	14.135	1	0	8.307	0.379	0.235	4.513	30.163	0.193	36.674	0.822	115.317	28.9	0	0	21.948	0	30.782
			520.705	14.135	1	0	8.382	0.38	0.236	4.535	30.306	0.194	36.779	0.824	115.3	28.948	0	0	22.077	0	31.026
			521.705	14.135	1	0	8.476	0.381	0.237	4.563	30.469	0.196	36.953	0.825	115.305	28.974	0	0	22.262	0	31.333
			522.705	12.202	1	0	8.199	0.37	0.219	4.216	31.745	0.182	38.274	0.829	115.516	28.878	0	0	22.138	0	32.927
			523.705	10.601	1	0	8.14	0.376	0.218	4.198	31.736	0.181	38.213	0.831	115.055	29.289	0	0	21.645	0	33.532
			524.705	10.601	1	0	8.154	0.384	0.22	4.229	31.673	0.183	38.044	0.833	114.614	29.701	0	0	21.207	0	34.016
			525.705	12.268	1	0	8.108	0.384	0.22	4.237	31.443	0.183	37.776	0.832	114.436	29.811	0	0	21.101	0	33.811
			526.705	13.535	1	0	8.017	0.381	0.219	4.206	31.266	0.182	37.583	0.832	114.285	29.914	0	0	21.039	0	33.662
			527.705	15.536	1	0	8.017	0.381	0.219	4.206	31.266	0.182	37.583	0.832	114.285	29.914	0	0	21.039	0	33.662
			528.705	17.802	1	0	7.926	0.378	0.217	4.176	31.089	0.181	37.391	0.831	114.134	30.018	0	0	20.976	0	33.51
			529.705	17.802	1	0	7.927	0.379	0.218	4.187	31.032	0.181	37.373	0.83	113.957	30.102	0	0	20.911	0	33.622
			530.705	16.536	1	0	7.962	0.38	0.219	4.213	30.991	0.182	37.372	0.829	113.779	30.185	0	0	20.937	0	33.757
			531.705	15.202	1	0	7.97	0.381	0.22	4.231	30.903	0.182	37.306	0.828	113.551	30.298	0	0	20.905	0	33.842
			532.705	15.202	1	0	7.942	0.381	0.22	4.235	30.756	0.182	37.19	0.827	113.465	30.351	0	0	20.863	0	33.751
			533.705	14.402	1	0	7.98	0.383	0.222	4.277	30.63	0.184	37.07	0.826	113.369	30.411	0	0	20.854	0	33.695
			534.705	14.402	1	0	8.026	0.386	0.225	4.322	30.521	0.186	36.935	0.826	113.252	30.478	0	0	20.815	0	33.637
			535.706	14.402	1	0	8.073	0.391	0.229	4.396	30.254	0.189	36.651	0.825	113.057	30.598	0	0	20.653	0	33.469
			536.705	15.069	1	0	8.073	0.391	0.229	4.396	30.254	0.189	36.651	0.825	113.057	30.598	0	0	20.653	0	33.469
			537.705	15.202	1	0	8.095	0.393	0.231	4.436	30.097	0.19	36.5	0.825	112.981	30.651	0	0	20.584	0	33.356
			538.706	15.202	1	0	8.254	0.399	0.236	4.541	30.044	0.194	36.531	0.822	112.942	30.708	0	0	20.703	0	33.542
			539.706	20.336	1	0	8.295	0.398	0.236	4.546	30.159	0.194	36.7	0.822	112.947	30.694	0	0	20.818	0	33.76
			540.706	19.203	1	0	8.27	0.397	0.236	4.532	30.148	0.194	36.711	0.821	112.971	30.672	0	0	20.815	0	33.732
			541.706	14.735	1	0	8.218	0.396	0.234	4.506	30.116	0.192	36.693	0.821	112.997	30.651	0	0	20.741	0	33.664
			542.706	14.735	1	0	8.133	0.397	0.232	4.456	30.147	0.19	36.692	0.822	112.988	30.651	0	0	20.496	0	33.669
			543.706	14.535	1	0	8.043	0.397	0.228	4.391	30.26	0.188	36.791	0.822	112.976	30.651	0	0	20.238	0	33.815
			544.706	14.535	1	0	7.955	0.398	0.225	4.326	30.385	0.185	36.902	0.823	112.964	30.651	0	0	19.987	0	33.979
			545.706	13.735	1	0	7.971	0.399	0.226	4.344	30.337	0.186	36.838	0.824	112.846	30.687	0	0	19.955	0	33.955
			546.706	13.802	1	0	7.984	0.401	0.227	4.36	30.293	0.187	36.782	0.824	112.729	30.723	0	0	19.916	0	33.944
			547.706	17.802	1	0	7.997	0.402	0.228	4.376	30.25	0.187	36.727	0.824	112.611	30.759	0	0	19.878	0	33.932
			548.706	17.802	1	0	7.975	0.401	0.227	4.359	30.272	0.187	36.772	0.823	112.609	30.749	0	0	19.887	0	33.97
			549.706	17.669	1	0	7.973	0.4	0.226	4.351	30.299	0.186	36.832	0.823	112.607	30.739	0	0	19.943	0	34.028
			550.706	18.269	1	0	7.957	0.398	0.226	4.337	30.321	0.186	36.863	0.823	112.574	30.746	0	0	19.972	0	34.066
			551.706	18.269	1	0	7.965	0.398	0.226	4.346	30.289	0.186	36.856	0.822	112.554	30.775	0	0	20.014	0	34.094
			552.706	16.869	1	0	7.986	0.397	0.227	4.364	30.233	0.186	36.794	0.822	112.503	30.821	0	0	20.094	0	34.067
			553.706	16.869	1	0	8.008	0.397	0.229	4.404	30.033	0.188	36.601	0.821	112.465	30.846	0	0	20.174	0	33.823
			554.706	11.135	1	0	8.017	0.397	0.231	4.436	29.848	0.189	36.399	0.82	112.432	30.878	0	0	20.209	0	33.579
			555.706	10.802	1	0	7.961	0.394	0.23	4.42	29.713	0.188	36.3	0.819	112.381	30.908	0	0	20.214	0	33.451
			556.706	10.802	1	0	7.886	0.39	0.227	4.366	29.749	0.186	36.381	0.818	112.358	30.908	0	0	20.211	0	33.526
			557.706	10.335	1	0	7.868	0.389	0.227	4.357	29.73	0.185	36.387	0.817	112.307	30.915	0	0	20.206	0	33.537
			558.706	11.068	1	0	7.85	0.389	0.226	4.349	29.712	0.185	36.394	0.816	112.256	30.922	0	0	20.2	0	33.548
			559.706	11.068	1	0	7.874	0.39	0.228	4.393	29.511	0.186	36.165	0.816	112.203	30.969	0	0	20.215	0	33.296
			560.706	18.403	1	0	7.896	0.39	0.231	4.436	29.319	0.188	35.944	0.816	112.149	31.015	0	0	20.224	0	33.051
			561.706	16.869	1	0	7.942	0.392	0.233	4.486	29.174	0.19	35.785	0.815	112.145	31.034	0	0	20.286	0	32.856
			562.706	16.869	1	0	7.973	0.392	0.235	4.514	29.113	0.191	35.708	0.815	112.175	30.999	0	0	20.342	0	32.697
			563.706	12.602	1	0	7.931	0.39	0.234	4.499	29.03	0.191	35.633	0.815	112.214	30.957	0	0	20.342	0	32.502
			564.706	13.602	1	0	7.889	0.388	0.233	4.484	28.947	0.19	35.557	0.814	112.254	30.915	0	0	20.342	0	32.305
			565.706	13.602	1	0	7.82	0.385	0.231	4.448	28.887	0.188	35.508	0.814	112.295	30.878	0	0	20.336	0	32.141
			566.706	15.269	1	0	7.761	0.382	0.229	4.41	28.877	0.187	35.48	0.814	112.298	30.855	0	0	20.33	0	32.034
			567.706	17.136	1	0	7.701	0.379	0.227	4.372	28.868	0.185	35.452	0.814	112.3	30.832	0	0	20.324	0	31.927
			568.706	19.469	1	0	7.699	0.378	0.228	4.377	28.808	0.185	35.4	0.814	112.263	30.82	0	0	20.386	0	31.817
			569.706	18.603	1	0	7.698	0.376	0.228	4.383	28.749	0.185	35.347	0.813	112.226	30.809	0	0	20.455	0	31.704
			570.706	18.603	1	0	7.759	0.378	0.231	4.448	28.571	0.188	35.168	0.812	112.161	30.846	0	0	20.551	0	31.502
			571.706	13.402	1	0	7.828	0.379	0.235	4.516	28.41	0.191	35.009	0.812	112.096	30.883	0	0	20.67	0	31.327
			572.706	13.802	1	0	7.896	0.38	0.238	4.581	28.261	0.193	34.86	0.811	112.031	30.92	0	0	20.783	0	31.164
			573.706	13.802	1	0	8.003	0.382	0.243	4.674	28.097	0.197	34.72	0.809	111.94	30.959	0	0	20.974	0	31.022
			574.706	19.336	1	0	8.095	0.383	0.248	4.763	27.906	0.2	34.542	0.808	111.85	30.999	0	0	21.122	0	30.82
			575.706	19.136	1	0	8.188	0.385	0.252	4.852	27.727	0.204	34.377	0.807	111.759	31.038	0	0	21.273	0	30.633
			576.706	19.136	1	0	8.264	0.389	0.255	4.909	27.712	0.206	34.355	0.807	111.803	31.045	0	0	21.257	0	30.647
			577.706	16.802	1	0	8.366	0.393	0.259	4.982	27.688	0.209	34.321	0.807	111.829	31.052	0	0	21.305	0	30.641
			578.706	16.202	1	0	8.469	0.397	0.263	5.055	27.667	0.212	34.29	0.807	111.854	31.059	0	0	21.354	0	30.638
			579.706	16.202	1	0	8.548	0.398	0.266	5.107	27.664	0.214	34.255	0.808	111.896	31.041	0	0	21.466	0	30.569
			580.706	13.735	1	0	8.599	0.4	0.268	5.145	27.643	0.216	34.196	0.808	111.933	31.022	0	0	21.505	0	30.458
			581.706	14.202	1	0	8.675	0.402	0.27	5.196	27.638	0.219	34.164	0.809	111.996	31.006	0	0	21.558	0	30.404
			582.706	14.202	1	0	8.727	0.404	0.272	5.225	27.67	0.22	34.163	0.81	112.107	30.957	0	0	21.582	0	30.344
			583.706	17.402	1	0	8.746	0.406	0.272	5.237	27.691	0.221	34.151	0.811	112.219	30.908	0	0	21.525	0	30.266
			584.706	17.536	1	0	8.746	0.407	0.272	5.224	27.764	0.22	34.217	0.811	112.249	30.886	0	0	21.483	0	30.345
			585.706	18.069	1	0	8.744	0.408	0.269	5.182	27.992	0.219	34.416	0.813	112.357	30.826	0	0	21.449	0	30.581
			586.706	18.069	1	0	8.756	0.408	0.268	5.147	28.23	0.218	34.63	0.815	112.465	30.766	0	0	21.449	0	30.837
			587.706	17.869	1	0	8.807	0.41	0.268	5.162	28.328	0.219	34.697	0.816	112.544	30.737	0	0	21.5	0	30.911
			588.706	20.27	1	0	8.844	0.409	0.269	5.176	28.364	0.22	34.719	0.817	112.686	30.667	0	0	21.603	0	30.836
			589.706	20.67	1	0	8.828	0.409	0.269	5.166	28.365	0.22	34.699	0.817	112.827	30.598	0	0	21.576	0	30.694
			590.706	20.67	1	0	8.769	0.407	0.265	5.103	28.504	0.217	34.852	0.818	113.019	30.488	0	0	21.534	0	30.751
			591.706	24.47	1	0	8.712	0.405	0.262	5.041	28.644	0.214	35.01	0.818	113.211	30.377	0	0	21.5	0	30.814
			592.706	24.737	1	0	8.928	0.423	0.265	5.105	29.176	0.218	35.512	0.822	113.355	30.36	0	0	21.127	0	31.716
			593.706	24.737	1	0	9.191	0.441	0.271	5.215	29.588	0.224	35.867	0.825	113.415	30.399	0	0	20.86	0	32.455
			594.706	18.136	1	0	9.46	0.459	0.277	5.33	29.963	0.23	36.181	0.828	113.475	30.437	0	0	20.624	0	33.115
			595.706	17.669	1	0	9.448	0.459	0.275	5.293	30.141	0.228	36.316	0.83	113.631	30.396	0	0	20.586	0	33.257
			596.706	19.136	1	0	9.442	0.461	0.274	5.27	30.262	0.228	36.387	0.832	113.784	30.351	0	0	20.502	0	33.304
			597.706	18.403	1	0	9.426	0.462	0.273	5.244	30.379	0.227	36.453	0.833	113.938	30.305	0	0	20.397	0	33.342
			598.706	18.403	1	0	9.409	0.464	0.271	5.217	30.497	0.227	36.52	0.835	114.091	30.26	0	0	20.293	0	33.382
			599.707	14.202	1	0	9.287	0.467	0.266	5.11	30.766	0.223	36.613	0.84	114.336	30.245	0	0	19.87	0	33.521
			600.707	14.935	1	0	9.236	0.47	0.263	5.054	30.949	0.222	36.702	0.843	114.463	30.231	0	0	19.667	0	33.646
			601.707	14.935	1	0	9.159	0.469	0.259	4.989	31.09	0.219	36.78	0.845	114.592	30.195	0	0	19.528	0	33.702
			602.707	15.335	1	0	9.087	0.468	0.256	4.926	31.236	0.217	36.863	0.847	114.722	30.159	0	0	19.397	0	33.765
			603.707	12.735	1	0	8.984	0.467	0.251	4.836	31.439	0.214	36.989	0.85	114.878	30.113	0	0	19.248	0	33.869
			604.707	12.735	1	0	8.875	0.463	0.246	4.736	31.681	0.21	37.188	0.852	114.971	30.092	0	0	19.155	0	34.103
			605.707	12.735	1	0	8.791	0.46	0.242	4.645	31.966	0.206	37.432	0.854	115.062	30.07	0	0	19.117	0	34.398
			606.707	25.804	1	0	8.648	0.453	0.235	4.517	32.266	0.201	37.708	0.856	115.106	30.044	0	0	19.077	0	34.703
			607.707	28.204	1	0	8.522	0.447	0.23	4.417	32.456	0.197	37.914	0.856	115.11	30.006	0	0	19.048	0	34.889
			608.707	28.204	1	0	8.389	0.441	0.224	4.313	32.659	0.192	38.126	0.857	115.118	29.967	0	0	19.002	0	35.077
			609.707	12.335	1	0	8.325	0.439	0.222	4.273	32.691	0.19	38.217	0.855	115.094	29.962	0	0	18.954	0	35.176
			610.707	11.402	1	0	8.321	0.44	0.223	4.283	32.603	0.19	38.233	0.853	114.988	29.998	0	0	18.914	0	35.257
			611.707	11.402	1	0	8.295	0.44	0.223	4.279	32.528	0.189	38.246	0.851	114.856	30.032	0	0	18.864	0	35.322
			612.707	11.402	1	0	8.248	0.44	0.222	4.263	32.466	0.188	38.253	0.849	114.7	30.065	0	0	18.764	0	35.38
			613.707	11.468	1	0	8.222	0.439	0.221	4.259	32.391	0.187	38.259	0.847	114.525	30.109	0	0	18.72	0	35.449
			614.707	12.335	1	0	8.257	0.439	0.224	4.308	32.152	0.189	38.112	0.844	114.326	30.161	0	0	18.818	0	35.322
			615.707	12.335	1	0	8.288	0.44	0.227	4.363	31.879	0.191	37.937	0.84	114.127	30.224	0	0	18.854	0	35.182
			616.707	11.268	1	0	8.309	0.44	0.229	4.411	31.62	0.192	37.765	0.837	113.927	30.286	0	0	18.864	0	35.045
			617.707	11.268	1	0	8.365	0.447	0.233	4.489	31.345	0.195	37.57	0.834	113.751	30.363	0	0	18.725	0	34.937
			618.707	10.935	1	0	8.44	0.455	0.238	4.574	31.116	0.198	37.388	0.832	113.535	30.479	0	0	18.566	0	34.913
			619.707	10.268	1	0	8.514	0.457	0.241	4.642	30.946	0.201	37.229	0.831	113.391	30.532	0	0	18.64	0	34.783
			620.707	11.202	1	0	8.588	0.459	0.245	4.71	30.783	0.203	37.077	0.83	113.247	30.586	0	0	18.715	0	34.66
			621.707	11.202	1	0	8.663	0.461	0.248	4.779	30.627	0.206	36.931	0.829	113.103	30.639	0	0	18.791	0	34.545
			622.707	14.335	1	0	8.47	0.445	0.245	4.714	30.207	0.202	36.627	0.825	112.987	30.618	0	0	19.029	0	33.959
			623.707	13.935	1	0	8.239	0.429	0.241	4.625	29.786	0.197	36.342	0.82	112.871	30.597	0	0	19.193	0	33.384
			624.707	13.935	1	0	8.003	0.413	0.236	4.537	29.331	0.192	36.02	0.814	112.755	30.576	0	0	19.361	0	32.74
			625.707	18.736	1	0	8.036	0.413	0.239	4.595	29.072	0.194	35.847	0.811	112.555	30.627	0	0	19.452	0	32.556
			626.707	18.736	1	0	8.081	0.413	0.242	4.656	28.85	0.196	35.717	0.808	112.344	30.679	0	0	19.575	0	32.434
			627.707	16.669	1	0	8.126	0.413	0.245	4.717	28.635	0.197	35.592	0.805	112.133	30.73	0	0	19.699	0	32.318
			628.707	18.003	1	0	8.271	0.417	0.253	4.857	28.358	0.203	35.358	0.802	111.875	30.829	0	0	19.814	0	32.154
			629.707	20.069	1	0	8.441	0.421	0.26	5.006	28.108	0.208	35.151	0.8	111.699	30.88	0	0	20.07	0	31.937
			630.707	20.069	1	0	8.534	0.42	0.264	5.082	27.988	0.211	35.085	0.798	111.627	30.869	0	0	20.321	0	31.811
			631.707	20.069	1	0	8.63	0.419	0.268	5.158	27.88	0.213	35.03	0.796	111.555	30.857	0	0	20.578	0	31.702
			632.707	23.337	1	0	8.657	0.421	0.27	5.188	27.825	0.214	35.008	0.795	111.481	30.867	0	0	20.542	0	31.699
			633.707	24.47	1	0	8.684	0.423	0.271	5.218	27.77	0.215	34.986	0.794	111.406	30.876	0	0	20.506	0	31.694
			634.707	20.069	1	0	8.721	0.426	0.273	5.252	27.731	0.216	34.983	0.793	111.332	30.885	0	0	20.493	0	31.721
			635.707	20.069	1	0	8.761	0.429	0.275	5.292	27.686	0.218	34.94	0.792	111.318	30.871	0	0	20.41	0	31.659
			636.707	20.069	1	0	8.775	0.433	0.277	5.323	27.604	0.219	34.856	0.792	111.307	30.857	0	0	20.267	0	31.531
			637.707	18.869	1	0	9.133	0.471	0.283	5.445	28.419	0.226	35.573	0.799	111.397	30.918	0	0	19.411	0	32.996
			638.707	18.669	1	0	9.545	0.507	0.29	5.579	29.271	0.234	36.238	0.808	111.543	30.99	0	0	18.81	0	34.32
			639.707	18.669	1	0	9.939	0.544	0.297	5.717	29.996	0.243	36.757	0.816	111.687	31.062	0	0	18.26	0	35.366
			640.707	18.603	1	0	10.311	0.581	0.304	5.854	30.608	0.251	37.146	0.824	111.831	31.133	0	0	17.74	0	36.175
			641.707	17.936	1	0	10.616	0.615	0.309	5.947	31.202	0.257	37.49	0.832	112.059	31.166	0	0	17.254	0	36.817
			642.707	17.936	1	0	10.904	0.649	0.314	6.04	31.721	0.264	37.75	0.84	112.286	31.198	0	0	16.794	0	37.314
			643.707	26.47	1	0	11.213	0.683	0.32	6.153	32.175	0.271	37.948	0.848	112.514	31.231	0	0	16.409	0	37.703
			644.707	27.537	1	0	10.779	0.68	0.314	6.045	31.47	0.268	36.9	0.853	112.845	31.159	0	0	15.847	0	36.05
			645.707	20.47	1	0	10.809	0.689	0.315	6.053	31.547	0.269	36.887	0.855	112.995	31.14	0	0	15.695	0	36.009
			646.707	20.47	1	0	10.367	0.685	0.308	5.922	30.915	0.265	35.91	0.861	113.36	31.066	0	0	15.124	0	34.368
			647.707	14.535	1	0	9.916	0.682	0.301	5.786	30.25	0.261	34.911	0.867	113.724	30.991	0	0	14.536	0	32.597
			648.707	14.535	1	0	9.479	0.673	0.292	5.62	29.738	0.255	34.08	0.873	114.065	30.902	0	0	14.077	0	31.002
			649.707	14.535	1	0	9.336	0.661	0.283	5.452	30.141	0.248	34.4	0.876	114.269	30.811	0	0	14.127	0	31.408
			650.707	14.535	1	0	9.223	0.654	0.277	5.326	30.449	0.243	34.653	0.879	114.398	30.785	0	0	14.095	0	31.798
			651.707	14.535	1	0	9.139	0.65	0.272	5.239	30.656	0.24	34.852	0.88	114.434	30.78	0	0	14.065	0	32.126
			652.707	24.337	1	0	9.056	0.645	0.268	5.152	30.871	0.236	35.058	0.881	114.47	30.775	0	0	14.036	0	32.463
			653.707	28.737	1	0	8.986	0.64	0.264	5.07	31.104	0.233	35.254	0.882	114.525	30.754	0	0	14.044	0	32.75
			654.707	28.737	1	0	8.918	0.635	0.259	4.99	31.34	0.229	35.452	0.884	114.581	30.732	0	0	14.054	0	33.035
			655.707	28.737	1	0	8.891	0.633	0.258	4.952	31.472	0.228	35.58	0.885	114.54	30.785	0	0	14.037	0	33.329
			656.707	28.737	1	0	8.849	0.634	0.255	4.911	31.587	0.226	35.691	0.885	114.489	30.843	0	0	13.96	0	33.603
			657.707	28.737	1	0	8.815	0.634	0.254	4.877	31.69	0.225	35.787	0.886	114.451	30.9	0	0	13.895	0	33.85
			658.707	28.737	1	0	8.809	0.636	0.253	4.867	31.741	0.224	35.812	0.886	114.393	30.955	0	0	13.85	0	33.981
			659.707	6.401	1	0	8.738	0.632	0.249	4.78	32.042	0.221	36.088	0.888	114.384	30.96	0	0	13.819	0	34.421
			660.708	6.401	1	0	8.605	0.621	0.239	4.595	32.765	0.213	36.776	0.891	114.578	30.799	0	0	13.855	0	35.21
			661.708	6.001	1	0	8.512	0.617	0.234	4.506	33.033	0.209	37.032	0.892	114.621	30.751	0	0	13.786	0	35.512
			662.708	6.001	1	0	8.485	0.614	0.233	4.473	33.15	0.208	37.154	0.892	114.664	30.703	0	0	13.826	0	35.611
			663.708	7.001	1	0	8.458	0.61	0.231	4.44	33.268	0.206	37.277	0.892	114.708	30.655	0	0	13.865	0	35.71
			664.708	7.001	1	0	8.406	0.611	0.23	4.422	33.211	0.205	37.177	0.893	114.557	30.751	0	0	13.754	0	35.715
			665.708	11.002	1	0	8.417	0.612	0.231	4.436	33.153	0.206	37.105	0.894	114.405	30.847	0	0	13.744	0	35.759
			666.708	11.002	1	0	8.556	0.615	0.243	4.681	31.949	0.216	35.99	0.888	114.312	30.9	0	0	13.921	0	34.142
			667.708	10.335	1	0	8.427	0.582	0.251	4.82	30.382	0.22	34.691	0.876	114.113	30.876	0	0	14.483	0	31.922
			668.708	10.335	1	0	8.213	0.549	0.256	4.918	28.842	0.221	33.4	0.864	113.914	30.852	0	0	14.959	0	29.563
			669.708	14.802	1	0	7.953	0.519	0.254	4.884	27.941	0.217	32.681	0.855	113.744	30.843	0	0	15.31	0	28.157
			670.708	14.335	1	0	7.681	0.49	0.252	4.85	26.975	0.213	31.874	0.846	113.573	30.833	0	0	15.677	0	26.519
			671.708	14.335	1	0	7.31	0.46	0.247	4.745	26.025	0.207	31.066	0.838	113.403	30.823	0	0	15.88	0	24.803
			672.708	16.936	1	0	6.897	0.425	0.239	4.606	25.004	0.199	30.158	0.829	113.254	30.797	0	0	16.229	0	22.742
			673.708	17.402	1	0	6.541	0.39	0.236	4.545	23.695	0.194	28.889	0.82	113.106	30.771	0	0	16.787	0	19.756
			674.708	14.402	1	0	6.905	0.393	0.244	4.7	24.225	0.2	29.672	0.816	112.868	30.843	0	0	17.579	0	21.639
			675.708	14.402	1	0	6.978	0.393	0.246	4.731	24.32	0.201	29.765	0.817	112.997	30.776	0	0	17.77	0	21.72
			676.708	11.135	1	0	7.314	0.395	0.251	4.824	25.017	0.204	30.755	0.813	112.917	30.753	0	0	18.534	0	23.752
			677.708	11.135	1	0	7.719	0.397	0.256	4.922	25.902	0.207	31.966	0.81	112.838	30.73	0	0	19.467	0	26.078
			678.708	11.135	1	0	8.048	0.396	0.258	4.952	26.836	0.208	33.245	0.807	112.681	30.764	0	0	20.31	0	28.432
			679.708	12.602	1	0	8.058	0.399	0.259	4.975	26.783	0.209	33.174	0.807	112.634	30.802	0	0	20.172	0	28.395
			680.708	16.002	1	0	8.067	0.403	0.26	4.997	26.73	0.21	33.104	0.807	112.588	30.839	0	0	20.036	0	28.356
			681.708	40.006	1	0	8.037	0.404	0.259	4.982	26.721	0.21	33.041	0.809	112.632	30.855	0	0	19.896	0	28.281
			682.708	38.872	1	0	7.946	0.404	0.257	4.946	26.617	0.208	32.861	0.81	112.671	30.871	0	0	19.655	0	27.995
			683.708	38.872	1	0	7.907	0.405	0.256	4.924	26.608	0.208	32.798	0.811	112.711	30.887	0	0	19.54	0	27.911
			684.708	25.204	1	0	7.867	0.405	0.255	4.901	26.6	0.207	32.736	0.813	112.75	30.904	0	0	19.426	0	27.83
			685.708	25.204	1	0	7.899	0.406	0.257	4.939	26.513	0.209	32.591	0.813	112.801	30.894	0	0	19.461	0	27.562
			686.708	17.802	1	0	7.942	0.407	0.259	4.983	26.434	0.211	32.455	0.814	112.836	30.885	0	0	19.523	0	27.306
			687.708	14.269	1	0	7.986	0.408	0.261	5.026	26.358	0.213	32.322	0.815	112.871	30.876	0	0	19.586	0	27.055
			688.708	22.47	1	0	7.903	0.402	0.259	4.972	26.31	0.211	32.268	0.815	112.968	30.809	0	0	19.647	0	26.808
			689.708	22.47	1	0	7.778	0.397	0.255	4.901	26.215	0.208	32.148	0.815	113.082	30.741	0	0	19.606	0	26.437
			690.708	19.603	1	0	7.673	0.395	0.253	4.857	26.073	0.206	31.973	0.815	113.029	30.788	0	0	19.426	0	26.177
			691.708	16.469	1	0	7.57	0.393	0.25	4.814	25.935	0.204	31.804	0.815	112.975	30.834	0	0	19.249	0	25.924
			692.708	16.469	1	0	7.667	0.4	0.255	4.898	25.891	0.208	31.775	0.815	112.797	30.966	0	0	19.162	0	26.136
			693.708	9.268	1	0	7.777	0.407	0.26	4.991	25.839	0.211	31.74	0.814	112.583	31.099	0	0	19.11	0	26.335
			694.708	9.401	1	0	7.886	0.414	0.264	5.085	25.786	0.215	31.704	0.813	112.37	31.231	0	0	19.058	0	26.529
			695.708	9.401	1	0	7.965	0.411	0.266	5.121	25.835	0.216	31.798	0.812	112.432	31.168	0	0	19.386	0	26.584
			696.708	9.401	1	0	7.951	0.408	0.266	5.116	25.784	0.216	31.766	0.812	112.53	31.106	0	0	19.489	0	26.403
			697.708	7.134	1	0	7.774	0.404	0.254	4.888	26.346	0.207	32.42	0.813	112.572	31.085	0	0	19.237	0	27.548
			698.708	7.934	1	0	7.615	0.402	0.243	4.67	26.984	0.198	33.154	0.814	112.574	31.075	0	0	18.965	0	28.811
			699.708	7.934	1	0	7.467	0.399	0.232	4.457	27.7	0.189	33.982	0.815	112.576	31.066	0	0	18.718	0	30.168
			700.708	18.869	1	0	7.354	0.393	0.227	4.37	27.753	0.185	34.092	0.814	112.551	31.043	0	0	18.701	0	30.262
			701.708	19.003	1	0	7.23	0.387	0.222	4.272	27.839	0.181	34.238	0.813	112.523	31.02	0	0	18.681	0	30.405
			702.708	19.003	1	0	7.202	0.381	0.221	4.244	27.838	0.179	34.276	0.812	112.495	30.997	0	0	18.913	0	30.368
			703.708	11.135	1	0	7.209	0.38	0.221	4.249	27.824	0.179	34.306	0.811	112.446	30.99	0	0	18.962	0	30.399
			704.708	9.735	1	0	7.136	0.379	0.218	4.186	27.945	0.176	34.53	0.809	112.444	30.948	0	0	18.806	0	30.685
			705.708	9.735	1	0	7.059	0.379	0.214	4.12	28.076	0.173	34.772	0.807	112.442	30.906	0	0	18.641	0	30.993
			706.708	9.735	1	0	7.011	0.379	0.212	4.081	28.157	0.171	34.945	0.806	112.288	30.957	0	0	18.495	0	31.343
			707.708	20.136	1	0	6.966	0.379	0.211	4.059	28.126	0.17	34.954	0.805	112.136	31.03	0	0	18.392	0	31.461
			708.708	21.203	1	0	6.97	0.38	0.211	4.062	28.136	0.17	35.003	0.804	111.981	31.114	0	0	18.343	0	31.673
			709.708	21.203	1	0	7.067	0.383	0.215	4.128	28.114	0.172	35.007	0.803	111.906	31.138	0	0	18.43	0	31.752
			710.708	16.469	1	0	7.187	0.387	0.218	4.196	28.178	0.175	35.114	0.802	111.859	31.143	0	0	18.551	0	31.965
			711.708	15.469	1	0	7.248	0.39	0.221	4.246	28.112	0.177	35.076	0.801	111.774	31.162	0	0	18.6	0	31.959
			712.708	15.469	1	0	7.339	0.392	0.224	4.301	28.135	0.179	35.144	0.801	111.717	31.162	0	0	18.705	0	32.09
			713.708	15.469	1	0	7.489	0.396	0.228	4.378	28.246	0.182	35.316	0.8	111.664	31.162	0	0	18.909	0	32.388
			714.708	15.936	1	0	7.57	0.398	0.23	4.424	28.277	0.184	35.389	0.799	111.614	31.159	0	0	19.021	0	32.515
			715.708	15.936	1	0	7.644	0.4	0.232	4.466	28.307	0.185	35.463	0.798	111.563	31.157	0	0	19.115	0	32.642
			716.708	14.602	1	0	7.59	0.397	0.229	4.403	28.475	0.183	35.68	0.798	111.597	31.106	0	0	19.113	0	32.865
			717.708	14.802	1	0	7.588	0.397	0.228	4.377	28.639	0.182	35.886	0.798	111.592	31.097	0	0	19.107	0	33.156
			718.708	14.802	1	0	7.604	0.397	0.227	4.363	28.788	0.181	36.075	0.798	111.587	31.087	0	0	19.148	0	33.418
			719.708	15.736	1	0	7.71	0.403	0.23	4.426	28.842	0.184	36.107	0.799	111.537	31.14	0	0	19.156	0	33.595
			720.708	15.402	1	0	7.838	0.407	0.234	4.505	28.859	0.187	36.097	0.799	111.554	31.14	0	0	19.262	0	33.626
			721.708	15.402	1	0	7.985	0.411	0.239	4.597	28.859	0.191	36.066	0.8	111.57	31.14	0	0	19.411	0	33.623
			722.709	16.736	1	0	8.06	0.409	0.24	4.619	28.964	0.193	36.116	0.802	111.803	31.01	0	0	19.688	0	33.489
			723.709	16.202	1	0	7.969	0.403	0.236	4.539	29.07	0.19	36.189	0.803	112.055	30.881	0	0	19.778	0	33.344
			724.709	16.202	1	0	7.878	0.397	0.232	4.459	29.176	0.187	36.26	0.805	112.307	30.751	0	0	19.868	0	33.192
			725.708	14.802	1	0	7.878	0.397	0.232	4.459	29.176	0.187	36.26	0.805	112.307	30.751	0	0	19.868	0	33.192
			726.709	15.135	1	0	7.773	0.397	0.229	4.396	29.207	0.184	36.209	0.807	112.506	30.672	0	0	19.6	0	33.002
			727.709	15.135	1	0	7.703	0.398	0.227	4.367	29.15	0.183	36.084	0.808	112.544	30.665	0	0	19.356	0	32.822
			728.709	12.735	1	0	7.575	0.398	0.225	4.323	28.954	0.182	35.796	0.809	112.623	30.646	0	0	19.032	0	32.366
			729.709	12.335	1	0	7.443	0.398	0.222	4.275	28.772	0.18	35.521	0.81	112.702	30.627	0	0	18.7	0	31.922
			730.709	12.335	1	0	7.491	0.404	0.224	4.303	28.842	0.182	35.527	0.812	112.71	30.665	0	0	18.529	0	32.049
			731.709	16.269	1	0	7.548	0.411	0.226	4.343	28.871	0.184	35.493	0.813	112.719	30.703	0	0	18.363	0	32.115
			732.709	17.602	1	0	7.63	0.418	0.229	4.399	28.886	0.186	35.434	0.815	112.729	30.742	0	0	18.259	0	32.142
			733.709	17.602	1	0	7.71	0.425	0.232	4.455	28.897	0.189	35.372	0.817	112.738	30.78	0	0	18.156	0	32.16
			734.709	17.936	1	0	7.707	0.426	0.232	4.46	28.859	0.19	35.273	0.818	112.748	30.823	0	0	18.112	0	32.079
			735.709	19.336	1	0	7.709	0.426	0.232	4.469	28.82	0.19	35.178	0.819	112.758	30.867	0	0	18.083	0	32.004
			736.709	19.336	1	0	7.712	0.427	0.233	4.478	28.781	0.191	35.084	0.82	112.767	30.91	0	0	18.054	0	31.93
			737.709	12.868	1	0	7.683	0.425	0.231	4.446	28.852	0.19	35.143	0.821	112.773	30.897	0	0	18.077	0	31.985
			738.709	12.868	1	0	7.623	0.423	0.229	4.401	28.901	0.188	35.161	0.822	112.799	30.871	0	0	18.026	0	31.957
			739.709	12.868	1	0	7.572	0.421	0.227	4.36	28.949	0.187	35.174	0.823	112.825	30.846	0	0	17.993	0	31.922
			740.709	12.868	1	0	7.506	0.419	0.225	4.322	28.939	0.185	35.091	0.825	112.856	30.828	0	0	17.901	0	31.754
			741.709	12.468	1	0	7.47	0.419	0.223	4.293	28.982	0.184	35.135	0.825	112.815	30.86	0	0	17.839	0	31.865
			742.709	12.468	1	0	7.414	0.419	0.222	4.264	28.966	0.183	35.087	0.826	112.78	30.899	0	0	17.706	0	31.85
			743.709	10.935	1	0	7.359	0.419	0.22	4.234	28.953	0.182	35.043	0.826	112.746	30.939	0	0	17.574	0	31.841
			744.709	10.935	1	0	7.336	0.419	0.22	4.228	28.912	0.182	34.992	0.826	112.706	30.971	0	0	17.508	0	31.813
			745.709	18.803	1	0	7.33	0.419	0.22	4.23	28.878	0.182	34.947	0.826	112.667	31.003	0	0	17.48	0	31.794
			746.709	18.803	1	0	7.324	0.42	0.22	4.231	28.844	0.182	34.902	0.826	112.627	31.036	0	0	17.451	0	31.776
			747.709	20.603	1	0	7.259	0.416	0.218	4.193	28.814	0.18	34.884	0.826	112.632	31.006	0	0	17.436	0	31.674
			748.709	20.603	1	0	7.178	0.413	0.215	4.141	28.811	0.178	34.889	0.826	112.597	30.976	0	0	17.381	0	31.608
			749.709	16.269	1	0	7.098	0.41	0.213	4.09	28.81	0.176	34.897	0.826	112.562	30.945	0	0	17.327	0	31.546
			750.709	16.336	1	0	7.086	0.409	0.212	4.078	28.837	0.175	34.951	0.825	112.4	30.99	0	0	17.343	0	31.689
			751.709	16.336	1	0	7.05	0.408	0.21	4.043	28.923	0.173	35.074	0.825	112.277	31.034	0	0	17.296	0	31.938
			752.709	12.135	1	0	7.014	0.407	0.208	4.009	29.012	0.172	35.2	0.824	112.154	31.078	0	0	17.249	0	32.19
			753.709	11.868	1	0	7.038	0.408	0.21	4.034	28.938	0.173	35.149	0.823	111.963	31.161	0	0	17.268	0	32.243
			754.709	11.868	1	0	7.265	0.424	0.218	4.183	28.985	0.179	35.178	0.824	111.868	31.243	0	0	17.149	0	32.549
			755.709	11.868	1	0	7.512	0.44	0.227	4.357	28.934	0.187	35.084	0.825	111.748	31.324	0	0	17.082	0	32.65
			756.709	11.935	1	0	7.756	0.456	0.236	4.53	28.879	0.194	34.987	0.825	111.627	31.405	0	0	17.015	0	32.732
			757.709	11.935	1	0	7.799	0.453	0.235	4.525	29.046	0.194	35.169	0.826	111.717	31.335	0	0	17.214	0	32.893
			758.709	11.935	1	0	7.85	0.45	0.235	4.524	29.218	0.194	35.361	0.826	111.822	31.266	0	0	17.433	0	33.067
			759.709	12.068	1	0	7.956	0.446	0.236	4.534	29.505	0.195	35.698	0.827	111.922	31.182	0	0	17.852	0	33.424
			760.709	12.535	1	0	8.071	0.441	0.236	4.546	29.808	0.195	36.051	0.827	112.033	31.099	0	0	18.299	0	33.794
			761.709	12.535	1	0	8.015	0.43	0.233	4.484	29.9	0.193	36.163	0.827	112.214	30.959	0	0	18.62	0	33.67
			762.709	12.135	1	0	7.942	0.423	0.231	4.434	29.885	0.191	36.163	0.826	112.316	30.869	0	0	18.768	0	33.475
			763.709	12.068	1	0	7.839	0.416	0.227	4.367	29.869	0.188	36.167	0.826	112.418	30.778	0	0	18.849	0	33.283
			764.709	12.068	1	0	7.697	0.409	0.223	4.285	29.811	0.184	36.124	0.825	112.521	30.688	0	0	18.838	0	33.017
			765.709	16.669	1	0	7.628	0.407	0.221	4.243	29.82	0.182	36.134	0.825	112.576	30.627	0	0	18.732	0	32.929
			766.709	15.602	1	0	7.551	0.403	0.217	4.181	29.912	0.179	36.255	0.825	112.606	30.569	0	0	18.715	0	32.985
			767.709	15.602	1	0	7.485	0.4	0.214	4.123	30.02	0.177	36.394	0.825	112.637	30.511	0	0	18.725	0	33.065
			768.709	15.602	1	0	7.456	0.398	0.213	4.104	30.023	0.176	36.432	0.824	112.648	30.491	0	0	18.73	0	33.073
			769.709	28.871	1	0	7.509	0.4	0.216	4.145	29.955	0.177	36.406	0.823	112.574	30.518	0	0	18.793	0	33.091
			770.709	31.538	1	0	7.539	0.401	0.217	4.169	29.918	0.178	36.391	0.822	112.561	30.519	0	0	18.806	0	33.084
			771.709	31.538	1	0	7.591	0.403	0.219	4.212	29.838	0.18	36.386	0.82	112.425	30.574	0	0	18.859	0	33.174
			772.709	11.935	1	0	7.737	0.41	0.223	4.297	29.904	0.183	36.464	0.82	112.379	30.593	0	0	18.851	0	33.391
			773.709	12.335	1	0	7.787	0.411	0.225	4.325	29.904	0.184	36.472	0.82	112.405	30.552	0	0	18.959	0	33.345
			774.709	12.002	1	0	7.939	0.419	0.229	4.412	29.977	0.188	36.551	0.82	112.357	30.572	0	0	18.954	0	33.564
			775.709	12.202	1	0	8.096	0.428	0.234	4.501	30.067	0.192	36.629	0.821	112.311	30.6	0	0	18.898	0	33.802
			776.709	12.202	1	0	8.24	0.438	0.238	4.586	30.137	0.196	36.685	0.821	112.266	30.629	0	0	18.816	0	34.004
			777.709	13.402	1	0	8.257	0.439	0.239	4.592	30.162	0.196	36.711	0.822	112.343	30.579	0	0	18.819	0	33.972
			778.709	13.402	1	0	8.287	0.441	0.239	4.603	30.218	0.197	36.748	0.822	112.429	30.552	0	0	18.808	0	34
			779.709	11.735	1	0	8.346	0.442	0.241	4.625	30.302	0.198	36.818	0.823	112.499	30.552	0	0	18.893	0	34.112
			780.709	11.735	1	0	8.418	0.443	0.242	4.655	30.383	0.199	36.885	0.824	112.568	30.552	0	0	19.007	0	34.218
			781.709	9.668	1	0	8.419	0.443	0.241	4.64	30.479	0.199	36.959	0.825	112.686	30.528	0	0	19.023	0	34.285
			782.709	10.135	1	0	8.436	0.442	0.241	4.635	30.568	0.199	37.024	0.826	112.762	30.504	0	0	19.076	0	34.34
			783.709	10.135	1	0	8.528	0.45	0.244	4.692	30.596	0.202	36.988	0.827	112.887	30.49	0	0	18.969	0	34.323
			784.709	16.269	1	0	8.635	0.457	0.248	4.762	30.601	0.205	36.93	0.829	113.012	30.476	0	0	18.9	0	34.27
			785.71	15.469	1	0	8.215	0.43	0.234	4.499	30.542	0.194	36.866	0.828	113.163	30.385	0	0	19.119	0	33.834
			786.709	15.469	1	0	8.215	0.43	0.234	4.499	30.542	0.194	36.866	0.828	113.163	30.385	0	0	19.119	0	33.834
			787.709	21.003	1	0	7.846	0.411	0.222	4.275	30.483	0.184	36.808	0.828	113.288	30.305	0	0	19.097	0	33.465
			788.71	21.003	1	0	7.675	0.407	0.218	4.201	30.301	0.181	36.642	0.827	113.259	30.329	0	0	18.866	0	33.223
			789.71	21.336	1	0	7.668	0.415	0.219	4.218	30.242	0.181	36.552	0.827	113.156	30.423	0	0	18.486	0	33.307
			790.71	21.336	1	0	7.711	0.423	0.221	4.258	30.211	0.183	36.496	0.828	113.041	30.516	0	0	18.24	0	33.435
			791.71	13.202	1	0	7.753	0.431	0.224	4.299	30.174	0.185	36.433	0.828	112.925	30.61	0	0	17.999	0	33.549
			792.71	13.269	1	0	7.793	0.431	0.225	4.334	30.089	0.186	36.373	0.827	112.815	30.684	0	0	18.076	0	33.575
			793.71	14.335	1	0	7.84	0.432	0.227	4.373	30	0.188	36.314	0.826	112.705	30.759	0	0	18.166	0	33.602
			794.71	15.135	1	0	7.925	0.432	0.23	4.428	29.952	0.19	36.3	0.825	112.594	30.833	0	0	18.346	0	33.697
			795.71	15.135	1	0	7.971	0.43	0.231	4.443	30.011	0.191	36.397	0.825	112.578	30.835	0	0	18.527	0	33.827
			796.71	15.135	1	0	8.024	0.431	0.233	4.478	29.985	0.192	36.375	0.824	112.587	30.835	0	0	18.619	0	33.802
			797.71	21.536	1	0	8.058	0.431	0.234	4.504	29.933	0.193	36.348	0.824	112.575	30.831	0	0	18.709	0	33.754
			798.71	22.803	1	0	8.09	0.43	0.236	4.529	29.884	0.194	36.32	0.823	112.563	30.826	0	0	18.795	0	33.703
			799.71	22.803	1	0	8.042	0.427	0.234	4.495	29.893	0.192	36.346	0.822	112.64	30.771	0	0	18.834	0	33.631
			800.71	10.268	1	0	8.034	0.423	0.233	4.49	29.857	0.192	36.356	0.821	112.592	30.753	0	0	18.976	0	33.588
			801.71	8.268	1	0	8.021	0.421	0.233	4.479	29.859	0.191	36.358	0.821	112.674	30.694	0	0	19.057	0	33.482
			802.71	8.268	1	0	7.908	0.41	0.23	4.414	29.748	0.188	36.296	0.82	112.707	30.622	0	0	19.291	0	33.184
			803.71	8.268	1	0	7.902	0.409	0.23	4.418	29.687	0.188	36.292	0.818	112.648	30.63	0	0	19.336	0	33.179
			804.71	13.802	1	0	7.807	0.4	0.227	4.372	29.531	0.185	36.197	0.816	112.671	30.581	0	0	19.525	0	32.883
			805.71	16.402	1	0	7.704	0.39	0.225	4.321	29.367	0.183	36.119	0.813	112.741	30.5	0	0	19.757	0	32.546
			806.71	16.402	1	0	7.589	0.38	0.222	4.262	29.196	0.18	36.028	0.81	112.811	30.419	0	0	19.969	0	32.184
			807.71	17.069	1	0	7.613	0.376	0.222	4.275	29.142	0.18	36.054	0.808	112.841	30.328	0	0	20.264	0	32.037
			808.71	17.469	1	0	7.661	0.371	0.224	4.313	29.008	0.181	35.992	0.806	112.866	30.238	0	0	20.633	0	31.759
			809.71	17.469	1	0	7.672	0.37	0.225	4.325	28.944	0.181	36.036	0.803	112.901	30.177	0	0	20.761	0	31.713
			810.71	13.269	1	0	7.667	0.368	0.225	4.326	28.891	0.18	36.09	0.801	112.941	30.117	0	0	20.845	0	31.681
			811.71	13.269	1	0	7.789	0.37	0.236	4.54	28.003	0.187	35.326	0.793	112.836	30.14	0	0	21.053	0	30.594
			812.71	12.868	1	0	7.914	0.372	0.247	4.753	27.204	0.194	34.629	0.786	112.732	30.163	0	0	21.264	0	29.561
			813.71	12.735	1	0	7.875	0.367	0.249	4.788	26.802	0.194	34.383	0.78	112.581	30.177	0	0	21.461	0	29.132
			814.71	12.735	1	0	7.747	0.361	0.246	4.721	26.655	0.191	34.315	0.777	112.472	30.175	0	0	21.484	0	28.95
			815.71	15.069	1	0	7.619	0.354	0.242	4.654	26.503	0.187	34.244	0.774	112.363	30.173	0	0	21.507	0	28.758
			816.71	14.202	1	0	7.687	0.358	0.245	4.71	26.48	0.189	34.26	0.773	112.184	30.235	0	0	21.467	0	28.927
			817.71	14.202	1	0	7.817	0.362	0.249	4.783	26.562	0.192	34.406	0.772	112.005	30.298	0	0	21.597	0	29.303
			818.71	15.736	1	0	7.905	0.366	0.251	4.833	26.642	0.194	34.538	0.771	111.803	30.368	0	0	21.617	0	29.664
			819.71	16.136	1	0	8.064	0.369	0.256	4.916	26.767	0.197	34.72	0.771	111.601	30.437	0	0	21.826	0	30.101
			820.71	15.802	1	0	8.131	0.362	0.256	4.928	26.821	0.197	34.889	0.769	111.697	30.31	0	0	22.468	0	30.084
			821.71	15.069	1	0	8.111	0.354	0.255	4.901	26.794	0.195	34.974	0.766	111.792	30.182	0	0	22.891	0	29.931
			822.71	14.535	1	0	8.09	0.347	0.253	4.875	26.76	0.194	35.053	0.763	111.887	30.054	0	0	23.331	0	29.762
			823.71	17.336	1	0	8.085	0.345	0.253	4.873	26.73	0.193	35.078	0.762	111.923	29.989	0	0	23.427	0	29.679
			824.71	15.669	1	0	8.157	0.35	0.254	4.887	26.957	0.194	35.395	0.762	111.994	29.952	0	0	23.319	0	30.169
			825.71	15.269	1	0	8.156	0.349	0.253	4.874	27.014	0.193	35.475	0.761	112.077	29.875	0	0	23.386	0	30.161
			826.71	38.072	1	0	8.205	0.35	0.255	4.9	27.047	0.194	35.518	0.761	112.07	29.869	0	0	23.456	0	30.228
			827.71	38.072	1	0	8.124	0.351	0.254	4.877	26.921	0.193	35.376	0.761	112.063	29.862	0	0	23.157	0	30.015
			828.71	25.337	1	0	8.187	0.355	0.256	4.922	26.947	0.195	35.372	0.762	111.929	29.957	0	0	23.031	0	30.212
			829.71	15.602	1	0	8.388	0.36	0.265	5.089	26.771	0.202	35.063	0.764	111.789	30.052	0	0	23.292	0	29.939
			830.71	15.602	1	0	8.594	0.365	0.273	5.255	26.621	0.209	34.795	0.765	111.65	30.147	0	0	23.559	0	29.72
			831.71	16.202	1	0	8.663	0.368	0.275	5.289	26.71	0.211	34.859	0.766	111.704	30.147	0	0	23.512	0	29.861
			832.71	16.202	1	0	8.711	0.37	0.277	5.329	26.682	0.212	34.837	0.766	111.722	30.145	0	0	23.529	0	29.841
			833.71	13.535	1	0	8.776	0.373	0.277	5.331	26.907	0.213	35.006	0.769	111.917	30.105	0	0	23.523	0	30.076
			834.71	17.202	1	0	8.816	0.373	0.279	5.357	26.896	0.214	34.994	0.769	111.952	30.08	0	0	23.628	0	30.02
			835.71	15.135	1	0	8.829	0.372	0.278	5.342	27.003	0.214	35.071	0.77	112.122	30.015	0	0	23.723	0	30.029
			836.71	13.535	1	0	8.831	0.372	0.277	5.325	27.095	0.214	35.108	0.772	112.24	29.984	0	0	23.715	0	30.041
			837.71	13.535	1	0	8.817	0.373	0.276	5.301	27.176	0.213	35.128	0.774	112.326	29.97	0	0	23.665	0	30.051
			838.711	17.669	1	0	8.724	0.379	0.272	5.238	27.295	0.212	35.093	0.778	112.35	30.118	0	0	23.016	0	30.296
			839.71	18.203	1	0	8.724	0.379	0.272	5.238	27.295	0.212	35.093	0.778	112.35	30.118	0	0	23.016	0	30.296
			840.71	16.069	1	0	8.692	0.381	0.272	5.226	27.285	0.212	34.977	0.78	112.391	30.152	0	0	22.799	0	30.188
			841.71	16.069	1	0	8.654	0.383	0.271	5.213	27.264	0.212	34.85	0.782	112.427	30.185	0	0	22.571	0	30.061
			842.71	10.802	1	0	8.472	0.382	0.259	4.98	27.914	0.204	35.383	0.789	112.611	30.133	0	0	22.204	0	30.794
			843.71	17.736	1	0	8.327	0.378	0.247	4.755	28.689	0.197	36.07	0.795	112.858	30.032	0	0	22.019	0	31.643
			844.71	30.604	1	0	8.302	0.375	0.243	4.672	29.067	0.194	36.324	0.8	113.086	29.931	0	0	22.152	0	31.827
			845.71	30.604	1	0	8.362	0.375	0.244	4.693	29.15	0.196	36.356	0.802	113.237	29.886	0	0	22.295	0	31.807
			846.71	18.736	1	0	8.423	0.375	0.245	4.714	29.235	0.197	36.39	0.803	113.408	29.84	0	0	22.439	0	31.792
			847.711	18.336	1	0	8.515	0.374	0.246	4.73	29.446	0.198	36.494	0.807	113.789	29.72	0	0	22.742	0	31.752
			848.71	14.535	1	0	8.515	0.374	0.246	4.73	29.446	0.198	36.494	0.807	113.789	29.72	0	0	22.742	0	31.752
			849.711	14.535	1	0	8.54	0.372	0.245	4.703	29.663	0.198	36.633	0.81	114.259	29.557	0	0	22.95	0	31.678
			850.711	14.069	1	0	8.482	0.378	0.244	4.686	29.649	0.198	36.475	0.813	114.266	29.634	0	0	22.455	0	31.628
			851.711	12.602	1	0	8.45	0.383	0.244	4.684	29.625	0.199	36.308	0.816	114.273	29.711	0	0	22.041	0	31.56
			852.711	12.668	1	0	8.412	0.389	0.243	4.68	29.59	0.199	36.133	0.819	114.281	29.787	0	0	21.626	0	31.476
			853.711	12.668	1	0	8.367	0.391	0.242	4.651	29.639	0.198	36.124	0.82	114.345	29.776	0	0	21.396	0	31.465
			854.711	14.402	1	0	8.264	0.39	0.239	4.588	29.664	0.197	35.935	0.825	114.535	29.72	0	0	21.205	0	31.081
			855.711	13.869	1	0	8.167	0.394	0.237	4.559	29.556	0.197	35.646	0.829	114.58	29.749	0	0	20.718	0	30.725
			856.711	13.869	1	0	8.125	0.399	0.236	4.547	29.534	0.197	35.445	0.833	114.626	29.778	0	0	20.381	0	30.498
			857.711	14.669	1	0	8.2	0.403	0.239	4.587	29.606	0.2	35.371	0.837	114.671	29.807	0	0	20.341	0	30.466
			858.711	16.669	1	0	8.153	0.405	0.237	4.559	29.636	0.199	35.234	0.841	114.87	29.735	0	0	20.139	0	30.149
			859.711	17.802	1	0	8.003	0.408	0.23	4.431	29.973	0.194	35.524	0.844	114.942	29.761	0	0	19.593	0	30.678
			860.711	17.802	1	0	7.857	0.412	0.224	4.301	30.355	0.189	35.86	0.846	115.014	29.787	0	0	19.068	0	31.271
			861.711	17.802	1	0	7.875	0.41	0.226	4.342	30.118	0.191	35.574	0.847	114.99	29.835	0	0	19.187	0	30.891
			862.711	16.202	1	0	7.947	0.409	0.23	4.416	29.872	0.194	35.331	0.845	114.897	29.894	0	0	19.408	0	30.595
			863.711	14.002	1	0	7.963	0.41	0.232	4.469	29.588	0.197	34.965	0.846	114.832	29.974	0	0	19.422	0	30.144
			864.711	14.002	1	0	7.827	0.409	0.23	4.42	29.391	0.194	34.751	0.846	114.744	30.029	0	0	19.135	0	29.878
			865.711	13.335	1	0	7.69	0.41	0.228	4.38	29.152	0.193	34.456	0.846	114.619	30.117	0	0	18.747	0	29.547
			866.711	13.335	1	0	7.542	0.41	0.226	4.354	28.768	0.192	33.881	0.849	114.572	30.128	0	0	18.384	0	28.602
			867.711	13.135	1	0	7.592	0.41	0.232	4.453	28.315	0.198	33.15	0.854	114.556	30.124	0	0	18.504	0	27.321
			868.711	13.135	1	0	7.683	0.411	0.236	4.547	28.074	0.202	32.936	0.852	114.475	30.154	0	0	18.679	0	26.995
			869.711	13.135	1	0	7.713	0.408	0.237	4.551	28.121	0.201	33.028	0.851	114.558	30.047	0	0	18.896	0	26.96
			870.711	13.068	1	0	7.712	0.404	0.235	4.522	28.254	0.2	33.201	0.851	114.663	29.924	0	0	19.09	0	27.034
			871.711	14.869	1	0	7.803	0.405	0.241	4.632	27.915	0.204	32.914	0.848	114.463	29.999	0	0	19.272	0	26.65
			872.711	14.869	1	0	7.896	0.406	0.247	4.743	27.598	0.208	32.646	0.845	114.264	30.073	0	0	19.457	0	26.294
			873.711	14.869	1	0	8.091	0.414	0.261	5.014	26.839	0.219	31.899	0.841	113.96	30.18	0	0	19.533	0	25.124
			874.711	17.269	1	0	8.262	0.423	0.274	5.266	26.175	0.229	31.243	0.838	113.674	30.286	0	0	19.549	0	24.064
			875.711	17.136	1	0	8.433	0.429	0.287	5.516	25.56	0.239	30.647	0.834	113.477	30.356	0	0	19.676	0	22.995
			876.711	23.003	1	0	8.425	0.426	0.286	5.496	25.603	0.238	30.729	0.833	113.477	30.307	0	0	19.773	0	23.067
			877.711	23.003	1	0	8.416	0.424	0.285	5.476	25.646	0.237	30.811	0.832	113.444	30.258	0	0	19.872	0	23.14
			878.711	23.003	1	0	8.394	0.424	0.285	5.479	25.571	0.237	30.756	0.831	113.286	30.296	0	0	19.799	0	23.095
			879.711	10.268	1	0	8.418	0.424	0.287	5.511	25.502	0.238	30.709	0.83	113.161	30.333	0	0	19.835	0	23.065
			880.711	10.268	1	0	8.443	0.425	0.288	5.542	25.435	0.239	30.662	0.83	113.036	30.37	0	0	19.872	0	23.036
			881.711	11.202	1	0	8.492	0.421	0.29	5.568	25.432	0.239	30.753	0.827	112.975	30.33	0	0	20.15	0	23.139
			882.711	23.27	1	0	8.488	0.418	0.289	5.565	25.405	0.239	30.803	0.825	112.915	30.291	0	0	20.305	0	23.158
			883.711	22.737	1	0	8.49	0.415	0.289	5.563	25.387	0.238	30.863	0.823	112.855	30.251	0	0	20.477	0	23.195
			884.711	13.135	1	0	8.525	0.415	0.292	5.621	25.228	0.24	30.766	0.82	112.618	30.344	0	0	20.549	0	23.162
			885.711	11.268	1	0	8.59	0.415	0.296	5.698	25.08	0.242	30.681	0.817	112.339	30.437	0	0	20.695	0	23.155
			886.711	25.737	1	0	8.713	0.414	0.3	5.775	25.085	0.244	30.823	0.814	112.11	30.495	0	0	21.053	0	23.543
			887.711	25.737	1	0	8.783	0.413	0.303	5.836	25.014	0.246	30.879	0.81	111.88	30.553	0	0	21.287	0	23.754
			888.711	43.806	1	0	8.751	0.411	0.305	5.866	24.78	0.246	30.691	0.807	111.564	30.63	0	0	21.29	0	23.496
			889.711	43.806	1	0	8.719	0.409	0.307	5.896	24.549	0.247	30.503	0.805	111.249	30.706	0	0	21.294	0	23.236
			890.711	44.673	1	0	8.656	0.406	0.307	5.896	24.34	0.246	30.274	0.804	111.102	30.688	0	0	21.316	0	22.711
			891.711	15.669	1	0	8.815	0.408	0.311	5.989	24.422	0.25	30.458	0.802	111.072	30.634	0	0	21.593	0	23.01
			892.711	15.669	1	0	8.926	0.416	0.317	6.092	24.382	0.253	30.477	0.8	111	30.639	0	0	21.457	0	23.095
			893.711	16.469	1	0	8.87	0.417	0.316	6.074	24.312	0.252	30.421	0.799	110.964	30.605	0	0	21.261	0	22.923
			894.711	17.402	1	0	8.983	0.425	0.321	6.182	24.266	0.256	30.433	0.797	110.889	30.61	0	0	21.125	0	22.989
			895.711	17.402	1	0	9.144	0.425	0.325	6.258	24.398	0.26	30.566	0.798	110.901	30.528	0	0	21.491	0	23.123
			896.711	16.136	1	0	9.31	0.426	0.329	6.335	24.542	0.263	30.715	0.799	110.913	30.447	0	0	21.869	0	23.287
			897.711	12.935	1	0	9.473	0.427	0.332	6.387	24.784	0.265	31.071	0.798	110.849	30.444	0	0	22.181	0	24.019
			898.711	12.935	1	0	9.365	0.428	0.329	6.322	24.765	0.261	31.207	0.794	110.784	30.442	0	0	21.859	0	24.294
			899.711	19.403	1	0	9.22	0.429	0.324	6.233	24.733	0.257	31.195	0.793	110.791	30.418	0	0	21.504	0	24.229
			900.711	21.403	1	0	9.134	0.433	0.324	6.23	24.551	0.257	30.981	0.792	110.628	30.536	0	0	21.075	0	24.022
			901.711	21.403	1	0	9.08	0.438	0.325	6.246	24.385	0.257	30.783	0.792	110.465	30.653	0	0	20.73	0	23.844
			902.711	21.403	1	0	8.941	0.437	0.318	6.122	24.49	0.252	30.907	0.792	110.616	30.567	0	0	20.438	0	23.944
			903.711	18.069	1	0	9.016	0.453	0.319	6.136	24.761	0.253	31.21	0.793	110.64	30.593	0	0	19.924	0	24.662
			904.711	18.069	1	0	8.975	0.461	0.311	5.987	25.327	0.247	31.868	0.795	110.709	30.634	0	0	19.451	0	26.068
			905.711	17.269	1	0	8.935	0.47	0.304	5.839	25.925	0.242	32.56	0.796	110.779	30.675	0	0	18.999	0	27.486
			906.711	27.137	1	0	8.766	0.468	0.29	5.576	26.62	0.232	33.339	0.798	110.882	30.663	0	0	18.718	0	28.874
			907.711	34.138	1	0	8.778	0.475	0.291	5.592	26.631	0.233	33.301	0.8	110.762	30.773	0	0	18.472	0	29.019
			908.712	34.138	1	0	8.8	0.483	0.291	5.604	26.698	0.234	33.294	0.802	110.736	30.888	0	0	18.218	0	29.23
			909.712	18.269	1	0	8.819	0.484	0.292	5.606	26.752	0.234	33.326	0.803	110.762	30.893	0	0	18.221	0	29.299
			910.712	18.269	1	0	8.838	0.485	0.292	5.608	26.807	0.234	33.358	0.804	110.789	30.898	0	0	18.223	0	29.368
			911.712	16.536	1	0	8.861	0.486	0.293	5.641	26.731	0.236	33.239	0.804	110.757	30.955	0	0	18.216	0	29.257
			912.712	16.536	1	0	8.919	0.488	0.296	5.69	26.684	0.238	33.163	0.805	110.726	31.013	0	0	18.277	0	29.222
			913.712	13.469	1	0	8.991	0.491	0.298	5.736	26.704	0.24	33.127	0.806	110.7	31.09	0	0	18.314	0	29.295
			914.712	12.868	1	0	9.035	0.49	0.297	5.72	26.906	0.24	33.308	0.808	110.856	31.03	0	0	18.437	0	29.516
			915.712	12.868	1	0	9.029	0.489	0.295	5.671	27.111	0.239	33.494	0.809	111.055	30.97	0	0	18.454	0	29.742
			916.712	12.868	1	0	9.096	0.492	0.296	5.683	27.276	0.24	33.606	0.812	111.194	30.941	0	0	18.475	0	29.904
			917.712	27.204	1	0	9.163	0.495	0.296	5.696	27.441	0.241	33.718	0.814	111.333	30.912	0	0	18.495	0	30.064
			918.712	28.337	1	0	9.341	0.499	0.299	5.749	27.739	0.244	34.04	0.815	111.554	30.864	0	0	18.722	0	30.555
			919.712	28.337	1	0	9.523	0.502	0.302	5.802	28.045	0.246	34.372	0.816	111.774	30.816	0	0	18.956	0	31.054
			920.712	17.336	1	0	9.689	0.506	0.303	5.835	28.397	0.248	34.749	0.817	112.004	30.742	0	0	19.157	0	31.577
			921.712	17.336	1	0	9.638	0.503	0.3	5.769	28.554	0.246	34.819	0.82	112.122	30.703	0	0	19.146	0	31.619
			922.712	17.469	1	0	9.52	0.501	0.293	5.635	28.855	0.241	35.041	0.823	112.24	30.665	0	0	19.001	0	31.911
			923.712	15.936	1	0	9.537	0.503	0.293	5.642	28.884	0.242	35.036	0.824	112.277	30.665	0	0	18.976	0	31.909
			924.712	17.602	1	0	9.356	0.501	0.285	5.478	29.169	0.236	35.228	0.828	112.363	30.672	0	0	18.692	0	32.222
			925.712	17.602	1	0	9.371	0.506	0.284	5.465	29.33	0.235	35.402	0.828	112.365	30.762	0	0	18.518	0	32.668
			926.712	19.603	1	0	9.386	0.512	0.283	5.451	29.49	0.235	35.575	0.829	112.367	30.853	0	0	18.348	0	33.107
			927.712	18.003	1	0	9.414	0.514	0.282	5.426	29.733	0.234	35.858	0.829	112.386	30.915	0	0	18.314	0	33.657
			928.712	17.736	1	0	9.449	0.516	0.281	5.403	29.984	0.233	36.152	0.829	112.404	30.978	0	0	18.295	0	34.215
			929.712	17.736	1	0	9.47	0.519	0.281	5.409	30.035	0.234	36.14	0.831	112.414	31.027	0	0	18.247	0	34.282
			930.712	16.336	1	0	9.447	0.517	0.28	5.393	30.038	0.233	36.08	0.833	112.365	31.094	0	0	18.259	0	34.286
			931.712	22.67	1	0	9.423	0.516	0.28	5.377	30.04	0.233	36.02	0.834	112.316	31.161	0	0	18.271	0	34.289
			932.712	22.67	1	0	9.4	0.514	0.279	5.362	30.043	0.233	35.959	0.835	112.268	31.229	0	0	18.286	0	34.291
			933.712	23.603	1	0	9.193	0.497	0.271	5.213	30.096	0.227	35.948	0.837	112.342	31.187	0	0	18.489	0	34.129
			934.712	23.603	1	0	9.052	0.484	0.267	5.128	30.021	0.223	35.844	0.838	112.404	31.159	0	0	18.69	0	33.859
			935.712	20.67	1	0	8.922	0.471	0.263	5.053	29.923	0.22	35.716	0.838	112.467	31.131	0	0	18.923	0	33.546
			936.712	20.27	1	0	8.893	0.466	0.263	5.049	29.801	0.22	35.638	0.836	112.49	31.078	0	0	19.078	0	33.314
			937.712	20.27	1	0	8.878	0.461	0.263	5.056	29.664	0.219	35.548	0.834	112.514	31.024	0	0	19.267	0	33.061
			938.712	20.27	1	0	8.931	0.458	0.267	5.137	29.343	0.222	35.318	0.831	112.544	30.973	0	0	19.52	0	32.605
			939.712	16.536	1	0	9.012	0.459	0.272	5.233	29.075	0.225	35.141	0.827	112.518	30.966	0	0	19.655	0	32.323
			940.712	16.802	1	0	9.042	0.459	0.275	5.286	28.888	0.227	35.045	0.824	112.493	30.959	0	0	19.68	0	32.165
			941.712	16.802	1	0	9.073	0.46	0.278	5.339	28.704	0.228	34.949	0.821	112.467	30.952	0	0	19.705	0	32.009
			942.712	13.802	1	0	9.086	0.466	0.279	5.357	28.693	0.229	34.96	0.821	112.425	30.98	0	0	19.518	0	32.099
			943.712	14.135	1	0	9.102	0.471	0.28	5.38	28.666	0.229	34.953	0.82	112.384	31.008	0	0	19.339	0	32.161
			944.712	14.135	1	0	9.103	0.474	0.281	5.404	28.568	0.23	34.907	0.818	112.337	31.017	0	0	19.191	0	32.121
			945.712	11.135	1	0	9.055	0.474	0.28	5.385	28.513	0.229	34.868	0.818	112.274	31.036	0	0	19.109	0	32.084
			946.712	11.135	1	0	9.022	0.473	0.28	5.375	28.457	0.228	34.823	0.817	112.212	31.055	0	0	19.06	0	32.038
			947.712	11.202	1	0	8.915	0.469	0.276	5.306	28.451	0.225	34.861	0.816	112.207	31.043	0	0	19.008	0	32.058
			948.712	11.202	1	0	8.785	0.464	0.271	5.22	28.457	0.221	34.919	0.815	112.216	31.027	0	0	18.952	0	32.094
			949.712	19.269	1	0	8.646	0.458	0.266	5.124	28.48	0.217	35.002	0.814	112.233	31.01	0	0	18.873	0	32.168
			950.712	20.203	1	0	8.498	0.453	0.261	5.025	28.499	0.212	35.083	0.812	112.207	30.994	0	0	18.774	0	32.236
			951.712	16.936	1	0	8.386	0.447	0.258	4.953	28.485	0.209	35.134	0.811	112.131	31.003	0	0	18.749	0	32.296
			952.712	18.069	1	0	8.281	0.442	0.255	4.9	28.388	0.206	35.088	0.809	112.033	31.024	0	0	18.718	0	32.222
			953.712	26.204	1	0	8.212	0.437	0.253	4.866	28.3	0.204	35.053	0.807	111.977	31.045	0	0	18.771	0	32.163
			954.712	26.204	1	0	8.143	0.433	0.251	4.833	28.21	0.202	35.015	0.806	111.922	31.066	0	0	18.824	0	32.1
			955.712	23.337	1	0	8.138	0.428	0.251	4.835	28.141	0.202	35.011	0.804	111.901	31.034	0	0	18.997	0	32.014
			956.712	23.337	1	0	8.141	0.424	0.251	4.834	28.11	0.201	35.067	0.802	111.88	30.982	0	0	19.194	0	31.988
			957.712	21.536	1	0	8.152	0.42	0.251	4.832	28.122	0.201	35.182	0.799	111.859	30.913	0	0	19.401	0	32.031
			958.712	20.403	1	0	8.153	0.42	0.252	4.852	28.002	0.201	35.118	0.797	111.838	30.885	0	0	19.423	0	31.886
			959.712	20.403	1	0	8.161	0.418	0.254	4.878	27.867	0.202	35.018	0.796	111.798	30.876	0	0	19.509	0	31.704
			960.712	15.669	1	0	8.154	0.418	0.255	4.896	27.739	0.202	34.946	0.794	111.777	30.847	0	0	19.512	0	31.544
			961.712	15.269	1	0	8.214	0.422	0.257	4.942	27.721	0.204	34.993	0.792	111.815	30.799	0	0	19.475	0	31.576
			962.712	15.269	1	0	8.324	0.425	0.261	5.018	27.701	0.206	35.042	0.79	111.794	30.775	0	0	19.574	0	31.643
			963.712	13.335	1	0	8.445	0.429	0.265	5.101	27.679	0.209	35.085	0.789	111.772	30.751	0	0	19.696	0	31.701
			964.712	13.335	1	0	8.568	0.432	0.27	5.185	27.662	0.212	35.134	0.787	111.75	30.727	0	0	19.82	0	31.766
			965.712	12.935	1	0	8.55	0.431	0.268	5.153	27.768	0.211	35.305	0.787	111.865	30.639	0	0	19.829	0	31.889
			966.712	12.935	1	0	8.494	0.43	0.265	5.099	27.863	0.208	35.459	0.786	111.981	30.55	0	0	19.748	0	31.984
			967.712	14.535	1	0	8.463	0.432	0.264	5.078	27.898	0.207	35.504	0.786	112.045	30.54	0	0	19.585	0	32.054
			968.712	16.669	1	0	8.417	0.434	0.262	5.045	27.946	0.206	35.565	0.786	112.11	30.531	0	0	19.391	0	32.148
			969.712	16.669	1	0	8.205	0.43	0.254	4.883	28.11	0.2	35.703	0.787	112.108	30.526	0	0	19.071	0	32.325
			970.713	16.736	1	0	7.791	0.423	0.238	4.577	28.397	0.188	35.924	0.79	112.103	30.516	0	0	18.437	0	32.584
			971.713	16.669	1	0	7.587	0.416	0.23	4.415	28.598	0.182	36.097	0.792	112.069	30.5	0	0	18.236	0	32.764
			972.712	16.669	1	0	7.587	0.416	0.23	4.415	28.598	0.182	36.097	0.792	112.069	30.5	0	0	18.236	0	32.764
			973.712	16.002	1	0	7.408	0.406	0.223	4.279	28.698	0.176	36.225	0.792	112.05	30.452	0	0	18.263	0	32.786
			974.713	15.936	1	0	7.15	0.389	0.213	4.093	28.751	0.168	36.359	0.791	111.88	30.42	0	0	18.402	0	32.763
			975.713	15.936	1	0	7.113	0.386	0.212	4.078	28.679	0.167	36.389	0.788	111.746	30.428	0	0	18.417	0	32.792
			976.713	19.069	1	0	7.07	0.384	0.211	4.06	28.605	0.166	36.406	0.786	111.611	30.435	0	0	18.414	0	32.802
			977.713	19.869	1	0	7.026	0.382	0.21	4.041	28.531	0.165	36.424	0.783	111.477	30.442	0	0	18.411	0	32.812
			978.713	19.869	1	0	6.964	0.379	0.209	4.024	28.371	0.163	36.344	0.781	111.331	30.44	0	0	18.354	0	32.669
			979.713	15.936	1	0	6.919	0.377	0.209	4.015	28.222	0.162	36.288	0.778	111.146	30.437	0	0	18.341	0	32.558
			980.713	14.669	1	0	6.882	0.375	0.209	4.01	28.077	0.162	36.233	0.775	111.005	30.435	0	0	18.349	0	32.449
			981.713	14.669	1	0	6.931	0.375	0.212	4.08	27.792	0.164	36.042	0.771	110.846	30.43	0	0	18.482	0	32.164
			982.713	14.669	1	0	6.965	0.375	0.214	4.121	27.645	0.164	36.016	0.768	110.741	30.413	0	0	18.594	0	32.096
			983.713	9.335	1	0	7.001	0.376	0.216	4.162	27.531	0.165	36.047	0.764	110.645	30.389	0	0	18.615	0	32.123
			984.713	8.868	1	0	7.037	0.378	0.219	4.204	27.419	0.166	36.078	0.76	110.549	30.365	0	0	18.635	0	32.15
			985.713	8.868	1	0	7.099	0.38	0.222	4.262	27.305	0.168	36.011	0.758	110.492	30.372	0	0	18.692	0	32.085
			986.713	6.534	1	0	7.093	0.378	0.222	4.263	27.258	0.168	36.065	0.756	110.513	30.303	0	0	18.753	0	32.044
			987.713	7.334	1	0	7.067	0.375	0.222	4.268	27.088	0.167	36.034	0.752	110.489	30.226	0	0	18.851	0	31.846
			988.713	7.334	1	0	7.105	0.373	0.223	4.297	27.016	0.168	36.035	0.75	110.494	30.159	0	0	19.067	0	31.721
			989.713	14.135	1	0	7.21	0.375	0.228	4.39	26.871	0.171	35.876	0.749	110.469	30.17	0	0	19.212	0	31.531
			990.713	14.135	1	0	7.25	0.375	0.23	4.427	26.793	0.172	35.842	0.748	110.383	30.177	0	0	19.313	0	31.493
			991.713	13.335	1	0	7.291	0.376	0.232	4.465	26.717	0.173	35.811	0.746	110.297	30.184	0	0	19.415	0	31.459
			992.713	13.335	1	0	7.329	0.379	0.233	4.487	26.769	0.174	35.875	0.746	110.302	30.177	0	0	19.342	0	31.581
			993.713	11.535	1	0	7.375	0.382	0.235	4.516	26.804	0.175	35.917	0.746	110.306	30.17	0	0	19.292	0	31.669
			994.713	12.402	1	0	7.421	0.386	0.236	4.545	26.838	0.176	35.956	0.746	110.311	30.163	0	0	19.241	0	31.753
			995.713	12.402	1	0	7.426	0.386	0.236	4.543	26.868	0.176	35.974	0.747	110.262	30.156	0	0	19.254	0	31.77
			996.713	20.27	1	0	7.459	0.386	0.237	4.558	26.898	0.177	36.002	0.747	110.209	30.149	0	0	19.34	0	31.8
			997.713	18.736	1	0	7.492	0.386	0.238	4.573	26.93	0.178	36.031	0.747	110.155	30.142	0	0	19.426	0	31.833
			998.713	21.003	1	0	7.525	0.386	0.239	4.588	26.963	0.178	36.061	0.748	110.102	30.135	0	0	19.512	0	31.867
			999.713	21.003	1	0	7.529	0.389	0.242	4.66	26.6	0.183	35.241	0.755	110.037	30.17	0	0	19.34	0	30.709
			1000.71	20.87	1	0	7.547	0.393	0.246	4.736	26.276	0.188	34.495	0.762	109.972	30.205	0	0	19.209	0	29.608
			1001.71	16.802	1	0	7.556	0.397	0.25	4.809	25.95	0.192	33.775	0.768	109.905	30.24	0	0	19.057	0	28.499
			1002.71	19.069	1	0	7.582	0.403	0.255	4.903	25.603	0.198	33.05	0.775	109.868	30.286	0	0	18.828	0	27.362
			1003.71	19.069	1	0	7.634	0.406	0.257	4.937	25.628	0.199	33.091	0.774	109.951	30.251	0	0	18.823	0	27.396
			1004.71	24.803	1	0	7.689	0.408	0.259	4.973	25.659	0.2	33.137	0.774	110.042	30.217	0	0	18.829	0	27.441
			1005.71	20.003	1	0	7.67	0.408	0.257	4.945	25.731	0.199	33.194	0.775	110.26	30.119	0	0	18.818	0	27.372
			1006.71	20.003	1	0	7.679	0.408	0.257	4.939	25.8	0.199	33.225	0.777	110.371	30.077	0	0	18.816	0	27.362
			1007.71	21.403	1	0	7.69	0.409	0.257	4.934	25.867	0.2	33.261	0.778	110.483	30.036	0	0	18.816	0	27.359
			1008.71	23.003	1	0	7.7	0.409	0.256	4.929	25.933	0.2	33.297	0.779	110.594	29.994	0	0	18.816	0	27.357
			1009.71	23.003	1	0	7.735	0.41	0.256	4.932	26.044	0.2	33.374	0.78	110.699	29.982	0	0	18.847	0	27.482
			1010.71	15.736	1	0	7.765	0.412	0.257	4.933	26.151	0.201	33.433	0.782	110.84	29.971	0	0	18.867	0	27.574
			1011.71	16.269	1	0	7.795	0.413	0.257	4.934	26.258	0.201	33.492	0.784	110.982	29.959	0	0	18.887	0	27.666
			1012.71	16.269	1	0	7.711	0.411	0.252	4.852	26.397	0.198	33.558	0.787	111.156	29.924	0	0	18.751	0	27.713
			1013.71	16.269	1	0	7.673	0.41	0.249	4.798	26.551	0.197	33.652	0.789	111.267	29.889	0	0	18.725	0	27.809
			1014.71	17.069	1	0	7.601	0.406	0.246	4.722	26.691	0.194	33.715	0.792	111.328	29.862	0	0	18.708	0	27.848
			1015.71	17.069	1	0	7.616	0.406	0.246	4.74	26.637	0.196	33.565	0.794	111.279	29.896	0	0	18.761	0	27.642
			1016.71	16.669	1	0	7.607	0.406	0.246	4.735	26.628	0.196	33.468	0.796	111.256	29.931	0	0	18.753	0	27.528
			1017.71	16.669	1	0	7.619	0.407	0.248	4.768	26.505	0.198	33.265	0.797	111.112	30.04	0	0	18.708	0	27.365
			1018.71	11.002	1	0	7.555	0.405	0.245	4.709	26.59	0.195	33.307	0.798	111.019	30.084	0	0	18.641	0	27.5
			1019.71	11.135	1	0	7.492	0.403	0.242	4.651	26.679	0.193	33.352	0.8	110.912	30.128	0	0	18.576	0	27.637
			1020.71	11.135	1	0	7.388	0.399	0.236	4.539	26.908	0.189	33.546	0.802	110.896	30.101	0	0	18.514	0	27.898
			1021.71	13.469	1	0	7.329	0.396	0.233	4.487	26.97	0.187	33.57	0.803	110.931	30.075	0	0	18.505	0	27.875
			1022.71	12.802	1	0	7.284	0.393	0.231	4.444	27.032	0.186	33.593	0.805	110.968	30.05	0	0	18.529	0	27.85
			1023.71	12.802	1	0	7.201	0.387	0.228	4.387	27	0.184	33.564	0.804	110.972	30.015	0	0	18.596	0	27.695
			1024.71	11.868	1	0	7.033	0.381	0.223	4.283	26.934	0.179	33.481	0.804	110.959	29.973	0	0	18.473	0	27.428
			1025.71	12.535	1	0	6.863	0.374	0.217	4.177	26.869	0.175	33.396	0.805	110.956	29.931	0	0	18.34	0	27.155
			1026.71	12.535	1	0	6.77	0.372	0.215	4.138	26.718	0.173	33.235	0.804	110.887	29.938	0	0	18.223	0	26.862
			1027.71	11.468	1	0	6.722	0.368	0.214	4.114	26.638	0.172	33.189	0.803	110.829	29.927	0	0	18.273	0	26.729
			1028.71	12.868	1	0	6.676	0.364	0.213	4.091	26.555	0.17	33.137	0.801	110.771	29.915	0	0	18.328	0	26.585
			1029.71	12.868	1	0	6.707	0.362	0.216	4.161	26.206	0.173	32.863	0.797	110.712	29.896	0	0	18.516	0	26.053
			1030.71	22.937	1	0	6.825	0.36	0.218	4.193	26.436	0.172	33.599	0.787	110.724	29.829	0	0	18.95	0	27.203
			1031.71	20.336	1	0	6.948	0.358	0.22	4.225	26.683	0.171	34.369	0.776	110.736	29.762	0	0	19.405	0	28.356
			1032.71	20.336	1	0	7.185	0.365	0.226	4.338	26.958	0.173	35.158	0.767	110.641	29.797	0	0	19.709	0	29.741
			1033.71	12.735	1	0	7.429	0.371	0.231	4.452	27.25	0.175	35.965	0.758	110.545	29.831	0	0	20.023	0	31.101
			1034.71	12.802	1	0	7.612	0.381	0.24	4.607	27.1	0.181	35.827	0.756	110.33	29.947	0	0	19.986	0	31.179
			1035.71	12.802	1	0	7.79	0.391	0.248	4.762	26.95	0.187	35.685	0.755	110.107	30.063	0	0	19.937	0	31.243
			1036.71	14.402	1	0	7.791	0.392	0.248	4.775	26.9	0.187	35.63	0.755	110.019	30.117	0	0	19.849	0	31.258
			1037.71	15.335	1	0	7.782	0.393	0.248	4.775	26.876	0.187	35.636	0.754	110.037	30.115	0	0	19.807	0	31.267
			1038.71	15.335	1	0	7.787	0.393	0.249	4.781	26.863	0.187	35.652	0.753	110.056	30.112	0	0	19.798	0	31.292
			1039.71	11.802	1	0	7.824	0.393	0.25	4.804	26.862	0.188	35.687	0.753	110.03	30.115	0	0	19.891	0	31.35
			1040.71	11.602	1	0	7.875	0.394	0.251	4.831	26.891	0.189	35.765	0.752	110.009	30.101	0	0	19.996	0	31.451
			1041.71	11.602	1	0	7.91	0.394	0.252	4.851	26.902	0.189	35.827	0.751	109.988	30.087	0	0	20.062	0	31.528
			1042.71	13.669	1	0	7.927	0.395	0.253	4.873	26.849	0.19	35.794	0.75	109.963	30.108	0	0	20.074	0	31.516
			1043.71	13.802	1	0	7.983	0.396	0.255	4.912	26.835	0.191	35.8	0.75	109.9	30.154	0	0	20.155	0	31.609
			1044.71	23.803	1	0	8.023	0.398	0.257	4.952	26.774	0.193	35.759	0.749	109.875	30.169	0	0	20.159	0	31.587
			1045.71	20.47	1	0	8.047	0.399	0.259	4.979	26.723	0.194	35.718	0.748	109.836	30.217	0	0	20.159	0	31.609
			1046.71	20.47	1	0	7.957	0.397	0.255	4.897	26.838	0.19	35.911	0.747	109.832	30.207	0	0	20.048	0	31.864
			1047.71	28.871	1	0	7.91	0.395	0.252	4.847	26.926	0.188	36.063	0.747	109.822	30.197	0	0	20.048	0	32.055
			1048.71	28.871	1	0	7.863	0.392	0.249	4.798	27.015	0.186	36.218	0.746	109.812	30.188	0	0	20.048	0	32.247
			1049.71	27.737	1	0	7.895	0.396	0.251	4.83	26.982	0.187	36.195	0.745	109.805	30.221	0	0	19.96	0	32.297
			1050.71	27.737	1	0	7.883	0.399	0.252	4.841	26.92	0.188	36.135	0.745	109.812	30.255	0	0	19.764	0	32.292
			1051.71	12.535	1	0	7.872	0.402	0.252	4.852	26.857	0.188	36.075	0.744	109.82	30.289	0	0	19.573	0	32.285
			1052.71	13.469	1	0	7.88	0.403	0.252	4.854	26.883	0.188	36.09	0.745	109.767	30.327	0	0	19.53	0	32.378
			1053.71	13.469	1	0	7.872	0.405	0.252	4.848	26.904	0.188	36.102	0.745	109.712	30.365	0	0	19.449	0	32.466
			1054.71	15.269	1	0	7.876	0.406	0.252	4.849	26.928	0.188	36.12	0.746	109.657	30.404	0	0	19.398	0	32.562
			1055.71	14.735	1	0	7.961	0.408	0.254	4.883	27.047	0.189	36.256	0.746	109.621	30.449	0	0	19.516	0	32.85
			1056.71	14.735	1	0	8.028	0.41	0.255	4.909	27.153	0.19	36.391	0.746	109.628	30.468	0	0	19.583	0	33.094
			1057.71	14.869	1	0	8.086	0.412	0.256	4.93	27.252	0.191	36.515	0.746	109.635	30.488	0	0	19.629	0	33.323
			1058.71	15.669	1	0	8.073	0.415	0.256	4.931	27.234	0.192	36.455	0.747	109.635	30.526	0	0	19.457	0	33.321
			1059.71	15.669	1	0	7.991	0.418	0.252	4.853	27.423	0.189	36.58	0.75	109.544	30.615	0	0	19.14	0	33.657
			1060.71	14.402	1	0	7.934	0.418	0.249	4.798	27.538	0.187	36.643	0.752	109.498	30.663	0	0	18.981	0	33.823
			1061.71	15.202	1	0	7.952	0.424	0.25	4.801	27.64	0.188	36.66	0.754	109.46	30.735	0	0	18.771	0	34.004
			1062.71	15.202	1	0	7.907	0.42	0.247	4.744	27.786	0.186	36.757	0.756	109.534	30.701	0	0	18.807	0	34.065
			1063.71	16.069	1	0	7.862	0.417	0.244	4.686	27.935	0.185	36.854	0.758	109.609	30.668	0	0	18.844	0	34.126
			1064.71	13.935	1	0	7.749	0.41	0.238	4.583	28.072	0.181	36.93	0.76	109.753	30.61	0	0	18.907	0	34.079
			1065.71	13.935	1	0	7.623	0.402	0.233	4.472	28.216	0.177	37.012	0.762	109.896	30.552	0	0	18.938	0	34.037
			1066.71	14.669	1	0	7.669	0.403	0.234	4.508	28.176	0.179	36.91	0.763	109.901	30.56	0	0	19.008	0	33.914
			1067.71	14.669	1	0	7.686	0.403	0.235	4.513	28.201	0.179	36.887	0.765	109.916	30.56	0	0	19.056	0	33.88
			1068.71	15.402	1	0	7.705	0.403	0.235	4.521	28.226	0.18	36.861	0.766	109.925	30.56	0	0	19.11	0	33.841
			1069.71	15.402	1	0	7.693	0.403	0.235	4.51	28.248	0.18	36.827	0.767	109.98	30.555	0	0	19.067	0	33.789
			1070.71	14.269	1	0	7.723	0.406	0.236	4.535	28.238	0.181	36.713	0.769	110.002	30.593	0	0	19.003	0	33.712
			1071.71	13.802	1	0	7.752	0.409	0.237	4.559	28.227	0.183	36.6	0.771	110.024	30.632	0	0	18.939	0	33.635
			1072.71	13.802	1	0	7.772	0.412	0.237	4.567	28.279	0.184	36.587	0.773	110.055	30.634	0	0	18.862	0	33.646
			1073.71	14.602	1	0	7.78	0.415	0.238	4.568	28.33	0.184	36.572	0.775	110.107	30.636	0	0	18.755	0	33.653
			1074.71	14.802	1	0	7.775	0.415	0.237	4.562	28.356	0.184	36.571	0.775	110.137	30.653	0	0	18.721	0	33.681
			1075.71	14.802	1	0	7.788	0.417	0.237	4.562	28.421	0.184	36.591	0.777	110.186	30.653	0	0	18.668	0	33.727
			1076.71	20.803	1	0	7.816	0.419	0.238	4.574	28.475	0.185	36.595	0.778	110.311	30.646	0	0	18.639	0	33.742
			1077.71	22.87	1	0	7.807	0.421	0.237	4.563	28.528	0.185	36.58	0.78	110.418	30.641	0	0	18.537	0	33.729
			1078.71	22.87	1	0	7.817	0.423	0.237	4.561	28.591	0.185	36.574	0.782	110.524	30.637	0	0	18.483	0	33.729
			1079.71	17.069	1	0	7.808	0.423	0.237	4.552	28.615	0.186	36.499	0.784	110.578	30.655	0	0	18.466	0	33.647
			1080.71	16.202	1	0	7.803	0.42	0.236	4.537	28.668	0.185	36.479	0.786	110.694	30.621	0	0	18.584	0	33.541
			1081.71	16.202	1	0	7.836	0.42	0.237	4.554	28.676	0.186	36.429	0.787	110.736	30.62	0	0	18.662	0	33.466
			1082.71	14.069	1	0	7.813	0.418	0.236	4.531	28.711	0.186	36.425	0.788	110.863	30.576	0	0	18.711	0	33.375
			1083.71	14.202	1	0	7.791	0.415	0.234	4.509	28.746	0.185	36.419	0.789	110.99	30.533	0	0	18.76	0	33.282
			1084.71	14.202	1	0	7.799	0.413	0.234	4.51	28.755	0.185	36.39	0.79	111.091	30.495	0	0	18.865	0	33.165
			1085.71	17.269	1	0	7.805	0.412	0.234	4.508	28.764	0.185	36.365	0.791	111.187	30.456	0	0	18.963	0	33.054
			1086.71	17.269	1	0	7.835	0.41	0.235	4.522	28.77	0.186	36.325	0.792	111.237	30.454	0	0	19.113	0	32.976
			1087.71	15.736	1	0	7.875	0.408	0.236	4.54	28.782	0.187	36.295	0.793	111.288	30.452	0	0	19.288	0	32.914
			1088.71	15.736	1	0	7.91	0.407	0.237	4.555	28.796	0.188	36.274	0.794	111.343	30.449	0	0	19.454	0	32.864
			1089.71	15.202	1	0	7.927	0.406	0.237	4.563	28.799	0.189	36.237	0.795	111.443	30.444	0	0	19.536	0	32.793
			1090.71	15.669	1	0	7.966	0.408	0.239	4.592	28.781	0.19	36.199	0.795	111.496	30.454	0	0	19.522	0	32.774
			1091.71	15.669	1	0	8.016	0.41	0.241	4.629	28.757	0.191	36.158	0.795	111.549	30.464	0	0	19.533	0	32.749
			1092.71	14.002	1	0	7.982	0.405	0.239	4.6	28.761	0.19	36.151	0.796	111.606	30.43	0	0	19.69	0	32.642
			1093.71	15.069	1	0	7.924	0.4	0.237	4.553	28.79	0.188	36.176	0.796	111.664	30.396	0	0	19.788	0	32.581
			1094.71	15.069	1	0	7.864	0.395	0.234	4.505	28.817	0.186	36.198	0.796	111.722	30.363	0	0	19.887	0	32.513
			1095.71	12.268	1	0	7.857	0.394	0.234	4.494	28.845	0.186	36.243	0.796	111.7	30.363	0	0	19.919	0	32.569
			1096.71	12.335	1	0	7.841	0.392	0.233	4.472	28.902	0.185	36.334	0.795	111.642	30.363	0	0	19.983	0	32.681
			1097.71	12.335	1	0	7.805	0.391	0.232	4.457	28.854	0.184	36.299	0.795	111.559	30.377	0	0	19.951	0	32.64
			1098.71	15.469	1	0	7.772	0.39	0.231	4.443	28.811	0.183	36.274	0.794	111.487	30.392	0	0	19.927	0	32.613
			1099.71	15.269	1	0	7.74	0.389	0.23	4.429	28.768	0.183	36.25	0.794	111.415	30.406	0	0	19.904	0	32.586
			1100.71	15.669	1	0	7.698	0.386	0.229	4.404	28.734	0.181	36.292	0.792	111.343	30.382	0	0	19.956	0	32.579
			1101.71	15.669	1	0	7.661	0.383	0.228	4.383	28.698	0.18	36.335	0.79	111.271	30.358	0	0	20.021	0	32.571
			1102.71	15.402	1	0	7.651	0.38	0.228	4.376	28.666	0.179	36.378	0.788	111.194	30.334	0	0	20.158	0	32.564
			1103.71	15.402	1	0	7.706	0.379	0.23	4.422	28.554	0.181	36.346	0.786	111.084	30.327	0	0	20.346	0	32.496
			1104.71	17.869	1	0	7.767	0.379	0.233	4.476	28.433	0.182	36.277	0.784	110.976	30.322	0	0	20.507	0	32.39
			1105.71	18.603	1	0	7.808	0.375	0.234	4.503	28.369	0.183	36.276	0.782	111.076	30.19	0	0	20.813	0	32.15
			1106.71	17.802	1	0	7.812	0.372	0.234	4.499	28.361	0.183	36.34	0.78	111.177	30.058	0	0	21.026	0	32.004
			1107.71	17.936	1	0	7.847	0.368	0.235	4.511	28.366	0.183	36.439	0.778	111.276	29.924	0	0	21.301	0	31.909
			1108.71	17.936	1	0	7.858	0.365	0.235	4.513	28.353	0.182	36.517	0.776	111.374	29.79	0	0	21.518	0	31.781
			1109.71	15.936	1	0	7.966	0.372	0.239	4.592	28.334	0.185	36.593	0.774	111.228	29.835	0	0	21.43	0	32.038
			1110.71	15.069	1	0	8.13	0.381	0.245	4.712	28.307	0.189	36.643	0.773	111.017	29.936	0	0	21.328	0	32.37
			1111.71	15.069	1	0	8.235	0.389	0.249	4.789	28.304	0.192	36.674	0.772	110.877	30.022	0	0	21.187	0	32.626
			1112.71	12.468	1	0	8.277	0.392	0.251	4.829	28.249	0.194	36.636	0.771	110.75	30.084	0	0	21.133	0	32.696
			1113.71	12.735	1	0	8.305	0.395	0.253	4.862	28.187	0.195	36.59	0.77	110.622	30.147	0	0	21.047	0	32.755
			1114.71	12.735	1	0	8.285	0.397	0.253	4.867	28.122	0.195	36.532	0.77	110.52	30.205	0	0	20.862	0	32.782
			1115.71	14.735	1	0	8.234	0.398	0.252	4.849	28.058	0.194	36.5	0.769	110.439	30.242	0	0	20.695	0	32.799
			1116.71	15.002	1	0	8.182	0.398	0.251	4.827	28.014	0.193	36.494	0.768	110.348	30.27	0	0	20.537	0	32.838
			1117.71	15.002	1	0	8.13	0.399	0.25	4.805	27.973	0.192	36.492	0.767	110.258	30.298	0	0	20.381	0	32.881
			1118.71	20.603	1	0	8.09	0.399	0.249	4.788	27.933	0.191	36.49	0.765	110.137	30.335	0	0	20.286	0	32.933
			1119.71	20.803	1	0	8.067	0.399	0.249	4.779	27.902	0.19	36.502	0.764	110.016	30.372	0	0	20.233	0	33.005
			1120.71	18.403	1	0	8.019	0.396	0.247	4.748	27.884	0.189	36.51	0.764	109.942	30.395	0	0	20.272	0	33.019
			1121.71	15.269	1	0	7.971	0.393	0.246	4.725	27.826	0.187	36.469	0.763	109.835	30.444	0	0	20.272	0	33.007
			1122.71	15.269	1	0	7.929	0.393	0.245	4.709	27.764	0.187	36.425	0.762	109.717	30.511	0	0	20.184	0	33.04
			1123.71	15.269	1	0	7.876	0.392	0.244	4.687	27.7	0.186	36.388	0.761	109.594	30.579	0	0	20.068	0	33.081
			1124.71	23.337	1	0	7.835	0.393	0.243	4.672	27.648	0.185	36.362	0.76	109.508	30.625	0	0	19.953	0	33.114
			1125.71	24.67	1	0	7.842	0.393	0.244	4.687	27.593	0.185	36.338	0.759	109.436	30.662	0	0	19.947	0	33.138
			1126.71	24.67	1	0	7.862	0.394	0.245	4.709	27.539	0.186	36.312	0.758	109.371	30.699	0	0	19.976	0	33.16
			1127.71	16.602	1	0	7.898	0.393	0.247	4.745	27.452	0.187	36.26	0.757	109.287	30.737	0	0	20.082	0	33.136
			1128.71	15.936	1	0	7.974	0.394	0.25	4.807	27.367	0.189	36.202	0.756	109.243	30.767	0	0	20.228	0	33.105
			1129.71	15.936	1	0	8.044	0.395	0.253	4.867	27.282	0.191	36.142	0.755	109.192	30.797	0	0	20.361	0	33.071
			1130.71	13.402	1	0	8.225	0.405	0.26	5.004	27.24	0.196	36.077	0.755	109.113	30.885	0	0	20.292	0	33.209
			1131.71	13.269	1	0	8.378	0.415	0.266	5.123	27.201	0.201	35.996	0.756	109.067	30.969	0	0	20.195	0	33.302
			1132.71	13.269	1	0	8.493	0.424	0.271	5.217	27.177	0.205	35.938	0.756	109.009	31.052	0	0	20.013	0	33.423
			1133.71	13.602	1	0	8.551	0.428	0.273	5.249	27.226	0.207	35.925	0.758	109.092	31.045	0	0	19.99	0	33.422
			1134.71	14.469	1	0	8.594	0.429	0.274	5.266	27.288	0.208	35.903	0.76	109.225	31.022	0	0	20.033	0	33.365
			1135.71	14.469	1	0	8.616	0.427	0.274	5.27	27.317	0.209	35.888	0.761	109.48	30.927	0	0	20.16	0	33.187
			1136.71	16.136	1	0	8.666	0.429	0.277	5.326	27.211	0.211	35.687	0.762	109.533	30.955	0	0	20.192	0	32.941
			1137.71	16.136	1	0	8.754	0.428	0.284	5.468	26.763	0.217	35.009	0.764	109.596	30.962	0	0	20.447	0	31.898
			1138.71	15.602	1	0	8.845	0.427	0.292	5.61	26.345	0.224	34.377	0.766	109.659	30.969	0	0	20.707	0	30.891
			1139.71	16.336	1	0	9.043	0.438	0.301	5.793	26.185	0.231	34.084	0.768	109.52	31.133	0	0	20.627	0	30.743
			1140.71	17.469	1	0	9.262	0.44	0.315	6.061	25.649	0.243	33.279	0.771	109.617	31.124	0	0	21.037	0	29.374
			1141.71	17.469	1	0	9.193	0.428	0.306	5.891	26.079	0.236	33.784	0.772	110.443	30.537	0	0	21.49	0	29.222
			1142.71	18.936	1	0	9.107	0.415	0.297	5.717	26.501	0.23	34.274	0.773	111.27	29.95	0	0	21.928	0	29.01
			1143.71	19.136	1	0	9.153	0.415	0.299	5.748	26.492	0.231	34.269	0.773	111.343	29.898	0	0	22.055	0	28.914
			1144.71	19.136	1	0	9.622	0.432	0.309	5.936	27.136	0.242	34.644	0.783	111.734	29.794	0	0	22.254	0	29.486
			1145.71	27.537	1	0	10.099	0.45	0.318	6.124	27.766	0.252	35.02	0.793	112.125	29.691	0	0	22.457	0	30.041
			1146.71	27.537	1	0	10.584	0.469	0.328	6.302	28.44	0.263	35.49	0.801	112.499	29.61	0	0	22.573	0	30.773
			1147.71	25.003	1	0	11.077	0.488	0.337	6.482	29.096	0.273	35.951	0.809	112.873	29.528	0	0	22.697	0	31.467
			1148.71	18.536	1	0	11.698	0.515	0.349	6.703	29.915	0.287	36.307	0.824	113.286	29.492	0	0	22.716	0	32.08
			1149.71	22.403	1	0	12.337	0.543	0.361	6.947	30.628	0.303	36.526	0.839	113.724	29.447	0	0	22.74	0	32.44
			1150.71	21.27	1	0	12.764	0.557	0.369	7.105	31.079	0.314	36.535	0.851	114.199	29.38	0	0	22.898	0	32.383
			1151.71	24.337	1	0	13.219	0.572	0.379	7.28	31.506	0.327	36.515	0.863	114.674	29.312	0	0	23.097	0	32.273
			1152.71	30.538	1	0	13.674	0.586	0.387	7.439	31.974	0.338	36.555	0.875	115.183	29.219	0	0	23.316	0	32.204
			1153.71	30.538	1	0	14.136	0.601	0.395	7.598	32.445	0.35	36.616	0.886	115.691	29.125	0	0	23.539	0	32.164
			1154.71	34.938	1	0	14.629	0.615	0.404	7.762	32.943	0.362	36.725	0.897	116.204	29.032	0	0	23.8	0	32.195
			1155.71	52.141	1	0	14.531	0.622	0.402	7.721	32.936	0.363	36.473	0.903	116.626	29.003	0	0	23.344	0	31.747
			1156.71	6.468	1	0	14.386	0.63	0.399	7.668	32.874	0.363	36.15	0.909	117.044	28.974	0	0	22.824	0	31.172
			1157.71	5.934	1	0	14.248	0.638	0.396	7.615	32.824	0.363	35.842	0.916	117.461	28.945	0	0	22.327	0	30.608
			1158.72	35.472	1	0	14.925	0.674	0.411	7.905	33.29	0.384	35.649	0.934	118.2	28.984	0	0	22.155	0	30.353
			1159.72	35.472	1	0	15.29	0.689	0.42	8.078	33.442	0.396	35.445	0.943	118.598	28.977	0	0	22.203	0	29.981
			1160.72	31.938	1	0	15.602	0.694	0.424	8.157	33.814	0.405	35.449	0.954	119.029	28.909	0	0	22.48	0	29.861
			1161.72	31.938	1	0	15.921	0.699	0.428	8.237	34.196	0.413	35.471	0.964	119.461	28.842	0	0	22.763	0	29.771
			1162.72	36.272	1	0	16.321	0.705	0.434	8.34	34.641	0.422	35.587	0.973	119.905	28.775	0	0	23.157	0	29.846
			1163.72	39.005	1	0	16.62	0.723	0.439	8.435	34.958	0.43	35.654	0.98	120.19	28.804	0	0	22.988	0	30.001
			1164.72	30.871	1	0	16.759	0.741	0.441	8.476	35.15	0.435	35.578	0.988	120.459	28.833	0	0	22.612	0	29.903
			1165.72	32.671	1	0	17.023	0.76	0.448	8.615	35.201	0.446	35.375	0.995	120.598	28.924	0	0	22.387	0	29.694
			1166.72	32.671	1	0	17.352	0.78	0.458	8.813	35.144	0.46	35.037	1.003	120.737	29.015	0	0	22.258	0	29.232
			1167.72	32.671	1	0	17.616	0.802	0.465	8.951	35.203	0.471	34.789	1.012	120.866	29.128	0	0	21.972	0	28.958
			1168.72	32.671	1	0	17.874	0.824	0.473	9.09	35.244	0.482	34.538	1.02	120.996	29.24	0	0	21.694	0	28.668
			1169.72	12.135	1	0	17.69	0.821	0.465	8.938	35.466	0.478	34.48	1.029	121.265	29.157	0	0	21.549	0	28.402
			1170.72	11.935	1	0	17.188	0.818	0.447	8.59	35.847	0.465	34.406	1.042	121.533	29.073	0	0	21.013	0	28.106
			1171.72	11.935	1	0	16.956	0.83	0.451	8.681	35.027	0.471	33.593	1.043	121.049	29.586	0	0	20.432	0	27.519
			1172.72	33.738	1	0	17.226	0.858	0.469	9.02	34.33	0.487	33.048	1.039	120.447	30.193	0	0	20.077	0	27.553
			1173.72	34.538	1	0	17.321	0.865	0.474	9.112	34.189	0.49	33.063	1.034	120.247	30.27	0	0	20.027	0	27.717
			1174.72	37.072	1	0	17.212	0.869	0.474	9.121	33.952	0.49	32.87	1.033	120.036	30.405	0	0	19.806	0	27.579
			1175.72	35.805	1	0	17.07	0.87	0.474	9.117	33.688	0.489	32.649	1.032	119.822	30.523	0	0	19.619	0	27.357
			1176.72	35.805	1	0	16.983	0.871	0.476	9.146	33.411	0.49	32.422	1.031	119.609	30.641	0	0	19.496	0	27.118
			1177.72	35.805	1	0	16.827	0.855	0.475	9.128	33.129	0.488	32.244	1.027	119.36	30.69	0	0	19.683	0	26.882
			1178.72	28.337	1	0	16.584	0.831	0.472	9.069	32.798	0.481	32.147	1.02	119.075	30.695	0	0	19.953	0	26.744
			1179.72	26.737	1	0	16.269	0.807	0.466	8.965	32.478	0.472	32.054	1.013	118.789	30.699	0	0	20.149	0	26.608
			1180.72	35.672	1	0	16.083	0.796	0.465	8.937	32.171	0.467	31.982	1.006	118.469	30.725	0	0	20.204	0	26.53
			1181.72	44.94	1	0	16.029	0.8	0.469	9.015	31.801	0.467	31.931	0.996	118.135	30.799	0	0	20.025	0	26.555
			1182.72	44.94	1	0	15.962	0.805	0.472	9.083	31.444	0.466	31.882	0.986	117.812	30.874	0	0	19.832	0	26.586
			1183.72	44.94	1	0	15.953	0.808	0.479	9.202	31.027	0.467	31.777	0.976	117.42	30.936	0	0	19.75	0	26.48
			1184.72	19.136	1	0	15.944	0.811	0.485	9.321	30.621	0.469	31.673	0.967	117.028	30.999	0	0	19.67	0	26.374
			1185.72	15.936	1	0	16.374	0.819	0.498	9.578	30.629	0.478	31.885	0.961	116.687	31.02	0	0	19.996	0	26.841
			1186.72	15.936	1	0	16.834	0.827	0.511	9.836	30.686	0.488	32.139	0.955	116.345	31.041	0	0	20.351	0	27.388
			1187.72	41.206	1	0	17.173	0.836	0.523	10.05	30.66	0.495	32.351	0.948	115.877	31.131	0	0	20.534	0	27.97
			1188.72	41.206	1	0	17.11	0.817	0.525	10.089	30.379	0.493	32.337	0.939	115.561	31.022	0	0	20.937	0	27.776
			1189.72	36.405	1	0	17.031	0.798	0.526	10.12	30.093	0.49	32.32	0.931	115.25	30.913	0	0	21.34	0	27.571
			1190.72	35.072	1	0	16.751	0.782	0.519	9.977	29.975	0.479	32.442	0.924	114.934	30.829	0	0	21.432	0	27.69
			1191.72	35.072	1	0	16.485	0.765	0.512	9.846	29.84	0.469	32.551	0.917	114.614	30.746	0	0	21.544	0	27.78
			1192.72	29.938	1	0	16.528	0.779	0.521	10.015	29.455	0.471	32.586	0.904	114.12	30.832	0	0	21.214	0	27.987
			1193.72	29.938	1	0	16.594	0.793	0.531	10.202	29.07	0.473	32.616	0.891	113.625	30.918	0	0	20.925	0	28.183
			1194.72	27.871	1	0	16.748	0.801	0.544	10.459	28.641	0.478	32.563	0.88	113.143	31.001	0	0	20.918	0	28.219
			1195.72	27.871	1	0	16.939	0.803	0.559	10.741	28.212	0.485	32.499	0.868	112.69	31.052	0	0	21.098	0	28.181
			1196.72	41.006	1	0	16.985	0.807	0.568	10.932	27.806	0.487	32.457	0.857	112.24	31.115	0	0	21.047	0	28.206
			1197.72	40.006	1	0	16.917	0.811	0.574	11.036	27.443	0.484	32.508	0.844	111.789	31.178	0	0	20.856	0	28.416
			1198.72	45.473	1	0	16.705	0.805	0.574	11.037	27.081	0.478	32.545	0.832	111.281	31.231	0	0	20.76	0	28.597
			1199.72	45.473	1	0	16.474	0.798	0.573	11.021	26.729	0.47	32.588	0.82	110.773	31.284	0	0	20.637	0	28.788
			1200.72	39.672	1	0	16.676	0.804	0.585	11.245	26.532	0.476	32.596	0.814	110.332	31.37	0	0	20.744	0	28.949
			1201.72	39.672	1	0	16.929	0.81	0.596	11.46	26.444	0.482	32.706	0.809	109.893	31.468	0	0	20.905	0	29.331
			1202.72	35.005	1	0	17.281	0.816	0.61	11.739	26.367	0.49	32.845	0.803	109.455	31.565	0	0	21.187	0	29.765
			1203.72	37.872	1	0	17.158	0.806	0.613	11.783	26.057	0.488	32.746	0.796	109.13	31.572	0	0	21.294	0	29.6
			1204.72	37.872	1	0	17.05	0.797	0.613	11.779	25.879	0.485	32.702	0.791	108.959	31.538	0	0	21.396	0	29.467
			1205.72	21.736	1	0	17.167	0.796	0.627	12.052	25.464	0.491	32.52	0.783	108.471	31.615	0	0	21.571	0	29.25
			1206.72	21.736	1	0	17.326	0.798	0.642	12.337	25.111	0.497	32.388	0.775	107.987	31.708	0	0	21.709	0	29.153
			1207.72	53.941	1	0	17.283	0.804	0.653	12.55	24.637	0.5	32.172	0.766	107.206	31.909	0	0	21.505	0	29.072
			1208.72	55.941	1	0	17.378	0.816	0.659	12.681	24.545	0.504	32.128	0.764	107.009	31.975	0	0	21.303	0	29.084
			1209.72	55.941	1	0	17.43	0.831	0.669	12.868	24.294	0.508	31.987	0.759	106.515	32.147	0	0	20.969	0	29.084
			1210.72	57.075	1	0	17.553	0.847	0.682	13.107	24.05	0.515	31.85	0.755	106.02	32.32	0	0	20.731	0	29.088
			1211.72	56.141	1	0	17.673	0.862	0.694	13.346	23.811	0.521	31.71	0.751	105.526	32.493	0	0	20.499	0	29.082
			1212.72	56.141	1	0	17.607	0.864	0.699	13.436	23.566	0.522	31.571	0.746	105.08	32.617	0	0	20.381	0	29.015
			1213.72	45.073	1	0	17.554	0.866	0.704	13.534	23.33	0.522	31.434	0.742	104.598	32.742	0	0	20.28	0	28.951
			1214.72	43.206	1	0	17.434	0.869	0.706	13.578	23.1	0.521	31.331	0.737	104.188	32.879	0	0	20.063	0	28.973
			1215.72	43.206	1	0	17.358	0.87	0.711	13.664	22.856	0.52	31.228	0.732	103.682	33.03	0	0	19.96	0	29.022
			1216.72	39.005	1	0	17.477	0.87	0.725	13.938	22.563	0.527	31.051	0.727	103.2	33.181	0	0	20.081	0	28.916
			1217.72	45.94	1	0	17.534	0.864	0.738	14.198	22.208	0.532	30.828	0.72	102.718	33.306	0	0	20.304	0	28.677
			1218.72	45.94	1	0	17.737	0.856	0.754	14.503	21.979	0.54	30.689	0.716	102.368	33.358	0	0	20.724	0	28.488
			1219.72	64.742	1	0	17.607	0.881	0.767	14.743	21.506	0.544	30.329	0.709	101.485	33.781	0	0	19.995	0	28.406
			1220.72	64.742	1	0	17.633	0.896	0.778	14.967	21.241	0.55	30.075	0.706	101.011	34.013	0	0	19.669	0	28.226
			1221.72	51.341	1	0	17.716	0.912	0.792	15.232	20.994	0.557	29.845	0.703	100.536	34.246	0	0	19.418	0	28.093
			1222.72	49.407	1	0	17.716	0.912	0.792	15.232	20.994	0.557	29.845	0.703	100.536	34.246	0	0	19.418	0	28.093
			1223.72	49.407	1	0	17.741	0.891	0.812	15.619	20.47	0.565	29.438	0.695	99.744	34.395	0	0	19.921	0	27.485
			1224.72	52.741	1	0	17.685	0.875	0.818	15.724	20.244	0.565	29.28	0.691	99.447	34.421	0	0	20.21	0	27.205
			1225.72	52.741	1	0	17.627	0.865	0.823	15.819	20.041	0.566	29.14	0.688	99.118	34.481	0	0	20.374	0	27.007
			1226.72	50.34	1	0	17.591	0.855	0.829	15.942	19.831	0.567	28.986	0.684	98.79	34.541	0	0	20.57	0	26.777
			1227.72	50.14	1	0	17.596	0.846	0.837	16.104	19.622	0.571	28.797	0.681	98.442	34.615	0	0	20.788	0	26.483
			1228.72	50.14	1	0	17.673	0.849	0.846	16.274	19.506	0.575	28.702	0.68	98.154	34.699	0	0	20.826	0	26.403
			1229.72	54.408	1	0	17.821	0.854	0.855	16.449	19.469	0.581	28.669	0.679	97.996	34.773	0	0	20.868	0	26.444
			1230.72	68.143	1	0	17.971	0.859	0.864	16.624	19.435	0.587	28.638	0.679	97.838	34.848	0	0	20.91	0	26.489
			1231.72	66.743	1	0	18.098	0.865	0.871	16.743	19.441	0.591	28.661	0.678	97.677	34.91	0	0	20.933	0	26.641
			1232.72	66.743	1	0	18.122	0.87	0.873	16.796	19.414	0.592	28.639	0.678	97.516	34.972	0	0	20.836	0	26.688
			1233.72	50.34	1	0	18.255	0.888	0.88	16.926	19.432	0.598	28.61	0.679	97.324	35.109	0	0	20.563	0	26.819
			1234.72	50.34	1	0	18.543	0.901	0.891	17.14	19.511	0.608	28.598	0.682	97.36	35.167	0	0	20.576	0	26.862
			1235.72	45.006	1	0	18.512	0.887	0.892	17.153	19.444	0.608	28.509	0.682	97.399	35.144	0	0	20.859	0	26.642
			1236.72	49.34	1	0	18.463	0.874	0.891	17.14	19.388	0.608	28.439	0.682	97.439	35.121	0	0	21.13	0	26.464
			1237.72	72.677	1	0	18.82	0.867	0.911	17.512	19.331	0.622	28.305	0.683	97.456	35.138	0	0	21.715	0	26.189
			1238.72	77.411	1	0	19.004	0.866	0.921	17.708	19.304	0.631	28.18	0.685	97.571	35.146	0	0	21.935	0	25.905
			1239.72	66.943	1	0	19.259	0.864	0.932	17.921	19.328	0.64	28.14	0.687	97.738	35.107	0	0	22.289	0	25.745
			1240.72	66.943	1	0	19.422	0.862	0.938	18.037	19.362	0.646	28.124	0.688	97.891	35.068	0	0	22.536	0	25.644
			1241.72	68.876	1	0	19.677	0.864	0.947	18.215	19.428	0.655	28.102	0.691	98.042	35.07	0	0	22.771	0	25.589
			1242.72	73.01	1	0	20.007	0.864	0.958	18.432	19.521	0.665	28.123	0.694	98.175	35.07	0	0	23.16	0	25.642
			1243.72	62.742	1	0	20.314	0.86	0.967	18.594	19.642	0.675	28.14	0.698	98.363	35.056	0	0	23.61	0	25.665
			1244.72	61.409	1	0	20.601	0.857	0.974	18.722	19.778	0.683	28.189	0.702	98.551	35.042	0	0	24.041	0	25.765
			1245.72	61.409	1	0	20.827	0.856	0.978	18.81	19.899	0.69	28.206	0.705	98.831	35.014	0	0	24.33	0	25.761
			1246.72	51.407	1	0	20.884	0.856	0.976	18.764	20.004	0.692	28.21	0.709	99.101	34.982	0	0	24.407	0	25.714
			1247.72	51.407	1	0	21.021	0.863	0.975	18.752	20.158	0.696	28.246	0.714	99.37	34.975	0	0	24.369	0	25.774
			1248.72	59.542	1	0	21.2	0.873	0.974	18.74	20.361	0.701	28.314	0.719	99.676	34.961	0	0	24.276	0	25.893
			1249.72	81.678	1	0	21.565	0.884	0.982	18.881	20.574	0.711	28.418	0.724	99.983	34.947	0	0	24.394	0	26.093
			1250.72	66.143	1	0	21.896	0.892	0.988	19.006	20.765	0.72	28.501	0.729	100.25	34.949	0	0	24.54	0	26.279
			1251.72	63.276	1	0	22.38	0.897	0.998	19.19	21.027	0.732	28.677	0.733	100.526	34.931	0	0	24.948	0	26.651
			1252.72	80.078	1	0	22.736	0.899	1.003	19.28	21.266	0.74	28.822	0.738	100.869	34.889	0	0	25.291	0	26.913
			1253.72	81.811	1	0	22.825	0.896	0.996	19.159	21.48	0.741	28.893	0.743	101.31	34.831	0	0	25.461	0	26.982
			1254.72	72.21	1	0	22.866	0.894	0.988	18.994	21.701	0.74	28.96	0.749	101.751	34.773	0	0	25.578	0	27.042
			1255.72	65.209	1	0	23.013	0.899	0.987	18.989	21.853	0.745	28.953	0.755	102.046	34.803	0	0	25.596	0	27.067
			1256.72	71.943	1	0	23.109	0.904	0.985	18.945	22.005	0.749	28.949	0.76	102.322	34.833	0	0	25.559	0	27.099
			1257.72	73.677	1	0	23.16	0.907	0.98	18.845	22.174	0.75	28.972	0.765	102.596	34.861	0	0	25.544	0	27.196
			1258.72	67.543	1	0	23.164	0.908	0.973	18.713	22.337	0.749	29.003	0.77	102.907	34.875	0	0	25.511	0	27.288
			1259.72	63.876	1	0	23.31	0.913	0.974	18.737	22.456	0.754	29.002	0.774	103.135	34.924	0	0	25.544	0	27.359
			1260.72	63.876	1	0	23.409	0.914	0.976	18.774	22.51	0.759	28.958	0.777	103.237	34.982	0	0	25.614	0	27.355
			1261.72	63.142	1	0	23.482	0.915	0.977	18.791	22.562	0.762	28.914	0.78	103.339	35.04	0	0	25.657	0	27.35
			1262.72	65.476	1	0	23.607	0.91	0.977	18.784	22.681	0.764	28.983	0.783	103.452	35.065	0	0	25.938	0	27.562
			1263.72	65.476	1	0	23.778	0.905	0.978	18.805	22.812	0.767	29.066	0.785	103.566	35.091	0	0	26.275	0	27.805
			1264.72	65.476	1	0	23.985	0.892	0.98	18.852	22.931	0.771	29.169	0.786	103.705	35.058	0	0	26.886	0	28.008
			1265.72	63.742	1	0	23.84	0.879	0.973	18.703	22.951	0.766	29.131	0.788	103.845	35.026	0	0	27.115	0	27.89
			1266.72	64.876	1	0	23.921	0.886	0.974	18.725	23.015	0.77	29.1	0.791	103.893	35.074	0	0	26.995	0	27.89
			1267.72	58.942	1	0	24.019	0.895	0.975	18.74	23.106	0.774	29.104	0.794	103.994	35.104	0	0	26.834	0	27.931
			1268.72	59.675	1	0	23.969	0.894	0.968	18.611	23.215	0.771	29.141	0.797	104.044	35.114	0	0	26.819	0	28.034
			1269.72	59.675	1	0	23.89	0.894	0.958	18.429	23.369	0.766	29.226	0.8	104.146	35.105	0	0	26.712	0	28.209
			1270.72	66.476	1	0	23.855	0.896	0.954	18.349	23.44	0.765	29.231	0.802	104.169	35.145	0	0	26.613	0	28.284
			1271.72	62.142	1	0	23.624	0.898	0.944	18.16	23.457	0.759	29.173	0.804	104.208	35.186	0	0	26.313	0	28.219
			1272.72	58.141	1	0	23.297	0.895	0.931	17.906	23.455	0.75	29.122	0.805	104.248	35.184	0	0	26.044	0	28.108
			1273.72	58.808	1	0	23.313	0.915	0.927	17.821	23.617	0.75	29.179	0.809	104.351	35.227	0	0	25.485	0	28.271
			1274.72	65.342	1	0	23.694	0.938	0.937	18.027	23.768	0.762	29.252	0.813	104.421	35.284	0	0	25.252	0	28.485
			1275.72	65.342	1	0	23.711	0.932	0.936	17.999	23.813	0.762	29.251	0.814	104.531	35.282	0	0	25.428	0	28.49
			1276.72	63.276	1	0	23.688	0.927	0.932	17.932	23.868	0.76	29.267	0.816	104.642	35.279	0	0	25.562	0	28.532
			1277.72	50.674	1	0	23.779	0.929	0.936	17.997	23.876	0.765	29.22	0.817	104.706	35.303	0	0	25.601	0	28.463
			1278.72	53.674	1	0	23.812	0.931	0.937	18.012	23.893	0.767	29.184	0.819	104.771	35.327	0	0	25.576	0	28.419
			1279.72	64.542	1	0	23.833	0.929	0.938	18.044	23.87	0.769	29.114	0.82	104.802	35.337	0	0	25.645	0	28.279
			1280.72	65.676	1	0	23.895	0.928	0.942	18.115	23.836	0.773	29.028	0.821	104.833	35.347	0	0	25.757	0	28.105
			1281.72	68.476	1	0	23.997	0.929	0.946	18.202	23.825	0.779	28.964	0.823	104.905	35.339	0	0	25.84	0	27.944
			1282.72	68.943	1	0	23.599	0.924	0.929	17.863	23.867	0.765	28.972	0.824	105.157	35.325	0	0	25.538	0	27.948
			1283.72	62.209	1	0	23.599	0.924	0.929	17.863	23.867	0.765	28.972	0.824	105.157	35.325	0	0	25.538	0	27.948
			1284.72	62.209	1	0	23.755	0.93	0.936	17.992	23.862	0.772	28.908	0.825	105.162	35.39	0	0	25.538	0	27.9
			1285.72	45.54	1	0	23.701	0.938	0.931	17.9	23.943	0.772	28.885	0.829	105.212	35.481	0	0	25.261	0	27.982
			1286.72	45.54	1	0	23.684	0.94	0.927	17.836	24.015	0.771	28.897	0.831	105.277	35.507	0	0	25.191	0	28.051
			1287.72	64.876	1	0	23.752	0.945	0.928	17.851	24.072	0.774	28.882	0.833	105.344	35.536	0	0	25.14	0	28.055
			1288.72	88.946	1	0	23.805	0.947	0.929	17.873	24.099	0.777	28.837	0.836	105.414	35.534	0	0	25.14	0	27.944
			1289.72	60.942	1	0	23.763	0.946	0.925	17.783	24.176	0.775	28.84	0.838	105.57	35.495	0	0	25.125	0	27.889
			1290.72	56.941	1	0	23.72	0.945	0.92	17.692	24.254	0.774	28.843	0.841	105.726	35.457	0	0	25.111	0	27.834
			1291.72	69.943	1	0	23.912	0.957	0.922	17.727	24.422	0.779	28.908	0.845	105.922	35.447	0	0	24.996	0	27.942
			1292.72	67.009	1	0	24.321	0.975	0.934	17.959	24.549	0.793	28.922	0.849	106.107	35.471	0	0	24.936	0	27.973
			1293.72	68.81	1	0	24.433	0.982	0.935	17.99	24.628	0.798	28.877	0.853	106.313	35.476	0	0	24.89	0	27.864
			1294.72	72.81	1	0	24.445	0.983	0.932	17.917	24.743	0.799	28.865	0.857	106.524	35.467	0	0	24.863	0	27.818
			1295.72	72.81	1	0	24.283	0.985	0.923	17.742	24.824	0.795	28.823	0.861	106.735	35.457	0	0	24.659	0	27.7
			1296.72	44.273	1	0	24.209	0.993	0.916	17.613	24.941	0.793	28.822	0.865	106.879	35.519	0	0	24.37	0	27.783
			1297.72	44.273	1	0	24.26	0.997	0.917	17.633	24.971	0.795	28.806	0.867	106.873	35.585	0	0	24.345	0	27.851
			1298.72	73.077	1	0	24.347	1.008	0.915	17.594	25.134	0.799	28.762	0.874	107.181	35.598	0	0	24.144	0	27.744
			1299.72	61.142	1	0	24.484	1.015	0.919	17.668	25.179	0.807	28.675	0.878	107.34	35.615	0	0	24.127	0	27.556
			1300.72	55.474	1	0	24.581	1.011	0.921	17.714	25.208	0.811	28.623	0.881	107.444	35.571	0	0	24.307	0	27.366
			1301.72	55.474	1	0	24.937	1.012	0.93	17.894	25.318	0.823	28.609	0.885	107.651	35.543	0	0	24.637	0	27.284
			1302.72	59.675	1	0	25.365	1.018	0.941	18.1	25.468	0.837	28.648	0.889	107.881	35.518	0	0	24.905	0	27.316
			1303.72	61.142	1	0	25.519	1.002	0.944	18.15	25.527	0.841	28.636	0.891	108.036	35.448	0	0	25.468	0	27.21
			1304.72	55.941	1	0	25.187	0.981	0.929	17.863	25.568	0.831	28.593	0.894	108.19	35.392	0	0	25.683	0	27.065
			1305.72	55.941	1	0	25.227	0.988	0.927	17.836	25.658	0.832	28.593	0.897	108.303	35.395	0	0	25.537	0	27.05
			1306.72	66.876	1	0	25.208	0.995	0.925	17.781	25.728	0.832	28.579	0.9	108.417	35.397	0	0	25.333	0	27.005
			1307.72	74.81	1	0	25.162	1.002	0.918	17.659	25.869	0.83	28.612	0.904	108.535	35.413	0	0	25.119	0	27.095
			1308.72	56.941	1	0	25.149	1.008	0.913	17.565	26.005	0.829	28.64	0.908	108.654	35.43	0	0	24.94	0	27.173
			1309.72	56.941	1	0	25.12	1.015	0.908	17.462	26.139	0.828	28.678	0.911	108.768	35.467	0	0	24.75	0	27.308
			1310.72	47.407	1	0	24.975	1.018	0.898	17.272	26.277	0.822	28.71	0.915	108.86	35.515	0	0	24.528	0	27.459
			1311.72	55.141	1	0	24.88	1.021	0.89	17.111	26.429	0.818	28.75	0.919	108.953	35.564	0	0	24.357	0	27.629
			1312.72	63.209	1	0	25.203	1.03	0.901	17.333	26.442	0.832	28.661	0.923	108.953	35.629	0	0	24.472	0	27.511
			1313.72	65.943	1	0	25.497	1.038	0.911	17.529	26.465	0.844	28.586	0.926	108.953	35.694	0	0	24.558	0	27.425
			1314.72	69.876	1	0	25.468	1.04	0.908	17.457	26.545	0.844	28.562	0.929	109.037	35.701	0	0	24.489	0	27.376
			1315.72	66.209	1	0	25.611	1.045	0.908	17.468	26.686	0.848	28.586	0.934	109.171	35.673	0	0	24.497	0	27.37
			1316.72	64.876	1	0	25.868	1.052	0.914	17.568	26.808	0.856	28.604	0.937	109.318	35.641	0	0	24.592	0	27.342
			1317.72	67.676	1	0	26.058	1.052	0.916	17.608	26.945	0.862	28.617	0.942	109.501	35.583	0	0	24.767	0	27.273
			1318.72	70.276	1	0	26.162	1.052	0.915	17.592	27.077	0.865	28.626	0.946	109.684	35.525	0	0	24.859	0	27.192
			1319.72	58.075	1	0	26.314	1.061	0.916	17.61	27.219	0.87	28.651	0.95	109.847	35.515	0	0	24.807	0	27.213
			1320.72	58.075	1	0	26.541	1.069	0.919	17.676	27.363	0.877	28.684	0.954	110.009	35.506	0	0	24.824	0	27.254
			1321.72	51.007	1	0	26.674	1.078	0.92	17.685	27.498	0.881	28.713	0.958	110.172	35.497	0	0	24.754	0	27.284
			1322.72	56.875	1	0	26.636	1.069	0.917	17.631	27.531	0.88	28.691	0.96	110.23	35.474	0	0	24.909	0	27.215
			1323.72	56.875	1	0	26.401	1.059	0.903	17.36	27.698	0.872	28.68	0.966	110.33	35.483	0	0	24.935	0	27.232
			1324.72	57.675	1	0	26.587	1.059	0.909	17.478	27.706	0.879	28.645	0.967	110.432	35.45	0	0	25.096	0	27.091
			1325.72	52.474	1	0	26.79	1.06	0.916	17.61	27.71	0.887	28.606	0.969	110.522	35.418	0	0	25.273	0	26.942
			1326.72	55.474	1	0	27.155	1.061	0.925	17.798	27.792	0.898	28.651	0.97	110.631	35.367	0	0	25.602	0	26.957
			1327.72	68.076	1	0	27.427	1.057	0.932	17.914	27.883	0.905	28.688	0.972	110.829	35.253	0	0	25.954	0	26.856
			1328.72	65.342	1	0	27.508	1.051	0.93	17.885	28.003	0.907	28.717	0.975	111.07	35.132	0	0	26.163	0	26.73
			1329.72	65.342	1	0	27.522	1.051	0.928	17.847	28.076	0.907	28.736	0.977	111.141	35.116	0	0	26.191	0	26.748
			1330.72	62.342	1	0	27.372	1.048	0.916	17.619	28.28	0.9	28.8	0.982	111.365	35.06	0	0	26.119	0	26.808
			1331.72	66.276	1	0	27.345	1.053	0.914	17.57	28.338	0.898	28.829	0.983	111.391	35.088	0	0	25.975	0	26.911
			1332.72	59.742	1	0	27.32	1.059	0.909	17.472	28.481	0.896	28.886	0.986	111.465	35.119	0	0	25.787	0	27.082
			1333.72	57.941	1	0	27.237	1.054	0.905	17.404	28.498	0.894	28.853	0.988	111.477	35.15	0	0	25.836	0	27.072
			1334.72	63.075	1	0	27.143	1.049	0.901	17.326	28.519	0.892	28.82	0.99	111.489	35.181	0	0	25.875	0	27.064
			1335.72	63.075	1	0	27.174	1.049	0.901	17.335	28.537	0.893	28.804	0.991	111.523	35.172	0	0	25.905	0	27.008
			1336.72	56.875	1	0	27.2	1.049	0.902	17.339	28.557	0.894	28.788	0.992	111.556	35.162	0	0	25.929	0	26.954
			1337.72	49.074	1	0	27.437	1.04	0.91	17.492	28.541	0.903	28.739	0.993	111.676	35.092	0	0	26.379	0	26.741
			1338.72	57.741	1	0	27.437	1.04	0.91	17.492	28.541	0.903	28.739	0.993	111.676	35.092	0	0	26.379	0	26.741
			1339.72	69.61	1	0	27.421	1.032	0.909	17.473	28.542	0.903	28.72	0.994	111.75	35.04	0	0	26.582	0	26.625
			1340.72	71.077	1	0	27.351	1.024	0.906	17.429	28.528	0.9	28.713	0.994	111.762	35.008	0	0	26.713	0	26.575
			1341.72	67.609	1	0	27.318	1.02	0.905	17.411	28.516	0.899	28.719	0.993	111.796	34.965	0	0	26.792	0	26.523
			1342.72	67.609	1	0	27.226	1.015	0.903	17.365	28.489	0.896	28.708	0.992	111.83	34.922	0	0	26.814	0	26.433
			1343.72	60.075	1	0	27.094	1.019	0.899	17.291	28.477	0.891	28.728	0.991	111.822	34.924	0	0	26.598	0	26.477
			1344.72	54.874	1	0	26.894	1.014	0.893	17.17	28.457	0.883	28.778	0.989	111.806	34.896	0	0	26.524	0	26.555
			1345.72	52.407	1	0	26.894	1.014	0.893	17.17	28.457	0.883	28.778	0.989	111.806	34.896	0	0	26.524	0	26.555
			1346.72	54.674	1	0	26.836	0.986	0.901	17.33	28.087	0.883	28.652	0.98	111.719	34.8	0	0	27.224	0	26.161
			1347.72	60.608	1	0	26.705	0.978	0.901	17.323	27.948	0.879	28.64	0.976	111.638	34.778	0	0	27.307	0	26.114
			1348.72	62.209	1	0	26.663	0.982	0.903	17.363	27.846	0.878	28.646	0.972	111.59	34.79	0	0	27.164	0	26.14
			1349.72	58.942	1	0	26.589	0.979	0.903	17.367	27.759	0.875	28.654	0.969	111.542	34.783	0	0	27.153	0	26.151
			1350.72	58.542	1	0	26.374	0.968	0.898	17.266	27.676	0.868	28.628	0.967	111.489	34.764	0	0	27.245	0	26.083
			1351.72	61.875	1	0	26.28	0.957	0.896	17.233	27.61	0.865	28.616	0.965	111.436	34.745	0	0	27.467	0	26.047
			1352.72	61.875	1	0	26.288	0.956	0.896	17.224	27.632	0.864	28.647	0.965	111.402	34.74	0	0	27.5	0	26.117
			1353.72	54.941	1	0	26.41	0.95	0.903	17.362	27.528	0.867	28.665	0.96	111.403	34.653	0	0	27.8	0	26.02
			1354.72	53.141	1	0	26.269	0.945	0.895	17.203	27.626	0.859	28.774	0.96	111.393	34.608	0	0	27.806	0	26.211
			1355.72	50.607	1	0	26.08	0.939	0.884	17.008	27.73	0.849	28.891	0.96	111.395	34.562	0	0	27.761	0	26.418
			1356.72	50.607	1	0	26.001	0.94	0.883	16.981	27.693	0.845	28.932	0.957	111.328	34.586	0	0	27.647	0	26.553
			1357.72	60.408	1	0	25.923	0.941	0.882	16.953	27.657	0.842	28.973	0.955	111.249	34.61	0	0	27.535	0	26.689
			1358.72	64.409	1	0	25.766	0.944	0.879	16.913	27.558	0.837	28.973	0.951	111.124	34.641	0	0	27.296	0	26.738
			1359.72	53.741	1	0	25.773	0.949	0.878	16.893	27.608	0.836	29.003	0.952	111.091	34.664	0	0	27.17	0	26.834
			1360.72	72.61	1	0	25.912	0.949	0.887	17.054	27.494	0.841	28.998	0.948	110.889	34.697	0	0	27.312	0	26.88
			1361.72	72.61	1	0	25.924	0.952	0.887	17.063	27.5	0.841	29.002	0.948	110.898	34.729	0	0	27.228	0	26.939
			1362.72	59.008	1	0	25.862	0.95	0.889	17.091	27.385	0.84	28.97	0.945	110.852	34.745	0	0	27.212	0	26.895
			1363.72	62.142	1	0	25.808	0.955	0.887	17.065	27.378	0.838	29.006	0.944	110.842	34.759	0	0	27.028	0	26.994
			1364.72	63.476	1	0	25.889	0.963	0.891	17.134	27.368	0.84	29.038	0.942	110.796	34.775	0	0	26.883	0	27.077
			1365.72	52.541	1	0	25.943	0.971	0.895	17.206	27.323	0.842	29.039	0.941	110.731	34.817	0	0	26.718	0	27.134
			1366.72	53.474	1	0	25.893	0.973	0.893	17.168	27.333	0.84	29.066	0.94	110.668	34.852	0	0	26.622	0	27.253
			1367.72	58.742	1	0	25.907	0.975	0.892	17.147	27.386	0.839	29.118	0.941	110.594	34.893	0	0	26.581	0	27.439
			1368.72	61.475	1	0	25.895	0.979	0.893	17.168	27.346	0.838	29.12	0.939	110.524	34.938	0	0	26.461	0	27.511
			1369.72	53.007	1	0	25.916	0.983	0.895	17.215	27.301	0.839	29.112	0.938	110.455	34.982	0	0	26.376	0	27.56
			1370.72	50.874	1	0	25.971	0.986	0.899	17.279	27.263	0.842	29.081	0.937	110.446	35.005	0	0	26.346	0	27.521
			1371.72	64.742	1	0	26.113	0.989	0.905	17.401	27.225	0.848	29.036	0.938	110.45	35.009	0	0	26.411	0	27.417
			1372.72	64.742	1	0	26.286	0.992	0.912	17.543	27.187	0.856	28.989	0.938	110.455	35.014	0	0	26.506	0	27.311
			1373.72	55.941	1	0	26.447	0.99	0.916	17.61	27.248	0.86	29.009	0.939	110.573	34.954	0	0	26.704	0	27.256
			1374.72	56.475	1	0	26.626	0.989	0.921	17.706	27.281	0.866	28.997	0.941	110.678	34.893	0	0	26.92	0	27.127
			1375.72	65.476	1	0	26.898	0.994	0.928	17.848	27.35	0.876	28.975	0.944	110.822	34.826	0	0	27.056	0	26.945
			1376.72	60.008	1	0	26.92	1.001	0.925	17.78	27.488	0.877	28.982	0.948	110.961	34.81	0	0	26.884	0	26.915
			1377.72	57.741	1	0	26.895	1.008	0.92	17.687	27.618	0.875	29.032	0.951	111.112	34.796	0	0	26.679	0	26.991
			1378.72	57.741	1	0	26.886	1.015	0.917	17.643	27.688	0.875	29.035	0.954	111.263	34.782	0	0	26.492	0	26.956
			1379.72	69.676	1	0	26.787	1.007	0.914	17.584	27.666	0.874	28.94	0.956	111.256	34.812	0	0	26.593	0	26.807
			1380.72	66.676	1	0	26.83	1	0.917	17.634	27.621	0.879	28.815	0.959	111.249	34.842	0	0	26.838	0	26.585
			1381.72	54.474	1	0	27.049	1.003	0.924	17.773	27.634	0.887	28.789	0.96	111.328	34.826	0	0	26.967	0	26.488
			1382.72	59.608	1	0	27.276	1.006	0.932	17.921	27.64	0.896	28.756	0.961	111.406	34.81	0	0	27.103	0	26.372
			1383.72	64.142	1	0	27.282	1.004	0.933	17.946	27.605	0.896	28.735	0.961	111.471	34.789	0	0	27.172	0	26.292
			1384.72	60.008	1	0	27.252	1.002	0.933	17.945	27.571	0.896	28.716	0.96	111.536	34.768	0	0	27.204	0	26.215
			1385.72	60.008	1	0	26.979	1.003	0.929	17.86	27.427	0.891	28.586	0.959	111.55	34.791	0	0	26.889	0	25.943
			1386.72	63.676	1	0	26.998	1.018	0.934	17.953	27.33	0.895	28.496	0.959	111.49	34.884	0	0	26.517	0	25.853
			1387.72	65.943	1	0	27.163	1.027	0.939	18.056	27.352	0.902	28.474	0.961	111.478	34.928	0	0	26.452	0	25.854
			1388.72	67.609	1	0	27.079	1.024	0.934	17.97	27.393	0.899	28.465	0.962	111.516	34.914	0	0	26.457	0	25.816
			1389.72	74.677	1	0	27.128	1.02	0.934	17.966	27.444	0.9	28.474	0.964	111.553	34.9	0	0	26.592	0	25.822
			1390.72	69.01	1	0	27.17	1.018	0.937	18.022	27.398	0.903	28.437	0.963	111.602	34.886	0	0	26.694	0	25.713
			1391.72	65.276	1	0	26.587	0.999	0.918	17.656	27.335	0.884	28.38	0.963	111.614	34.817	0	0	26.61	0	25.501
			1392.72	62.609	1	0	26.427	0.982	0.908	17.467	27.436	0.875	28.466	0.964	111.582	34.735	0	0	26.923	0	25.609
			1393.72	54.341	1	0	26.608	0.975	0.925	17.79	27.111	0.885	28.35	0.956	111.223	34.854	0	0	27.277	0	25.556
			1394.72	55.808	1	0	26.659	0.973	0.927	17.828	27.1	0.887	28.333	0.956	111.218	34.826	0	0	27.402	0	25.472
			1395.72	68.81	1	0	26.617	0.965	0.931	17.9	26.936	0.887	28.267	0.953	111.074	34.869	0	0	27.593	0	25.41
			1396.72	67.476	1	0	26.309	0.952	0.921	17.704	26.896	0.875	28.283	0.951	110.98	34.855	0	0	27.633	0	25.455
			1397.72	69.41	1	0	26.518	0.952	0.932	17.928	26.772	0.883	28.261	0.947	110.973	34.795	0	0	27.861	0	25.296
			1398.72	61.409	1	0	26.692	0.952	0.944	18.15	26.617	0.89	28.213	0.943	110.966	34.735	0	0	28.051	0	25.072
			1399.72	61.409	1	0	26.89	0.95	0.951	18.284	26.614	0.895	28.268	0.941	110.988	34.661	0	0	28.316	0	25.079
			1400.72	43.873	1	0	27.006	0.948	0.953	18.329	26.661	0.896	28.366	0.94	111.009	34.586	0	0	28.495	0	25.188
			1401.72	60.809	1	0	27.124	0.946	0.955	18.373	26.71	0.896	28.464	0.938	111.031	34.512	0	0	28.676	0	25.298
			1402.72	75.877	1	0	27.163	0.951	0.953	18.336	26.811	0.894	28.606	0.937	111.079	34.488	0	0	28.574	0	25.584
			1403.72	55.474	1	0	27.121	0.955	0.949	18.254	26.898	0.889	28.733	0.936	111.127	34.464	0	0	28.387	0	25.832
			1404.72	55.474	1	0	26.944	0.955	0.944	18.146	26.88	0.883	28.74	0.935	111.105	34.469	0	0	28.221	0	25.859
			1405.72	27.471	1	0	26.545	0.958	0.93	17.881	26.88	0.866	28.85	0.932	111.052	34.519	0	0	27.707	0	26.2
			1406.72	40.339	1	0	26.619	0.965	0.934	17.962	26.846	0.868	28.896	0.929	110.985	34.567	0	0	27.588	0	26.378
			1407.72	76.011	1	0	26.829	0.972	0.943	18.141	26.802	0.876	28.873	0.928	110.906	34.613	0	0	27.6	0	26.386
			1408.72	77.077	1	0	26.829	0.972	0.943	18.141	26.802	0.876	28.873	0.928	110.906	34.613	0	0	27.6	0	26.386
			1409.72	77.077	1	0	27.296	0.976	0.955	18.374	26.93	0.887	29.011	0.928	110.964	34.553	0	0	27.965	0	26.595
			1410.72	46.34	1	0	27.412	0.986	0.955	18.367	27.07	0.887	29.161	0.928	111.103	34.495	0	0	27.809	0	26.817
			1411.72	77.744	1	0	27.479	0.993	0.955	18.369	27.146	0.887	29.236	0.928	111.158	34.498	0	0	27.672	0	26.978
			1412.72	82.745	1	0	27.524	0.998	0.954	18.347	27.231	0.886	29.319	0.929	111.203	34.481	0	0	27.582	0	27.125
			1413.72	78.078	1	0	27.611	1.006	0.954	18.345	27.332	0.888	29.374	0.931	111.273	34.464	0	0	27.447	0	27.202
			1414.72	64.609	1	0	27.69	1.015	0.952	18.312	27.475	0.888	29.445	0.933	111.367	34.447	0	0	27.292	0	27.314
			1415.72	64.609	1	0	28.176	1.023	0.962	18.496	27.692	0.9	29.588	0.936	111.46	34.43	0	0	27.536	0	27.587
			1416.72	59.808	1	0	28.298	1.014	0.961	18.475	27.828	0.9	29.699	0.937	111.628	34.344	0	0	27.911	0	27.71
			1417.72	57.408	1	0	28.117	1.004	0.951	18.282	27.927	0.892	29.776	0.938	111.796	34.258	0	0	27.992	0	27.754
			1418.72	56.408	1	0	28.274	1.011	0.953	18.33	28.021	0.895	29.826	0.939	111.882	34.263	0	0	27.963	0	27.858
			1419.72	56.408	1	0	28.43	1.018	0.956	18.377	28.113	0.899	29.875	0.941	111.969	34.267	0	0	27.934	0	27.959
			1420.72	59.742	1	0	28.41	1.02	0.953	18.321	28.183	0.898	29.891	0.943	112.04	34.274	0	0	27.847	0	27.999
			1421.72	73.677	1	0	28.805	1.034	0.964	18.53	28.275	0.91	29.95	0.944	112.133	34.318	0	0	27.869	0	28.175
			1422.72	81.278	1	0	28.917	1.047	0.969	18.641	28.237	0.916	29.876	0.945	112.226	34.362	0	0	27.621	0	28.054
			1423.72	68.343	1	0	28.823	1.057	0.954	18.347	28.611	0.909	30.026	0.953	112.647	34.227	0	0	27.279	0	28.124
			1424.72	66.009	1	0	28.714	1.058	0.951	18.282	28.604	0.907	29.987	0.954	112.634	34.274	0	0	27.149	0	28.117
			1425.72	68.076	1	0	28.598	1.063	0.941	18.092	28.796	0.902	30.045	0.958	112.838	34.23	0	0	26.903	0	28.155
			1426.72	67.676	1	0	28.832	1.072	0.948	18.224	28.835	0.911	30.002	0.961	112.989	34.223	0	0	26.908	0	28.025
			1427.72	67.143	1	0	28.673	1.074	0.939	18.067	28.93	0.906	29.992	0.965	113.054	34.267	0	0	26.687	0	28.073
			1428.72	61.209	1	0	28.504	1.078	0.929	17.875	29.073	0.9	30.017	0.969	113.129	34.309	0	0	26.444	0	28.192
			1429.72	57.941	1	0	28.35	1.081	0.922	17.726	29.164	0.896	29.996	0.972	113.17	34.362	0	0	26.226	0	28.231
			1430.72	63.009	1	0	28.281	1.081	0.919	17.676	29.175	0.896	29.934	0.975	113.173	34.42	0	0	26.152	0	28.192
			1431.72	58.675	1	0	28.223	1.082	0.917	17.633	29.188	0.896	29.872	0.977	113.175	34.478	0	0	26.088	0	28.156
			1432.72	55.808	1	0	28.163	1.075	0.914	17.574	29.213	0.895	29.822	0.98	113.173	34.501	0	0	26.201	0	28.102
			1433.72	60.408	1	0	28.188	1.068	0.913	17.562	29.248	0.897	29.783	0.982	113.17	34.524	0	0	26.394	0	28.075
			1434.72	60.408	1	0	28.24	1.063	0.913	17.56	29.298	0.898	29.787	0.984	113.168	34.536	0	0	26.574	0	28.118
			1435.72	57.675	1	0	28.368	1.06	0.917	17.628	29.312	0.903	29.749	0.985	113.161	34.541	0	0	26.773	0	28.048
			1436.72	49.874	1	0	28.454	1.056	0.919	17.676	29.316	0.907	29.698	0.987	113.154	34.545	0	0	26.933	0	27.951
			1437.72	52.274	1	0	28.471	1.055	0.919	17.666	29.349	0.908	29.684	0.989	113.168	34.531	0	0	26.979	0	27.898
			1438.72	57.875	1	0	28.275	1.054	0.91	17.501	29.419	0.901	29.7	0.991	113.182	34.517	0	0	26.824	0	27.913
			1439.72	56.675	1	0	28.082	1.057	0.904	17.385	29.418	0.896	29.673	0.991	113.154	34.566	0	0	26.559	0	27.928
			1440.72	56.675	1	0	27.919	1.061	0.899	17.292	29.411	0.892	29.64	0.992	113.126	34.615	0	0	26.324	0	27.932
			1441.72	60.475	1	0	27.683	1.058	0.893	17.166	29.372	0.886	29.599	0.992	113.054	34.652	0	0	26.161	0	27.909
			1442.72	60.875	1	0	27.563	1.06	0.891	17.139	29.293	0.885	29.51	0.993	112.931	34.715	0	0	25.995	0	27.812
			1443.72	62.075	1	0	27.398	1.065	0.889	17.091	29.207	0.882	29.42	0.993	112.818	34.796	0	0	25.732	0	27.738
			1444.72	62.075	1	0	27.312	1.069	0.889	17.099	29.108	0.883	29.319	0.993	112.704	34.877	0	0	25.544	0	27.637
			1445.72	59.275	1	0	27.129	1.068	0.887	17.056	28.985	0.88	29.218	0.992	112.56	34.954	0	0	25.405	0	27.543
			1446.72	59.942	1	0	26.988	1.067	0.885	17.026	28.882	0.877	29.141	0.991	112.416	35.03	0	0	25.304	0	27.501
			1447.72	53.474	1	0	26.987	1.07	0.888	17.083	28.791	0.88	29.054	0.991	112.263	35.102	0	0	25.217	0	27.415
			1448.72	56.141	1	0	26.98	1.073	0.89	17.115	28.732	0.882	28.993	0.991	112.168	35.155	0	0	25.147	0	27.358
			1449.72	56.141	1	0	26.947	1.075	0.893	17.168	28.613	0.883	28.934	0.989	112.021	35.179	0	0	25.063	0	27.257
			1450.72	63.742	1	0	26.884	1.076	0.893	17.18	28.527	0.882	28.903	0.987	111.933	35.184	0	0	24.974	0	27.189
			1451.72	64.942	1	0	26.721	1.078	0.891	17.141	28.42	0.878	28.844	0.985	111.845	35.188	0	0	24.792	0	27.056
			1452.72	72.543	1	0	26.676	1.08	0.896	17.229	28.232	0.881	28.701	0.984	111.694	35.251	0	0	24.696	0	26.821
			1453.72	63.542	1	0	26.714	1.085	0.9	17.301	28.161	0.884	28.648	0.983	111.647	35.272	0	0	24.626	0	26.721
			1454.72	55.941	1	0	26.871	1.08	0.913	17.549	27.919	0.893	28.52	0.979	111.52	35.276	0	0	24.88	0	26.434
			1455.72	55.941	1	0	27.106	1.077	0.926	17.805	27.754	0.903	28.447	0.976	111.488	35.239	0	0	25.158	0	26.202
			1456.72	54.541	1	0	27.151	1.077	0.928	17.854	27.724	0.905	28.427	0.975	111.462	35.224	0	0	25.209	0	26.128
			1457.72	64.809	1	0	27.17	1.068	0.928	17.853	27.731	0.905	28.44	0.975	111.47	35.131	0	0	25.451	0	26.02
			1458.72	62.009	1	0	27.149	1.051	0.929	17.863	27.671	0.902	28.487	0.971	111.51	34.992	0	0	25.82	0	25.931
			1459.72	62.009	1	0	27.025	1.035	0.925	17.788	27.636	0.895	28.555	0.968	111.544	34.855	0	0	26.115	0	25.896
			1460.72	53.341	1	0	27.189	1.033	0.932	17.922	27.594	0.901	28.557	0.966	111.568	34.776	0	0	26.308	0	25.763
			1461.72	59.808	1	0	27.289	1.035	0.935	17.972	27.621	0.902	28.602	0.966	111.633	34.692	0	0	26.369	0	25.719
			1462.72	64.742	1	0	27.425	1.04	0.936	17.99	27.736	0.904	28.689	0.967	111.717	34.627	0	0	26.379	0	25.798
			1463.72	63.609	1	0	27.823	1.051	0.946	18.194	27.842	0.915	28.792	0.967	111.813	34.507	0	0	26.462	0	25.796
			1464.72	61.742	1	0	27.823	1.051	0.946	18.194	27.842	0.915	28.792	0.967	111.813	34.507	0	0	26.462	0	25.796
			1465.72	61.742	1	0	27.855	1.055	0.945	18.179	27.903	0.914	28.859	0.967	111.875	34.452	0	0	26.406	0	25.846
			1466.72	53.541	1	0	27.832	1.056	0.941	18.103	27.998	0.91	28.969	0.966	111.942	34.404	0	0	26.354	0	26.019
			1467.72	59.275	1	0	27.897	1.06	0.944	18.149	27.998	0.911	28.996	0.966	111.954	34.397	0	0	26.318	0	26.058
			1468.72	76.344	1	0	27.694	1.055	0.936	18.008	28.004	0.902	29.067	0.963	111.909	34.416	0	0	26.252	0	26.274
			1469.72	68.21	1	0	27.694	1.055	0.936	18.008	28.004	0.902	29.067	0.963	111.909	34.416	0	0	26.252	0	26.274
			1470.72	84.212	1	0	27.741	1.053	0.938	18.046	27.991	0.902	29.123	0.961	111.863	34.397	0	0	26.345	0	26.377
			1471.72	60.408	1	0	28.034	1.054	0.952	18.301	27.893	0.909	29.189	0.956	111.681	34.402	0	0	26.589	0	26.537
			1472.72	61.875	1	0	27.986	1.05	0.95	18.278	27.875	0.905	29.262	0.953	111.645	34.378	0	0	26.646	0	26.675
			1473.72	54.274	1	0	27.994	1.047	0.951	18.292	27.857	0.904	29.325	0.95	111.578	34.373	0	0	26.73	0	26.821
			1474.72	76.011	1	0	28.135	1.044	0.956	18.392	27.841	0.906	29.395	0.947	111.51	34.368	0	0	26.943	0	26.981
			1475.72	64.476	1	0	28.427	1.045	0.966	18.577	27.851	0.913	29.469	0.945	111.534	34.301	0	0	27.209	0	27.031
			1476.72	61.875	1	0	28.604	1.045	0.973	18.705	27.833	0.917	29.52	0.943	111.558	34.234	0	0	27.363	0	27.026
			1477.72	65.409	1	0	28.546	1.044	0.97	18.662	27.838	0.913	29.603	0.94	111.621	34.16	0	0	27.352	0	27.087
			1478.72	65.409	1	0	28.475	1.044	0.968	18.615	27.838	0.909	29.635	0.939	111.641	34.139	0	0	27.277	0	27.123
			1479.72	54.541	1	0	28.545	1.036	0.971	18.672	27.81	0.909	29.7	0.936	111.726	34.03	0	0	27.554	0	27.097
			1480.72	55.874	1	0	28.602	1.03	0.974	18.725	27.778	0.91	29.715	0.935	111.769	33.975	0	0	27.769	0	27.048
			1481.72	69.743	1	0	28.861	1.026	0.98	18.844	27.846	0.916	29.795	0.935	111.827	33.922	0	0	28.127	0	27.146
			1482.72	63.542	1	0	29.154	1.026	0.985	18.938	27.99	0.92	29.96	0.934	111.985	33.805	0	0	28.41	0	27.307
			1483.72	57.875	1	0	29.155	1.022	0.986	18.954	27.96	0.92	29.938	0.934	111.982	33.803	0	0	28.519	0	27.266
			1484.72	59.808	1	0	29.142	1.019	0.98	18.844	28.106	0.915	30.1	0.934	112.112	33.685	0	0	28.596	0	27.425
			1485.72	68.543	1	0	28.752	1.016	0.965	18.55	28.163	0.901	30.137	0.935	112.134	33.658	0	0	28.308	0	27.468
			1486.72	68.543	1	0	28.935	1.037	0.969	18.641	28.239	0.907	30.187	0.935	112.193	33.663	0	0	27.892	0	27.532
			1487.72	62.409	1	0	29.138	1.067	0.976	18.769	28.287	0.913	30.248	0.935	112.247	33.712	0	0	27.308	0	27.673
			1488.72	63.409	1	0	29.468	1.103	0.985	18.948	28.389	0.924	30.26	0.938	112.268	33.805	0	0	26.718	0	27.766
			1489.72	72.41	1	0	29.454	1.116	0.985	18.948	28.393	0.927	30.177	0.941	112.237	33.921	0	0	26.395	0	27.753
			1490.72	72.61	1	0	29.208	1.114	0.976	18.766	28.427	0.919	30.191	0.942	112.216	33.981	0	0	26.216	0	27.898
			1491.72	73.077	1	0	29.197	1.116	0.976	18.765	28.42	0.918	30.196	0.941	112.189	34.03	0	0	26.157	0	27.991
			1492.72	60.342	1	0	29.216	1.115	0.98	18.837	28.329	0.92	30.16	0.939	112.142	34.06	0	0	26.201	0	27.966
			1493.72	59.675	1	0	29.192	1.109	0.985	18.935	28.151	0.922	30.063	0.936	112.11	34.069	0	0	26.314	0	27.783
			1494.72	66.743	1	0	29.163	1.104	0.989	19.029	27.977	0.924	29.969	0.934	112.077	34.079	0	0	26.423	0	27.605
			1495.72	67.209	1	0	29.236	1.104	0.994	19.121	27.913	0.927	29.94	0.932	112.08	34.06	0	0	26.484	0	27.506
			1496.72	65.943	1	0	29.199	1.104	0.996	19.146	27.84	0.927	29.905	0.931	112.075	34.042	0	0	26.444	0	27.394
			1497.72	69.01	1	0	29.128	1.106	0.991	19.065	27.894	0.924	29.943	0.932	112.084	34.028	0	0	26.329	0	27.45
			1498.72	67.409	1	0	29.277	1.108	0.995	19.125	27.951	0.927	29.971	0.933	112.1	34.014	0	0	26.414	0	27.48
			1499.72	67.409	1	0	29.388	1.102	0.998	19.193	27.95	0.932	29.931	0.934	112.114	34.002	0	0	26.666	0	27.387
			1500.72	53.607	1	0	29.371	1.096	0.997	19.173	27.954	0.932	29.901	0.935	112.124	33.991	0	0	26.803	0	27.316
			1501.72	74.144	1	0	29.404	1.095	0.998	19.2	27.945	0.934	29.876	0.935	112.161	33.965	0	0	26.865	0	27.219
			1502.72	74.144	1	0	29.432	1.093	1	19.222	27.937	0.935	29.853	0.936	112.205	33.94	0	0	26.922	0	27.123
			1503.72	81.078	1	0	29.556	1.092	1.004	19.301	27.938	0.94	29.842	0.936	112.247	33.914	0	0	27.068	0	27.055
			1504.72	54.274	1	0	29.64	1.094	1.005	19.333	27.973	0.942	29.866	0.937	112.353	33.863	0	0	27.105	0	27.013
			1505.72	56.475	1	0	29.642	1.095	1.004	19.316	28.002	0.941	29.881	0.937	112.46	33.812	0	0	27.068	0	26.95
			1506.72	64.342	1	0	29.57	1.089	1.001	19.249	28.022	0.938	29.89	0.938	112.523	33.777	0	0	27.152	0	26.925
			1507.72	69.61	1	0	29.469	1.083	0.996	19.161	28.047	0.934	29.904	0.938	112.586	33.742	0	0	27.211	0	26.911
			1508.72	76.011	1	0	29.633	1.084	1.001	19.242	28.086	0.941	29.876	0.94	112.623	33.731	0	0	27.349	0	26.825
			1509.72	75.411	1	0	29.817	1.084	1.005	19.334	28.126	0.947	29.851	0.942	112.66	33.719	0	0	27.505	0	26.746
			1510.72	64.476	1	0	29.876	1.084	1.005	19.326	28.193	0.948	29.886	0.943	112.718	33.698	0	0	27.565	0	26.787
			1511.72	58.608	1	0	29.911	1.084	1.004	19.3	28.263	0.948	29.923	0.945	112.776	33.677	0	0	27.603	0	26.833
			1512.72	61.009	1	0	29.923	1.084	1.002	19.274	28.313	0.948	29.94	0.946	112.806	33.675	0	0	27.603	0	26.867
			1513.72	70.01	1	0	29.859	1.085	0.998	19.198	28.365	0.945	29.96	0.947	112.836	33.673	0	0	27.532	0	26.907
			1514.72	65.142	1	0	29.833	1.088	0.996	19.163	28.398	0.944	29.983	0.947	112.894	33.649	0	0	27.419	0	26.906
			1515.72	57.675	1	0	29.814	1.092	0.995	19.132	28.43	0.943	30.006	0.948	112.952	33.626	0	0	27.312	0	26.905
			1516.72	71.41	1	0	29.994	1.096	0.999	19.212	28.49	0.947	30.061	0.948	112.962	33.638	0	0	27.355	0	27.038
			1517.72	70.943	1	0	29.865	1.077	0.995	19.14	28.446	0.943	30.029	0.947	112.928	33.632	0	0	27.738	0	27.012
			1518.72	70.943	1	0	29.688	1.056	0.99	19.033	28.405	0.937	30.014	0.946	112.868	33.641	0	0	28.124	0	27.054
			1519.72	66.809	1	0	29.247	1.03	0.976	18.776	28.327	0.924	29.939	0.946	112.801	33.653	0	0	28.39	0	26.977
			1520.72	70.61	1	0	29.261	1.029	0.976	18.778	28.336	0.923	29.96	0.946	112.784	33.641	0	0	28.449	0	27.008
			1521.72	65.409	1	0	29.122	1.027	0.973	18.707	28.305	0.92	29.941	0.945	112.767	33.629	0	0	28.36	0	26.948
			1522.72	63.542	1	0	29.063	1.03	0.974	18.728	28.221	0.92	29.873	0.945	112.664	33.699	0	0	28.225	0	26.912
			1523.72	69.076	1	0	28.932	1.033	0.972	18.701	28.139	0.918	29.807	0.944	112.561	33.769	0	0	28.02	0	26.88
			1524.72	69.543	1	0	28.711	1.037	0.96	18.469	28.281	0.909	29.884	0.946	112.585	33.766	0	0	27.682	0	27.038
			1525.72	65.876	1	0	28.593	1.042	0.951	18.288	28.45	0.902	29.986	0.949	112.604	33.764	0	0	27.446	0	27.251
			1526.72	64.476	1	0	28.52	1.043	0.947	18.213	28.497	0.9	29.999	0.95	112.573	33.785	0	0	27.352	0	27.316
			1527.72	63.142	1	0	28.542	1.044	0.951	18.281	28.413	0.904	29.894	0.95	112.491	33.85	0	0	27.341	0	27.192
			1528.72	60.809	1	0	28.392	1.041	0.95	18.272	28.274	0.902	29.787	0.949	112.455	33.869	0	0	27.286	0	26.994
			1529.72	63.676	1	0	28.142	1.035	0.946	18.184	28.151	0.895	29.735	0.947	112.336	33.9	0	0	27.193	0	26.949
			1530.72	64.076	1	0	28.158	1.041	0.947	18.217	28.127	0.896	29.731	0.946	112.254	33.929	0	0	27.041	0	26.974
			1531.72	62.209	1	0	28.085	1.041	0.947	18.204	28.073	0.894	29.722	0.945	112.182	33.946	0	0	26.987	0	26.984
			1532.72	63.009	1	0	27.938	1.026	0.944	18.149	27.987	0.89	29.684	0.943	112.029	33.944	0	0	27.221	0	26.934
			1533.72	54.408	1	0	27.902	1.02	0.945	18.164	27.92	0.889	29.651	0.942	111.945	33.932	0	0	27.347	0	26.853
			1534.72	54.408	1	0	27.961	1.013	0.947	18.206	27.903	0.891	29.662	0.941	111.906	33.864	0	0	27.593	0	26.774
			1535.72	49.14	1	0	27.974	1.006	0.947	18.221	27.882	0.89	29.667	0.94	111.868	33.797	0	0	27.797	0	26.684
			1536.72	66.476	1	0	28.009	1.011	0.95	18.26	27.864	0.892	29.669	0.939	111.789	33.809	0	0	27.7	0	26.698
			1537.72	66.809	1	0	27.924	1.016	0.948	18.225	27.841	0.889	29.663	0.939	111.71	33.821	0	0	27.486	0	26.692
			1538.72	51.941	1	0	27.848	1.019	0.946	18.201	27.807	0.887	29.664	0.937	111.623	33.855	0	0	27.319	0	26.746
			1539.72	56.608	1	0	27.907	1.023	0.95	18.274	27.759	0.89	29.649	0.936	111.537	33.888	0	0	27.286	0	26.763
			1540.72	56.608	1	0	27.868	1.019	0.949	18.242	27.763	0.888	29.645	0.937	111.453	33.893	0	0	27.351	0	26.774
			1541.72	65.743	1	0	27.84	1.015	0.947	18.219	27.764	0.887	29.64	0.937	111.369	33.898	0	0	27.429	0	26.781
			1542.72	60.008	1	0	27.827	1.011	0.949	18.244	27.709	0.887	29.633	0.935	111.319	33.898	0	0	27.518	0	26.774
			1543.72	60.875	1	0	27.895	1.008	0.953	18.328	27.642	0.89	29.61	0.934	111.268	33.898	0	0	27.687	0	26.733
			1544.72	68.543	1	0	27.995	1.005	0.959	18.44	27.568	0.895	29.544	0.933	111.204	33.917	0	0	27.852	0	26.622
			1545.72	56.341	1	0	28.039	1.003	0.962	18.502	27.516	0.897	29.499	0.933	111.139	33.936	0	0	27.961	0	26.559
			1546.72	60.942	1	0	28.176	1.002	0.968	18.608	27.492	0.903	29.444	0.934	111.156	33.898	0	0	28.112	0	26.364
			1547.72	75.744	1	0	28.233	0.999	0.966	18.579	27.584	0.904	29.478	0.936	111.23	33.849	0	0	28.268	0	26.363
			1548.72	72.477	1	0	28.342	0.993	0.968	18.622	27.618	0.908	29.444	0.938	111.272	33.793	0	0	28.528	0	26.199
			1549.72	71.143	1	0	28.597	0.993	0.978	18.813	27.583	0.917	29.436	0.937	111.353	33.717	0	0	28.806	0	26.042
			1550.72	72.143	1	0	28.756	0.992	0.984	18.918	27.581	0.921	29.461	0.936	111.434	33.64	0	0	28.985	0	25.962
			1551.72	69.543	1	0	28.916	0.993	0.988	19.001	27.616	0.924	29.529	0.935	111.402	33.642	0	0	29.106	0	26.121
			1552.72	59.875	1	0	28.885	0.987	0.984	18.923	27.689	0.92	29.602	0.935	111.46	33.577	0	0	29.276	0	26.189
			1553.72	66.543	1	0	29.017	0.982	0.985	18.937	27.786	0.922	29.679	0.936	111.539	33.487	0	0	29.561	0	26.213
			1554.72	77.211	1	0	29.293	0.979	0.995	19.127	27.769	0.93	29.69	0.935	111.481	33.487	0	0	29.909	0	26.244
			1555.72	62.542	1	0	29.41	0.974	1	19.231	27.72	0.934	29.691	0.934	111.434	33.492	0	0	30.186	0	26.269
			1556.72	62.075	1	0	29.543	0.969	1.006	19.344	27.672	0.937	29.693	0.932	111.388	33.496	0	0	30.483	0	26.295
			1557.72	65.676	1	0	29.551	0.96	1.004	19.31	27.713	0.935	29.763	0.931	111.386	33.461	0	0	30.786	0	26.414
			1558.72	69.61	1	0	29.592	0.951	1.003	19.282	27.775	0.933	29.855	0.93	111.379	33.427	0	0	31.129	0	26.584
			1559.72	75.344	1	0	29.64	0.948	1.002	19.278	27.821	0.933	29.892	0.931	111.399	33.42	0	0	31.254	0	26.661
			1560.72	70.477	1	0	29.449	0.946	0.996	19.151	27.821	0.927	29.881	0.931	111.425	33.413	0	0	31.128	0	26.628
			1561.72	73.21	1	0	29.355	0.943	0.996	19.157	27.717	0.927	29.796	0.93	111.344	33.457	0	0	31.142	0	26.524
			1562.72	61.475	1	0	29.3	0.939	0.998	19.189	27.613	0.927	29.713	0.929	111.267	33.501	0	0	31.198	0	26.424
			1563.72	67.609	1	0	29.176	0.94	0.994	19.113	27.608	0.923	29.725	0.929	111.267	33.531	0	0	31.038	0	26.504
			1564.72	74.944	1	0	29.055	0.941	0.99	19.044	27.594	0.919	29.727	0.928	111.258	33.561	0	0	30.88	0	26.561
			1565.72	65.676	1	0	28.984	0.94	0.991	19.064	27.495	0.919	29.656	0.927	111.128	33.654	0	0	30.839	0	26.569
			1566.72	58.075	1	0	28.989	0.939	0.996	19.145	27.382	0.922	29.575	0.926	110.993	33.747	0	0	30.88	0	26.552
			1567.72	58.075	1	0	29.11	0.938	1.001	19.258	27.333	0.926	29.55	0.925	110.965	33.749	0	0	31.045	0	26.502
			1568.72	68.343	1	0	29.34	0.934	1.009	19.395	27.347	0.932	29.604	0.924	111.04	33.693	0	0	31.422	0	26.536
			1569.72	72.277	1	0	29.371	0.926	1.009	19.405	27.347	0.93	29.659	0.922	111.121	33.603	0	0	31.722	0	26.518
			1570.72	67.809	1	0	29.281	0.92	1.005	19.328	27.361	0.927	29.678	0.922	111.172	33.561	0	0	31.837	0	26.5
			1571.72	68.81	1	0	29.359	0.924	1.008	19.386	27.359	0.929	29.676	0.922	111.184	33.575	0	0	31.758	0	26.508
			1572.72	62.075	1	0	29.283	0.929	1.007	19.356	27.34	0.928	29.658	0.922	111.195	33.589	0	0	31.515	0	26.481
			1573.72	57.008	1	0	29.156	0.932	1.002	19.272	27.347	0.925	29.639	0.923	111.137	33.633	0	0	31.268	0	26.511
			1574.72	60.408	1	0	29.134	0.936	1	19.234	27.385	0.924	29.652	0.924	111.079	33.677	0	0	31.135	0	26.612
			1575.72	54.941	1	0	29.039	0.935	0.996	19.151	27.414	0.92	29.685	0.923	111.057	33.68	0	0	31.044	0	26.691
			1576.72	56.941	1	0	28.833	0.934	0.984	18.928	27.539	0.909	29.806	0.924	111.205	33.603	0	0	30.861	0	26.83
			1577.72	64.342	1	0	28.835	0.936	0.985	18.947	27.517	0.909	29.825	0.923	111.144	33.652	0	0	30.793	0	26.955
			1578.72	67.609	1	0	28.792	0.938	0.987	18.988	27.419	0.909	29.797	0.92	111.067	33.694	0	0	30.699	0	26.964
			1579.72	65.076	1	0	28.874	0.945	0.994	19.112	27.331	0.912	29.784	0.918	110.978	33.764	0	0	30.553	0	27.041
			1580.72	73.277	1	0	28.863	0.948	0.993	19.103	27.34	0.911	29.8	0.917	110.901	33.829	0	0	30.436	0	27.186
			1581.72	80.878	1	0	28.949	0.95	0.997	19.168	27.331	0.914	29.812	0.917	110.851	33.867	0	0	30.47	0	27.276
			1582.72	81.678	1	0	29.087	0.95	1.001	19.257	27.334	0.918	29.826	0.916	110.918	33.824	0	0	30.628	0	27.233
			1583.72	74.61	1	0	29.013	0.944	1	19.232	27.291	0.916	29.784	0.916	110.925	33.821	0	0	30.74	0	27.147
			1584.72	67.609	1	0	28.731	0.936	0.993	19.093	27.207	0.909	29.724	0.915	110.911	33.845	0	0	30.691	0	27.073
			1585.72	68.876	1	0	28.518	0.931	0.989	19.014	27.108	0.904	29.647	0.914	110.796	33.917	0	0	30.643	0	27.039
			1586.72	68.876	1	0	28.444	0.928	0.989	19.028	27.013	0.904	29.55	0.914	110.673	33.984	0	0	30.643	0	26.944
			1587.72	58.808	1	0	28.332	0.925	0.989	19.028	26.899	0.903	29.477	0.913	110.599	33.994	0	0	30.628	0	26.803
			1588.72	56.608	1	0	28.295	0.926	0.991	19.057	26.826	0.902	29.458	0.911	110.537	34.001	0	0	30.566	0	26.77
			1589.72	65.609	1	0	28.39	0.93	0.997	19.168	26.767	0.906	29.459	0.909	110.472	34.023	0	0	30.538	0	26.801
			1590.72	57.341	1	0	28.607	0.931	1.008	19.376	26.685	0.912	29.496	0.905	110.453	33.984	0	0	30.718	0	26.813
			1591.72	55.541	1	0	28.607	0.931	1.008	19.376	26.685	0.912	29.496	0.905	110.453	33.984	0	0	30.718	0	26.813
			1592.72	75.277	1	0	28.923	0.942	1.014	19.502	26.825	0.918	29.634	0.905	110.558	33.924	0	0	30.704	0	26.997
			1593.72	80.545	1	0	29.015	0.945	1.01	19.423	27.025	0.916	29.805	0.907	110.726	33.817	0	0	30.712	0	27.184
			1594.72	74.01	1	0	29.06	0.943	1.01	19.414	27.076	0.916	29.849	0.907	110.75	33.802	0	0	30.817	0	27.26
			1595.72	72.41	1	0	29.026	0.94	1.006	19.353	27.124	0.913	29.894	0.907	110.817	33.785	0	0	30.873	0	27.338
			1596.72	67.343	1	0	28.842	0.937	0.997	19.178	27.194	0.906	29.94	0.908	110.892	33.759	0	0	30.782	0	27.4
			1597.72	55.408	1	0	28.499	0.932	0.985	18.949	27.184	0.895	29.932	0.908	110.858	33.797	0	0	30.588	0	27.462
			1598.72	53.941	1	0	28.349	0.933	0.982	18.891	27.128	0.891	29.892	0.908	110.681	33.924	0	0	30.375	0	27.595
			1599.72	64.009	1	0	28.405	0.935	0.987	18.99	27.042	0.895	29.828	0.907	110.503	34.052	0	0	30.382	0	27.671
			1600.72	69.276	1	0	28.422	0.933	0.993	19.089	26.915	0.898	29.766	0.904	110.374	34.131	0	0	30.451	0	27.674
			1601.72	68.876	1	0	28.28	0.932	0.991	19.066	26.811	0.894	29.722	0.902	110.244	34.21	0	0	30.349	0	27.718
			1602.72	65.009	1	0	28.508	0.94	1.002	19.266	26.761	0.903	29.696	0.901	110.16	34.27	0	0	30.335	0	27.745
			1603.72	68.61	1	0	28.778	0.946	1.014	19.496	26.706	0.912	29.674	0.9	110.129	34.282	0	0	30.411	0	27.703
			1604.72	67.743	1	0	28.589	0.945	1.01	19.432	26.616	0.907	29.641	0.898	110.1	34.299	0	0	30.255	0	27.662
			1605.72	69.21	1	0	28.469	0.946	1.006	19.354	26.614	0.904	29.644	0.898	110.095	34.316	0	0	30.092	0	27.696
			1606.72	70.076	1	0	28.487	0.949	1.013	19.484	26.457	0.907	29.539	0.896	109.851	34.457	0	0	30.026	0	27.698
			1607.72	61.875	1	0	28.278	0.945	1.009	19.396	26.375	0.902	29.5	0.894	109.853	34.44	0	0	29.94	0	27.592
			1608.72	61.875	1	0	28.16	0.946	1.006	19.346	26.335	0.899	29.469	0.894	109.886	34.425	0	0	29.778	0	27.492
			1609.72	64.142	1	0	27.768	0.941	0.994	19.123	26.262	0.887	29.426	0.892	109.784	34.464	0	0	29.519	0	27.474
			1610.72	66.943	1	0	27.595	0.939	0.99	19.04	26.21	0.883	29.397	0.892	109.638	34.527	0	0	29.389	0	27.522
			1611.72	62.609	1	0	27.472	0.936	0.99	19.045	26.081	0.881	29.327	0.889	109.448	34.589	0	0	29.345	0	27.477
			1612.72	57.875	1	0	27.212	0.933	0.986	18.964	25.939	0.875	29.23	0.887	109.257	34.652	0	0	29.155	0	27.37
			1613.72	68.543	1	0	27.148	0.936	0.988	18.994	25.841	0.875	29.181	0.886	109.125	34.675	0	0	29.01	0	27.294
			1614.72	77.944	1	0	27.257	0.947	0.995	19.133	25.776	0.88	29.147	0.884	108.953	34.736	0	0	28.783	0	27.295
			1615.72	79.211	1	0	27.209	0.956	0.996	19.15	25.723	0.879	29.134	0.883	108.879	34.75	0	0	28.46	0	27.269
			1616.72	66.409	1	0	26.861	0.953	0.986	18.956	25.649	0.869	29.108	0.881	108.835	34.747	0	0	28.185	0	27.213
			1617.72	79.611	1	0	26.766	0.951	0.983	18.9	25.631	0.865	29.109	0.881	108.744	34.801	0	0	28.151	0	27.312
			1618.72	80.611	1	0	27.001	0.96	0.992	19.068	25.643	0.873	29.131	0.88	108.67	34.847	0	0	28.117	0	27.421
			1619.72	58.942	1	0	27.163	0.967	0.998	19.183	25.653	0.878	29.143	0.88	108.598	34.88	0	0	28.1	0	27.491
			1620.72	58.942	1	0	27.292	0.971	1	19.226	25.725	0.881	29.197	0.881	108.61	34.868	0	0	28.094	0	27.583
			1621.72	59.342	1	0	27.431	0.973	1.004	19.308	25.749	0.885	29.219	0.881	108.607	34.856	0	0	28.196	0	27.611
			1622.72	66.076	1	0	27.507	0.97	1.007	19.373	25.73	0.888	29.19	0.881	108.64	34.845	0	0	28.351	0	27.53
			1623.72	61.942	1	0	27.647	0.973	1.013	19.483	25.72	0.893	29.171	0.882	108.668	34.845	0	0	28.402	0	27.48
			1624.72	56.541	1	0	27.777	0.976	1.017	19.553	25.752	0.892	29.345	0.878	108.679	34.849	0	0	28.46	0	27.877
			1625.72	65.076	1	0	27.933	0.978	1.02	19.621	25.809	0.898	29.318	0.88	108.754	34.808	0	0	28.571	0	27.739
			1626.72	72.944	1	0	27.992	0.979	1.02	19.61	25.88	0.9	29.314	0.883	108.828	34.766	0	0	28.582	0	27.656
			1627.72	58.675	1	0	28.052	0.982	1.02	19.621	25.926	0.902	29.327	0.884	108.909	34.738	0	0	28.564	0	27.631
			1628.72	58.675	1	0	28.21	0.985	1.024	19.696	25.977	0.907	29.344	0.885	108.99	34.71	0	0	28.646	0	27.614
			1629.72	68.876	1	0	28.198	0.982	1.023	19.675	25.99	0.907	29.332	0.886	109.065	34.675	0	0	28.705	0	27.532
			1630.72	65.809	1	0	28.048	0.98	1.016	19.546	26.019	0.902	29.334	0.887	109.139	34.64	0	0	28.622	0	27.482
			1631.72	48.407	1	0	27.916	0.979	1.011	19.444	26.03	0.897	29.338	0.887	109.132	34.633	0	0	28.517	0	27.482
			1632.72	62.809	1	0	27.927	0.978	1.012	19.462	26.016	0.898	29.315	0.887	109.125	34.627	0	0	28.557	0	27.421
			1633.72	83.145	1	0	27.807	0.971	1.007	19.373	26.01	0.893	29.33	0.887	109.106	34.617	0	0	28.651	0	27.454
			1634.72	80.945	1	0	27.669	0.963	1.002	19.272	26.005	0.888	29.346	0.886	109.088	34.608	0	0	28.728	0	27.493
			1635.72	72.41	1	0	27.814	0.962	1.01	19.414	25.948	0.894	29.296	0.886	109.079	34.596	0	0	28.906	0	27.36
			1636.72	78.011	1	0	27.972	0.961	1.017	19.565	25.892	0.901	29.245	0.885	109.069	34.585	0	0	29.098	0	27.226
			1637.72	77.011	1	0	28.257	0.966	1.03	19.799	25.856	0.912	29.174	0.886	109.046	34.589	0	0	29.238	0	27.059
			1638.72	73.677	1	0	28.484	0.972	1.038	19.96	25.862	0.921	29.139	0.888	108.99	34.622	0	0	29.318	0	27.023
			1639.72	69.41	1	0	28.765	0.977	1.046	20.106	25.936	0.929	29.175	0.889	108.99	34.64	0	0	29.442	0	27.125
			1640.72	71.477	1	0	28.978	0.978	1.052	20.233	25.965	0.935	29.214	0.889	109.035	34.606	0	0	29.635	0	27.152
			1641.72	65.809	1	0	29.224	0.984	1.06	20.379	26.009	0.943	29.231	0.89	109.146	34.567	0	0	29.687	0	27.109
			1642.72	63.742	1	0	29.268	0.988	1.056	20.312	26.14	0.943	29.269	0.893	109.275	34.55	0	0	29.615	0	27.157
			1643.72	65.943	1	0	29.454	0.992	1.057	20.336	26.281	0.947	29.334	0.896	109.405	34.534	0	0	29.688	0	27.266
			1644.72	66.276	1	0	29.643	0.997	1.06	20.383	26.397	0.953	29.372	0.899	109.479	34.55	0	0	29.721	0	27.37
			1645.72	64.076	1	0	29.681	0.994	1.057	20.332	26.491	0.952	29.405	0.901	109.594	34.529	0	0	29.873	0	27.418
			1646.72	68.276	1	0	29.718	0.99	1.055	20.279	26.587	0.952	29.443	0.903	109.709	34.507	0	0	30.025	0	27.474
			1647.72	68.276	1	0	30.143	1.003	1.066	20.507	26.689	0.964	29.519	0.904	109.755	34.522	0	0	30.045	0	27.641
			1648.72	70.143	1	0	30.387	1.017	1.074	20.66	26.726	0.973	29.515	0.906	109.801	34.536	0	0	29.885	0	27.622
			1649.72	69.676	1	0	30.034	1.007	1.062	20.419	26.713	0.962	29.47	0.906	109.858	34.524	0	0	29.826	0	27.524
			1650.72	74.21	1	0	29.71	0.997	1.05	20.199	26.697	0.953	29.424	0.907	109.916	34.512	0	0	29.792	0	27.421
			1651.72	75.211	1	0	29.52	0.991	1.046	20.124	26.616	0.95	29.329	0.907	109.796	34.579	0	0	29.779	0	27.336
			1652.72	84.478	1	0	29.214	0.985	1.038	19.969	26.536	0.943	29.235	0.908	109.676	34.646	0	0	29.648	0	27.254
			1653.72	83.345	1	0	29.059	0.991	1.034	19.888	26.512	0.938	29.223	0.907	109.551	34.711	0	0	29.32	0	27.326
			1654.72	77.678	1	0	28.945	0.997	1.032	19.839	26.481	0.935	29.205	0.907	109.426	34.776	0	0	29.037	0	27.381
			1655.72	80.278	1	0	28.705	1.007	1.03	19.807	26.321	0.936	28.959	0.909	109.184	34.915	0	0	28.498	0	27.03
			1656.72	66.009	1	0	28.677	1.011	1.033	19.866	26.223	0.937	28.904	0.907	109.05	34.994	0	0	28.355	0	27.029
			1657.72	61.142	1	0	28.834	1.02	1.038	19.964	26.249	0.942	28.933	0.907	108.985	35.032	0	0	28.278	0	27.144
			1658.72	63.542	1	0	28.996	1.028	1.044	20.068	26.273	0.947	28.959	0.907	108.92	35.071	0	0	28.207	0	27.249
			1659.72	63.542	1	0	29.058	1.03	1.045	20.1	26.29	0.949	28.958	0.908	108.916	35.076	0	0	28.207	0	27.25
			1660.72	60.342	1	0	29.138	1.032	1.048	20.144	26.308	0.952	28.959	0.908	108.911	35.08	0	0	28.225	0	27.256
			1661.72	72.143	1	0	29.168	1.036	1.047	20.135	26.352	0.953	28.96	0.91	108.971	35.08	0	0	28.16	0	27.248
			1662.72	78.744	1	0	29.216	1.039	1.047	20.138	26.396	0.954	28.96	0.911	109.031	35.08	0	0	28.113	0	27.24
			1663.72	58.075	1	0	29.22	1.039	1.047	20.135	26.403	0.955	28.948	0.912	109.064	35.076	0	0	28.13	0	27.206
			1664.72	58.075	1	0	29.254	1.038	1.048	20.157	26.405	0.957	28.932	0.913	109.098	35.071	0	0	28.177	0	27.161
			1665.72	64.609	1	0	29.38	1.039	1.05	20.188	26.479	0.96	28.946	0.915	109.187	35.025	0	0	28.265	0	27.112
			1666.72	61.809	1	0	29.52	1.04	1.053	20.245	26.532	0.965	28.938	0.917	109.256	34.989	0	0	28.372	0	27.026
			1667.72	68.61	1	0	29.5	1.035	1.05	20.183	26.587	0.963	28.972	0.918	109.354	34.937	0	0	28.498	0	27.027
			1668.72	68.61	1	0	29.484	1.03	1.047	20.136	26.627	0.961	29.011	0.918	109.506	34.853	0	0	28.637	0	26.987
			1669.72	68.21	1	0	29.489	1.024	1.048	20.149	26.605	0.961	28.994	0.918	109.599	34.783	0	0	28.807	0	26.84
			1670.72	69.343	1	0	29.533	1.019	1.048	20.151	26.635	0.961	29.034	0.917	109.756	34.694	0	0	28.972	0	26.788
			1671.72	71.943	1	0	29.479	1.011	1.044	20.072	26.68	0.959	29.028	0.919	109.882	34.61	0	0	29.153	0	26.646
			1672.72	73.944	1	0	29.604	1.008	1.048	20.148	26.686	0.964	29.004	0.92	110.007	34.531	0	0	29.361	0	26.457
			1673.72	76.744	1	0	29.739	1.007	1.05	20.197	26.741	0.967	29.04	0.921	110.102	34.49	0	0	29.528	0	26.47
			1674.72	69.61	1	0	29.772	1.005	1.048	20.159	26.819	0.966	29.102	0.922	110.251	34.415	0	0	29.634	0	26.489
			1675.72	68.676	1	0	29.836	1.004	1.049	20.172	26.858	0.967	29.134	0.922	110.378	34.374	0	0	29.709	0	26.493
			1676.72	67.276	1	0	30.041	1.004	1.054	20.269	26.911	0.972	29.18	0.922	110.506	34.332	0	0	29.926	0	26.525
			1677.72	68.61	1	0	30.083	0.994	1.053	20.257	26.95	0.972	29.203	0.923	110.647	34.271	0	0	30.256	0	26.496
			1678.72	69.876	1	0	29.931	0.985	1.046	20.115	26.987	0.966	29.221	0.924	110.789	34.211	0	0	30.395	0	26.456
			1679.72	71.877	1	0	30.241	0.996	1.051	20.204	27.166	0.973	29.332	0.926	110.961	34.162	0	0	30.369	0	26.596
			1680.72	77.477	1	0	30.645	1.007	1.058	20.352	27.345	0.983	29.439	0.929	111.133	34.114	0	0	30.435	0	26.727
			1681.72	81.145	1	0	30.91	1.014	1.062	20.42	27.502	0.989	29.534	0.931	111.397	34.011	0	0	30.475	0	26.743
			1682.72	78.011	1	0	31.19	1.022	1.066	20.492	27.666	0.995	29.638	0.933	111.662	33.909	0	0	30.529	0	26.778
			1683.72	78.478	1	0	31.172	1.014	1.059	20.37	27.803	0.991	29.716	0.936	111.878	33.823	0	0	30.751	0	26.823
			1684.72	79.078	1	0	31.167	1.006	1.053	20.254	27.944	0.988	29.796	0.938	112.093	33.738	0	0	30.99	0	26.872
			1685.72	70.076	1	0	31.047	0.995	1.045	20.092	28.042	0.981	29.863	0.939	112.205	33.705	0	0	31.218	0	26.994
			1686.72	71.743	1	0	30.855	0.986	1.035	19.896	28.129	0.972	29.942	0.939	112.312	33.68	0	0	31.288	0	27.147
			1687.72	74.21	1	0	30.635	0.977	1.026	19.731	28.146	0.963	29.975	0.939	112.367	33.668	0	0	31.372	0	27.223
			1688.72	66.409	1	0	30.293	0.962	1.017	19.556	28.054	0.954	29.914	0.938	112.346	33.691	0	0	31.485	0	27.164
			1689.72	59.408	1	0	29.951	0.948	1.009	19.398	27.939	0.944	29.859	0.936	112.281	33.71	0	0	31.577	0	27.107
			1690.72	64.942	1	0	29.781	0.942	1.004	19.314	27.89	0.938	29.859	0.934	112.203	33.74	0	0	31.613	0	27.176
			1691.72	70.81	1	0	29.64	0.935	1	19.238	27.855	0.933	29.873	0.932	112.091	33.77	0	0	31.699	0	27.275
			1692.72	70.877	1	0	29.458	0.927	0.995	19.136	27.815	0.926	29.898	0.93	111.982	33.775	0	0	31.786	0	27.359
			1693.72	63.476	1	0	29.155	0.916	0.987	18.971	27.747	0.915	29.901	0.928	111.885	33.763	0	0	31.822	0	27.369
			1694.72	67.609	1	0	28.845	0.907	0.978	18.805	27.676	0.906	29.882	0.926	111.769	33.777	0	0	31.815	0	27.37
			1695.72	74.01	1	0	28.595	0.901	0.973	18.715	27.557	0.899	29.836	0.924	111.553	33.837	0	0	31.75	0	27.386
			1696.72	71.877	1	0	28.242	0.894	0.966	18.572	27.413	0.889	29.794	0.92	111.272	33.935	0	0	31.584	0	27.478
			1697.72	69.543	1	0	27.437	0.888	0.947	18.213	27.143	0.869	29.588	0.917	111.01	34.023	0	0	30.9	0	27.184
			1698.72	55.474	1	0	27.083	0.875	0.936	18.009	27.068	0.855	29.647	0.913	110.652	34.125	0	0	30.968	0	27.518
			1699.72	56.208	1	0	26.942	0.871	0.94	18.08	26.814	0.853	29.559	0.907	110.281	34.255	0	0	30.941	0	27.553
			1700.72	50.807	1	0	26.728	0.867	0.932	17.922	26.828	0.845	29.586	0.907	110.167	34.315	0	0	30.816	0	27.723
			1701.72	48.273	1	0	26.789	0.867	0.95	18.274	26.372	0.852	29.42	0.896	109.545	34.506	0	0	30.886	0	27.679
			1702.72	54.141	1	0	26.606	0.866	0.946	18.193	26.306	0.845	29.442	0.893	109.369	34.591	0	0	30.71	0	27.876
			1703.72	55.208	1	0	26.413	0.866	0.946	18.189	26.12	0.838	29.466	0.886	108.98	34.718	0	0	30.482	0	28.145
			1704.72	59.742	1	0	26.169	0.86	0.947	18.212	25.832	0.832	29.421	0.878	108.628	34.731	0	0	30.435	0	28.077
			1705.72	60.542	1	0	26.097	0.857	0.949	18.248	25.704	0.83	29.371	0.875	108.453	34.786	0	0	30.462	0	28.062
			1706.72	60.475	1	0	25.918	0.848	0.949	18.245	25.514	0.825	29.351	0.869	108.208	34.8	0	0	30.559	0	28.055
			1707.72	56.341	1	0	25.679	0.84	0.946	18.199	25.325	0.817	29.343	0.863	107.963	34.814	0	0	30.586	0	28.075
			1708.72	50.94	1	0	25.352	0.835	0.938	18.044	25.208	0.806	29.358	0.859	107.764	34.829	0	0	30.346	0	28.138
			1709.72	52.007	1	0	25.047	0.831	0.932	17.925	25.061	0.796	29.329	0.854	107.565	34.843	0	0	30.13	0	28.104
			1710.72	62.142	1	0	24.626	0.816	0.926	17.804	24.775	0.785	29.211	0.848	107.306	34.872	0	0	30.163	0	27.911
			1711.72	62.142	1	0	24.237	0.802	0.92	17.699	24.495	0.774	29.126	0.841	107.047	34.901	0	0	30.237	0	27.788
			1712.72	42.539	1	0	23.956	0.79	0.919	17.667	24.228	0.767	29.033	0.835	106.75	34.975	0	0	30.325	0	27.717
			1713.72	56.141	1	0	23.699	0.778	0.918	17.657	23.954	0.76	28.925	0.828	106.452	35.049	0	0	30.448	0	27.611
			1714.72	86.079	1	0	23.25	0.775	0.912	17.539	23.651	0.751	28.711	0.824	106.174	35.109	0	0	29.994	0	27.23
			1715.73	86.745	1	0	22.361	0.78	0.9	17.308	23.061	0.736	28.217	0.817	105.747	35.232	0	0	28.665	0	26.281
			1716.72	83.212	1	0	22.361	0.78	0.9	17.308	23.061	0.736	28.217	0.817	105.747	35.232	0	0	28.665	0	26.281
			1717.73	73.81	1	0	22.097	0.788	0.898	17.267	22.861	0.731	28.074	0.814	105.45	35.349	0	0	28.053	0	26.131
			1718.73	63.942	1	0	21.887	0.787	0.893	17.175	22.763	0.726	28.005	0.813	105.306	35.404	0	0	27.805	0	26.06
			1719.72	68.01	1	0	21.887	0.787	0.893	17.175	22.763	0.726	28.005	0.813	105.306	35.404	0	0	27.805	0	26.06
			1720.73	64.609	1	0	21.359	0.784	0.878	16.878	22.599	0.712	27.861	0.811	105.179	35.503	0	0	27.245	0	25.885
			1721.73	66.009	1	0	21.003	0.783	0.868	16.683	22.479	0.703	27.75	0.81	105.179	35.541	0	0	26.834	0	25.685
			1722.73	54.808	1	0	20.698	0.781	0.859	16.528	22.357	0.695	27.635	0.809	105.179	35.579	0	0	26.487	0	25.47
			1723.73	51.074	1	0	20.488	0.784	0.853	16.403	22.305	0.69	27.576	0.809	105.217	35.62	0	0	26.139	0	25.391
			1724.73	55.008	1	0	20.288	0.786	0.846	16.275	22.266	0.684	27.533	0.809	105.251	35.661	0	0	25.804	0	25.353
			1725.73	63.075	1	0	20.015	0.785	0.835	16.049	22.272	0.675	27.54	0.809	105.387	35.654	0	0	25.497	0	25.359
			1726.73	68.543	1	0	19.743	0.783	0.823	15.828	22.271	0.666	27.525	0.809	105.479	35.67	0	0	25.217	0	25.354
			1727.73	68.543	1	0	19.733	0.781	0.821	15.796	22.3	0.665	27.539	0.81	105.587	35.687	0	0	25.269	0	25.42
			1728.73	43.139	1	0	19.501	0.784	0.811	15.601	22.322	0.658	27.525	0.811	105.814	35.661	0	0	24.86	0	25.335
			1729.73	43.139	1	0	19.089	0.778	0.786	15.118	22.535	0.639	27.713	0.813	106.006	35.637	0	0	24.526	0	25.761
			1730.73	39.939	1	0	19.117	0.774	0.784	15.086	22.605	0.639	27.744	0.815	106.14	35.578	0	0	24.712	0	25.743
			1731.73	52.407	1	0	18.628	0.762	0.75	14.426	23.008	0.615	28.075	0.819	106.505	35.483	0	0	24.451	0	26.391
			1732.73	45.673	1	0	18.608	0.754	0.745	14.324	23.128	0.612	28.166	0.821	106.644	35.372	0	0	24.664	0	26.426
			1733.73	45.673	1	0	18.438	0.743	0.732	14.075	23.292	0.603	28.25	0.824	106.89	35.251	0	0	24.83	0	26.434
			1734.73	43.339	1	0	18.081	0.73	0.711	13.668	23.487	0.588	28.384	0.828	107.134	35.203	0	0	24.769	0	26.677
			1735.73	46.006	1	0	18.08	0.722	0.708	13.607	23.571	0.586	28.454	0.828	107.303	35.084	0	0	25.031	0	26.649
			1736.73	40.206	1	0	17.747	0.716	0.69	13.274	23.702	0.574	28.518	0.831	107.498	35.033	0	0	24.769	0	26.716
			1737.73	40.206	1	0	17.587	0.711	0.678	13.033	23.906	0.565	28.658	0.834	107.693	34.982	0	0	24.747	0	26.954
			1738.73	37.939	1	0	17.505	0.705	0.671	12.896	24.03	0.561	28.725	0.837	107.867	34.931	0	0	24.83	0	27.024
			1739.73	38.672	1	0	17.538	0.705	0.67	12.884	24.099	0.562	28.708	0.839	107.951	34.961	0	0	24.869	0	27.036
			1740.73	38.672	1	0	17.53	0.706	0.668	12.838	24.176	0.562	28.704	0.842	108.034	34.998	0	0	24.829	0	27.088
			1741.73	39.205	1	0	17.458	0.705	0.659	12.679	24.376	0.558	28.821	0.846	108.224	34.975	0	0	24.764	0	27.314
			1742.73	39.205	1	0	17.316	0.702	0.647	12.444	24.625	0.549	29.005	0.849	108.447	34.928	0	0	24.655	0	27.65
			1743.73	35.805	1	0	17.112	0.695	0.631	12.143	24.916	0.538	29.231	0.852	108.763	34.81	0	0	24.62	0	27.958
			1744.73	35.805	1	0	17.193	0.688	0.63	12.115	25.068	0.539	29.318	0.855	109.079	34.692	0	0	24.999	0	27.957
			1745.73	49.007	1	0	17.345	0.686	0.63	12.123	25.267	0.542	29.415	0.859	109.406	34.608	0	0	25.298	0	28.032
			1746.73	49.007	1	0	17.536	0.676	0.632	12.158	25.439	0.545	29.535	0.861	109.712	34.469	0	0	25.951	0	28.064
			1747.73	39.072	1	0	17.47	0.665	0.625	12.025	25.584	0.541	29.574	0.865	110.058	34.32	0	0	26.288	0	27.907
			1748.73	47.073	1	0	17.499	0.659	0.618	11.886	25.904	0.537	29.799	0.869	110.58	34.058	0	0	26.573	0	27.957
			1749.73	40.806	1	0	17.552	0.652	0.612	11.762	26.234	0.534	30.021	0.874	111.102	33.796	0	0	26.9	0	27.995
			1750.73	40.806	1	0	17.611	0.647	0.606	11.659	26.533	0.533	30.206	0.878	111.541	33.622	0	0	27.236	0	28.095
			1751.73	28.804	1	0	17.639	0.641	0.6	11.53	26.85	0.53	30.394	0.883	111.922	33.468	0	0	27.504	0	28.232
			1752.73	40.139	1	0	17.819	0.636	0.595	11.442	27.313	0.529	30.731	0.889	112.46	33.176	0	0	28.012	0	28.438
			1753.73	40.139	1	0	17.864	0.631	0.587	11.283	27.743	0.524	31.054	0.893	112.999	32.883	0	0	28.313	0	28.605
			1754.73	49.74	1	0	17.891	0.627	0.582	11.185	28.013	0.522	31.202	0.898	113.344	32.74	0	0	28.527	0	28.66
			1755.73	50.074	1	0	18.053	0.623	0.58	11.153	28.333	0.524	31.375	0.903	113.707	32.596	0	0	28.959	0	28.761
			1756.73	45.94	1	0	18.154	0.615	0.572	11.004	28.837	0.52	31.72	0.909	114.252	32.278	0	0	29.504	0	28.902
			1757.73	43.339	1	0	18.168	0.601	0.56	10.777	29.4	0.512	32.179	0.914	114.909	31.878	0	0	30.212	0	29.106
			1758.73	36.205	1	0	18.164	0.587	0.548	10.543	29.971	0.503	32.639	0.918	115.545	31.479	0	0	30.921	0	29.289
			1759.73	40.139	1	0	18.697	0.595	0.56	10.773	30.232	0.519	32.603	0.927	115.844	31.421	0	0	31.443	0	29.132
			1760.73	44.006	1	0	19.173	0.602	0.569	10.938	30.573	0.532	32.688	0.935	116.148	31.363	0	0	31.86	0	29.201
			1761.73	43.673	1	0	19.117	0.599	0.558	10.739	31.034	0.526	32.977	0.941	116.547	31.191	0	0	31.896	0	29.445
			1762.73	38.072	1	0	19.083	0.596	0.551	10.592	31.39	0.522	33.13	0.947	116.877	31.082	0	0	32.035	0	29.539
			1763.73	30.738	1	0	19.072	0.595	0.546	10.509	31.619	0.52	33.198	0.952	117.179	31.031	0	0	32.042	0	29.576
			1764.73	32.405	1	0	19.011	0.597	0.541	10.406	31.837	0.517	33.324	0.955	117.391	30.998	0	0	31.826	0	29.752
			1765.73	32.205	1	0	18.906	0.599	0.532	10.226	32.228	0.512	33.445	0.964	117.682	30.969	0	0	31.579	0	29.924
			1766.73	32.205	1	0	18.928	0.603	0.527	10.14	32.566	0.511	33.587	0.97	117.924	30.915	0	0	31.38	0	30.096
			1767.73	30.671	1	0	19.213	0.604	0.53	10.201	32.863	0.516	33.785	0.973	118.123	30.847	0	0	31.81	0	30.336
			1768.73	23.203	1	0	19.378	0.606	0.53	10.192	33.182	0.519	33.874	0.98	118.379	30.744	0	0	31.991	0	30.323
			1769.73	27.404	1	0	19.588	0.609	0.532	10.228	33.445	0.524	33.927	0.986	118.684	30.629	0	0	32.151	0	30.224
			1770.73	35.138	1	0	19.579	0.607	0.525	10.095	33.854	0.521	34.112	0.992	119.089	30.43	0	0	32.275	0	30.208
			1771.73	22.737	1	0	19.929	0.605	0.532	10.233	33.983	0.533	33.957	1.001	119.523	30.178	0	0	32.959	0	29.491
			1772.73	14.802	1	0	20.113	0.602	0.534	10.263	34.18	0.538	33.903	1.008	119.802	30.03	0	0	33.431	0	29.127
			1773.73	14.069	1	0	20.156	0.599	0.529	10.181	34.509	0.537	34.008	1.015	120.08	29.881	0	0	33.672	0	29.052
			1774.73	60.475	1	0	20.132	0.598	0.523	10.06	34.884	0.534	34.153	1.021	120.394	29.723	0	0	33.639	0	29.031
			1775.73	53.541	1	0	19.973	0.598	0.514	9.881	35.232	0.529	34.253	1.029	120.708	29.564	0	0	33.381	0	28.926
			1776.73	27.671	1	0	19.736	0.593	0.503	9.666	35.555	0.52	34.348	1.035	121.01	29.37	0	0	33.29	0	28.743
			1777.73	33.138	1	0	19.504	0.587	0.492	9.454	35.892	0.512	34.448	1.042	121.312	29.176	0	0	33.208	0	28.565
			1778.73	30.138	1	0	19.011	0.587	0.484	9.299	35.564	0.505	34.075	1.044	121.267	29.221	0	0	32.373	0	27.971
			1779.73	30.604	1	0	19.133	0.589	0.488	9.381	35.494	0.509	34.04	1.043	121.233	29.207	0	0	32.49	0	27.881
			1780.73	26.937	1	0	19.133	0.589	0.488	9.381	35.494	0.509	34.04	1.043	121.233	29.207	0	0	32.49	0	27.881
			1781.73	31.471	1	0	18.905	0.59	0.483	9.291	35.413	0.504	33.96	1.043	121.298	29.109	0	0	32.066	0	27.552
			1782.73	39.272	1	0	18.781	0.594	0.488	9.383	34.862	0.506	33.599	1.038	121.133	29.195	0	0	31.616	0	27.04
			1783.73	43.806	1	0	18.908	0.593	0.495	9.522	34.584	0.512	33.44	1.034	121.044	29.243	0	0	31.862	0	26.827
			1784.73	35.938	1	0	18.714	0.59	0.493	9.485	34.34	0.509	33.255	1.033	121.104	29.152	0	0	31.713	0	26.298
			1785.73	64.476	1	0	18.476	0.593	0.492	9.455	34.032	0.507	32.975	1.032	121.056	29.171	0	0	31.157	0	25.79
			1786.73	49.007	1	0	18.663	0.6	0.506	9.728	33.451	0.52	32.53	1.028	120.818	29.37	0	0	31.086	0	25.287
			1787.73	34.872	1	0	18.946	0.615	0.524	10.078	32.858	0.537	32.047	1.025	120.511	29.629	0	0	30.831	0	24.798
			1788.73	23.537	1	0	18.824	0.62	0.528	10.156	32.426	0.541	31.662	1.024	120.37	29.696	0	0	30.36	0	24.122
			1789.73	21.603	1	0	18.243	0.6	0.505	9.714	32.748	0.516	32.052	1.022	120.545	29.396	0	0	30.381	0	24.364
			1790.73	21.603	1	0	17.865	0.581	0.488	9.388	33.067	0.497	32.458	1.019	120.696	29.097	0	0	30.753	0	24.615
			1791.73	21.603	1	0	17.839	0.575	0.489	9.396	32.957	0.496	32.461	1.015	120.586	29.073	0	0	31.007	0	24.576
			1792.73	22.003	1	0	17.796	0.571	0.486	9.352	33.005	0.492	32.623	1.012	120.547	28.984	0	0	31.164	0	24.729
			1793.73	35.805	1	0	17.769	0.578	0.495	9.512	32.443	0.499	32.181	1.008	120.324	29.041	0	0	30.746	0	23.942
			1794.73	35.805	1	0	17.844	0.57	0.501	9.625	32.15	0.502	32.082	1.002	120.161	29.01	0	0	31.281	0	23.676
			1795.73	22.87	1	0	17.882	0.563	0.506	9.722	31.855	0.503	32.005	0.995	120.089	28.859	0	0	31.751	0	23.219
			1796.73	34.872	1	0	17.919	0.564	0.511	9.821	31.602	0.505	31.973	0.988	119.854	28.938	0	0	31.78	0	23.31
			1797.73	37.605	1	0	17.978	0.567	0.514	9.888	31.51	0.506	32.045	0.983	119.627	29.045	0	0	31.729	0	23.667
			1798.73	37.605	1	0	18.055	0.569	0.521	10.012	31.268	0.508	32.026	0.976	119.479	29.075	0	0	31.714	0	23.688
			1799.73	23.603	1	0	18.142	0.572	0.528	10.162	30.969	0.511	31.995	0.968	119.24	29.137	0	0	31.729	0	23.746
			1800.73	31.938	1	0	18.295	0.574	0.538	10.339	30.71	0.516	31.968	0.961	118.994	29.2	0	0	31.859	0	23.813
			1801.73	51.207	1	0	17.96	0.568	0.523	10.055	30.967	0.498	32.49	0.953	118.905	29.168	0	0	31.592	0	24.817
			1802.73	51.207	1	0	17.724	0.559	0.51	9.817	31.241	0.483	33.029	0.946	119.105	28.857	0	0	31.708	0	25.285
			1803.73	22.136	1	0	17.426	0.549	0.5	9.622	31.277	0.471	33.247	0.941	119.305	28.546	0	0	31.715	0	25.103
			1804.73	14.469	1	0	17.421	0.551	0.506	9.731	30.929	0.473	33.105	0.934	118.975	28.694	0	0	31.6	0	25.115
			1805.73	19.669	1	0	17.598	0.553	0.517	9.941	30.597	0.48	32.978	0.928	118.646	28.843	0	0	31.816	0	25.154
			1806.73	28.537	1	0	17.825	0.556	0.528	10.159	30.342	0.486	32.948	0.921	118.441	28.91	0	0	32.072	0	25.226
			1807.73	28.537	1	0	17.692	0.546	0.525	10.091	30.26	0.481	33.028	0.916	118.386	28.815	0	0	32.4	0	25.193
			1808.73	46.807	1	0	18.006	0.532	0.525	10.09	30.709	0.479	33.628	0.913	118.632	28.497	0	0	33.819	0	25.726
			1809.73	45.14	1	0	18.21	0.534	0.538	10.338	30.319	0.488	33.403	0.908	118.534	28.499	0	0	34.125	0	25.303
			1810.73	34.205	1	0	18.175	0.535	0.539	10.36	30.204	0.487	33.437	0.903	118.437	28.501	0	0	33.984	0	25.373
			1811.73	41.806	1	0	18.107	0.534	0.538	10.355	30.103	0.485	33.407	0.901	118.242	28.58	0	0	33.894	0	25.467
			1812.73	41.206	1	0	17.891	0.529	0.532	10.238	30.052	0.479	33.431	0.899	118.184	28.527	0	0	33.795	0	25.404
			1813.73	52.607	1	0	17.648	0.526	0.526	10.121	29.964	0.472	33.411	0.897	117.863	28.611	0	0	33.544	0	25.521
			1814.73	59.942	1	0	17.619	0.523	0.526	10.113	29.916	0.47	33.445	0.894	117.557	28.694	0	0	33.697	0	25.74
			1815.73	55.008	1	0	17.942	0.525	0.533	10.245	30.089	0.475	33.746	0.892	117.364	28.741	0	0	34.15	0	26.399
			1816.73	33.871	1	0	18.114	0.522	0.535	10.288	30.227	0.475	34.078	0.887	117.276	28.68	0	0	34.71	0	26.892
			1817.73	23.47	1	0	17.921	0.518	0.528	10.151	30.282	0.465	34.393	0.88	117.188	28.62	0	0	34.572	0	27.345
			1818.73	13.935	1	0	17.721	0.519	0.523	10.06	30.221	0.457	34.58	0.874	116.984	28.65	0	0	34.125	0	27.737
			1819.73	35.272	1	0	17.964	0.529	0.532	10.237	30.171	0.463	34.681	0.87	116.624	28.866	0	0	33.983	0	28.331
			1820.73	44.14	1	0	18.244	0.542	0.547	10.517	29.915	0.475	34.478	0.868	116.243	29.124	0	0	33.639	0	28.464
			1821.73	45.006	1	0	18.41	0.556	0.56	10.772	29.555	0.485	34.165	0.865	115.881	29.381	0	0	33.105	0	28.39
			1822.73	14.269	1	0	18.649	0.567	0.575	11.055	29.239	0.496	33.913	0.862	115.737	29.465	0	0	32.879	0	28.098
			1823.73	21.936	1	0	18.736	0.578	0.584	11.223	28.996	0.502	33.732	0.86	115.593	29.548	0	0	32.399	0	27.931
			1824.73	62.475	1	0	18.876	0.579	0.583	11.221	29.219	0.499	34.179	0.855	115.635	29.49	0	0	32.626	0	28.642
			1825.73	38.205	1	0	18.816	0.586	0.58	11.161	29.324	0.496	34.325	0.854	115.648	29.538	0	0	32.09	0	28.998
			1826.73	22.27	1	0	18.59	0.604	0.579	11.129	29.146	0.495	34.078	0.855	115.501	29.677	0	0	30.781	0	28.818
			1827.73	22.27	1	0	18.458	0.611	0.576	11.071	29.125	0.493	33.992	0.857	115.472	29.677	0	0	30.19	0	28.665
			1828.73	25.07	1	0	18.375	0.599	0.566	10.894	29.404	0.486	34.285	0.858	115.866	29.317	0	0	30.684	0	28.537
			1829.73	36.738	1	0	18.213	0.592	0.559	10.747	29.508	0.479	34.423	0.857	116.041	29.183	0	0	30.754	0	28.536
			1830.73	37.805	1	0	17.94	0.584	0.546	10.491	29.732	0.468	34.651	0.858	116.261	29.027	0	0	30.719	0	28.653
			1831.73	36.538	1	0	17.578	0.575	0.531	10.208	29.891	0.456	34.797	0.859	116.367	28.941	0	0	30.566	0	28.745
			1832.73	36.538	1	0	17.389	0.574	0.527	10.126	29.802	0.453	34.667	0.86	116.281	29.006	0	0	30.292	0	28.632
			1833.73	41.406	1	0	17.536	0.585	0.538	10.338	29.498	0.463	34.256	0.861	115.998	29.308	0	0	29.956	0	28.457
			1834.73	41.139	1	0	17.895	0.597	0.554	10.649	29.284	0.477	33.96	0.862	115.715	29.61	0	0	29.99	0	28.476
			1835.73	44.606	1	0	18.093	0.598	0.559	10.754	29.326	0.483	33.983	0.863	115.847	29.521	0	0	30.245	0	28.358
			1836.73	47.073	1	0	18.158	0.6	0.56	10.774	29.386	0.484	34.031	0.864	115.978	29.432	0	0	30.279	0	28.285
			1837.73	58.875	1	0	18.179	0.6	0.561	10.785	29.391	0.485	33.991	0.865	115.981	29.428	0	0	30.279	0	28.204
			1838.73	46.607	1	0	17.542	0.611	0.564	10.845	28.254	0.489	32.575	0.867	115.794	29.569	0	0	28.698	0	25.756
			1839.73	46.607	1	0	16.828	0.622	0.563	10.832	27.187	0.49	31.248	0.87	115.607	29.711	0	0	27.05	0	23.262
			1840.73	30.871	1	0	15.349	0.622	0.534	10.269	26.156	0.466	29.992	0.872	115.376	29.799	0	0	24.69	0	20.609
			1841.73	35.805	1	0	15.571	0.624	0.544	10.471	26.03	0.474	29.915	0.87	115.247	29.835	0	0	24.963	0	20.497
			1842.73	22.737	1	0	15.678	0.624	0.549	10.565	25.977	0.477	29.916	0.868	115.209	29.802	0	0	25.13	0	20.431
			1843.73	37.405	1	0	15.771	0.628	0.553	10.64	25.961	0.48	29.954	0.867	115.29	29.761	0	0	25.116	0	20.432
			1844.73	33.271	1	0	15.808	0.632	0.553	10.631	26.061	0.478	30.12	0.865	115.424	29.667	0	0	25.024	0	20.622
			1845.73	25.537	1	0	15.632	0.622	0.544	10.458	26.157	0.47	30.249	0.865	115.532	29.502	0	0	25.13	0	20.598
			1846.73	25.404	1	0	15.47	0.612	0.535	10.298	26.247	0.463	30.372	0.864	115.64	29.337	0	0	25.262	0	20.556
			1847.73	45.54	1	0	15.311	0.603	0.527	10.141	26.337	0.455	30.498	0.864	115.748	29.171	0	0	25.404	0	20.518
			1848.73	46.206	1	0	15.434	0.601	0.534	10.27	26.209	0.459	30.483	0.86	115.739	29.121	0	0	25.66	0	20.381
			1849.73	46.206	1	0	15.562	0.6	0.541	10.401	26.088	0.463	30.473	0.856	115.729	29.07	0	0	25.926	0	20.254
			1850.73	46.206	1	0	15.338	0.593	0.532	10.228	26.117	0.455	30.533	0.855	115.731	29.003	0	0	25.866	0	20.264
			1851.73	46.206	1	0	15.118	0.586	0.522	10.045	26.177	0.446	30.634	0.855	115.734	28.936	0	0	25.812	0	20.364
			1852.73	20.536	1	0	15.067	0.585	0.516	9.93	26.384	0.441	30.914	0.853	115.715	28.907	0	0	25.763	0	20.94
			1853.73	20.536	1	0	15.046	0.584	0.513	9.869	26.506	0.437	31.092	0.852	115.695	28.878	0	0	25.768	0	21.281
			1854.73	16.002	1	0	14.921	0.578	0.506	9.723	26.654	0.431	31.273	0.852	115.777	28.807	0	0	25.801	0	21.536
			1855.73	26.07	1	0	14.979	0.578	0.505	9.713	26.781	0.43	31.451	0.852	115.823	28.787	0	0	25.92	0	21.888
			1856.73	43.339	1	0	15.12	0.57	0.508	9.76	26.868	0.431	31.623	0.85	116.016	28.655	0	0	26.51	0	21.995
			1857.73	32.004	1	0	15.087	0.563	0.505	9.713	26.9	0.428	31.739	0.848	116.19	28.522	0	0	26.806	0	21.977
			1858.73	32.938	1	0	15.002	0.57	0.504	9.7	26.818	0.427	31.661	0.847	115.997	28.715	0	0	26.326	0	22.199
			1859.73	35.738	1	0	14.892	0.569	0.499	9.589	26.927	0.422	31.801	0.847	115.967	28.736	0	0	26.168	0	22.541
			1860.73	19.869	1	0	14.76	0.568	0.493	9.478	26.996	0.417	31.878	0.847	115.965	28.731	0	0	25.984	0	22.696
			1861.73	19.869	1	0	14.724	0.568	0.491	9.439	27.041	0.416	31.928	0.847	116.074	28.659	0	0	25.936	0	22.656
			1862.73	20.203	1	0	14.798	0.571	0.493	9.488	27.05	0.418	31.924	0.847	116.092	28.648	0	0	25.931	0	22.624
			1863.73	54.808	1	0	14.655	0.568	0.486	9.349	27.174	0.412	32.077	0.847	116.058	28.645	0	0	25.792	0	22.943
			1864.73	54.808	1	0	14.517	0.566	0.479	9.21	27.31	0.406	32.25	0.847	116.023	28.643	0	0	25.66	0	23.297
			1865.73	26.537	1	0	14.281	0.563	0.468	8.991	27.507	0.396	32.491	0.847	116.046	28.622	0	0	25.357	0	23.751
			1866.73	28.071	1	0	14.063	0.561	0.456	8.778	27.732	0.386	32.764	0.846	116.069	28.601	0	0	25.084	0	24.262
			1867.73	46.94	1	0	13.901	0.558	0.448	8.606	27.944	0.379	33.019	0.846	116.081	28.58	0	0	24.923	0	24.728
			1868.73	40.272	1	0	14.424	0.557	0.452	8.683	28.736	0.381	34.035	0.844	116.127	28.58	0	0	25.878	0	26.675
			1869.73	31.404	1	0	14.937	0.554	0.454	8.73	29.582	0.382	35.141	0.842	116.181	28.571	0	0	26.946	0	28.646
			1870.73	32.671	1	0	15.823	0.551	0.459	8.818	31.001	0.385	36.899	0.84	116.234	28.562	0	0	28.7	0	31.54
			1871.73	35.872	1	0	15.865	0.547	0.456	8.764	31.252	0.384	37.135	0.842	116.51	28.416	0	0	28.985	0	31.647
			1872.73	30.738	1	0	15.536	0.546	0.444	8.543	31.385	0.375	37.22	0.843	116.726	28.318	0	0	28.448	0	31.605
			1873.73	21.403	1	0	15.415	0.547	0.439	8.448	31.497	0.371	37.263	0.845	116.854	28.288	0	0	28.19	0	31.621
			1874.73	25.404	1	0	15.281	0.548	0.434	8.344	31.618	0.368	37.313	0.847	116.981	28.258	0	0	27.908	0	31.649
			1875.73	21.336	1	0	15.023	0.547	0.427	8.203	31.617	0.362	37.248	0.849	117	28.29	0	0	27.447	0	31.604
			1876.73	21.336	1	0	14.93	0.554	0.426	8.201	31.473	0.363	36.991	0.851	116.93	28.43	0	0	26.929	0	31.462
			1877.73	30.671	1	0	14.84	0.561	0.426	8.199	31.335	0.364	36.742	0.853	116.861	28.569	0	0	26.43	0	31.326
			1878.73	30.671	1	0	14.748	0.569	0.426	8.194	31.202	0.364	36.499	0.855	116.791	28.708	0	0	25.939	0	31.195
			1879.73	31.271	1	0	14.249	0.559	0.408	7.839	31.457	0.351	36.49	0.862	117.072	28.499	0	0	25.485	0	30.792
			1880.73	22.67	1	0	13.941	0.545	0.391	7.518	31.997	0.339	36.906	0.867	117.211	28.399	0	0	25.568	0	31.252
			1881.73	23.27	1	0	13.886	0.538	0.387	7.445	32.129	0.336	36.979	0.869	117.355	28.316	0	0	25.828	0	31.201
			1882.73	27.737	1	0	13.897	0.538	0.387	7.434	32.213	0.336	37.005	0.87	117.511	28.244	0	0	25.809	0	31.118
			1883.73	28.804	1	0	13.665	0.533	0.377	7.246	32.455	0.329	37.193	0.873	117.555	28.218	0	0	25.629	0	31.354
			1884.73	25.537	1	0	13.48	0.528	0.37	7.114	32.573	0.323	37.25	0.874	117.599	28.193	0	0	25.536	0	31.382
			1885.73	25.537	1	0	13.445	0.528	0.369	7.088	32.607	0.322	37.283	0.875	117.566	28.202	0	0	25.485	0	31.449
			1886.73	20.203	1	0	13.295	0.527	0.364	6.996	32.663	0.318	37.315	0.875	117.534	28.211	0	0	25.214	0	31.514
			1887.73	19.669	1	0	13.13	0.524	0.358	6.885	32.752	0.314	37.354	0.877	117.516	28.214	0	0	25.079	0	31.567
			1888.73	21.736	1	0	12.978	0.521	0.354	6.808	32.714	0.31	37.317	0.877	117.478	28.226	0	0	24.922	0	31.523
			1889.73	21.736	1	0	12.9	0.522	0.353	6.792	32.604	0.309	37.224	0.876	117.389	28.281	0	0	24.712	0	31.478
			1890.73	20.603	1	0	12.712	0.52	0.349	6.705	32.533	0.305	37.208	0.874	117.304	28.297	0	0	24.45	0	31.475
			1891.73	19.669	1	0	12.553	0.518	0.345	6.644	32.406	0.302	37.12	0.873	117.237	28.314	0	0	24.242	0	31.359
			1892.73	19.669	1	0	12.534	0.519	0.346	6.66	32.286	0.302	37.013	0.872	117.137	28.37	0	0	24.151	0	31.295
			1893.73	19.669	1	0	12.201	0.514	0.337	6.488	32.221	0.294	36.999	0.871	117.161	28.324	0	0	23.76	0	31.175
			1894.73	16.602	1	0	12.003	0.51	0.332	6.388	32.166	0.289	37.013	0.869	117.029	28.394	0	0	23.524	0	31.306
			1895.73	20.336	1	0	11.803	0.507	0.327	6.283	32.134	0.283	37.056	0.867	116.897	28.463	0	0	23.281	0	31.481
			1896.73	18.736	1	0	11.649	0.504	0.325	6.247	31.875	0.281	36.856	0.865	116.705	28.552	0	0	23.122	0	31.311
			1897.73	26.804	1	0	11.709	0.508	0.33	6.349	31.557	0.285	36.614	0.862	116.446	28.672	0	0	23.059	0	31.153
			1898.73	26.804	1	0	11.729	0.512	0.333	6.408	31.353	0.286	36.501	0.859	116.199	28.792	0	0	22.903	0	31.195
			1899.73	26.07	1	0	11.723	0.516	0.335	6.445	31.185	0.287	36.427	0.856	115.952	28.912	0	0	22.699	0	31.298
			1900.73	28.604	1	0	11.765	0.524	0.339	6.515	31.015	0.289	36.318	0.854	115.698	29.041	0	0	22.473	0	31.369
			1901.73	22.803	1	0	11.429	0.522	0.333	6.401	30.654	0.284	35.891	0.854	115.597	29.092	0	0	21.884	0	30.762
			1902.73	22.803	1	0	11.414	0.518	0.337	6.487	30.178	0.288	35.356	0.854	115.509	29.085	0	0	22.052	0	29.852
			1903.73	19.736	1	0	11.419	0.514	0.339	6.522	30.004	0.289	35.205	0.852	115.499	29.027	0	0	22.207	0	29.486
			1904.73	24.737	1	0	11.429	0.51	0.341	6.55	29.873	0.29	35.082	0.852	115.518	28.969	0	0	22.395	0	29.163
			1905.73	14.802	1	0	11.429	0.51	0.341	6.55	29.873	0.29	35.082	0.852	115.518	28.969	0	0	22.395	0	29.163
			1906.73	14.802	1	0	11.473	0.508	0.343	6.594	29.77	0.292	34.976	0.851	115.604	28.9	0	0	22.601	0	28.852
			1907.73	12.735	1	0	11.382	0.491	0.341	6.566	29.533	0.29	34.815	0.848	115.667	28.79	0	0	23.182	0	28.325
			1908.73	20.336	1	0	11.423	0.487	0.344	6.622	29.36	0.291	34.705	0.846	115.657	28.77	0	0	23.435	0	28.089
			1909.73	20.336	1	0	11.564	0.488	0.348	6.697	29.397	0.293	34.922	0.842	115.523	28.902	0	0	23.702	0	28.701
			1910.73	18.869	1	0	11.585	0.493	0.35	6.735	29.322	0.294	34.871	0.841	115.535	28.921	0	0	23.5	0	28.664
			1911.73	33.871	1	0	11.641	0.502	0.353	6.795	29.268	0.297	34.8	0.841	115.535	28.974	0	0	23.209	0	28.662
			1912.73	33.871	1	0	11.599	0.501	0.353	6.781	29.22	0.297	34.728	0.841	115.523	29.015	0	0	23.134	0	28.609
			1913.73	32.738	1	0	11.558	0.501	0.352	6.768	29.172	0.296	34.657	0.842	115.511	29.056	0	0	23.059	0	28.558
			1914.73	32.738	1	0	11.479	0.498	0.35	6.723	29.142	0.294	34.618	0.842	115.583	29.051	0	0	23.047	0	28.472
			1915.73	13.735	1	0	11.395	0.493	0.347	6.674	29.102	0.292	34.547	0.842	115.624	29.039	0	0	23.121	0	28.31
			1916.73	18.269	1	0	11.393	0.488	0.347	6.681	29.026	0.293	34.442	0.843	115.664	29.027	0	0	23.365	0	28.087
			1917.73	30.471	1	0	11.381	0.485	0.346	6.663	29.053	0.292	34.474	0.843	115.716	28.998	0	0	23.479	0	28.084
			1918.73	25.404	1	0	11.347	0.482	0.346	6.647	29.015	0.292	34.395	0.844	115.668	29.047	0	0	23.538	0	28.021
			1919.73	24.67	1	0	11.381	0.48	0.347	6.677	28.955	0.293	34.318	0.844	115.631	29.077	0	0	23.698	0	27.933
			1920.73	25.137	1	0	11.461	0.48	0.352	6.778	28.723	0.297	34.041	0.844	115.564	29.13	0	0	23.877	0	27.536
			1921.73	16.869	1	0	11.613	0.481	0.358	6.892	28.632	0.303	33.919	0.844	115.509	29.183	0	0	24.124	0	27.417
			1922.73	19.603	1	0	11.658	0.481	0.36	6.918	28.632	0.304	33.907	0.844	115.54	29.168	0	0	24.254	0	27.365
			1923.73	25.537	1	0	11.87	0.487	0.365	7.024	28.759	0.309	34.009	0.846	115.466	29.263	0	0	24.381	0	27.737
			1924.73	24.337	1	0	11.946	0.491	0.367	7.055	28.85	0.311	34.069	0.847	115.542	29.247	0	0	24.339	0	27.829
			1925.73	24.337	1	0	12.023	0.495	0.368	7.085	28.941	0.312	34.128	0.848	115.619	29.23	0	0	24.297	0	27.917
			1926.73	24.937	1	0	11.988	0.495	0.367	7.065	28.941	0.312	34.103	0.849	115.677	29.219	0	0	24.212	0	27.853
			1927.73	25.404	1	0	11.72	0.488	0.359	6.903	28.906	0.305	34.024	0.85	115.8	29.177	0	0	23.992	0	27.617
			1928.73	25.404	1	0	11.456	0.482	0.351	6.741	28.883	0.298	33.957	0.851	115.923	29.135	0	0	23.776	0	27.401
			1929.73	21.403	1	0	11.209	0.47	0.34	6.547	29.005	0.29	34.071	0.851	116.146	29.024	0	0	23.841	0	27.365
			1930.73	23.537	1	0	10.962	0.458	0.33	6.352	29.134	0.281	34.188	0.852	116.369	28.912	0	0	23.91	0	27.329
			1931.73	23.537	1	0	11.102	0.455	0.329	6.335	29.553	0.28	34.733	0.851	116.443	28.877	0	0	24.407	0	28.199
			1932.73	21.203	1	0	11.105	0.452	0.328	6.298	29.711	0.278	34.998	0.849	116.434	28.875	0	0	24.544	0	28.634
			1933.73	21.07	1	0	10.905	0.449	0.32	6.146	29.866	0.271	35.182	0.849	116.376	28.929	0	0	24.267	0	29.019
			1934.73	23.003	1	0	10.819	0.447	0.316	6.068	29.991	0.268	35.351	0.848	116.376	28.966	0	0	24.221	0	29.348
			1935.73	26.87	1	0	10.726	0.444	0.312	5.994	30.078	0.264	35.497	0.847	116.348	29.003	0	0	24.134	0	29.638
			1936.73	26.67	1	0	10.627	0.44	0.307	5.899	30.235	0.26	35.72	0.846	116.366	28.987	0	0	24.146	0	29.944
			1937.73	26.67	1	0	10.67	0.441	0.306	5.886	30.436	0.259	35.949	0.847	116.429	28.956	0	0	24.183	0	30.266
			1938.73	24.137	1	0	10.672	0.442	0.304	5.847	30.654	0.258	36.195	0.847	116.492	28.926	0	0	24.129	0	30.61
			1939.73	23.603	1	0	10.712	0.448	0.304	5.846	30.829	0.258	36.34	0.848	116.457	28.984	0	0	23.918	0	30.966
			1940.73	23.603	1	0	10.754	0.453	0.304	5.849	30.989	0.258	36.466	0.85	116.431	29.042	0	0	23.719	0	31.291
			1941.73	16.736	1	0	10.796	0.459	0.304	5.852	31.146	0.259	36.588	0.851	116.406	29.1	0	0	23.524	0	31.607
			1942.73	16.469	1	0	10.69	0.455	0.3	5.767	31.259	0.255	36.69	0.852	116.441	29.059	0	0	23.512	0	31.67
			1943.73	16.469	1	0	10.603	0.45	0.296	5.688	31.39	0.252	36.81	0.853	116.475	29.017	0	0	23.54	0	31.758
			1944.73	11.802	1	0	10.544	0.446	0.293	5.639	31.448	0.25	36.876	0.853	116.503	28.984	0	0	23.619	0	31.779
			1945.73	11.868	1	0	10.533	0.446	0.292	5.621	31.514	0.249	36.924	0.853	116.463	28.998	0	0	23.595	0	31.875
			1946.73	11.868	1	0	10.48	0.447	0.29	5.581	31.586	0.248	37.006	0.854	116.417	29.025	0	0	23.451	0	32.043
			1947.73	14.335	1	0	10.425	0.446	0.287	5.524	31.736	0.245	37.205	0.853	116.417	29.042	0	0	23.366	0	32.364
			1948.73	14.135	1	0	10.382	0.447	0.285	5.486	31.829	0.243	37.319	0.853	116.406	29.065	0	0	23.249	0	32.572
			1949.73	16.936	1	0	10.362	0.446	0.284	5.467	31.872	0.242	37.377	0.853	116.463	29.034	0	0	23.249	0	32.602
			1950.73	16.736	1	0	10.355	0.447	0.283	5.446	31.987	0.242	37.506	0.853	116.482	29.017	0	0	23.158	0	32.773
			1951.73	14.935	1	0	10.364	0.45	0.281	5.412	32.244	0.24	37.763	0.854	116.485	29.028	0	0	23.042	0	33.18
			1952.73	15.469	1	0	10.287	0.449	0.277	5.336	32.455	0.237	38.007	0.854	116.485	29.039	0	0	22.887	0	33.545
			1953.73	15.469	1	0	10.247	0.45	0.274	5.278	32.688	0.235	38.243	0.855	116.523	29.034	0	0	22.775	0	33.873
			1954.73	25.404	1	0	10.183	0.445	0.272	5.234	32.711	0.233	38.287	0.854	116.583	28.984	0	0	22.863	0	33.823
			1955.73	24.67	1	0	10.128	0.441	0.27	5.195	32.729	0.231	38.323	0.854	116.643	28.934	0	0	22.972	0	33.762
			1956.73	24.67	1	0	10.109	0.441	0.269	5.172	32.813	0.23	38.39	0.855	116.65	28.931	0	0	22.941	0	33.85
			1957.73	15.736	1	0	10.214	0.444	0.271	5.209	32.954	0.232	38.497	0.856	116.676	28.924	0	0	22.988	0	34.014
			1958.73	16.936	1	0	10.209	0.441	0.27	5.19	33.027	0.231	38.567	0.856	116.679	28.919	0	0	23.129	0	34.081
			1959.73	20.136	1	0	10.251	0.439	0.27	5.19	33.13	0.231	38.664	0.857	116.681	28.914	0	0	23.377	0	34.186
			1960.73	19.336	1	0	10.311	0.442	0.274	5.267	32.884	0.235	38.355	0.857	116.533	29.003	0	0	23.313	0	33.926
			1961.73	18.403	1	0	10.318	0.444	0.276	5.298	32.725	0.236	38.181	0.857	116.485	29.025	0	0	23.249	0	33.727
			1962.73	18.403	1	0	10.318	0.444	0.276	5.298	32.725	0.236	38.181	0.857	116.485	29.025	0	0	23.249	0	33.727
			1963.73	17.136	1	0	10.276	0.444	0.275	5.293	32.628	0.236	38.068	0.857	116.523	29.013	0	0	23.141	0	33.551
			1964.73	20.803	1	0	10.199	0.446	0.275	5.283	32.468	0.236	37.867	0.857	116.331	29.116	0	0	22.851	0	33.444
			1965.73	21.47	1	0	10.086	0.447	0.273	5.249	32.323	0.234	37.679	0.858	116.216	29.176	0	0	22.554	0	33.276
			1966.73	20.67	1	0	10.086	0.447	0.273	5.249	32.323	0.234	37.679	0.858	116.216	29.176	0	0	22.554	0	33.276
			1967.73	20.67	1	0	9.866	0.45	0.271	5.219	31.834	0.232	37.166	0.857	115.909	29.368	0	0	21.915	0	32.855
			1968.73	19.536	1	0	9.829	0.452	0.272	5.232	31.648	0.233	36.986	0.856	115.76	29.464	0	0	21.76	0	32.751
			1969.73	19.536	1	0	9.707	0.445	0.269	5.164	31.601	0.229	37.014	0.854	115.648	29.476	0	0	21.802	0	32.767
			1970.73	21.203	1	0	9.599	0.439	0.266	5.106	31.534	0.226	37.029	0.852	115.523	29.488	0	0	21.876	0	32.763
			1971.73	20.603	1	0	9.489	0.432	0.263	5.049	31.463	0.223	37.041	0.849	115.398	29.5	0	0	21.951	0	32.751
			1972.73	14.535	1	0	9.516	0.432	0.264	5.085	31.327	0.224	37.026	0.846	115.324	29.533	0	0	22.015	0	32.783
			1973.73	16.469	1	0	9.511	0.432	0.265	5.103	31.197	0.224	37.019	0.843	115.252	29.567	0	0	22.008	0	32.823
			1974.73	16.469	1	0	9.478	0.432	0.264	5.083	31.214	0.222	37.122	0.841	115.139	29.607	0	0	21.929	0	33.038
			1975.73	15.135	1	0	9.488	0.432	0.265	5.094	31.174	0.222	37.167	0.839	115.06	29.625	0	0	21.983	0	33.126
			1976.73	15.135	1	0	9.479	0.432	0.265	5.089	31.174	0.221	37.26	0.837	114.951	29.664	0	0	21.959	0	33.322
			1977.73	13.802	1	0	9.465	0.433	0.265	5.105	31.049	0.222	37.168	0.835	114.755	29.735	0	0	21.845	0	33.31
			1978.73	15.002	1	0	9.481	0.434	0.267	5.131	30.95	0.223	37.106	0.834	114.626	29.778	0	0	21.834	0	33.294
			1979.73	15.002	1	0	9.507	0.435	0.268	5.153	30.916	0.223	37.107	0.833	114.633	29.769	0	0	21.833	0	33.291
			1980.73	13.269	1	0	9.467	0.434	0.268	5.147	30.808	0.222	37.062	0.831	114.614	29.769	0	0	21.812	0	33.215
			1981.73	13.602	1	0	9.352	0.431	0.265	5.105	30.655	0.22	37.035	0.828	114.494	29.809	0	0	21.687	0	33.215
			1982.73	13.602	1	0	9.308	0.429	0.264	5.076	30.659	0.218	37.076	0.827	114.489	29.787	0	0	21.704	0	33.222
			1983.73	16.869	1	0	9.206	0.425	0.261	5.022	30.609	0.215	37.137	0.824	114.382	29.806	0	0	21.657	0	33.308
			1984.73	18.336	1	0	9.12	0.421	0.259	4.978	30.546	0.213	37.18	0.822	114.275	29.824	0	0	21.647	0	33.367
			1985.73	18.669	1	0	9.046	0.418	0.257	4.945	30.464	0.211	37.185	0.819	114.138	29.862	0	0	21.633	0	33.404
			1986.73	18.669	1	0	8.928	0.411	0.255	4.895	30.292	0.208	37.134	0.816	114.052	29.852	0	0	21.734	0	33.25
			1987.73	19.469	1	0	8.819	0.403	0.252	4.85	30.11	0.205	37.064	0.812	113.966	29.843	0	0	21.86	0	33.066
			1988.73	18.869	1	0	8.849	0.404	0.254	4.878	30.052	0.205	37.119	0.81	113.911	29.822	0	0	21.908	0	33.118
			1989.73	18.003	1	0	8.848	0.404	0.254	4.89	29.982	0.205	37.174	0.807	113.853	29.801	0	0	21.877	0	33.17
			1990.73	18.803	1	0	8.851	0.405	0.255	4.908	29.882	0.205	37.181	0.804	113.76	29.79	0	0	21.88	0	33.162
			1991.73	18.803	1	0	8.885	0.405	0.257	4.934	29.847	0.206	37.218	0.802	113.618	29.822	0	0	21.918	0	33.272
			1992.73	20.803	1	0	8.918	0.406	0.258	4.96	29.813	0.206	37.255	0.8	113.477	29.855	0	0	21.956	0	33.382
			1993.73	19.936	1	0	9.009	0.409	0.261	5.017	29.802	0.208	37.297	0.799	113.372	29.889	0	0	22.047	0	33.518
			1994.73	20.136	1	0	9.071	0.41	0.263	5.058	29.779	0.21	37.312	0.798	113.379	29.871	0	0	22.12	0	33.524
			1995.73	20.136	1	0	9.132	0.411	0.265	5.099	29.757	0.211	37.328	0.797	113.386	29.852	0	0	22.194	0	33.533
			1996.73	19.936	1	0	9.203	0.412	0.267	5.131	29.803	0.212	37.445	0.796	113.396	29.822	0	0	22.346	0	33.656
			1997.73	14.535	1	0	9.287	0.414	0.269	5.164	29.906	0.214	37.592	0.796	113.379	29.811	0	0	22.447	0	33.862
[truncated: 1,553 more rows]
