# Supplementary material for: Handcycling with concurrent lower body low-frequency electromyostimulation significantly increases acute oxygen uptake: implications for rehabilitation and prevention
Source: PeerJ. 2022 May 18;10:e13333. doi: 10.7717/peerj.13333 (PMC9123886; doi:10.7717/peerj.13333)
Supplement: Supplemental Information 1 — Raw data for each participant (load, heart rate, spirometric data) and R-Scripts for data processing (as described in the material & method section under “Data aquisition”), and EMS intensity and blood lactate concentration. [file peerj-10-13333-s001.zip › raw_data/SPIROMETRIC_DATA/EMS_Pilot_15.xlsx]

## Sheet: EMS_Pilot_15_21.04.2021
Name	Rappelt		Zeit	%VO2	Geschw.	Steig.	VE	VT	VO2	VO2/kg	VE/VO2	VCO2	VE/VCO2	RER	PETO2	PETCO2	O2Puls	HR	BF	P(A-a)O2	VD/VT
Vorname	Ludwig		min:sec		km/h	%	l/min	l	l/min	ml/(kg*min)	l/l	l/min	l/l		mmHg	mmHg	ml/beat	b/min	1/min	mmHg	%
Id-Nr.	RapLud270597		0.353	37.118	0	0	9.455	0.671	0.386	5.368	22.423	0.297	29.162	0.769	104.512	34.919	0	0	14.084	0	27.987
Geburtsdatum (TT.MM.JJJJ)			1.353	37.118	0	0	9.455	0.671	0.386	5.368	22.423	0.297	29.162	0.769	104.512	34.919	0	0	14.084	0	27.987
Größe (cm)			2.353	29.467	0	0	9.323	0.661	0.38	5.274	22.472	0.292	29.248	0.768	104.646	34.806	0	0	14.107	0	27.99
Gewicht (kg)	72		3.353	32.573	0	0	9.341	0.649	0.376	5.228	22.672	0.291	29.375	0.772	104.837	34.611	0	0	14.399	0	27.947
Geschlecht	männl.		4.353	32.573	0	0	9.358	0.638	0.374	5.188	22.854	0.289	29.489	0.775	105.007	34.436	0	0	14.67	0	27.906
Datum			5.353	32.573	0	0	9.33	0.628	0.369	5.123	23.038	0.287	29.626	0.778	105.161	34.278	0	0	14.854	0	27.939
Messzeit			6.353	32.573	0	0	9.304	0.619	0.365	5.065	23.207	0.284	29.749	0.78	105.301	34.135	0	0	15.025	0	27.963
modality	EMS-CON		7.353	25.755	0	0	9.28	0.611	0.361	5.012	23.362	0.282	29.861	0.782	105.428	34.005	0	0	15.183	0	27.981
			8.353	25.755	0	0	9.258	0.604	0.357	4.963	23.505	0.28	29.962	0.784	105.544	33.886	0	0	15.332	0	27.994
			9.353	26.892	0	0	9.592	0.637	0.371	5.152	23.586	0.291	30.097	0.784	105.423	33.998	0	0	15.052	0	28.483
			10.353	26.892	0	0	9.89	0.668	0.384	5.326	23.626	0.3	30.176	0.783	105.312	34.102	0	0	14.804	0	28.826
			11.353	30.755	0	0	10.084	0.697	0.392	5.444	23.658	0.307	30.24	0.782	105.209	34.198	0	0	14.478	0	29.114
			12.353	30.755	0	0	10.257	0.723	0.4	5.553	23.665	0.313	30.27	0.782	105.114	34.286	0	0	14.189	0	29.314
			13.353	29.694	0	0	10.412	0.747	0.407	5.655	23.656	0.318	30.277	0.781	105.025	34.369	0	0	13.93	0	29.449
			14.353	29.694	0	0	10.551	0.77	0.414	5.749	23.634	0.323	30.266	0.781	104.942	34.445	0	0	13.697	0	29.535
			15.353	21.286	0	0	10.551	0.77	0.414	5.749	23.634	0.323	30.266	0.781	104.942	34.445	0	0	13.697	0	29.535
			16.353	21.286	0	0	10.491	0.791	0.414	5.75	23.549	0.323	30.137	0.781	104.956	34.495	0	0	13.257	0	29.328
			17.353	20.377	0	0	10.453	0.801	0.413	5.741	23.521	0.324	30.053	0.783	104.929	34.548	0	0	13.049	0	29.226
			18.353	24.24	0	0	10.388	0.811	0.411	5.713	23.511	0.322	29.987	0.784	104.903	34.601	0	0	12.812	0	29.162
			19.353	24.24	0	0	10.326	0.821	0.409	5.685	23.505	0.321	29.927	0.785	104.877	34.654	0	0	12.585	0	29.108
			20.353	21.135	0	0	10.266	0.83	0.407	5.657	23.504	0.32	29.872	0.787	104.85	34.706	0	0	12.365	0	29.064
			21.353	21.135	0	0	10.208	0.84	0.405	5.63	23.506	0.319	29.821	0.788	104.824	34.759	0	0	12.153	0	29.029
			22.353	21.135	0	0	10.195	0.846	0.405	5.629	23.491	0.32	29.772	0.789	104.848	34.781	0	0	12.056	0	28.952
			23.353	21.135	0	0	10.182	0.851	0.405	5.628	23.477	0.32	29.724	0.79	104.872	34.802	0	0	11.962	0	28.875
			24.353	52.192	0	0	10.155	0.857	0.405	5.62	23.456	0.32	29.669	0.791	104.896	34.824	0	0	11.85	0	28.782
			25.353	52.192	0	0	10.071	0.863	0.403	5.594	23.38	0.319	29.548	0.791	104.92	34.845	0	0	11.676	0	28.544
			26.353	45.981	0	0	9.96	0.872	0.399	5.544	23.348	0.316	29.461	0.793	104.925	34.879	0	0	11.417	0	28.392
			27.353	45.981	0	0	9.854	0.882	0.396	5.495	23.325	0.314	29.386	0.794	104.929	34.913	0	0	11.17	0	28.266
			28.354	45.981	0	0	9.761	0.892	0.393	5.452	23.305	0.312	29.314	0.795	104.934	34.946	0	0	10.943	0	28.145
			29.353	45.981	0	0	9.672	0.902	0.389	5.409	23.293	0.31	29.252	0.796	104.939	34.98	0	0	10.726	0	28.043
			30.353	45.981	0	0	9.804	0.932	0.398	5.526	23.16	0.317	29.043	0.797	104.766	35.16	0	0	10.515	0	27.815
			31.353	24.543	0	0	9.804	0.932	0.398	5.526	23.16	0.317	29.043	0.797	104.766	35.16	0	0	10.515	0	27.815
			32.353	28.028	0	0	10.016	0.963	0.411	5.706	22.962	0.328	28.754	0.799	104.587	35.339	0	0	10.399	0	27.39
			33.354	28.028	1	0	9.986	0.953	0.406	5.635	23.166	0.324	29.01	0.799	105.064	35.119	0	0	10.481	0	27.627
			34.354	28.028	1	0	9.94	0.948	0.402	5.589	23.241	0.321	29.143	0.797	105.284	35.037	0	0	10.48	0	27.802
			35.353	28.028	1	0	9.94	0.948	0.402	5.589	23.241	0.321	29.143	0.797	105.284	35.037	0	0	10.48	0	27.802
			36.353	28.028	1	0	10.226	0.976	0.428	5.951	22.497	0.342	28.199	0.798	105.265	35.148	0	0	10.481	0	25.708
			37.354	25.604	1	0	10.759	1.03	0.475	6.591	21.441	0.379	26.865	0.798	105.227	35.368	0	0	10.445	0	22.549
			38.354	25.604	1	0	11.005	1.057	0.495	6.869	21.073	0.395	26.402	0.798	105.208	35.479	0	0	10.408	0	21.407
			39.354	25.604	1	0	11.077	1.052	0.501	6.957	20.936	0.401	26.165	0.8	105.373	35.409	0	0	10.53	0	20.627
			40.354	22.65	1	0	11.13	1.05	0.502	6.977	20.975	0.404	26.091	0.804	105.615	35.323	0	0	10.602	0	20.262
			41.354	22.65	1	0	11.235	1.048	0.506	7.034	20.998	0.409	26.004	0.807	105.858	35.236	0	0	10.724	0	19.854
			42.354	22.65	1	0	11.347	1.046	0.511	7.097	21.018	0.414	25.916	0.811	106.1	35.15	0	0	10.853	0	19.441
			43.354	22.65	1	0	11.527	1.056	0.518	7.2	21.056	0.421	25.903	0.813	106.221	35.114	0	0	10.921	0	19.296
			44.354	22.65	1	0	11.587	1.042	0.518	7.188	21.185	0.424	25.858	0.819	106.687	34.939	0	0	11.12	0	18.871
			45.354	40.527	1	0	11.715	1.041	0.52	7.218	21.331	0.428	25.885	0.824	107.033	34.814	0	0	11.258	0	18.711
			46.354	50.677	1	0	12.078	1.055	0.532	7.386	21.506	0.44	25.999	0.827	107.311	34.716	0	0	11.445	0	18.798
			47.354	16.286	1	0	12.384	1.07	0.542	7.533	21.637	0.45	26.06	0.83	107.589	34.618	0	0	11.575	0	18.727
			48.354	16.741	1	0	12.563	1.08	0.547	7.598	21.772	0.456	26.148	0.833	107.762	34.562	0	0	11.635	0	18.835
			49.354	16.741	1	0	12.869	1.094	0.557	7.741	21.908	0.466	26.223	0.835	108.032	34.466	0	0	11.764	0	18.81
			50.354	80.296	1	0	13.438	1.131	0.577	8.017	22.127	0.485	26.351	0.84	108.28	34.433	0	0	11.877	0	18.971
			51.354	80.296	1	0	14.09	1.188	0.597	8.292	22.487	0.505	26.589	0.846	108.422	34.501	0	0	11.863	0	19.575
			52.354	66.661	1	0	14.09	1.188	0.597	8.292	22.487	0.505	26.589	0.846	108.422	34.501	0	0	11.863	0	19.575
			53.354	66.661	1	0	14.551	1.219	0.611	8.49	22.71	0.519	26.755	0.849	108.568	34.492	0	0	11.933	0	19.905
			54.354	66.661	1	0	15.017	1.251	0.626	8.688	22.931	0.533	26.922	0.852	108.714	34.483	0	0	12.004	0	20.234
			55.354	55.374	1	0	15.488	1.283	0.64	8.886	23.151	0.547	27.091	0.855	108.86	34.473	0	0	12.075	0	20.562
			56.354	55.374	1	0	16.056	1.314	0.655	9.102	23.457	0.562	27.367	0.857	109.007	34.464	0	0	12.217	0	21.176
			57.354	56.207	1	0	16.638	1.346	0.671	9.317	23.769	0.577	27.651	0.86	109.153	34.455	0	0	12.361	0	21.8
			58.354	56.207	1	0	16.574	1.378	0.674	9.354	23.608	0.58	27.413	0.861	109.299	34.445	0	0	12.031	0	21.014
			59.354	50.753	1	0	16.514	1.409	0.676	9.392	23.452	0.583	27.182	0.863	109.445	34.436	0	0	11.719	0	20.228
			60.354	50.753	1	0	16.457	1.441	0.679	9.429	23.3	0.587	26.958	0.864	109.591	34.427	0	0	11.422	0	19.444
			61.354	52.117	1	0	16.215	1.457	0.674	9.36	23.136	0.584	26.696	0.867	109.817	34.357	0	0	11.13	0	18.475
			62.354	52.117	1	0	15.85	1.473	0.665	9.232	22.94	0.578	26.383	0.869	110.049	34.288	0	0	10.762	0	17.334
			63.354	52.117	1	0	15.609	1.524	0.67	9.306	22.439	0.583	25.768	0.871	109.858	34.527	0	0	10.24	0	15.733
			64.354	52.117	1	0	15.383	1.576	0.675	9.379	21.972	0.589	25.195	0.872	109.661	34.766	0	0	9.762	0	14.18
			65.354	59.086	1	0	15.178	1.627	0.68	9.451	21.538	0.594	24.662	0.873	109.464	35.005	0	0	9.327	0	12.685
			66.354	59.086	1	0	14.743	1.648	0.659	9.147	21.625	0.578	24.659	0.877	109.499	35.058	0	0	8.944	0	12.69
			67.354	59.086	1	0	14.342	1.669	0.637	8.843	21.769	0.561	24.714	0.881	109.533	35.112	0	0	8.591	0	12.893
			68.354	59.086	1	0	14.01	1.69	0.621	8.62	21.825	0.549	24.68	0.884	109.568	35.165	0	0	8.289	0	12.792
			69.354	59.086	1	0	13.701	1.711	0.605	8.397	21.92	0.537	24.684	0.888	109.603	35.218	0	0	8.007	0	12.821
			70.354	59.086	1	0	13.412	1.732	0.589	8.174	22.053	0.525	24.725	0.892	109.638	35.272	0	0	7.743	0	12.976
			71.354	59.086	1	0	13.164	1.75	0.577	8.017	22.074	0.516	24.696	0.894	109.598	35.341	0	0	7.522	0	12.947
			72.354	59.086	1	0	12.244	1.745	0.557	7.74	21.267	0.5	23.723	0.896	109.689	35.358	0	0	7.017	0	9.571
			73.354	28.937	1	0	11.438	1.74	0.537	7.457	20.618	0.483	22.924	0.899	109.779	35.374	0	0	6.575	0	6.598
			74.354	28.937	1	0	10.727	1.735	0.517	7.174	20.097	0.466	22.266	0.903	109.87	35.39	0	0	6.184	0	4.005
			75.354	28.937	1	0	10.093	1.729	0.499	6.924	19.59	0.451	21.666	0.904	109.861	35.444	0	0	5.838	0	1.604
			76.354	28.937	1	0	9.525	1.723	0.48	6.673	19.18	0.435	21.173	0.906	109.851	35.497	0	0	5.529	0	-0.438
			77.354	28.937	1	0	9.087	1.717	0.462	6.422	19.01	0.42	20.94	0.908	109.842	35.55	0	0	5.292	0	-1.344
			78.354	28.937	1	0	8.685	1.711	0.444	6.172	18.905	0.404	20.775	0.91	109.833	35.604	0	0	5.075	0	-1.946
			79.354	28.937	1	0	8.314	1.705	0.426	5.921	18.863	0.389	20.677	0.912	109.824	35.657	0	0	4.875	0	-2.24
			80.354	28.937	1	0	8.191	1.716	0.418	5.8	18.977	0.381	20.772	0.914	109.719	35.75	0	0	4.772	0	-1.61
			81.354	28.937	1	0	7.795	1.693	0.396	5.498	19.041	0.362	20.797	0.916	109.853	35.694	0	0	4.605	0	-1.492
			82.354	28.937	1	0	7.425	1.669	0.374	5.196	19.182	0.343	20.901	0.918	109.988	35.639	0	0	4.449	0	-1.003
			83.354	28.937	1	0	7.08	1.645	0.352	4.894	19.408	0.324	21.09	0.92	110.122	35.584	0	0	4.303	0	-0.127
			84.354	28.937	1	0	6.625	1.608	0.324	4.501	19.73	0.3	21.34	0.925	110.334	35.497	0	0	4.121	0	1.004
			85.354	28.937	1	0	6.453	1.598	0.309	4.29	20.158	0.286	21.762	0.926	110.39	35.474	0	0	4.038	0	2.855
			86.354	28.937	1	0	6.167	1.574	0.287	3.988	20.713	0.267	22.272	0.93	110.525	35.419	0	0	3.918	0	4.997
			87.354	8.408	1	0	5.898	1.55	0.265	3.687	21.42	0.248	22.925	0.934	110.659	35.363	0	0	3.804	0	7.601
			88.354	8.408	1	0	5.645	1.527	0.244	3.385	22.313	0.229	23.753	0.939	110.793	35.308	0	0	3.697	0	10.687
			89.354	8.408	1	0	5.469	1.503	0.235	3.267	22.385	0.222	23.734	0.943	110.928	35.253	0	0	3.639	0	10.614
			90.354	8.408	1	0	5.3	1.479	0.227	3.149	22.486	0.215	23.739	0.947	111.062	35.198	0	0	3.582	0	10.625
			91.354	8.408	1	0	5.135	1.456	0.218	3.032	22.618	0.208	23.769	0.952	111.196	35.143	0	0	3.528	0	10.726
			92.354	9.696	1	0	4.975	1.432	0.21	2.914	22.784	0.201	23.825	0.956	111.331	35.088	0	0	3.474	0	10.921
			93.354	9.696	1	0	4.82	1.408	0.201	2.797	22.987	0.194	23.909	0.961	111.465	35.032	0	0	3.423	0	11.213
			94.354	9.696	1	0	4.67	1.385	0.193	2.679	23.231	0.187	24.024	0.967	111.599	34.977	0	0	3.373	0	11.61
			95.355	9.696	1	0	4.577	1.404	0.183	2.543	24.005	0.178	24.711	0.971	111.755	34.855	0	0	3.26	0	13.6
			96.355	9.696	1	0	4.628	1.447	0.182	2.524	24.485	0.176	25.25	0.97	111.777	34.788	0	0	3.198	0	15.014
			97.355	9.696	1	0	4.699	1.491	0.182	2.526	24.864	0.176	25.708	0.967	111.798	34.721	0	0	3.153	0	16.119
			98.355	9.696	1	0	4.769	1.534	0.182	2.529	25.231	0.176	26.155	0.965	111.82	34.654	0	0	3.109	0	17.154
			99.354	9.696	1	0	4.769	1.534	0.182	2.529	25.231	0.176	26.155	0.965	111.82	34.654	0	0	3.109	0	17.154
			100.355	9.696	1	0	4.649	1.46	0.184	2.55	24.344	0.173	25.801	0.944	111.283	34.682	0	0	3.184	0	16.465
			101.355	9.696	1	0	4.586	1.423	0.184	2.56	23.902	0.172	25.616	0.933	111.014	34.697	0	0	3.222	0	16.086
			102.355	9.696	1	0	4.691	1.41	0.194	2.695	23.212	0.178	25.25	0.919	110.611	34.766	0	0	3.326	0	15.139
			103.355	9.696	1	0	4.802	1.397	0.204	2.831	22.62	0.185	24.945	0.907	110.208	34.836	0	0	3.437	0	14.363
			104.355	9.696	1	0	4.931	1.386	0.216	2.996	21.936	0.193	24.537	0.894	109.817	34.908	0	0	3.557	0	13.213
			105.355	9.696	1	0	5.07	1.375	0.228	3.162	21.363	0.201	24.205	0.883	109.426	34.98	0	0	3.686	0	12.291
			106.355	9.696	1	0	5.221	1.364	0.24	3.338	20.834	0.21	23.892	0.872	109.036	35.052	0	0	3.827	0	11.41
			107.355	9.696	1	0	5.35	1.353	0.252	3.506	20.317	0.218	23.569	0.862	108.645	35.124	0	0	3.953	0	10.467
			108.355	9.696	1	0	5.478	1.34	0.263	3.651	19.968	0.224	23.404	0.853	108.29	35.162	0	0	4.089	0	10.02
			109.355	9.696	1	0	5.615	1.326	0.273	3.796	19.676	0.231	23.286	0.845	107.935	35.2	0	0	4.235	0	9.74
			110.355	25.831	1	0	5.662	1.308	0.277	3.851	19.548	0.233	23.248	0.841	107.744	35.216	0	0	4.329	0	9.724
			111.355	25.831	1	0	5.803	1.294	0.286	3.971	19.418	0.238	23.279	0.834	107.4	35.253	0	0	4.483	0	9.987
			112.355	29.391	1	0	5.954	1.281	0.295	4.091	19.329	0.244	23.349	0.828	107.057	35.29	0	0	4.648	0	10.389
			113.355	29.391	1	0	6.116	1.267	0.303	4.211	19.28	0.249	23.458	0.822	106.713	35.327	0	0	4.825	0	10.934
			114.355	30.679	1	0	6.562	1.262	0.329	4.567	19.073	0.267	23.505	0.811	105.86	35.504	0	0	5.2	0	11.514
			115.355	30.679	1	0	6.562	1.262	0.329	4.567	19.073	0.267	23.505	0.811	105.86	35.504	0	0	5.2	0	11.514
			116.355	30.528	1	0	6.806	1.259	0.341	4.73	19.095	0.275	23.665	0.807	105.432	35.592	0	0	5.405	0	12.284
			117.355	30.528	1	0	7.069	1.257	0.352	4.894	19.169	0.283	23.883	0.803	105.005	35.68	0	0	5.626	0	13.242
			118.355	30.528	1	0	7.355	1.254	0.364	5.057	19.297	0.291	24.162	0.799	104.578	35.768	0	0	5.866	0	14.39
			119.355	35.527	1	0	7.608	1.239	0.372	5.161	19.549	0.295	24.597	0.795	104.288	35.796	0	0	6.139	0	15.94
			120.355	35.527	1	0	7.885	1.225	0.379	5.264	19.852	0.3	25.095	0.791	103.998	35.824	0	0	6.438	0	17.633
			121.355	37.194	1	0	8.214	1.21	0.389	5.397	20.163	0.306	25.608	0.787	103.708	35.852	0	0	6.787	0	19.3
			122.355	37.194	1	0	8.582	1.196	0.398	5.529	20.549	0.312	26.215	0.784	103.418	35.88	0	0	7.176	0	21.166
			123.355	33.406	1	0	8.994	1.181	0.408	5.661	21.02	0.318	26.931	0.781	103.128	35.908	0	0	7.613	0	23.237
			124.355	33.406	1	0	9.41	1.164	0.413	5.733	21.698	0.321	27.906	0.778	102.81	35.943	0	0	8.086	0	25.868
			125.355	29.997	1	0	9.881	1.146	0.418	5.806	22.481	0.324	29.023	0.775	102.492	35.977	0	0	8.621	0	28.642
			126.355	29.997	1	0	9.968	1.064	0.416	5.784	22.673	0.321	29.373	0.772	102.283	36.024	0	0	9.371	0	29.711
			127.355	29.997	1	0	10.071	0.981	0.415	5.763	22.887	0.319	29.755	0.769	102.074	36.07	0	0	10.264	0	30.786
			128.355	29.997	1	0	10.031	0.899	0.412	5.72	22.837	0.316	29.811	0.766	101.865	36.117	0	0	11.16	0	31.109
			129.355	39.769	1	0	9.992	0.815	0.409	5.685	22.731	0.312	29.818	0.762	101.563	36.202	0	0	12.261	0	31.343
			130.355	39.769	1	0	9.924	0.808	0.406	5.643	22.734	0.31	29.842	0.762	101.542	36.209	0	0	12.275	0	31.408
			131.355	37.345	1	0	9.84	0.802	0.403	5.593	22.728	0.307	29.854	0.761	101.521	36.216	0	0	12.269	0	31.447
			132.355	37.345	1	0	9.757	0.796	0.399	5.544	22.721	0.304	29.865	0.761	101.501	36.223	0	0	12.265	0	31.485
			133.355	37.345	1	0	9.675	0.789	0.396	5.496	22.715	0.301	29.876	0.76	101.48	36.23	0	0	12.26	0	31.522
			134.355	27.195	1	0	9.654	0.788	0.396	5.5	22.645	0.301	29.824	0.759	101.398	36.258	0	0	12.246	0	31.456
			135.355	27.195	1	0	9.594	0.785	0.394	5.476	22.599	0.299	29.802	0.758	101.306	36.284	0	0	12.214	0	31.451
			136.355	32.043	1	0	9.508	0.783	0.391	5.437	22.551	0.296	29.774	0.757	101.213	36.309	0	0	12.149	0	31.434
			137.355	32.043	1	0	9.41	0.78	0.388	5.388	22.515	0.293	29.764	0.756	101.12	36.335	0	0	12.069	0	31.453
			138.355	32.043	1	0	9.313	0.777	0.384	5.339	22.481	0.29	29.757	0.755	101.027	36.36	0	0	11.989	0	31.479
			139.355	21.968	1	0	9.24	0.777	0.383	5.313	22.415	0.289	29.698	0.755	100.899	36.418	0	0	11.894	0	31.444
			140.355	21.968	1	0	9.188	0.777	0.381	5.286	22.401	0.287	29.681	0.755	100.862	36.443	0	0	11.826	0	31.445
			141.355	22.195	1	0	9.48	0.817	0.396	5.498	22.306	0.299	29.54	0.755	100.653	36.567	0	0	11.606	0	31.318
			142.355	22.195	1	0	9.635	0.837	0.405	5.621	22.215	0.306	29.412	0.755	100.53	36.641	0	0	11.514	0	31.147
			143.355	22.195	1	0	9.623	0.839	0.405	5.625	22.177	0.306	29.362	0.755	100.481	36.673	0	0	11.473	0	31.088
			144.355	23.483	1	0	9.937	0.877	0.422	5.866	22.025	0.319	29.15	0.756	100.284	36.79	0	0	11.335	0	30.772
			145.355	23.483	1	0	9.816	0.865	0.417	5.793	22.01	0.315	29.158	0.755	100.366	36.75	0	0	11.342	0	30.741
			146.355	22.271	1	0	9.735	0.857	0.414	5.744	22.004	0.312	29.181	0.754	100.397	36.733	0	0	11.356	0	30.773
			147.355	22.271	1	0	9.632	0.846	0.409	5.683	21.979	0.308	29.176	0.753	100.481	36.692	0	0	11.389	0	30.712
			148.355	22.271	1	0	9.548	0.834	0.406	5.635	21.955	0.305	29.175	0.753	100.565	36.651	0	0	11.448	0	30.659
			149.355	31.361	1	0	9.464	0.822	0.402	5.586	21.928	0.302	29.171	0.752	100.648	36.611	0	0	11.508	0	30.599
			150.355	31.361	1	0	9.482	0.816	0.402	5.579	21.988	0.302	29.245	0.752	100.689	36.555	0	0	11.615	0	30.677
			151.355	28.937	1	0	9.501	0.81	0.401	5.571	22.049	0.302	29.319	0.752	100.73	36.5	0	0	11.725	0	30.756
			152.355	28.937	1	0	9.471	0.804	0.398	5.534	22.113	0.3	29.4	0.752	100.771	36.445	0	0	11.775	0	30.847
			153.355	28.937	1	0	9.381	0.798	0.394	5.466	22.165	0.296	29.469	0.752	100.812	36.39	0	0	11.751	0	30.911
			154.355	28.937	1	0	9.291	0.792	0.389	5.397	22.219	0.292	29.54	0.752	100.852	36.335	0	0	11.728	0	30.981
			155.356	47.344	1	0	9.26	0.787	0.388	5.383	22.19	0.292	29.492	0.752	100.991	36.21	0	0	11.771	0	30.693
			156.355	47.344	1	0	9.26	0.787	0.388	5.383	22.19	0.292	29.492	0.752	100.991	36.21	0	0	11.771	0	30.693
			157.355	50.753	1	0	9.326	0.799	0.392	5.451	22.096	0.295	29.376	0.752	100.893	36.27	0	0	11.671	0	30.531
			158.356	50.753	1	0	9.448	0.824	0.402	5.583	21.905	0.302	29.138	0.752	100.696	36.39	0	0	11.467	0	30.186
			159.355	50.753	1	0	9.448	0.824	0.402	5.583	21.905	0.302	29.138	0.752	100.696	36.39	0	0	11.467	0	30.186
			160.355	27.498	1	0	9.496	0.838	0.406	5.639	21.823	0.305	29.017	0.752	100.694	36.409	0	0	11.334	0	29.939
			161.356	27.498	1	0	9.603	0.866	0.415	5.759	21.662	0.312	28.778	0.753	100.689	36.447	0	0	11.093	0	29.438
			162.356	29.391	1	0	9.672	0.88	0.42	5.827	21.585	0.316	28.656	0.753	100.73	36.455	0	0	10.993	0	29.157
			163.356	29.391	1	0	9.74	0.894	0.424	5.896	21.507	0.32	28.533	0.754	100.771	36.462	0	0	10.896	0	28.868
			164.356	25.983	1	0	9.811	0.902	0.428	5.949	21.484	0.323	28.469	0.755	100.874	36.447	0	0	10.876	0	28.687
			165.356	25.983	1	0	9.882	0.91	0.432	6.002	21.461	0.326	28.406	0.755	100.977	36.433	0	0	10.856	0	28.504
			166.356	25.983	1	0	9.877	0.903	0.43	5.972	21.546	0.325	28.492	0.756	101.174	36.33	0	0	10.94	0	28.547
			167.356	20.832	1	0	9.872	0.895	0.428	5.942	21.631	0.324	28.578	0.757	101.37	36.227	0	0	11.025	0	28.589
			168.356	20.832	1	0	9.843	0.888	0.425	5.9	21.711	0.322	28.655	0.758	101.567	36.124	0	0	11.086	0	28.61
			169.356	20.832	1	0	9.814	0.88	0.422	5.857	21.791	0.32	28.732	0.758	101.764	36.021	0	0	11.147	0	28.629
			170.356	20.832	1	0	9.746	0.87	0.417	5.798	21.844	0.317	28.8	0.758	101.835	35.968	0	0	11.205	0	28.715
			171.356	33.33	1	0	9.401	0.824	0.399	5.547	21.941	0.303	28.928	0.758	102.147	35.781	0	0	11.407	0	28.761
			172.356	33.33	1	0	9.281	0.811	0.394	5.471	21.935	0.299	28.87	0.76	102.104	35.817	0	0	11.438	0	28.704
			173.356	32.649	1	0	9.362	0.818	0.399	5.538	21.871	0.303	28.739	0.761	101.937	35.922	0	0	11.444	0	28.572
			174.356	32.649	1	0	9.081	0.786	0.385	5.354	21.881	0.294	28.692	0.763	102.018	35.889	0	0	11.553	0	28.447
			175.356	32.649	1	0	9.193	0.795	0.391	5.437	21.827	0.299	28.568	0.764	101.85	35.989	0	0	11.57	0	28.321
			176.356	32.649	1	0	9.187	0.79	0.392	5.441	21.786	0.299	28.54	0.763	101.733	36.035	0	0	11.631	0	28.337
			177.356	33.482	1	0	9.204	0.786	0.393	5.458	21.753	0.3	28.511	0.763	101.612	36.079	0	0	11.707	0	28.346
			178.356	33.482	1	0	9.203	0.783	0.393	5.465	21.715	0.3	28.475	0.763	101.482	36.124	0	0	11.759	0	28.338
			179.356	40.072	1	0	9.202	0.779	0.394	5.472	21.677	0.3	28.439	0.762	101.352	36.168	0	0	11.812	0	28.33
			180.356	40.072	1	0	9.203	0.78	0.395	5.487	21.621	0.301	28.407	0.761	101.183	36.263	0	0	11.793	0	28.408
			181.356	24.013	1	0	9.204	0.782	0.396	5.503	21.565	0.301	28.376	0.76	101.013	36.358	0	0	11.774	0	28.486
			182.356	24.013	1	0	9.194	0.783	0.397	5.511	21.514	0.301	28.347	0.759	100.853	36.453	0	0	11.742	0	28.57
			183.356	21.968	1	0	9.241	0.784	0.4	5.55	21.475	0.303	28.332	0.758	100.693	36.548	0	0	11.78	0	28.685
			184.356	21.968	1	0	9.303	0.786	0.403	5.6	21.43	0.305	28.291	0.758	100.53	36.636	0	0	11.829	0	28.728
			185.356	21.968	1	0	9.366	0.788	0.407	5.65	21.388	0.308	28.252	0.757	100.368	36.725	0	0	11.878	0	28.776
			186.356	21.968	1	0	9.455	0.791	0.412	5.72	21.332	0.312	28.196	0.757	100.205	36.813	0	0	11.961	0	28.785
			187.356	38.406	1	0	9.463	0.778	0.412	5.716	21.338	0.311	28.21	0.756	100.205	36.783	0	0	12.165	0	28.78
			188.356	41.133	1	0	9.499	0.768	0.414	5.756	21.25	0.313	28.142	0.755	100.117	36.78	0	0	12.374	0	28.629
			189.356	41.133	1	0	9.546	0.758	0.418	5.8	21.171	0.315	28.082	0.754	100.029	36.778	0	0	12.601	0	28.496
			190.356	41.133	1	0	9.591	0.747	0.421	5.841	21.099	0.316	28.034	0.753	99.941	36.776	0	0	12.833	0	28.39
			191.356	30.376	1	0	9.638	0.737	0.423	5.881	21.031	0.318	27.991	0.751	99.853	36.773	0	0	13.073	0	28.292
			192.356	30.376	1	0	9.536	0.718	0.416	5.782	21.121	0.313	28.104	0.752	99.932	36.667	0	0	13.277	0	28.391
			193.356	30.528	1	0	9.421	0.699	0.409	5.678	21.197	0.307	28.208	0.751	99.969	36.571	0	0	13.474	0	28.482
			194.356	30.528	1	0	9.292	0.68	0.401	5.572	21.255	0.301	28.288	0.751	100.006	36.476	0	0	13.662	0	28.513
			195.356	28.634	1	0	9.183	0.659	0.392	5.449	21.416	0.295	28.481	0.752	100.294	36.198	0	0	13.935	0	28.505
			196.356	28.634	1	0	9.07	0.638	0.384	5.327	21.572	0.289	28.664	0.753	100.581	35.919	0	0	14.218	0	28.467
			197.356	27.346	1	0	9.059	0.632	0.38	5.283	21.706	0.287	28.817	0.753	100.779	35.727	0	0	14.334	0	28.499
			198.356	27.346	1	0	9.048	0.626	0.377	5.239	21.842	0.284	28.972	0.754	100.976	35.534	0	0	14.451	0	28.529
			199.356	29.316	1	0	9.065	0.62	0.375	5.207	21.994	0.283	29.149	0.755	101.173	35.341	0	0	14.614	0	28.605
			200.356	29.316	1	0	9.231	0.636	0.383	5.314	22.001	0.288	29.19	0.754	101.122	35.376	0	0	14.512	0	28.759
			201.356	32.649	1	0	9.394	0.652	0.39	5.421	22.002	0.294	29.221	0.753	101.071	35.411	0	0	14.412	0	28.89
			202.356	32.649	1	0	9.586	0.668	0.399	5.547	21.99	0.3	29.235	0.752	101.02	35.446	0	0	14.358	0	28.982
			203.356	40.072	1	0	9.636	0.668	0.401	5.575	21.994	0.301	29.322	0.75	101.197	35.33	0	0	14.415	0	28.986
			204.356	40.072	1	0	9.66	0.669	0.402	5.588	22.001	0.301	29.416	0.748	101.373	35.214	0	0	14.431	0	29.005
			205.356	39.542	1	0	9.683	0.668	0.405	5.62	21.926	0.302	29.382	0.746	101.449	35.172	0	0	14.488	0	28.865
			206.356	39.542	1	0	9.706	0.667	0.407	5.651	21.852	0.303	29.348	0.745	101.526	35.13	0	0	14.545	0	28.726
			207.356	15.908	1	0	9.732	0.668	0.407	5.654	21.901	0.303	29.412	0.745	101.637	35.054	0	0	14.571	0	28.743
			208.356	15.908	1	0	9.847	0.679	0.413	5.737	21.875	0.308	29.367	0.745	101.672	35.066	0	0	14.502	0	28.667
			209.356	15.453	1	0	9.961	0.69	0.419	5.818	21.849	0.312	29.319	0.745	101.718	35.078	0	0	14.432	0	28.583
			210.356	19.392	1	0	10.073	0.701	0.425	5.9	21.821	0.317	29.269	0.746	101.764	35.09	0	0	14.363	0	28.493
			211.356	19.392	1	0	10.108	0.707	0.426	5.922	21.828	0.318	29.241	0.746	101.804	35.097	0	0	14.292	0	28.441
			212.356	16.589	1	0	10.142	0.713	0.428	5.945	21.834	0.32	29.211	0.747	101.845	35.104	0	0	14.221	0	28.386
			213.356	16.589	1	0	10.15	0.719	0.429	5.956	21.825	0.321	29.165	0.748	101.876	35.112	0	0	14.114	0	28.295
			214.356	16.589	1	0	10.157	0.725	0.43	5.967	21.815	0.322	29.119	0.749	101.907	35.119	0	0	14.009	0	28.202
			215.356	39.997	1	0	10.144	0.73	0.43	5.966	21.804	0.322	29.09	0.75	101.941	35.133	0	0	13.891	0	28.159
			216.356	39.997	1	0	10.131	0.736	0.43	5.965	21.793	0.322	29.062	0.75	101.975	35.148	0	0	13.775	0	28.117
			217.356	43.254	1	0	10.086	0.741	0.428	5.944	21.786	0.321	29.04	0.75	102.008	35.162	0	0	13.617	0	28.088
			218.356	43.254	1	0	10.198	0.77	0.432	6.003	21.878	0.325	29.101	0.752	102.126	35.172	0	0	13.25	0	28.215
			219.356	43.254	1	0	10.272	0.796	0.433	6.016	22.046	0.327	29.222	0.754	102.334	35.152	0	0	12.904	0	28.424
			220.356	46.511	1	0	10.343	0.822	0.434	6.03	22.203	0.329	29.327	0.757	102.543	35.133	0	0	12.577	0	28.593
			221.356	46.511	1	0	10.408	0.849	0.435	6.043	22.342	0.331	29.41	0.76	102.752	35.114	0	0	12.262	0	28.707
			222.357	43.86	1	0	10.666	0.911	0.447	6.214	22.373	0.341	29.316	0.763	102.996	35.184	0	0	11.714	0	28.511
			223.357	43.86	1	0	10.856	0.946	0.459	6.372	22.26	0.351	29.136	0.764	103.032	35.272	0	0	11.475	0	28.187
			224.357	43.86	1	0	11.048	0.981	0.47	6.533	22.147	0.36	28.955	0.765	103.068	35.361	0	0	11.257	0	27.85
			225.357	32.346	1	0	11.132	1.019	0.48	6.669	21.908	0.367	28.632	0.765	102.845	35.639	0	0	10.925	0	27.487
			226.357	32.346	1	0	11.212	1.056	0.49	6.806	21.668	0.375	28.307	0.765	102.622	35.918	0	0	10.613	0	27.099
			227.357	29.164	1	0	11.042	1.079	0.493	6.844	21.246	0.377	27.753	0.766	102.366	36.222	0	0	10.23	0	26.216
			228.357	29.164	1	0	10.954	1.102	0.497	6.901	20.924	0.38	27.327	0.766	102.087	36.527	0	0	9.937	0	25.613
			229.357	29.164	1	0	10.988	1.1	0.497	6.906	20.974	0.381	27.346	0.767	102.186	36.503	0	0	9.988	0	25.625
			230.357	29.164	1	0	10.941	1.076	0.487	6.768	21.284	0.375	27.651	0.77	102.541	36.244	0	0	10.171	0	26.011
			231.357	29.164	1	0	10.852	1.051	0.476	6.605	21.602	0.367	27.975	0.772	102.91	35.985	0	0	10.323	0	26.427
			232.357	42.269	1	0	10.734	1.027	0.462	6.423	21.945	0.358	28.321	0.775	103.279	35.726	0	0	10.455	0	26.879
			233.357	42.269	1	0	10.613	1.002	0.449	6.24	22.301	0.349	28.675	0.778	103.649	35.467	0	0	10.59	0	27.332
			234.357	42.269	1	0	10.569	1.001	0.447	6.213	22.306	0.349	28.632	0.779	103.49	35.582	0	0	10.556	0	27.43
			235.357	41.739	1	0	10.525	1.002	0.444	6.166	22.383	0.346	28.694	0.78	103.435	35.62	0	0	10.5	0	27.638
			236.357	41.739	1	0	10.481	1.003	0.441	6.119	22.463	0.344	28.758	0.781	103.38	35.658	0	0	10.445	0	27.849
			237.357	41.739	1	0	10.47	1.004	0.442	6.134	22.386	0.345	28.674	0.781	103.202	35.764	0	0	10.431	0	27.83
			238.357	41.739	1	0	10.419	1.005	0.438	6.086	22.449	0.343	28.72	0.782	103.155	35.801	0	0	10.369	0	27.997
			239.357	41.739	1	0	10.368	1.006	0.435	6.039	22.515	0.34	28.768	0.783	103.109	35.838	0	0	10.307	0	28.168
			240.357	41.739	1	0	10.24	0.997	0.426	5.92	22.675	0.334	28.944	0.783	103.13	35.815	0	0	10.273	0	28.552
			241.357	41.739	1	0	10.168	0.994	0.423	5.868	22.709	0.331	28.988	0.783	103.1	35.819	0	0	10.229	0	28.666
			242.357	22.801	1	0	10.124	0.991	0.42	5.831	22.753	0.329	29.047	0.783	103.07	35.824	0	0	10.212	0	28.814
			243.357	25.983	1	0	10.109	0.989	0.418	5.812	22.789	0.328	29.099	0.783	103.039	35.829	0	0	10.225	0	28.944
			244.357	17.347	1	0	10.094	0.986	0.417	5.793	22.825	0.327	29.151	0.783	103.009	35.833	0	0	10.238	0	29.074
			245.357	17.347	1	0	10.14	0.989	0.42	5.84	22.752	0.329	29.067	0.783	102.916	35.889	0	0	10.257	0	28.971
			246.357	13.408	1	0	10.187	0.991	0.424	5.886	22.68	0.332	28.985	0.782	102.824	35.945	0	0	10.276	0	28.872
			247.357	13.408	1	0	10.209	0.994	0.426	5.914	22.623	0.333	28.919	0.782	102.731	36.001	0	0	10.269	0	28.808
			248.357	13.408	1	0	10.114	0.974	0.422	5.865	22.574	0.33	28.893	0.781	102.557	36.061	0	0	10.385	0	28.89
			249.357	38.785	1	0	10.018	0.954	0.419	5.816	22.519	0.327	28.86	0.78	102.383	36.121	0	0	10.504	0	28.953
			250.357	38.785	1	0	9.911	0.932	0.414	5.747	22.513	0.322	28.888	0.779	102.257	36.151	0	0	10.635	0	29.106
			251.357	38.785	1	0	9.807	0.91	0.409	5.682	22.499	0.318	28.906	0.778	102.132	36.182	0	0	10.775	0	29.232
			252.357	35.906	1	0	9.726	0.888	0.406	5.633	22.469	0.315	28.906	0.777	102.007	36.212	0	0	10.947	0	29.315
			253.357	35.906	1	0	9.642	0.867	0.402	5.584	22.431	0.312	28.897	0.776	101.881	36.242	0	0	11.125	0	29.375
			254.357	35.906	1	0	9.555	0.845	0.399	5.535	22.385	0.309	28.878	0.775	101.756	36.272	0	0	11.309	0	29.408
			255.357	23.634	1	0	9.465	0.823	0.395	5.487	22.329	0.306	28.847	0.774	101.631	36.302	0	0	11.499	0	29.413
			256.357	23.634	1	0	9.343	0.801	0.39	5.414	22.289	0.302	28.817	0.773	101.572	36.287	0	0	11.669	0	29.344
			257.357	25.983	1	0	9.278	0.79	0.39	5.414	22.118	0.301	28.675	0.771	101.269	36.425	0	0	11.74	0	29.255
			258.357	25.983	1	0	9.467	0.793	0.396	5.501	22.214	0.305	28.852	0.77	101.064	36.493	0	0	11.931	0	29.748
			259.357	25.983	1	0	9.599	0.797	0.401	5.575	22.231	0.308	28.928	0.768	100.881	36.56	0	0	12.049	0	30.016
			260.357	37.042	1	0	9.643	0.824	0.41	5.7	21.898	0.314	28.598	0.766	100.333	36.945	0	0	11.702	0	29.863
			261.357	37.042	1	0	9.718	0.84	0.42	5.827	21.621	0.321	28.274	0.765	99.892	37.256	0	0	11.57	0	29.6
			262.357	33.936	1	0	9.831	0.856	0.43	5.976	21.353	0.329	27.94	0.764	99.437	37.567	0	0	11.485	0	29.302
			263.357	33.936	1	0	9.915	0.872	0.439	6.103	21.116	0.336	27.649	0.764	98.982	37.878	0	0	11.371	0	29.087
			264.357	33.936	1	0	9.998	0.888	0.449	6.23	20.884	0.342	27.365	0.763	98.528	38.189	0	0	11.259	0	28.874
			265.357	30.679	1	0	9.964	0.884	0.446	6.2	20.905	0.341	27.401	0.763	98.557	38.165	0	0	11.275	0	28.929
			266.357	30.679	1	0	9.979	0.874	0.445	6.183	20.98	0.34	27.44	0.765	98.639	38.087	0	0	11.414	0	28.913
			267.357	33.482	1	0	9.974	0.876	0.445	6.181	20.977	0.34	27.451	0.764	98.669	38.08	0	0	11.388	0	28.928
			268.357	33.482	1	0	9.995	0.877	0.446	6.197	20.973	0.341	27.461	0.764	98.692	38.073	0	0	11.392	0	28.938
			269.357	33.482	1	0	9.989	0.873	0.445	6.184	20.995	0.34	27.499	0.763	98.72	38.045	0	0	11.445	0	28.989
			270.357	33.482	1	0	10.025	0.874	0.447	6.209	20.99	0.341	27.508	0.763	98.744	38.038	0	0	11.466	0	28.999
			271.358	33.482	1	0	10.255	0.889	0.46	6.383	20.909	0.351	27.386	0.763	98.692	38.109	0	0	11.53	0	28.8
			272.357	37.648	1	0	10.255	0.889	0.46	6.383	20.909	0.351	27.386	0.763	98.692	38.109	0	0	11.53	0	28.8
			273.357	37.648	1	0	10.327	0.893	0.464	6.444	20.864	0.354	27.309	0.764	98.684	38.126	0	0	11.57	0	28.639
			274.357	38.482	1	0	10.402	0.896	0.468	6.506	20.818	0.358	27.232	0.764	98.677	38.143	0	0	11.614	0	28.477
			275.357	38.482	1	0	10.478	0.899	0.473	6.569	20.775	0.362	27.159	0.765	98.67	38.16	0	0	11.658	0	28.321
			276.357	38.709	1	0	10.481	0.896	0.473	6.563	20.793	0.362	27.169	0.765	98.727	38.124	0	0	11.695	0	28.294
			277.357	38.709	1	0	10.484	0.894	0.472	6.558	20.811	0.362	27.179	0.766	98.785	38.088	0	0	11.731	0	28.266
			278.357	34.845	1	0	10.529	0.899	0.474	6.586	20.819	0.363	27.182	0.766	98.852	38.073	0	0	11.717	0	28.243
			279.357	34.845	1	0	10.573	0.903	0.476	6.614	20.827	0.365	27.185	0.766	98.919	38.059	0	0	11.703	0	28.22
			280.358	34.845	1	0	10.603	0.897	0.474	6.581	20.982	0.363	27.349	0.767	99.169	37.906	0	0	11.819	0	28.386
			281.357	34.845	1	0	10.603	0.897	0.474	6.581	20.982	0.363	27.349	0.767	99.169	37.906	0	0	11.819	0	28.386
			282.357	38.482	1	0	10.588	0.886	0.469	6.519	21.131	0.361	27.513	0.768	99.351	37.767	0	0	11.952	0	28.575
			283.357	38.482	1	0	10.537	0.875	0.464	6.438	21.274	0.356	27.666	0.769	99.533	37.627	0	0	12.048	0	28.736
			284.358	39.997	1	0	10.433	0.852	0.452	6.277	21.566	0.348	27.976	0.771	99.898	37.349	0	0	12.244	0	29.053
			285.358	39.997	1	0	10.404	0.85	0.45	6.25	21.597	0.347	27.983	0.772	99.989	37.313	0	0	12.239	0	29.015
			286.358	35.83	1	0	10.373	0.847	0.448	6.22	21.632	0.346	28.012	0.772	100.062	37.291	0	0	12.243	0	29.049
			287.358	35.83	1	0	10.382	0.835	0.445	6.182	21.758	0.345	28.109	0.774	100.286	37.177	0	0	12.433	0	29.109
			288.358	36.209	1	0	10.389	0.822	0.442	6.142	21.89	0.343	28.229	0.775	100.492	37.076	0	0	12.64	0	29.239
			289.358	36.209	1	0	10.385	0.809	0.439	6.097	22.019	0.341	28.342	0.777	100.699	36.975	0	0	12.84	0	29.351
			290.358	36.209	1	0	10.35	0.792	0.434	6.031	22.15	0.338	28.474	0.778	100.953	36.838	0	0	13.071	0	29.449
			291.358	36.209	1	0	10.262	0.787	0.429	5.964	22.198	0.334	28.559	0.777	101.097	36.779	0	0	13.045	0	29.549
			292.358	38.482	1	0	10.157	0.782	0.424	5.888	22.245	0.329	28.641	0.777	101.241	36.719	0	0	12.996	0	29.642
			293.358	38.482	1	0	10.085	0.776	0.42	5.835	22.274	0.326	28.701	0.776	101.385	36.659	0	0	12.989	0	29.685
			294.358	38.557	1	0	10.014	0.773	0.416	5.779	22.324	0.323	28.773	0.776	101.469	36.63	0	0	12.949	0	29.802
			295.358	20.604	1	0	9.973	0.771	0.414	5.745	22.359	0.321	28.806	0.776	101.482	36.625	0	0	12.929	0	29.867
			296.358	20.604	1	0	9.883	0.767	0.408	5.672	22.432	0.317	28.93	0.775	101.636	36.572	0	0	12.881	0	30.059
			297.358	20.301	1	0	9.815	0.756	0.403	5.599	22.544	0.313	29.034	0.776	101.747	36.498	0	0	12.991	0	30.173
			298.358	20.301	1	0	9.746	0.744	0.398	5.525	22.656	0.309	29.136	0.778	101.857	36.424	0	0	13.103	0	30.281
			299.358	20.301	1	0	9.701	0.74	0.396	5.496	22.662	0.308	29.147	0.778	101.869	36.43	0	0	13.109	0	30.317
			300.358	29.013	1	0	9.597	0.726	0.389	5.408	22.747	0.303	29.227	0.778	101.988	36.363	0	0	13.219	0	30.385
			301.358	29.013	1	0	9.502	0.712	0.383	5.325	22.832	0.299	29.307	0.779	102.106	36.295	0	0	13.347	0	30.452
			302.358	31.058	1	0	9.438	0.706	0.379	5.267	22.914	0.296	29.404	0.779	102.188	36.265	0	0	13.36	0	30.608
			303.358	31.058	1	0	9.404	0.703	0.376	5.223	23.013	0.294	29.485	0.78	102.185	36.263	0	0	13.38	0	30.773
			304.358	31.058	1	0	9.366	0.699	0.373	5.177	23.117	0.291	29.572	0.782	102.183	36.26	0	0	13.397	0	30.948
			305.358	27.725	1	0	9.311	0.695	0.369	5.121	23.223	0.289	29.658	0.783	102.181	36.258	0	0	13.389	0	31.121
			306.358	27.725	1	0	9.257	0.692	0.365	5.065	23.331	0.286	29.747	0.784	102.178	36.256	0	0	13.381	0	31.297
			307.358	26.21	1	0	9.153	0.683	0.358	4.978	23.443	0.281	29.908	0.784	102.266	36.172	0	0	13.399	0	31.494
			308.358	26.21	1	0	9.026	0.667	0.351	4.879	23.538	0.275	30.039	0.784	102.345	36.068	0	0	13.526	0	31.591
			309.358	25.755	1	0	8.913	0.651	0.345	4.788	23.633	0.27	30.172	0.783	102.424	35.963	0	0	13.681	0	31.686
			310.358	25.755	1	0	8.796	0.636	0.338	4.696	23.724	0.265	30.301	0.783	102.503	35.859	0	0	13.838	0	31.766
			311.358	26.437	1	0	8.848	0.64	0.344	4.773	23.495	0.269	30.068	0.781	102.311	35.97	0	0	13.829	0	31.476
			312.358	26.437	1	0	8.901	0.644	0.349	4.85	23.273	0.272	29.842	0.78	102.118	36.082	0	0	13.819	0	31.192
			313.358	26.437	1	0	8.958	0.648	0.355	4.93	23.056	0.276	29.619	0.778	101.925	36.193	0	0	13.818	0	30.909
			314.358	25.149	1	0	9.016	0.653	0.361	5.01	22.847	0.28	29.401	0.777	101.733	36.305	0	0	13.817	0	30.632
			315.358	25.149	1	0	9.073	0.657	0.367	5.091	22.644	0.284	29.19	0.776	101.54	36.416	0	0	13.815	0	30.363
			316.358	26.058	1	0	9.218	0.668	0.374	5.2	22.558	0.29	29.112	0.775	101.461	36.462	0	0	13.802	0	30.275
			317.358	26.058	1	0	9.363	0.679	0.382	5.309	22.474	0.296	29.035	0.774	101.382	36.509	0	0	13.788	0	30.19
			318.358	28.331	1	0	9.485	0.69	0.389	5.406	22.39	0.301	28.958	0.773	101.303	36.555	0	0	13.742	0	30.099
			319.358	28.331	1	0	9.519	0.701	0.392	5.448	22.332	0.303	28.912	0.772	101.224	36.602	0	0	13.572	0	30.074
			320.358	26.74	1	0	9.553	0.713	0.395	5.489	22.273	0.305	28.863	0.772	101.145	36.648	0	0	13.407	0	30.04
			321.358	26.74	1	0	9.617	0.727	0.4	5.55	22.214	0.308	28.795	0.771	101.02	36.729	0	0	13.221	0	30.017
			322.358	21.665	1	0	9.679	0.742	0.404	5.611	22.151	0.312	28.722	0.771	100.895	36.811	0	0	13.041	0	29.98
			323.358	21.665	1	0	9.755	0.757	0.409	5.681	22.087	0.315	28.649	0.771	100.769	36.892	0	0	12.887	0	29.937
			324.358	23.028	1	0	10.415	0.828	0.426	5.914	22.806	0.33	29.382	0.776	100.964	36.848	0	0	12.583	0	31.402
			325.358	23.028	1	0	11.045	0.896	0.443	6.149	23.388	0.346	29.958	0.781	101.217	36.773	0	0	12.321	0	32.422
			326.358	33.633	1	0	11.649	0.965	0.46	6.385	23.869	0.361	30.412	0.785	101.47	36.699	0	0	12.07	0	33.146
			327.358	33.633	1	0	12.236	1.034	0.477	6.627	24.255	0.376	30.749	0.789	101.723	36.625	0	0	11.836	0	33.6
			328.358	33.861	1	0	12.801	1.103	0.495	6.87	24.567	0.392	31	0.792	101.976	36.551	0	0	11.611	0	33.861
			329.358	33.861	1	0	13.345	1.171	0.512	7.112	24.816	0.408	31.18	0.796	102.229	36.476	0	0	11.394	0	33.961
			330.358	33.861	1	0	13.488	1.189	0.518	7.195	24.809	0.413	31.154	0.796	102.229	36.471	0	0	11.34	0	33.863
			331.358	47.496	1	0	13.427	1.195	0.516	7.168	24.795	0.412	31.046	0.799	102.469	36.421	0	0	11.24	0	33.561
			332.358	47.496	1	0	13.353	1.2	0.514	7.136	24.777	0.412	30.934	0.801	102.709	36.371	0	0	11.131	0	33.245
			333.358	47.496	1	0	13.141	1.191	0.505	7.011	24.809	0.406	30.815	0.805	103.158	36.281	0	0	11.033	0	32.887
			334.358	38.027	1	0	13.072	1.194	0.502	6.973	24.818	0.405	30.761	0.807	103.473	36.205	0	0	10.945	0	32.648
			335.358	38.027	1	0	13.163	1.211	0.506	7.032	24.797	0.408	30.733	0.807	103.601	36.162	0	0	10.865	0	32.482
			336.358	38.027	1	0	13.113	1.215	0.504	7.002	24.81	0.408	30.685	0.809	103.927	36.083	0	0	10.794	0	32.249
			337.358	38.027	1	0	12.969	1.216	0.501	6.952	24.718	0.405	30.534	0.81	104.244	36.004	0	0	10.667	0	31.805
			338.358	38.027	1	0	12.864	1.222	0.499	6.932	24.591	0.405	30.292	0.812	104.467	36.009	0	0	10.527	0	31.29
			339.358	65.6	1	0	12.799	1.228	0.498	6.923	24.508	0.406	30.1	0.814	104.69	36.013	0	0	10.421	0	30.872
			340.358	65.6	1	0	12.717	1.234	0.497	6.905	24.421	0.406	29.902	0.817	104.913	36.018	0	0	10.303	0	30.437
			341.358	65.6	1	0	12.637	1.24	0.496	6.886	24.337	0.406	29.709	0.819	105.136	36.023	0	0	10.187	0	30.005
			342.358	67.418	1	0	12.502	1.244	0.49	6.804	24.373	0.403	29.649	0.822	105.474	35.961	0	0	10.052	0	29.759
			343.358	67.418	1	0	12.371	1.247	0.484	6.721	24.418	0.399	29.596	0.825	105.812	35.898	0	0	9.921	0	29.528
			344.358	67.418	1	0	12.242	1.25	0.478	6.636	24.472	0.396	29.554	0.828	106.15	35.836	0	0	9.792	0	29.318
			345.359	20.756	1	0	11.992	1.257	0.466	6.468	24.604	0.389	29.49	0.834	106.827	35.711	0	0	9.543	0	28.944
			346.359	20.756	1	0	11.803	1.243	0.454	6.3	24.846	0.38	29.645	0.838	107.138	35.613	0	0	9.492	0	29.163
			347.359	21.892	1	0	11.378	1.234	0.44	6.105	24.711	0.37	29.358	0.842	107.352	35.574	0	0	9.221	0	28.475
			348.358	21.892	1	0	11.378	1.234	0.44	6.105	24.711	0.37	29.358	0.842	107.352	35.574	0	0	9.221	0	28.475
			349.358	21.892	1	0	11.004	1.224	0.426	5.913	24.662	0.36	29.168	0.846	107.508	35.536	0	0	8.987	0	28
			350.359	21.892	1	0	10.654	1.187	0.407	5.646	24.97	0.346	29.322	0.852	107.93	35.284	0	0	8.973	0	28.025
			351.359	18.483	1	0	10.593	1.16	0.397	5.512	25.4	0.339	29.724	0.855	108.196	35.071	0	0	9.134	0	28.644
			352.359	18.483	1	0	10.498	1.132	0.386	5.361	25.853	0.331	30.137	0.858	108.52	34.857	0	0	9.273	0	29.266
			353.359	20.074	1	0	10.4	1.104	0.375	5.209	26.325	0.323	30.562	0.861	108.844	34.644	0	0	9.417	0	29.888
			354.359	20.074	1	0	9.84	1.019	0.352	4.888	26.42	0.303	30.669	0.861	108.836	34.56	0	0	9.656	0	30.175
			355.359	20.074	1	0	9.333	0.953	0.337	4.686	26.04	0.29	30.328	0.859	108.472	34.711	0	0	9.789	0	29.843
			356.359	20.074	1	0	8.813	0.888	0.323	4.483	25.581	0.276	29.901	0.856	108.107	34.862	0	0	9.926	0	29.3
			357.359	20.074	1	0	8.288	0.822	0.309	4.286	25.027	0.263	29.374	0.852	107.743	35.013	0	0	10.079	0	28.498
			358.359	20.074	1	0	7.746	0.757	0.294	4.089	24.363	0.25	28.723	0.848	107.378	35.164	0	0	10.237	0	27.368
			359.359	20.074	1	0	7.137	0.68	0.278	3.866	23.527	0.235	27.884	0.844	107.158	35.212	0	0	10.493	0	25.557
			360.359	20.074	1	0	7.181	0.676	0.283	3.924	23.308	0.237	27.746	0.84	107.027	35.225	0	0	10.627	0	25.25
			361.359	20.074	1	0	7.186	0.668	0.286	3.969	23.042	0.239	27.589	0.835	106.823	35.242	0	0	10.757	0	24.904
			362.359	15.453	1	0	7.192	0.66	0.289	4.013	22.781	0.24	27.434	0.83	106.618	35.258	0	0	10.89	0	24.558
			363.359	16.211	1	0	7.201	0.656	0.294	4.088	22.377	0.242	27.197	0.823	106.196	35.354	0	0	10.974	0	24.139
			364.359	16.211	1	0	7.249	0.656	0.3	4.163	22.119	0.245	27.056	0.818	105.867	35.445	0	0	11.052	0	23.944
			365.359	16.135	1	0	7.313	0.66	0.303	4.212	22.064	0.247	27.064	0.815	105.664	35.522	0	0	11.087	0	24.092
			366.359	16.135	1	0	7.341	0.659	0.307	4.267	21.867	0.249	26.974	0.811	105.346	35.611	0	0	11.135	0	24.015
			367.359	13.181	1	0	7.434	0.661	0.313	4.341	21.771	0.252	26.968	0.807	105.038	35.699	0	0	11.244	0	24.146
			368.359	13.181	1	0	7.529	0.663	0.318	4.415	21.684	0.256	26.968	0.804	104.729	35.787	0	0	11.354	0	24.294
			369.359	13.181	1	0	7.602	0.665	0.323	4.48	21.582	0.258	26.954	0.801	104.42	35.875	0	0	11.43	0	24.403
			370.359	32.421	1	0	7.732	0.678	0.33	4.578	21.52	0.263	26.963	0.798	104.112	35.984	0	0	11.397	0	24.601
			371.359	32.421	1	0	7.908	0.692	0.339	4.714	21.413	0.27	26.915	0.796	103.801	36.093	0	0	11.43	0	24.652
			372.359	35.224	1	0	7.931	0.679	0.338	4.7	21.501	0.269	27.076	0.794	103.931	35.884	0	0	11.684	0	24.714
			373.359	35.224	1	0	7.954	0.666	0.337	4.686	21.591	0.267	27.239	0.793	104.061	35.676	0	0	11.949	0	24.777
			374.359	30.906	1	0	7.946	0.653	0.335	4.651	21.694	0.265	27.421	0.791	104.193	35.467	0	0	12.175	0	24.878
			375.359	30.906	1	0	7.937	0.64	0.332	4.615	21.796	0.262	27.603	0.79	104.325	35.258	0	0	12.409	0	24.974
			376.359	28.255	1	0	7.927	0.627	0.33	4.579	21.896	0.26	27.785	0.788	104.457	35.049	0	0	12.653	0	25.062
			377.359	28.255	1	0	7.918	0.623	0.329	4.566	21.92	0.258	27.899	0.786	104.316	35.049	0	0	12.716	0	25.332
			378.359	34.164	1	0	8.118	0.615	0.33	4.58	22.375	0.259	28.532	0.784	104.269	34.991	0	0	13.194	0	26.69
			379.359	34.164	1	0	8.302	0.608	0.33	4.59	22.807	0.259	29.138	0.783	104.279	34.933	0	0	13.66	0	27.927
			380.359	31.058	1	0	8.466	0.6	0.33	4.59	23.228	0.258	29.731	0.781	104.288	34.875	0	0	14.103	0	29.081
			381.359	31.058	1	0	8.41	0.61	0.331	4.591	23.11	0.258	29.61	0.78	104.191	34.986	0	0	13.777	0	29.015
			382.359	31.058	1	0	8.356	0.621	0.331	4.591	22.998	0.258	29.495	0.78	104.093	35.098	0	0	13.466	0	28.958
			383.359	31.058	1	0	8.339	0.631	0.332	4.609	22.899	0.259	29.394	0.779	103.94	35.209	0	0	13.224	0	28.929
			384.359	31.058	1	0	8.37	0.647	0.337	4.674	22.72	0.262	29.207	0.778	103.638	35.404	0	0	12.932	0	28.846
			385.359	36.664	1	0	8.399	0.664	0.341	4.739	22.539	0.265	29.016	0.777	103.336	35.599	0	0	12.652	0	28.749
			386.359	43.027	1	0	8.333	0.661	0.338	4.699	22.542	0.263	29.037	0.776	103.381	35.567	0	0	12.602	0	28.741
			387.359	17.726	1	0	8.268	0.659	0.336	4.66	22.547	0.26	29.059	0.776	103.425	35.534	0	0	12.552	0	28.738
			388.359	17.726	1	0	8.179	0.656	0.331	4.604	22.567	0.257	29.108	0.775	103.469	35.502	0	0	12.466	0	28.79
			389.359	14.014	1	0	8.091	0.654	0.327	4.548	22.592	0.254	29.162	0.775	103.513	35.469	0	0	12.381	0	28.855
			390.359	14.014	1	0	8.018	0.659	0.324	4.496	22.665	0.251	29.249	0.775	103.487	35.499	0	0	12.162	0	29.092
			391.359	14.014	1	0	7.947	0.665	0.32	4.444	22.746	0.248	29.347	0.775	103.462	35.529	0	0	11.951	0	29.35
			392.359	17.877	1	0	7.912	0.671	0.318	4.416	22.809	0.246	29.425	0.775	103.436	35.56	0	0	11.796	0	29.563
			393.359	17.877	1	0	7.896	0.675	0.316	4.39	22.908	0.245	29.54	0.775	103.447	35.558	0	0	11.698	0	29.804
			394.359	17.877	1	0	7.795	0.669	0.31	4.311	23.011	0.241	29.675	0.775	103.608	35.462	0	0	11.652	0	29.937
			395.359	16.211	1	0	7.711	0.661	0.305	4.234	23.151	0.236	29.85	0.776	103.805	35.334	0	0	11.658	0	30.098
			396.359	16.211	1	0	7.656	0.658	0.301	4.186	23.242	0.234	29.95	0.776	103.946	35.251	0	0	11.639	0	30.171
			397.359	16.211	1	0	7.589	0.65	0.297	4.124	23.357	0.23	30.095	0.776	104.15	35.119	0	0	11.674	0	30.257
			398.359	16.211	1	0	7.521	0.642	0.292	4.062	23.475	0.227	30.242	0.776	104.354	34.987	0	0	11.709	0	30.345
			399.359	24.165	1	0	7.452	0.635	0.288	4	23.595	0.224	30.392	0.776	104.558	34.855	0	0	11.745	0	30.435
			400.359	24.165	1	0	7.415	0.63	0.287	3.985	23.543	0.222	30.374	0.775	104.577	34.809	0	0	11.777	0	30.324
			401.359	25.755	1	0	7.312	0.613	0.283	3.937	23.442	0.219	30.335	0.773	104.596	34.742	0	0	11.932	0	30.122
			402.359	25.755	1	0	7.132	0.596	0.276	3.828	23.448	0.212	30.435	0.77	104.618	34.675	0	0	11.964	0	30.193
			403.359	25.755	1	0	7.134	0.607	0.279	3.874	23.219	0.214	30.241	0.768	104.184	34.937	0	0	11.758	0	30.224
			404.359	25.755	1	0	7.136	0.617	0.282	3.919	22.993	0.216	30.049	0.765	103.749	35.198	0	0	11.559	0	30.251
			405.359	22.119	1	0	7.167	0.628	0.287	3.988	22.733	0.219	29.801	0.763	103.313	35.459	0	0	11.413	0	30.158
			406.359	22.119	1	0	7.196	0.639	0.292	4.056	22.479	0.222	29.555	0.761	102.876	35.721	0	0	11.27	0	30.061
			407.359	23.483	1	0	7.321	0.666	0.301	4.175	22.306	0.228	29.369	0.76	102.378	36.059	0	0	10.99	0	30.208
			408.36	23.483	1	0	7.552	0.702	0.315	4.372	22.081	0.239	29.093	0.759	101.946	36.304	0	0	10.751	0	30.01
			409.359	21.21	1	0	7.552	0.702	0.315	4.372	22.081	0.239	29.093	0.759	101.946	36.304	0	0	10.751	0	30.01
			410.359	21.21	1	0	7.669	0.721	0.322	4.473	21.963	0.244	28.947	0.759	101.73	36.426	0	0	10.642	0	29.885
			411.36	20.907	1	0	7.943	0.757	0.338	4.695	21.761	0.256	28.696	0.758	101.298	36.671	0	0	10.495	0	29.704
			412.36	20.907	1	0	7.998	0.763	0.342	4.75	21.667	0.259	28.587	0.758	101.167	36.747	0	0	10.486	0	29.58
			413.36	20.907	1	0	8.052	0.769	0.346	4.806	21.575	0.262	28.481	0.758	101.035	36.824	0	0	10.476	0	29.458
			414.36	28.71	1	0	8.082	0.768	0.347	4.822	21.582	0.263	28.496	0.757	101.056	36.814	0	0	10.526	0	29.477
			415.36	28.71	1	0	8.112	0.767	0.348	4.837	21.589	0.264	28.511	0.757	101.078	36.805	0	0	10.576	0	29.498
			416.36	25.225	1	0	8.123	0.766	0.349	4.843	21.591	0.264	28.517	0.757	101.099	36.795	0	0	10.602	0	29.495
			417.36	25.225	1	0	8.054	0.756	0.344	4.781	21.663	0.261	28.618	0.757	101.219	36.697	0	0	10.651	0	29.572
			418.36	25.225	1	0	7.985	0.746	0.34	4.719	21.735	0.257	28.719	0.757	101.339	36.599	0	0	10.701	0	29.648
			419.36	25.225	1	0	7.921	0.736	0.335	4.66	21.814	0.254	28.828	0.757	101.459	36.5	0	0	10.76	0	29.737
			420.36	25.225	1	0	7.889	0.729	0.333	4.622	21.883	0.252	28.93	0.756	101.507	36.44	0	0	10.828	0	29.87
			421.36	33.482	1	0	7.857	0.721	0.33	4.585	21.953	0.25	29.033	0.756	101.555	36.38	0	0	10.897	0	29.999
			422.36	33.482	1	0	7.835	0.713	0.328	4.559	21.995	0.248	29.122	0.755	101.557	36.337	0	0	10.982	0	30.123
			423.36	34.391	1	0	7.804	0.706	0.326	4.529	22.034	0.246	29.19	0.755	101.584	36.302	0	0	11.049	0	30.214
			424.36	34.391	1	0	7.799	0.704	0.326	4.528	22.02	0.246	29.213	0.754	101.45	36.339	0	0	11.072	0	30.32
			425.36	34.391	1	0	7.779	0.703	0.325	4.519	22.003	0.245	29.217	0.753	101.339	36.385	0	0	11.068	0	30.396
			426.36	34.391	1	0	7.78	0.697	0.325	4.513	22.016	0.245	29.244	0.753	101.368	36.332	0	0	11.17	0	30.373
			427.36	25.301	1	0	7.788	0.696	0.326	4.526	21.977	0.245	29.217	0.752	101.257	36.36	0	0	11.198	0	30.358
			428.36	25.301	1	0	7.796	0.695	0.327	4.538	21.939	0.246	29.191	0.752	101.145	36.388	0	0	11.226	0	30.343
			429.36	26.74	1	0	7.805	0.694	0.328	4.55	21.901	0.246	29.164	0.751	101.034	36.416	0	0	11.254	0	30.329
			430.36	26.74	1	0	7.793	0.692	0.326	4.526	21.977	0.245	29.253	0.751	101.004	36.423	0	0	11.264	0	30.526
			431.36	26.74	1	0	7.781	0.69	0.324	4.503	22.053	0.244	29.343	0.752	100.974	36.43	0	0	11.274	0	30.723
			432.36	15.605	1	0	7.796	0.689	0.324	4.499	22.112	0.244	29.412	0.752	100.944	36.437	0	0	11.322	0	30.876
			433.36	15.605	1	0	7.811	0.687	0.324	4.494	22.172	0.243	29.481	0.752	100.913	36.444	0	0	11.371	0	31.03
			434.36	15.983	1	0	7.892	0.69	0.328	4.554	22.116	0.247	29.407	0.752	100.825	36.488	0	0	11.438	0	30.942
			435.36	15.983	1	0	7.973	0.693	0.332	4.613	22.063	0.25	29.337	0.752	100.737	36.532	0	0	11.506	0	30.865
			436.36	15.983	1	0	8.068	0.696	0.337	4.686	21.987	0.254	29.237	0.752	100.649	36.576	0	0	11.593	0	30.724
			437.36	19.317	1	0	8.077	0.682	0.339	4.711	21.86	0.255	29.111	0.751	100.621	36.546	0	0	11.836	0	30.408
			438.36	19.771	1	0	8.086	0.669	0.341	4.735	21.734	0.256	28.985	0.75	100.593	36.516	0	0	12.088	0	30.089
			439.36	19.771	1	0	8.103	0.662	0.343	4.768	21.608	0.257	28.878	0.748	100.579	36.5	0	0	12.239	0	29.83
			440.36	19.771	1	0	8.121	0.655	0.346	4.801	21.485	0.258	28.772	0.747	100.565	36.483	0	0	12.393	0	29.574
			441.36	23.71	1	0	8.139	0.648	0.348	4.834	21.364	0.259	28.668	0.745	100.551	36.467	0	0	12.551	0	29.321
			442.36	22.953	1	0	8.065	0.642	0.346	4.809	21.261	0.258	28.582	0.744	100.537	36.451	0	0	12.569	0	29.104
			443.36	22.953	1	0	8.084	0.647	0.348	4.837	21.202	0.259	28.541	0.743	100.442	36.479	0	0	12.5	0	29.062
			444.36	22.953	1	0	8.103	0.652	0.35	4.865	21.143	0.26	28.5	0.742	100.347	36.507	0	0	12.432	0	29.017
			445.36	24.771	1	0	8.104	0.657	0.352	4.885	21.076	0.261	28.447	0.741	100.252	36.534	0	0	12.339	0	28.947
			446.36	24.771	1	0	8.105	0.662	0.353	4.905	21.01	0.261	28.394	0.74	100.157	36.562	0	0	12.247	0	28.875
			447.36	24.468	1	0	8.15	0.676	0.355	4.937	21.029	0.263	28.409	0.74	100.087	36.602	0	0	12.054	0	28.974
			448.36	24.468	1	0	8.281	0.699	0.363	5.036	21.009	0.269	28.362	0.741	99.922	36.727	0	0	11.841	0	29.066
			449.36	35.3	1	0	8.406	0.723	0.37	5.134	20.977	0.274	28.299	0.741	99.758	36.852	0	0	11.635	0	29.115
			450.36	35.3	1	0	8.564	0.746	0.378	5.253	20.945	0.281	28.234	0.742	99.593	36.978	0	0	11.485	0	29.156
			451.36	37.573	1	0	8.718	0.769	0.387	5.371	20.902	0.287	28.158	0.742	99.428	37.103	0	0	11.338	0	29.164
			452.36	37.573	1	0	8.868	0.792	0.395	5.489	20.852	0.294	28.071	0.743	99.263	37.228	0	0	11.196	0	29.144
			453.36	37.573	1	0	8.983	0.815	0.402	5.588	20.795	0.299	27.963	0.744	99.142	37.337	0	0	11.018	0	29.045
			454.36	39.997	1	0	9.019	0.828	0.406	5.636	20.724	0.302	27.818	0.745	99.129	37.409	0	0	10.888	0	28.809
			455.36	39.997	1	0	9.082	0.84	0.411	5.703	20.644	0.306	27.706	0.745	99.02	37.481	0	0	10.818	0	28.647
			456.36	39.997	1	0	9.092	0.854	0.413	5.734	20.579	0.309	27.531	0.747	99.101	37.553	0	0	10.641	0	28.33
			457.36	30.073	1	0	9.12	0.866	0.416	5.78	20.498	0.311	27.42	0.748	98.996	37.647	0	0	10.531	0	28.197
			458.36	30.073	1	0	9.131	0.879	0.418	5.812	20.427	0.313	27.284	0.749	98.987	37.738	0	0	10.387	0	27.993
			459.36	30.073	1	0	9.141	0.892	0.421	5.845	20.357	0.316	27.147	0.75	98.977	37.829	0	0	10.247	0	27.786
			460.36	30.073	1	0	9.15	0.905	0.423	5.877	20.286	0.318	27.011	0.751	98.967	37.92	0	0	10.111	0	27.577
			461.36	30.073	1	0	9.086	0.908	0.421	5.848	20.249	0.316	26.94	0.752	99.046	37.937	0	0	10.003	0	27.423
			462.36	32.27	1	0	9.023	0.912	0.419	5.818	20.216	0.315	26.872	0.752	99.126	37.954	0	0	9.898	0	27.277
			463.36	32.27	1	0	8.982	0.915	0.417	5.798	20.198	0.314	26.825	0.753	99.205	37.97	0	0	9.817	0	27.18
			464.36	32.27	1	0	8.941	0.918	0.416	5.778	20.181	0.314	26.779	0.754	99.284	37.987	0	0	9.738	0	27.086
			465.36	35.982	1	0	8.843	0.917	0.41	5.692	20.26	0.309	26.851	0.755	99.423	37.966	0	0	9.647	0	27.233
			466.36	35.982	1	0	8.747	0.915	0.404	5.606	20.345	0.305	26.93	0.755	99.562	37.944	0	0	9.558	0	27.398
			467.36	35.982	1	0	8.631	0.911	0.395	5.487	20.504	0.299	27.107	0.756	99.687	37.913	0	0	9.476	0	27.791
			468.36	35.982	1	0	8.524	0.907	0.387	5.371	20.679	0.293	27.304	0.757	99.812	37.882	0	0	9.403	0	28.225
			469.36	27.876	1	0	8.418	0.902	0.378	5.256	20.866	0.287	27.514	0.758	99.936	37.85	0	0	9.331	0	28.684
			470.361	27.876	1	0	8.184	0.88	0.36	4.994	21.31	0.274	27.985	0.761	100.157	37.759	0	0	9.304	0	29.67
			471.36	28.255	1	0	8.184	0.88	0.36	4.994	21.31	0.274	27.985	0.761	100.157	37.759	0	0	9.304	0	29.67
			472.361	28.255	1	0	7.981	0.853	0.344	4.775	21.692	0.263	28.408	0.764	100.344	37.639	0	0	9.358	0	30.47
			473.361	28.255	1	0	7.916	0.839	0.338	4.696	21.85	0.259	28.578	0.765	100.437	37.579	0	0	9.43	0	30.768
			474.361	28.255	1	0	7.851	0.826	0.333	4.618	22.011	0.255	28.749	0.766	100.531	37.52	0	0	9.504	0	31.062
			475.361	19.923	1	0	7.784	0.813	0.327	4.54	22.174	0.251	28.922	0.767	100.625	37.46	0	0	9.579	0	31.353
			476.361	19.923	1	0	7.784	0.804	0.327	4.537	22.171	0.25	28.924	0.767	100.62	37.455	0	0	9.682	0	31.355
			477.361	21.21	1	0	7.744	0.786	0.325	4.52	22.099	0.249	28.887	0.765	100.589	37.438	0	0	9.857	0	31.259
			478.361	21.21	1	0	7.697	0.767	0.324	4.498	22.03	0.247	28.851	0.764	100.557	37.421	0	0	10.031	0	31.164
			479.361	21.21	1	0	7.648	0.749	0.322	4.476	21.955	0.246	28.807	0.762	100.526	37.404	0	0	10.212	0	31.048
			480.361	21.21	1	0	7.557	0.729	0.318	4.417	21.937	0.242	28.826	0.761	100.538	37.361	0	0	10.373	0	31.024
			481.361	18.105	1	0	7.463	0.708	0.314	4.357	21.908	0.238	28.832	0.76	100.55	37.318	0	0	10.54	0	30.969
			482.361	18.635	1	0	7.366	0.688	0.309	4.297	21.868	0.235	28.824	0.759	100.562	37.275	0	0	10.712	0	30.879
			483.361	18.635	1	0	7.265	0.667	0.305	4.238	21.815	0.231	28.8	0.757	100.574	37.232	0	0	10.889	0	30.752
			484.361	18.635	1	0	7.245	0.657	0.304	4.227	21.774	0.23	28.827	0.755	100.476	37.227	0	0	11.022	0	30.794
			485.361	18.635	1	0	7.266	0.655	0.306	4.246	21.735	0.231	28.809	0.754	100.428	37.231	0	0	11.085	0	30.76
			486.361	17.044	1	0	7.39	0.66	0.315	4.379	21.451	0.236	28.61	0.75	100.044	37.354	0	0	11.19	0	30.521
			487.361	17.044	1	0	7.591	0.681	0.328	4.562	21.21	0.246	28.359	0.748	99.783	37.486	0	0	11.152	0	30.189
			488.361	17.271	1	0	7.753	0.693	0.34	4.719	20.978	0.253	28.159	0.745	99.46	37.614	0	0	11.183	0	29.944
			489.361	17.271	1	0	7.877	0.706	0.348	4.835	20.831	0.258	28.059	0.742	99.138	37.741	0	0	11.158	0	29.914
			490.361	17.271	1	0	8	0.719	0.357	4.952	20.689	0.264	27.96	0.74	98.815	37.869	0	0	11.133	0	29.885
			491.361	29.543	1	0	8.196	0.738	0.368	5.117	20.557	0.272	27.844	0.738	98.504	38.006	0	0	11.1	0	29.826
			492.361	29.543	1	0	8.299	0.744	0.375	5.202	20.49	0.276	27.773	0.738	98.325	38.073	0	0	11.15	0	29.766
			493.361	28.71	1	0	8.384	0.75	0.38	5.279	20.41	0.28	27.687	0.737	98.147	38.14	0	0	11.176	0	29.67
			494.361	28.71	1	0	8.48	0.756	0.386	5.364	20.329	0.284	27.6	0.737	97.966	38.208	0	0	11.217	0	29.569
			495.361	26.21	1	0	8.577	0.762	0.392	5.449	20.253	0.289	27.518	0.736	97.785	38.275	0	0	11.258	0	29.477
			496.361	26.21	1	0	8.674	0.768	0.398	5.534	20.181	0.293	27.44	0.735	97.604	38.342	0	0	11.299	0	29.396
			497.361	26.21	1	0	8.753	0.774	0.404	5.608	20.109	0.297	27.367	0.735	97.485	38.39	0	0	11.313	0	29.296
			498.361	26.21	1	0	8.859	0.783	0.411	5.712	19.999	0.302	27.231	0.734	97.312	38.469	0	0	11.318	0	29.092
			499.361	26.21	1	0	9.004	0.799	0.421	5.841	19.908	0.309	27.096	0.735	97.188	38.551	0	0	11.264	0	28.885
			500.361	26.21	1	0	9.147	0.816	0.43	5.97	19.819	0.316	26.963	0.735	97.063	38.632	0	0	11.21	0	28.676
			501.361	54.768	1	0	9.303	0.833	0.44	6.109	19.728	0.324	26.824	0.735	96.941	38.714	0	0	11.173	0	28.448
			502.361	54.768	1	0	9.482	0.851	0.451	6.258	19.66	0.332	26.703	0.736	96.835	38.81	0	0	11.136	0	28.279
			503.361	54.768	1	0	9.659	0.87	0.461	6.406	19.594	0.34	26.585	0.737	96.73	38.906	0	0	11.099	0	28.111
			504.361	47.95	1	0	9.774	0.881	0.468	6.496	19.569	0.345	26.523	0.738	96.658	38.978	0	0	11.091	0	28.054
			505.361	47.95	1	0	9.889	0.892	0.474	6.586	19.545	0.35	26.463	0.739	96.586	39.05	0	0	11.083	0	27.999
			506.361	47.95	1	0	10.019	0.903	0.481	6.686	19.524	0.356	26.406	0.739	96.514	39.122	0	0	11.092	0	27.95
			507.361	34.239	1	0	10.065	0.91	0.483	6.71	19.55	0.358	26.395	0.741	96.54	39.138	0	0	11.065	0	27.938
			508.361	34.239	1	0	10.11	0.916	0.485	6.735	19.575	0.36	26.383	0.742	96.566	39.155	0	0	11.038	0	27.925
			509.361	35.603	1	0	10.163	0.922	0.487	6.764	19.601	0.362	26.373	0.743	96.593	39.172	0	0	11.02	0	27.915
			510.361	35.603	1	0	10.249	0.934	0.491	6.823	19.613	0.366	26.327	0.745	96.698	39.174	0	0	10.973	0	27.782
			511.361	35.603	1	0	10.372	0.948	0.499	6.927	19.569	0.372	26.207	0.747	96.761	39.203	0	0	10.943	0	27.5
			512.361	35.603	1	0	10.506	0.958	0.505	7.012	19.592	0.378	26.139	0.75	96.991	39.162	0	0	10.971	0	27.247
			513.361	39.769	1	0	10.516	0.954	0.503	6.993	19.66	0.378	26.189	0.751	97.159	39.093	0	0	11.029	0	27.274
			514.361	39.769	1	0	10.489	0.949	0.501	6.954	19.712	0.376	26.222	0.752	97.327	39.023	0	0	11.047	0	27.256
			515.361	41.36	1	0	10.461	0.945	0.498	6.915	19.765	0.375	26.255	0.753	97.495	38.954	0	0	11.065	0	27.239
			516.361	41.36	1	0	10.27	0.918	0.483	6.702	19.985	0.364	26.473	0.755	97.898	38.747	0	0	11.182	0	27.518
			517.361	41.36	1	0	10.074	0.891	0.467	6.488	20.21	0.354	26.693	0.757	98.3	38.541	0	0	11.302	0	27.788
			518.361	31.967	1	0	9.922	0.877	0.457	6.341	20.346	0.347	26.782	0.76	98.6	38.428	0	0	11.313	0	27.852
			519.361	31.967	1	0	9.864	0.863	0.451	6.26	20.465	0.344	26.85	0.762	98.857	38.316	0	0	11.434	0	27.865
			520.361	33.558	1	0	9.805	0.848	0.445	6.179	20.585	0.34	26.915	0.765	99.114	38.203	0	0	11.557	0	27.87
			521.361	33.558	1	0	9.744	0.834	0.439	6.098	20.704	0.337	26.978	0.767	99.37	38.09	0	0	11.682	0	27.865
			522.361	33.558	1	0	9.772	0.834	0.439	6.1	20.753	0.338	26.993	0.769	99.49	38.05	0	0	11.714	0	27.839
			523.361	33.558	1	0	9.642	0.821	0.432	5.997	20.807	0.332	27.042	0.769	99.715	37.901	0	0	11.737	0	27.742
			524.361	38.254	1	0	9.498	0.809	0.424	5.886	20.861	0.326	27.089	0.77	99.943	37.752	0	0	11.744	0	27.639
			525.361	43.254	1	0	9.335	0.796	0.415	5.768	20.897	0.32	27.112	0.771	100.214	37.603	0	0	11.728	0	27.474
			526.361	43.254	1	0	9.173	0.783	0.407	5.65	20.936	0.314	27.137	0.771	100.485	37.455	0	0	11.711	0	27.314
			527.361	23.104	1	0	9.034	0.773	0.401	5.565	20.914	0.309	27.122	0.771	100.602	37.37	0	0	11.684	0	27.156
			528.361	23.104	1	0	8.878	0.761	0.392	5.451	20.956	0.303	27.151	0.772	100.865	37.226	0	0	11.668	0	27.009
			529.361	19.847	1	0	8.674	0.742	0.382	5.306	20.989	0.295	27.19	0.772	101.025	37.105	0	0	11.692	0	26.928
			530.361	19.847	1	0	8.469	0.723	0.372	5.162	21.022	0.287	27.228	0.772	101.185	36.985	0	0	11.715	0	26.842
			531.361	19.847	1	0	8.244	0.704	0.36	5.006	21.054	0.278	27.268	0.772	101.343	36.864	0	0	11.712	0	26.755
			532.361	19.847	1	0	8.02	0.685	0.349	4.85	21.088	0.27	27.31	0.772	101.501	36.743	0	0	11.709	0	26.67
			533.361	30.603	1	0	7.795	0.666	0.338	4.694	21.125	0.261	27.355	0.772	101.658	36.623	0	0	11.706	0	26.59
			534.361	34.694	1	0	7.719	0.656	0.334	4.642	21.122	0.258	27.404	0.771	101.686	36.56	0	0	11.767	0	26.607
			535.361	34.694	1	0	7.641	0.646	0.33	4.59	21.117	0.254	27.451	0.769	101.714	36.497	0	0	11.829	0	26.618
			536.361	34.694	1	0	7.537	0.636	0.325	4.521	21.119	0.25	27.502	0.768	101.742	36.435	0	0	11.851	0	26.636
			537.361	34.694	1	0	7.433	0.626	0.32	4.451	21.119	0.246	27.553	0.766	101.77	36.372	0	0	11.873	0	26.652
			538.361	17.347	1	0	7.367	0.619	0.318	4.416	21.074	0.243	27.557	0.765	101.735	36.36	0	0	11.897	0	26.641
			539.361	17.347	1	0	7.301	0.612	0.315	4.381	21.028	0.241	27.561	0.763	101.7	36.349	0	0	11.92	0	26.626
			540.361	16.362	1	0	7.195	0.6	0.311	4.321	20.97	0.237	27.579	0.76	101.589	36.351	0	0	11.981	0	26.661
			541.361	16.362	1	0	7.058	0.588	0.305	4.231	20.966	0.231	27.674	0.758	101.477	36.353	0	0	11.994	0	26.872
			542.361	16.362	1	0	6.921	0.576	0.298	4.141	20.961	0.225	27.773	0.755	101.366	36.356	0	0	12.006	0	27.087
			543.361	16.362	1	0	6.976	0.583	0.303	4.208	20.813	0.228	27.648	0.753	101.104	36.476	0	0	11.961	0	26.996
			544.361	15.302	1	0	7.042	0.59	0.309	4.289	20.638	0.232	27.489	0.751	100.841	36.597	0	0	11.935	0	26.823
			545.361	15.302	1	0	7.135	0.597	0.316	4.39	20.457	0.237	27.311	0.749	100.579	36.718	0	0	11.956	0	26.603
			546.361	14.999	1	0	7.229	0.604	0.323	4.49	20.285	0.242	27.142	0.747	100.317	36.838	0	0	11.976	0	26.398
			547.361	14.999	1	0	7.359	0.617	0.332	4.606	20.175	0.248	27.015	0.747	100.122	36.947	0	0	11.931	0	26.274
			548.361	14.999	1	0	7.489	0.63	0.34	4.722	20.068	0.254	26.89	0.746	99.927	37.057	0	0	11.887	0	26.151
			549.361	23.18	1	0	7.532	0.631	0.343	4.76	20.025	0.255	26.864	0.745	99.832	37.075	0	0	11.936	0	26.116
			550.361	23.18	1	0	7.542	0.632	0.344	4.774	19.997	0.256	26.864	0.744	99.778	37.094	0	0	11.934	0	26.145
			551.361	21.816	1	0	7.552	0.633	0.345	4.788	19.969	0.256	26.864	0.743	99.725	37.112	0	0	11.932	0	26.174
			552.361	21.816	1	0	7.479	0.626	0.341	4.731	19.994	0.253	26.949	0.742	99.704	37.115	0	0	11.94	0	26.379
			553.361	27.649	1	0	7.405	0.62	0.336	4.673	20.02	0.249	27.036	0.74	99.683	37.117	0	0	11.949	0	26.587
			554.361	27.649	1	0	7.493	0.626	0.34	4.723	20.061	0.252	27.083	0.741	99.56	37.224	0	0	11.976	0	26.866
			555.361	28.028	1	0	7.581	0.632	0.344	4.773	20.104	0.255	27.13	0.741	99.437	37.33	0	0	12.004	0	27.145
			556.361	28.028	1	0	7.684	0.637	0.348	4.828	20.162	0.258	27.198	0.741	99.272	37.437	0	0	12.056	0	27.47
			557.361	28.028	1	0	7.786	0.644	0.352	4.894	20.174	0.261	27.209	0.741	99.047	37.574	0	0	12.097	0	27.707
			558.361	34.542	1	0	7.888	0.65	0.357	4.959	20.188	0.265	27.222	0.742	98.822	37.711	0	0	12.138	0	27.947
			559.361	36.815	1	0	7.991	0.656	0.362	5.025	20.204	0.268	27.237	0.742	98.597	37.848	0	0	12.179	0	28.191
			560.361	36.815	1	0	8.076	0.662	0.366	5.082	20.204	0.272	27.227	0.742	98.428	37.959	0	0	12.207	0	28.336
			561.361	36.815	1	0	8.162	0.667	0.37	5.139	20.205	0.275	27.219	0.742	98.258	38.071	0	0	12.236	0	28.484
			562.361	39.466	1	0	8.25	0.67	0.375	5.208	20.161	0.278	27.173	0.742	98.107	38.171	0	0	12.322	0	28.527
			563.361	39.466	1	0	8.34	0.672	0.38	5.277	20.121	0.282	27.133	0.742	97.956	38.27	0	0	12.408	0	28.582
			564.361	37.042	1	0	8.446	0.675	0.386	5.355	20.088	0.286	27.1	0.741	97.806	38.37	0	0	12.518	0	28.655
			565.361	37.042	1	0	8.458	0.676	0.388	5.385	20.008	0.287	26.983	0.741	97.752	38.435	0	0	12.515	0	28.476
			566.361	37.042	1	0	8.533	0.679	0.392	5.445	19.971	0.291	26.917	0.742	97.641	38.509	0	0	12.557	0	28.432
			567.361	24.998	1	0	8.624	0.683	0.397	5.513	19.945	0.295	26.87	0.742	97.529	38.584	0	0	12.624	0	28.431
			568.361	24.998	1	0	8.716	0.687	0.402	5.581	19.923	0.298	26.827	0.743	97.418	38.658	0	0	12.692	0	28.441
			569.361	25.755	1	0	8.76	0.687	0.404	5.608	19.927	0.3	26.817	0.743	97.362	38.681	0	0	12.746	0	28.45
			570.361	25.755	1	0	8.803	0.688	0.406	5.635	19.931	0.302	26.807	0.743	97.307	38.704	0	0	12.801	0	28.462
			571.361	25.755	1	0	8.885	0.695	0.409	5.687	19.949	0.305	26.783	0.745	97.297	38.725	0	0	12.785	0	28.436
			572.361	27.422	1	0	8.966	0.702	0.413	5.74	19.966	0.308	26.758	0.746	97.288	38.746	0	0	12.769	0	28.409
			573.361	27.422	1	0	9.047	0.709	0.417	5.792	19.982	0.312	26.733	0.747	97.279	38.767	0	0	12.752	0	28.381
			574.361	27.422	1	0	9.038	0.715	0.416	5.783	20.006	0.312	26.736	0.748	97.325	38.765	0	0	12.636	0	28.383
			575.361	24.998	1	0	9.013	0.721	0.415	5.761	20.043	0.311	26.751	0.749	97.372	38.762	0	0	12.5	0	28.415
			576.361	24.998	1	0	8.99	0.727	0.413	5.738	20.082	0.31	26.767	0.75	97.418	38.76	0	0	12.368	0	28.45
			577.361	26.664	1	0	8.966	0.733	0.412	5.716	20.121	0.309	26.785	0.751	97.464	38.758	0	0	12.238	0	28.488
			578.361	26.664	1	0	9.68	0.799	0.429	5.964	20.964	0.327	27.517	0.762	97.854	38.623	0	0	12.113	0	29.971
			579.361	28.179	1	0	10.485	0.866	0.459	6.369	21.385	0.355	27.613	0.774	98.244	38.489	0	0	12.115	0	29.935
			580.361	28.179	1	0	11.314	0.932	0.489	6.789	21.755	0.384	27.697	0.785	98.634	38.354	0	0	12.14	0	29.84
			581.361	33.33	1	0	12.145	0.998	0.519	7.209	22.087	0.413	27.777	0.795	99.024	38.219	0	0	12.165	0	29.711
			582.361	33.33	1	0	12.205	1.002	0.52	7.223	22.158	0.414	27.826	0.796	99.058	38.205	0	0	12.18	0	29.796
			583.361	33.33	1	0	13.899	1.139	0.585	8.12	22.606	0.474	27.87	0.811	99.771	37.966	0	0	12.206	0	29.234
			584.361	32.194	1	0	14.82	1.213	0.62	8.611	22.801	0.507	27.886	0.818	100.129	37.848	0	0	12.221	0	28.899
			585.361	32.194	1	0	15.04	1.231	0.629	8.74	22.812	0.515	27.862	0.819	100.166	37.839	0	0	12.214	0	28.777
			586.361	36.891	1	0	15.979	1.308	0.666	9.244	22.98	0.549	27.869	0.825	100.536	37.716	0	0	12.217	0	28.379
			587.361	36.891	1	0	15.555	1.306	0.659	9.156	22.585	0.545	27.336	0.826	100.946	37.56	0	0	11.907	0	26.807
			588.361	36.891	1	0	15.162	1.305	0.652	9.058	22.252	0.54	26.874	0.828	101.419	37.373	0	0	11.622	0	25.305
			589.361	33.027	1	0	14.717	1.303	0.645	8.954	21.847	0.535	26.329	0.83	101.891	37.186	0	0	11.297	0	23.52
			590.361	33.027	1	0	14.297	1.301	0.637	8.85	21.47	0.53	25.818	0.832	102.364	36.999	0	0	10.989	0	21.753
			591.361	33.027	1	0	13.938	1.299	0.631	8.761	21.142	0.526	25.371	0.833	102.836	36.812	0	0	10.729	0	20.104
			592.361	33.027	1	0	13.596	1.297	0.624	8.672	20.833	0.521	24.947	0.835	103.309	36.625	0	0	10.48	0	18.466
			593.361	81.357	1	0	13.256	1.298	0.617	8.573	20.548	0.517	24.538	0.837	103.762	36.45	0	0	10.209	0	16.826
			594.361	108.021	1	0	13.051	1.293	0.609	8.461	20.494	0.511	24.414	0.839	104.191	36.241	0	0	10.093	0	16.027
			595.361	108.021	1	0	12.832	1.288	0.6	8.34	20.44	0.505	24.284	0.842	104.62	36.032	0	0	9.964	0	15.197
			596.361	108.021	1	0	12.63	1.282	0.592	8.22	20.408	0.499	24.182	0.844	105.05	35.824	0	0	9.848	0	14.447
			597.363	108.021	1	0	12.119	1.267	0.57	7.917	20.319	0.484	23.928	0.849	106.028	35.387	0	0	9.568	0	12.728
			598.361	108.021	1	0	12.119	1.267	0.57	7.917	20.319	0.484	23.928	0.849	106.028	35.387	0	0	9.568	0	12.728
			599.361	108.021	1	0	11.989	1.257	0.56	7.783	20.442	0.477	24.006	0.852	106.426	35.195	0	0	9.539	0	12.629
			600.363	108.021	1	0	11.749	1.237	0.542	7.527	20.697	0.464	24.174	0.856	107.237	34.812	0	0	9.496	0	12.463
			601.363	11.363	1	0	11.608	1.22	0.531	7.371	20.87	0.456	24.313	0.858	107.594	34.622	0	0	9.512	0	12.603
			602.363	11.363	1	0	11.525	1.207	0.523	7.26	21.024	0.449	24.454	0.86	107.781	34.512	0	0	9.546	0	12.899
			603.363	10.454	1	0	11.44	1.194	0.515	7.149	21.182	0.443	24.597	0.861	107.968	34.402	0	0	9.581	0	13.199
			604.363	10.454	1	0	11.386	1.181	0.508	7.061	21.336	0.438	24.744	0.862	108.148	34.291	0	0	9.642	0	13.507
			605.363	10.454	1	0	11.332	1.168	0.502	6.972	21.493	0.433	24.892	0.863	108.328	34.181	0	0	9.705	0	13.814
			606.363	10.454	1	0	11.277	1.155	0.496	6.883	21.653	0.428	25.042	0.865	108.508	34.071	0	0	9.768	0	14.122
			607.363	10.454	1	0	11.254	1.144	0.492	6.834	21.754	0.426	25.148	0.865	108.623	34.004	0	0	9.834	0	14.363
			608.363	8.333	1	0	10.592	1.065	0.467	6.489	21.478	0.402	24.955	0.861	108.314	34.085	0	0	9.945	0	14.261
			609.363	8.333	1	0	9.815	0.986	0.43	5.974	21.523	0.368	25.171	0.855	108.004	34.167	0	0	9.958	0	15.442
			610.363	8.56	1	0	9.037	0.906	0.393	5.459	21.572	0.333	25.425	0.848	107.695	34.248	0	0	9.971	0	16.686
			611.363	8.56	1	0	8.287	0.831	0.358	4.967	21.61	0.301	25.716	0.84	107.323	34.359	0	0	9.976	0	18.016
			612.363	8.56	1	0	8.296	0.826	0.358	4.97	21.613	0.3	25.805	0.838	107.052	34.469	0	0	10.046	0	18.504
			613.363	11.287	1	0	6.787	0.68	0.287	3.986	21.703	0.235	26.529	0.818	106.58	34.579	0	0	9.988	0	21.048
			614.363	11.287	1	0	6.037	0.604	0.252	3.496	21.761	0.202	27.125	0.802	106.208	34.689	0	0	9.995	0	22.845
			615.363	11.287	1	0	6.106	0.606	0.255	3.548	21.694	0.204	27.115	0.8	105.973	34.789	0	0	10.068	0	22.991
			616.363	11.287	1	0	5.372	0.533	0.221	3.073	21.729	0.173	27.863	0.78	105.613	34.896	0	0	10.075	0	24.917
			617.363	18.786	1	0	5.526	0.54	0.229	3.185	21.594	0.178	27.829	0.776	105.112	35.109	0	0	10.234	0	25.197
			618.363	18.786	1	0	5.685	0.547	0.237	3.298	21.488	0.183	27.823	0.772	104.611	35.323	0	0	10.397	0	25.536
			619.363	18.483	1	0	5.874	0.554	0.246	3.416	21.468	0.189	27.911	0.769	104.109	35.536	0	0	10.612	0	26.088
			620.363	18.483	1	0	6.041	0.56	0.253	3.51	21.512	0.194	28.073	0.766	103.608	35.75	0	0	10.782	0	26.802
			621.363	18.483	1	0	6.213	0.567	0.26	3.605	21.574	0.198	28.253	0.764	103.107	35.963	0	0	10.957	0	27.546
			622.363	24.998	1	0	6.391	0.574	0.266	3.699	21.653	0.203	28.452	0.761	102.605	36.177	0	0	11.137	0	28.319
			623.363	24.998	1	0	6.643	0.585	0.276	3.834	21.76	0.21	28.667	0.759	102.153	36.388	0	0	11.353	0	29.121
			624.363	23.71	1	0	6.869	0.603	0.287	3.982	21.733	0.217	28.669	0.758	101.723	36.632	0	0	11.398	0	29.517
			625.363	23.71	1	0	7.133	0.62	0.299	4.159	21.668	0.227	28.616	0.757	101.285	36.876	0	0	11.502	0	29.789
			626.363	27.573	1	0	7.393	0.638	0.312	4.335	21.606	0.236	28.564	0.756	100.846	37.119	0	0	11.596	0	30.057
			627.363	27.573	1	0	7.658	0.655	0.325	4.511	21.562	0.245	28.533	0.756	100.407	37.363	0	0	11.691	0	30.366
			628.363	27.876	1	0	7.928	0.673	0.337	4.687	21.534	0.255	28.522	0.755	99.969	37.607	0	0	11.787	0	30.709
			629.363	27.876	1	0	8.027	0.685	0.344	4.784	21.4	0.26	28.365	0.754	99.639	37.795	0	0	11.726	0	30.654
			630.363	27.876	1	0	8.126	0.697	0.351	4.88	21.267	0.265	28.211	0.754	99.31	37.983	0	0	11.665	0	30.598
			631.363	27.876	1	0	8.229	0.709	0.359	4.98	21.137	0.27	28.059	0.753	98.989	38.171	0	0	11.614	0	30.543
			632.363	30.376	1	0	8.332	0.721	0.366	5.08	21.01	0.275	27.91	0.753	98.669	38.359	0	0	11.563	0	30.489
			633.363	30.376	1	0	8.374	0.729	0.37	5.135	20.909	0.278	27.78	0.753	98.513	38.47	0	0	11.487	0	30.362
			634.363	30.376	1	0	8.415	0.734	0.374	5.191	20.796	0.281	27.643	0.752	98.381	38.554	0	0	11.458	0	30.176
			635.363	26.437	1	0	8.467	0.74	0.378	5.255	20.684	0.285	27.508	0.752	98.249	38.637	0	0	11.446	0	29.991
			636.363	26.437	1	0	8.52	0.745	0.383	5.319	20.574	0.288	27.375	0.752	98.117	38.721	0	0	11.434	0	29.81
			637.363	26.437	1	0	8.575	0.754	0.388	5.384	20.479	0.291	27.251	0.751	97.962	38.824	0	0	11.369	0	29.673
			638.363	33.255	1	0	8.562	0.751	0.387	5.381	20.451	0.291	27.232	0.751	97.933	38.811	0	0	11.405	0	29.612
			639.363	33.255	1	0	8.552	0.751	0.387	5.379	20.436	0.291	27.219	0.751	97.882	38.818	0	0	11.388	0	29.592
			640.363	38.33	1	0	8.545	0.751	0.387	5.379	20.421	0.291	27.203	0.751	97.831	38.825	0	0	11.375	0	29.565
			641.363	38.33	1	0	8.538	0.751	0.387	5.378	20.406	0.291	27.187	0.751	97.78	38.832	0	0	11.362	0	29.538
			642.363	38.33	1	0	8.497	0.748	0.386	5.355	20.389	0.289	27.179	0.75	97.789	38.811	0	0	11.36	0	29.49
			643.363	38.33	1	0	8.492	0.75	0.386	5.365	20.344	0.29	27.126	0.75	97.751	38.846	0	0	11.319	0	29.416
			644.363	27.573	1	0	8.489	0.751	0.387	5.377	20.292	0.29	27.075	0.749	97.708	38.863	0	0	11.302	0	29.322
			645.363	27.573	1	0	8.488	0.75	0.388	5.391	20.236	0.291	27.032	0.749	97.664	38.86	0	0	11.31	0	29.217
			646.363	28.179	1	0	8.48	0.753	0.389	5.4	20.187	0.291	26.974	0.748	97.622	38.896	0	0	11.265	0	29.135
			647.363	28.179	1	0	8.475	0.754	0.39	5.411	20.136	0.291	26.924	0.748	97.579	38.913	0	0	11.244	0	29.041
			648.363	28.179	1	0	8.477	0.75	0.389	5.407	20.151	0.291	26.956	0.748	97.641	38.853	0	0	11.305	0	29.028
			649.363	28.255	1	0	8.479	0.746	0.389	5.4	20.167	0.291	26.984	0.747	97.689	38.805	0	0	11.372	0	29.026
			650.363	29.316	1	0	8.48	0.741	0.388	5.394	20.183	0.29	27.013	0.747	97.737	38.757	0	0	11.441	0	29.024
			651.363	29.316	1	0	8.519	0.737	0.389	5.406	20.223	0.291	27.071	0.747	97.785	38.709	0	0	11.561	0	29.091
			652.364	29.316	1	0	8.599	0.728	0.391	5.429	20.307	0.292	27.194	0.747	97.881	38.613	0	0	11.809	0	29.238
			653.363	24.619	1	0	8.599	0.728	0.391	5.429	20.307	0.292	27.194	0.747	97.881	38.613	0	0	11.809	0	29.238
			654.363	24.619	1	0	8.562	0.719	0.389	5.399	20.31	0.29	27.218	0.746	97.878	38.568	0	0	11.905	0	29.227
			655.363	23.634	1	0	8.507	0.712	0.386	5.364	20.295	0.288	27.224	0.745	97.888	38.527	0	0	11.942	0	29.18
			656.363	23.634	1	0	8.405	0.705	0.381	5.298	20.286	0.284	27.242	0.745	97.907	38.486	0	0	11.915	0	29.161
			657.363	23.634	1	0	8.321	0.699	0.377	5.241	20.283	0.281	27.269	0.744	97.926	38.445	0	0	11.912	0	29.162
			658.364	29.922	1	0	8.152	0.685	0.369	5.127	20.278	0.274	27.325	0.742	97.965	38.364	0	0	11.906	0	29.168
			659.364	29.922	1	0	8.148	0.682	0.369	5.123	20.279	0.274	27.327	0.742	98.039	38.313	0	0	11.945	0	29.098
			660.363	29.619	1	0	8.148	0.682	0.369	5.123	20.279	0.274	27.327	0.742	98.039	38.313	0	0	11.945	0	29.098
			661.364	29.619	1	0	8.14	0.677	0.368	5.114	20.278	0.273	27.329	0.742	98.178	38.213	0	0	12.022	0	28.952
			662.364	29.619	1	0	8.133	0.675	0.368	5.108	20.277	0.273	27.328	0.742	98.243	38.162	0	0	12.057	0	28.875
			663.364	29.391	1	0	8.126	0.672	0.367	5.102	20.276	0.273	27.327	0.742	98.308	38.112	0	0	12.091	0	28.799
			664.364	29.391	1	0	8.121	0.673	0.367	5.096	20.291	0.272	27.341	0.742	98.348	38.09	0	0	12.073	0	28.798
			665.364	28.331	1	0	8.107	0.673	0.366	5.083	20.31	0.272	27.356	0.742	98.389	38.069	0	0	12.041	0	28.801
			666.364	28.331	1	0	7.974	0.673	0.361	5.019	20.229	0.268	27.249	0.742	98.456	38.021	0	0	11.85	0	28.482
			667.364	28.331	1	0	7.864	0.672	0.358	4.97	20.146	0.266	27.139	0.742	98.527	37.98	0	0	11.71	0	28.166
			668.364	28.331	1	0	7.738	0.675	0.354	4.918	20.04	0.263	26.993	0.742	98.571	37.961	0	0	11.471	0	27.793
			669.364	27.498	1	0	7.633	0.677	0.351	4.879	19.93	0.261	26.842	0.742	98.619	37.949	0	0	11.283	0	27.417
			670.364	27.498	1	0	7.642	0.677	0.351	4.879	19.954	0.261	26.879	0.742	98.641	37.932	0	0	11.285	0	27.479
			671.364	29.013	1	0	7.651	0.678	0.351	4.879	19.979	0.261	26.916	0.742	98.663	37.915	0	0	11.287	0	27.542
			672.364	29.013	1	0	7.667	0.679	0.352	4.884	20.003	0.261	26.952	0.742	98.684	37.898	0	0	11.3	0	27.603
			673.364	29.013	1	0	7.671	0.676	0.351	4.871	20.058	0.26	27.032	0.742	98.722	37.857	0	0	11.353	0	27.73
			674.364	26.892	1	0	7.645	0.672	0.348	4.839	20.115	0.259	27.11	0.742	98.794	37.804	0	0	11.377	0	27.833
			675.364	27.195	1	0	7.61	0.668	0.346	4.803	20.161	0.257	27.157	0.742	98.881	37.745	0	0	11.396	0	27.855
			676.364	27.195	1	0	7.639	0.666	0.347	4.813	20.192	0.257	27.194	0.743	98.887	37.72	0	0	11.468	0	27.903
			677.364	27.195	1	0	7.639	0.663	0.346	4.802	20.228	0.257	27.233	0.743	98.934	37.679	0	0	11.519	0	27.931
			678.364	27.195	1	0	7.658	0.659	0.345	4.794	20.301	0.257	27.26	0.745	99.033	37.588	0	0	11.613	0	27.856
			679.364	27.195	1	0	7.679	0.656	0.345	4.788	20.374	0.257	27.293	0.747	99.147	37.486	0	0	11.703	0	27.776
			680.364	27.195	1	0	7.709	0.653	0.345	4.79	20.435	0.258	27.306	0.748	99.252	37.384	0	0	11.806	0	27.65
			681.364	18.938	1	0	7.747	0.65	0.345	4.798	20.493	0.259	27.317	0.75	99.356	37.282	0	0	11.923	0	27.519
			682.364	18.938	1	0	7.786	0.647	0.346	4.806	20.553	0.26	27.33	0.752	99.46	37.18	0	0	12.044	0	27.393
			683.364	18.332	1	0	7.994	0.663	0.357	4.964	20.48	0.269	27.18	0.753	99.502	37.184	0	0	12.057	0	27.05
			684.364	18.332	1	0	8.203	0.68	0.369	5.121	20.412	0.278	27.04	0.755	99.544	37.189	0	0	12.071	0	26.725
			685.364	23.634	1	0	8.405	0.694	0.379	5.258	20.409	0.286	26.988	0.756	99.583	37.189	0	0	12.11	0	26.596
			686.364	23.634	1	0	8.608	0.709	0.388	5.395	20.409	0.294	26.943	0.757	99.623	37.189	0	0	12.149	0	26.48
			687.364	24.468	1	0	8.794	0.723	0.398	5.522	20.404	0.302	26.893	0.759	99.662	37.189	0	0	12.163	0	26.351
			688.364	24.468	1	0	8.981	0.737	0.407	5.65	20.401	0.309	26.847	0.76	99.702	37.189	0	0	12.178	0	26.229
			689.364	24.468	1	0	9.169	0.752	0.416	5.778	20.399	0.317	26.805	0.761	99.741	37.189	0	0	12.193	0	26.112
			690.364	27.27	1	0	9.257	0.771	0.421	5.848	20.387	0.321	26.76	0.762	99.706	37.247	0	0	12.014	0	26.075
			691.364	27.801	1	0	9.339	0.789	0.426	5.917	20.367	0.325	26.707	0.763	99.672	37.305	0	0	11.836	0	26.013
			692.364	27.801	1	0	9.457	0.808	0.433	6.008	20.347	0.33	26.654	0.763	99.637	37.363	0	0	11.71	0	25.95
			693.364	28.331	1	0	9.572	0.826	0.439	6.099	20.322	0.336	26.596	0.764	99.602	37.421	0	0	11.586	0	25.869
			694.364	28.331	1	0	9.685	0.845	0.446	6.19	20.292	0.341	26.532	0.765	99.567	37.479	0	0	11.466	0	25.771
			695.364	29.694	1	0	9.641	0.839	0.443	6.147	20.332	0.339	26.573	0.765	99.711	37.386	0	0	11.49	0	25.734
			696.364	29.694	1	0	9.604	0.833	0.44	6.107	20.377	0.337	26.621	0.765	99.855	37.293	0	0	11.523	0	25.714
			697.364	29.694	1	0	9.699	0.829	0.44	6.116	20.539	0.337	26.821	0.766	99.973	37.226	0	0	11.703	0	26.117
			698.364	54.995	1	0	9.797	0.824	0.441	6.125	20.708	0.338	27.029	0.766	100.092	37.159	0	0	11.888	0	26.531
			699.364	54.995	1	0	9.992	0.822	0.446	6.191	20.888	0.342	27.25	0.767	100.131	37.149	0	0	12.16	0	27.06
			700.364	50.602	1	0	10.2	0.819	0.451	6.26	21.082	0.346	27.487	0.767	100.171	37.14	0	0	12.45	0	27.618
			701.364	50.602	1	0	10.261	0.818	0.453	6.298	21.078	0.348	27.46	0.768	100.236	37.135	0	0	12.544	0	27.548
			702.364	50.602	1	0	10.339	0.816	0.458	6.357	21.038	0.351	27.398	0.768	100.263	37.131	0	0	12.669	0	27.395
			703.364	50.602	1	0	10.406	0.814	0.462	6.411	20.994	0.355	27.331	0.768	100.291	37.126	0	0	12.783	0	27.23
			704.364	50.602	1	0	10.435	0.812	0.463	6.436	20.967	0.356	27.284	0.768	100.319	37.122	0	0	12.85	0	27.111
			705.364	38.785	1	0	10.465	0.81	0.465	6.461	20.941	0.358	27.238	0.769	100.347	37.117	0	0	12.918	0	26.995
			706.364	38.785	1	0	10.524	0.817	0.469	6.51	20.915	0.361	27.184	0.769	100.389	37.121	0	0	12.887	0	26.862
			707.364	42.572	1	0	10.522	0.814	0.469	6.515	20.886	0.361	27.141	0.77	100.445	37.105	0	0	12.928	0	26.733
			708.364	42.572	1	0	10.605	0.824	0.477	6.63	20.707	0.367	26.929	0.769	100.21	37.291	0	0	12.871	0	26.497
			709.364	42.572	1	0	10.628	0.832	0.481	6.678	20.617	0.369	26.835	0.768	100.193	37.352	0	0	12.779	0	26.349
			710.364	19.923	1	0	10.678	0.841	0.487	6.768	20.455	0.374	26.665	0.767	100.039	37.5	0	0	12.697	0	26.15
			711.364	20.453	1	0	10.597	0.825	0.482	6.699	20.479	0.369	26.751	0.766	100.006	37.486	0	0	12.84	0	26.366
			712.364	20.453	1	0	10.608	0.833	0.485	6.741	20.386	0.371	26.656	0.765	99.991	37.553	0	0	12.733	0	26.224
			713.364	20.453	1	0	10.516	0.829	0.482	6.697	20.338	0.368	26.631	0.764	99.967	37.579	0	0	12.684	0	26.208
			714.364	29.543	1	0	10.268	0.805	0.468	6.498	20.421	0.357	26.761	0.763	100.008	37.496	0	0	12.759	0	26.433
			715.364	30.073	1	0	10.017	0.78	0.453	6.299	20.503	0.346	26.891	0.762	100.049	37.412	0	0	12.835	0	26.65
			716.364	30.073	1	0	9.897	0.771	0.448	6.224	20.48	0.341	26.896	0.761	100.003	37.431	0	0	12.837	0	26.702
			717.364	33.558	1	0	9.776	0.762	0.443	6.149	20.457	0.337	26.901	0.76	99.958	37.45	0	0	12.838	0	26.753
			718.364	33.558	1	0	9.656	0.752	0.437	6.075	20.433	0.332	26.906	0.759	99.912	37.469	0	0	12.839	0	26.804
			719.364	28.71	1	0	9.53	0.743	0.432	5.997	20.409	0.327	26.912	0.758	99.867	37.488	0	0	12.833	0	26.856
			720.364	28.71	1	0	9.405	0.733	0.426	5.918	20.385	0.323	26.919	0.757	99.821	37.508	0	0	12.827	0	26.909
			721.365	28.71	1	0	9.41	0.716	0.425	5.906	20.4	0.322	26.974	0.756	99.792	37.503	0	0	13.148	0	27.045
			722.365	39.618	1	0	9.379	0.709	0.423	5.875	20.42	0.32	26.997	0.756	99.809	37.498	0	0	13.236	0	27.096
			723.364	43.102	1	0	9.379	0.709	0.423	5.875	20.42	0.32	26.997	0.756	99.809	37.498	0	0	13.236	0	27.096
			724.365	43.102	1	0	9.374	0.694	0.421	5.851	20.456	0.319	27.036	0.757	99.843	37.488	0	0	13.498	0	27.177
			725.365	27.498	1	0	9.564	0.712	0.43	5.978	20.475	0.326	27.034	0.757	99.675	37.639	0	0	13.425	0	27.402
			726.364	27.498	1	0	9.564	0.712	0.43	5.978	20.475	0.326	27.034	0.757	99.675	37.639	0	0	13.425	0	27.402
			727.365	22.422	1	0	9.686	0.728	0.437	6.076	20.44	0.332	26.952	0.758	99.449	37.85	0	0	13.298	0	27.522
			728.365	22.422	1	0	9.718	0.736	0.44	6.112	20.403	0.334	26.887	0.759	99.337	37.956	0	0	13.197	0	27.523
			729.365	22.422	1	0	9.663	0.742	0.439	6.093	20.363	0.333	26.824	0.759	99.305	38.002	0	0	13.021	0	27.437
			730.365	38.406	1	0	9.605	0.748	0.437	6.071	20.328	0.332	26.767	0.759	99.274	38.047	0	0	12.845	0	27.367
			731.365	38.406	1	0	9.549	0.753	0.436	6.049	20.295	0.331	26.715	0.76	99.243	38.093	0	0	12.672	0	27.305
			732.365	38.406	1	0	9.48	0.76	0.432	6.006	20.31	0.329	26.711	0.76	99.25	38.138	0	0	12.475	0	27.363
			733.365	37.8	1	0	9.497	0.779	0.434	6.022	20.33	0.33	26.702	0.761	99.21	38.232	0	0	12.193	0	27.469
			734.365	37.8	1	0	9.587	0.798	0.438	6.09	20.328	0.334	26.664	0.762	99.169	38.325	0	0	12.015	0	27.502
			735.365	37.8	1	0	9.673	0.817	0.443	6.159	20.32	0.338	26.619	0.763	99.128	38.419	0	0	11.842	0	27.514
			736.365	37.648	1	0	9.665	0.806	0.44	6.107	20.451	0.336	26.763	0.764	99.389	38.256	0	0	11.993	0	27.629
			737.365	37.648	1	0	9.687	0.804	0.438	6.085	20.57	0.335	26.882	0.765	99.597	38.157	0	0	12.048	0	27.768
			738.365	40.603	1	0	9.586	0.789	0.427	5.928	20.863	0.327	27.202	0.767	100.082	37.879	0	0	12.154	0	28.124
			739.365	40.603	1	0	9.57	0.779	0.423	5.878	20.985	0.325	27.336	0.768	100.312	37.734	0	0	12.292	0	28.228
			740.365	40.603	1	0	9.497	0.766	0.415	5.764	21.209	0.319	27.579	0.769	100.67	37.523	0	0	12.401	0	28.484
			741.365	28.482	1	0	9.555	0.787	0.419	5.818	21.188	0.323	27.472	0.771	100.778	37.623	0	0	12.135	0	28.369
			742.365	28.482	1	0	9.571	0.789	0.419	5.821	21.216	0.324	27.47	0.772	100.818	37.634	0	0	12.136	0	28.383
			743.365	26.437	1	0	9.628	0.8	0.422	5.864	21.206	0.327	27.406	0.774	100.892	37.69	0	0	12.034	0	28.308
			744.365	26.437	1	0	9.683	0.811	0.425	5.908	21.195	0.33	27.34	0.775	100.967	37.746	0	0	11.933	0	28.227
			745.365	26.437	1	0	9.738	0.823	0.428	5.951	21.181	0.333	27.272	0.777	101.041	37.802	0	0	11.834	0	28.139
			746.365	26.437	1	0	9.699	0.82	0.425	5.9	21.272	0.331	27.32	0.779	101.19	37.758	0	0	11.83	0	28.187
			747.365	26.437	1	0	9.553	0.813	0.417	5.796	21.315	0.326	27.32	0.78	101.419	37.672	0	0	11.752	0	28.063
			748.365	36.209	1	0	9.409	0.806	0.41	5.692	21.363	0.32	27.327	0.782	101.649	37.586	0	0	11.676	0	27.953
			749.365	39.921	1	0	9.272	0.799	0.403	5.592	21.414	0.315	27.337	0.783	101.879	37.5	0	0	11.606	0	27.849
			750.365	39.921	1	0	9.124	0.792	0.395	5.487	21.459	0.31	27.335	0.785	102.109	37.414	0	0	11.522	0	27.719
			751.365	24.922	1	0	8.978	0.785	0.388	5.383	21.511	0.305	27.341	0.787	102.338	37.328	0	0	11.439	0	27.604
			752.365	24.922	1	0	8.815	0.775	0.38	5.28	21.514	0.299	27.328	0.787	102.508	37.247	0	0	11.381	0	27.454
			753.365	23.862	1	0	8.746	0.766	0.376	5.225	21.547	0.296	27.353	0.788	102.615	37.181	0	0	11.412	0	27.42
			754.365	23.862	1	0	8.562	0.762	0.368	5.104	21.584	0.29	27.359	0.789	102.738	37.159	0	0	11.238	0	27.403
			755.365	23.862	1	0	8.47	0.759	0.362	5.033	21.653	0.286	27.406	0.79	102.798	37.152	0	0	11.153	0	27.503
			756.365	32.27	1	0	8.379	0.757	0.357	4.961	21.725	0.283	27.459	0.791	102.858	37.145	0	0	11.069	0	27.622
			757.365	32.27	1	0	8.385	0.764	0.357	4.96	21.758	0.283	27.47	0.792	102.865	37.182	0	0	10.972	0	27.7
			758.365	29.77	1	0	8.39	0.771	0.357	4.96	21.79	0.283	27.48	0.793	102.872	37.219	0	0	10.877	0	27.775
			759.365	29.77	1	0	8.415	0.779	0.358	4.971	21.819	0.284	27.487	0.794	102.879	37.256	0	0	10.809	0	27.845
			760.365	29.77	1	0	8.36	0.775	0.355	4.926	21.868	0.282	27.529	0.794	102.951	37.235	0	0	10.787	0	27.914
			761.365	29.77	1	0	8.344	0.772	0.353	4.899	21.941	0.28	27.6	0.795	103.023	37.214	0	0	10.815	0	28.052
			762.365	20.832	1	0	8.329	0.768	0.351	4.871	22.015	0.279	27.672	0.796	103.095	37.193	0	0	10.844	0	28.19
			763.365	20.832	1	0	8.328	0.758	0.348	4.829	22.182	0.277	27.854	0.796	103.262	37.054	0	0	10.994	0	28.402
			764.365	20.832	1	0	8.247	0.735	0.341	4.729	22.374	0.271	28.067	0.797	103.476	36.868	0	0	11.222	0	28.614
			765.365	20.15	1	0	8.116	0.712	0.331	4.597	22.592	0.264	28.308	0.798	103.689	36.683	0	0	11.394	0	28.877
			766.365	20.15	1	0	7.981	0.69	0.321	4.465	22.809	0.257	28.546	0.799	103.903	36.497	0	0	11.571	0	29.119
			767.365	20.15	1	0	7.933	0.687	0.318	4.422	22.889	0.254	28.641	0.799	103.868	36.502	0	0	11.543	0	29.334
			768.366	20.15	1	0	7.886	0.7	0.319	4.432	22.733	0.255	28.504	0.798	103.469	36.785	0	0	11.268	0	29.466
			769.365	28.482	1	0	7.886	0.7	0.319	4.432	22.733	0.255	28.504	0.798	103.469	36.785	0	0	11.268	0	29.466
			770.365	28.482	1	0	7.866	0.706	0.32	4.441	22.65	0.255	28.429	0.797	103.269	36.927	0	0	11.139	0	29.517
			771.365	28.407	1	0	7.846	0.714	0.32	4.443	22.604	0.255	28.372	0.797	103.138	37.045	0	0	10.992	0	29.569
			772.365	28.407	1	0	7.78	0.709	0.317	4.4	22.615	0.252	28.425	0.796	103.104	37.037	0	0	10.979	0	29.676
			773.365	28.407	1	0	7.587	0.702	0.311	4.313	22.485	0.247	28.319	0.794	103.005	37.054	0	0	10.802	0	29.465
			774.365	28.407	1	0	7.532	0.698	0.308	4.275	22.512	0.244	28.368	0.794	103.037	37.023	0	0	10.788	0	29.526
			775.365	18.786	1	0	7.357	0.693	0.302	4.191	22.41	0.239	28.272	0.793	103.004	37.016	0	0	10.616	0	29.303
			776.365	21.816	1	0	7.187	0.688	0.296	4.108	22.323	0.234	28.195	0.792	102.97	37.009	0	0	10.449	0	29.12
			777.365	21.816	1	0	7.023	0.683	0.29	4.025	22.248	0.229	28.136	0.791	102.937	37.001	0	0	10.288	0	28.976
			778.365	19.317	1	0	6.943	0.682	0.288	3.996	22.151	0.227	28.025	0.79	102.819	37.037	0	0	10.188	0	28.783
			779.365	19.317	1	0	6.866	0.68	0.286	3.967	22.058	0.226	27.92	0.79	102.701	37.073	0	0	10.09	0	28.599
			780.365	17.574	1	0	6.789	0.679	0.284	3.938	21.969	0.224	27.819	0.79	102.584	37.109	0	0	9.994	0	28.424
			781.365	17.574	1	0	6.722	0.678	0.282	3.914	21.885	0.222	27.726	0.789	102.466	37.145	0	0	9.911	0	28.266
			782.365	17.574	1	0	6.656	0.677	0.28	3.889	21.803	0.221	27.636	0.789	102.349	37.181	0	0	9.83	0	28.115
			783.365	25.301	1	0	7.116	0.766	0.286	3.97	23.072	0.228	28.985	0.796	102.508	37.161	0	0	9.295	0	31.065
			784.365	25.301	1	0	7.138	0.768	0.287	3.98	23.096	0.228	29.008	0.796	102.44	37.177	0	0	9.299	0	31.136
			785.365	25.301	1	0	7.566	0.851	0.291	4.044	24.276	0.234	30.238	0.803	102.761	37.059	0	0	8.889	0	33.449
			786.366	25.301	1	0	8.379	1.018	0.302	4.2	26.184	0.247	32.079	0.816	103.404	36.824	0	0	8.231	0	36.435
			787.366	25.301	1	0	8.774	1.101	0.309	4.293	26.946	0.254	32.745	0.823	103.725	36.707	0	0	7.966	0	37.34
			788.365	16.135	1	0	8.774	1.101	0.309	4.293	26.946	0.254	32.745	0.823	103.725	36.707	0	0	7.966	0	37.34
			789.366	16.135	1	0	9.493	1.268	0.322	4.478	28.146	0.269	33.691	0.835	104.368	36.471	0	0	7.484	0	38.343
			790.366	16.135	1	0	9.872	1.363	0.333	4.629	28.403	0.28	33.774	0.841	104.622	36.414	0	0	7.244	0	38.202
			791.366	16.135	1	0	10.196	1.457	0.343	4.762	28.594	0.29	33.783	0.846	104.877	36.356	0	0	6.996	0	37.912
			792.366	16.135	1	0	10.497	1.552	0.352	4.895	28.711	0.3	33.718	0.852	105.131	36.299	0	0	6.765	0	37.472
			793.366	16.135	1	0	10.754	1.654	0.363	5.043	28.613	0.311	33.428	0.856	105.287	36.364	0	0	6.503	0	36.781
			794.366	16.135	1	0	10.991	1.755	0.374	5.191	28.467	0.321	33.095	0.86	105.443	36.428	0	0	6.262	0	35.98
			795.366	16.135	1	0	11.223	1.857	0.385	5.35	28.257	0.333	32.703	0.864	105.598	36.493	0	0	6.044	0	35.035
			796.366	16.135	1	0	11.439	1.959	0.397	5.509	28.017	0.344	32.288	0.868	105.754	36.558	0	0	5.84	0	34.01
			797.366	16.135	1	0	11.194	1.978	0.395	5.483	27.552	0.343	31.688	0.869	105.697	36.738	0	0	5.661	0	33.053
			798.366	38.936	1	0	11.014	1.987	0.39	5.42	27.429	0.341	31.429	0.873	105.81	36.776	0	0	5.542	0	32.554
			799.366	38.936	1	0	10.841	1.997	0.386	5.356	27.321	0.338	31.186	0.876	105.922	36.814	0	0	5.427	0	32.082
			800.366	38.936	1	0	10.674	2.007	0.381	5.293	27.228	0.335	30.96	0.879	106.035	36.853	0	0	5.318	0	31.637
			801.366	43.557	1	0	10.476	1.974	0.375	5.211	27.131	0.33	30.838	0.88	105.982	36.92	0	0	5.308	0	31.611
			802.366	43.557	1	0	10.325	1.983	0.371	5.149	27.064	0.327	30.641	0.883	106.091	36.957	0	0	5.206	0	31.221
			803.366	43.557	1	0	10.297	2.037	0.371	5.159	26.961	0.33	30.331	0.889	106.373	36.968	0	0	5.055	0	30.37
			804.366	43.557	1	0	10.12	2.002	0.366	5.081	26.892	0.325	30.247	0.889	106.309	37.031	0	0	5.054	0	30.422
			805.366	43.557	1	0	10.084	2	0.364	5.055	26.932	0.324	30.258	0.89	106.395	37.015	0	0	5.043	0	30.426
			806.366	43.557	1	0	10.048	1.997	0.362	5.029	26.974	0.323	30.269	0.891	106.481	36.999	0	0	5.031	0	30.432
			807.366	43.557	1	0	10.017	1.994	0.36	5.004	27.022	0.321	30.29	0.892	106.567	36.982	0	0	5.022	0	30.46
			808.366	43.557	1	0	9.986	1.992	0.359	4.979	27.072	0.32	30.312	0.893	106.653	36.966	0	0	5.014	0	30.489
			809.366	43.557	1	0	9.956	1.989	0.357	4.955	27.122	0.319	30.334	0.894	106.739	36.95	0	0	5.005	0	30.518
			810.366	43.557	1	0	10.078	1.995	0.364	5.056	26.906	0.33	29.713	0.906	106.683	36.985	0	0	5.052	0	29.167
			811.366	43.557	1	0	10.224	2	0.374	5.198	26.554	0.344	28.923	0.918	106.628	37.019	0	0	5.112	0	27.351
			812.366	13.408	1	0	10.373	2.005	0.384	5.339	26.23	0.358	28.203	0.93	106.572	37.054	0	0	5.172	0	25.613
			813.366	14.923	1	0	10.526	2.011	0.395	5.481	25.931	0.371	27.548	0.941	106.516	37.089	0	0	5.235	0	23.952
			814.366	14.923	1	0	10.428	1.926	0.395	5.487	25.627	0.376	26.963	0.95	106.145	37.198	0	0	5.413	0	22.925
			815.366	14.923	1	0	10.324	1.842	0.396	5.494	25.304	0.38	26.371	0.96	105.773	37.307	0	0	5.604	0	21.822
			816.366	14.923	1	0	10.095	1.751	0.388	5.386	25.201	0.371	26.334	0.957	105.609	37.263	0	0	5.764	0	22.002
			817.366	14.923	1	0	9.802	1.661	0.378	5.25	25.057	0.361	26.248	0.955	105.444	37.219	0	0	5.903	0	22.038
			818.366	14.923	1	0	9.476	1.57	0.367	5.103	24.867	0.35	26.11	0.952	105.279	37.175	0	0	6.036	0	21.915
			819.366	14.923	1	0	9.134	1.479	0.357	4.957	24.624	0.339	25.917	0.95	105.114	37.131	0	0	6.176	0	21.626
			820.366	11.741	1	0	8.776	1.388	0.346	4.81	24.317	0.328	25.66	0.948	104.95	37.087	0	0	6.322	0	21.143
			821.366	11.741	1	0	8.398	1.288	0.332	4.615	24.177	0.315	25.53	0.947	104.882	36.938	0	0	6.521	0	20.855
			822.366	11.969	1	0	7.995	1.187	0.318	4.419	23.945	0.301	25.304	0.946	104.815	36.79	0	0	6.734	0	20.27
			823.366	11.969	1	0	7.565	1.087	0.304	4.223	23.599	0.287	24.96	0.945	104.748	36.641	0	0	6.961	0	19.308
			824.366	11.969	1	0	7.062	0.986	0.289	4.012	23.06	0.273	24.395	0.945	104.68	36.493	0	0	7.161	0	17.625
			825.366	33.255	1	0	6.625	0.891	0.279	3.88	22.221	0.263	23.579	0.942	104.323	36.518	0	0	7.439	0	15.36
			826.366	40.072	1	0	6.152	0.795	0.27	3.749	21.187	0.254	22.556	0.939	103.965	36.544	0	0	7.74	0	12.208
			827.366	40.072	1	0	5.678	0.699	0.266	3.694	19.635	0.248	21.044	0.933	103.601	36.569	0	0	8.122	0	6.857
			828.366	40.072	1	0	5.824	0.684	0.275	3.819	19.447	0.255	20.991	0.926	103.443	36.483	0	0	8.52	0	6.526
			829.366	40.072	1	0	5.947	0.668	0.283	3.934	19.238	0.261	20.905	0.92	103.285	36.397	0	0	8.903	0	6.057
			830.366	40.072	1	0	6.102	0.661	0.293	4.067	19.071	0.267	20.952	0.91	103.042	36.397	0	0	9.236	0	6.281
			831.366	20.604	1	0	6.277	0.653	0.303	4.215	18.914	0.273	21.009	0.9	102.805	36.397	0	0	9.607	0	6.538
			832.366	20.604	1	0	6.371	0.643	0.307	4.264	18.946	0.276	21.044	0.9	102.752	36.313	0	0	9.909	0	6.546
			833.366	18.786	1	0	6.579	0.635	0.318	4.416	18.867	0.283	21.178	0.891	102.507	36.313	0	0	10.353	0	7.111
			834.366	18.786	1	0	6.761	0.623	0.325	4.514	18.932	0.287	21.429	0.883	102.411	36.196	0	0	10.859	0	7.903
			835.366	18.786	1	0	6.961	0.61	0.332	4.611	19.042	0.291	21.728	0.876	102.315	36.078	0	0	11.417	0	8.852
			836.366	10.454	1	0	7.19	0.609	0.341	4.731	19.168	0.297	22.007	0.871	102.243	36.016	0	0	11.799	0	9.768
			837.366	10.454	1	0	7.434	0.609	0.349	4.851	19.329	0.302	22.323	0.866	102.171	35.954	0	0	12.207	0	10.793
			838.366	10.454	1	0	7.688	0.61	0.357	4.964	19.533	0.308	22.676	0.861	102.061	35.927	0	0	12.611	0	11.986
			839.366	7.878	1	0	7.96	0.61	0.366	5.078	19.772	0.313	23.067	0.857	101.951	35.901	0	0	13.043	0	13.272
			840.366	21.286	1	0	8.245	0.611	0.374	5.188	20.049	0.319	23.499	0.853	101.84	35.874	0	0	13.496	0	14.644
			841.366	21.286	1	0	8.171	0.603	0.372	5.168	19.923	0.312	23.781	0.838	101.876	35.795	0	0	13.545	0	15.416
			842.366	34.391	1	0	8.05	0.596	0.368	5.106	19.84	0.301	24.203	0.82	101.912	35.716	0	0	13.515	0	16.595
			843.366	34.391	1	0	7.925	0.589	0.363	5.041	19.757	0.291	24.655	0.801	101.96	35.63	0	0	13.466	0	17.803
			844.366	34.391	1	0	7.8	0.582	0.358	4.976	19.675	0.28	25.144	0.782	102.008	35.543	0	0	13.414	0	19.07
			845.366	37.497	1	0	7.676	0.574	0.354	4.911	19.592	0.27	25.676	0.763	102.056	35.457	0	0	13.362	0	20.397
			846.366	39.845	1	0	7.552	0.567	0.349	4.845	19.511	0.259	26.254	0.743	102.104	35.371	0	0	13.311	0	21.786
			847.367	39.845	1	0	7.769	0.567	0.357	4.953	19.634	0.264	26.507	0.741	101.773	35.515	0	0	13.713	0	22.682
			848.367	30.831	1	0	7.877	0.57	0.359	4.993	19.761	0.266	26.688	0.74	101.543	35.649	0	0	13.811	0	23.364
			849.367	30.831	1	0	7.957	0.574	0.362	5.021	19.863	0.268	26.836	0.74	101.313	35.783	0	0	13.859	0	23.956
			850.367	31.361	1	0	8.037	0.578	0.364	5.049	19.965	0.269	26.985	0.74	101.082	35.918	0	0	13.908	0	24.541
			851.367	31.361	1	0	8.129	0.592	0.369	5.128	19.932	0.273	26.942	0.74	100.751	36.16	0	0	13.738	0	24.836
			852.367	30.603	1	0	8.334	0.602	0.379	5.265	19.941	0.28	26.964	0.74	100.466	36.347	0	0	13.834	0	25.196
			853.367	30.603	1	0	8.557	0.613	0.39	5.414	19.945	0.288	26.979	0.739	100.181	36.534	0	0	13.957	0	25.535
			854.367	29.922	1	0	8.893	0.624	0.402	5.58	20.15	0.297	27.262	0.739	99.895	36.721	0	0	14.257	0	26.513
			855.367	29.922	1	0	9.006	0.63	0.408	5.663	20.124	0.301	27.272	0.738	99.91	36.728	0	0	14.306	0	26.551
			856.367	29.922	1	0	9.221	0.645	0.419	5.817	20.105	0.309	27.255	0.738	99.948	36.767	0	0	14.293	0	26.576
			857.367	29.543	1	0	9.32	0.661	0.424	5.891	20.109	0.312	27.298	0.737	99.994	36.805	0	0	14.103	0	26.741
			858.367	29.391	1	0	9.351	0.676	0.426	5.916	20.136	0.313	27.378	0.735	100.039	36.843	0	0	13.824	0	26.991
			859.367	29.391	1	0	9.218	0.67	0.413	5.739	20.444	0.304	27.836	0.734	101.006	36.253	0	0	13.753	0	27.135
			860.367	29.391	1	0	9.101	0.656	0.399	5.544	20.851	0.294	28.332	0.736	102.061	35.575	0	0	13.882	0	27.192
			861.367	29.391	1	0	8.962	0.641	0.384	5.334	21.295	0.283	28.872	0.738	103.109	34.896	0	0	13.984	0	27.307
			862.367	29.391	1	0	8.879	0.63	0.374	5.195	21.628	0.276	29.275	0.739	103.928	34.369	0	0	14.097	0	27.332
			863.367	25.301	1	0	8.741	0.616	0.359	4.992	22.107	0.266	29.853	0.741	104.943	33.712	0	0	14.199	0	27.488
			864.367	23.407	1	0	8.654	0.607	0.349	4.842	22.53	0.259	30.336	0.743	105.813	33.169	0	0	14.267	0	27.595
			865.367	23.407	1	0	8.566	0.598	0.338	4.693	22.977	0.252	30.843	0.745	106.683	32.626	0	0	14.336	0	27.722
			866.367	23.407	1	0	8.473	0.589	0.327	4.54	23.455	0.244	31.38	0.747	107.554	32.083	0	0	14.398	0	27.879
			867.367	32.8	1	0	8.038	0.579	0.314	4.366	23.097	0.236	30.828	0.749	108.424	31.54	0	0	13.871	0	25.798
			868.367	34.921	1	0	7.632	0.57	0.302	4.198	22.769	0.227	30.323	0.751	109.331	30.962	0	0	13.401	0	23.661
			869.367	34.921	1	0	7.252	0.56	0.29	4.029	22.499	0.218	29.893	0.753	110.239	30.384	0	0	12.961	0	21.599
			870.367	34.921	1	0	6.901	0.55	0.278	3.864	22.278	0.21	29.526	0.755	111.146	29.806	0	0	12.556	0	19.6
			871.367	46.511	1	0	6.571	0.54	0.266	3.699	22.112	0.201	29.227	0.757	112.054	29.228	0	0	12.177	0	17.691
			872.367	46.511	1	0	6.26	0.53	0.254	3.534	22.001	0.193	28.996	0.759	112.961	28.65	0	0	11.819	0	15.884
			873.367	38.406	1	0	5.968	0.519	0.243	3.371	21.934	0.185	28.82	0.761	113.857	28.079	0	0	11.496	0	14.175
			874.367	5.53	1	0	5.693	0.509	0.231	3.21	21.921	0.176	28.705	0.764	114.753	27.508	0	0	11.193	0	12.571
			875.367	5.53	1	0	6.137	0.586	0.233	3.238	23.805	0.181	30.681	0.776	115.036	27.524	0	0	10.467	0	17.41
			876.367	5.53	1	0	6.526	0.664	0.235	3.267	25.405	0.185	32.246	0.788	115.32	27.541	0	0	9.83	0	20.851
			877.367	5.53	1	0	7.078	0.742	0.246	3.415	26.612	0.198	33.098	0.804	115.603	27.557	0	0	9.545	0	22.532
			878.367	5.53	1	0	7.599	0.819	0.257	3.564	27.593	0.21	33.698	0.819	115.886	27.573	0	0	9.277	0	23.602
			879.367	5.53	1	0	7.682	0.821	0.258	3.581	27.766	0.214	33.526	0.828	116.178	27.524	0	0	9.352	0	23.13
			880.367	5.53	1	0	7.785	0.824	0.26	3.609	27.924	0.218	33.352	0.837	116.471	27.476	0	0	9.451	0	22.649
			881.367	5.53	1	0	7.906	0.826	0.263	3.654	28.013	0.223	33.089	0.847	116.763	27.427	0	0	9.572	0	21.97
			882.367	2.045	1	0	8.154	0.835	0.279	3.879	27.235	0.243	31.352	0.869	117.063	27.355	0	0	9.768	0	17.817
			883.367	2.045	1	0	8.359	0.847	0.3	4.166	26.025	0.268	29.081	0.895	117.318	27.336	0	0	9.872	0	11.814
			884.367	2.045	1	0	8.433	0.845	0.31	4.311	25.368	0.281	28.066	0.904	117.627	27.239	0	0	9.979	0	8.612
			885.367	2.045	1	0	8.508	0.843	0.321	4.456	24.759	0.293	27.141	0.912	117.935	27.141	0	0	10.088	0	5.459
			886.367	2.045	1	0	8.575	0.842	0.329	4.573	24.313	0.302	26.508	0.917	118.251	27.062	0	0	10.181	0	3.141
			887.367	2.045	1	0	8.551	0.831	0.329	4.565	24.263	0.304	26.252	0.924	118.543	26.953	0	0	10.285	0	2.015
			888.367	2.045	1	0	8.592	0.829	0.333	4.621	24.081	0.31	25.85	0.932	118.845	26.865	0	0	10.369	0	0.35
			889.367	2.045	1	0	8.678	0.826	0.34	4.725	23.781	0.319	25.384	0.937	119.147	26.777	0	0	10.507	0	-1.606
			890.367	34.239	1	0	8.866	0.844	0.358	4.968	23.143	0.334	24.772	0.934	118.557	27.297	0	0	10.5	0	-2.48
			891.367	34.239	1	0	9.053	0.863	0.375	5.211	22.564	0.35	24.213	0.932	117.968	27.817	0	0	10.492	0	-3.231
			892.367	54.465	1	0	9.239	0.881	0.393	5.453	22.036	0.365	23.7	0.93	117.378	28.337	0	0	10.485	0	-3.873
			893.367	54.465	1	0	9.426	0.9	0.41	5.696	21.552	0.381	23.229	0.928	116.789	28.857	0	0	10.478	0	-4.413
			894.367	28.179	1	0	9.497	0.92	0.421	5.852	21.166	0.391	22.814	0.928	116.398	29.2	0	0	10.328	0	-5.314
			895.367	28.179	1	0	9.668	0.947	0.435	6.042	20.909	0.403	22.553	0.927	115.597	29.848	0	0	10.209	0	-4.737
			896.367	31.058	1	0	9.853	0.974	0.45	6.247	20.648	0.417	22.285	0.927	114.796	30.495	0	0	10.112	0	-4.23
			897.367	61.51	1	0	10.132	1.006	0.466	6.474	20.527	0.431	22.178	0.926	113.688	31.363	0	0	10.076	0	-2.469
			898.367	81.205	1	0	10.616	1.032	0.482	6.693	20.836	0.446	22.523	0.925	112.913	31.99	0	0	10.286	0	0.525
			899.367	59.465	1	0	11.047	1.057	0.497	6.903	21.048	0.46	22.752	0.925	112.393	32.437	0	0	10.456	0	2.484
			900.367	59.465	1	0	11.587	1.084	0.513	7.129	21.408	0.475	23.152	0.925	111.592	33.085	0	0	10.69	0	5.525
			901.367	54.617	1	0	11.898	1.088	0.516	7.167	21.871	0.479	23.57	0.928	110.875	33.411	0	0	10.94	0	7.866
			902.367	45.223	1	0	12.224	1.091	0.519	7.204	22.357	0.483	24.011	0.931	110.158	33.737	0	0	11.203	0	10.192
			903.367	55.98	1	0	12.961	1.111	0.547	7.598	22.497	0.51	24.121	0.933	109.004	34.354	0	0	11.669	0	11.858
			904.367	55.98	1	0	13.761	1.13	0.575	7.992	22.73	0.537	24.334	0.934	107.851	34.97	0	0	12.176	0	13.822
			905.367	46.587	1	0	14.471	1.15	0.592	8.218	23.267	0.553	24.888	0.935	106.966	35.587	0	0	12.586	0	16.807
			906.367	46.587	1	0	14.807	1.078	0.594	8.246	23.644	0.556	25.263	0.936	106.714	35.596	0	0	13.732	0	18.256
			907.367	46.587	1	0	14.956	0.989	0.585	8.131	24.098	0.548	25.745	0.936	107.026	35.2	0	0	15.125	0	19.231
			908.367	46.587	1	0	14.432	0.899	0.57	7.913	23.755	0.533	25.369	0.936	107.337	34.805	0	0	16.048	0	17.648
			909.368	36.588	1	0	13.735	0.794	0.55	7.637	23.219	0.515	24.807	0.936	108.016	34.018	0	0	17.296	0	14.692
			910.368	39.012	1	0	13.627	0.778	0.546	7.579	23.176	0.51	24.779	0.935	108.383	33.627	0	0	17.506	0	13.851
			911.368	39.012	1	0	13.646	0.79	0.551	7.646	23.03	0.513	24.731	0.931	108.196	33.678	0	0	17.271	0	13.759
			912.367	39.012	1	0	13.646	0.79	0.551	7.646	23.03	0.513	24.731	0.931	108.196	33.678	0	0	17.271	0	13.759
			913.367	39.012	1	0	13.388	0.795	0.543	7.535	22.938	0.5	24.88	0.922	108.002	33.752	0	0	16.841	0	14.37
			914.368	39.012	1	0	12.963	0.819	0.519	7.205	23.279	0.471	25.662	0.907	107.558	33.982	0	0	15.836	0	17.152
			915.368	8.181	1	0	12.863	0.837	0.512	7.106	23.459	0.462	25.953	0.904	107.309	34.138	0	0	15.361	0	18.254
			916.368	8.181	1	0	12.797	0.856	0.507	7.037	23.603	0.457	26.151	0.903	107.052	34.275	0	0	14.953	0	19.034
			917.368	66.509	1	0	12.777	0.874	0.506	7.026	23.639	0.456	26.24	0.901	106.795	34.411	0	0	14.615	0	19.496
			918.368	66.509	1	0	12.288	0.867	0.491	6.814	23.427	0.441	26.046	0.899	106.368	34.565	0	0	14.17	0	19.261
			919.368	38.936	1	0	11.797	0.86	0.475	6.597	23.221	0.427	25.86	0.898	105.942	34.718	0	0	13.715	0	19.043
			920.368	38.936	1	0	11.384	0.853	0.463	6.437	22.953	0.415	25.609	0.896	105.515	34.872	0	0	13.345	0	18.63
			921.368	15.453	1	0	10.993	0.846	0.452	6.276	22.716	0.404	25.395	0.895	105.088	35.025	0	0	12.993	0	18.317
			922.368	18.711	1	0	10.773	0.836	0.442	6.139	22.742	0.394	25.502	0.892	104.702	35.126	0	0	12.88	0	18.851
			923.368	18.711	1	0	10.577	0.827	0.433	6.011	22.785	0.385	25.639	0.889	104.316	35.227	0	0	12.794	0	19.464
			924.368	18.711	1	0	10.504	0.819	0.43	5.968	22.773	0.381	25.712	0.886	104.133	35.307	0	0	12.829	0	19.844
			925.368	18.711	1	0	10.566	0.812	0.44	6.111	22.358	0.386	25.501	0.877	103.979	35.297	0	0	13.012	0	19.238
			926.368	42.118	1	0	10.616	0.805	0.451	6.258	21.923	0.391	25.264	0.868	103.826	35.288	0	0	13.184	0	18.546
			927.368	43.33	1	0	10.557	0.788	0.459	6.38	21.349	0.394	24.906	0.857	103.646	35.188	0	0	13.403	0	17.332
			928.368	43.33	1	0	10.61	0.781	0.47	6.532	20.944	0.399	24.676	0.849	103.488	35.179	0	0	13.591	0	16.631
			929.368	43.33	1	0	10.59	0.774	0.469	6.513	20.948	0.396	24.78	0.845	103.399	35.225	0	0	13.684	0	17.059
			930.368	43.33	1	0	10.435	0.756	0.465	6.461	20.771	0.391	24.731	0.84	103.278	35.181	0	0	13.802	0	16.87
			931.368	43.33	1	0	10.651	0.755	0.475	6.596	20.763	0.396	24.912	0.833	103.355	35.232	0	0	14.098	0	17.52
			932.368	43.33	1	0	10.918	0.755	0.489	6.794	20.662	0.404	24.996	0.827	103.432	35.283	0	0	14.465	0	17.87
			933.368	21.362	1	0	11.334	0.78	0.558	7.757	18.837	0.452	23.279	0.809	103.596	35.32	0	0	14.523	0	12.346
			934.368	20.377	1	0	11.736	0.806	0.618	8.588	17.66	0.492	22.184	0.796	103.761	35.358	0	0	14.561	0	8.348
			935.368	20.377	1	0	11.677	0.792	0.611	8.485	17.762	0.484	22.436	0.792	104.258	35.023	0	0	14.738	0	8.644
			936.368	20.377	1	0	11.628	0.779	0.604	8.39	17.866	0.475	22.697	0.787	104.755	34.689	0	0	14.935	0	8.953
			937.368	24.089	1	0	11.826	0.783	0.61	8.466	18.013	0.479	22.906	0.786	104.62	34.847	0	0	15.104	0	10.038
			938.368	25.604	1	0	11.934	0.787	0.612	8.503	18.107	0.481	23.059	0.785	104.485	35.005	0	0	15.158	0	10.902
			939.368	25.604	1	0	12.044	0.792	0.615	8.54	18.202	0.482	23.213	0.784	104.351	35.163	0	0	15.213	0	11.755
			940.368	60.677	1	0	12.129	0.794	0.615	8.545	18.324	0.482	23.398	0.783	104.242	35.323	0	0	15.276	0	12.714
			941.368	63.858	1	0	12.203	0.796	0.615	8.545	18.439	0.481	23.577	0.782	104.133	35.483	0	0	15.325	0	13.636
			942.368	63.858	1	0	12.094	0.772	0.605	8.406	18.532	0.473	23.714	0.781	104.56	35.216	0	0	15.665	0	13.642
			943.368	63.858	1	0	12.038	0.753	0.599	8.32	18.6	0.468	23.805	0.781	104.901	35.026	0	0	15.997	0	13.625
			944.368	32.497	1	0	11.986	0.733	0.593	8.237	18.666	0.463	23.891	0.781	105.242	34.835	0	0	16.352	0	13.59
			945.368	30.225	1	0	11.932	0.713	0.587	8.155	18.727	0.459	23.971	0.781	105.583	34.645	0	0	16.724	0	13.534
			946.368	31.058	1	0	11.876	0.694	0.581	8.073	18.784	0.454	24.046	0.781	105.924	34.455	0	0	17.113	0	13.454
			947.368	41.663	1	0	11.588	0.672	0.57	7.914	18.643	0.445	23.883	0.781	106.228	34.292	0	0	17.237	0	12.657
			948.368	229.223	1	0	11.304	0.651	0.559	7.757	18.498	0.436	23.715	0.78	106.532	34.13	0	0	17.377	0	11.829
			949.368	207.103	1	0	11.66	0.65	0.568	7.885	18.77	0.443	24.071	0.78	106.836	33.958	0	0	17.931	0	12.659
			950.368	21.513	1	0	12.355	0.672	0.584	8.114	19.386	0.459	24.695	0.785	107.243	33.902	0	0	18.377	0	14.479
			951.368	22.801	1	0	13.311	0.699	0.612	8.499	20.011	0.483	25.368	0.789	107.494	33.874	0	0	19.036	0	16.407
			952.368	28.407	1	0	14.338	0.726	0.64	8.883	20.689	0.507	26.112	0.792	107.744	33.846	0	0	19.743	0	18.445
			953.368	24.922	1	0	15.091	0.756	0.666	9.246	20.991	0.53	26.375	0.796	107.955	33.87	0	0	19.969	0	19.156
			954.368	24.922	1	0	15.343	0.785	0.675	9.372	21.117	0.538	26.464	0.798	108.143	33.893	0	0	19.539	0	19.374
			955.368	19.544	1	0	15.684	0.792	0.686	9.528	21.247	0.548	26.612	0.798	108.46	33.766	0	0	19.8	0	19.52
			956.368	18.711	1	0	14.429	0.751	0.64	8.894	20.852	0.513	26.038	0.801	110.211	32.528	0	0	19.219	0	15.515
			957.368	18.711	1	0	14.315	0.745	0.634	8.8	20.895	0.509	26.019	0.803	110.561	32.356	0	0	19.204	0	15.113
			958.368	28.71	1	0	13.726	0.706	0.59	8.198	21.409	0.476	26.548	0.806	112.291	31.163	0	0	19.455	0	14.251
			959.368	29.391	1	0	13.367	0.683	0.565	7.849	21.713	0.458	26.819	0.81	113.331	30.481	0	0	19.574	0	13.613
			960.368	29.391	1	0	13.503	0.687	0.57	7.913	21.769	0.462	26.826	0.811	113.751	30.276	0	0	19.665	0	13.16
			961.368	29.391	1	0	13.457	0.675	0.559	7.758	22.091	0.455	27.146	0.814	114.792	29.607	0	0	19.946	0	12.607
			962.368	16.514	1	0	12.95	0.678	0.549	7.628	21.631	0.448	26.528	0.815	114.778	29.715	0	0	19.095	0	11.004
			963.368	16.817	1	0	12.421	0.682	0.535	7.434	21.3	0.438	26.051	0.818	114.763	29.823	0	0	18.22	0	9.771
			964.369	16.817	1	0	10.135	0.603	0.352	4.889	26.118	0.298	30.861	0.846	115.425	29.487	0	0	16.82	0	21.984
			965.368	85.371	1	0	10.135	0.603	0.352	4.889	26.118	0.298	30.861	0.846	115.425	29.487	0	0	16.82	0	21.984
			966.368	85.371	1	0	9.82	0.604	0.347	4.818	25.682	0.294	30.305	0.847	115.145	29.703	0	0	16.269	0	21.163
			967.368	85.371	1	0	9.568	0.605	0.343	4.766	25.301	0.291	29.839	0.848	114.766	29.991	0	0	15.824	0	20.661
			968.368	85.371	1	0	9.33	0.605	0.337	4.68	25.127	0.286	29.635	0.848	114.476	30.175	0	0	15.419	0	20.551
			969.368	46.966	1	0	9.153	0.605	0.333	4.621	24.966	0.282	29.451	0.848	114.185	30.36	0	0	15.116	0	20.484
			970.369	2.727	1	0	8.913	0.607	0.329	4.568	24.6	0.278	29.106	0.845	113.454	30.748	0	0	14.675	0	20.429
			971.368	2.727	1	0	8.913	0.607	0.329	4.568	24.6	0.278	29.106	0.845	113.454	30.748	0	0	14.675	0	20.429
			972.369	5	1	0	8.816	0.61	0.331	4.602	24.166	0.278	28.754	0.84	112.571	31.156	0	0	14.443	0	20.372
			973.368	5	1	0	8.816	0.61	0.331	4.602	24.166	0.278	28.754	0.84	112.571	31.156	0	0	14.443	0	20.372
			974.368	5	1	0	8.7	0.607	0.328	4.557	24.069	0.275	28.725	0.838	112.219	31.281	0	0	14.333	0	20.552
			975.369	5	1	0	8.466	0.6	0.321	4.46	23.903	0.267	28.713	0.832	111.514	31.53	0	0	14.103	0	21.011
			976.369	9.848	1	0	8.351	0.597	0.318	4.411	23.826	0.264	28.716	0.83	111.161	31.655	0	0	13.99	0	21.261
			977.369	9.848	1	0	8.32	0.608	0.321	4.453	23.559	0.265	28.501	0.827	110.708	31.856	0	0	13.681	0	21.112
			978.369	9.923	1	0	8.285	0.619	0.323	4.493	23.295	0.266	28.288	0.824	110.255	32.058	0	0	13.376	0	20.961
			979.369	9.923	1	0	8.194	0.626	0.323	4.481	23.126	0.265	28.156	0.821	109.862	32.286	0	0	13.083	0	21.06
			980.369	9.923	1	0	7.718	0.609	0.298	4.144	23.487	0.243	28.843	0.814	109.564	32.283	0	0	12.68	0	22.732
			981.369	14.317	1	0	7.229	0.587	0.271	3.76	24.157	0.218	29.937	0.807	109.326	32.307	0	0	12.323	0	25.258
			982.369	14.317	1	0	6.674	0.547	0.237	3.285	25.327	0.189	31.702	0.799	109.485	32.008	0	0	12.212	0	28.321
			983.369	15.226	1	0	6.129	0.506	0.202	2.811	26.94	0.159	34.18	0.788	109.643	31.708	0	0	12.102	0	32.161
			984.369	15.226	1	0	5.701	0.466	0.185	2.571	27.1	0.144	34.746	0.78	109.825	31.408	0	0	12.224	0	32.421
			985.369	20.68	1	0	5.633	0.461	0.182	2.534	27.128	0.142	34.826	0.779	109.829	31.344	0	0	12.228	0	32.417
			986.369	21.438	1	0	5.742	0.472	0.189	2.632	26.703	0.147	34.4	0.776	108.405	32.267	0	0	12.171	0	33.187
			987.369	21.438	1	0	5.733	0.47	0.189	2.629	26.677	0.146	34.479	0.774	108.209	32.312	0	0	12.194	0	33.369
			988.369	21.438	1	0	5.745	0.486	0.197	2.741	25.755	0.152	33.537	0.768	106.429	33.408	0	0	11.822	0	33.532
			989.369	21.438	1	0	5.749	0.493	0.201	2.797	25.306	0.154	33.118	0.764	105.441	33.979	0	0	11.659	0	33.692
			990.369	21.438	1	0	5.742	0.491	0.201	2.79	25.326	0.153	33.228	0.762	105.34	33.969	0	0	11.7	0	33.848
			991.369	21.438	1	0	5.829	0.503	0.211	2.933	24.529	0.16	32.384	0.757	104.211	34.65	0	0	11.583	0	33.45
			992.369	23.331	1	0	5.961	0.507	0.221	3.076	23.938	0.167	31.791	0.753	103.826	34.794	0	0	11.768	0	32.637
			993.369	23.331	1	0	6.097	0.51	0.232	3.219	23.417	0.174	31.267	0.749	103.441	34.938	0	0	11.958	0	31.916
			994.369	22.498	1	0	6.242	0.512	0.246	3.413	22.625	0.183	30.421	0.744	103.056	35.091	0	0	12.198	0	30.56
			995.369	22.498	1	0	6.376	0.514	0.257	3.574	22.074	0.19	29.848	0.74	102.67	35.244	0	0	12.414	0	29.671
			996.369	22.498	1	0	6.514	0.515	0.269	3.736	21.586	0.198	29.341	0.736	102.285	35.397	0	0	12.637	0	28.88
			997.369	7.727	1	0	6.644	0.519	0.278	3.854	21.358	0.203	29.133	0.733	102.032	35.443	0	0	12.794	0	28.532
			998.369	7.727	1	0	6.776	0.523	0.286	3.973	21.154	0.209	28.951	0.731	101.779	35.49	0	0	12.954	0	28.231
			999.369	7.727	1	0	6.887	0.527	0.293	4.075	20.978	0.214	28.804	0.728	101.526	35.536	0	0	13.07	0	28.002
			1000.37	7.727	1	0	6.999	0.531	0.301	4.177	20.818	0.218	28.673	0.726	101.273	35.583	0	0	13.189	0	27.801
			1001.37	7.727	1	0	7.068	0.536	0.306	4.247	20.698	0.222	28.567	0.725	101.141	35.608	0	0	13.199	0	27.624
			1002.37	13.938	1	0	7.141	0.543	0.311	4.315	20.615	0.225	28.489	0.724	101.027	35.652	0	0	13.153	0	27.539
			1003.37	13.938	1	0	7.228	0.55	0.317	4.398	20.505	0.229	28.373	0.723	100.913	35.696	0	0	13.134	0	27.369
			1004.37	14.09	1	0	7.315	0.558	0.323	4.481	20.399	0.233	28.26	0.722	100.8	35.741	0	0	13.115	0	27.202
			1005.37	14.09	1	0	7.354	0.56	0.326	4.523	20.324	0.235	28.193	0.721	100.746	35.729	0	0	13.13	0	27.038
			1006.37	29.24	1	0	7.393	0.562	0.329	4.566	20.25	0.237	28.127	0.72	100.693	35.717	0	0	13.145	0	26.876
			1007.37	34.012	1	0	7.432	0.565	0.332	4.608	20.178	0.239	28.062	0.719	100.639	35.706	0	0	13.16	0	26.716
			1008.37	34.012	1	0	7.507	0.555	0.334	4.64	20.205	0.24	28.132	0.718	100.721	35.592	0	0	13.523	0	26.679
			1009.37	42.648	1	0	7.612	0.549	0.338	4.69	20.24	0.242	28.2	0.718	100.8	35.502	0	0	13.861	0	26.68
			1010.37	37.27	1	0	7.736	0.543	0.342	4.744	20.312	0.245	28.315	0.717	100.879	35.411	0	0	14.243	0	26.783
			1011.37	37.27	1	0	7.867	0.537	0.345	4.798	20.398	0.248	28.451	0.717	100.957	35.32	0	0	14.646	0	26.929
			1012.37	34.315	1	0	8.006	0.531	0.349	4.852	20.501	0.25	28.609	0.717	101.036	35.23	0	0	15.073	0	27.121
			1013.37	34.315	1	0	8.226	0.542	0.359	4.99	20.531	0.258	28.635	0.717	100.716	35.464	0	0	15.186	0	27.566
			1014.37	32.497	1	0	8.448	0.552	0.369	5.126	20.568	0.265	28.673	0.717	100.396	35.699	0	0	15.296	0	28.031
			1015.37	32.497	1	0	8.675	0.563	0.379	5.262	20.619	0.272	28.727	0.718	100.075	35.933	0	0	15.412	0	28.524
			1016.37	32.497	1	0	8.906	0.573	0.389	5.398	20.675	0.279	28.79	0.718	99.755	36.168	0	0	15.53	0	29.032
			1017.37	32.952	1	0	9.032	0.578	0.393	5.454	20.772	0.282	28.918	0.718	99.574	36.288	0	0	15.631	0	29.491
			1018.37	35.451	1	0	9.077	0.578	0.394	5.473	20.803	0.283	28.939	0.719	99.639	36.272	0	0	15.704	0	29.512
			1019.37	35.451	1	0	9.103	0.578	0.395	5.486	20.815	0.284	28.932	0.719	99.704	36.256	0	0	15.747	0	29.473
			1020.37	28.634	1	0	9.126	0.578	0.396	5.498	20.821	0.285	28.918	0.72	99.769	36.24	0	0	15.782	0	29.421
			1021.37	28.634	1	0	9.243	0.583	0.401	5.572	20.829	0.289	28.906	0.721	99.667	36.337	0	0	15.841	0	29.551
			1022.37	28.634	1	0	9.262	0.583	0.401	5.573	20.869	0.289	28.937	0.721	99.737	36.307	0	0	15.882	0	29.569
			1023.37	28.634	1	0	9.237	0.583	0.399	5.545	20.912	0.288	28.972	0.722	99.806	36.277	0	0	15.846	0	29.597
			1024.37	31.891	1	0	9.211	0.583	0.397	5.518	20.957	0.287	29.007	0.722	99.876	36.247	0	0	15.81	0	29.626
			1025.37	31.588	1	0	9.231	0.587	0.397	5.519	21.014	0.288	29.023	0.724	99.876	36.263	0	0	15.723	0	29.691
			1026.37	31.588	1	0	9.272	0.592	0.399	5.543	21.032	0.29	28.995	0.725	99.876	36.279	0	0	15.676	0	29.666
			1027.37	31.588	1	0	9.314	0.596	0.401	5.568	21.049	0.291	28.967	0.727	99.876	36.295	0	0	15.628	0	29.638
			1028.37	31.058	1	0	9.383	0.599	0.404	5.612	21.05	0.295	28.864	0.729	99.955	36.288	0	0	15.665	0	29.415
			1029.37	30.755	1	0	9.452	0.602	0.407	5.656	21.051	0.298	28.764	0.732	100.034	36.281	0	0	15.702	0	29.197
			1030.37	30.755	1	0	9.513	0.605	0.41	5.689	21.074	0.301	28.704	0.734	100.113	36.274	0	0	15.725	0	29.061
			1031.37	30.755	1	0	9.574	0.608	0.412	5.722	21.098	0.303	28.645	0.737	100.192	36.267	0	0	15.748	0	28.928
			1032.37	17.12	1	0	9.768	0.621	0.422	5.86	21.064	0.312	28.503	0.739	100.24	36.319	0	0	15.727	0	28.714
			1033.37	17.12	1	0	10.001	0.632	0.435	6.042	20.95	0.322	28.268	0.741	100.27	36.351	0	0	15.832	0	28.253
			1034.37	16.135	1	0	10.21	0.642	0.447	6.209	20.847	0.332	28.051	0.743	100.301	36.383	0	0	15.899	0	27.824
			1035.37	16.135	1	0	10.271	0.645	0.45	6.248	20.849	0.335	27.963	0.746	100.403	36.395	0	0	15.926	0	27.643
			1036.37	26.589	1	0	10.381	0.653	0.456	6.328	20.832	0.341	27.855	0.748	100.445	36.462	0	0	15.904	0	27.505
			1037.37	29.391	1	0	10.485	0.661	0.461	6.402	20.817	0.346	27.755	0.75	100.486	36.53	0	0	15.873	0	27.381
			1038.37	29.391	1	0	10.588	0.668	0.466	6.477	20.802	0.351	27.657	0.752	100.528	36.597	0	0	15.842	0	27.259
			1039.37	29.391	1	0	10.691	0.676	0.472	6.552	20.787	0.356	27.56	0.754	100.57	36.664	0	0	15.812	0	27.138
			1040.37	42.799	1	0	10.574	0.672	0.467	6.483	20.763	0.353	27.473	0.756	100.749	36.618	0	0	15.737	0	26.861
			1041.37	41.436	1	0	10.461	0.668	0.462	6.417	20.743	0.35	27.389	0.757	100.927	36.571	0	0	15.668	0	26.59
			1042.37	41.436	1	0	10.299	0.663	0.456	6.336	20.67	0.346	27.239	0.759	101.106	36.525	0	0	15.526	0	26.159
			1043.37	41.739	1	0	10.141	0.659	0.45	6.256	20.6	0.342	27.095	0.76	101.285	36.479	0	0	15.386	0	25.736
			1044.37	41.739	1	0	9.991	0.656	0.445	6.179	20.539	0.339	26.96	0.762	101.48	36.421	0	0	15.235	0	25.315
			1045.37	38.103	1	0	9.847	0.652	0.439	6.104	20.483	0.335	26.832	0.763	101.675	36.363	0	0	15.091	0	24.906
			1046.37	38.103	1	0	9.706	0.649	0.434	6.029	20.431	0.332	26.709	0.765	101.87	36.305	0	0	14.951	0	24.506
			1047.37	55.829	1	0	9.567	0.646	0.429	5.953	20.384	0.329	26.591	0.767	102.065	36.247	0	0	14.813	0	24.115
			1048.37	63.707	1	0	9.533	0.649	0.429	5.959	20.301	0.329	26.442	0.768	102.12	36.302	0	0	14.695	0	23.827
			1049.37	63.707	1	0	9.243	0.653	0.426	5.923	19.816	0.328	25.782	0.769	102.002	36.474	0	0	14.156	0	22.384
			1050.37	42.042	1	0	9.033	0.657	0.425	5.898	19.457	0.327	25.289	0.769	101.884	36.646	0	0	13.744	0	21.329
			1051.37	42.042	1	0	8.834	0.661	0.423	5.874	19.121	0.326	24.826	0.77	101.765	36.818	0	0	13.355	0	20.312
			1052.37	41.284	1	0	8.569	0.661	0.417	5.787	18.823	0.321	24.398	0.771	101.814	36.876	0	0	12.972	0	19.166
			1053.37	41.284	1	0	8.593	0.662	0.419	5.826	18.753	0.324	24.296	0.772	101.823	36.924	0	0	12.975	0	18.944
			1054.37	41.284	1	0	8.611	0.664	0.422	5.86	18.689	0.326	24.201	0.772	101.832	36.973	0	0	12.971	0	18.742
			1055.37	20.301	1	0	8.629	0.666	0.424	5.893	18.626	0.328	24.107	0.773	101.842	37.022	0	0	12.966	0	18.542
			1056.37	20.301	1	0	8.649	0.669	0.425	5.897	18.667	0.328	24.133	0.773	101.93	37.029	0	0	12.938	0	18.626
			1057.37	18.029	1	0	8.677	0.671	0.425	5.908	18.697	0.329	24.145	0.774	102.018	37.036	0	0	12.922	0	18.671
			1058.37	18.029	1	0	8.708	0.674	0.426	5.923	18.722	0.331	24.149	0.775	102.106	37.043	0	0	12.911	0	18.69
			1059.37	18.029	1	0	8.706	0.677	0.427	5.937	18.68	0.331	24.122	0.774	102.078	37.11	0	0	12.862	0	18.724
			1060.37	18.029	1	0	8.671	0.677	0.426	5.912	18.683	0.329	24.14	0.774	102.109	37.14	0	0	12.815	0	18.832
			1061.37	18.029	1	0	8.654	0.676	0.425	5.909	18.659	0.329	24.122	0.774	102.139	37.17	0	0	12.795	0	18.83
			1062.37	18.029	1	0	8.635	0.676	0.425	5.902	18.637	0.329	24.107	0.773	102.169	37.2	0	0	12.77	0	18.838
			1063.37	18.029	1	0	8.505	0.666	0.417	5.79	18.685	0.322	24.167	0.773	102.229	37.173	0	0	12.775	0	18.987
			1064.37	11.06	1	0	8.332	0.654	0.404	5.615	18.845	0.313	24.362	0.774	102.336	37.135	0	0	12.742	0	19.517
			1065.37	11.969	1	0	8.16	0.642	0.392	5.44	19.017	0.303	24.571	0.774	102.443	37.098	0	0	12.711	0	20.078
			1066.37	11.969	1	0	8.105	0.638	0.388	5.392	19.042	0.3	24.625	0.773	102.478	37.082	0	0	12.705	0	20.211
			1067.37	11.969	1	0	8.049	0.634	0.385	5.345	19.066	0.297	24.68	0.773	102.512	37.066	0	0	12.699	0	20.346
			1068.37	35.982	1	0	7.985	0.629	0.38	5.28	19.136	0.294	24.772	0.772	102.554	37.04	0	0	12.703	0	20.568
			1069.37	35.073	1	0	7.921	0.623	0.375	5.213	19.207	0.29	24.866	0.772	102.596	37.015	0	0	12.705	0	20.795
			1070.37	35.073	1	0	7.856	0.618	0.371	5.147	19.28	0.286	24.962	0.772	102.638	36.989	0	0	12.707	0	21.026
			1071.37	43.33	1	0	7.941	0.622	0.375	5.205	19.282	0.289	24.963	0.772	102.545	37.054	0	0	12.777	0	21.136
			1072.37	43.33	1	0	7.995	0.623	0.377	5.232	19.316	0.291	25.003	0.773	102.519	37.087	0	0	12.826	0	21.301
			1073.37	44.087	1	0	8.083	0.625	0.38	5.274	19.379	0.293	25.076	0.773	102.494	37.119	0	0	12.93	0	21.557
			1074.37	44.087	1	0	8.172	0.627	0.383	5.315	19.445	0.296	25.152	0.773	102.468	37.152	0	0	13.034	0	21.821
			1075.37	37.497	1	0	8.305	0.628	0.389	5.409	19.423	0.301	25.114	0.773	102.394	37.207	0	0	13.222	0	21.807
			1076.37	37.497	1	0	8.446	0.629	0.397	5.508	19.402	0.307	25.079	0.774	102.315	37.263	0	0	13.422	0	21.803
			1077.37	36.967	1	0	8.677	0.628	0.414	5.746	19.103	0.323	24.472	0.781	101.825	37.129	0	0	13.814	0	19.856
			1078.37	36.967	1	0	8.832	0.622	0.424	5.888	18.958	0.331	24.281	0.781	101.303	37.029	0	0	14.2	0	19.13
			1079.37	34.012	1	0	8.996	0.616	0.434	6.03	18.838	0.339	24.122	0.781	100.781	36.929	0	0	14.608	0	18.488
			1080.37	34.088	1	0	9.389	0.618	0.444	6.163	19.242	0.347	24.641	0.781	100.785	36.877	0	0	15.2	0	19.925
			1081.37	34.088	1	0	9.721	0.601	0.446	6.191	19.775	0.348	25.308	0.781	101.38	36.497	0	0	16.181	0	21.166
			1082.37	34.088	1	0	10.16	0.602	0.455	6.324	20.237	0.356	25.901	0.781	101.404	36.431	0	0	16.873	0	22.647
			1083.37	30.149	1	0	10.558	0.602	0.459	6.373	20.865	0.359	26.691	0.782	101.589	36.318	0	0	17.549	0	24.48
			1084.37	30.073	1	0	10.458	0.598	0.452	6.276	20.977	0.354	26.778	0.783	101.814	36.215	0	0	17.474	0	24.527
			1085.37	30.073	1	0	10.343	0.595	0.445	6.178	21.066	0.349	26.836	0.785	102.04	36.112	0	0	17.373	0	24.502
			1086.37	30.073	1	0	10.19	0.59	0.433	6.009	21.315	0.341	27.053	0.788	102.568	35.848	0	0	17.274	0	24.603
			1087.37	24.922	1	0	10.117	0.584	0.428	5.945	21.367	0.338	27.067	0.789	102.663	35.755	0	0	17.336	0	24.48
			1088.37	25.074	1	0	10.003	0.575	0.418	5.811	21.581	0.331	27.238	0.792	103.061	35.5	0	0	17.398	0	24.476
			1089.37	25.074	1	0	9.882	0.566	0.408	5.672	21.806	0.325	27.419	0.795	103.459	35.246	0	0	17.45	0	24.487
			1090.37	33.861	1	0	9.607	0.558	0.395	5.491	21.862	0.316	27.391	0.798	103.858	34.992	0	0	17.228	0	23.992
			1091.37	34.77	1	0	9.385	0.552	0.385	5.35	21.89	0.308	27.348	0.8	104.196	34.776	0	0	17.009	0	23.522
			1092.37	58.328	1	0	9.167	0.546	0.375	5.209	21.934	0.301	27.32	0.803	104.534	34.56	0	0	16.796	0	23.085
			1093.37	41.966	1	0	8.96	0.54	0.365	5.072	21.991	0.294	27.305	0.805	104.872	34.344	0	0	16.596	0	22.679
			1094.37	41.966	1	0	8.757	0.534	0.355	4.934	22.065	0.287	27.307	0.808	105.21	34.128	0	0	16.401	0	22.306
			1095.37	25.149	1	0	8.407	0.525	0.338	4.695	22.219	0.275	27.342	0.813	105.791	33.716	0	0	16.007	0	21.668
			1096.37	25.149	1	0	8.407	0.525	0.338	4.695	22.219	0.275	27.342	0.813	105.791	33.716	0	0	16.007	0	21.668
			1097.37	20.074	1	0	8.072	0.516	0.321	4.455	22.438	0.262	27.439	0.818	106.371	33.303	0	0	15.63	0	21.173
			1098.37	20.074	1	0	8.784	0.601	0.325	4.519	24.478	0.269	29.606	0.827	106.81	33.15	0	0	14.623	0	26.003
			1099.37	18.938	1	0	9.573	0.685	0.334	4.643	26.293	0.28	31.407	0.837	107.249	32.996	0	0	13.977	0	29.511
			1100.37	18.938	1	0	10.296	0.769	0.343	4.768	27.811	0.291	32.833	0.847	107.687	32.843	0	0	13.386	0	31.964
			1101.37	21.362	1	0	10.296	0.769	0.343	4.768	27.811	0.291	32.833	0.847	107.687	32.843	0	0	13.386	0	31.964
			1102.37	21.362	1	0	11.065	0.866	0.356	4.947	29.056	0.307	33.705	0.862	108.158	32.788	0	0	12.779	0	33.376
			1103.37	21.362	1	0	11.167	0.878	0.36	5.002	29.031	0.312	33.46	0.868	108.189	32.886	0	0	12.713	0	33.081
			1104.37	14.468	1	0	11.267	0.891	0.364	5.056	29.003	0.318	33.219	0.873	108.22	32.984	0	0	12.647	0	32.788
			1105.37	14.468	1	0	11.149	0.904	0.36	4.994	29.087	0.316	33.104	0.879	108.301	33.059	0	0	12.332	0	32.68
			1106.37	14.468	1	0	10.997	0.897	0.348	4.831	29.641	0.308	33.517	0.884	108.616	32.845	0	0	12.258	0	33.093
			1107.37	14.468	1	0	10.875	0.893	0.329	4.569	30.984	0.292	34.93	0.887	109.354	32.829	0	0	12.183	0	35.526
			1108.37	14.468	1	0	10.836	0.893	0.317	4.406	32.015	0.284	35.719	0.896	110.126	32.776	0	0	12.13	0	36.729
			1109.37	14.468	1	0	10.735	0.891	0.303	4.212	33.175	0.274	36.755	0.903	111.23	32.502	0	0	12.044	0	37.921
			1110.37	14.468	1	0	10.673	0.871	0.298	4.14	33.505	0.269	37.125	0.902	111.608	32.215	0	0	12.251	0	38.053
			1111.37	14.468	1	0	10.72	0.889	0.293	4.065	34.317	0.266	37.752	0.909	111.951	32.03	0	0	12.064	0	38.686
			1112.37	14.468	1	0	10.679	0.87	0.29	4.021	34.506	0.263	38.036	0.907	112.165	31.83	0	0	12.279	0	38.802
			1113.37	40.678	1	0	10.716	0.862	0.287	3.99	34.877	0.261	38.39	0.908	112.565	31.53	0	0	12.433	0	38.855
			1114.37	50.374	1	0	10.754	0.854	0.285	3.959	35.256	0.259	38.752	0.91	112.964	31.231	0	0	12.591	0	38.909
			1115.37	50.374	1	0	10.922	0.869	0.294	4.089	34.705	0.267	38.25	0.907	112.943	31.291	0	0	12.57	0	38.281
			1116.37	50.374	1	0	11.148	0.896	0.305	4.237	34.261	0.277	37.793	0.907	112.964	31.363	0	0	12.447	0	37.703
			1117.37	34.012	1	0	11.212	0.899	0.313	4.349	33.575	0.282	37.247	0.901	112.725	31.544	0	0	12.472	0	37.169
			1118.37	34.012	1	0	11.324	0.914	0.322	4.472	33.017	0.289	36.755	0.898	112.527	31.737	0	0	12.384	0	36.704
			1119.37	34.012	1	0	11.435	0.93	0.331	4.595	32.485	0.296	36.281	0.895	112.33	31.93	0	0	12.298	0	36.249
			1120.37	23.634	1	0	11.609	0.937	0.339	4.705	32.222	0.303	36.043	0.894	112.052	32.155	0	0	12.383	0	36.22
			1121.37	8.181	1	0	11.71	0.945	0.344	4.778	32.022	0.307	35.858	0.893	111.773	32.38	0	0	12.391	0	36.273
			1122.37	15.377	1	0	11.812	0.953	0.349	4.852	31.827	0.312	35.679	0.892	111.495	32.605	0	0	12.398	0	36.332
			1123.37	15.377	1	0	11.914	0.96	0.355	4.925	31.639	0.316	35.505	0.891	111.216	32.83	0	0	12.406	0	36.395
			1124.37	10.151	1	0	12.017	0.968	0.36	4.999	31.457	0.32	35.337	0.89	110.938	33.055	0	0	12.413	0	36.463
			1125.37	10.757	1	0	12.119	0.976	0.365	5.072	31.28	0.325	35.173	0.889	110.659	33.28	0	0	12.421	0	36.537
			1126.37	15.529	1	0	12.221	0.983	0.37	5.146	31.109	0.329	35.015	0.888	110.381	33.505	0	0	12.429	0	36.614
			1127.37	14.771	1	0	12.324	0.991	0.376	5.219	30.943	0.334	34.86	0.888	110.102	33.731	0	0	12.436	0	36.696
			1128.37	14.771	1	0	12.073	0.995	0.375	5.212	30.361	0.333	34.22	0.887	109.984	33.844	0	0	12.13	0	35.788
			1129.37	14.771	1	0	11.38	0.915	0.364	5.061	29.319	0.322	33.229	0.882	109.714	33.916	0	0	12.435	0	34.273
			1130.37	40.981	1	0	10.49	0.835	0.349	4.852	28.012	0.306	31.971	0.876	109.445	33.988	0	0	12.564	0	32.146
			1131.37	42.118	1	0	9.87	0.752	0.344	4.772	26.583	0.297	30.705	0.866	108.946	34.167	0	0	13.131	0	30.002
			1132.37	42.118	1	0	9.191	0.668	0.338	4.693	24.924	0.289	29.151	0.855	108.447	34.346	0	0	13.751	0	27.025
			1133.37	42.118	1	0	9.077	0.656	0.336	4.663	24.728	0.285	29.17	0.848	108.275	34.313	0	0	13.837	0	27.014
			1134.37	42.118	1	0	8.962	0.644	0.334	4.634	24.525	0.28	29.184	0.84	108.104	34.281	0	0	13.924	0	26.99
			1135.37	33.103	1	0	8.845	0.631	0.331	4.604	24.315	0.276	29.193	0.833	107.932	34.248	0	0	14.012	0	26.953
			1136.37	26.892	1	0	8.863	0.619	0.334	4.636	24.151	0.276	29.203	0.827	107.76	34.216	0	0	14.322	0	26.918
			1137.37	26.892	1	0	8.967	0.626	0.343	4.759	23.828	0.282	28.969	0.823	107.368	34.462	0	0	14.328	0	26.809
			1138.37	26.892	1	0	8.946	0.633	0.348	4.84	23.402	0.284	28.674	0.816	106.976	34.708	0	0	14.137	0	26.555
			1139.37	26.892	1	0	8.656	0.636	0.346	4.808	22.803	0.281	28.107	0.811	106.762	34.815	0	0	13.61	0	25.431
			1140.37	26.892	1	0	8.699	0.648	0.353	4.906	22.499	0.286	27.768	0.81	106.222	35.188	0	0	13.417	0	25.252
			1141.37	26.892	1	0	8.292	0.647	0.346	4.81	21.87	0.28	27.037	0.809	105.695	35.455	0	0	12.807	0	23.916
			1142.37	26.892	1	0	8.345	0.657	0.354	4.919	21.553	0.285	26.776	0.805	105.114	35.785	0	0	12.703	0	23.811
			1143.37	13.332	1	0	8.397	0.666	0.362	5.026	21.256	0.29	26.528	0.801	104.534	36.114	0	0	12.6	0	23.725
			1144.37	15.074	1	0	8.404	0.679	0.367	5.103	20.986	0.294	26.204	0.801	104.066	36.457	0	0	12.385	0	23.453
			1145.37	15.074	1	0	8.455	0.688	0.375	5.213	20.697	0.299	25.958	0.797	103.466	36.798	0	0	12.283	0	23.366
			1146.37	36.891	1	0	8.471	0.684	0.38	5.276	20.474	0.301	25.839	0.792	103.239	36.829	0	0	12.385	0	23.105
			1147.37	36.891	1	0	8.635	0.686	0.393	5.465	20.154	0.309	25.688	0.785	102.872	36.894	0	0	12.593	0	22.809
			1148.37	29.013	1	0	8.646	0.681	0.397	5.521	19.964	0.31	25.588	0.78	102.652	36.924	0	0	12.687	0	22.593
			1149.37	29.013	1	0	8.499	0.671	0.392	5.447	19.862	0.305	25.513	0.779	102.555	36.922	0	0	12.669	0	22.397
			1150.37	29.013	1	0	8.479	0.665	0.393	5.456	19.764	0.304	25.5	0.775	102.423	36.903	0	0	12.76	0	22.334
			1151.37	29.013	1	0	8.534	0.666	0.397	5.521	19.665	0.307	25.501	0.771	102.375	36.85	0	0	12.81	0	22.247
			1152.37	29.013	1	0	8.626	0.668	0.403	5.598	19.606	0.31	25.528	0.768	102.327	36.798	0	0	12.916	0	22.231
			1153.37	29.013	1	0	8.719	0.67	0.409	5.675	19.553	0.313	25.559	0.765	102.279	36.745	0	0	13.023	0	22.226
			1154.37	9.999	1	0	8.645	0.661	0.406	5.639	19.49	0.31	25.559	0.763	102.378	36.589	0	0	13.074	0	21.969
			1155.37	10.681	1	0	8.497	0.645	0.401	5.567	19.359	0.304	25.554	0.758	102.574	36.277	0	0	13.181	0	21.44
			1156.37	10.681	1	0	8.497	0.645	0.401	5.567	19.359	0.304	25.554	0.758	102.574	36.277	0	0	13.181	0	21.44
			1157.37	33.936	1	0	8.423	0.636	0.398	5.531	19.29	0.301	25.549	0.755	102.673	36.121	0	0	13.237	0	21.167
			1158.37	32.724	1	0	8.348	0.624	0.394	5.466	19.31	0.296	25.656	0.753	102.812	35.937	0	0	13.368	0	21.149
			1159.37	32.724	1	0	8.81	0.607	0.398	5.526	20.101	0.299	26.753	0.751	102.759	35.797	0	0	14.503	0	23.784
			1160.37	51.359	1	0	9.177	0.606	0.411	5.713	20.247	0.309	26.963	0.751	102.57	35.836	0	0	15.138	0	24.37
			1161.37	51.359	1	0	9.204	0.608	0.413	5.734	20.24	0.31	26.956	0.751	102.618	35.764	0	0	15.136	0	24.234
			1162.37	51.511	1	0	9.204	0.608	0.413	5.734	20.24	0.31	26.956	0.751	102.618	35.764	0	0	15.136	0	24.234
			1163.37	51.511	1	0	9.231	0.61	0.414	5.755	20.232	0.311	26.948	0.751	102.665	35.692	0	0	15.135	0	24.097
			1164.37	43.633	1	0	9.124	0.595	0.399	5.548	20.69	0.299	27.594	0.75	103.716	34.862	0	0	15.344	0	24.288
			1165.37	43.633	1	0	8.997	0.587	0.391	5.427	20.829	0.293	27.802	0.749	104.241	34.447	0	0	15.329	0	24.084
			1166.37	39.542	1	0	8.87	0.579	0.382	5.306	20.974	0.286	28.02	0.749	104.766	34.032	0	0	15.313	0	23.893
			1167.37	39.542	1	0	8.744	0.572	0.373	5.185	21.127	0.279	28.25	0.748	105.292	33.617	0	0	15.297	0	23.718
			1168.37	20.907	1	0	8.618	0.564	0.365	5.064	21.287	0.272	28.492	0.747	105.817	33.203	0	0	15.282	0	23.56
			1169.37	20.907	1	0	9.434	0.613	0.387	5.37	22.173	0.29	29.585	0.749	105.733	33.301	0	0	15.383	0	26.219
			1170.37	21.059	1	0	9.981	0.656	0.406	5.637	22.493	0.305	29.883	0.753	105.674	33.403	0	0	15.225	0	27.044
			1171.37	21.059	1	0	11.255	0.712	0.443	6.149	23.424	0.334	31.045	0.755	105.565	33.498	0	0	15.807	0	29.611
			1172.37	16.211	1	0	11.123	0.702	0.433	6.011	23.65	0.328	31.245	0.757	106.246	33.095	0	0	15.844	0	29.349
			1173.37	19.165	1	0	11.002	0.692	0.423	5.881	23.881	0.322	31.449	0.759	106.927	32.692	0	0	15.898	0	29.083
			1174.37	19.165	1	0	10.79	0.679	0.414	5.745	23.934	0.314	31.481	0.76	107.382	32.41	0	0	15.885	0	28.672
			1175.37	45.678	1	0	10.6	0.67	0.404	5.605	24.068	0.308	31.561	0.763	108.041	32.02	0	0	15.831	0	28.162
			1176.37	40.3	1	0	10.271	0.651	0.386	5.355	24.346	0.295	31.811	0.765	108.761	31.57	0	0	15.774	0	27.88
			1177.37	40.3	1	0	9.788	0.625	0.357	4.961	24.947	0.275	32.374	0.771	109.839	30.893	0	0	15.664	0	27.794
			1178.37	12.044	1	0	9.661	0.627	0.349	4.84	25.244	0.27	32.592	0.775	110.016	30.84	0	0	15.406	0	28.124
			1179.37	12.044	1	0	9.717	0.637	0.352	4.882	25.212	0.273	32.494	0.776	109.821	31.018	0	0	15.254	0	28.25
			1180.37	9.242	1	0	9.654	0.641	0.347	4.822	25.376	0.27	32.581	0.779	109.898	31.015	0	0	15.058	0	28.415
			1181.37	9.242	1	0	9.593	0.645	0.343	4.762	25.549	0.268	32.675	0.782	109.974	31.013	0	0	14.868	0	28.591
			1182.37	9.242	1	0	9.52	0.643	0.339	4.708	25.639	0.266	32.668	0.785	110.083	30.98	0	0	14.813	0	28.521
			1183.37	9.242	1	0	9.482	0.64	0.337	4.674	25.711	0.265	32.63	0.788	110.195	30.948	0	0	14.81	0	28.39
			1184.37	59.995	1	0	9.632	0.647	0.342	4.75	25.726	0.27	32.571	0.79	110.165	31.015	0	0	14.878	0	28.396
			1185.37	74.388	1	0	9.783	0.655	0.347	4.826	25.745	0.275	32.519	0.792	110.135	31.082	0	0	14.946	0	28.414
			1186.37	74.388	1	0	9.933	0.662	0.353	4.901	25.766	0.28	32.471	0.794	110.104	31.15	0	0	15.012	0	28.438
			1187.37	11.438	1	0	9.901	0.663	0.352	4.888	25.755	0.28	32.401	0.795	110.03	31.219	0	0	14.935	0	28.425
			1188.37	11.438	1	0	9.861	0.668	0.353	4.904	25.585	0.281	32.153	0.796	109.916	31.317	0	0	14.769	0	28.11
			1189.37	9.09	1	0	9.747	0.672	0.352	4.894	25.357	0.281	31.835	0.797	109.803	31.414	0	0	14.496	0	27.648
			1190.37	9.09	1	0	9.638	0.677	0.352	4.884	25.138	0.28	31.529	0.797	109.689	31.512	0	0	14.234	0	27.2
			1191.37	9.09	1	0	9.403	0.675	0.34	4.718	25.385	0.272	31.757	0.799	109.733	31.505	0	0	13.934	0	27.651
			1192.37	9.09	1	0	9.323	0.677	0.334	4.644	25.576	0.267	31.997	0.799	109.719	31.507	0	0	13.779	0	28.134
			1193.37	31.815	1	0	9.263	0.678	0.33	4.58	25.77	0.264	32.242	0.799	109.705	31.509	0	0	13.654	0	28.621
			1194.37	33.482	1	0	9.328	0.689	0.337	4.684	25.414	0.269	31.844	0.798	109.229	31.844	0	0	13.529	0	28.416
			1195.37	33.482	1	0	9.788	0.726	0.374	5.189	24.18	0.296	30.518	0.792	108.628	32.271	0	0	13.476	0	26.391
			1196.37	33.482	1	0	10.314	0.763	0.411	5.71	23.246	0.324	29.514	0.788	108.027	32.698	0	0	13.514	0	24.879
			1197.37	30.376	1	0	10.834	0.8	0.447	6.215	22.518	0.351	28.727	0.784	107.426	33.125	0	0	13.541	0	23.742
			1198.37	33.785	1	0	10.868	0.799	0.447	6.212	22.595	0.351	28.799	0.785	107.595	33.011	0	0	13.605	0	23.707
			1199.37	33.785	1	0	10.903	0.798	0.447	6.21	22.673	0.351	28.872	0.785	107.765	32.897	0	0	13.669	0	23.673
			1200.37	33.785	1	0	10.452	0.745	0.426	5.915	22.697	0.335	28.898	0.785	108.345	32.426	0	0	14.027	0	22.956
			1201.37	33.785	1	0	9.886	0.693	0.401	5.57	22.66	0.315	28.858	0.785	108.605	32.178	0	0	14.257	0	22.481
			1202.37	18.862	1	0	9.301	0.642	0.376	5.224	22.567	0.295	28.747	0.785	108.865	31.93	0	0	14.496	0	21.815
			1203.37	18.862	1	0	9.307	0.642	0.378	5.247	22.488	0.296	28.668	0.784	108.573	32.085	0	0	14.49	0	21.918
			1204.37	17.498	1	0	9.314	0.643	0.379	5.27	22.409	0.297	28.59	0.784	108.28	32.241	0	0	14.484	0	22.021
			1205.37	17.498	1	0	9.379	0.644	0.382	5.307	22.41	0.299	28.608	0.783	107.988	32.396	0	0	14.567	0	22.353
			1206.37	17.498	1	0	9.669	0.666	0.398	5.532	22.236	0.311	28.486	0.781	107.275	32.828	0	0	14.512	0	22.833
			1207.37	27.801	1	0	9.827	0.679	0.408	5.661	22.122	0.318	28.368	0.78	106.817	33.123	0	0	14.482	0	23.077
			1208.37	29.543	1	0	10.237	0.711	0.43	5.976	21.917	0.334	28.252	0.776	105.85	33.691	0	0	14.396	0	23.78
			1209.37	29.543	1	0	10.341	0.713	0.437	6.064	21.823	0.338	28.22	0.773	105.685	33.724	0	0	14.505	0	23.759
			1210.37	97.416	1	0	10.313	0.706	0.436	6.062	21.754	0.337	28.173	0.772	105.743	33.637	0	0	14.618	0	23.499
			1211.37	97.416	1	0	10.29	0.698	0.437	6.066	21.668	0.336	28.149	0.77	105.594	33.666	0	0	14.749	0	23.503
			1212.37	94.537	1	0	10.266	0.69	0.437	6.071	21.58	0.335	28.123	0.767	105.445	33.694	0	0	14.882	0	23.501
			1213.37	8.863	1	0	10.181	0.689	0.435	6.048	21.48	0.333	28.074	0.765	105.263	33.754	0	0	14.781	0	23.489
			1214.37	8.863	1	0	10.061	0.688	0.432	6.004	21.38	0.33	28.032	0.763	105.078	33.814	0	0	14.629	0	23.494
			1215.37	10.151	1	0	9.944	0.687	0.429	5.96	21.284	0.326	27.995	0.76	104.893	33.874	0	0	14.48	0	23.514
			1216.37	15.983	1	0	9.829	0.686	0.426	5.916	21.191	0.323	27.965	0.758	104.709	33.934	0	0	14.334	0	23.547
			1217.37	15.983	1	0	9.936	0.704	0.433	6.008	21.142	0.327	27.989	0.755	104.478	34.037	0	0	14.105	0	23.767
			1218.37	15.302	1	0	10.294	0.729	0.45	6.25	21.121	0.339	28.018	0.754	104.284	34.138	0	0	14.117	0	23.983
			1219.37	15.302	1	0	10.653	0.754	0.467	6.491	21.102	0.352	28.046	0.752	104.09	34.239	0	0	14.129	0	24.194
			1220.37	15.302	1	0	11.047	0.779	0.485	6.74	21.127	0.365	28.124	0.751	103.896	34.339	0	0	14.185	0	24.521
			1221.37	47.117	1	0	11.251	0.783	0.492	6.83	21.244	0.369	28.302	0.751	103.828	34.339	0	0	14.375	0	24.945
			1222.37	46.663	1	0	11.574	0.786	0.502	6.975	21.406	0.377	28.53	0.75	103.706	34.33	0	0	14.721	0	25.465
			1223.37	46.663	1	0	11.574	0.786	0.502	6.975	21.406	0.377	28.53	0.75	103.706	34.33	0	0	14.721	0	25.465
			1224.37	46.663	1	0	11.654	0.785	0.506	7.03	21.381	0.38	28.51	0.75	103.613	34.349	0	0	14.855	0	25.454
			1225.37	34.239	1	0	11.322	0.754	0.483	6.706	21.708	0.362	28.94	0.75	103.603	34.291	0	0	15.008	0	26.398
			1226.37	34.239	1	0	10.936	0.729	0.457	6.348	22.091	0.343	29.441	0.75	103.61	34.248	0	0	14.998	0	27.472
			1227.37	26.589	1	0	10.56	0.704	0.433	6.007	22.475	0.325	29.946	0.751	103.617	34.205	0	0	15.001	0	28.506
			1228.37	26.589	1	0	10.707	0.718	0.444	6.166	22.236	0.333	29.676	0.749	102.838	34.721	0	0	14.91	0	28.768
			1229.37	26.589	1	0	10.852	0.732	0.455	6.325	22.006	0.341	29.413	0.748	102.059	35.236	0	0	14.821	0	29.028
			1230.37	26.589	1	0	10.959	0.746	0.466	6.477	21.738	0.348	29.099	0.747	101.279	35.752	0	0	14.684	0	29.16
			1231.37	48.935	1	0	11.287	0.776	0.487	6.758	21.523	0.363	28.853	0.746	100.807	36.073	0	0	14.538	0	29.107
			1232.37	58.328	1	0	11.645	0.806	0.51	7.078	21.262	0.38	28.541	0.745	100.334	36.395	0	0	14.442	0	28.893
			1233.37	58.328	1	0	12.011	0.836	0.533	7.403	21.025	0.397	28.256	0.744	99.862	36.716	0	0	14.362	0	28.722
			1234.37	58.328	1	0	12.176	0.851	0.544	7.55	20.924	0.404	28.13	0.744	99.476	36.968	0	0	14.313	0	28.813
			1235.37	32.118	1	0	12.341	0.865	0.554	7.698	20.824	0.412	28.006	0.744	99.09	37.22	0	0	14.265	0	28.903
			1236.37	34.542	1	0	12.295	0.857	0.55	7.645	20.877	0.41	28.058	0.744	99.138	37.186	0	0	14.344	0	28.981
			1237.37	34.542	1	0	12.296	0.854	0.549	7.625	20.927	0.409	28.107	0.745	99.177	37.159	0	0	14.402	0	29.054
			1238.37	38.557	1	0	12.232	0.843	0.545	7.568	20.958	0.406	28.14	0.745	99.181	37.162	0	0	14.51	0	29.149
			1239.37	36.967	1	0	12.218	0.837	0.543	7.545	20.985	0.405	28.167	0.745	99.176	37.172	0	0	14.601	0	29.233
			1240.37	36.967	1	0	12.25	0.836	0.544	7.556	21.007	0.405	28.191	0.745	99.163	37.187	0	0	14.657	0	29.311
			1241.37	38.785	1	0	12.371	0.84	0.55	7.638	20.998	0.41	28.163	0.746	99.196	37.173	0	0	14.72	0	29.22
			1242.37	38.785	1	0	12.494	0.845	0.556	7.719	20.991	0.415	28.138	0.746	99.228	37.159	0	0	14.784	0	29.136
			1243.37	34.921	1	0	12.725	0.85	0.564	7.837	21.064	0.421	28.221	0.746	99.261	37.145	0	0	14.976	0	29.297
			1244.37	34.921	1	0	12.963	0.854	0.573	7.956	21.146	0.428	28.314	0.747	99.293	37.131	0	0	15.172	0	29.481
			1245.37	34.921	1	0	13.216	0.86	0.582	8.087	21.219	0.435	28.383	0.748	99.27	37.159	0	0	15.369	0	29.673
			1246.37	61.964	1	0	13.477	0.865	0.592	8.219	21.301	0.443	28.465	0.748	99.247	37.187	0	0	15.573	0	29.894
			1247.37	68.403	1	0	13.532	0.852	0.592	8.218	21.366	0.443	28.532	0.749	99.268	37.173	0	0	15.886	0	30.037
			1248.37	68.403	1	0	13.5	0.839	0.589	8.174	21.407	0.441	28.538	0.75	99.34	37.147	0	0	16.09	0	30.025
			1249.37	39.466	1	0	13.467	0.826	0.585	8.13	21.447	0.44	28.542	0.751	99.412	37.122	0	0	16.298	0	30.006
			1250.37	39.466	1	0	13.429	0.814	0.582	8.083	21.485	0.438	28.545	0.753	99.484	37.096	0	0	16.506	0	29.986
			1251.37	38.406	1	0	13.584	0.821	0.59	8.191	21.462	0.444	28.484	0.753	99.433	37.168	0	0	16.545	0	29.954
			1252.37	38.406	1	0	13.708	0.829	0.597	8.285	21.427	0.45	28.408	0.754	99.405	37.24	0	0	16.545	0	29.888
			1253.37	42.269	1	0	13.71	0.834	0.599	8.314	21.367	0.452	28.304	0.755	99.3	37.342	0	0	16.442	0	29.806
			1254.37	43.027	1	0	13.69	0.841	0.599	8.319	21.334	0.453	28.219	0.756	99.256	37.416	0	0	16.287	0	29.722
			1255.37	43.027	1	0	13.685	0.847	0.6	8.333	21.302	0.454	28.137	0.757	99.189	37.491	0	0	16.153	0	29.644
			1256.37	47.95	1	0	13.681	0.854	0.601	8.347	21.271	0.456	28.056	0.758	99.122	37.565	0	0	16.021	0	29.566
			1257.37	47.95	1	0	13.4	0.857	0.595	8.268	21.038	0.452	27.713	0.759	99.105	37.607	0	0	15.627	0	28.836
			1258.37	46.663	1	0	13.319	0.868	0.596	8.284	20.891	0.453	27.475	0.76	99.082	37.693	0	0	15.351	0	28.396
			1259.37	46.663	1	0	13.284	0.878	0.599	8.322	20.757	0.456	27.261	0.761	99.05	37.778	0	0	15.133	0	28.003
			1260.37	48.708	1	0	13.522	0.888	0.615	8.546	20.59	0.469	26.988	0.763	99.017	37.864	0	0	15.227	0	27.46
			1261.37	48.859	1	0	13.62	0.894	0.62	8.618	20.575	0.474	26.946	0.764	99.034	37.882	0	0	15.241	0	27.376
			1262.37	48.859	1	0	13.703	0.888	0.629	8.732	20.423	0.481	26.672	0.766	99.017	37.959	0	0	15.427	0	26.826
			1263.37	50.905	1	0	13.572	0.878	0.622	8.635	20.439	0.477	26.644	0.767	99.05	37.969	0	0	15.453	0	26.788
			1264.37	50.905	1	0	13.44	0.868	0.615	8.537	20.455	0.472	26.615	0.769	99.082	37.978	0	0	15.478	0	26.745
			1265.37	50.374	1	0	13.511	0.873	0.62	8.611	20.395	0.477	26.519	0.769	99.031	38.055	0	0	15.47	0	26.619
			1266.37	50.374	1	0	13.612	0.882	0.626	8.7	20.351	0.482	26.428	0.77	98.985	38.145	0	0	15.439	0	26.516
			1267.37	50.374	1	0	13.728	0.89	0.633	8.798	20.307	0.488	26.338	0.771	98.938	38.236	0	0	15.425	0	26.418
			1268.37	39.391	1	0	13.844	0.898	0.641	8.897	20.263	0.494	26.25	0.772	98.892	38.326	0	0	15.412	0	26.323
			1269.37	39.391	1	0	13.86	0.9	0.642	8.913	20.254	0.496	26.198	0.773	98.915	38.352	0	0	15.396	0	26.226
			1270.37	39.391	1	0	13.869	0.902	0.643	8.925	20.243	0.498	26.146	0.774	98.938	38.377	0	0	15.372	0	26.128
			1271.37	39.391	1	0	13.885	0.905	0.645	8.959	20.194	0.5	26.058	0.775	98.943	38.402	0	0	15.335	0	25.933
			1272.37	25.452	1	0	13.876	0.906	0.645	8.954	20.193	0.5	26.012	0.776	98.91	38.457	0	0	15.313	0	25.902
			1273.37	41.36	1	0	13.867	0.907	0.644	8.949	20.192	0.501	25.967	0.778	98.876	38.512	0	0	15.29	0	25.87
			1274.37	41.36	1	0	13.868	0.908	0.645	8.952	20.189	0.502	25.922	0.779	98.842	38.568	0	0	15.28	0	25.838
			1275.37	72.873	1	0	13.78	0.91	0.642	8.923	20.129	0.501	25.816	0.78	98.761	38.654	0	0	15.146	0	25.695
			1276.37	72.873	1	0	13.587	0.912	0.636	8.839	20.04	0.497	25.667	0.781	98.713	38.74	0	0	14.894	0	25.432
			1277.37	55.374	1	0	13.587	0.912	0.636	8.839	20.04	0.497	25.667	0.781	98.713	38.74	0	0	14.894	0	25.432
			1278.37	51.965	1	0	13.369	0.913	0.63	8.745	19.93	0.492	25.506	0.781	98.689	38.783	0	0	14.635	0	25.067
			1279.37	51.965	1	0	13.136	0.914	0.622	8.639	19.825	0.486	25.371	0.781	98.622	38.839	0	0	14.375	0	24.791
			1280.37	51.965	1	0	13.827	0.976	0.645	8.951	20.223	0.506	25.763	0.785	98.845	38.764	0	0	14.161	0	25.596
			1281.37	54.465	1	0	14.726	1.039	0.693	9.626	20.101	0.547	25.449	0.79	99.051	38.69	0	0	14.175	0	24.475
			1282.37	55.071	1	0	14.851	1.034	0.706	9.799	19.911	0.56	25.09	0.794	99.269	38.613	0	0	14.363	0	23.356
			1283.37	55.071	1	0	14.928	1.029	0.712	9.882	19.84	0.567	24.906	0.797	99.504	38.536	0	0	14.506	0	22.714
			1284.37	44.996	1	0	15.127	1.026	0.722	10.032	19.799	0.577	24.768	0.799	99.819	38.429	0	0	14.737	0	22.136
			1285.37	44.996	1	0	15.331	1.024	0.733	10.183	19.767	0.588	24.646	0.802	100.133	38.321	0	0	14.975	0	21.597
			1286.37	47.117	1	0	15.72	1.041	0.748	10.385	19.893	0.604	24.632	0.808	100.718	38.234	0	0	15.104	0	21.358
			1287.37	47.117	1	0	16.31	1.033	0.767	10.647	20.123	0.625	24.69	0.815	101.104	38.052	0	0	15.79	0	21.234
			1288.37	47.117	1	0	16.722	1.018	0.778	10.812	20.3	0.64	24.681	0.823	101.497	37.824	0	0	16.423	0	20.848
			1289.37	41.89	1	0	17.088	1.008	0.787	10.934	20.499	0.649	24.88	0.824	101.831	37.671	0	0	16.96	0	21.198
			1290.37	41.89	1	0	17.063	0.997	0.782	10.864	20.587	0.646	24.923	0.826	102.164	37.517	0	0	17.117	0	21.081
			1291.37	41.89	1	0	17.094	0.988	0.783	10.877	20.59	0.647	24.918	0.826	102.336	37.449	0	0	17.306	0	20.972
			1292.37	33.558	1	0	16.707	0.98	0.766	10.638	20.565	0.636	24.778	0.83	102.788	37.253	0	0	17.054	0	20.232
			1293.37	33.558	1	0	16.421	0.973	0.756	10.503	20.465	0.629	24.606	0.832	103.078	37.143	0	0	16.873	0	19.532
			1294.37	102.037	1	0	16.141	0.967	0.746	10.368	20.37	0.622	24.439	0.833	103.368	37.033	0	0	16.696	0	18.838
			1295.37	160.819	1	0	15.659	0.959	0.732	10.169	20.14	0.612	24.094	0.836	103.728	36.889	0	0	16.322	0	17.513
			1296.37	78.554	1	0	15.432	0.949	0.721	10.009	20.15	0.604	24.042	0.838	104.083	36.731	0	0	16.265	0	17.083
			1297.37	64.01	1	0	15.201	0.938	0.709	9.846	20.163	0.596	23.99	0.84	104.438	36.572	0	0	16.203	0	16.651
			1298.37	64.01	1	0	14.924	0.916	0.692	9.615	20.24	0.583	24.018	0.843	104.958	36.256	0	0	16.293	0	16.207
			1299.37	64.01	1	0	14.729	0.899	0.68	9.446	20.306	0.574	24.041	0.845	105.459	35.963	0	0	16.389	0	15.772
			1300.37	53.026	1	0	14.504	0.881	0.668	9.271	20.347	0.565	24.034	0.847	105.961	35.671	0	0	16.457	0	15.233
			1301.37	58.783	1	0	14.256	0.864	0.653	9.069	20.417	0.553	24.108	0.847	106.237	35.476	0	0	16.5	0	15.151
			1302.37	68.327	1	0	14.083	0.854	0.644	8.951	20.42	0.547	24.075	0.848	106.395	35.39	0	0	16.482	0	14.905
			1303.37	68.327	1	0	13.892	0.845	0.636	8.827	20.411	0.54	24.027	0.85	106.553	35.304	0	0	16.444	0	14.609
			1304.37	61.434	1	0	13.703	0.835	0.627	8.703	20.403	0.533	23.979	0.851	106.711	35.218	0	0	16.405	0	14.313
			1305.37	61.434	1	0	13.634	0.821	0.618	8.584	20.555	0.527	24.119	0.852	106.927	35.068	0	0	16.612	0	14.518
			1306.37	61.434	1	0	13.563	0.806	0.609	8.465	20.708	0.52	24.258	0.854	107.143	34.917	0	0	16.825	0	14.715
			1307.37	29.846	1	0	13.491	0.792	0.601	8.346	20.862	0.514	24.396	0.855	107.359	34.766	0	0	17.042	0	14.905
			1308.37	29.846	1	0	13.363	0.777	0.593	8.234	20.916	0.508	24.423	0.856	107.575	34.615	0	0	17.197	0	14.735
			1309.37	29.846	1	0	13.234	0.763	0.585	8.122	20.967	0.502	24.445	0.858	107.79	34.464	0	0	17.355	0	14.55
			1310.37	19.392	1	0	12.01	0.688	0.548	7.605	20.148	0.47	23.449	0.859	107.725	34.439	0	0	17.462	0	11.444
			1311.37	28.331	1	0	10.575	0.613	0.485	6.741	19.799	0.419	22.958	0.862	107.677	34.413	0	0	17.248	0	9.928
			1312.37	28.331	1	0	10.143	0.604	0.458	6.362	20.087	0.395	23.305	0.862	107.616	34.39	0	0	16.802	0	11.114
			1313.37	17.347	1	0	9.769	0.594	0.437	6.07	20.245	0.376	23.504	0.861	107.54	34.367	0	0	16.441	0	11.767
			1314.37	17.347	1	0	9.411	0.585	0.416	5.778	20.454	0.358	23.765	0.861	107.463	34.343	0	0	16.094	0	12.61
			1315.37	16.362	1	0	10.02	0.662	0.418	5.811	21.925	0.359	25.55	0.858	107.199	34.517	0	0	15.127	0	18.255
			1316.37	16.362	1	0	10.693	0.729	0.432	6.007	22.826	0.369	26.718	0.854	106.955	34.629	0	0	14.662	0	21.559
			1317.37	27.119	1	0	11.292	0.796	0.444	6.168	23.636	0.378	27.785	0.851	106.711	34.74	0	0	14.183	0	24.37
			1318.37	26.134	1	0	11.882	0.879	0.452	6.274	24.628	0.379	29.335	0.84	106.377	34.986	0	0	13.52	0	28.282
			1319.37	26.134	1	0	11.642	0.876	0.433	6.014	25.168	0.359	30.353	0.829	106.205	35.093	0	0	13.284	0	30.648
			1320.37	21.816	1	0	11.424	0.87	0.417	5.791	25.636	0.346	30.935	0.829	106.091	35.128	0	0	13.13	0	31.896
			1321.37	21.816	1	0	11.211	0.864	0.401	5.568	26.154	0.332	31.58	0.828	105.978	35.163	0	0	12.98	0	33.214
			1322.37	21.816	1	0	11.133	0.863	0.393	5.457	26.494	0.325	32.071	0.826	105.72	35.281	0	0	12.893	0	34.316
			1323.37	14.62	1	0	11.246	0.863	0.399	5.535	26.388	0.328	32.014	0.824	105.462	35.399	0	0	13.027	0	34.389
			1324.37	14.62	1	0	11.361	0.863	0.404	5.612	26.29	0.332	31.965	0.822	105.205	35.518	0	0	13.165	0	34.475
			1325.37	14.62	1	0	11.472	0.862	0.408	5.672	26.262	0.335	32.005	0.821	105.003	35.58	0	0	13.316	0	34.644
			1326.37	14.62	1	0	11.71	0.861	0.417	5.794	26.242	0.341	32.084	0.818	104.734	35.676	0	0	13.602	0	34.929
			1327.37	14.62	1	0	11.778	0.86	0.421	5.853	26.126	0.343	32.056	0.815	104.464	35.771	0	0	13.691	0	35.019
			1328.37	14.62	1	0	11.85	0.86	0.426	5.915	26.013	0.346	32.051	0.812	104.193	35.882	0	0	13.782	0	35.172
			1329.37	14.62	1	0	11.985	0.871	0.435	6.041	25.781	0.352	31.87	0.809	103.761	36.147	0	0	13.767	0	35.22
			1330.37	69.539	1	0	12.115	0.888	0.442	6.137	25.69	0.357	31.804	0.808	103.402	36.364	0	0	13.641	0	35.401
			1331.37	86.129	1	0	12.277	0.892	0.454	6.303	25.354	0.365	31.533	0.804	102.856	36.676	0	0	13.763	0	35.349
			1332.37	86.129	1	0	12.443	0.905	0.465	6.454	25.12	0.373	31.337	0.802	102.364	36.954	0	0	13.746	0	35.373
			1333.37	86.129	1	0	12.54	0.911	0.471	6.537	25.006	0.376	31.262	0.8	102.22	37.036	0	0	13.764	0	35.345
			1334.37	24.392	1	0	12.653	0.923	0.475	6.595	25.028	0.38	31.309	0.799	102.147	37.078	0	0	13.716	0	35.484
			1335.37	23.71	1	0	12.768	0.929	0.481	6.687	24.919	0.384	31.238	0.798	101.999	37.162	0	0	13.749	0	35.467
			1336.37	23.71	1	0	12.912	0.94	0.492	6.834	24.679	0.392	30.943	0.798	101.838	37.285	0	0	13.734	0	35.073
			1337.37	42.799	1	0	13.056	0.952	0.503	6.981	24.449	0.401	30.659	0.797	101.677	37.407	0	0	13.719	0	34.691
			1338.37	42.951	1	0	13.179	0.963	0.512	7.111	24.245	0.408	30.409	0.797	101.517	37.529	0	0	13.681	0	34.365
			1339.37	42.951	1	0	13.46	0.975	0.525	7.285	24.188	0.418	30.341	0.797	101.356	37.651	0	0	13.807	0	34.394
			1340.37	39.997	1	0	13.772	0.99	0.54	7.495	24.076	0.43	30.221	0.797	101.135	37.815	0	0	13.909	0	34.373
			1341.37	39.997	1	0	14.089	1.005	0.555	7.706	23.978	0.442	30.117	0.796	100.915	37.978	0	0	14.013	0	34.382
			1342.37	38.33	1	0	14.416	1.021	0.57	7.921	23.891	0.454	30.024	0.796	100.694	38.141	0	0	14.124	0	34.41
			1343.37	38.709	1	0	14.749	1.036	0.586	8.136	23.818	0.466	29.947	0.795	100.473	38.304	0	0	14.237	0	34.468
			1344.37	38.709	1	0	15.081	1.052	0.601	8.346	23.761	0.478	29.889	0.795	100.282	38.448	0	0	14.342	0	34.533
			1345.38	39.012	1	0	15.073	0.993	0.608	8.443	23.395	0.482	29.506	0.793	100.092	38.532	0	0	15.182	0	33.956
			1346.37	39.012	1	0	15.073	0.993	0.608	8.443	23.395	0.482	29.506	0.793	100.092	38.532	0	0	15.182	0	33.956
			1347.37	41.89	1	0	14.406	0.908	0.585	8.13	23.092	0.464	29.11	0.793	100.315	38.313	0	0	15.868	0	32.92
			1348.37	41.133	1	0	13.72	0.823	0.565	7.848	22.63	0.449	28.497	0.794	100.538	38.095	0	0	16.672	0	31.367
			1349.38	41.133	1	0	13.206	0.741	0.552	7.66	22.135	0.44	27.765	0.797	100.816	37.803	0	0	17.821	0	29.346
			1350.38	45.829	1	0	13.673	0.768	0.572	7.943	22.164	0.456	27.8	0.797	100.656	37.913	0	0	17.81	0	29.58
			1351.38	45.829	1	0	14.132	0.794	0.592	8.22	22.194	0.472	27.836	0.797	100.495	38.023	0	0	17.789	0	29.813
			1352.38	43.102	1	0	14.384	0.815	0.603	8.381	22.199	0.481	27.82	0.798	100.483	38.047	0	0	17.652	0	29.798
			1353.38	43.102	1	0	14.42	0.818	0.605	8.408	22.189	0.483	27.792	0.798	100.464	38.062	0	0	17.624	0	29.752
			1354.38	49.087	1	0	14.43	0.821	0.606	8.421	22.178	0.484	27.762	0.799	100.445	38.076	0	0	17.567	0	29.702
			1355.38	49.087	1	0	14.448	0.826	0.609	8.452	22.133	0.487	27.683	0.8	100.368	38.148	0	0	17.492	0	29.625
			1356.38	49.768	1	0	14.444	0.828	0.609	8.46	22.109	0.487	27.635	0.8	100.365	38.191	0	0	17.44	0	29.578
			1357.38	49.768	1	0	14.459	0.83	0.61	8.479	22.088	0.489	27.591	0.801	100.363	38.234	0	0	17.41	0	29.54
			1358.38	49.011	1	0	14.469	0.832	0.612	8.495	22.065	0.49	27.532	0.801	100.363	38.261	0	0	17.381	0	29.442
			1359.38	50.071	1	0	14.374	0.834	0.61	8.466	21.999	0.489	27.42	0.802	100.363	38.287	0	0	17.227	0	29.217
			1360.38	50.071	1	0	14.234	0.83	0.603	8.38	22	0.484	27.415	0.803	100.317	38.308	0	0	17.15	0	29.241
			1361.38	34.845	1	0	14.209	0.836	0.603	8.376	21.982	0.485	27.324	0.804	100.258	38.359	0	0	17.001	0	29.099
			1362.38	39.921	1	0	14.212	0.834	0.602	8.356	22.037	0.485	27.348	0.806	100.246	38.381	0	0	17.042	0	29.191
			1363.38	39.921	1	0	14.224	0.832	0.6	8.34	22.094	0.485	27.375	0.807	100.212	38.402	0	0	17.093	0	29.288
			1364.38	39.921	1	0	14.238	0.834	0.602	8.366	22.051	0.486	27.328	0.807	100.133	38.458	0	0	17.064	0	29.26
			1365.38	69.994	1	0	14.304	0.839	0.606	8.417	22.028	0.49	27.266	0.808	100.064	38.519	0	0	17.045	0	29.201
			1366.38	69.085	1	0	14.316	0.842	0.608	8.445	21.98	0.491	27.199	0.808	99.994	38.577	0	0	16.995	0	29.128
			1367.38	69.085	1	0	14.328	0.846	0.61	8.473	21.932	0.493	27.133	0.808	99.925	38.635	0	0	16.945	0	29.055
			1368.38	47.344	1	0	14.39	0.848	0.614	8.522	21.905	0.497	27.066	0.809	99.908	38.66	0	0	16.962	0	28.93
			1369.38	45.072	1	0	14.452	0.851	0.617	8.571	21.878	0.5	26.999	0.81	99.892	38.686	0	0	16.978	0	28.807
			1370.38	45.072	1	0	14.485	0.85	0.618	8.585	21.891	0.502	26.969	0.812	99.934	38.672	0	0	17.032	0	28.714
			1371.38	41.36	1	0	14.477	0.847	0.617	8.563	21.928	0.501	26.981	0.813	100.036	38.623	0	0	17.098	0	28.674
			1372.38	41.36	1	0	14.461	0.843	0.615	8.536	21.966	0.5	26.994	0.814	100.138	38.574	0	0	17.157	0	28.634
			1373.38	41.36	1	0	14.424	0.839	0.612	8.498	22.002	0.498	27.005	0.815	100.24	38.526	0	0	17.191	0	28.591
			1374.38	33.936	1	0	14.393	0.835	0.609	8.464	22.035	0.497	27.014	0.816	100.315	38.496	0	0	17.239	0	28.573
			1375.38	31.664	1	0	14.431	0.837	0.612	8.496	22.014	0.499	26.964	0.816	100.222	38.561	0	0	17.237	0	28.549
			1376.38	31.664	1	0	14.488	0.839	0.615	8.541	21.989	0.502	26.91	0.817	100.129	38.626	0	0	17.258	0	28.514
			1377.38	38.557	1	0	14.581	0.852	0.625	8.676	21.807	0.509	26.746	0.815	99.822	38.844	0	0	17.114	0	28.435
			1378.38	38.557	1	0	14.56	0.86	0.628	8.721	21.677	0.511	26.646	0.814	99.629	38.997	0	0	16.929	0	28.412
			1379.38	49.844	1	0	14.473	0.863	0.63	8.745	21.495	0.51	26.515	0.811	99.442	39.15	0	0	16.761	0	28.319
			1380.38	49.844	1	0	14.41	0.869	0.632	8.774	21.341	0.511	26.401	0.808	99.252	39.303	0	0	16.578	0	28.259
			1381.38	50.526	1	0	14.181	0.852	0.621	8.625	21.336	0.502	26.402	0.808	99.27	39.278	0	0	16.643	0	28.245
			1382.38	50.526	1	0	14.005	0.837	0.614	8.524	21.293	0.495	26.384	0.807	99.368	39.203	0	0	16.729	0	28.106
			1383.38	51.435	1	0	13.882	0.822	0.61	8.466	21.222	0.491	26.335	0.806	99.465	39.129	0	0	16.881	0	27.889
			1384.38	51.435	1	0	13.957	0.824	0.615	8.537	21.163	0.495	26.3	0.805	99.57	39.064	0	0	16.936	0	27.702
			1385.38	51.435	1	0	14.096	0.827	0.623	8.657	21.084	0.501	26.215	0.804	99.581	39.069	0	0	17.039	0	27.494
			1386.38	45.299	1	0	14.2	0.83	0.629	8.743	21.037	0.506	26.167	0.804	99.593	39.073	0	0	17.1	0	27.376
			1387.38	45.299	1	0	14.325	0.836	0.637	8.851	20.974	0.512	26.097	0.804	99.532	39.106	0	0	17.14	0	27.241
			1388.38	43.254	1	0	14.422	0.84	0.642	8.912	20.978	0.516	26.091	0.804	99.495	39.108	0	0	17.172	0	27.225
			1389.38	43.254	1	0	14.506	0.844	0.645	8.964	20.984	0.519	26.089	0.804	99.458	39.111	0	0	17.189	0	27.219
			1390.38	55.45	1	0	14.694	0.848	0.652	9.06	21.036	0.525	26.146	0.805	99.421	39.113	0	0	17.327	0	27.361
			1391.38	57.722	1	0	14.875	0.854	0.661	9.176	21.041	0.531	26.154	0.804	99.463	39.111	0	0	17.409	0	27.37
			1392.38	57.722	1	0	15.059	0.861	0.669	9.291	21.048	0.538	26.165	0.804	99.505	39.108	0	0	17.492	0	27.386
			1393.38	45.754	1	0	15.212	0.874	0.679	9.431	20.968	0.546	26.074	0.804	99.588	39.104	0	0	17.409	0	27.13
			1394.38	45.754	1	0	15.212	0.874	0.679	9.431	20.968	0.546	26.074	0.804	99.588	39.104	0	0	17.409	0	27.13
			1395.38	44.769	1	0	15.253	0.876	0.68	9.443	21.001	0.547	26.093	0.805	99.686	39.071	0	0	17.411	0	27.124
			1396.38	44.769	1	0	15.275	0.875	0.681	9.453	21.008	0.548	26.099	0.805	99.749	39.035	0	0	17.454	0	27.086
			1397.38	52.117	1	0	15.332	0.88	0.682	9.466	21.065	0.549	26.129	0.806	99.881	39.006	0	0	17.414	0	27.108
			1398.38	59.313	1	0	15.371	0.883	0.682	9.478	21.096	0.551	26.145	0.807	99.978	38.974	0	0	17.414	0	27.097
			1399.38	59.313	1	0	15.364	0.882	0.683	9.48	21.082	0.55	26.149	0.806	99.996	38.968	0	0	17.412	0	27.098
			1400.38	65.297	1	0	15.34	0.882	0.681	9.456	21.1	0.549	26.173	0.806	100.068	38.949	0	0	17.391	0	27.131
			1401.38	59.616	1	0	15.358	0.882	0.681	9.458	21.12	0.549	26.197	0.806	100.14	38.93	0	0	17.418	0	27.161
			1402.38	59.616	1	0	15.42	0.885	0.684	9.498	21.121	0.552	26.185	0.807	100.15	38.947	0	0	17.432	0	27.152
			1403.38	51.662	1	0	15.44	0.883	0.684	9.506	21.129	0.553	26.17	0.807	100.13	38.968	0	0	17.481	0	27.149
			1404.38	50.223	1	0	15.523	0.882	0.688	9.553	21.136	0.556	26.151	0.808	100.102	38.99	0	0	17.602	0	27.138
			1405.38	50.223	1	0	15.499	0.867	0.681	9.456	21.293	0.551	26.325	0.809	100.354	38.776	0	0	17.886	0	27.271
			1406.38	51.132	1	0	15.311	0.845	0.666	9.25	21.467	0.539	26.518	0.81	100.788	38.464	0	0	18.131	0	27.302
			1407.38	51.132	1	0	15.096	0.822	0.65	9.029	21.64	0.527	26.71	0.81	101.222	38.153	0	0	18.355	0	27.322
			1408.38	50.374	1	0	14.715	0.801	0.627	8.707	21.832	0.509	26.909	0.811	101.461	37.952	0	0	18.361	0	27.521
			1409.38	50.374	1	0	14.758	0.802	0.628	8.718	21.87	0.51	26.94	0.812	101.519	37.918	0	0	18.405	0	27.543
			1410.38	51.889	1	0	14.658	0.795	0.619	8.603	21.998	0.503	27.063	0.813	101.608	37.834	0	0	18.437	0	27.716
			1411.38	51.889	1	0	14.569	0.784	0.608	8.444	22.25	0.496	27.256	0.816	101.521	37.829	0	0	18.589	0	28.181
			1412.38	52.495	1	0	14.569	0.784	0.608	8.444	22.25	0.496	27.256	0.816	101.521	37.829	0	0	18.589	0	28.181
			1413.38	52.495	1	0	14.444	0.776	0.598	8.311	22.394	0.49	27.343	0.819	101.397	37.877	0	0	18.62	0	28.466
			1414.38	47.647	1	0	14.074	0.752	0.573	7.964	22.717	0.47	27.697	0.82	101.526	37.714	0	0	18.713	0	29.054
			1415.38	51.738	1	0	13.866	0.739	0.559	7.765	22.921	0.458	27.954	0.82	101.687	37.56	0	0	18.767	0	29.411
			1416.38	51.738	1	0	13.884	0.737	0.561	7.785	22.887	0.46	27.914	0.82	101.591	37.57	0	0	18.851	0	29.335
			1417.38	46.663	1	0	13.861	0.734	0.559	7.769	22.888	0.459	27.913	0.82	101.495	37.58	0	0	18.88	0	29.349
			1418.38	50.905	1	0	13.872	0.733	0.562	7.803	22.806	0.46	27.837	0.819	101.375	37.62	0	0	18.919	0	29.237
			1419.38	27.422	1	0	13.952	0.735	0.567	7.873	22.738	0.464	27.754	0.819	101.267	37.675	0	0	18.975	0	29.132
			1420.38	21.665	1	0	14.032	0.737	0.572	7.944	22.671	0.469	27.675	0.819	101.159	37.731	0	0	19.031	0	29.033
			1421.38	21.665	1	0	14.022	0.738	0.572	7.95	22.637	0.469	27.625	0.819	101.044	37.781	0	0	18.994	0	28.995
			1422.38	25.528	1	0	14.011	0.739	0.573	7.957	22.603	0.47	27.576	0.82	100.929	37.831	0	0	18.956	0	28.958
			1423.38	26.967	1	0	14.009	0.74	0.574	7.969	22.568	0.47	27.527	0.82	100.814	37.882	0	0	18.93	0	28.921
			1424.38	26.967	1	0	15.205	0.811	0.611	8.49	23.158	0.502	28.173	0.822	100.996	37.793	0	0	18.739	0	30.215
			1425.38	31.815	1	0	16.479	0.88	0.659	9.153	23.416	0.543	28.434	0.824	101.159	37.695	0	0	18.718	0	30.582
			1426.38	31.815	1	0	17.679	0.95	0.706	9.806	23.564	0.582	28.57	0.825	101.306	37.646	0	0	18.608	0	30.715
			1427.38	30.3	1	0	17.895	0.953	0.709	9.846	23.76	0.586	28.743	0.827	101.613	37.452	0	0	18.781	0	30.796
			1428.38	29.013	1	0	18.053	0.956	0.712	9.883	23.884	0.59	28.829	0.828	101.903	37.309	0	0	18.878	0	30.76
			1429.38	32.8	1	0	18.13	0.96	0.714	9.911	23.924	0.592	28.821	0.83	102.148	37.228	0	0	18.882	0	30.612
			1430.38	32.8	1	0	18.258	0.962	0.715	9.931	24.049	0.595	28.878	0.833	102.422	37.122	0	0	18.975	0	30.57
			1431.38	62.798	1	0	18.333	0.964	0.715	9.926	24.163	0.597	28.925	0.835	102.696	37.015	0	0	19.011	0	30.503
			1432.38	57.116	1	0	18.408	0.966	0.714	9.92	24.278	0.599	28.972	0.838	102.97	36.908	0	0	19.047	0	30.436
			1433.38	57.116	1	0	18.514	0.973	0.716	9.948	24.36	0.602	28.992	0.84	103.262	36.811	0	0	19.021	0	30.317
			1434.38	61.737	1	0	18.579	0.98	0.717	9.956	24.439	0.604	29.01	0.842	103.564	36.713	0	0	18.954	0	30.188
			1435.38	61.737	1	0	18.726	1.001	0.727	10.102	24.306	0.614	28.786	0.844	103.594	36.843	0	0	18.713	0	29.859
			1436.38	52.268	1	0	18.945	1.02	0.739	10.266	24.224	0.626	28.619	0.846	103.622	36.975	0	0	18.579	0	29.655
			1437.38	52.268	1	0	19.16	1.039	0.751	10.43	24.14	0.637	28.453	0.848	103.65	37.108	0	0	18.446	0	29.448
			1438.38	52.268	1	0	19.412	1.05	0.76	10.558	24.175	0.646	28.427	0.85	103.896	37.084	0	0	18.493	0	29.328
			1439.38	135.594	1	0	19.611	1.059	0.768	10.662	24.195	0.654	28.387	0.852	104.167	37.059	0	0	18.51	0	29.173
			1440.38	160.365	1	0	19.809	1.069	0.775	10.767	24.216	0.662	28.348	0.854	104.439	37.033	0	0	18.527	0	29.02
			1441.38	160.365	1	0	19.968	1.078	0.781	10.847	24.24	0.668	28.329	0.856	104.838	36.929	0	0	18.527	0	28.786
			1442.38	57.419	1	0	20.127	1.086	0.787	10.927	24.264	0.674	28.31	0.857	105.237	36.824	0	0	18.527	0	28.55
			1443.38	58.631	1	0	20.332	1.095	0.794	11.025	24.303	0.682	28.293	0.859	105.606	36.75	0	0	18.574	0	28.369
			1444.38	58.631	1	0	20.536	1.107	0.801	11.13	24.33	0.691	28.21	0.862	105.792	36.801	0	0	18.559	0	28.229
			1445.38	50.98	1	0	20.669	1.118	0.807	11.213	24.32	0.699	28.081	0.866	105.978	36.852	0	0	18.48	0	27.977
			1446.38	50.829	1	0	20.737	1.128	0.81	11.251	24.327	0.704	27.984	0.869	106.175	36.88	0	0	18.39	0	27.766
			1447.38	50.829	1	0	20.583	1.126	0.799	11.094	24.487	0.697	28.049	0.873	106.621	36.75	0	0	18.277	0	27.708
			1448.38	51.435	1	0	20.488	1.125	0.79	10.97	24.647	0.692	28.115	0.877	107.066	36.62	0	0	18.215	0	27.654
			1449.38	52.117	1	0	20.393	1.123	0.781	10.847	24.81	0.687	28.184	0.88	107.512	36.49	0	0	18.153	0	27.604
			1450.38	52.117	1	0	20.248	1.119	0.77	10.696	24.977	0.681	28.262	0.884	107.946	36.346	0	0	18.095	0	27.558
			1451.38	49.39	1	0	19.867	1.12	0.758	10.523	24.91	0.672	28.088	0.887	108.292	36.274	0	0	17.734	0	27.016
			1452.38	49.39	1	0	19.6	1.122	0.749	10.406	24.854	0.667	27.938	0.89	108.638	36.202	0	0	17.477	0	26.521
			1453.38	47.193	1	0	19.342	1.123	0.741	10.289	24.806	0.661	27.795	0.892	108.983	36.131	0	0	17.227	0	26.042
			1454.38	44.617	1	0	19.091	1.124	0.732	10.172	24.766	0.656	27.661	0.895	109.329	36.059	0	0	16.984	0	25.578
			1455.38	44.617	1	0	17.86	1.048	0.686	9.526	24.65	0.618	27.377	0.9	109.331	36.126	0	0	17.05	0	25.193
			1456.38	45.375	1	0	16.524	0.971	0.629	8.734	24.76	0.571	27.288	0.907	109.334	36.193	0	0	17.017	0	25.281
			1457.38	45.375	1	0	15.192	0.894	0.572	7.943	24.901	0.524	27.192	0.916	109.336	36.26	0	0	16.984	0	25.328
			1458.38	46.814	1	0	15.045	0.888	0.566	7.857	24.92	0.519	27.159	0.918	109.33	36.308	0	0	16.934	0	25.337
			1459.38	46.814	1	0	14.698	0.875	0.552	7.661	24.94	0.507	27.131	0.919	109.206	36.424	0	0	16.799	0	25.488
			1460.38	46.814	1	0	14.387	0.861	0.539	7.483	24.964	0.496	27.127	0.92	109.038	36.541	0	0	16.716	0	25.704
			1461.38	39.315	1	0	14.136	0.851	0.529	7.351	24.95	0.487	27.141	0.919	108.851	36.644	0	0	16.618	0	25.927
			1462.38	36.209	1	0	13.889	0.841	0.52	7.219	24.941	0.477	27.16	0.918	108.664	36.747	0	0	16.522	0	26.159
			1463.38	36.209	1	0	13.7	0.831	0.513	7.124	24.91	0.47	27.195	0.916	108.426	36.846	0	0	16.486	0	26.423
			1464.38	36.209	1	0	13.51	0.82	0.506	7.024	24.892	0.462	27.246	0.914	108.198	36.93	0	0	16.466	0	26.698
			1465.38	36.209	1	0	13.237	0.81	0.496	6.884	24.859	0.452	27.268	0.912	107.97	37.014	0	0	16.341	0	26.903
			1466.38	32.573	1	0	12.967	0.8	0.486	6.744	24.833	0.442	27.301	0.91	107.743	37.097	0	0	16.218	0	27.129
			1467.38	32.497	1	0	12.722	0.791	0.477	6.621	24.795	0.432	27.333	0.907	107.508	37.179	0	0	16.09	0	27.344
			1468.38	32.497	1	0	12.833	0.812	0.483	6.703	24.756	0.436	27.413	0.903	107.241	37.325	0	0	15.799	0	27.742
			1469.38	32.497	1	0	12.957	0.834	0.489	6.799	24.692	0.44	27.459	0.899	106.975	37.472	0	0	15.538	0	28.057
			1470.38	26.21	1	0	13.161	0.857	0.501	6.96	24.548	0.449	27.425	0.895	106.683	37.62	0	0	15.359	0	28.178
			1471.38	26.589	1	0	13.36	0.88	0.513	7.121	24.401	0.457	27.38	0.891	106.39	37.769	0	0	15.185	0	28.273
			1472.38	26.589	1	0	13.227	0.876	0.508	7.054	24.379	0.451	27.423	0.889	106.213	37.836	0	0	15.107	0	28.484
			1473.38	26.589	1	0	12.956	0.867	0.497	6.909	24.364	0.44	27.567	0.884	105.889	37.939	0	0	14.937	0	28.995
			1474.38	29.543	1	0	12.818	0.863	0.492	6.831	24.371	0.433	27.672	0.881	105.743	37.975	0	0	14.845	0	29.3
			1475.38	29.316	1	0	12.807	0.869	0.494	6.858	24.267	0.433	27.666	0.877	105.474	38.093	0	0	14.732	0	29.458
			1476.38	29.316	1	0	12.863	0.878	0.5	6.945	24.084	0.437	27.556	0.874	105.186	38.234	0	0	14.649	0	29.405
			1477.38	35.148	1	0	12.946	0.887	0.508	7.051	23.891	0.442	27.426	0.871	104.898	38.376	0	0	14.599	0	29.305
			1478.38	35.148	1	0	12.9	0.884	0.507	7.039	23.84	0.44	27.432	0.869	104.735	38.407	0	0	14.6	0	29.372
			1479.38	29.24	1	0	12.853	0.88	0.506	7.027	23.789	0.439	27.439	0.867	104.572	38.438	0	0	14.602	0	29.439
			1480.38	29.24	1	0	12.81	0.877	0.505	7.016	23.738	0.437	27.445	0.865	104.416	38.469	0	0	14.606	0	29.505
			1481.38	29.24	1	0	12.865	0.868	0.506	7.028	23.784	0.437	27.537	0.864	104.352	38.426	0	0	14.822	0	29.665
			1482.38	62.798	1	0	12.967	0.861	0.51	7.085	23.768	0.44	27.554	0.863	104.217	38.424	0	0	15.065	0	29.708
			1483.38	62.798	1	0	13.071	0.854	0.514	7.139	23.759	0.443	27.58	0.861	104.083	38.421	0	0	15.312	0	29.771
			1484.38	70.979	1	0	13.177	0.846	0.518	7.194	23.757	0.446	27.611	0.86	103.949	38.419	0	0	15.568	0	29.848
			1485.38	70.979	1	0	13.254	0.847	0.521	7.243	23.735	0.448	27.619	0.859	103.889	38.402	0	0	15.649	0	29.839
			1486.38	34.391	1	0	13.34	0.847	0.525	7.297	23.712	0.451	27.628	0.858	103.829	38.385	0	0	15.74	0	29.835
			1487.38	34.391	1	0	13.426	0.848	0.529	7.351	23.691	0.454	27.639	0.857	103.769	38.369	0	0	15.832	0	29.834
			1488.38	34.088	1	0	13.484	0.847	0.534	7.421	23.57	0.458	27.522	0.856	103.636	38.419	0	0	15.915	0	29.64
			1489.38	34.088	1	0	13.662	0.852	0.545	7.57	23.419	0.466	27.399	0.855	103.439	38.472	0	0	16.028	0	29.428
			1490.38	51.208	1	0	13.792	0.858	0.553	7.685	23.3	0.472	27.29	0.854	103.283	38.523	0	0	16.072	0	29.245
			1491.38	53.556	1	0	13.926	0.864	0.562	7.801	23.187	0.479	27.188	0.853	103.128	38.574	0	0	16.121	0	29.073
			1492.38	53.556	1	0	14.06	0.87	0.57	7.917	23.079	0.486	27.089	0.852	102.972	38.626	0	0	16.169	0	28.909
			1493.38	34.239	1	0	14.022	0.875	0.571	7.934	22.975	0.486	26.988	0.851	102.844	38.693	0	0	16.017	0	28.76
			1494.38	34.239	1	0	13.96	0.881	0.572	7.942	22.862	0.486	26.874	0.851	102.717	38.76	0	0	15.841	0	28.581
			1495.38	34.467	1	0	13.978	0.887	0.575	7.984	22.78	0.489	26.8	0.85	102.589	38.827	0	0	15.757	0	28.495
			1496.38	34.467	1	0	14.09	0.891	0.58	8.061	22.75	0.493	26.77	0.85	102.517	38.865	0	0	15.809	0	28.472
			1497.38	41.815	1	0	14.202	0.895	0.586	8.138	22.721	0.498	26.741	0.85	102.445	38.902	0	0	15.861	0	28.454
			1498.38	41.436	1	0	13.989	0.87	0.577	8.019	22.67	0.49	26.693	0.849	102.403	38.876	0	0	16.08	0	28.331
			1499.38	41.436	1	0	13.771	0.845	0.569	7.899	22.607	0.483	26.629	0.849	102.362	38.851	0	0	16.305	0	28.168
			1500.38	34.239	1	0	13.506	0.823	0.558	7.754	22.545	0.474	26.583	0.848	102.313	38.818	0	0	16.408	0	28.03
			1501.38	35.451	1	0	13.239	0.802	0.548	7.61	22.475	0.464	26.528	0.847	102.264	38.786	0	0	16.513	0	27.867
			1502.38	35.451	1	0	13.333	0.807	0.554	7.694	22.396	0.469	26.473	0.846	102.104	38.832	0	0	16.528	0	27.797
			1503.38	51.814	1	0	13.427	0.812	0.56	7.779	22.319	0.473	26.42	0.845	101.944	38.879	0	0	16.544	0	27.73
			1504.38	51.814	1	0	13.457	0.811	0.562	7.806	22.292	0.474	26.41	0.844	101.819	38.906	0	0	16.589	0	27.75
			1505.38	48.935	1	0	13.487	0.811	0.564	7.832	22.265	0.476	26.401	0.843	101.693	38.934	0	0	16.634	0	27.771
			1506.38	48.935	1	0	13.337	0.801	0.557	7.736	22.27	0.469	26.433	0.843	101.686	38.883	0	0	16.654	0	27.78
			1507.38	48.935	1	0	13.167	0.791	0.549	7.626	22.282	0.462	26.471	0.842	101.686	38.832	0	0	16.648	0	27.807
			1508.38	38.103	1	0	13.127	0.793	0.548	7.61	22.266	0.461	26.48	0.841	101.649	38.832	0	0	16.555	0	27.826
			1509.38	36.436	1	0	13.228	0.807	0.555	7.708	22.179	0.466	26.412	0.84	101.491	38.939	0	0	16.4	0	27.807
			1510.38	36.436	1	0	13.341	0.82	0.563	7.815	22.092	0.472	26.34	0.839	101.333	39.046	0	0	16.264	0	27.776
			1511.38	42.269	1	0	13.448	0.834	0.57	7.919	22.001	0.478	26.264	0.838	101.169	39.152	0	0	16.127	0	27.736
			1512.38	42.269	1	0	13.399	0.835	0.57	7.914	21.938	0.477	26.219	0.837	101.064	39.208	0	0	16.037	0	27.705
			1513.38	42.572	1	0	13.303	0.835	0.566	7.865	21.917	0.473	26.231	0.836	101.027	39.224	0	0	15.927	0	27.76
			1514.38	42.572	1	0	13.229	0.835	0.563	7.826	21.903	0.47	26.252	0.834	100.99	39.241	0	0	15.842	0	27.837
			1515.38	46.511	1	0	13.155	0.835	0.561	7.787	21.889	0.467	26.275	0.833	100.953	39.257	0	0	15.758	0	27.918
			1516.38	46.511	1	0	13.165	0.838	0.563	7.818	21.826	0.469	26.216	0.833	100.892	39.301	0	0	15.714	0	27.836
			1517.38	48.708	1	0	13.162	0.841	0.565	7.841	21.762	0.47	26.156	0.832	100.832	39.345	0	0	15.654	0	27.747
			1518.38	48.708	1	0	13.16	0.844	0.566	7.865	21.697	0.471	26.094	0.832	100.772	39.389	0	0	15.596	0	27.655
			1519.38	38.557	1	0	13.07	0.842	0.561	7.793	21.747	0.466	26.16	0.831	100.851	39.364	0	0	15.518	0	27.783
			1520.38	38.557	1	0	13.078	0.847	0.561	7.789	21.779	0.466	26.181	0.832	100.837	39.387	0	0	15.441	0	27.865
			1521.38	34.997	1	0	13.096	0.852	0.561	7.795	21.799	0.467	26.188	0.832	100.823	39.41	0	0	15.378	0	27.914
			1522.38	34.997	1	0	13.115	0.856	0.562	7.802	21.82	0.468	26.196	0.833	100.809	39.433	0	0	15.316	0	27.961
			1523.38	50.829	1	0	13.133	0.861	0.562	7.809	21.84	0.469	26.202	0.833	100.795	39.456	0	0	15.254	0	28.007
			1524.38	50.829	1	0	13.199	0.862	0.564	7.836	21.874	0.471	26.225	0.834	100.855	39.429	0	0	15.317	0	28.02
			1525.38	52.192	1	0	13.236	0.862	0.565	7.847	21.904	0.472	26.24	0.835	100.953	39.376	0	0	15.362	0	27.978
			1526.38	52.192	1	0	13.302	0.861	0.567	7.873	21.94	0.474	26.262	0.835	101.049	39.323	0	0	15.441	0	27.955
			1527.38	33.558	1	0	13.279	0.863	0.566	7.863	21.933	0.473	26.253	0.835	101.087	39.301	0	0	15.386	0	27.897
			1528.38	33.558	1	0	13.257	0.865	0.565	7.854	21.926	0.472	26.244	0.835	101.126	39.28	0	0	15.332	0	27.839
			1529.38	34.845	1	0	13.31	0.874	0.569	7.904	21.89	0.475	26.212	0.835	101.015	39.361	0	0	15.23	0	27.87
			1530.38	34.845	1	0	13.363	0.883	0.573	7.955	21.853	0.478	26.178	0.835	100.905	39.443	0	0	15.129	0	27.897
			1531.38	39.391	1	0	13.359	0.888	0.574	7.966	21.824	0.479	26.141	0.835	100.804	39.532	0	0	15.037	0	27.93
			1532.38	39.391	1	0	13.355	0.894	0.574	7.977	21.796	0.48	26.103	0.835	100.704	39.62	0	0	14.945	0	27.961
			1533.38	39.542	1	0	13.378	0.893	0.576	7.994	21.785	0.481	26.046	0.836	100.682	39.642	0	0	14.977	0	27.851
			1534.38	39.542	1	0	13.416	0.893	0.578	8.025	21.764	0.484	25.976	0.838	100.66	39.664	0	0	15.025	0	27.706
			1535.38	51.132	1	0	13.52	0.898	0.584	8.118	21.69	0.49	25.856	0.839	100.603	39.704	0	0	15.053	0	27.452
			1536.38	50.071	1	0	13.613	0.903	0.59	8.194	21.644	0.495	25.782	0.839	100.562	39.728	0	0	15.07	0	27.292
			1537.38	50.071	1	0	13.747	0.908	0.597	8.292	21.607	0.502	25.721	0.84	100.521	39.752	0	0	15.132	0	27.162
			1538.38	50.071	1	0	13.869	0.914	0.603	8.38	21.578	0.507	25.672	0.841	100.481	39.776	0	0	15.18	0	27.062
			1539.38	38.254	1	0	13.961	0.908	0.607	8.432	21.578	0.511	25.656	0.841	100.459	39.743	0	0	15.384	0	26.979
			1540.38	40.678	1	0	14.037	0.909	0.611	8.485	21.561	0.514	25.638	0.841	100.44	39.738	0	0	15.449	0	26.925
			1541.38	40.678	1	0	14.125	0.91	0.615	8.548	21.539	0.517	25.615	0.841	100.421	39.733	0	0	15.527	0	26.855
			1542.38	40.678	1	0	14.368	0.923	0.628	8.724	21.487	0.528	25.559	0.841	100.339	39.781	0	0	15.562	0	26.759
			1543.38	50.829	1	0	14.546	0.931	0.637	8.843	21.471	0.535	25.536	0.841	100.33	39.791	0	0	15.629	0	26.7
			1544.38	50.829	1	0	14.722	0.938	0.646	8.966	21.444	0.543	25.5	0.841	100.32	39.8	0	0	15.692	0	26.606
			1545.38	48.329	1	0	14.9	0.946	0.654	9.089	21.421	0.55	25.467	0.841	100.31	39.81	0	0	15.756	0	26.52
			1546.38	48.329	1	0	14.974	0.949	0.656	9.105	21.494	0.552	25.52	0.842	100.286	39.8	0	0	15.776	0	26.639
			1547.38	51.586	1	0	15.048	0.953	0.657	9.12	21.568	0.554	25.573	0.843	100.262	39.791	0	0	15.796	0	26.758
			1548.38	53.707	1	0	15.095	0.956	0.657	9.123	21.636	0.555	25.62	0.845	100.238	39.781	0	0	15.789	0	26.86
			1549.38	53.707	1	0	15.143	0.96	0.657	9.125	21.704	0.556	25.666	0.846	100.214	39.772	0	0	15.782	0	26.961
			1550.38	51.056	1	0	15.123	0.956	0.655	9.099	21.731	0.554	25.7	0.846	100.308	39.714	0	0	15.811	0	26.965
			1551.38	51.056	1	0	15.113	0.953	0.654	9.08	21.759	0.553	25.732	0.846	100.401	39.656	0	0	15.852	0	26.968
			1552.38	49.314	1	0	15.054	0.95	0.65	9.035	21.779	0.55	25.758	0.846	100.495	39.599	0	0	15.841	0	26.952
			1553.38	49.314	1	0	14.995	0.947	0.647	8.989	21.799	0.547	25.785	0.845	100.589	39.541	0	0	15.83	0	26.938
			1554.38	60.904	1	0	14.916	0.943	0.644	8.939	21.801	0.544	25.784	0.846	100.633	39.526	0	0	15.817	0	26.92
			1555.38	60.904	1	0	15	0.943	0.646	8.974	21.834	0.547	25.814	0.846	100.633	39.538	0	0	15.914	0	27.016
			1556.38	62.419	1	0	15.051	0.942	0.648	8.996	21.856	0.548	25.83	0.846	100.635	39.549	0	0	15.978	0	27.076
			1557.38	62.419	1	0	15.163	0.946	0.652	9.06	21.868	0.552	25.838	0.846	100.593	39.579	0	0	16.033	0	27.138
			1558.38	53.101	1	0	15.276	0.949	0.657	9.124	21.881	0.556	25.848	0.847	100.551	39.61	0	0	16.089	0	27.202
			1559.38	54.92	1	0	15.315	0.946	0.657	9.128	21.922	0.557	25.877	0.847	100.653	39.54	0	0	16.193	0	27.179
			1560.38	54.92	1	0	15.172	0.942	0.651	9.048	21.904	0.552	25.837	0.848	100.756	39.47	0	0	16.106	0	26.973
			1561.38	41.966	1	0	15.06	0.938	0.647	8.983	21.895	0.549	25.807	0.848	100.855	39.401	0	0	16.05	0	26.795
			1562.38	41.966	1	0	14.949	0.935	0.642	8.918	21.886	0.545	25.779	0.849	100.955	39.331	0	0	15.995	0	26.619
			1563.38	39.921	1	0	14.777	0.936	0.636	8.834	21.843	0.54	25.742	0.849	100.978	39.326	0	0	15.784	0	26.513
			1564.38	39.921	1	0	14.593	0.938	0.629	8.737	21.812	0.533	25.722	0.848	101.002	39.322	0	0	15.561	0	26.449
			1565.38	46.966	1	0	15.145	1.01	0.639	8.877	22.382	0.543	26.348	0.85	101.243	39.248	0	0	14.993	0	27.807
			1566.38	46.966	1	0	15.67	1.083	0.65	9.033	22.849	0.554	26.84	0.851	101.468	39.19	0	0	14.476	0	28.795
			1567.38	42.572	1	0	16.344	1.155	0.669	9.296	23.235	0.571	27.227	0.853	101.693	39.132	0	0	14.152	0	29.489
			1568.38	42.572	1	0	16.239	1.145	0.66	9.168	23.398	0.564	27.379	0.855	102.053	38.974	0	0	14.177	0	29.631
			1569.38	40.527	1	0	16.133	1.136	0.651	9.04	23.564	0.557	27.535	0.856	102.413	38.816	0	0	14.201	0	29.778
			1570.38	44.314	1	0	15.983	1.119	0.638	8.856	23.81	0.547	27.757	0.858	102.789	38.635	0	0	14.288	0	30.063
			1571.38	44.314	1	0	15.83	1.101	0.624	8.672	24.064	0.537	27.985	0.86	103.165	38.454	0	0	14.376	0	30.35
			1572.38	51.511	1	0	15.652	1.089	0.613	8.51	24.23	0.528	28.109	0.862	103.39	38.375	0	0	14.372	0	30.538
			1573.38	51.511	1	0	15.473	1.077	0.601	8.349	24.403	0.519	28.236	0.864	103.615	38.296	0	0	14.368	0	30.733
			1574.38	51.511	1	0	15.341	1.071	0.593	8.237	24.514	0.514	28.307	0.866	103.77	38.254	0	0	14.328	0	30.841
			1575.38	37.345	1	0	15.196	1.064	0.584	8.115	24.64	0.507	28.392	0.868	103.926	38.212	0	0	14.275	0	30.981
			1576.38	37.345	1	0	15.022	1.053	0.573	7.958	24.823	0.498	28.563	0.869	104.116	38.127	0	0	14.261	0	31.254
			1577.38	37.345	1	0	14.908	1.045	0.567	7.876	24.881	0.493	28.632	0.869	104.327	38.041	0	0	14.265	0	31.291
			1578.38	37.345	1	0	14.793	1.037	0.561	7.793	24.939	0.488	28.701	0.869	104.539	37.955	0	0	14.27	0	31.329
			1579.38	37.345	1	0	14.757	1.031	0.559	7.768	24.951	0.486	28.724	0.869	104.652	37.915	0	0	14.317	0	31.332
			1580.38	77.342	1	0	14.721	1.025	0.558	7.743	24.962	0.484	28.748	0.868	104.766	37.876	0	0	14.364	0	31.333
			1581.38	77.342	1	0	14.654	1.019	0.553	7.676	25.059	0.48	28.842	0.869	104.859	37.834	0	0	14.38	0	31.487
			1582.38	95.522	1	0	14.587	1.013	0.548	7.608	25.158	0.476	28.938	0.869	104.952	37.792	0	0	14.396	0	31.642
			1583.38	27.725	1	0	14.601	1.017	0.549	7.625	25.13	0.477	28.903	0.869	104.945	37.834	0	0	14.364	0	31.624
			1584.38	27.725	1	0	14.615	1.02	0.55	7.643	25.101	0.478	28.868	0.87	104.938	37.876	0	0	14.331	0	31.606
			1585.38	29.77	1	0	14.677	1.027	0.551	7.65	25.194	0.479	28.952	0.87	105.037	37.836	0	0	14.297	0	31.716
			1586.38	29.77	1	0	14.685	1.032	0.552	7.663	25.173	0.48	28.919	0.87	105.028	37.875	0	0	14.229	0	31.694
			1587.38	35.073	1	0	14.755	1.034	0.558	7.757	24.99	0.486	28.717	0.87	104.896	37.971	0	0	14.269	0	31.394
			1588.38	35.073	1	0	14.727	1.037	0.554	7.7	25.128	0.483	28.841	0.871	105.04	37.915	0	0	14.204	0	31.575
			1589.38	34.239	1	0	14.761	1.036	0.556	7.725	25.106	0.485	28.796	0.872	105.066	37.918	0	0	14.244	0	31.482
			1590.38	34.239	1	0	14.794	1.036	0.558	7.749	25.084	0.487	28.751	0.872	105.092	37.92	0	0	14.285	0	31.389
			1591.38	28.482	1	0	14.961	1.032	0.563	7.822	25.125	0.491	28.792	0.873	105.196	37.877	0	0	14.491	0	31.419
			1592.38	28.028	1	0	15.115	1.029	0.567	7.882	25.186	0.495	28.853	0.873	105.299	37.834	0	0	14.687	0	31.494
			1593.38	28.028	1	0	15.272	1.026	0.572	7.941	25.253	0.499	28.921	0.873	105.402	37.791	0	0	14.887	0	31.582
			1594.38	35.679	1	0	15.449	1.025	0.577	8.014	25.312	0.504	28.985	0.873	105.443	37.781	0	0	15.066	0	31.708
			1595.38	35.679	1	0	15.629	1.025	0.582	8.087	25.377	0.509	29.056	0.873	105.483	37.771	0	0	15.25	0	31.847
			1596.38	35.527	1	0	15.063	0.951	0.57	7.922	24.854	0.497	28.506	0.872	105.299	37.834	0	0	15.834	0	30.856
			1597.38	35.527	1	0	14.451	0.878	0.559	7.757	24.224	0.486	27.832	0.87	105.114	37.896	0	0	16.464	0	29.53
			1598.38	45.526	1	0	13.542	0.8	0.536	7.446	23.491	0.466	27.052	0.868	104.953	37.937	0	0	16.925	0	27.843
			1599.38	45.526	1	0	13.648	0.807	0.544	7.549	23.369	0.471	26.964	0.867	104.654	38.081	0	0	16.913	0	27.847
			1600.38	46.36	1	0	13.844	0.823	0.558	7.753	23.113	0.482	26.774	0.863	104.068	38.371	0	0	16.822	0	27.814
			1601.38	46.36	1	0	13.934	0.832	0.566	7.856	22.978	0.487	26.67	0.862	103.783	38.517	0	0	16.745	0	27.773
			1602.38	55.677	1	0	13.934	0.832	0.566	7.856	22.978	0.487	26.67	0.862	103.783	38.517	0	0	16.745	0	27.773
			1603.38	55.45	1	0	14.104	0.839	0.575	7.984	22.897	0.494	26.672	0.858	103.524	38.599	0	0	16.804	0	27.895
			1604.38	55.45	1	0	14.215	0.843	0.58	8.06	22.868	0.498	26.675	0.857	103.402	38.625	0	0	16.863	0	27.939
			1605.38	49.314	1	0	14.342	0.847	0.586	8.145	22.839	0.502	26.678	0.856	103.279	38.652	0	0	16.939	0	27.983
			1606.38	47.117	1	0	14.508	0.855	0.595	8.265	22.784	0.509	26.627	0.856	103.121	38.724	0	0	16.96	0	27.955
			1607.38	47.117	1	0	14.681	0.863	0.603	8.377	22.762	0.516	26.586	0.856	102.987	38.788	0	0	17.015	0	27.945
			1608.38	49.238	1	0	14.856	0.87	0.611	8.489	22.742	0.524	26.55	0.857	102.852	38.853	0	0	17.071	0	27.944
			1609.38	49.238	1	0	14.937	0.875	0.615	8.541	22.734	0.527	26.527	0.857	102.819	38.87	0	0	17.068	0	27.908
			1610.38	50.374	1	0	15.018	0.88	0.619	8.594	22.727	0.531	26.505	0.857	102.785	38.887	0	0	17.066	0	27.872
			1611.38	50.374	1	0	15.108	0.885	0.624	8.662	22.692	0.535	26.475	0.857	102.771	38.908	0	0	17.066	0	27.821
			1612.38	44.693	1	0	15.206	0.891	0.629	8.735	22.659	0.539	26.445	0.857	102.757	38.93	0	0	17.075	0	27.772
			1613.38	44.466	1	0	15.262	0.886	0.63	8.746	22.704	0.54	26.497	0.857	102.845	38.865	0	0	17.216	0	27.808
			1614.38	44.466	1	0	15.368	0.888	0.633	8.79	22.751	0.542	26.551	0.857	102.912	38.812	0	0	17.305	0	27.858
			1615.38	46.511	1	0	15.414	0.893	0.635	8.819	22.753	0.544	26.554	0.857	102.942	38.807	0	0	17.268	0	27.85
			1616.38	46.511	1	0	15.508	0.894	0.638	8.858	22.795	0.546	26.603	0.857	103.012	38.756	0	0	17.343	0	27.891
			1617.38	45.602	1	0	15.553	0.895	0.637	8.853	22.873	0.546	26.697	0.857	103.143	38.671	0	0	17.385	0	27.993
			1618.38	45.602	1	0	15.569	0.895	0.638	8.855	22.89	0.547	26.69	0.858	103.153	38.66	0	0	17.401	0	27.958
			1619.38	46.663	1	0	15.514	0.894	0.634	8.803	22.942	0.544	26.728	0.858	103.22	38.616	0	0	17.362	0	27.986
			1620.38	48.102	1	0	15.459	0.892	0.63	8.751	22.995	0.541	26.767	0.859	103.288	38.572	0	0	17.323	0	28.015
			1621.38	48.102	1	0	15.472	0.895	0.631	8.761	22.995	0.543	26.73	0.86	103.278	38.588	0	0	17.28	0	27.945
			1622.38	46.36	1	0	15.552	0.898	0.635	8.814	22.98	0.547	26.674	0.862	103.269	38.605	0	0	17.312	0	27.828
			1623.38	46.36	1	0	15.633	0.901	0.638	8.866	22.966	0.551	26.62	0.863	103.26	38.621	0	0	17.344	0	27.714
			1624.38	44.239	1	0	15.698	0.902	0.641	8.907	22.959	0.554	26.57	0.864	103.311	38.605	0	0	17.411	0	27.564
			1625.38	44.239	1	0	15.67	0.904	0.64	8.892	22.96	0.554	26.527	0.866	103.304	38.628	0	0	17.327	0	27.489
			1626.38	46.738	1	0	15.63	0.907	0.639	8.871	22.962	0.554	26.484	0.867	103.297	38.651	0	0	17.231	0	27.413
			1627.38	47.42	1	0	15.581	0.91	0.637	8.845	22.962	0.553	26.439	0.868	103.29	38.674	0	0	17.125	0	27.331
			1628.38	47.42	1	0	15.583	0.917	0.637	8.852	22.956	0.555	26.382	0.87	103.26	38.718	0	0	17.003	0	27.246
			1629.38	52.723	1	0	15.587	0.923	0.638	8.861	22.949	0.556	26.326	0.872	103.23	38.762	0	0	16.883	0	27.16
			1630.38	52.723	1	0	15.549	0.933	0.641	8.905	22.798	0.558	26.192	0.87	103.042	38.897	0	0	16.658	0	27.011
			1631.38	52.95	1	0	15.503	0.942	0.643	8.936	22.662	0.559	26.073	0.869	102.84	39.029	0	0	16.466	0	26.898
			1632.38	52.95	1	0	15.398	0.95	0.644	8.942	22.506	0.559	25.925	0.868	102.638	39.162	0	0	16.215	0	26.708
			1633.38	48.708	1	0	15.305	0.958	0.645	8.953	22.354	0.559	25.782	0.867	102.436	39.294	0	0	15.981	0	26.526
			1634.38	46.663	1	0	15.579	0.979	0.656	9.116	22.379	0.57	25.787	0.868	102.485	39.303	0	0	15.909	0	26.511
			1635.38	46.663	1	0	15.91	1.001	0.672	9.337	22.341	0.584	25.726	0.868	102.526	39.326	0	0	15.898	0	26.342
			1636.38	50.905	1	0	16.226	1.022	0.688	9.551	22.304	0.598	25.666	0.869	102.568	39.35	0	0	15.872	0	26.172
			1637.38	56.056	1	0	16.359	1.028	0.694	9.638	22.29	0.604	25.61	0.87	102.654	39.345	0	0	15.907	0	26.003
			1638.38	56.056	1	0	16.491	1.036	0.701	9.737	22.252	0.611	25.55	0.871	102.717	39.347	0	0	15.92	0	25.829
			1639.38	56.056	1	0	16.633	1.043	0.709	9.843	22.21	0.618	25.485	0.872	102.779	39.35	0	0	15.941	0	25.639
			1640.38	46.738	1	0	16.786	1.05	0.716	9.949	22.184	0.625	25.432	0.872	102.842	39.361	0	0	15.985	0	25.498
			1641.38	46.738	1	0	16.94	1.057	0.724	10.055	22.16	0.632	25.382	0.873	102.905	39.373	0	0	16.029	0	25.363
			1642.38	45.981	1	0	17.073	1.063	0.73	10.134	22.166	0.638	25.351	0.874	102.949	39.38	0	0	16.059	0	25.275
			1643.38	45.981	1	0	17.199	1.069	0.735	10.21	22.171	0.644	25.32	0.876	102.993	39.387	0	0	16.081	0	25.186
			1644.38	45.981	1	0	17.174	1.068	0.732	10.16	22.245	0.642	25.359	0.877	103.148	39.331	0	0	16.087	0	25.207
			1645.38	51.814	1	0	17.137	1.06	0.727	10.094	22.335	0.639	25.413	0.879	103.325	39.264	0	0	16.165	0	25.264
			1646.38	51.814	1	0	17.152	1.061	0.728	10.108	22.324	0.64	25.38	0.88	103.308	39.285	0	0	16.163	0	25.205
			1647.38	47.496	1	0	17.108	1.047	0.72	10.001	22.489	0.635	25.483	0.882	103.65	39.152	0	0	16.335	0	25.307
			1648.38	47.496	1	0	17.12	1.048	0.721	10.011	22.483	0.637	25.452	0.883	103.644	39.17	0	0	16.336	0	25.248
			1649.38	73.1	1	0	17.15	1.047	0.721	10.01	22.523	0.637	25.465	0.884	103.81	39.134	0	0	16.382	0	25.228
			1650.38	84.159	1	0	16.984	1.04	0.711	9.878	22.596	0.63	25.499	0.886	104.119	39.039	0	0	16.333	0	25.182
			1651.38	84.159	1	0	17.036	1.045	0.714	9.922	22.569	0.633	25.466	0.886	104.14	39.062	0	0	16.307	0	25.118
			1652.38	62.949	1	0	17.35	1.07	0.724	10.061	22.698	0.644	25.54	0.889	104.349	38.997	0	0	16.217	0	25.154
			1653.38	62.949	1	0	17.702	1.095	0.738	10.244	22.774	0.658	25.546	0.891	104.558	38.932	0	0	16.167	0	24.999
			1654.38	64.313	1	0	18.053	1.12	0.751	10.427	22.845	0.671	25.548	0.894	104.767	38.867	0	0	16.117	0	24.832
			1655.38	62.192	1	0	17.874	1.111	0.739	10.266	22.963	0.662	25.652	0.895	105.045	38.735	0	0	16.083	0	24.919
			1656.38	62.192	1	0	17.803	1.1	0.732	10.162	23.093	0.656	25.774	0.896	105.383	38.563	0	0	16.183	0	24.997
			1657.38	60.146	1	0	17.707	1.089	0.724	10.051	23.211	0.649	25.885	0.897	105.721	38.39	0	0	16.263	0	25.039
			1658.38	60.146	1	0	17.605	1.068	0.711	9.868	23.479	0.638	26.162	0.897	106.28	38.018	0	0	16.481	0	25.214
			1659.38	39.088	1	0	17.5	1.048	0.697	9.686	23.752	0.626	26.443	0.898	106.839	37.647	0	0	16.704	0	25.388
			1660.38	41.436	1	0	17.37	1.027	0.684	9.499	24.014	0.615	26.711	0.899	107.385	37.275	0	0	16.913	0	25.512
			1661.38	41.436	1	0	17.211	0.978	0.652	9.053	24.893	0.591	27.454	0.907	108.805	36.344	0	0	17.591	0	25.938
			1662.38	48.556	1	0	17.211	0.978	0.652	9.053	24.893	0.591	27.454	0.907	108.805	36.344	0	0	17.591	0	25.938
			1663.38	48.556	1	0	17.458	0.977	0.65	9.024	25.33	0.593	27.745	0.913	109.503	36.042	0	0	17.865	0	26.146
			1664.38	39.466	1	0	17.152	0.963	0.638	8.859	25.326	0.584	27.681	0.915	109.599	36.018	0	0	17.818	0	25.982
			1665.38	39.466	1	0	17.152	0.963	0.638	8.859	25.326	0.584	27.681	0.915	109.599	36.018	0	0	17.818	0	25.982
			1666.38	73.63	1	0	16.029	0.899	0.586	8.14	25.647	0.539	27.862	0.92	109.94	35.783	0	0	17.832	0	26.163
			1667.38	85.977	1	0	15.677	0.883	0.569	7.909	25.786	0.525	27.974	0.922	110.057	35.694	0	0	17.757	0	26.314
			1668.38	85.977	1	0	15.467	0.871	0.559	7.761	25.899	0.516	28.066	0.923	110.074	35.675	0	0	17.747	0	26.524
			1669.38	29.77	1	0	15.247	0.86	0.548	7.606	26.029	0.506	28.173	0.924	110.091	35.656	0	0	17.727	0	26.766
			1670.38	29.77	1	0	15.06	0.849	0.538	7.473	26.142	0.498	28.27	0.925	110.115	35.627	0	0	17.729	0	26.967
			1671.38	28.482	1	0	14.872	0.839	0.529	7.341	26.26	0.489	28.371	0.926	110.139	35.598	0	0	17.732	0	27.172
			1672.38	16.135	1	0	14.735	0.831	0.523	7.268	26.258	0.484	28.386	0.925	110.095	35.598	0	0	17.739	0	27.22
			1673.38	16.135	1	0	14.578	0.823	0.517	7.184	26.266	0.478	28.41	0.925	110.052	35.598	0	0	17.722	0	27.287
			1674.38	15.377	1	0	14.589	0.823	0.52	7.228	26.127	0.48	28.314	0.923	109.894	35.663	0	0	17.727	0	27.17
			1675.38	15.377	1	0	14.544	0.824	0.52	7.222	26.068	0.479	28.29	0.921	109.769	35.697	0	0	17.658	0	27.169
			1676.38	15.377	1	0	14.525	0.824	0.521	7.23	26.004	0.479	28.259	0.92	109.633	35.757	0	0	17.638	0	27.196
			1677.38	44.163	1	0	14.411	0.823	0.516	7.171	26.012	0.474	28.307	0.919	109.549	35.74	0	0	17.513	0	27.282
			1678.38	46.057	1	0	14.365	0.819	0.514	7.144	26.02	0.472	28.333	0.918	109.468	35.755	0	0	17.541	0	27.372
			1679.38	46.057	1	0	14.245	0.814	0.508	7.06	26.094	0.466	28.434	0.918	109.424	35.72	0	0	17.506	0	27.555
			1680.38	25.301	1	0	14.234	0.807	0.506	7.024	26.193	0.464	28.563	0.917	109.412	35.632	0	0	17.646	0	27.716
			1681.38	25.301	1	0	14.182	0.798	0.503	6.985	26.223	0.461	28.633	0.916	109.494	35.527	0	0	17.766	0	27.714
			1682.38	25.149	1	0	13.703	0.761	0.485	6.736	26.175	0.443	28.674	0.913	109.568	35.381	0	0	18.004	0	27.607
			1683.38	38.86	1	0	13.102	0.724	0.461	6.398	26.241	0.419	28.861	0.909	109.643	35.235	0	0	18.097	0	27.817
			1684.38	38.86	1	0	12.495	0.687	0.436	6.06	26.3	0.395	29.054	0.905	109.717	35.088	0	0	18.191	0	28.023
			1685.38	40.527	1	0	12.88	0.716	0.453	6.292	26.208	0.408	29.065	0.902	109.506	35.207	0	0	17.999	0	28.228
			1686.38	40.527	1	0	13.343	0.744	0.475	6.594	25.991	0.426	28.936	0.898	109.29	35.325	0	0	17.925	0	28.119
			1687.38	48.253	1	0	13.821	0.773	0.497	6.903	25.792	0.445	28.816	0.895	109.074	35.443	0	0	17.877	0	28.02
			1688.38	46.284	1	0	13.891	0.778	0.504	7.002	25.57	0.451	28.609	0.894	108.677	35.685	0	0	17.861	0	27.939
			1689.38	46.284	1	0	13.961	0.782	0.511	7.1	25.353	0.456	28.406	0.893	108.28	35.926	0	0	17.845	0	27.864
			1690.38	40.527	1	0	14.009	0.787	0.517	7.185	25.153	0.461	28.218	0.891	107.899	36.168	0	0	17.802	0	27.816
			1691.38	40.83	1	0	14.021	0.787	0.519	7.21	25.089	0.462	28.184	0.89	107.76	36.214	0	0	17.813	0	27.813
			1692.38	40.83	1	0	14.005	0.787	0.52	7.226	25.005	0.463	28.125	0.889	107.621	36.26	0	0	17.788	0	27.75
			1693.38	34.467	1	0	13.819	0.765	0.509	7.072	25.153	0.452	28.315	0.888	107.837	36.003	0	0	18.074	0	27.797
			1694.38	34.467	1	0	13.602	0.742	0.497	6.906	25.288	0.441	28.493	0.888	108.041	35.745	0	0	18.335	0	27.806
			1695.38	34.467	1	0	13.447	0.727	0.491	6.813	25.3	0.435	28.554	0.886	108.009	35.669	0	0	18.493	0	27.83
			1696.38	31.664	1	0	13.485	0.729	0.493	6.843	25.27	0.436	28.561	0.885	107.904	35.683	0	0	18.495	0	27.866
			1697.38	31.664	1	0	13.441	0.731	0.493	6.845	25.181	0.435	28.5	0.884	107.8	35.696	0	0	18.383	0	27.749
			1698.38	28.861	1	0	13.4	0.733	0.493	6.849	25.097	0.435	28.443	0.882	107.702	35.71	0	0	18.278	0	27.641
			1699.38	28.861	1	0	13.23	0.731	0.488	6.772	25.057	0.43	28.438	0.881	107.702	35.657	0	0	18.107	0	27.545
			1700.38	68.858	1	0	13.213	0.747	0.49	6.812	24.922	0.431	28.377	0.878	107.549	35.729	0	0	17.681	0	27.509
			1701.38	80.826	1	0	13.304	0.764	0.497	6.9	24.817	0.435	28.36	0.875	107.389	35.801	0	0	17.414	0	27.574
			1702.38	80.826	1	0	13.392	0.781	0.503	6.987	24.709	0.439	28.337	0.872	107.229	35.873	0	0	17.155	0	27.621
			1703.38	32.8	1	0	13.286	0.768	0.495	6.877	24.875	0.431	28.557	0.871	107.34	35.729	0	0	17.293	0	27.902
			1704.38	32.8	1	0	13.152	0.756	0.486	6.756	25.034	0.423	28.766	0.87	107.452	35.585	0	0	17.398	0	28.151
			1705.38	29.694	1	0	13.016	0.744	0.478	6.634	25.196	0.415	28.979	0.869	107.563	35.441	0	0	17.505	0	28.402
			1706.38	19.544	1	0	12.976	0.74	0.476	6.615	25.184	0.413	29.041	0.867	107.523	35.413	0	0	17.525	0	28.496
			1707.38	18.105	1	0	12.933	0.737	0.475	6.594	25.172	0.411	29.105	0.865	107.484	35.385	0	0	17.54	0	28.595
			1708.38	18.105	1	0	12.897	0.735	0.473	6.564	25.208	0.408	29.17	0.864	107.548	35.313	0	0	17.556	0	28.622
			1709.38	18.105	1	0	12.889	0.735	0.474	6.581	25.129	0.408	29.174	0.861	107.457	35.33	0	0	17.529	0	28.657
			1710.38	30.3	1	0	12.712	0.736	0.47	6.533	24.968	0.404	29.067	0.859	107.366	35.347	0	0	17.271	0	28.449
			1711.38	30.3	1	0	12.389	0.736	0.463	6.433	24.712	0.396	28.884	0.856	107.18	35.406	0	0	16.826	0	28.141
			1712.38	25.755	1	0	12.251	0.742	0.461	6.403	24.568	0.394	28.766	0.854	106.934	35.546	0	0	16.512	0	28.099
			1713.38	25.755	1	0	12.252	0.748	0.462	6.423	24.511	0.395	28.719	0.853	106.767	35.651	0	0	16.37	0	28.159
			1714.38	25.755	1	0	13.281	0.84	0.489	6.787	25.366	0.418	29.676	0.855	106.668	35.759	0	0	15.818	0	30.334
			1715.38	45.678	1	0	14.419	0.931	0.525	7.297	25.794	0.45	30.12	0.856	106.57	35.867	0	0	15.494	0	31.318
			1716.38	55.374	1	0	15.187	0.988	0.545	7.563	26.31	0.467	30.682	0.857	106.697	35.769	0	0	15.379	0	32.225
			1717.38	55.374	1	0	15.855	1.044	0.558	7.755	26.871	0.479	31.304	0.858	106.829	35.67	0	0	15.18	0	33.209
			1718.38	29.619	1	0	15.298	1.009	0.53	7.363	27.255	0.455	31.762	0.858	107.172	35.407	0	0	15.163	0	33.748
			1719.38	25.755	1	0	15.119	1.008	0.523	7.262	27.307	0.448	31.844	0.858	107.481	35.215	0	0	15.003	0	33.608
			1720.38	25.755	1	0	14.943	1.006	0.516	7.161	27.367	0.442	31.936	0.857	107.791	35.023	0	0	14.847	0	33.486
			1721.38	37.27	1	0	14.806	1.005	0.51	7.08	27.428	0.437	32.025	0.856	108.095	34.831	0	0	14.729	0	33.355
			1722.38	37.27	1	0	14.733	1.011	0.511	7.091	27.258	0.437	31.84	0.856	107.971	34.968	0	0	14.57	0	33.207
			1723.38	37.27	1	0	14.641	1.023	0.513	7.132	26.953	0.439	31.51	0.855	107.721	35.241	0	0	14.311	0	32.978
			1724.38	26.589	1	0	14.597	1.029	0.515	7.152	26.803	0.44	31.349	0.855	107.596	35.378	0	0	14.185	0	32.867
			1725.38	26.589	1	0	14.454	1.024	0.509	7.071	26.838	0.435	31.405	0.855	107.774	35.296	0	0	14.118	0	32.857
			1726.38	26.589	1	0	14.454	1.024	0.509	7.071	26.838	0.435	31.405	0.855	107.774	35.296	0	0	14.118	0	32.857
			1727.38	26.589	1	0	14.312	1.019	0.503	6.99	26.873	0.43	31.464	0.854	107.951	35.215	0	0	14.05	0	32.854
			1728.38	88.326	1	0	14.168	1.008	0.496	6.884	26.997	0.423	31.643	0.853	108.306	35.052	0	0	14.053	0	32.965
			1729.38	112.339	1	0	14.177	1.004	0.495	6.873	27.054	0.422	31.744	0.852	108.316	35.047	0	0	14.115	0	33.158
			1730.38	112.339	1	0	14.07	0.981	0.485	6.737	27.349	0.414	32.082	0.852	108.484	34.913	0	0	14.342	0	33.633
			1731.38	112.339	1	0	13.847	0.958	0.471	6.543	27.674	0.402	32.45	0.853	108.652	34.778	0	0	14.46	0	34.146
			1732.38	16.665	1	0	13.65	0.937	0.459	6.379	27.943	0.392	32.763	0.853	108.707	34.699	0	0	14.573	0	34.623
			1733.38	16.286	1	0	13.587	0.943	0.459	6.373	27.853	0.391	32.686	0.852	108.549	34.814	0	0	14.405	0	34.653
			1734.38	16.286	1	0	13.522	0.95	0.459	6.374	27.727	0.391	32.564	0.851	108.39	34.929	0	0	14.238	0	34.599
			1735.38	16.286	1	0	13.459	0.956	0.459	6.375	27.603	0.391	32.445	0.851	108.232	35.044	0	0	14.076	0	34.548
			1736.38	21.438	1	0	13.4	0.958	0.457	6.349	27.599	0.389	32.439	0.851	108.201	35.076	0	0	13.994	0	34.583
			1737.38	21.438	1	0	13.342	0.959	0.455	6.323	27.596	0.387	32.434	0.851	108.17	35.107	0	0	13.913	0	34.621
			1738.38	21.438	1	0	13.305	0.953	0.456	6.332	27.468	0.387	32.334	0.849	108.016	35.188	0	0	13.966	0	34.569
			1739.38	21.438	1	0	13.285	0.954	0.455	6.325	27.46	0.387	32.329	0.849	107.985	35.218	0	0	13.926	0	34.603
			1740.38	17.044	1	0	13.427	0.957	0.461	6.406	27.405	0.392	32.277	0.849	107.9	35.274	0	0	14.034	0	34.589
			1741.38	17.044	1	0	13.742	0.967	0.471	6.542	27.487	0.4	32.353	0.85	107.93	35.284	0	0	14.204	0	34.731
			1742.38	17.044	1	0	13.866	0.97	0.476	6.61	27.455	0.404	32.326	0.849	107.841	35.342	0	0	14.29	0	34.764
			1743.38	17.044	1	0	13.81	0.965	0.477	6.619	27.294	0.404	32.177	0.848	107.642	35.441	0	0	14.308	0	34.647
			1744.38	23.937	1	0	12.97	0.886	0.455	6.325	26.681	0.385	31.569	0.845	107.449	35.508	0	0	14.632	0	33.7
			1745.38	23.559	1	0	11.954	0.808	0.424	5.889	26.236	0.357	31.199	0.841	107.257	35.576	0	0	14.798	0	33.152
			1746.38	23.559	1	0	10.936	0.729	0.394	5.469	25.639	0.329	30.669	0.836	107.064	35.643	0	0	14.998	0	32.236
			1747.38	28.558	1	0	9.89	0.651	0.364	5.049	24.864	0.302	29.948	0.83	106.871	35.71	0	0	15.203	0	30.861
			1748.38	28.558	1	0	10.031	0.658	0.372	5.16	24.704	0.308	29.773	0.83	106.553	35.898	0	0	15.238	0	30.794
			1749.38	25.983	1	0	10.223	0.666	0.382	5.307	24.506	0.317	29.547	0.829	106.117	36.086	0	0	15.349	0	30.619
			1750.38	25.983	1	0	10.302	0.659	0.385	5.345	24.496	0.319	29.513	0.83	105.88	36.117	0	0	15.625	0	30.588
			1751.38	32.952	1	0	10.354	0.653	0.386	5.363	24.514	0.321	29.521	0.83	105.762	36.147	0	0	15.867	0	30.643
			1752.38	32.952	1	0	10.371	0.643	0.385	5.35	24.577	0.32	29.578	0.831	105.818	36.054	0	0	16.121	0	30.613
			1753.38	36.058	1	0	10.561	0.652	0.395	5.489	24.429	0.329	29.39	0.831	105.604	36.154	0	0	16.186	0	30.383
			1754.38	36.058	1	0	10.754	0.662	0.405	5.628	24.292	0.337	29.215	0.831	105.39	36.254	0	0	16.252	0	30.176
			1755.38	40.375	1	0	10.934	0.671	0.414	5.757	24.177	0.345	29.071	0.832	105.177	36.353	0	0	16.298	0	30.028
			1756.38	40.375	1	0	11.169	0.683	0.426	5.911	24.089	0.354	28.941	0.832	104.908	36.483	0	0	16.355	0	29.952
			1757.38	37.724	1	0	11.392	0.694	0.435	6.041	24.079	0.362	28.894	0.833	104.636	36.602	0	0	16.409	0	30.034
			1758.38	37.724	1	0	11.644	0.706	0.446	6.188	24.061	0.372	28.838	0.834	104.049	36.72	0	0	16.502	0	30.095
			1759.38	38.633	1	0	11.8	0.7	0.447	6.206	24.295	0.375	28.978	0.838	103.951	36.455	0	0	16.865	0	29.993
			1760.38	38.633	1	0	11.834	0.692	0.444	6.161	24.52	0.374	29.117	0.842	104.323	36.117	0	0	17.094	0	29.773
			1761.38	41.284	1	0	11.874	0.685	0.441	6.118	24.752	0.373	29.262	0.846	104.694	35.778	0	0	17.337	0	29.561
			1762.38	41.284	1	0	11.916	0.678	0.437	6.076	24.989	0.372	29.411	0.85	105.066	35.439	0	0	17.588	0	29.348
			1763.38	35.451	1	0	11.923	0.668	0.432	6.004	25.27	0.369	29.597	0.854	105.546	35.047	0	0	17.858	0	29.123
			1764.38	41.133	1	0	11.93	0.658	0.427	5.931	25.557	0.366	29.785	0.858	106.026	34.654	0	0	18.136	0	28.894
			1765.38	22.725	1	0	12.044	0.675	0.432	5.996	25.583	0.371	29.785	0.859	105.931	34.722	0	0	17.844	0	29.007
			1766.38	19.317	1	0	12.194	0.692	0.437	6.074	25.625	0.376	29.806	0.86	105.845	34.789	0	0	17.619	0	29.159
			1767.38	19.317	1	0	12.309	0.69	0.442	6.132	25.615	0.38	29.742	0.861	105.954	34.715	0	0	17.848	0	28.904
			1768.38	44.92	1	0	12.363	0.687	0.442	6.135	25.708	0.381	29.792	0.863	106.04	34.618	0	0	17.992	0	28.856
			1769.38	44.92	1	0	12.49	0.685	0.448	6.219	25.612	0.387	29.629	0.864	106.173	34.566	0	0	18.24	0	28.426
			1770.38	43.178	1	0	12.507	0.682	0.447	6.206	25.693	0.387	29.658	0.866	106.265	34.464	0	0	18.336	0	28.32
			1771.38	43.178	1	0	12.54	0.678	0.447	6.21	25.731	0.388	29.645	0.868	106.436	34.361	0	0	18.495	0	28.126
			1772.38	38.936	1	0	12.588	0.677	0.449	6.231	25.74	0.39	29.633	0.869	106.389	34.39	0	0	18.583	0	28.146
			1773.38	41.89	1	0	12.648	0.675	0.449	6.243	25.805	0.391	29.667	0.87	106.442	34.339	0	0	18.74	0	28.136
			1774.38	20.074	1	0	12.674	0.67	0.448	6.22	25.934	0.39	29.749	0.872	106.601	34.203	0	0	18.904	0	28.089
			1775.38	16.362	1	0	12.712	0.666	0.449	6.234	25.941	0.392	29.742	0.872	106.716	34.114	0	0	19.074	0	27.929
			1776.38	16.362	1	0	12.73	0.663	0.449	6.236	25.955	0.392	29.742	0.873	106.831	34.025	0	0	19.215	0	27.782
			1777.38	16.362	1	0	12.713	0.659	0.448	6.222	25.967	0.391	29.735	0.873	106.947	33.936	0	0	19.306	0	27.62
			1778.38	16.362	1	0	12.651	0.653	0.442	6.143	26.15	0.388	29.8	0.878	107.064	33.852	0	0	19.372	0	27.619
			1779.38	16.362	1	0	12.683	0.651	0.44	6.114	26.33	0.388	29.884	0.881	107.1	33.809	0	0	19.492	0	27.728
			1780.38	36.891	1	0	12.645	0.648	0.436	6.051	26.517	0.386	29.968	0.885	107.258	33.766	0	0	19.506	0	27.834
			1781.38	39.239	1	0	12.77	0.662	0.443	6.153	26.387	0.392	29.83	0.885	107.234	33.869	0	0	19.291	0	27.711
			1782.38	42.724	1	0	12.928	0.676	0.451	6.27	26.264	0.399	29.698	0.884	107.088	33.972	0	0	19.136	0	27.599
			1783.38	42.724	1	0	13.08	0.686	0.46	6.382	26.139	0.406	29.571	0.884	107.098	33.984	0	0	19.071	0	27.339
			1784.38	40.981	1	0	13.08	0.686	0.46	6.382	26.139	0.406	29.571	0.884	107.098	33.984	0	0	19.071	0	27.339
			1785.38	40.981	1	0	13.098	0.679	0.46	6.388	26.128	0.406	29.576	0.883	107.409	33.802	0	0	19.291	0	27.048
			1786.38	38.027	1	0	13.081	0.67	0.456	6.334	26.284	0.404	29.686	0.885	107.625	33.656	0	0	19.531	0	27.044
			1787.38	39.769	1	0	13.081	0.67	0.456	6.334	26.284	0.404	29.686	0.885	107.625	33.656	0	0	19.531	0	27.044
			1788.38	39.769	1	0	13.083	0.661	0.454	6.306	26.374	0.403	29.736	0.887	107.844	33.522	0	0	19.785	0	26.925
			1789.38	40.906	1	0	12.809	0.662	0.448	6.226	26.155	0.397	29.535	0.886	108.426	33.649	0	0	19.349	0	26.703
			1790.38	38.936	1	0	12.725	0.67	0.451	6.268	25.84	0.398	29.281	0.882	108.069	33.958	0	0	18.98	0	26.664
			1791.38	38.936	1	0	12.735	0.679	0.456	6.34	25.597	0.401	29.108	0.879	107.712	34.267	0	0	18.759	0	26.796
			1792.38	28.407	1	0	12.744	0.687	0.462	6.412	25.358	0.405	28.937	0.876	107.354	34.577	0	0	18.543	0	26.925
			1793.38	30.755	1	0	12.763	0.698	0.466	6.473	25.189	0.407	28.838	0.873	107.066	34.85	0	0	18.282	0	27.15
			1794.38	30.755	1	0	12.78	0.709	0.47	6.534	25.021	0.41	28.737	0.871	106.779	35.124	0	0	18.029	0	27.368
			1795.38	39.391	1	0	12.774	0.692	0.466	6.474	25.188	0.406	28.907	0.871	107.086	34.922	0	0	18.464	0	27.426
			1796.38	38.482	1	0	12.721	0.675	0.461	6.399	25.319	0.402	29.033	0.872	107.383	34.721	0	0	18.853	0	27.38
			1797.38	38.482	1	0	12.623	0.676	0.455	6.32	25.444	0.397	29.161	0.873	107.414	34.706	0	0	18.668	0	27.64
			1798.38	44.163	1	0	12.587	0.678	0.453	6.291	25.492	0.395	29.219	0.872	107.424	34.712	0	0	18.567	0	27.775
			1799.38	44.542	1	0	12.438	0.679	0.444	6.168	25.696	0.388	29.422	0.873	107.477	34.677	0	0	18.319	0	28.161
			1800.38	44.542	1	0	12.402	0.681	0.442	6.142	25.736	0.386	29.472	0.873	107.484	34.685	0	0	18.221	0	28.281
			1801.38	34.315	1	0	12.434	0.691	0.442	6.136	25.866	0.386	29.624	0.873	107.503	34.705	0	0	17.986	0	28.638
			1802.38	34.315	1	0	12.448	0.699	0.44	6.109	26.036	0.385	29.78	0.874	107.776	34.606	0	0	17.798	0	28.809
			1803.38	24.468	1	0	12.477	0.709	0.44	6.105	26.142	0.384	29.894	0.874	107.911	34.577	0	0	17.598	0	29
			1804.38	24.468	1	0	12.543	0.719	0.442	6.14	26.164	0.386	29.941	0.874	107.892	34.622	0	0	17.445	0	29.17
			1805.38	23.18	1	0	12.486	0.722	0.439	6.099	26.224	0.384	29.991	0.874	107.939	34.643	0	0	17.305	0	29.307
			1806.38	28.104	1	0	12.447	0.724	0.437	6.071	26.275	0.382	30.032	0.875	107.985	34.664	0	0	17.192	0	29.426
			1807.38	28.104	1	0	12.41	0.727	0.435	6.042	26.328	0.381	30.074	0.875	108.032	34.685	0	0	17.081	0	29.547
			1808.38	26.361	1	0	12.411	0.731	0.437	6.076	26.196	0.382	30.029	0.872	108.076	34.701	0	0	16.989	0	29.478
			1809.38	26.361	1	0	12.384	0.734	0.439	6.095	26.065	0.381	29.989	0.869	108.12	34.717	0	0	16.86	0	29.418
			1810.38	27.043	1	0	12.021	0.738	0.434	6.026	25.606	0.376	29.559	0.866	108.164	34.733	0	0	16.279	0	28.527
			1811.38	27.043	1	0	11.65	0.741	0.425	5.905	25.329	0.368	29.273	0.865	108.185	34.766	0	0	15.713	0	27.953
			1812.38	29.694	1	0	11.317	0.743	0.416	5.784	25.13	0.36	29.05	0.865	108.101	34.854	0	0	15.225	0	27.603
			1813.38	29.694	1	0	11.005	0.745	0.408	5.662	24.968	0.353	28.87	0.865	108.018	34.942	0	0	14.767	0	27.343
			1814.38	29.24	1	0	10.976	0.745	0.404	5.606	25.151	0.35	29.022	0.867	107.911	35.026	0	0	14.728	0	27.822
			1815.38	29.24	1	0	10.945	0.745	0.399	5.547	25.343	0.347	29.182	0.868	107.804	35.109	0	0	14.686	0	28.312
			1816.38	39.921	1	0	10.914	0.745	0.395	5.489	25.539	0.344	29.345	0.87	107.698	35.193	0	0	14.644	0	28.804
			1817.38	39.921	1	0	10.912	0.757	0.396	5.496	25.532	0.345	29.318	0.871	107.454	35.395	0	0	14.419	0	29.061
			1818.38	39.163	1	0	10.91	0.768	0.396	5.504	25.525	0.345	29.289	0.871	107.21	35.597	0	0	14.201	0	29.314
			1819.38	39.163	1	0	10.942	0.78	0.399	5.544	25.445	0.348	29.172	0.872	106.966	35.799	0	0	14.034	0	29.371
			1820.38	34.088	1	0	11.056	0.788	0.407	5.647	25.261	0.354	28.992	0.871	106.662	35.989	0	0	14.026	0	29.272
			1821.38	34.088	1	0	11.206	0.798	0.415	5.758	25.135	0.361	28.845	0.871	106.435	36.133	0	0	14.048	0	29.167
			1822.38	34.088	1	0	11.348	0.807	0.424	5.885	24.924	0.369	28.597	0.872	106.207	36.277	0	0	14.059	0	28.832
			1823.38	34.088	1	0	11.49	0.817	0.433	6.012	24.722	0.377	28.359	0.872	105.98	36.421	0	0	14.071	0	28.513
			1824.38	34.088	1	0	11.623	0.824	0.443	6.15	24.465	0.386	28.063	0.872	105.685	36.599	0	0	14.111	0	28.109
			1825.38	19.014	1	0	11.841	0.845	0.457	6.346	24.197	0.398	27.803	0.87	105.435	36.776	0	0	14.005	0	27.752
			1826.38	19.014	1	0	12.047	0.867	0.471	6.539	23.936	0.409	27.547	0.869	105.184	36.952	0	0	13.891	0	27.393
			1827.38	17.877	1	0	12.17	0.889	0.48	6.673	23.733	0.417	27.346	0.868	104.933	37.129	0	0	13.688	0	27.157
			1828.38	17.877	1	0	12.279	0.908	0.489	6.792	23.56	0.424	27.177	0.867	104.741	37.261	0	0	13.522	0	26.924
			1829.38	34.694	1	0	12.385	0.927	0.498	6.911	23.387	0.431	27.007	0.866	104.548	37.393	0	0	13.361	0	26.683
			1830.38	34.694	1	0	12.494	0.946	0.506	7.032	23.216	0.438	26.837	0.865	104.355	37.525	0	0	13.209	0	26.435
			1831.38	34.694	1	0	12.602	0.965	0.515	7.154	23.046	0.445	26.667	0.864	104.163	37.658	0	0	13.061	0	26.179
			1832.38	35.527	1	0	13.148	1.024	0.528	7.332	23.545	0.459	27.092	0.869	104.283	37.641	0	0	12.844	0	27.094
			1833.38	35.527	1	0	13.677	1.083	0.541	7.51	23.986	0.472	27.454	0.874	104.404	37.625	0	0	12.633	0	27.823
			1834.38	31.285	1	0	14.236	1.142	0.556	7.72	24.355	0.488	27.731	0.878	104.52	37.609	0	0	12.471	0	28.321
			1835.38	41.89	1	0	14.24	1.146	0.557	7.738	24.309	0.49	27.658	0.879	104.426	37.663	0	0	12.43	0	28.225
			1836.38	41.89	1	0	14.85	1.214	0.575	7.987	24.632	0.508	27.881	0.883	104.527	37.656	0	0	12.234	0	28.571
			1837.38	49.617	1	0	14.906	1.223	0.579	8.04	24.572	0.513	27.751	0.885	104.582	37.692	0	0	12.186	0	28.292
			1838.38	49.617	1	0	15.067	1.233	0.588	8.171	24.449	0.522	27.54	0.888	104.642	37.728	0	0	12.225	0	27.812
			1839.38	49.617	1	0	15.23	1.242	0.598	8.302	24.331	0.532	27.339	0.89	104.702	37.764	0	0	12.264	0	27.347
			1840.38	59.616	1	0	15.284	1.236	0.599	8.314	24.375	0.534	27.335	0.892	104.855	37.687	0	0	12.369	0	27.229
			1841.38	59.616	1	0	15.676	1.229	0.606	8.419	24.684	0.541	27.644	0.893	105.009	37.611	0	0	12.75	0	27.88
			1842.38	49.768	1	0	16.093	1.223	0.614	8.523	25.024	0.549	27.986	0.894	105.162	37.534	0	0	13.156	0	28.598
			1843.38	49.768	1	0	16.419	1.217	0.618	8.584	25.342	0.552	28.357	0.894	105.441	37.39	0	0	13.495	0	29.256
			1844.38	49.768	1	0	16.737	1.21	0.622	8.636	25.672	0.555	28.74	0.893	105.719	37.246	0	0	13.832	0	29.922
			1845.38	49.768	1	0	16.643	1.203	0.618	8.585	25.672	0.552	28.751	0.893	105.997	37.102	0	0	13.829	0	29.732
			1846.38	49.768	1	0	16.548	1.197	0.614	8.534	25.671	0.548	28.762	0.893	106.275	36.958	0	0	13.826	0	29.54
			1847.38	70.07	1	0	16.474	1.195	0.613	8.509	25.628	0.547	28.717	0.892	106.489	36.874	0	0	13.788	0	29.304
			1848.38	70.07	1	0	16.46	1.187	0.611	8.483	25.679	0.545	28.801	0.892	106.784	36.723	0	0	13.872	0	29.271
			1849.38	74.691	1	0	16.447	1.178	0.609	8.456	25.731	0.542	28.886	0.891	107.079	36.572	0	0	13.956	0	29.236
			1850.38	74.691	1	0	16.749	1.162	0.615	8.537	25.935	0.549	29.055	0.893	107.645	36.248	0	0	14.413	0	29.126
			1851.38	42.724	1	0	16.805	1.153	0.615	8.535	26.019	0.549	29.132	0.893	107.961	36.081	0	0	14.575	0	29.046
			1852.38	55.526	1	0	16.775	1.144	0.611	8.48	26.131	0.546	29.239	0.894	108.316	35.913	0	0	14.663	0	29.03
			1853.38	55.526	1	0	16.69	1.131	0.603	8.375	26.307	0.539	29.436	0.894	108.695	35.706	0	0	14.751	0	29.16
			1854.38	36.133	1	0	16.586	1.119	0.595	8.261	26.489	0.532	29.638	0.894	109.074	35.5	0	0	14.825	0	29.296
			1855.38	36.133	1	0	16.443	1.091	0.582	8.086	26.792	0.521	29.93	0.895	109.407	35.296	0	0	15.071	0	29.663
			1856.38	36.133	1	0	16.363	1.069	0.574	7.979	26.992	0.515	30.11	0.896	109.652	35.164	0	0	15.302	0	29.884
			1857.38	27.801	1	0	16.413	1.048	0.571	7.935	27.191	0.513	30.304	0.897	109.896	35.032	0	0	15.665	0	30.13
			1858.38	26.361	1	0	16.488	1.025	0.569	7.901	27.399	0.511	30.478	0.899	110.04	34.946	0	0	16.086	0	30.404
			1859.38	26.361	1	0	16.567	1.002	0.566	7.867	27.614	0.51	30.658	0.901	110.184	34.86	0	0	16.53	0	30.686
			1860.38	26.361	1	0	16.648	0.979	0.564	7.831	27.838	0.509	30.847	0.902	110.328	34.773	0	0	16.998	0	30.979
			1861.38	30.679	1	0	16.763	0.957	0.562	7.803	28.088	0.508	31.075	0.904	110.587	34.618	0	0	17.52	0	31.23
			1862.38	31.134	1	0	16.186	0.883	0.552	7.667	27.46	0.497	30.49	0.901	110.534	34.579	0	0	18.327	0	30.088
			1863.38	31.134	1	0	15.565	0.816	0.544	7.549	26.67	0.487	29.739	0.897	110.419	34.601	0	0	19.082	0	28.623
			1864.38	43.254	1	0	14.824	0.748	0.533	7.403	25.729	0.476	28.822	0.893	110.309	34.622	0	0	19.812	0	26.697
			1865.38	43.254	1	0	14.887	0.751	0.536	7.449	25.685	0.478	28.8	0.892	110.223	34.671	0	0	19.833	0	26.725
			1866.38	41.512	1	0	14.091	0.685	0.525	7.292	24.645	0.466	27.759	0.888	110.116	34.692	0	0	20.564	0	24.37
			1867.38	40.603	1	0	13.981	0.674	0.521	7.236	24.604	0.461	27.778	0.886	110.077	34.657	0	0	20.744	0	24.364
			1868.38	32.497	1	0	13.688	0.663	0.511	7.098	24.522	0.451	27.762	0.883	110.032	34.622	0	0	20.655	0	24.274
			1869.38	30.982	1	0	13.398	0.651	0.501	6.959	24.441	0.441	27.751	0.881	109.988	34.587	0	0	20.567	0	24.195
			1870.38	30.982	1	0	13.55	0.661	0.509	7.065	24.38	0.447	27.736	0.879	109.752	34.726	0	0	20.509	0	24.391
			1871.38	42.042	1	0	13.713	0.67	0.517	7.18	24.31	0.454	27.709	0.877	109.515	34.866	0	0	20.47	0	24.559
			1872.38	42.648	1	0	13.875	0.679	0.525	7.294	24.241	0.46	27.683	0.876	109.278	35.005	0	0	20.431	0	24.725
			1873.38	44.163	1	0	14.169	0.69	0.537	7.458	24.243	0.47	27.695	0.875	109.025	35.153	0	0	20.542	0	24.999
			1874.38	44.163	1	0	14.858	0.727	0.557	7.74	24.607	0.489	28.065	0.877	108.969	35.221	0	0	20.437	0	25.965
			1875.38	43.936	1	0	15.539	0.764	0.578	8.022	24.933	0.507	28.395	0.878	108.914	35.288	0	0	20.333	0	26.811
			1876.38	45.223	1	0	16.153	0.802	0.595	8.269	25.237	0.523	28.703	0.879	108.858	35.355	0	0	20.153	0	27.587
			1877.38	47.799	1	0	16.729	0.834	0.611	8.49	25.53	0.538	29.011	0.88	108.865	35.365	0	0	20.049	0	28.254
			1878.38	50.753	1	0	17.288	0.867	0.627	8.709	25.792	0.552	29.284	0.881	108.872	35.374	0	0	19.935	0	28.828
			1879.38	50.753	1	0	17.166	0.868	0.623	8.659	25.759	0.549	29.231	0.881	108.895	35.348	0	0	19.779	0	28.67
			1880.38	48.178	1	0	16.801	0.87	0.614	8.532	25.589	0.541	29.061	0.881	108.96	35.339	0	0	19.312	0	28.271
			1881.38	48.178	1	0	16.453	0.872	0.605	8.405	25.441	0.532	28.915	0.88	109.025	35.33	0	0	18.866	0	27.923
			1882.38	33.255	1	0	16.148	0.876	0.597	8.289	25.33	0.525	28.777	0.88	109.088	35.332	0	0	18.426	0	27.604
			1883.38	32.118	1	0	15.866	0.881	0.589	8.177	25.234	0.518	28.655	0.881	109.113	35.334	0	0	18.015	0	27.319
			1884.38	32.118	1	0	15.565	0.886	0.583	8.094	25.022	0.513	28.397	0.881	109.051	35.423	0	0	17.573	0	26.856
			1885.38	54.011	1	0	15.668	0.899	0.589	8.174	24.964	0.519	28.316	0.882	108.961	35.507	0	0	17.425	0	26.782
			1886.38	55.526	1	0	15.122	0.896	0.573	7.958	24.742	0.505	28.046	0.882	108.925	35.599	0	0	16.881	0	26.301
			1887.38	55.526	1	0	14.839	0.895	0.563	7.825	24.69	0.497	27.967	0.883	108.949	35.618	0	0	16.583	0	26.145
			1888.38	55.526	1	0	14.589	0.89	0.553	7.682	24.718	0.488	27.991	0.883	108.953	35.611	0	0	16.392	0	26.199
			1889.38	74.009	1	0	14.308	0.886	0.542	7.526	24.738	0.478	28.034	0.882	109.055	35.56	0	0	16.144	0	26.224
			1890.38	74.009	1	0	14.035	0.883	0.531	7.369	24.774	0.468	28.096	0.882	109.157	35.508	0	0	15.903	0	26.294
			1891.38	68.1	1	0	13.812	0.879	0.52	7.229	24.845	0.459	28.195	0.881	109.218	35.457	0	0	15.719	0	26.45
			1892.38	68.1	1	0	13.574	0.875	0.51	7.081	24.919	0.449	28.287	0.881	109.167	35.474	0	0	15.518	0	26.705
			1893.38	68.1	1	0	13.333	0.871	0.498	6.919	25.041	0.439	28.433	0.881	109.116	35.49	0	0	15.312	0	27.08
			1894.38	22.65	1	0	13.076	0.861	0.485	6.74	25.192	0.428	28.597	0.881	109.125	35.448	0	0	15.191	0	27.409
			1895.38	21.816	1	0	12.916	0.856	0.477	6.629	25.288	0.42	28.75	0.88	109.014	35.485	0	0	15.091	0	27.832
			1896.38	21.816	1	0	12.82	0.857	0.472	6.556	25.384	0.415	28.847	0.88	109.059	35.464	0	0	14.959	0	28.016
			1897.38	21.816	1	0	12.685	0.852	0.465	6.463	25.466	0.409	28.992	0.878	108.944	35.503	0	0	14.89	0	28.414
			1898.38	21.816	1	0	12.678	0.85	0.465	6.462	25.453	0.408	29.011	0.877	108.805	35.555	0	0	14.918	0	28.546
			1899.38	18.332	1	0	12.685	0.848	0.466	6.468	25.441	0.408	29.032	0.876	108.666	35.608	0	0	14.963	0	28.681
			1900.38	19.544	1	0	12.648	0.859	0.466	6.474	25.366	0.407	29.055	0.873	108.445	35.723	0	0	14.72	0	28.902
			1901.38	19.544	1	0	12.669	0.863	0.469	6.517	25.248	0.409	28.986	0.871	108.285	35.81	0	0	14.674	0	28.885
			1902.38	19.544	1	0	12.524	0.862	0.46	6.395	25.434	0.401	29.191	0.871	108.388	35.747	0	0	14.527	0	29.239
			1903.38	18.408	1	0	12.404	0.865	0.455	6.316	25.509	0.395	29.339	0.869	108.33	35.771	0	0	14.34	0	29.598
			1904.38	17.726	1	0	12.216	0.86	0.445	6.182	25.658	0.386	29.553	0.868	108.301	35.764	0	0	14.206	0	30.056
			1905.38	17.726	1	0	11.749	0.827	0.427	5.935	25.635	0.369	29.656	0.864	108.069	35.841	0	0	14.201	0	30.433
			1906.38	20.226	1	0	11.279	0.795	0.409	5.685	25.613	0.352	29.771	0.86	107.836	35.917	0	0	14.192	0	30.822
			1907.38	20.226	1	0	10.839	0.762	0.394	5.472	25.492	0.337	29.774	0.856	107.604	35.994	0	0	14.222	0	30.963
			1908.38	20.453	1	0	10.353	0.726	0.376	5.223	25.407	0.32	29.831	0.852	107.438	36.018	0	0	14.264	0	31.121
			1909.38	20.453	1	0	9.863	0.689	0.358	4.974	25.305	0.303	29.884	0.847	107.273	36.042	0	0	14.307	0	31.256
			1910.38	32.043	1	0	9.868	0.686	0.36	5.004	25.155	0.304	29.801	0.844	107.09	36.102	0	0	14.377	0	31.175
			1911.38	33.027	1	0	9.903	0.679	0.366	5.076	24.862	0.306	29.651	0.838	106.733	36.205	0	0	14.575	0	31.018
			1912.38	33.027	1	0	9.921	0.676	0.368	5.114	24.71	0.308	29.575	0.836	106.558	36.248	0	0	14.684	0	30.925
			1913.38	33.027	1	0	9.929	0.672	0.371	5.146	24.564	0.309	29.5	0.833	106.383	36.292	0	0	14.781	0	30.833
			1914.38	43.557	1	0	10.005	0.671	0.374	5.199	24.496	0.311	29.482	0.831	106.275	36.284	0	0	14.916	0	30.783
			1915.38	43.557	1	0	10.035	0.673	0.377	5.23	24.429	0.313	29.416	0.83	106.18	36.319	0	0	14.918	0	30.699
			1916.38	42.648	1	0	10.11	0.674	0.381	5.285	24.359	0.316	29.374	0.829	106.059	36.342	0	0	15.004	0	30.647
			1917.38	42.648	1	0	10.317	0.68	0.393	5.455	24.107	0.324	29.179	0.826	105.627	36.457	0	0	15.176	0	30.415
			1918.38	33.558	1	0	10.419	0.687	0.399	5.545	23.969	0.33	29.042	0.825	105.431	36.541	0	0	15.167	0	30.256
			1919.38	33.558	1	0	10.534	0.694	0.406	5.639	23.851	0.335	28.925	0.825	105.234	36.625	0	0	15.179	0	30.135
			1920.38	33.179	1	0	10.62	0.701	0.412	5.722	23.718	0.339	28.817	0.823	105.04	36.709	0	0	15.153	0	30.032
			1921.38	33.179	1	0	10.673	0.708	0.417	5.788	23.584	0.342	28.716	0.821	104.889	36.793	0	0	15.077	0	29.94
			1922.38	27.346	1	0	10.724	0.715	0.421	5.854	23.452	0.345	28.614	0.82	104.738	36.877	0	0	15.002	0	29.848
			1923.38	27.346	1	0	10.772	0.722	0.426	5.918	23.319	0.349	28.512	0.818	104.587	36.961	0	0	14.923	0	29.751
			1924.38	27.573	1	0	10.817	0.729	0.43	5.975	23.213	0.351	28.411	0.817	104.411	37.049	0	0	14.846	0	29.663
			1925.38	27.573	1	0	10.803	0.73	0.43	5.976	23.18	0.352	28.36	0.817	104.361	37.057	0	0	14.794	0	29.561
			1926.38	27.952	1	0	10.8	0.73	0.43	5.975	23.178	0.352	28.35	0.818	104.307	37.071	0	0	14.798	0	29.559
			1927.38	27.952	1	0	10.719	0.724	0.426	5.918	23.211	0.348	28.401	0.817	104.425	36.945	0	0	14.81	0	29.483
			1928.38	27.043	1	0	10.639	0.718	0.422	5.861	23.244	0.345	28.453	0.817	104.543	36.82	0	0	14.823	0	29.408
			1929.38	27.043	1	0	10.525	0.712	0.417	5.79	23.261	0.34	28.488	0.817	104.657	36.694	0	0	14.788	0	29.294
			1930.38	33.633	1	0	10.333	0.695	0.407	5.656	23.33	0.332	28.593	0.816	104.794	36.532	0	0	14.859	0	29.277
			1931.38	33.633	1	0	10.115	0.674	0.396	5.505	23.399	0.323	28.687	0.816	104.802	36.431	0	0	15.003	0	29.323
			1932.38	33.179	1	0	10.128	0.673	0.397	5.509	23.411	0.324	28.695	0.816	104.724	36.458	0	0	15.046	0	29.379
			1933.38	33.179	1	0	10.002	0.662	0.39	5.423	23.447	0.319	28.741	0.816	104.694	36.421	0	0	15.11	0	29.418
			1934.38	33.179	1	0	9.956	0.658	0.388	5.392	23.464	0.317	28.771	0.816	104.636	36.414	0	0	15.119	0	29.469
			1935.38	31.285	1	0	9.964	0.661	0.39	5.416	23.384	0.317	28.723	0.814	104.518	36.442	0	0	15.082	0	29.41
			1936.38	30.982	1	0	9.975	0.663	0.392	5.443	23.303	0.318	28.673	0.813	104.399	36.469	0	0	15.049	0	29.345
			1937.38	30.982	1	0	9.986	0.665	0.394	5.469	23.223	0.319	28.623	0.811	104.281	36.497	0	0	15.017	0	29.28
			1938.38	30.982	1	0	10.017	0.671	0.397	5.515	23.121	0.322	28.537	0.81	104.098	36.576	0	0	14.933	0	29.214
			1939.38	29.694	1	0	10.048	0.677	0.4	5.56	23.02	0.324	28.45	0.809	103.914	36.655	0	0	14.851	0	29.146
			1940.38	32.346	1	0	9.97	0.674	0.397	5.511	23.037	0.321	28.489	0.809	104.04	36.527	0	0	14.799	0	29.037
			1941.38	32.346	1	0	9.946	0.671	0.395	5.483	23.092	0.319	28.575	0.808	104.165	36.4	0	0	14.826	0	29.028
			1942.38	23.407	1	0	9.922	0.669	0.393	5.452	23.162	0.317	28.665	0.808	104.283	36.288	0	0	14.837	0	29.055
			1943.38	23.407	1	0	9.899	0.667	0.39	5.421	23.233	0.315	28.757	0.808	104.402	36.177	0	0	14.848	0	29.082
			1944.38	20.983	1	0	9.885	0.665	0.388	5.395	23.304	0.314	28.85	0.808	104.52	36.066	0	0	14.873	0	29.112
			1945.38	20.983	1	0	9.859	0.671	0.388	5.39	23.283	0.314	28.822	0.808	104.446	36.112	0	0	14.696	0	29.126
			1946.38	30.603	1	0	9.785	0.673	0.385	5.346	23.305	0.311	28.857	0.808	104.476	36.096	0	0	14.534	0	29.178
			1947.38	30.603	1	0	9.725	0.676	0.382	5.308	23.338	0.309	28.909	0.807	104.506	36.079	0	0	14.395	0	29.265
			1948.38	28.255	1	0	9.67	0.678	0.38	5.272	23.372	0.306	28.961	0.807	104.536	36.063	0	0	14.264	0	29.353
			1949.38	28.255	1	0	9.606	0.674	0.376	5.219	23.44	0.303	29.067	0.806	104.622	35.987	0	0	14.248	0	29.462
			1950.38	37.648	1	0	9.542	0.67	0.372	5.166	23.511	0.3	29.176	0.806	104.708	35.91	0	0	14.232	0	29.575
			1951.38	37.648	1	0	9.494	0.667	0.369	5.121	23.586	0.297	29.262	0.806	104.792	35.833	0	0	14.236	0	29.64
			1952.38	37.648	1	0	9.448	0.663	0.366	5.078	23.662	0.295	29.349	0.806	104.875	35.757	0	0	14.243	0	29.704
			1953.38	35.073	1	0	9.427	0.66	0.364	5.054	23.709	0.293	29.405	0.806	104.945	35.683	0	0	14.276	0	29.706
			1954.38	35.073	1	0	9.407	0.657	0.362	5.031	23.757	0.292	29.461	0.806	105.015	35.608	0	0	14.31	0	29.707
			1955.38	19.241	1	0	9.404	0.655	0.362	5.025	23.771	0.291	29.51	0.806	105.107	35.529	0	0	14.367	0	29.688
			1956.38	22.725	1	0	9.376	0.652	0.36	5.003	23.794	0.29	29.573	0.805	105.2	35.45	0	0	14.385	0	29.696
			1957.38	22.725	1	0	9.431	0.655	0.362	5.026	23.833	0.292	29.536	0.807	105.172	35.453	0	0	14.397	0	29.624
			1958.38	22.725	1	0	9.547	0.666	0.367	5.102	23.804	0.298	29.388	0.81	104.977	35.587	0	0	14.337	0	29.527
			1959.38	22.725	1	0	9.574	0.672	0.369	5.129	23.764	0.299	29.332	0.81	104.882	35.661	0	0	14.246	0	29.524
			1960.38	26.21	1	0	9.699	0.683	0.375	5.206	23.754	0.305	29.215	0.813	104.685	35.8	0	0	14.195	0	29.494
			1961.38	26.21	1	0	9.778	0.69	0.38	5.271	23.674	0.309	29.053	0.815	104.506	35.917	0	0	14.17	0	29.329
			1962.38	27.119	1	0	9.714	0.687	0.378	5.249	23.611	0.307	29.019	0.814	104.592	35.852	0	0	14.131	0	29.154
			1963.38	27.119	1	0	9.691	0.689	0.377	5.237	23.613	0.307	29.031	0.813	104.666	35.805	0	0	14.065	0	29.107
			1964.38	24.24	1	0	9.651	0.686	0.377	5.229	23.542	0.306	28.984	0.812	104.75	35.738	0	0	14.064	0	28.901
			1965.38	24.24	1	0	9.612	0.684	0.376	5.222	23.47	0.305	28.938	0.811	104.833	35.67	0	0	14.062	0	28.694
			1966.38	23.634	1	0	9.519	0.675	0.371	5.157	23.511	0.301	28.986	0.811	104.98	35.567	0	0	14.103	0	28.635
			1967.38	23.634	1	0	9.476	0.671	0.368	5.107	23.621	0.298	29.123	0.811	105.102	35.483	0	0	14.12	0	28.8
			1968.38	27.043	1	0	9.431	0.667	0.364	5.056	23.735	0.295	29.263	0.811	105.224	35.399	0	0	14.133	0	28.969
			1969.38	27.043	1	0	9.409	0.663	0.361	5.02	23.836	0.293	29.389	0.811	105.347	35.316	0	0	14.182	0	29.105
			1970.38	28.634	1	0	9.387	0.66	0.359	4.984	23.937	0.291	29.517	0.811	105.469	35.232	0	0	14.231	0	29.242
			1971.38	28.634	1	0	9.485	0.665	0.364	5.058	23.852	0.295	29.444	0.81	105.246	35.371	0	0	14.273	0	29.308
			1972.38	36.285	1	0	9.538	0.67	0.368	5.113	23.741	0.298	29.341	0.809	105.023	35.51	0	0	14.246	0	29.309
			1973.38	36.285	1	0	9.59	0.674	0.372	5.168	23.632	0.301	29.239	0.808	104.8	35.649	0	0	14.219	0	29.31
			1974.38	33.558	1	0	9.68	0.685	0.379	5.269	23.43	0.306	29.042	0.807	104.363	35.929	0	0	14.129	0	29.323
			1975.38	33.558	1	0	9.729	0.682	0.381	5.294	23.428	0.307	29.068	0.806	104.349	35.908	0	0	14.26	0	29.347
			1976.38	26.816	1	0	9.729	0.682	0.381	5.294	23.428	0.307	29.068	0.806	104.349	35.908	0	0	14.26	0	29.347
			1977.38	26.816	1	0	9.78	0.679	0.383	5.32	23.428	0.308	29.097	0.805	104.335	35.886	0	0	14.394	0	29.375
			1978.38	27.043	1	0	9.857	0.673	0.386	5.36	23.414	0.31	29.131	0.804	104.313	35.838	0	0	14.654	0	29.37
			1979.38	27.043	1	0	9.919	0.675	0.389	5.406	23.371	0.313	29.086	0.804	104.248	35.874	0	0	14.696	0	29.33
			1980.38	27.043	1	0	9.981	0.677	0.392	5.451	23.33	0.315	29.042	0.803	104.184	35.91	0	0	14.737	0	29.293
			1981.38	29.467	1	0	10.054	0.68	0.396	5.5	23.297	0.318	29.008	0.803	104.119	35.946	0	0	14.793	0	29.276
			1982.38	29.24	1	0	10.145	0.682	0.4	5.561	23.261	0.321	28.979	0.803	104.112	35.963	0	0	14.866	0	29.239
			1983.38	29.24	1	0	10.203	0.685	0.403	5.597	23.247	0.323	28.975	0.802	104.119	35.977	0	0	14.902	0	29.254
			1984.38	29.24	1	0	10.261	0.687	0.406	5.634	23.235	0.325	28.973	0.802	104.126	35.992	0	0	14.939	0	29.271
			1985.38	31.285	1	0	10.265	0.687	0.406	5.634	23.241	0.325	28.983	0.802	104.119	35.994	0	0	14.949	0	29.297
			1986.38	31.74	1	0	10.269	0.687	0.406	5.635	23.248	0.325	28.993	0.802	104.112	35.997	0	0	14.959	0	29.323
			1987.38	31.74	1	0	10.18	0.68	0.402	5.586	23.228	0.321	29.08	0.799	104.229	35.915	0	0	14.969	0	29.383
			1988.38	31.74	1	0	10.09	0.674	0.399	5.537	23.208	0.317	29.169	0.796	104.347	35.834	0	0	14.979	0	29.444
			1989.38	30.225	1	0	10.068	0.669	0.397	5.509	23.26	0.316	29.233	0.796	104.425	35.768	0	0	15.045	0	29.479
			1990.38	30.376	1	0	9.999	0.66	0.393	5.463	23.263	0.312	29.341	0.793	104.585	35.648	0	0	15.147	0	29.517
			1991.38	30.376	1	0	9.982	0.654	0.391	5.435	23.325	0.309	29.518	0.79	104.735	35.536	0	0	15.261	0	29.714
			1992.38	30.376	1	0	10.023	0.654	0.391	5.435	23.422	0.309	29.632	0.79	104.829	35.467	0	0	15.316	0	29.845
			1993.38	30.452	1	0	10.008	0.652	0.39	5.418	23.452	0.308	29.668	0.79	104.926	35.392	0	0	15.359	0	29.804
			1994.38	31.664	1	0	10.045	0.652	0.39	5.417	23.545	0.308	29.779	0.791	105.017	35.325	0	0	15.408	0	29.931
			1995.38	31.664	1	0	10.083	0.652	0.39	5.415	23.639	0.308	29.891	0.791	105.107	35.258	0	0	15.457	0	30.057
			1996.38	31.664	1	0	10.15	0.655	0.391	5.436	23.714	0.31	29.967	0.791	105.14	35.246	0	0	15.497	0	30.197
			1997.38	33.558	1	0	10.166	0.653	0.392	5.443	23.716	0.31	29.95	0.792	105.196	35.216	0	0	15.566	0	30.115
[truncated: 1,543 more rows]
