# Supplementary material for: Handcycling with concurrent lower body low-frequency electromyostimulation significantly increases acute oxygen uptake: implications for rehabilitation and prevention
Source: PeerJ. 2022 May 18;10:e13333. doi: 10.7717/peerj.13333 (PMC9123886; doi:10.7717/peerj.13333)
Supplement: Supplemental Information 1 — Raw data for each participant (load, heart rate, spirometric data) and R-Scripts for data processing (as described in the material & method section under “Data aquisition”), and EMS intensity and blood lactate concentration. [file peerj-10-13333-s001.zip › raw_data/SPIROMETRIC_DATA/EMS_Pilot_16.xlsx]

## Sheet: EMS_Pilot_16_21.04.2021
Name	Rappelt		Zeit	%VO2	Geschw.	Steig.	VE	VT	VO2	VO2/kg	VE/VO2	VCO2	VE/VCO2	RER	PETO2	PETCO2	O2Puls	HR	BF	P(A-a)O2	VD/VT
Vorname	Ludwig		min:sec		km/h	%	l/min	l	l/min	ml/(kg*min)	l/l	l/min	l/l		mmHg	mmHg	ml/beat	b/min	1/min	mmHg	%
Id-Nr.	RapLud270597		0.603	19.439	0	0	9.093	0.455	0.29	3.918	27.507	0.204	39.01	0.705	108.318	28.633	0	0	19.966	0	34.34
Geburtsdatum (TT.MM.JJJJ)			1.603	21.445	0	0	9.093	0.455	0.29	3.918	27.507	0.204	39.01	0.705	108.318	28.633	0	0	19.966	0	34.34
Größe (cm)			2.603	21.237	0	0	8.729	0.459	0.283	3.826	27.069	0.2	38.398	0.705	108.3	28.645	0	0	19.036	0	33.531
Gewicht (kg)	74		3.603	20.822	0	0	8.432	0.461	0.277	3.744	26.744	0.195	37.947	0.705	108.284	28.656	0	0	18.276	0	32.921
Geschlecht	weibl.		4.603	21.376	0	0	8.185	0.464	0.272	3.67	26.502	0.191	37.612	0.705	108.269	28.666	0	0	17.643	0	32.462
Datum			5.603	21.376	0	0	8.846	0.537	0.28	3.782	28.316	0.2	39.711	0.713	108.602	28.651	0	0	16.474	0	35.758
Messzeit			6.603	19.992	0	0	9.375	0.603	0.287	3.883	29.597	0.207	41.092	0.72	108.903	28.637	0	0	15.54	0	37.781
modality	CON-EMS		7.603	18.194	0	0	10.012	0.664	0.3	4.051	30.576	0.218	41.976	0.728	109.178	28.624	0	0	15.085	0	39.016
			8.603	18.194	0	0	10.563	0.719	0.311	4.206	31.297	0.229	42.564	0.735	109.43	28.612	0	0	14.691	0	39.801
			9.603	23.589	0	0	11.044	0.77	0.322	4.347	31.834	0.238	42.95	0.741	109.661	28.602	0	0	14.347	0	40.292
			10.603	21.652	0	0	10.937	0.769	0.319	4.31	31.793	0.237	42.759	0.744	109.835	28.617	0	0	14.227	0	40.081
			11.603	21.652	0	0	10.91	0.768	0.318	4.298	31.803	0.237	42.627	0.746	109.996	28.631	0	0	14.208	0	39.941
			12.603	19.992	0	0	10.884	0.767	0.317	4.286	31.812	0.237	42.506	0.748	110.145	28.644	0	0	14.191	0	39.811
			13.603	19.992	0	0	10.769	0.749	0.312	4.214	31.956	0.234	42.658	0.749	110.337	28.579	0	0	14.37	0	39.887
			14.603	19.992	0	0	10.642	0.733	0.306	4.141	32.076	0.23	42.784	0.75	110.515	28.517	0	0	14.52	0	39.933
			15.603	19.992	0	0	10.642	0.733	0.306	4.141	32.076	0.23	42.784	0.75	110.515	28.517	0	0	14.52	0	39.933
			16.603	11.76	0	0	10.411	0.716	0.296	4.004	32.388	0.222	43.143	0.751	110.81	28.387	0	0	14.545	0	40.146
			17.603	11.76	0	0	10.3	0.709	0.291	3.93	32.622	0.219	43.416	0.751	110.964	28.305	0	0	14.531	0	40.337
			18.603	11.76	0	0	10.201	0.702	0.285	3.858	32.879	0.215	43.674	0.753	111.182	28.216	0	0	14.527	0	40.494
			19.603	11.76	0	0	10.096	0.696	0.28	3.783	33.161	0.211	43.959	0.754	111.479	28.128	0	0	14.514	0	40.68
			20.603	30.576	0	0	9.968	0.694	0.275	3.722	33.27	0.208	44.063	0.755	111.652	28.089	0	0	14.365	0	40.738
			21.603	30.576	0	0	9.882	0.695	0.272	3.676	33.405	0.206	44.187	0.756	111.724	28.072	0	0	14.214	0	40.857
			22.603	39.362	0	0	9.816	0.697	0.269	3.641	33.502	0.204	44.269	0.757	111.717	28.056	0	0	14.091	0	40.928
			23.603	39.362	0	0	9.778	0.697	0.269	3.634	33.438	0.203	44.227	0.756	111.571	28.096	0	0	14.028	0	40.943
			24.603	39.362	0	0	9.698	0.694	0.266	3.593	33.529	0.201	44.333	0.756	111.556	28.116	0	0	13.981	0	41.091
			25.603	17.433	0	0	9.642	0.688	0.263	3.551	33.7	0.199	44.571	0.756	111.587	28.056	0	0	14.024	0	41.259
			26.603	20.338	0	0	9.584	0.681	0.26	3.509	33.873	0.196	44.813	0.756	111.618	27.996	0	0	14.066	0	41.428
			27.603	20.338	0	0	9.534	0.674	0.257	3.478	33.96	0.194	44.974	0.755	111.616	27.933	0	0	14.145	0	41.498
			28.603	11.345	0	0	9.515	0.67	0.258	3.491	33.759	0.194	44.871	0.752	111.472	27.958	0	0	14.204	0	41.412
			29.603	10.584	0	0	9.498	0.666	0.259	3.504	33.553	0.194	44.765	0.75	111.335	27.981	0	0	14.264	0	41.321
			30.603	10.584	0	0	9.481	0.662	0.26	3.517	33.348	0.194	44.657	0.747	111.198	28.005	0	0	14.324	0	41.229
			31.603	9.962	0	0	9.481	0.662	0.26	3.517	33.348	0.194	44.657	0.747	111.198	28.005	0	0	14.324	0	41.229
			32.603	9.823	1	0	9.635	0.655	0.264	3.57	33.358	0.196	44.853	0.744	111.115	27.974	0	0	14.699	0	41.386
			33.603	9.823	1	0	9.772	0.649	0.267	3.608	33.447	0.198	45.127	0.741	111.043	27.943	0	0	15.054	0	41.628
			34.603	9.823	1	0	9.916	0.643	0.27	3.646	33.555	0.199	45.427	0.739	110.971	27.912	0	0	15.427	0	41.892
			35.604	12.037	1	0	9.691	0.589	0.269	3.636	32.598	0.196	44.79	0.728	110.419	27.962	0	0	16.456	0	41.097
			36.603	12.867	1	0	9.691	0.589	0.269	3.636	32.598	0.196	44.79	0.728	110.419	27.962	0	0	16.456	0	41.097
			37.603	12.867	1	0	9.309	0.541	0.266	3.599	31.338	0.192	43.584	0.719	109.939	28.044	0	0	17.192	0	39.658
			38.603	17.156	1	0	8.752	0.491	0.26	3.517	29.793	0.184	42.144	0.707	109.517	28.085	0	0	17.832	0	37.744
			39.604	17.294	1	0	7.496	0.389	0.248	3.347	25.912	0.169	38.061	0.681	108.673	28.166	0	0	19.248	0	31.726
			40.604	15.219	1	0	7.45	0.377	0.249	3.37	25.44	0.168	37.759	0.674	108.364	28.154	0	0	19.739	0	31.154
			41.603	15.219	1	0	7.45	0.377	0.249	3.37	25.44	0.168	37.759	0.674	108.364	28.154	0	0	19.739	0	31.154
			42.603	15.219	1	0	7.331	0.365	0.249	3.368	24.908	0.166	37.392	0.666	108.054	28.142	0	0	20.061	0	30.473
			43.604	21.86	1	0	7.313	0.361	0.255	3.442	24.25	0.167	37.041	0.655	107.328	28.221	0	0	20.275	0	30.035
			44.604	21.998	1	0	7.433	0.368	0.261	3.525	24.159	0.17	37.097	0.651	106.91	28.312	0	0	20.199	0	30.348
			45.604	21.998	1	0	7.553	0.375	0.267	3.608	24.07	0.173	37.151	0.648	106.493	28.404	0	0	20.127	0	30.654
			46.604	19.923	1	0	7.683	0.384	0.274	3.704	23.941	0.177	37.07	0.646	106.117	28.519	0	0	20.035	0	30.805
			47.604	17.571	1	0	7.816	0.392	0.281	3.8	23.818	0.181	36.995	0.644	105.74	28.634	0	0	19.952	0	30.96
			48.604	17.571	1	0	7.95	0.4	0.289	3.899	23.697	0.185	36.914	0.642	105.364	28.749	0	0	19.876	0	31.103
			49.604	17.571	1	0	8.108	0.408	0.297	4.014	23.555	0.19	36.82	0.64	105.012	28.868	0	0	19.858	0	31.227
			50.604	23.244	1	0	8.108	0.408	0.297	4.014	23.555	0.19	36.82	0.64	105.012	28.868	0	0	19.858	0	31.227
			51.604	24.973	1	0	8.308	0.411	0.306	4.141	23.414	0.195	36.769	0.637	104.646	28.965	0	0	20.236	0	31.325
			52.604	26.702	1	0	8.416	0.412	0.312	4.213	23.33	0.198	36.729	0.635	104.491	29.02	0	0	20.407	0	31.37
			53.604	26.357	1	0	8.478	0.417	0.314	4.245	23.365	0.199	36.841	0.634	104.45	29.059	0	0	20.321	0	31.638
			54.604	26.357	1	0	8.478	0.417	0.314	4.245	23.365	0.199	36.841	0.634	104.45	29.059	0	0	20.321	0	31.638
			55.604	20.961	1	0	8.522	0.418	0.315	4.259	23.42	0.2	36.956	0.634	104.453	29.024	0	0	20.377	0	31.761
			56.604	19.923	1	0	8.619	0.426	0.32	4.329	23.371	0.203	36.904	0.633	104.275	29.135	0	0	20.218	0	31.925
			57.604	19.923	1	0	8.661	0.429	0.321	4.342	23.439	0.204	36.974	0.634	104.346	29.149	0	0	20.183	0	32.073
			58.604	23.244	1	0	8.661	0.429	0.321	4.342	23.439	0.204	36.974	0.634	104.346	29.149	0	0	20.183	0	32.073
			59.604	23.244	1	0	8.674	0.432	0.321	4.343	23.496	0.204	37.019	0.635	104.418	29.137	0	0	20.061	0	32.145
			60.604	23.313	1	0	8.702	0.436	0.322	4.35	23.556	0.205	37.062	0.636	104.483	29.126	0	0	19.975	0	32.214
			61.604	24.696	1	0	8.73	0.439	0.323	4.358	23.614	0.205	37.104	0.636	104.548	29.114	0	0	19.89	0	32.28
			62.604	24.696	1	0	8.76	0.442	0.324	4.373	23.644	0.206	37.094	0.637	104.58	29.144	0	0	19.799	0	32.339
			63.604	24.904	1	0	8.802	0.446	0.325	4.393	23.674	0.208	37.083	0.638	104.601	29.175	0	0	19.738	0	32.394
			64.604	24.005	1	0	8.844	0.449	0.327	4.414	23.703	0.209	37.07	0.639	104.622	29.205	0	0	19.676	0	32.448
			65.604	24.005	1	0	8.896	0.455	0.329	4.442	23.732	0.21	37.062	0.64	104.601	29.265	0	0	19.55	0	32.568
			66.604	23.935	1	0	8.932	0.453	0.328	4.438	23.836	0.211	37.175	0.641	104.745	29.233	0	0	19.701	0	32.673
			67.604	23.935	1	0	8.941	0.452	0.327	4.423	23.93	0.21	37.276	0.642	104.889	29.2	0	0	19.796	0	32.76
			68.604	22.413	1	0	8.891	0.45	0.324	4.372	24.062	0.208	37.388	0.644	105.045	29.165	0	0	19.754	0	32.857
			69.604	21.376	1	0	8.858	0.449	0.32	4.329	24.197	0.207	37.495	0.645	105.186	29.13	0	0	19.749	0	32.947
			70.604	19.439	1	0	8.824	0.447	0.317	4.286	24.336	0.205	37.603	0.647	105.328	29.096	0	0	19.743	0	33.038
			71.604	19.439	1	0	8.808	0.446	0.316	4.275	24.35	0.205	37.573	0.648	105.379	29.091	0	0	19.743	0	32.981
			72.604	19.716	1	0	8.785	0.445	0.315	4.261	24.359	0.205	37.54	0.649	105.444	29.086	0	0	19.727	0	32.921
			73.604	19.716	1	0	8.761	0.445	0.314	4.247	24.367	0.204	37.508	0.65	105.509	29.082	0	0	19.71	0	32.86
			74.604	21.998	1	0	8.744	0.443	0.313	4.228	24.419	0.204	37.533	0.651	105.576	29.082	0	0	19.718	0	32.89
			75.604	23.244	1	0	8.743	0.442	0.312	4.217	24.472	0.203	37.563	0.652	105.643	29.082	0	0	19.763	0	32.925
			76.604	23.244	1	0	8.74	0.441	0.311	4.205	24.525	0.203	37.587	0.652	105.711	29.082	0	0	19.805	0	32.952
			77.604	22.206	1	0	8.71	0.438	0.309	4.172	24.603	0.202	37.664	0.653	105.825	29.038	0	0	19.898	0	32.967
			78.604	20.822	1	0	8.66	0.434	0.306	4.131	24.676	0.2	37.733	0.654	105.938	28.994	0	0	19.946	0	32.97
			79.604	20.822	1	0	8.607	0.431	0.303	4.088	24.751	0.198	37.803	0.655	106.052	28.949	0	0	19.989	0	32.973
			80.604	22.068	1	0	8.598	0.432	0.302	4.075	24.82	0.198	37.844	0.656	106.068	28.977	0	0	19.892	0	33.089
			81.604	22.621	1	0	8.585	0.434	0.3	4.06	24.89	0.197	37.888	0.657	106.084	29.005	0	0	19.785	0	33.209
			82.604	22.621	1	0	8.574	0.436	0.299	4.045	24.961	0.197	37.932	0.658	106.101	29.033	0	0	19.682	0	33.328
			83.604	18.609	1	0	8.603	0.439	0.3	4.05	25.046	0.198	37.973	0.66	106.138	29.052	0	0	19.591	0	33.442
			84.604	19.508	1	0	8.644	0.442	0.301	4.065	25.098	0.199	37.975	0.661	106.191	29.054	0	0	19.544	0	33.472
			85.604	19.508	1	0	8.654	0.442	0.301	4.061	25.142	0.199	37.989	0.662	106.256	29.029	0	0	19.599	0	33.447
			86.604	19.162	1	0	8.754	0.449	0.305	4.116	25.156	0.202	37.919	0.663	106.242	29.093	0	0	19.498	0	33.502
			87.604	17.709	1	0	8.767	0.451	0.305	4.127	25.142	0.203	37.876	0.664	106.21	29.121	0	0	19.458	0	33.495
			88.604	17.709	1	0	8.809	0.454	0.307	4.15	25.149	0.204	37.822	0.665	106.208	29.159	0	0	19.394	0	33.503
			89.604	20.269	1	0	8.88	0.46	0.31	4.186	25.175	0.207	37.759	0.667	106.235	29.205	0	0	19.32	0	33.52
			90.604	21.445	1	0	8.881	0.459	0.309	4.182	25.192	0.206	37.772	0.667	106.246	29.205	0	0	19.366	0	33.532
			91.604	21.445	1	0	8.897	0.46	0.31	4.186	25.231	0.207	37.76	0.668	106.294	29.226	0	0	19.322	0	33.561
			92.604	19.508	1	0	8.921	0.465	0.31	4.194	25.287	0.208	37.732	0.67	106.375	29.267	0	0	19.18	0	33.615
			93.604	18.124	1	0	8.914	0.466	0.31	4.189	25.304	0.208	37.751	0.67	106.371	29.281	0	0	19.115	0	33.672
			94.604	18.124	1	0	8.928	0.468	0.31	4.191	25.348	0.208	37.772	0.671	106.407	29.298	0	0	19.066	0	33.742
			95.604	21.929	1	0	8.961	0.47	0.311	4.201	25.391	0.209	37.789	0.672	106.443	29.315	0	0	19.058	0	33.803
			96.604	21.583	1	0	8.984	0.47	0.311	4.204	25.438	0.209	37.804	0.673	106.522	29.3	0	0	19.115	0	33.802
			97.604	21.583	1	0	9.012	0.471	0.312	4.215	25.458	0.21	37.773	0.674	106.604	29.303	0	0	19.126	0	33.767
			98.604	24.765	1	0	9.04	0.472	0.313	4.227	25.478	0.211	37.742	0.675	106.685	29.305	0	0	19.137	0	33.734
			99.604	24.765	1	0	9.09	0.477	0.315	4.259	25.452	0.213	37.658	0.676	106.697	29.351	0	0	19.069	0	33.71
			100.605	25.596	1	0	9.137	0.484	0.318	4.296	25.414	0.215	37.505	0.678	106.752	29.437	0	0	18.872	0	33.666
			101.604	23.313	1	0	9.137	0.484	0.318	4.296	25.414	0.215	37.505	0.678	106.752	29.437	0	0	18.872	0	33.666
			102.605	23.313	1	0	9.245	0.493	0.321	4.342	25.506	0.219	37.471	0.681	106.824	29.519	0	0	18.744	0	33.793
			103.605	23.313	1	0	9.303	0.496	0.323	4.371	25.517	0.221	37.432	0.682	106.843	29.552	0	0	18.739	0	33.806
			104.604	23.313	1	0	9.303	0.496	0.323	4.371	25.517	0.221	37.432	0.682	106.843	29.552	0	0	18.739	0	33.806
			105.605	23.797	1	0	9.298	0.497	0.324	4.373	25.497	0.221	37.319	0.683	106.992	29.552	0	0	18.71	0	33.642
			106.605	22.967	1	0	9.306	0.499	0.324	4.376	25.511	0.222	37.297	0.684	107.052	29.55	0	0	18.661	0	33.614
			107.604	22.967	1	0	9.306	0.499	0.324	4.376	25.511	0.222	37.297	0.684	107.052	29.55	0	0	18.661	0	33.614
			108.605	21.099	1	0	9.396	0.507	0.328	4.431	25.488	0.225	37.189	0.685	107.033	29.631	0	0	18.544	0	33.622
			109.605	22.483	1	0	9.423	0.508	0.329	4.452	25.449	0.226	37.121	0.686	107.023	29.672	0	0	18.539	0	33.593
			110.605	22.483	1	0	9.411	0.506	0.329	4.445	25.443	0.226	37.108	0.686	107.081	29.648	0	0	18.608	0	33.524
			111.605	24.35	1	0	9.394	0.5	0.327	4.414	25.541	0.224	37.224	0.686	107.27	29.54	0	0	18.784	0	33.497
			112.605	24.35	1	0	9.376	0.494	0.324	4.382	25.639	0.223	37.338	0.687	107.46	29.432	0	0	18.963	0	33.466
			113.605	23.659	1	0	9.331	0.487	0.321	4.337	25.728	0.22	37.456	0.687	107.628	29.334	0	0	19.167	0	33.444
			114.605	23.659	1	0	9.338	0.484	0.322	4.35	25.652	0.221	37.375	0.686	107.563	29.351	0	0	19.289	0	33.338
			115.605	21.03	1	0	9.338	0.484	0.322	4.35	25.652	0.221	37.375	0.686	107.563	29.351	0	0	19.289	0	33.338
			116.605	21.929	1	0	9.29	0.481	0.321	4.335	25.588	0.22	37.303	0.686	107.514	29.365	0	0	19.332	0	33.235
			117.605	21.929	1	0	9.29	0.481	0.321	4.335	25.588	0.22	37.303	0.686	107.514	29.365	0	0	19.332	0	33.235
			118.605	22.206	1	0	9.278	0.48	0.321	4.337	25.537	0.22	37.241	0.686	107.447	29.393	0	0	19.318	0	33.186
			119.605	20.961	1	0	9.249	0.48	0.321	4.34	25.438	0.22	37.118	0.685	107.312	29.448	0	0	19.281	0	33.09
			120.605	20.961	1	0	9.249	0.48	0.321	4.34	25.438	0.22	37.118	0.685	107.312	29.448	0	0	19.281	0	33.09
			121.605	21.998	1	0	9.211	0.476	0.32	4.328	25.38	0.219	37.082	0.684	107.252	29.453	0	0	19.332	0	33.026
			122.605	23.036	1	0	9.208	0.47	0.322	4.348	25.211	0.219	36.963	0.682	107.096	29.448	0	0	19.584	0	32.805
			123.605	23.036	1	0	9.208	0.47	0.322	4.348	25.211	0.219	36.963	0.682	107.096	29.448	0	0	19.584	0	32.805
			124.605	21.376	1	0	9.233	0.469	0.324	4.38	25.089	0.221	36.857	0.681	106.994	29.455	0	0	19.68	0	32.653
			125.605	20.822	1	0	9.225	0.468	0.325	4.395	24.973	0.221	36.758	0.679	106.89	29.462	0	0	19.705	0	32.509
			126.605	16.741	1	0	9.216	0.467	0.326	4.409	24.859	0.221	36.659	0.678	106.785	29.469	0	0	19.731	0	32.364
			127.605	16.741	1	0	9.211	0.468	0.327	4.419	24.794	0.221	36.633	0.677	106.646	29.5	0	0	19.697	0	32.376
			128.605	17.917	1	0	9.208	0.468	0.328	4.43	24.73	0.221	36.606	0.676	106.509	29.53	0	0	19.67	0	32.387
			129.605	24.489	1	0	9.214	0.469	0.329	4.445	24.665	0.222	36.578	0.674	106.372	29.56	0	0	19.662	0	32.396
			130.605	24.489	1	0	9.231	0.47	0.33	4.464	24.616	0.222	36.573	0.673	106.233	29.581	0	0	19.648	0	32.429
			131.605	23.244	1	0	9.293	0.472	0.334	4.508	24.551	0.224	36.555	0.672	106.087	29.606	0	0	19.681	0	32.454
			132.605	23.244	1	0	9.341	0.474	0.336	4.547	24.485	0.226	36.532	0.67	105.941	29.632	0	0	19.687	0	32.474
			133.605	23.728	1	0	9.343	0.473	0.337	4.553	24.442	0.225	36.544	0.669	105.892	29.609	0	0	19.771	0	32.444
			134.605	23.52	1	0	9.325	0.472	0.336	4.546	24.43	0.225	36.577	0.668	105.857	29.592	0	0	19.762	0	32.463
			135.605	23.52	1	0	9.324	0.471	0.336	4.546	24.421	0.224	36.614	0.667	105.822	29.576	0	0	19.791	0	32.49
			136.605	21.86	1	0	9.335	0.471	0.336	4.546	24.454	0.224	36.698	0.666	105.806	29.548	0	0	19.799	0	32.574
			137.605	22.967	1	0	9.334	0.47	0.336	4.542	24.462	0.224	36.744	0.666	105.804	29.523	0	0	19.844	0	32.597
			138.605	26.149	1	0	9.318	0.469	0.335	4.532	24.467	0.223	36.787	0.665	105.801	29.497	0	0	19.858	0	32.614
			139.605	26.149	1	0	9.329	0.47	0.336	4.543	24.44	0.223	36.777	0.665	105.785	29.497	0	0	19.861	0	32.601
			140.605	24.835	1	0	9.369	0.473	0.338	4.565	24.451	0.224	36.796	0.665	105.769	29.497	0	0	19.827	0	32.646
			141.605	24.835	1	0	9.42	0.475	0.34	4.591	24.463	0.226	36.814	0.665	105.753	29.497	0	0	19.815	0	32.688
			142.605	25.872	1	0	9.481	0.481	0.344	4.642	24.387	0.228	36.701	0.664	105.595	29.59	0	0	19.704	0	32.698
			143.605	26.08	1	0	9.541	0.487	0.347	4.694	24.31	0.231	36.587	0.664	105.437	29.683	0	0	19.593	0	32.704
			144.605	26.08	1	0	9.57	0.492	0.35	4.733	24.211	0.233	36.454	0.664	105.253	29.775	0	0	19.449	0	32.674
			145.605	26.633	1	0	9.583	0.492	0.35	4.733	24.247	0.233	36.5	0.664	105.323	29.746	0	0	19.476	0	32.697
			146.605	28.086	1	0	9.59	0.491	0.35	4.732	24.263	0.233	36.528	0.664	105.36	29.715	0	0	19.514	0	32.688
			147.605	28.086	1	0	9.612	0.491	0.351	4.739	24.28	0.233	36.556	0.664	105.397	29.685	0	0	19.585	0	32.679
			148.605	22.898	1	0	9.632	0.49	0.351	4.745	24.298	0.233	36.594	0.664	105.453	29.646	0	0	19.66	0	32.669
			149.605	21.03	1	0	9.626	0.488	0.35	4.735	24.324	0.232	36.657	0.664	105.539	29.592	0	0	19.707	0	32.672
			150.605	21.03	1	0	9.622	0.487	0.35	4.726	24.351	0.232	36.721	0.663	105.625	29.539	0	0	19.76	0	32.676
			151.605	20.892	1	0	9.641	0.488	0.35	4.726	24.403	0.232	36.8	0.663	105.697	29.502	0	0	19.768	0	32.739
			152.605	21.445	1	0	9.676	0.489	0.351	4.741	24.423	0.233	36.837	0.663	105.704	29.485	0	0	19.785	0	32.775
			153.605	21.445	1	0	9.721	0.492	0.352	4.754	24.486	0.233	36.909	0.663	105.764	29.456	0	0	19.771	0	32.85
			154.605	24.765	1	0	9.73	0.492	0.35	4.735	24.607	0.233	37.027	0.665	105.947	29.407	0	0	19.768	0	32.951
			155.605	24.765	1	0	9.726	0.493	0.35	4.723	24.669	0.232	37.099	0.665	105.999	29.401	0	0	19.71	0	33.054
			156.605	24.973	1	0	9.727	0.493	0.348	4.709	24.745	0.232	37.179	0.666	106.141	29.36	0	0	19.736	0	33.106
			157.605	24.904	1	0	9.729	0.492	0.347	4.694	24.821	0.231	37.26	0.666	106.282	29.32	0	0	19.762	0	33.159
			158.605	24.904	1	0	9.731	0.49	0.346	4.679	24.89	0.231	37.327	0.667	106.445	29.243	0	0	19.863	0	33.121
			159.606	25.388	1	0	9.73	0.485	0.344	4.647	25.029	0.23	37.459	0.668	106.767	29.089	0	0	20.058	0	33.044
			160.605	23.313	1	0	9.73	0.485	0.344	4.647	25.029	0.23	37.459	0.668	106.767	29.089	0	0	20.058	0	33.044
			161.605	24.35	1	0	9.71	0.481	0.342	4.621	25.093	0.229	37.501	0.669	106.944	29.01	0	0	20.178	0	32.957
			162.605	24.35	1	0	9.67	0.477	0.339	4.585	25.158	0.227	37.545	0.67	107.126	28.931	0	0	20.256	0	32.873
			163.605	24.074	1	0	9.628	0.474	0.337	4.549	25.221	0.226	37.592	0.671	107.333	28.857	0	0	20.326	0	32.801
			164.605	22.137	1	0	9.635	0.474	0.336	4.546	25.257	0.226	37.599	0.672	107.438	28.833	0	0	20.311	0	32.775
			165.605	22.137	1	0	9.664	0.475	0.337	4.554	25.297	0.227	37.613	0.673	107.534	28.809	0	0	20.341	0	32.76
			166.605	23.52	1	0	9.686	0.476	0.337	4.559	25.331	0.227	37.606	0.674	107.58	28.814	0	0	20.344	0	32.764
			167.606	24.904	1	0	9.699	0.476	0.338	4.57	25.305	0.228	37.492	0.675	107.637	28.847	0	0	20.378	0	32.649
			168.606	24.904	1	0	9.702	0.476	0.339	4.574	25.29	0.229	37.432	0.676	107.668	28.864	0	0	20.387	0	32.587
			169.605	22.69	1	0	9.702	0.476	0.339	4.574	25.29	0.229	37.432	0.676	107.668	28.864	0	0	20.387	0	32.587
			170.606	22.621	1	0	9.616	0.472	0.335	4.525	25.313	0.227	37.419	0.676	107.726	28.85	0	0	20.369	0	32.525
			171.606	22.621	1	0	9.569	0.47	0.333	4.498	25.323	0.225	37.414	0.677	107.755	28.842	0	0	20.351	0	32.494
			172.606	23.589	1	0	9.533	0.468	0.331	4.474	25.349	0.224	37.426	0.677	107.812	28.809	0	0	20.366	0	32.446
			173.606	23.589	1	0	9.511	0.466	0.33	4.456	25.375	0.224	37.439	0.678	107.87	28.775	0	0	20.412	0	32.398
			174.606	23.589	1	0	9.512	0.465	0.329	4.449	25.415	0.223	37.483	0.678	107.909	28.755	0	0	20.448	0	32.424
			175.606	22.621	1	0	9.487	0.463	0.327	4.421	25.491	0.222	37.55	0.679	108.035	28.694	0	0	20.492	0	32.41
			176.606	22.552	1	0	9.463	0.462	0.326	4.399	25.551	0.221	37.604	0.679	108.107	28.667	0	0	20.468	0	32.443
			177.606	22.552	1	0	9.446	0.462	0.324	4.381	25.602	0.221	37.637	0.68	108.172	28.646	0	0	20.459	0	32.452
			178.606	22.552	1	0	9.431	0.461	0.323	4.365	25.652	0.22	37.66	0.681	108.218	28.634	0	0	20.447	0	32.464
			179.606	22.137	1	0	9.431	0.461	0.322	4.357	25.698	0.22	37.676	0.682	108.256	28.622	0	0	20.465	0	32.466
			180.606	21.929	1	0	9.431	0.46	0.322	4.348	25.744	0.22	37.693	0.683	108.294	28.61	0	0	20.484	0	32.468
			181.606	21.929	1	0	9.333	0.46	0.319	4.31	25.699	0.218	37.592	0.684	108.395	28.581	0	0	20.293	0	32.27
			182.606	22.068	1	0	9.276	0.462	0.317	4.287	25.689	0.217	37.547	0.684	108.456	28.571	0	0	20.098	0	32.195
			183.606	22.068	1	0	9.185	0.461	0.314	4.247	25.678	0.215	37.487	0.685	108.554	28.543	0	0	19.923	0	32.058
			184.606	21.03	1	0	9.159	0.46	0.313	4.228	25.704	0.215	37.472	0.686	108.599	28.533	0	0	19.931	0	32.009
			185.606	20.892	1	0	9.167	0.459	0.313	4.23	25.717	0.215	37.478	0.686	108.6	28.536	0	0	19.951	0	32.024
			186.606	20.892	1	0	9.167	0.46	0.313	4.225	25.752	0.215	37.493	0.687	108.603	28.546	0	0	19.926	0	32.064
			187.606	21.168	1	0	9.16	0.461	0.312	4.214	25.802	0.214	37.529	0.688	108.582	28.578	0	0	19.866	0	32.178
			188.606	22.206	1	0	9.152	0.461	0.311	4.205	25.838	0.214	37.552	0.688	108.573	28.606	0	0	19.855	0	32.258
			189.606	21.652	1	0	9.144	0.461	0.31	4.195	25.874	0.214	37.575	0.689	108.563	28.634	0	0	19.843	0	32.337
			190.606	21.652	1	0	9.097	0.459	0.308	4.161	25.934	0.212	37.63	0.689	108.568	28.629	0	0	19.84	0	32.396
			191.606	20.892	1	0	9.083	0.457	0.307	4.144	25.988	0.211	37.686	0.69	108.559	28.636	0	0	19.877	0	32.48
			192.606	21.652	1	0	9.119	0.457	0.31	4.184	25.842	0.213	37.492	0.689	108.501	28.687	0	0	19.973	0	32.276
			193.606	21.652	1	0	9.148	0.456	0.312	4.217	25.713	0.215	37.322	0.689	108.398	28.734	0	0	20.062	0	32.096
			194.606	20.822	1	0	9.122	0.451	0.31	4.192	25.748	0.214	37.371	0.689	108.47	28.636	0	0	20.245	0	31.976
			195.606	20.822	1	0	9.105	0.445	0.309	4.173	25.776	0.213	37.41	0.689	108.568	28.539	0	0	20.456	0	31.839
			196.606	17.64	1	0	9.116	0.441	0.308	4.169	25.797	0.212	37.453	0.689	108.686	28.443	0	0	20.674	0	31.717
			197.606	18.47	1	0	9.126	0.437	0.308	4.164	25.818	0.212	37.495	0.689	108.805	28.348	0	0	20.897	0	31.594
			198.606	18.47	1	0	9.119	0.433	0.307	4.15	25.853	0.211	37.555	0.688	108.918	28.253	0	0	21.083	0	31.496
			199.606	23.036	1	0	9.178	0.434	0.309	4.18	25.845	0.213	37.561	0.688	108.872	28.274	0	0	21.137	0	31.551
			200.606	21.86	1	0	9.253	0.436	0.312	4.217	25.844	0.215	37.568	0.688	108.842	28.293	0	0	21.22	0	31.605
			201.606	21.86	1	0	9.315	0.438	0.314	4.246	25.856	0.216	37.587	0.688	108.812	28.311	0	0	21.272	0	31.677
			202.606	20.961	1	0	9.354	0.438	0.315	4.262	25.872	0.217	37.61	0.688	108.798	28.316	0	0	21.337	0	31.72
			203.606	22.068	1	0	9.399	0.439	0.317	4.283	25.872	0.218	37.623	0.688	108.77	28.334	0	0	21.399	0	31.776
			204.606	22.068	1	0	9.43	0.44	0.318	4.299	25.872	0.219	37.635	0.687	108.742	28.353	0	0	21.428	0	31.83
			205.606	18.194	1	0	9.426	0.44	0.318	4.301	25.846	0.219	37.596	0.687	108.731	28.36	0	0	21.423	0	31.784
			206.606	19.923	1	0	9.48	0.443	0.321	4.337	25.81	0.22	37.592	0.687	108.635	28.413	0	0	21.386	0	31.889
			207.606	28.778	1	0	9.506	0.445	0.322	4.356	25.78	0.221	37.577	0.686	108.582	28.443	0	0	21.366	0	31.927
			208.606	27.878	1	0	9.526	0.448	0.323	4.371	25.763	0.222	37.579	0.686	108.512	28.492	0	0	21.285	0	32.027
			209.606	18.609	1	0	9.546	0.45	0.325	4.387	25.746	0.222	37.58	0.685	108.443	28.541	0	0	21.204	0	32.125
			210.606	19.093	1	0	9.56	0.45	0.325	4.398	25.725	0.223	37.564	0.685	108.429	28.55	0	0	21.225	0	32.119
			211.606	21.237	1	0	9.59	0.455	0.327	4.419	25.719	0.224	37.583	0.684	108.301	28.634	0	0	21.069	0	32.314
			212.606	21.237	1	0	9.691	0.455	0.33	4.455	25.781	0.225	37.699	0.684	108.183	28.678	0	0	21.284	0	32.558
			213.606	19.716	1	0	9.771	0.454	0.332	4.483	25.815	0.227	37.78	0.683	108.112	28.691	0	0	21.546	0	32.686
			214.606	26.91	1	0	9.861	0.454	0.334	4.517	25.862	0.228	37.879	0.683	107.99	28.737	0	0	21.737	0	32.906
			215.606	26.91	1	0	9.839	0.455	0.334	4.509	25.859	0.228	37.893	0.682	107.925	28.775	0	0	21.619	0	32.996
			216.606	25.457	1	0	9.834	0.457	0.334	4.509	25.856	0.228	37.906	0.682	107.86	28.814	0	0	21.54	0	33.087
			217.606	23.382	1	0	9.838	0.458	0.334	4.513	25.858	0.228	37.922	0.682	107.795	28.852	0	0	21.482	0	33.181
			218.606	24.627	1	0	9.843	0.458	0.335	4.523	25.817	0.228	37.895	0.681	107.712	28.866	0	0	21.478	0	33.167
			219.606	24.627	1	0	9.831	0.459	0.335	4.525	25.772	0.228	37.863	0.681	107.628	28.881	0	0	21.438	0	33.145
			220.607	25.388	1	0	9.874	0.461	0.338	4.567	25.67	0.23	37.782	0.679	107.46	28.943	0	0	21.424	0	33.143
			221.606	23.935	1	0	9.874	0.461	0.338	4.567	25.67	0.23	37.782	0.679	107.46	28.943	0	0	21.424	0	33.143
			222.606	23.935	1	0	9.893	0.463	0.34	4.591	25.597	0.231	37.717	0.679	107.376	28.991	0	0	21.37	0	33.139
			223.606	24.143	1	0	9.859	0.464	0.337	4.559	25.691	0.229	37.869	0.678	107.342	28.993	0	0	21.256	0	33.368
			224.606	24.143	1	0	9.82	0.465	0.335	4.53	25.765	0.227	37.989	0.678	107.297	29.017	0	0	21.117	0	33.586
			225.607	23.313	1	0	9.827	0.478	0.339	4.58	25.596	0.23	37.781	0.677	106.824	29.363	0	0	20.58	0	33.91
			226.606	23.382	1	0	9.827	0.478	0.339	4.58	25.596	0.23	37.781	0.677	106.824	29.363	0	0	20.58	0	33.91
			227.606	23.382	1	0	9.795	0.482	0.339	4.584	25.521	0.23	37.691	0.677	106.606	29.504	0	0	20.317	0	34.032
			228.607	23.589	1	0	9.827	0.495	0.344	4.652	25.321	0.233	37.462	0.676	106.102	29.797	0	0	19.843	0	34.23
			229.607	21.86	1	0	9.799	0.496	0.344	4.647	25.276	0.232	37.427	0.675	106.016	29.823	0	0	19.764	0	34.222
			230.607	21.86	1	0	9.752	0.495	0.343	4.631	25.238	0.231	37.404	0.675	105.949	29.84	0	0	19.687	0	34.213
			231.607	22.413	1	0	9.691	0.495	0.341	4.611	25.186	0.23	37.361	0.674	105.882	29.857	0	0	19.581	0	34.175
			232.607	22.483	1	0	9.652	0.496	0.341	4.605	25.127	0.23	37.309	0.673	105.798	29.888	0	0	19.466	0	34.152
			233.607	22.483	1	0	9.599	0.497	0.34	4.591	25.073	0.229	37.264	0.673	105.714	29.919	0	0	19.321	0	34.141
			234.607	22.967	1	0	9.549	0.5	0.339	4.58	25.018	0.228	37.207	0.672	105.594	29.974	0	0	19.105	0	34.159
			235.607	23.659	1	0	9.525	0.502	0.339	4.578	24.98	0.228	37.161	0.672	105.518	30.008	0	0	18.976	0	34.153
			236.607	23.659	1	0	9.453	0.505	0.337	4.559	24.91	0.227	37.076	0.672	105.316	30.104	0	0	18.732	0	34.191
			237.607	23.935	1	0	9.403	0.505	0.336	4.545	24.854	0.226	37.002	0.672	105.222	30.14	0	0	18.626	0	34.14
			238.607	23.382	1	0	9.352	0.504	0.335	4.531	24.795	0.225	36.936	0.671	105.153	30.152	0	0	18.557	0	34.055
			239.607	23.382	1	0	9.312	0.503	0.335	4.52	24.739	0.224	36.877	0.671	105.085	30.164	0	0	18.509	0	33.983
			240.607	21.929	1	0	9.295	0.503	0.334	4.517	24.715	0.224	36.85	0.671	105.073	30.163	0	0	18.481	0	33.942
			241.607	21.929	1	0	9.265	0.504	0.335	4.524	24.595	0.224	36.722	0.67	104.918	30.219	0	0	18.398	0	33.841
			242.607	25.181	1	0	9.239	0.505	0.335	4.529	24.508	0.224	36.627	0.669	104.817	30.262	0	0	18.298	0	33.771
			243.607	26.149	1	0	9.233	0.507	0.336	4.535	24.468	0.225	36.576	0.669	104.778	30.284	0	0	18.228	0	33.735
			244.607	26.149	1	0	9.178	0.505	0.334	4.516	24.422	0.223	36.538	0.668	104.717	30.293	0	0	18.161	0	33.687
			245.607	24.489	1	0	9.142	0.505	0.334	4.507	24.369	0.223	36.488	0.668	104.655	30.298	0	0	18.114	0	33.616
			246.607	22.413	1	0	9.121	0.504	0.333	4.505	24.321	0.222	36.447	0.667	104.592	30.303	0	0	18.097	0	33.558
			247.607	22.413	1	0	9.12	0.504	0.334	4.515	24.268	0.223	36.385	0.667	104.548	30.321	0	0	18.078	0	33.495
			248.607	22.413	1	0	9.128	0.506	0.335	4.524	24.243	0.223	36.345	0.667	104.546	30.34	0	0	18.05	0	33.47
			249.607	23.036	1	0	9.141	0.507	0.336	4.537	24.218	0.224	36.304	0.667	104.536	30.358	0	0	18.034	0	33.441
			250.607	23.036	1	0	9.148	0.508	0.336	4.547	24.193	0.224	36.265	0.667	104.527	30.377	0	0	18.006	0	33.416
			251.607	23.036	1	0	9.146	0.509	0.337	4.553	24.163	0.225	36.216	0.667	104.509	30.384	0	0	17.957	0	33.357
			252.607	21.86	1	0	9.152	0.511	0.338	4.564	24.128	0.225	36.163	0.667	104.497	30.391	0	0	17.925	0	33.293
			253.607	21.86	1	0	9.156	0.512	0.338	4.573	24.097	0.226	36.112	0.667	104.485	30.398	0	0	17.888	0	33.229
			254.607	22.552	1	0	9.128	0.511	0.338	4.561	24.078	0.225	36.093	0.667	104.539	30.363	0	0	17.872	0	33.14
			255.607	22.552	1	0	9.09	0.51	0.336	4.544	24.059	0.224	36.074	0.667	104.592	30.328	0	0	17.838	0	33.05
			256.607	24.765	1	0	9.07	0.508	0.336	4.537	24.039	0.224	36.051	0.667	104.645	30.293	0	0	17.838	0	32.955
			257.607	24.143	1	0	9.074	0.509	0.336	4.542	24.025	0.224	36.032	0.667	104.697	30.272	0	0	17.84	0	32.893
			258.607	24.143	1	0	9.058	0.507	0.335	4.531	24.034	0.224	36.034	0.667	104.78	30.247	0	0	17.87	0	32.847
			259.607	20.476	1	0	9.032	0.505	0.334	4.513	24.048	0.223	36.045	0.667	104.864	30.221	0	0	17.879	0	32.817
			260.607	20.476	1	0	9.014	0.504	0.333	4.499	24.068	0.222	36.048	0.668	104.938	30.193	0	0	17.881	0	32.772
			261.607	21.514	1	0	9.006	0.504	0.332	4.492	24.083	0.222	36.038	0.668	104.994	30.175	0	0	17.87	0	32.726
			262.607	24.005	1	0	9.022	0.504	0.333	4.497	24.097	0.223	36.025	0.669	105.049	30.156	0	0	17.909	0	32.675
			263.607	24.005	1	0	9.022	0.502	0.332	4.489	24.133	0.222	36.056	0.669	105.14	30.115	0	0	17.973	0	32.649
			264.607	24.489	1	0	9.047	0.5	0.332	4.493	24.164	0.223	36.08	0.67	105.23	30.073	0	0	18.087	0	32.612
			265.607	24.489	1	0	9.052	0.498	0.332	4.493	24.167	0.223	36.078	0.67	105.294	30.042	0	0	18.176	0	32.549
			266.607	24.627	1	0	9.063	0.491	0.331	4.48	24.221	0.222	36.135	0.67	105.504	29.931	0	0	18.47	0	32.426
			267.607	25.388	1	0	9.037	0.485	0.33	4.455	24.246	0.221	36.158	0.671	105.639	29.855	0	0	18.632	0	32.311
			268.607	25.388	1	0	9.022	0.481	0.328	4.438	24.274	0.22	36.189	0.671	105.729	29.806	0	0	18.74	0	32.263
			269.607	21.514	1	0	9.026	0.48	0.328	4.429	24.326	0.22	36.223	0.672	105.794	29.787	0	0	18.808	0	32.278
			270.607	20.753	1	0	9.033	0.479	0.328	4.43	24.337	0.22	36.229	0.672	105.831	29.775	0	0	18.848	0	32.263
			271.607	20.753	1	0	9.037	0.477	0.326	4.412	24.431	0.22	36.279	0.673	105.938	29.75	0	0	18.95	0	32.289
			272.607	22.69	1	0	9.038	0.473	0.326	4.399	24.477	0.219	36.311	0.674	106.047	29.694	0	0	19.103	0	32.228
			273.607	23.382	1	0	9.036	0.469	0.324	4.384	24.528	0.219	36.349	0.675	106.161	29.639	0	0	19.251	0	32.176
			274.607	23.382	1	0	9.035	0.467	0.324	4.373	24.566	0.219	36.387	0.675	106.246	29.595	0	0	19.366	0	32.148
			275.607	23.935	1	0	9.064	0.465	0.324	4.382	24.587	0.219	36.383	0.676	106.325	29.571	0	0	19.484	0	32.096
			276.607	23.313	1	0	9.103	0.464	0.325	4.391	24.637	0.22	36.412	0.677	106.407	29.547	0	0	19.608	0	32.097
			277.607	23.313	1	0	9.127	0.463	0.325	4.393	24.682	0.22	36.429	0.678	106.488	29.523	0	0	19.702	0	32.078
			278.607	21.03	1	0	9.09	0.459	0.322	4.354	24.769	0.219	36.502	0.679	106.597	29.465	0	0	19.799	0	32.071
			279.607	23.105	1	0	9.075	0.457	0.321	4.343	24.777	0.218	36.506	0.679	106.639	29.435	0	0	19.847	0	32.018
			280.608	23.105	1	0	8.953	0.45	0.315	4.259	24.87	0.214	36.589	0.68	106.827	29.334	0	0	19.917	0	31.934
			281.607	20.822	1	0	8.953	0.45	0.315	4.259	24.87	0.214	36.589	0.68	106.827	29.334	0	0	19.917	0	31.934
			282.607	19.162	1	0	8.904	0.447	0.312	4.222	24.932	0.213	36.653	0.68	106.91	29.3	0	0	19.92	0	31.96
			283.607	19.162	1	0	8.847	0.445	0.309	4.18	24.999	0.211	36.721	0.681	106.987	29.267	0	0	19.902	0	31.992
			284.607	20.407	1	0	8.789	0.442	0.306	4.138	25.067	0.209	36.79	0.681	107.064	29.233	0	0	19.885	0	32.025
			285.608	21.168	1	0	8.472	0.441	0.298	4.024	24.84	0.203	36.364	0.683	107.155	29.209	0	0	19.201	0	31.333
			286.607	21.168	1	0	8.472	0.441	0.298	4.024	24.84	0.203	36.364	0.683	107.155	29.209	0	0	19.201	0	31.333
			287.607	22.829	1	0	8.326	0.441	0.294	3.969	24.743	0.201	36.177	0.684	107.201	29.197	0	0	18.888	0	31.021
			288.607	21.791	1	0	8.158	0.439	0.289	3.902	24.649	0.198	35.997	0.685	107.249	29.171	0	0	18.581	0	30.686
			289.608	21.791	1	0	8.964	0.513	0.302	4.081	26.441	0.211	37.833	0.699	107.68	29.142	0	0	17.484	0	33.809
			290.608	21.791	1	0	9.413	0.549	0.311	4.206	27.159	0.22	38.468	0.706	107.906	29.13	0	0	17.149	0	34.846
			291.608	21.929	1	0	9.371	0.545	0.308	4.157	27.331	0.218	38.527	0.709	108.227	29.046	0	0	17.188	0	34.782
			292.608	21.929	1	0	9.352	0.541	0.305	4.118	27.511	0.217	38.578	0.713	108.534	28.962	0	0	17.272	0	34.705
			293.607	18.401	1	0	9.352	0.541	0.305	4.118	27.511	0.217	38.578	0.713	108.534	28.962	0	0	17.272	0	34.705
			294.608	17.986	1	0	9.285	0.535	0.3	4.058	27.681	0.216	38.503	0.719	108.848	28.905	0	0	17.363	0	34.479
			295.608	17.986	1	0	9.232	0.525	0.297	4.011	27.787	0.214	38.609	0.72	108.96	28.829	0	0	17.585	0	34.469
			296.608	18.955	1	0	9.19	0.522	0.292	3.949	28.08	0.211	38.8	0.724	109.218	28.754	0	0	17.593	0	34.606
			297.608	18.955	1	0	9.18	0.517	0.29	3.914	28.263	0.21	38.931	0.726	109.431	28.684	0	0	17.75	0	34.655
			298.608	18.955	1	0	9.217	0.516	0.29	3.923	28.303	0.211	38.92	0.727	109.513	28.67	0	0	17.858	0	34.611
			299.608	12.383	1	0	9.211	0.513	0.289	3.91	28.355	0.211	38.954	0.728	109.621	28.624	0	0	17.956	0	34.572
			300.608	12.383	1	0	9.187	0.508	0.289	3.9	28.321	0.21	38.928	0.728	109.629	28.611	0	0	18.086	0	34.49
			301.608	12.383	1	0	9.196	0.511	0.288	3.892	28.426	0.21	38.995	0.729	109.724	28.591	0	0	18.008	0	34.564
			302.608	12.383	1	0	9.193	0.512	0.287	3.884	28.484	0.21	39.03	0.73	109.726	28.615	0	0	17.956	0	34.657
			303.608	31.13	1	0	9.201	0.513	0.287	3.883	28.529	0.21	39.054	0.731	109.724	28.639	0	0	17.927	0	34.735
			304.608	43.097	1	0	9.178	0.511	0.287	3.883	28.438	0.21	38.991	0.729	109.64	28.662	0	0	17.977	0	34.673
			305.608	43.097	1	0	9.163	0.51	0.287	3.872	28.467	0.209	39.011	0.73	109.64	28.666	0	0	17.956	0	34.707
			306.608	15.842	1	0	9.138	0.51	0.286	3.861	28.466	0.209	39.003	0.73	109.638	28.671	0	0	17.93	0	34.7
			307.608	17.364	1	0	9.057	0.505	0.282	3.813	28.541	0.206	39.119	0.73	109.705	28.604	0	0	17.946	0	34.729
			308.608	18.401	1	0	9.009	0.503	0.279	3.772	28.682	0.204	39.265	0.73	109.832	28.526	0	0	17.908	0	34.797
			309.608	16.464	1	0	8.993	0.498	0.279	3.767	28.628	0.203	39.308	0.728	109.782	28.499	0	0	18.074	0	34.785
			310.608	13.282	1	0	8.996	0.495	0.279	3.764	28.648	0.203	39.38	0.727	109.793	28.462	0	0	18.159	0	34.813
			311.608	13.835	1	0	8.999	0.493	0.278	3.76	28.668	0.202	39.452	0.727	109.805	28.425	0	0	18.245	0	34.841
			312.608	13.835	1	0	9.031	0.494	0.28	3.789	28.553	0.203	39.38	0.725	109.666	28.467	0	0	18.29	0	34.813
			313.608	20.615	1	0	9.064	0.494	0.283	3.819	28.441	0.204	39.31	0.724	109.526	28.508	0	0	18.336	0	34.786
			314.608	18.401	1	0	9.068	0.495	0.284	3.833	28.354	0.205	39.258	0.722	109.387	28.55	0	0	18.323	0	34.786
			315.608	18.401	1	0	9.235	0.497	0.288	3.891	28.458	0.208	39.484	0.721	109.253	28.597	0	0	18.574	0	35.181
			316.608	21.168	1	0	9.407	0.5	0.292	3.95	28.572	0.21	39.724	0.719	109.118	28.643	0	0	18.832	0	35.591
			317.608	21.583	1	0	9.586	0.502	0.297	4.01	28.697	0.213	39.978	0.718	108.983	28.689	0	0	19.103	0	36.014
			318.608	21.583	1	0	9.771	0.504	0.301	4.071	28.835	0.216	40.248	0.716	108.849	28.736	0	0	19.381	0	36.453
			319.608	19.923	1	0	9.464	0.469	0.297	4.013	28.069	0.211	39.488	0.711	108.552	28.771	0	0	20.173	0	35.296
			320.608	20.061	1	0	8.922	0.439	0.288	3.895	27.011	0.203	38.414	0.703	108.21	28.831	0	0	20.316	0	33.714
			321.608	20.061	1	0	8.403	0.409	0.28	3.789	25.87	0.195	37.231	0.695	107.869	28.891	0	0	20.537	0	31.88
			322.608	14.181	1	0	8.469	0.418	0.285	3.854	25.712	0.197	37.227	0.691	107.435	29.021	0	0	20.272	0	32.153
			323.608	14.596	1	0	8.523	0.421	0.289	3.91	25.54	0.198	37.233	0.686	107.059	29.14	0	0	20.227	0	32.379
			324.608	18.54	1	0	8.556	0.426	0.292	3.945	25.461	0.199	37.311	0.682	106.776	29.228	0	0	20.076	0	32.671
			325.608	17.433	1	0	8.616	0.431	0.295	3.991	25.383	0.201	37.376	0.679	106.528	29.316	0	0	19.99	0	32.942
			326.608	17.433	1	0	8.713	0.442	0.301	4.068	25.272	0.204	37.297	0.678	106.261	29.46	0	0	19.728	0	33.132
			327.608	23.589	1	0	8.8	0.452	0.307	4.142	25.156	0.207	37.209	0.676	105.945	29.604	0	0	19.456	0	33.305
			328.608	23.589	1	0	8.892	0.463	0.312	4.22	25.032	0.211	37.102	0.675	105.63	29.748	0	0	19.207	0	33.443
			329.608	21.168	1	0	8.883	0.466	0.313	4.226	24.995	0.211	37.117	0.673	105.488	29.799	0	0	19.042	0	33.568
			330.608	21.722	1	0	8.933	0.471	0.316	4.27	24.905	0.213	37.022	0.673	105.309	29.878	0	0	18.974	0	33.576
			331.608	21.722	1	0	8.967	0.475	0.318	4.303	24.835	0.214	36.968	0.672	105.149	29.943	0	0	18.89	0	33.621
			332.608	21.929	1	0	8.998	0.477	0.321	4.334	24.758	0.215	36.912	0.671	105.063	29.968	0	0	18.872	0	33.591
			333.608	21.929	1	0	9.023	0.479	0.323	4.363	24.679	0.216	36.853	0.67	104.977	29.994	0	0	18.841	0	33.556
			334.608	21.929	1	0	9.05	0.481	0.325	4.393	24.599	0.217	36.794	0.669	104.891	30.019	0	0	18.816	0	33.519
			335.608	24.35	1	0	9.07	0.483	0.326	4.409	24.571	0.218	36.794	0.668	104.817	30.042	0	0	18.791	0	33.563
			336.608	26.287	1	0	9.104	0.483	0.327	4.424	24.585	0.218	36.841	0.667	104.843	30.022	0	0	18.846	0	33.604
			337.608	26.287	1	0	9.155	0.483	0.329	4.448	24.593	0.22	36.871	0.667	104.87	30.003	0	0	18.936	0	33.621
			338.608	26.218	1	0	9.265	0.488	0.334	4.51	24.578	0.223	36.821	0.667	104.824	30.058	0	0	18.973	0	33.66
			339.608	23.866	1	0	9.425	0.499	0.341	4.602	24.57	0.228	36.662	0.67	104.81	30.173	0	0	18.897	0	33.653
			340.608	23.866	1	0	9.453	0.504	0.343	4.635	24.502	0.23	36.547	0.67	104.694	30.255	0	0	18.744	0	33.636
			341.608	25.526	1	0	9.523	0.512	0.347	4.686	24.459	0.233	36.409	0.672	104.647	30.344	0	0	18.609	0	33.6
			342.608	25.526	1	0	9.542	0.515	0.348	4.7	24.452	0.234	36.331	0.673	104.644	30.394	0	0	18.515	0	33.576
			343.608	26.149	1	0	9.523	0.515	0.346	4.675	24.535	0.233	36.373	0.675	104.802	30.358	0	0	18.482	0	33.583
			344.609	23.52	1	0	9.516	0.514	0.344	4.649	24.65	0.233	36.408	0.677	104.973	30.296	0	0	18.51	0	33.534
			345.608	23.52	1	0	9.516	0.514	0.344	4.649	24.65	0.233	36.408	0.677	104.973	30.296	0	0	18.51	0	33.534
			346.608	23.659	1	0	9.508	0.511	0.343	4.641	24.655	0.233	36.368	0.678	105.033	30.265	0	0	18.6	0	33.41
			347.608	26.08	1	0	9.493	0.508	0.343	4.629	24.659	0.233	36.328	0.679	105.143	30.233	0	0	18.677	0	33.287
			348.608	26.08	1	0	9.491	0.506	0.342	4.619	24.692	0.232	36.346	0.679	105.256	30.195	0	0	18.754	0	33.243
			349.608	26.357	1	0	9.488	0.504	0.341	4.609	24.726	0.232	36.363	0.68	105.368	30.157	0	0	18.833	0	33.199
			350.609	22.275	1	0	9.529	0.496	0.34	4.591	24.881	0.232	36.503	0.682	105.632	30.063	0	0	19.21	0	33.228
			351.609	23.728	1	0	9.537	0.49	0.338	4.569	24.984	0.231	36.593	0.683	105.779	30.008	0	0	19.445	0	33.249
			352.609	23.728	1	0	9.545	0.485	0.337	4.548	25.088	0.23	36.682	0.684	105.925	29.953	0	0	19.685	0	33.268
			353.609	26.149	1	0	9.535	0.484	0.335	4.529	25.158	0.23	36.714	0.685	106.093	29.881	0	0	19.706	0	33.197
			354.608	26.149	1	0	9.535	0.484	0.335	4.529	25.158	0.23	36.714	0.685	106.093	29.881	0	0	19.706	0	33.197
			355.609	25.25	1	0	9.602	0.482	0.336	4.536	25.28	0.231	36.77	0.688	106.419	29.737	0	0	19.926	0	33.042
			356.609	19.716	1	0	9.576	0.478	0.334	4.508	25.342	0.23	36.827	0.688	106.575	29.658	0	0	20.038	0	32.979
			357.609	19.716	1	0	9.537	0.474	0.331	4.474	25.403	0.228	36.881	0.689	106.735	29.579	0	0	20.125	0	32.912
			358.609	20.2	1	0	9.489	0.47	0.328	4.436	25.464	0.226	36.939	0.689	106.896	29.499	0	0	20.194	0	32.851
			359.609	20.476	1	0	9.47	0.469	0.327	4.421	25.492	0.226	36.972	0.69	106.911	29.493	0	0	20.18	0	32.885
			360.609	20.476	1	0	9.474	0.468	0.326	4.403	25.598	0.225	37.075	0.69	107.059	29.437	0	0	20.239	0	32.942
			361.609	19.992	1	0	9.474	0.467	0.325	4.39	25.668	0.224	37.143	0.691	107.141	29.406	0	0	20.279	0	32.988
			362.609	20.407	1	0	9.461	0.463	0.323	4.365	25.744	0.223	37.237	0.691	107.28	29.332	0	0	20.435	0	32.983
			363.609	20.407	1	0	9.448	0.459	0.321	4.341	25.82	0.222	37.331	0.692	107.419	29.257	0	0	20.597	0	32.976
			364.609	20.476	1	0	9.421	0.453	0.318	4.303	25.935	0.221	37.438	0.693	107.608	29.161	0	0	20.774	0	32.947
			365.609	22.967	1	0	9.423	0.451	0.318	4.295	25.972	0.22	37.481	0.693	107.688	29.119	0	0	20.88	0	32.926
			366.609	22.967	1	0	9.421	0.45	0.317	4.285	26.009	0.22	37.493	0.694	107.758	29.089	0	0	20.958	0	32.885
			367.609	22.967	1	0	9.41	0.449	0.317	4.28	26.003	0.22	37.453	0.694	107.793	29.075	0	0	20.971	0	32.799
			368.609	23.382	1	0	9.394	0.448	0.316	4.272	25.999	0.22	37.418	0.695	107.828	29.061	0	0	20.971	0	32.719
			369.609	24.42	1	0	9.306	0.44	0.312	4.218	26.022	0.217	37.505	0.694	107.884	28.977	0	0	21.131	0	32.659
			370.609	24.42	1	0	9.31	0.44	0.312	4.221	26.014	0.217	37.506	0.694	107.874	28.982	0	0	21.155	0	32.668
			371.609	21.168	1	0	9.259	0.436	0.31	4.192	26.014	0.215	37.542	0.693	107.897	28.942	0	0	21.229	0	32.629
			372.609	20.269	1	0	9.273	0.436	0.31	4.196	26.029	0.215	37.589	0.692	107.893	28.945	0	0	21.268	0	32.699
			373.609	20.269	1	0	9.299	0.436	0.311	4.205	26.045	0.215	37.643	0.692	107.888	28.947	0	0	21.336	0	32.78
			374.609	20.407	1	0	9.318	0.436	0.312	4.211	26.06	0.215	37.691	0.691	107.937	28.949	0	0	21.388	0	32.852
			375.609	21.652	1	0	9.371	0.437	0.313	4.226	26.121	0.216	37.758	0.692	108.043	28.926	0	0	21.467	0	32.918
			376.609	21.652	1	0	9.419	0.437	0.314	4.238	26.186	0.217	37.826	0.692	108.134	28.903	0	0	21.533	0	32.984
			377.609	22.275	1	0	9.474	0.438	0.315	4.254	26.253	0.218	37.896	0.693	108.176	28.88	0	0	21.616	0	33.053
			378.609	22.413	1	0	9.476	0.438	0.314	4.25	26.28	0.218	37.877	0.694	108.204	28.875	0	0	21.633	0	33.018
			379.609	20.407	1	0	9.453	0.438	0.314	4.237	26.294	0.218	37.843	0.695	108.248	28.871	0	0	21.593	0	32.959
			380.609	20.753	1	0	9.428	0.438	0.313	4.223	26.308	0.217	37.809	0.696	108.287	28.866	0	0	21.55	0	32.901
			381.609	20.753	1	0	9.427	0.44	0.312	4.218	26.355	0.217	37.83	0.697	108.315	28.891	0	0	21.44	0	32.988
			382.609	22.967	1	0	9.453	0.442	0.313	4.224	26.411	0.218	37.86	0.698	108.343	28.917	0	0	21.394	0	33.088
			383.609	22.483	1	0	9.479	0.444	0.313	4.229	26.467	0.219	37.89	0.699	108.371	28.942	0	0	21.348	0	33.186
			384.609	22.068	1	0	9.437	0.442	0.311	4.208	26.47	0.218	37.866	0.699	108.396	28.949	0	0	21.329	0	33.152
			385.609	22.068	1	0	9.371	0.441	0.309	4.175	26.478	0.216	37.846	0.7	108.426	28.956	0	0	21.254	0	33.123
			386.609	20.684	1	0	9.306	0.439	0.307	4.143	26.487	0.215	37.828	0.7	108.456	28.963	0	0	21.18	0	33.097
			387.609	20.269	1	0	9.287	0.439	0.306	4.136	26.48	0.214	37.793	0.701	108.459	28.982	0	0	21.139	0	33.077
			388.609	21.168	1	0	9.282	0.439	0.306	4.134	26.472	0.214	37.76	0.701	108.456	29	0	0	21.126	0	33.059
			389.609	21.168	1	0	9.276	0.439	0.306	4.133	26.465	0.215	37.726	0.702	108.454	29.019	0	0	21.114	0	33.04
			390.609	22.898	1	0	9.289	0.439	0.306	4.138	26.467	0.215	37.717	0.702	108.491	29.01	0	0	21.162	0	33.01
			391.609	22.413	1	0	9.3	0.44	0.306	4.136	26.517	0.215	37.691	0.704	108.57	29.024	0	0	21.123	0	33.003
			392.609	22.413	1	0	9.305	0.441	0.306	4.136	26.542	0.216	37.673	0.705	108.628	29.026	0	0	21.114	0	32.984
			393.609	19.785	1	0	9.297	0.442	0.306	4.133	26.547	0.216	37.622	0.706	108.64	29.045	0	0	21.041	0	32.949
			394.609	18.332	1	0	9.297	0.443	0.306	4.133	26.552	0.216	37.566	0.707	108.651	29.063	0	0	20.984	0	32.906
			395.609	18.332	1	0	9.308	0.445	0.307	4.146	26.519	0.217	37.498	0.707	108.614	29.103	0	0	20.909	0	32.884
			396.609	22.137	1	0	9.302	0.447	0.307	4.15	26.5	0.217	37.458	0.707	108.565	29.145	0	0	20.804	0	32.906
			397.609	23.866	1	0	9.298	0.447	0.307	4.15	26.483	0.217	37.438	0.707	108.552	29.158	0	0	20.79	0	32.9
			398.609	23.866	1	0	9.294	0.448	0.307	4.146	26.505	0.217	37.464	0.707	108.519	29.186	0	0	20.75	0	32.986
			399.609	19.992	1	0	9.283	0.449	0.306	4.138	26.535	0.217	37.482	0.708	108.503	29.214	0	0	20.679	0	33.065
			400.609	19.231	1	0	9.322	0.449	0.308	4.156	26.527	0.218	37.472	0.708	108.524	29.216	0	0	20.772	0	33.053
			401.609	19.231	1	0	9.332	0.45	0.308	4.159	26.548	0.218	37.443	0.709	108.582	29.219	0	0	20.759	0	33.019
			402.609	20.061	1	0	9.349	0.45	0.308	4.163	26.574	0.219	37.44	0.71	108.616	29.221	0	0	20.768	0	33.022
			403.609	20.061	1	0	9.37	0.451	0.309	4.177	26.551	0.22	37.363	0.711	108.659	29.219	0	0	20.787	0	32.911
			404.609	20.061	1	0	9.329	0.451	0.308	4.164	26.522	0.219	37.267	0.712	108.702	29.216	0	0	20.666	0	32.771
			405.61	21.099	1	0	9.256	0.457	0.306	4.14	26.506	0.219	37.148	0.714	108.697	29.276	0	0	20.273	0	32.723
			406.609	21.514	1	0	9.256	0.457	0.306	4.14	26.506	0.219	37.148	0.714	108.697	29.276	0	0	20.273	0	32.723
			407.609	21.514	1	0	9.256	0.461	0.307	4.143	26.526	0.219	37.138	0.714	108.666	29.339	0	0	20.074	0	32.836
			408.609	21.86	1	0	9.256	0.466	0.307	4.146	26.545	0.219	37.127	0.715	108.635	29.401	0	0	19.879	0	32.947
			409.609	22.483	1	0	9.254	0.467	0.307	4.147	26.541	0.219	37.125	0.715	108.654	29.42	0	0	19.797	0	32.987
			410.609	22.483	1	0	9.279	0.469	0.308	4.16	26.542	0.22	37.137	0.715	108.657	29.44	0	0	19.774	0	33.045
			411.61	21.168	1	0	9.278	0.468	0.308	4.162	26.525	0.22	37.143	0.714	108.69	29.437	0	0	19.804	0	33.045
			412.609	20.961	1	0	9.278	0.468	0.308	4.162	26.525	0.22	37.143	0.714	108.69	29.437	0	0	19.804	0	33.045
			413.609	22.275	1	0	9.191	0.465	0.305	4.123	26.493	0.218	37.116	0.714	108.738	29.401	0	0	19.76	0	32.928
			414.61	23.105	1	0	9.123	0.462	0.303	4.089	26.498	0.216	37.141	0.713	108.786	29.36	0	0	19.735	0	32.883
			415.609	23.105	1	0	9.123	0.462	0.303	4.089	26.498	0.216	37.141	0.713	108.786	29.36	0	0	19.735	0	32.883
			416.609	22.413	1	0	9.151	0.463	0.303	4.097	26.533	0.216	37.183	0.714	108.786	29.356	0	0	19.772	0	32.941
			417.61	22.413	1	0	9.236	0.463	0.306	4.132	26.551	0.218	37.226	0.713	108.844	29.32	0	0	19.965	0	32.945
			418.61	19.162	1	0	9.251	0.462	0.306	4.136	26.557	0.218	37.256	0.713	108.901	29.288	0	0	20.033	0	32.934
			419.61	19.162	1	0	9.266	0.461	0.306	4.141	26.563	0.218	37.286	0.712	108.959	29.257	0	0	20.101	0	32.924
			420.61	21.307	1	0	9.316	0.464	0.308	4.164	26.589	0.22	37.295	0.713	108.962	29.26	0	0	20.058	0	32.963
			421.61	22.829	1	0	9.368	0.468	0.31	4.195	26.566	0.221	37.282	0.713	108.954	29.257	0	0	20.023	0	32.96
			422.61	22.829	1	0	9.424	0.471	0.313	4.225	26.563	0.223	37.273	0.713	108.951	29.257	0	0	19.996	0	32.967
			423.61	20.061	1	0	9.44	0.471	0.313	4.23	26.577	0.223	37.259	0.713	108.992	29.255	0	0	20.029	0	32.942
			424.61	20.338	1	0	9.445	0.471	0.313	4.229	26.594	0.223	37.25	0.714	109.033	29.252	0	0	20.038	0	32.925
			425.61	20.338	1	0	9.45	0.471	0.313	4.229	26.61	0.224	37.242	0.715	109.074	29.25	0	0	20.046	0	32.909
			426.61	20.338	1	0	9.446	0.471	0.313	4.23	26.59	0.224	37.212	0.715	109.041	29.265	0	0	20.052	0	32.887
			427.61	17.986	1	0	9.442	0.474	0.313	4.235	26.569	0.224	37.14	0.715	109.004	29.317	0	0	19.905	0	32.883
			428.61	18.055	1	0	9.429	0.473	0.312	4.221	26.613	0.224	37.168	0.716	109.079	29.291	0	0	19.92	0	32.875
			429.61	20.476	1	0	9.424	0.471	0.312	4.212	26.643	0.223	37.206	0.716	109.116	29.263	0	0	19.998	0	32.876
			430.61	20.476	1	0	9.399	0.471	0.31	4.19	26.71	0.223	37.222	0.718	109.187	29.238	0	0	19.94	0	32.86
			431.61	21.86	1	0	9.398	0.47	0.31	4.19	26.701	0.222	37.221	0.717	109.167	29.221	0	0	19.982	0	32.825
			432.61	22.759	1	0	9.409	0.469	0.311	4.196	26.681	0.223	37.201	0.717	109.167	29.205	0	0	20.067	0	32.761
			433.61	20.822	1	0	9.408	0.468	0.311	4.196	26.673	0.223	37.2	0.717	109.16	29.188	0	0	20.107	0	32.727
			434.61	20.822	1	0	9.432	0.466	0.311	4.202	26.688	0.223	37.227	0.717	109.164	29.175	0	0	20.221	0	32.736
			435.61	24.765	1	0	9.43	0.465	0.311	4.198	26.701	0.223	37.248	0.717	109.141	29.161	0	0	20.283	0	32.737
			436.61	26.08	1	0	9.405	0.46	0.309	4.18	26.7	0.222	37.262	0.717	109.183	29.1	0	0	20.464	0	32.627
			437.61	26.08	1	0	9.366	0.454	0.308	4.158	26.689	0.22	37.274	0.716	109.185	29.052	0	0	20.609	0	32.535
			438.61	22.621	1	0	9.365	0.449	0.307	4.153	26.673	0.22	37.28	0.715	109.22	29.003	0	0	20.84	0	32.433
			439.61	22.413	1	0	9.412	0.447	0.309	4.18	26.618	0.221	37.229	0.715	109.234	28.97	0	0	21.044	0	32.29
			440.61	22.413	1	0	9.456	0.445	0.311	4.205	26.565	0.222	37.175	0.715	109.248	28.938	0	0	21.242	0	32.143
			441.61	21.86	1	0	9.456	0.443	0.311	4.208	26.53	0.222	37.141	0.714	109.262	28.905	0	0	21.346	0	32.027
			442.61	21.237	1	0	9.459	0.442	0.311	4.198	26.59	0.222	37.222	0.714	109.292	28.861	0	0	21.389	0	32.069
			443.61	20.131	1	0	9.545	0.442	0.312	4.222	26.683	0.223	37.344	0.715	109.306	28.831	0	0	21.58	0	32.202
			444.61	20.131	1	0	9.631	0.442	0.314	4.245	26.778	0.225	37.465	0.715	109.32	28.801	0	0	21.772	0	32.332
			445.61	21.307	1	0	9.644	0.443	0.315	4.253	26.764	0.225	37.438	0.715	109.314	28.802	0	0	21.792	0	32.293
			446.61	22.413	1	0	9.632	0.441	0.316	4.265	26.639	0.225	37.32	0.714	109.218	28.815	0	0	21.857	0	32.128
			447.61	22.413	1	0	9.619	0.441	0.315	4.256	26.661	0.225	37.332	0.714	109.222	28.817	0	0	21.822	0	32.151
			448.61	22.413	1	0	9.6	0.442	0.314	4.242	26.703	0.224	37.361	0.715	109.195	28.836	0	0	21.741	0	32.229
			449.61	20.131	1	0	9.607	0.442	0.314	4.24	26.74	0.224	37.382	0.715	109.167	28.854	0	0	21.72	0	32.295
			450.61	18.47	1	0	9.59	0.441	0.313	4.225	26.779	0.224	37.407	0.716	109.183	28.843	0	0	21.737	0	32.305
			451.61	18.47	1	0	9.531	0.435	0.31	4.189	26.79	0.222	37.436	0.716	109.246	28.796	0	0	21.898	0	32.232
			452.61	19.37	1	0	9.453	0.429	0.307	4.145	26.8	0.219	37.468	0.715	109.308	28.75	0	0	22.018	0	32.159
			453.61	22.068	1	0	9.421	0.426	0.306	4.133	26.757	0.219	37.438	0.715	109.306	28.748	0	0	22.106	0	32.089
			454.61	24.281	1	0	9.44	0.427	0.307	4.143	26.748	0.219	37.454	0.714	109.267	28.757	0	0	22.12	0	32.132
			455.61	24.281	1	0	9.426	0.426	0.306	4.136	26.75	0.218	37.483	0.714	109.237	28.749	0	0	22.131	0	32.154
			456.61	20.822	1	0	9.46	0.427	0.307	4.151	26.761	0.219	37.51	0.713	109.215	28.773	0	0	22.137	0	32.244
			457.61	18.816	1	0	9.475	0.427	0.307	4.15	26.805	0.219	37.559	0.714	109.271	28.757	0	0	22.187	0	32.286
			458.61	21.722	1	0	9.481	0.425	0.307	4.142	26.859	0.219	37.615	0.714	109.329	28.71	0	0	22.282	0	32.281
			459.61	21.722	1	0	9.477	0.426	0.306	4.14	26.863	0.219	37.604	0.714	109.32	28.706	0	0	22.268	0	32.259
			460.611	23.313	1	0	9.464	0.426	0.306	4.138	26.848	0.219	37.578	0.714	109.297	28.71	0	0	22.2	0	32.233
			461.61	20.822	1	0	9.464	0.426	0.306	4.138	26.848	0.219	37.578	0.714	109.297	28.71	0	0	22.2	0	32.233
			462.61	20.476	1	0	9.403	0.425	0.303	4.097	26.931	0.217	37.633	0.716	109.401	28.687	0	0	22.099	0	32.27
			463.61	20.476	1	0	9.391	0.426	0.303	4.088	26.958	0.217	37.667	0.716	109.41	28.686	0	0	22.07	0	32.317
			464.61	20.546	1	0	9.358	0.425	0.301	4.064	27.017	0.215	37.714	0.716	109.46	28.674	0	0	22.013	0	32.363
			465.61	18.47	1	0	9.37	0.425	0.301	4.068	27.029	0.216	37.739	0.716	109.484	28.667	0	0	22.03	0	32.389
			466.61	19.024	1	0	9.415	0.426	0.302	4.085	27.047	0.216	37.777	0.716	109.537	28.66	0	0	22.124	0	32.435
			467.61	19.024	1	0	9.461	0.426	0.304	4.102	27.066	0.217	37.817	0.716	109.589	28.653	0	0	22.218	0	32.482
			468.61	24.212	1	0	9.475	0.426	0.304	4.105	27.089	0.217	37.848	0.716	109.657	28.643	0	0	22.244	0	32.513
			469.61	24.281	1	0	9.448	0.426	0.303	4.091	27.107	0.217	37.874	0.716	109.69	28.634	0	0	22.171	0	32.537
			470.611	24.281	1	0	9.137	0.427	0.294	3.978	26.968	0.211	37.628	0.717	109.724	28.643	0	0	21.409	0	32.202
			471.61	21.791	1	0	9.137	0.427	0.294	3.978	26.968	0.211	37.628	0.717	109.724	28.643	0	0	21.409	0	32.202
			472.61	21.722	1	0	8.923	0.427	0.29	3.916	26.752	0.208	37.303	0.717	109.741	28.648	0	0	20.89	0	31.735
			473.61	19.923	1	0	8.715	0.426	0.286	3.868	26.447	0.205	36.875	0.717	109.741	28.665	0	0	20.454	0	31.115
			474.61	19.854	1	0	8.476	0.425	0.281	3.8	26.17	0.202	36.492	0.717	109.741	28.682	0	0	19.944	0	30.55
			475.611	19.854	1	0	9.253	0.499	0.294	3.975	27.926	0.215	38.273	0.73	110.028	28.764	0	0	18.551	0	33.767
			476.611	18.401	1	0	9.709	0.541	0.302	4.08	28.83	0.223	39.036	0.739	110.302	28.782	0	0	17.955	0	35.057
			477.61	18.747	1	0	9.709	0.541	0.302	4.08	28.83	0.223	39.036	0.739	110.302	28.782	0	0	17.955	0	35.057
			478.611	18.747	1	0	9.573	0.541	0.296	4.004	28.965	0.22	38.958	0.744	110.709	28.725	0	0	17.682	0	34.855
			479.611	20.753	1	0	9.507	0.542	0.294	3.967	29.04	0.219	38.923	0.746	110.901	28.696	0	0	17.552	0	34.761
			480.611	21.099	1	0	9.462	0.544	0.292	3.943	29.091	0.218	38.858	0.749	111.048	28.698	0	0	17.398	0	34.68
			481.611	21.099	1	0	9.362	0.541	0.288	3.886	29.187	0.216	38.9	0.75	111.211	28.655	0	0	17.305	0	34.658
			482.611	19.854	1	0	9.273	0.538	0.284	3.832	29.302	0.213	38.956	0.752	111.386	28.612	0	0	17.23	0	34.657
			483.611	19.854	1	0	9.191	0.535	0.28	3.777	29.439	0.211	39.076	0.753	111.484	28.593	0	0	17.195	0	34.78
			484.611	19.854	1	0	9.143	0.531	0.277	3.739	29.561	0.209	39.182	0.754	111.376	28.574	0	0	17.223	0	34.883
			485.611	11.345	1	0	9.155	0.524	0.279	3.775	29.268	0.21	38.863	0.753	111.112	28.592	0	0	17.479	0	34.437
			486.611	11.345	1	0	9.086	0.521	0.277	3.741	29.294	0.209	38.81	0.755	111.172	28.567	0	0	17.446	0	34.308
			487.611	11.345	1	0	9.053	0.516	0.277	3.739	29.171	0.209	38.647	0.755	111.16	28.564	0	0	17.543	0	34.053
			488.611	11.345	1	0	9.033	0.513	0.276	3.727	29.18	0.208	38.706	0.754	111.266	28.504	0	0	17.614	0	34.025
			489.611	28.985	1	0	9.014	0.51	0.275	3.715	29.189	0.207	38.763	0.753	111.369	28.444	0	0	17.687	0	33.993
			490.611	39.915	1	0	9.008	0.504	0.275	3.714	29.135	0.207	38.768	0.752	111.374	28.397	0	0	17.861	0	33.898
			491.611	39.915	1	0	8.986	0.502	0.274	3.702	29.142	0.206	38.812	0.751	111.425	28.355	0	0	17.897	0	33.881
			492.611	14.666	1	0	8.985	0.503	0.274	3.701	29.154	0.206	38.847	0.75	111.479	28.31	0	0	17.872	0	33.86
			493.611	14.666	1	0	8.969	0.499	0.274	3.698	29.092	0.205	38.875	0.748	111.43	28.293	0	0	17.99	0	33.851
			494.611	14.804	1	0	8.965	0.497	0.274	3.7	29.053	0.204	38.915	0.747	111.395	28.274	0	0	18.027	0	33.871
			495.611	14.804	1	0	8.924	0.494	0.272	3.675	29.097	0.203	39.015	0.746	111.358	28.235	0	0	18.066	0	33.93
			496.611	10.307	1	0	8.87	0.491	0.27	3.643	29.151	0.201	39.123	0.745	111.332	28.195	0	0	18.078	0	34
			497.611	10.653	1	0	8.854	0.493	0.268	3.627	29.246	0.2	39.184	0.746	111.369	28.183	0	0	17.955	0	34.077
			498.611	15.842	1	0	8.81	0.489	0.266	3.601	29.275	0.199	39.265	0.746	111.369	28.132	0	0	17.997	0	34.087
			499.611	18.401	1	0	8.806	0.489	0.267	3.603	29.247	0.198	39.301	0.744	111.355	28.101	0	0	18.021	0	34.082
			500.611	24.904	1	0	8.817	0.488	0.267	3.613	29.196	0.199	39.314	0.743	111.34	28.07	0	0	18.074	0	34.045
			501.611	21.445	1	0	9.018	0.486	0.273	3.685	29.263	0.202	39.563	0.74	111.275	28.063	0	0	18.538	0	34.368
			502.611	21.445	1	0	9.209	0.485	0.277	3.745	29.388	0.204	39.87	0.737	111.211	28.056	0	0	18.983	0	34.766
			503.611	18.055	1	0	9.408	0.484	0.282	3.806	29.539	0.207	40.209	0.735	111.146	28.049	0	0	19.45	0	35.199
			504.611	18.055	1	0	9.63	0.483	0.286	3.865	29.769	0.21	40.626	0.733	111.067	28.041	0	0	19.934	0	35.73
			505.611	18.885	1	0	9.33	0.444	0.282	3.809	28.925	0.205	39.861	0.726	110.834	28.003	0	0	21.025	0	34.401
			506.611	17.986	1	0	8.778	0.404	0.272	3.682	27.755	0.195	38.761	0.716	110.602	27.965	0	0	21.704	0	32.522
			507.611	17.986	1	0	8.182	0.365	0.263	3.552	26.351	0.185	37.342	0.706	110.374	27.929	0	0	22.405	0	30.049
			508.611	18.54	1	0	8.235	0.364	0.265	3.587	26.245	0.186	37.424	0.701	110.088	27.953	0	0	22.645	0	30.192
			509.611	19.024	1	0	8.309	0.363	0.269	3.631	26.15	0.187	37.521	0.697	109.786	27.986	0	0	22.902	0	30.377
			510.611	16.741	1	0	8.387	0.362	0.272	3.677	26.058	0.188	37.623	0.693	109.496	28.02	0	0	23.173	0	30.568
			511.611	15.98	1	0	8.467	0.361	0.275	3.722	25.974	0.19	37.732	0.688	109.206	28.053	0	0	23.451	0	30.768
			512.611	15.98	1	0	8.708	0.369	0.285	3.852	25.914	0.195	37.931	0.683	108.522	28.231	0	0	23.594	0	31.428
			513.611	20.061	1	0	8.783	0.369	0.287	3.877	25.971	0.196	38.106	0.682	108.45	28.185	0	0	23.785	0	31.603
			514.611	21.376	1	0	8.812	0.369	0.288	3.886	26.003	0.195	38.257	0.68	108.587	28.14	0	0	23.851	0	31.743
			515.611	22.483	1	0	8.818	0.371	0.285	3.855	26.25	0.193	38.732	0.678	108.808	28.08	0	0	23.747	0	32.322
			516.611	20.615	1	0	8.895	0.377	0.287	3.879	26.382	0.194	38.997	0.676	108.702	28.092	0	0	23.61	0	32.763
			517.611	20.615	1	0	8.958	0.382	0.288	3.896	26.516	0.195	39.268	0.675	108.597	28.104	0	0	23.438	0	33.205
			518.611	20.407	1	0	9.023	0.387	0.291	3.936	26.504	0.197	39.261	0.675	108.371	28.204	0	0	23.289	0	33.411
			519.611	20.407	1	0	9.102	0.394	0.294	3.978	26.525	0.199	39.29	0.675	108.165	28.293	0	0	23.11	0	33.656
			520.611	20.407	1	0	9.186	0.399	0.298	4.023	26.531	0.201	39.315	0.675	108.009	28.365	0	0	23	0	33.858
			521.611	19.992	1	0	9.22	0.4	0.299	4.036	26.552	0.201	39.375	0.674	107.987	28.372	0	0	23.039	0	33.958
			522.611	20.061	1	0	9.255	0.401	0.3	4.049	26.573	0.202	39.436	0.674	107.966	28.379	0	0	23.079	0	34.058
			523.611	21.376	1	0	9.273	0.401	0.3	4.051	26.609	0.202	39.485	0.674	107.997	28.36	0	0	23.134	0	34.091
			524.611	21.791	1	0	9.388	0.407	0.305	4.118	26.568	0.206	39.382	0.675	107.87	28.444	0	0	23.055	0	34.148
			525.611	21.791	1	0	9.557	0.416	0.312	4.217	26.497	0.211	39.226	0.675	107.76	28.543	0	0	22.996	0	34.172
			526.611	20.476	1	0	9.725	0.421	0.32	4.322	26.363	0.216	38.994	0.676	107.678	28.612	0	0	23.099	0	34.019
			527.611	20.407	1	0	9.813	0.423	0.324	4.385	26.236	0.22	38.776	0.677	107.656	28.638	0	0	23.207	0	33.78
			528.611	19.716	1	0	9.937	0.428	0.33	4.46	26.172	0.223	38.649	0.677	107.577	28.706	0	0	23.211	0	33.756
			529.611	19.716	1	0	9.961	0.429	0.33	4.456	26.262	0.224	38.73	0.678	107.681	28.685	0	0	23.226	0	33.839
			530.611	20.2	1	0	9.965	0.43	0.329	4.445	26.349	0.223	38.805	0.679	107.786	28.664	0	0	23.195	0	33.916
			531.611	25.181	1	0	9.948	0.431	0.327	4.419	26.468	0.223	38.891	0.681	107.939	28.62	0	0	23.088	0	33.974
			532.611	24.074	1	0	9.97	0.435	0.327	4.42	26.557	0.223	38.904	0.683	107.992	28.643	0	0	22.941	0	34.059
			533.611	24.074	1	0	10.015	0.438	0.328	4.429	26.654	0.224	38.932	0.685	108.046	28.666	0	0	22.847	0	34.162
			534.611	24.558	1	0	10.047	0.441	0.329	4.439	26.702	0.225	38.909	0.686	108.113	28.689	0	0	22.762	0	34.19
			535.611	25.803	1	0	10.126	0.446	0.332	4.48	26.708	0.228	38.795	0.688	108.164	28.727	0	0	22.71	0	34.126
			536.611	19.992	1	0	10.234	0.45	0.336	4.536	26.697	0.232	38.655	0.691	108.215	28.764	0	0	22.725	0	34.024
			537.611	19.992	1	0	10.378	0.453	0.342	4.621	26.599	0.237	38.381	0.693	108.282	28.78	0	0	22.915	0	33.685
			538.611	18.885	1	0	10.523	0.455	0.348	4.705	26.508	0.242	38.127	0.695	108.35	28.796	0	0	23.105	0	33.369
			539.611	29.331	1	0	10.584	0.457	0.351	4.739	26.485	0.245	37.984	0.697	108.433	28.803	0	0	23.139	0	33.188
			540.611	31.891	1	0	10.613	0.463	0.352	4.752	26.528	0.246	37.925	0.699	108.535	28.819	0	0	22.945	0	33.162
			541.611	32.098	1	0	10.643	0.468	0.353	4.765	26.568	0.247	37.864	0.702	108.638	28.836	0	0	22.755	0	33.13
			542.611	32.098	1	0	10.739	0.473	0.355	4.801	26.648	0.25	37.862	0.704	108.768	28.843	0	0	22.703	0	33.169
			543.611	27.878	1	0	10.761	0.473	0.355	4.798	26.721	0.251	37.858	0.706	108.969	28.799	0	0	22.733	0	33.093
			544.611	19.508	1	0	10.761	0.475	0.355	4.804	26.704	0.252	37.738	0.708	109.044	28.817	0	0	22.637	0	32.96
			545.611	19.508	1	0	10.761	0.477	0.356	4.81	26.688	0.252	37.619	0.709	109.118	28.836	0	0	22.542	0	32.826
			546.611	18.401	1	0	10.784	0.481	0.357	4.831	26.655	0.254	37.491	0.711	109.127	28.882	0	0	22.419	0	32.732
			547.611	20.753	1	0	10.784	0.481	0.357	4.821	26.712	0.254	37.498	0.712	109.25	28.859	0	0	22.408	0	32.705
			548.611	22.068	1	0	10.697	0.481	0.354	4.784	26.702	0.253	37.419	0.714	109.373	28.836	0	0	22.216	0	32.55
			549.611	22.068	1	0	10.664	0.484	0.354	4.777	26.676	0.253	37.317	0.715	109.448	28.854	0	0	22.034	0	32.441
			550.611	26.841	1	0	10.62	0.485	0.353	4.768	26.63	0.253	37.196	0.716	109.503	28.884	0	0	21.882	0	32.316
			551.611	29.331	1	0	10.64	0.487	0.354	4.783	26.603	0.254	37.094	0.717	109.559	28.915	0	0	21.861	0	32.217
			552.611	33.413	1	0	10.608	0.49	0.353	4.777	26.579	0.254	37.004	0.718	109.536	28.975	0	0	21.661	0	32.195
			553.611	33.413	1	0	10.577	0.493	0.353	4.771	26.556	0.254	36.915	0.719	109.513	29.035	0	0	21.465	0	32.173
			554.611	26.772	1	0	10.592	0.496	0.354	4.781	26.556	0.255	36.859	0.72	109.489	29.096	0	0	21.363	0	32.202
			555.611	23.866	1	0	10.515	0.49	0.35	4.727	26.623	0.252	36.899	0.722	109.638	29.047	0	0	21.461	0	32.155
			556.611	23.866	1	0	10.392	0.484	0.344	4.65	26.709	0.249	36.958	0.723	109.786	28.998	0	0	21.468	0	32.138
			557.611	26.218	1	0	10.278	0.481	0.338	4.571	26.851	0.245	37.078	0.724	109.895	28.977	0	0	21.369	0	32.27
			558.611	19.923	1	0	10.186	0.479	0.333	4.501	27.008	0.242	37.23	0.725	109.984	28.952	0	0	21.245	0	32.449
			559.611	20.615	1	0	10.098	0.478	0.329	4.445	27.102	0.239	37.305	0.726	110.072	28.926	0	0	21.13	0	32.511
			560.611	20.615	1	0	10.057	0.478	0.329	4.442	27.015	0.239	37.177	0.727	109.991	28.97	0	0	21.031	0	32.393
			561.611	23.589	1	0	10.036	0.482	0.33	4.456	26.9	0.24	37.006	0.727	109.824	29.079	0	0	20.806	0	32.336
			562.611	23.589	1	0	10.085	0.487	0.333	4.499	26.807	0.242	36.872	0.727	109.656	29.188	0	0	20.729	0	32.331
			563.611	18.194	1	0	10.123	0.488	0.335	4.526	26.756	0.243	36.815	0.727	109.589	29.23	0	0	20.735	0	32.321
			564.611	23.036	1	0	10.122	0.486	0.336	4.544	26.631	0.244	36.67	0.726	109.533	29.251	0	0	20.828	0	32.124
			565.611	23.036	1	0	10.132	0.484	0.338	4.569	26.5	0.245	36.516	0.726	109.478	29.272	0	0	20.943	0	31.911
			566.611	28.224	1	0	10.13	0.481	0.339	4.585	26.384	0.246	36.444	0.724	109.417	29.286	0	0	21.047	0	31.809
			567.611	19.024	1	0	10.107	0.479	0.34	4.59	26.275	0.245	36.385	0.722	109.357	29.3	0	0	21.11	0	31.729
			568.611	19.024	1	0	10.027	0.476	0.335	4.534	26.369	0.242	36.559	0.721	109.39	29.263	0	0	21.085	0	31.921
			569.611	20.546	1	0	9.917	0.472	0.33	4.46	26.486	0.238	36.763	0.72	109.422	29.226	0	0	20.996	0	32.154
			570.611	20.753	1	0	9.864	0.469	0.328	4.428	26.509	0.236	36.838	0.72	109.455	29.188	0	0	21.028	0	32.19
			571.611	19.577	1	0	9.849	0.465	0.327	4.422	26.474	0.235	36.827	0.719	109.455	29.172	0	0	21.165	0	32.127
			572.611	19.577	1	0	9.832	0.462	0.327	4.416	26.437	0.235	36.815	0.718	109.436	29.156	0	0	21.3	0	32.06
			573.611	21.099	1	0	9.783	0.458	0.325	4.395	26.398	0.233	36.804	0.717	109.417	29.14	0	0	21.365	0	31.996
			574.611	18.955	1	0	9.788	0.459	0.326	4.407	26.348	0.234	36.782	0.716	109.311	29.175	0	0	21.336	0	32.025
			575.611	18.955	1	0	9.781	0.46	0.327	4.414	26.298	0.234	36.757	0.715	109.222	29.209	0	0	21.281	0	32.047
			576.611	21.86	1	0	9.774	0.46	0.327	4.42	26.248	0.234	36.731	0.715	109.134	29.244	0	0	21.226	0	32.07
			577.611	25.111	1	0	9.738	0.46	0.326	4.411	26.204	0.233	36.71	0.714	109.072	29.267	0	0	21.158	0	32.075
			578.611	25.111	1	0	9.723	0.46	0.326	4.411	26.162	0.233	36.692	0.713	109.009	29.291	0	0	21.136	0	32.083
			579.611	24.973	1	0	9.797	0.46	0.329	4.445	26.157	0.234	36.718	0.712	108.946	29.314	0	0	21.307	0	32.16
			580.611	25.941	1	0	9.735	0.454	0.325	4.396	26.232	0.232	36.847	0.712	109.083	29.209	0	0	21.464	0	32.147
			581.611	29.331	1	0	9.656	0.447	0.321	4.342	26.29	0.229	36.953	0.711	109.22	29.105	0	0	21.587	0	32.098
			582.611	30.23	1	0	9.504	0.441	0.315	4.255	26.352	0.224	37.075	0.711	109.357	29	0	0	21.55	0	32.069
			583.611	24.42	1	0	9.559	0.443	0.317	4.286	26.333	0.225	37.062	0.711	109.329	29.01	0	0	21.58	0	32.078
			584.611	21.722	1	0	9.587	0.442	0.319	4.305	26.288	0.226	37.023	0.71	109.302	29.008	0	0	21.674	0	32.013
			585.611	21.722	1	0	9.632	0.444	0.321	4.333	26.252	0.228	36.987	0.71	109.273	29.017	0	0	21.678	0	31.987
			586.611	22.967	1	0	9.756	0.45	0.326	4.41	26.178	0.232	36.883	0.71	109.225	29.047	0	0	21.671	0	31.917
			587.611	22.898	1	0	9.843	0.454	0.33	4.462	26.137	0.234	36.832	0.71	109.183	29.065	0	0	21.674	0	31.893
			588.611	22.898	1	0	9.878	0.457	0.332	4.483	26.124	0.235	36.83	0.709	109.143	29.075	0	0	21.636	0	31.921
			589.611	21.791	1	0	9.862	0.455	0.331	4.475	26.117	0.235	36.796	0.71	109.162	29.075	0	0	21.674	0	31.859
			590.611	21.652	1	0	9.912	0.456	0.333	4.5	26.108	0.236	36.785	0.71	109.143	29.089	0	0	21.744	0	31.873
			591.611	21.652	1	0	9.948	0.456	0.334	4.516	26.108	0.237	36.775	0.71	109.143	29.097	0	0	21.839	0	31.866
			592.611	22.137	1	0	9.764	0.451	0.33	4.459	25.915	0.234	36.5	0.71	109.232	29.037	0	0	21.639	0	31.322
			593.611	23.589	1	0	9.394	0.441	0.32	4.318	25.667	0.227	36.15	0.71	109.964	28.581	0	0	21.302	0	29.95
			594.611	23.589	1	0	9.036	0.431	0.309	4.177	25.436	0.219	35.826	0.71	110.695	28.125	0	0	20.975	0	28.58
			595.611	15.219	1	0	8.715	0.425	0.299	4.036	25.332	0.212	35.66	0.71	111.414	27.691	0	0	20.526	0	27.498
			596.611	14.458	1	0	8.424	0.418	0.288	3.891	25.345	0.205	35.652	0.711	112.127	27.257	0	0	20.135	0	26.656
			597.611	14.458	1	0	8.115	0.411	0.275	3.723	25.443	0.196	35.709	0.713	112.861	26.816	0	0	19.744	0	25.885
			598.611	23.866	1	0	7.812	0.404	0.263	3.55	25.616	0.188	35.854	0.714	113.594	26.375	0	0	19.353	0	25.247
			599.613	24.973	1	0	8.24	0.449	0.279	3.773	25.831	0.201	35.888	0.72	113.237	26.72	0	0	18.367	0	26.18
			600.613	27.256	1	0	8.255	0.449	0.28	3.786	25.793	0.202	35.774	0.721	113.211	26.758	0	0	18.367	0	26.063
			601.611	27.809	1	0	8.255	0.449	0.28	3.786	25.793	0.202	35.774	0.721	113.211	26.758	0	0	18.367	0	26.063
			602.611	27.809	1	0	8.245	0.447	0.281	3.791	25.708	0.202	35.619	0.722	113.199	26.766	0	0	18.425	0	25.801
			603.613	21.376	1	0	8.201	0.445	0.28	3.781	25.621	0.202	35.471	0.722	113.153	26.821	0	0	18.443	0	25.64
			604.611	21.376	1	0	8.201	0.445	0.28	3.781	25.621	0.202	35.471	0.722	113.153	26.821	0	0	18.443	0	25.64
			605.613	21.376	1	0	8.194	0.444	0.28	3.784	25.574	0.202	35.402	0.722	113.004	26.917	0	0	18.46	0	25.704
			606.613	13.144	1	0	8.218	0.446	0.281	3.802	25.536	0.203	35.376	0.722	112.892	26.96	0	0	18.445	0	25.748
			607.613	3.39	1	0	8.257	0.447	0.283	3.83	25.479	0.204	35.32	0.721	112.798	26.986	0	0	18.49	0	25.704
			608.613	3.39	1	0	8.281	0.448	0.285	3.849	25.438	0.205	35.283	0.721	112.705	27.013	0	0	18.5	0	25.694
			609.613	3.39	1	0	8.28	0.447	0.285	3.857	25.375	0.206	35.235	0.72	112.638	27.022	0	0	18.528	0	25.626
			610.613	3.597	1	0	8.333	0.45	0.289	3.906	25.243	0.208	35.106	0.719	112.436	27.12	0	0	18.518	0	25.599
			611.613	3.597	1	0	8.399	0.453	0.293	3.96	25.121	0.21	34.987	0.718	112.235	27.219	0	0	18.536	0	25.589
			612.613	3.597	1	0	8.478	0.458	0.297	4.019	25.016	0.213	34.928	0.716	111.992	27.317	0	0	18.515	0	25.689
			613.613	34.312	1	0	8.481	0.457	0.298	4.031	24.95	0.213	34.93	0.714	111.868	27.332	0	0	18.554	0	25.719
			614.613	46.072	1	0	8.526	0.456	0.3	4.051	24.954	0.214	35.026	0.712	111.736	27.362	0	0	18.69	0	25.943
			615.613	23.797	1	0	8.503	0.453	0.299	4.043	24.91	0.213	35.06	0.71	111.687	27.327	0	0	18.763	0	25.926
			616.613	23.797	1	0	8.367	0.449	0.293	3.961	24.984	0.208	35.26	0.709	111.731	27.224	0	0	18.638	0	26.064
			617.613	21.722	1	0	8.31	0.449	0.29	3.924	25.048	0.205	35.445	0.707	111.623	27.231	0	0	18.513	0	26.396
			618.613	22.483	1	0	8.34	0.451	0.291	3.936	25.073	0.205	35.554	0.705	111.437	27.306	0	0	18.51	0	26.734
			619.613	21.929	1	0	8.333	0.454	0.292	3.944	25.031	0.205	35.62	0.703	111.364	27.279	0	0	18.338	0	26.81
			620.613	21.929	1	0	8.354	0.453	0.292	3.952	25.033	0.205	35.696	0.701	111.246	27.311	0	0	18.461	0	26.993
			621.613	24.489	1	0	8.341	0.452	0.292	3.949	25.009	0.204	35.764	0.699	111.181	27.292	0	0	18.463	0	27.069
			622.613	26.426	1	0	8.469	0.451	0.296	3.997	25.074	0.206	35.949	0.697	111.116	27.274	0	0	18.776	0	27.344
			623.613	26.426	1	0	8.713	0.457	0.304	4.112	25.128	0.212	36.123	0.696	110.364	27.668	0	0	19.058	0	28.385
			624.613	24.835	1	0	8.953	0.463	0.312	4.221	25.2	0.217	36.319	0.694	109.612	28.063	0	0	19.324	0	29.437
			625.613	22.759	1	0	9.2	0.469	0.32	4.33	25.289	0.222	36.534	0.692	108.86	28.457	0	0	19.598	0	30.496
			626.613	22.759	1	0	9.489	0.477	0.331	4.477	25.28	0.229	36.602	0.691	108.039	28.894	0	0	19.877	0	31.383
			627.613	23.589	1	0	9.807	0.485	0.343	4.637	25.28	0.237	36.679	0.689	107.217	29.33	0	0	20.205	0	32.263
			628.613	25.665	1	0	10.139	0.493	0.356	4.809	25.251	0.245	36.746	0.687	106.414	29.755	0	0	20.58	0	33.088
			629.613	23.728	1	0	10.082	0.474	0.354	4.787	25.094	0.242	36.744	0.683	106.37	29.655	0	0	21.285	0	32.827
			630.613	23.728	1	0	9.81	0.455	0.345	4.664	24.924	0.234	36.775	0.678	106.347	29.555	0	0	21.578	0	32.602
			631.613	21.86	1	0	9.85	0.46	0.348	4.698	24.886	0.235	36.83	0.676	106.201	29.597	0	0	21.403	0	32.785
			632.613	22.068	1	0	9.889	0.466	0.35	4.732	24.847	0.236	36.881	0.674	106.054	29.639	0	0	21.23	0	32.962
			633.613	22.068	1	0	9.977	0.471	0.355	4.793	24.791	0.238	36.897	0.672	105.88	29.681	0	0	21.166	0	33.084
			634.613	23.797	1	0	9.986	0.472	0.356	4.806	24.751	0.239	36.883	0.671	105.883	29.653	0	0	21.147	0	33.024
			635.613	21.376	1	0	10.002	0.473	0.357	4.822	24.712	0.239	36.872	0.67	105.885	29.625	0	0	21.144	0	32.968
			636.613	20.892	1	0	10.011	0.474	0.358	4.835	24.673	0.24	36.858	0.669	105.887	29.597	0	0	21.125	0	32.907
			637.613	20.892	1	0	10.023	0.475	0.358	4.844	24.667	0.24	36.856	0.669	105.927	29.583	0	0	21.093	0	32.889
			638.613	21.514	1	0	10.011	0.476	0.358	4.84	24.664	0.24	36.86	0.669	105.987	29.569	0	0	21.01	0	32.88
			639.613	20.684	1	0	10.025	0.478	0.359	4.85	24.657	0.24	36.859	0.669	106.047	29.555	0	0	20.982	0	32.862
			640.613	20.684	1	0	10.016	0.477	0.358	4.842	24.668	0.24	36.879	0.669	106.131	29.511	0	0	21.013	0	32.817
			641.613	27.048	1	0	10.042	0.476	0.359	4.851	24.678	0.24	36.894	0.669	106.194	29.467	0	0	21.118	0	32.762
			642.613	28.985	1	0	10.068	0.474	0.36	4.861	24.688	0.241	36.91	0.669	106.256	29.423	0	0	21.224	0	32.708
			643.613	30.853	1	0	10.058	0.472	0.359	4.851	24.698	0.24	36.871	0.67	106.344	29.404	0	0	21.292	0	32.609
			644.613	30.853	1	0	10.002	0.47	0.357	4.821	24.696	0.239	36.816	0.671	106.433	29.386	0	0	21.263	0	32.486
			645.613	26.495	1	0	9.975	0.471	0.356	4.807	24.704	0.239	36.776	0.672	106.433	29.409	0	0	21.192	0	32.464
			646.613	29.193	1	0	9.949	0.471	0.355	4.793	24.713	0.239	36.736	0.673	106.433	29.432	0	0	21.121	0	32.443
			647.613	29.193	1	0	9.946	0.471	0.355	4.791	24.72	0.239	36.697	0.674	106.433	29.455	0	0	21.101	0	32.422
			648.613	31.337	1	0	9.953	0.469	0.354	4.787	24.74	0.239	36.686	0.674	106.521	29.428	0	0	21.226	0	32.347
			649.613	24.558	1	0	9.981	0.468	0.355	4.803	24.719	0.24	36.638	0.675	106.544	29.423	0	0	21.335	0	32.26
			650.613	24.558	1	0	9.964	0.465	0.354	4.79	24.727	0.239	36.612	0.675	106.635	29.394	0	0	21.416	0	32.16
			651.613	24.005	1	0	9.949	0.465	0.353	4.776	24.762	0.239	36.602	0.677	106.72	29.39	0	0	21.378	0	32.139
			652.613	25.872	1	0	9.981	0.468	0.355	4.799	24.739	0.24	36.541	0.677	106.687	29.428	0	0	21.341	0	32.119
			653.613	25.872	1	0	9.993	0.469	0.356	4.808	24.736	0.241	36.495	0.678	106.712	29.447	0	0	21.304	0	32.087
			654.613	27.948	1	0	10.016	0.469	0.356	4.812	24.769	0.242	36.488	0.679	106.803	29.435	0	0	21.345	0	32.058
			655.613	23.589	1	0	10.067	0.469	0.357	4.831	24.799	0.243	36.474	0.68	106.906	29.42	0	0	21.456	0	32.014
			656.613	24.212	1	0	10.118	0.469	0.359	4.849	24.831	0.244	36.463	0.681	107.009	29.406	0	0	21.566	0	31.972
			657.613	24.212	1	0	10.062	0.466	0.355	4.8	24.925	0.242	36.528	0.682	107.23	29.334	0	0	21.583	0	31.94
			658.613	22.068	1	0	9.983	0.463	0.351	4.738	25.031	0.24	36.61	0.684	107.45	29.262	0	0	21.552	0	31.93
			659.613	20.961	1	0	9.902	0.461	0.345	4.664	25.201	0.237	36.745	0.686	107.652	29.202	0	0	21.48	0	32.025
			660.613	21.514	1	0	9.673	0.459	0.337	4.55	25.219	0.232	36.662	0.688	107.853	29.142	0	0	21.088	0	31.788
			661.613	21.514	1	0	9.54	0.456	0.331	4.472	25.292	0.228	36.664	0.69	107.99	29.101	0	0	20.909	0	31.71
			662.613	21.514	1	0	9.499	0.45	0.328	4.427	25.384	0.226	36.729	0.691	108.09	29.049	0	0	21.105	0	31.685
			663.613	21.445	1	0	9.456	0.444	0.324	4.383	25.475	0.225	36.791	0.692	108.191	28.996	0	0	21.304	0	31.654
			664.614	21.791	1	0	9.476	0.442	0.325	4.398	25.429	0.226	36.66	0.694	108.225	28.974	0	0	21.443	0	31.407
			665.614	21.791	1	0	9.503	0.443	0.327	4.415	25.407	0.227	36.607	0.694	108.208	28.979	0	0	21.46	0	31.339
			666.613	21.86	1	0	9.503	0.443	0.327	4.415	25.407	0.227	36.607	0.694	108.208	28.979	0	0	21.46	0	31.339
			667.614	22.206	1	0	9.561	0.448	0.328	4.428	25.53	0.228	36.728	0.695	108.201	29.003	0	0	21.351	0	31.595
			668.614	22.206	1	0	9.575	0.449	0.328	4.429	25.573	0.228	36.771	0.695	108.194	29.01	0	0	21.325	0	31.679
			669.614	23.589	1	0	9.482	0.447	0.323	4.369	25.651	0.225	36.83	0.696	108.27	28.977	0	0	21.227	0	31.699
			670.614	23.451	1	0	9.454	0.449	0.321	4.342	25.747	0.224	36.908	0.698	108.297	28.991	0	0	21.075	0	31.852
			671.614	19.508	1	0	9.419	0.45	0.319	4.312	25.85	0.223	36.992	0.699	108.323	29.005	0	0	20.909	0	32.014
			672.614	19.508	1	0	9.392	0.452	0.317	4.287	25.932	0.222	37.055	0.7	108.357	29.022	0	0	20.79	0	32.144
			673.614	19.508	1	0	9.399	0.452	0.317	4.282	25.993	0.222	37.119	0.7	108.405	29.013	0	0	20.781	0	32.227
			674.614	13.351	1	0	9.399	0.45	0.315	4.263	26.086	0.221	37.249	0.7	108.534	28.938	0	0	20.897	0	32.285
			675.614	14.389	1	0	9.382	0.447	0.314	4.24	26.157	0.22	37.339	0.701	108.68	28.871	0	0	20.978	0	32.293
			676.614	22.413	1	0	9.37	0.445	0.312	4.22	26.227	0.219	37.425	0.701	108.827	28.804	0	0	21.07	0	32.293
			677.614	22.413	1	0	9.362	0.441	0.311	4.199	26.304	0.218	37.523	0.701	109.007	28.698	0	0	21.212	0	32.242
			678.614	30.853	1	0	9.312	0.438	0.308	4.16	26.382	0.216	37.603	0.702	109.16	28.603	0	0	21.242	0	32.183
			679.614	27.256	1	0	9.212	0.431	0.301	4.07	26.61	0.211	37.927	0.702	110.067	27.993	0	0	21.386	0	31.596
			680.614	27.256	1	0	9.107	0.424	0.294	3.977	26.856	0.207	38.252	0.702	110.993	27.38	0	0	21.501	0	30.98
			681.614	25.803	1	0	8.952	0.416	0.286	3.864	27.09	0.201	38.53	0.703	112.036	26.698	0	0	21.536	0	30.141
			682.614	26.011	1	0	8.821	0.409	0.279	3.777	27.238	0.196	38.744	0.703	112.85	26.15	0	0	21.577	0	29.423
			683.614	26.011	1	0	8.807	0.412	0.282	3.813	26.968	0.199	38.317	0.704	112.727	26.241	0	0	21.369	0	28.977
			684.614	18.747	1	0	8.87	0.415	0.288	3.897	26.614	0.203	37.774	0.705	112.604	26.331	0	0	21.35	0	28.34
			685.614	19.508	1	0	8.92	0.419	0.294	3.971	26.297	0.207	37.287	0.705	112.469	26.424	0	0	21.291	0	27.774
			686.614	19.508	1	0	8.865	0.419	0.292	3.946	26.293	0.206	37.286	0.705	112.421	26.45	0	0	21.181	0	27.818
			687.614	20.476	1	0	8.84	0.419	0.292	3.946	26.229	0.206	37.237	0.704	112.335	26.489	0	0	21.095	0	27.818
			688.614	21.168	1	0	8.821	0.419	0.292	3.943	26.186	0.205	37.236	0.703	112.247	26.503	0	0	21.073	0	27.839
			689.614	18.055	1	0	8.801	0.418	0.292	3.94	26.144	0.205	37.235	0.702	112.158	26.517	0	0	21.05	0	27.86
			690.614	18.055	1	0	8.917	0.418	0.294	3.979	26.226	0.206	37.407	0.701	112.068	26.531	0	0	21.353	0	28.153
			691.614	18.401	1	0	9.008	0.418	0.298	4.02	26.222	0.208	37.479	0.7	111.987	26.55	0	0	21.544	0	28.302
			692.614	18.332	1	0	8.964	0.419	0.297	4.012	26.155	0.207	37.464	0.698	111.905	26.568	0	0	21.412	0	28.317
			693.614	15.496	1	0	8.911	0.419	0.296	3.999	26.09	0.206	37.453	0.697	111.827	26.587	0	0	21.258	0	28.338
			694.614	6.987	1	0	8.841	0.417	0.292	3.952	26.174	0.203	37.625	0.696	111.801	26.57	0	0	21.203	0	28.561
			695.614	6.987	1	0	8.793	0.415	0.29	3.922	26.21	0.202	37.738	0.695	111.778	26.554	0	0	21.2	0	28.69
			696.614	5.949	1	0	8.745	0.413	0.288	3.891	26.248	0.2	37.853	0.693	111.755	26.538	0	0	21.197	0	28.822
			697.614	5.949	1	0	8.708	0.41	0.287	3.884	26.164	0.199	37.816	0.692	111.671	26.545	0	0	21.22	0	28.762
			698.614	28.017	1	0	8.681	0.408	0.287	3.882	26.072	0.198	37.78	0.69	111.583	26.552	0	0	21.271	0	28.705
			699.614	35.419	1	0	8.655	0.406	0.287	3.881	25.979	0.198	37.743	0.688	111.495	26.559	0	0	21.323	0	28.645
			700.614	35.419	1	0	8.669	0.405	0.289	3.901	25.872	0.198	37.706	0.686	111.376	26.575	0	0	21.414	0	28.611
			701.614	19.508	1	0	8.665	0.404	0.29	3.915	25.764	0.198	37.662	0.684	111.26	26.591	0	0	21.464	0	28.565
			702.614	19.439	1	0	8.697	0.402	0.292	3.944	25.652	0.199	37.613	0.682	111.205	26.57	0	0	21.626	0	28.441
			703.614	19.024	1	0	8.724	0.401	0.294	3.967	25.572	0.2	37.6	0.68	111.142	26.547	0	0	21.744	0	28.372
			704.614	19.024	1	0	8.735	0.4	0.295	3.982	25.499	0.2	37.595	0.678	111.079	26.524	0	0	21.822	0	28.316
			705.614	19.508	1	0	8.783	0.405	0.298	4.022	25.431	0.202	37.546	0.677	110.852	26.619	0	0	21.683	0	28.448
			706.614	21.03	1	0	8.83	0.41	0.301	4.062	25.363	0.203	37.495	0.676	110.624	26.714	0	0	21.545	0	28.574
			707.614	21.03	1	0	8.841	0.415	0.302	4.085	25.295	0.204	37.445	0.676	110.397	26.809	0	0	21.325	0	28.702
			708.614	20.338	1	0	8.85	0.42	0.304	4.109	25.223	0.205	37.387	0.675	110.137	26.942	0	0	21.061	0	28.887
			709.614	23.382	1	0	8.944	0.429	0.308	4.165	25.236	0.208	37.428	0.674	109.9	27.083	0	0	20.832	0	29.261
			710.614	22.483	1	0	9.034	0.437	0.315	4.258	24.996	0.212	37.088	0.674	108.987	27.662	0	0	20.678	0	29.807
			711.614	22.483	1	0	9.228	0.451	0.325	4.395	24.851	0.219	36.863	0.674	107.939	28.346	0	0	20.468	0	30.722
			712.614	24.558	1	0	9.459	0.465	0.336	4.538	24.774	0.226	36.734	0.674	106.891	29.029	0	0	20.351	0	31.747
			713.614	25.803	1	0	9.62	0.473	0.344	4.655	24.617	0.232	36.493	0.675	105.913	29.667	0	0	20.358	0	32.46
			714.614	25.803	1	0	9.663	0.469	0.343	4.628	24.846	0.231	36.881	0.674	106.023	29.574	0	0	20.603	0	32.877
			715.614	21.998	1	0	9.61	0.466	0.337	4.547	25.125	0.226	37.354	0.673	106.143	29.485	0	0	20.634	0	33.416
			716.614	21.583	1	0	9.557	0.462	0.331	4.466	25.414	0.222	37.846	0.672	106.263	29.396	0	0	20.666	0	33.965
			717.614	24.143	1	0	9.613	0.463	0.332	4.489	25.441	0.223	37.867	0.672	106.294	29.377	0	0	20.751	0	33.97
			718.614	24.143	1	0	9.667	0.463	0.334	4.511	25.459	0.224	37.88	0.672	106.32	29.36	0	0	20.86	0	33.964
			719.614	23.52	1	0	9.719	0.465	0.336	4.539	25.45	0.226	37.833	0.673	106.318	29.37	0	0	20.915	0	33.92
			720.614	24.42	1	0	9.771	0.466	0.338	4.566	25.442	0.228	37.789	0.673	106.316	29.38	0	0	20.97	0	33.879
			721.614	24.42	1	0	9.803	0.466	0.339	4.583	25.433	0.229	37.751	0.674	106.316	29.382	0	0	21.015	0	33.833
			722.614	22.137	1	0	9.803	0.466	0.339	4.581	25.443	0.229	37.731	0.674	106.402	29.36	0	0	21.032	0	33.767
			723.614	22.137	1	0	9.803	0.466	0.339	4.579	25.453	0.229	37.71	0.675	106.488	29.339	0	0	21.048	0	33.701
			724.614	24.281	1	0	9.821	0.468	0.339	4.586	25.479	0.229	37.7	0.676	106.544	29.339	0	0	20.977	0	33.701
			725.615	27.948	1	0	9.799	0.472	0.338	4.573	25.517	0.229	37.662	0.678	106.644	29.358	0	0	20.764	0	33.699
			726.615	27.948	1	0	9.841	0.473	0.341	4.605	25.46	0.231	37.542	0.678	106.675	29.372	0	0	20.802	0	33.556
			727.615	23.935	1	0	9.865	0.471	0.342	4.623	25.41	0.232	37.437	0.679	106.752	29.351	0	0	20.925	0	33.358
			728.615	23.935	1	0	9.737	0.47	0.339	4.578	25.319	0.23	37.267	0.679	106.831	29.329	0	0	20.726	0	33.065
			729.615	22.967	1	0	9.731	0.474	0.339	4.574	25.349	0.23	37.231	0.681	106.908	29.339	0	0	20.534	0	33.05
			730.615	22.967	1	0	9.906	0.48	0.346	4.682	25.261	0.236	37.008	0.683	106.932	29.38	0	0	20.622	0	32.818
			731.615	22.967	1	0	10.089	0.487	0.355	4.791	25.182	0.243	36.804	0.684	106.954	29.42	0	0	20.722	0	32.609
			732.615	22.898	1	0	10.115	0.489	0.356	4.813	25.149	0.244	36.692	0.685	106.973	29.456	0	0	20.688	0	32.507
			733.615	23.244	1	0	10.127	0.491	0.357	4.826	25.124	0.245	36.59	0.687	106.992	29.492	0	0	20.625	0	32.419
			734.615	23.244	1	0	10.102	0.49	0.356	4.807	25.155	0.245	36.571	0.688	107.062	29.488	0	0	20.615	0	32.378
			735.615	22.137	1	0	10.075	0.486	0.354	4.782	25.193	0.244	36.581	0.689	107.22	29.425	0	0	20.719	0	32.274
			736.615	20.684	1	0	10.051	0.483	0.352	4.759	25.228	0.243	36.592	0.689	107.378	29.363	0	0	20.831	0	32.17
			737.615	20.684	1	0	10.07	0.479	0.352	4.758	25.262	0.243	36.616	0.69	107.51	29.317	0	0	21.006	0	32.116
			738.615	21.376	1	0	10.093	0.476	0.352	4.758	25.295	0.243	36.642	0.69	107.642	29.272	0	0	21.19	0	32.066
			739.615	21.998	1	0	10.07	0.47	0.351	4.745	25.261	0.242	36.59	0.69	107.75	29.217	0	0	21.449	0	31.859
			740.615	21.998	1	0	10.088	0.469	0.351	4.746	25.299	0.242	36.646	0.69	107.714	29.226	0	0	21.49	0	31.961
			741.615	27.325	1	0	10.036	0.465	0.349	4.722	25.258	0.241	36.575	0.691	107.739	29.202	0	0	21.606	0	31.787
			742.615	27.325	1	0	9.976	0.459	0.348	4.699	25.187	0.24	36.486	0.69	107.816	29.172	0	0	21.757	0	31.566
			743.615	18.816	1	0	9.989	0.458	0.348	4.704	25.195	0.24	36.505	0.69	107.825	29.186	0	0	21.788	0	31.618
			744.615	25.319	1	0	10.003	0.458	0.348	4.708	25.202	0.24	36.524	0.69	107.834	29.2	0	0	21.819	0	31.669
			745.615	38.463	1	0	10.014	0.459	0.349	4.71	25.223	0.24	36.562	0.69	107.837	29.2	0	0	21.832	0	31.73
			746.615	38.463	1	0	10.019	0.459	0.348	4.709	25.242	0.24	36.597	0.69	107.839	29.2	0	0	21.832	0	31.785
			747.615	27.394	1	0	10.022	0.457	0.348	4.704	25.261	0.24	36.642	0.689	107.909	29.161	0	0	21.921	0	31.778
			748.615	26.149	1	0	10.028	0.456	0.348	4.7	25.29	0.24	36.695	0.689	107.983	29.119	0	0	21.99	0	31.784
			749.615	20.615	1	0	10.021	0.455	0.347	4.69	25.321	0.239	36.751	0.689	108.087	29.077	0	0	22.032	0	31.795
			750.615	20.615	1	0	10.029	0.457	0.347	4.692	25.343	0.239	36.791	0.689	108.08	29.1	0	0	21.969	0	31.903
			751.615	20.892	1	0	10.059	0.459	0.348	4.704	25.368	0.24	36.832	0.689	108.074	29.13	0	0	21.917	0	32.029
			752.615	21.929	1	0	10.11	0.461	0.35	4.726	25.398	0.241	36.878	0.689	108.036	29.161	0	0	21.914	0	32.162
			753.615	22.206	1	0	10.153	0.462	0.35	4.735	25.468	0.241	36.96	0.689	108.08	29.147	0	0	21.962	0	32.269
			754.615	22.206	1	0	10.192	0.461	0.351	4.739	25.528	0.242	37.04	0.689	108.145	29.112	0	0	22.132	0	32.321
			755.615	24.489	1	0	10.232	0.459	0.351	4.743	25.593	0.242	37.116	0.69	108.215	29.075	0	0	22.295	0	32.366
			756.615	24.212	1	0	10.272	0.457	0.351	4.747	25.66	0.242	37.194	0.69	108.285	29.038	0	0	22.459	0	32.412
			757.615	24.212	1	0	10.262	0.456	0.349	4.718	25.786	0.241	37.34	0.691	108.38	28.996	0	0	22.481	0	32.555
			758.615	24.696	1	0	10.24	0.455	0.346	4.678	25.94	0.239	37.5	0.692	108.533	28.94	0	0	22.517	0	32.689
			759.615	24.696	1	0	10.383	0.453	0.348	4.698	26.173	0.241	37.779	0.693	108.686	28.884	0	0	22.916	0	32.995
			760.615	23.244	1	0	10.397	0.446	0.346	4.68	26.249	0.24	37.877	0.693	108.809	28.808	0	0	23.318	0	32.965
			761.615	22.829	1	0	10.233	0.439	0.339	4.575	26.366	0.235	38.04	0.693	108.932	28.731	0	0	23.326	0	33.024
			762.615	22.206	1	0	10.069	0.432	0.331	4.47	26.488	0.229	38.209	0.693	109.055	28.655	0	0	23.334	0	33.089
			763.615	22.206	1	0	10.051	0.43	0.329	4.442	26.593	0.228	38.311	0.694	109.153	28.613	0	0	23.369	0	33.154
			764.615	21.583	1	0	10.051	0.429	0.327	4.424	26.694	0.228	38.408	0.695	109.25	28.571	0	0	23.448	0	33.212
			765.615	23.589	1	0	10.104	0.43	0.329	4.44	26.748	0.229	38.446	0.696	109.308	28.564	0	0	23.499	0	33.264
			766.615	24.143	1	0	10.167	0.431	0.33	4.461	26.8	0.23	38.474	0.697	109.366	28.557	0	0	23.575	0	33.303
			767.615	24.143	1	0	10.227	0.433	0.332	4.48	26.854	0.231	38.502	0.697	109.424	28.55	0	0	23.643	0	33.34
			768.615	21.998	1	0	10.247	0.433	0.332	4.486	26.872	0.232	38.516	0.698	109.436	28.55	0	0	23.661	0	33.363
			769.615	22.137	1	0	10.292	0.435	0.333	4.498	26.94	0.233	38.489	0.7	109.55	28.55	0	0	23.659	0	33.341
			770.615	22.621	1	0	10.316	0.436	0.333	4.497	27.026	0.233	38.526	0.702	109.617	28.55	0	0	23.639	0	33.403
			771.615	22.621	1	0	10.305	0.435	0.332	4.487	27.043	0.233	38.526	0.702	109.717	28.519	0	0	23.669	0	33.345
			772.615	22.69	1	0	10.295	0.435	0.331	4.469	27.123	0.233	38.549	0.704	109.851	28.487	0	0	23.66	0	33.326
			773.615	20.961	1	0	10.294	0.436	0.329	4.452	27.235	0.233	38.589	0.706	109.932	28.463	0	0	23.611	0	33.35
			774.615	22.068	1	0	10.294	0.437	0.329	4.44	27.314	0.232	38.602	0.708	110.002	28.451	0	0	23.573	0	33.353
			775.615	22.483	1	0	10.308	0.438	0.328	4.431	27.415	0.233	38.593	0.71	110.111	28.455	0	0	23.539	0	33.355
			776.615	21.791	1	0	10.291	0.437	0.326	4.403	27.538	0.232	38.673	0.712	110.255	28.406	0	0	23.547	0	33.383
			777.615	21.791	1	0	10.309	0.437	0.326	4.401	27.596	0.232	38.704	0.713	110.321	28.387	0	0	23.611	0	33.391
			778.615	22.967	1	0	10.298	0.438	0.324	4.377	27.725	0.232	38.778	0.715	110.4	28.377	0	0	23.525	0	33.487
			779.615	23.174	1	0	10.27	0.438	0.321	4.344	27.866	0.231	38.854	0.717	110.542	28.346	0	0	23.444	0	33.543
			780.615	23.174	1	0	10.252	0.438	0.319	4.314	28.01	0.23	38.937	0.719	110.683	28.315	0	0	23.387	0	33.611
			781.615	23.935	1	0	10.219	0.436	0.316	4.272	28.171	0.228	39.043	0.722	110.94	28.216	0	0	23.452	0	33.578
			782.615	23.935	1	0	10.2	0.434	0.314	4.243	28.297	0.227	39.09	0.724	111.146	28.164	0	0	23.485	0	33.548
			783.616	24.005	1	0	10.176	0.433	0.311	4.2	28.504	0.226	39.146	0.728	111.475	28.104	0	0	23.497	0	33.518
			784.615	22.967	1	0	10.176	0.433	0.311	4.2	28.504	0.226	39.146	0.728	111.475	28.104	0	0	23.497	0	33.518
			785.615	21.998	1	0	10.165	0.433	0.31	4.186	28.573	0.226	39.148	0.73	111.568	28.108	0	0	23.473	0	33.528
			786.616	21.514	1	0	10.103	0.432	0.307	4.144	28.673	0.225	39.139	0.733	111.736	28.113	0	0	23.396	0	33.513
			787.616	21.514	1	0	10.089	0.431	0.306	4.13	28.721	0.224	39.136	0.734	111.784	28.111	0	0	23.417	0	33.498
			788.616	22.829	1	0	10.087	0.431	0.305	4.127	28.733	0.224	39.12	0.734	111.772	28.123	0	0	23.421	0	33.494
			789.616	23.036	1	0	10.134	0.433	0.309	4.172	28.578	0.227	38.907	0.735	111.633	28.204	0	0	23.413	0	33.35
			790.615	23.036	1	0	10.134	0.433	0.309	4.172	28.578	0.227	38.907	0.735	111.633	28.204	0	0	23.413	0	33.35
			791.615	18.747	1	0	10.172	0.435	0.311	4.207	28.468	0.229	38.739	0.735	111.551	28.276	0	0	23.385	0	33.249
			792.616	18.609	1	0	10.162	0.433	0.31	4.183	28.58	0.228	38.809	0.736	111.7	28.2	0	0	23.478	0	33.207
			793.616	17.018	1	0	10.147	0.431	0.309	4.173	28.596	0.227	38.823	0.737	111.707	28.214	0	0	23.531	0	33.237
			794.616	17.087	1	0	10.129	0.43	0.308	4.16	28.613	0.227	38.834	0.737	111.714	28.228	0	0	23.576	0	33.263
			795.616	17.087	1	0	10.06	0.428	0.306	4.13	28.615	0.225	38.819	0.737	111.712	28.248	0	0	23.49	0	33.262
			796.616	19.716	1	0	10.031	0.43	0.304	4.109	28.7	0.224	38.884	0.738	111.719	28.274	0	0	23.308	0	33.411
			797.616	19.785	1	0	10.017	0.432	0.303	4.093	28.79	0.224	38.959	0.739	111.714	28.3	0	0	23.164	0	33.573
			798.616	19.785	1	0	10.042	0.435	0.303	4.097	28.855	0.224	39.028	0.739	111.708	28.311	0	0	23.105	0	33.701
			799.616	19.854	1	0	9.998	0.434	0.301	4.066	28.947	0.223	39.09	0.741	111.726	28.312	0	0	23.01	0	33.787
			800.616	19.646	1	0	9.978	0.435	0.3	4.059	28.938	0.223	39.058	0.741	111.729	28.322	0	0	22.947	0	33.762
			801.616	19.231	1	0	9.976	0.436	0.301	4.061	28.933	0.223	39.035	0.741	111.713	28.339	0	0	22.881	0	33.767
			802.616	20.546	1	0	9.936	0.434	0.299	4.041	28.946	0.222	39.032	0.742	111.759	28.325	0	0	22.881	0	33.726
			803.616	20.546	1	0	9.893	0.433	0.297	4.019	28.957	0.221	39.026	0.742	111.806	28.311	0	0	22.873	0	33.683
			804.616	28.916	1	0	9.894	0.432	0.297	4.014	28.993	0.22	39.065	0.742	111.857	28.297	0	0	22.896	0	33.71
			805.616	27.809	1	0	9.872	0.431	0.295	3.993	29.068	0.219	39.145	0.743	111.928	28.262	0	0	22.908	0	33.753
			806.616	19.577	1	0	9.914	0.432	0.297	4.017	29.027	0.221	39.092	0.743	111.899	28.296	0	0	22.966	0	33.741
			807.616	20.407	1	0	9.939	0.432	0.298	4.028	29.023	0.221	39.092	0.742	111.899	28.302	0	0	23.005	0	33.754
			808.616	21.307	1	0	9.981	0.433	0.3	4.051	28.983	0.223	39.044	0.742	111.871	28.334	0	0	23.066	0	33.746
			809.616	21.307	1	0	10.067	0.448	0.305	4.116	28.922	0.226	38.958	0.742	111.608	28.501	0	0	22.483	0	34.007
			810.616	18.47	1	0	10.145	0.463	0.309	4.178	28.843	0.23	38.836	0.743	111.334	28.669	0	0	21.918	0	34.208
			811.616	20.684	1	0	10.218	0.478	0.314	4.24	28.75	0.233	38.695	0.743	111.061	28.836	0	0	21.382	0	34.371
			812.616	21.583	1	0	10.149	0.474	0.311	4.199	28.802	0.231	38.773	0.743	111.135	28.754	0	0	21.427	0	34.324
			813.616	21.583	1	0	10.1	0.469	0.308	4.163	28.87	0.229	38.874	0.743	111.221	28.673	0	0	21.517	0	34.309
			814.616	21.168	1	0	10.034	0.466	0.305	4.127	28.904	0.227	38.939	0.742	111.256	28.613	0	0	21.543	0	34.28
			815.616	21.03	1	0	9.963	0.462	0.303	4.088	28.942	0.225	39.001	0.742	111.325	28.541	0	0	21.55	0	34.227
			816.616	21.03	1	0	9.895	0.459	0.3	4.051	28.979	0.222	39.063	0.742	111.395	28.469	0	0	21.563	0	34.176
			817.616	18.263	1	0	9.861	0.46	0.3	4.056	28.853	0.222	38.928	0.741	111.237	28.541	0	0	21.46	0	34.109
			818.616	18.124	1	0	9.803	0.46	0.3	4.05	28.727	0.222	38.8	0.74	111.102	28.613	0	0	21.303	0	34.051
			819.616	21.998	1	0	9.745	0.461	0.299	4.044	28.604	0.221	38.675	0.74	110.968	28.685	0	0	21.148	0	33.996
			820.616	22.344	1	0	9.666	0.458	0.295	3.986	28.766	0.218	38.901	0.739	111.068	28.62	0	0	21.103	0	34.188
			821.616	22.344	1	0	9.602	0.455	0.291	3.935	28.914	0.215	39.113	0.739	111.144	28.555	0	0	21.091	0	34.356
			822.616	22.344	1	0	9.561	0.455	0.291	3.926	28.856	0.214	39.09	0.738	111.044	28.59	0	0	21.011	0	34.379
			823.616	22.344	1	0	9.51	0.455	0.289	3.912	28.807	0.213	39.075	0.737	110.945	28.624	0	0	20.911	0	34.411
			824.616	27.187	1	0	9.454	0.454	0.288	3.891	28.78	0.212	39.088	0.736	110.875	28.615	0	0	20.82	0	34.409
			825.616	26.979	1	0	9.407	0.453	0.287	3.881	28.71	0.211	39.074	0.735	110.766	28.62	0	0	20.755	0	34.391
			826.616	26.979	1	0	9.441	0.452	0.289	3.911	28.583	0.212	39.004	0.733	110.659	28.624	0	0	20.87	0	34.297
			827.616	13.144	1	0	9.431	0.448	0.291	3.928	28.395	0.212	38.887	0.73	110.543	28.622	0	0	21.043	0	34.104
			828.616	14.181	1	0	9.453	0.45	0.296	4.006	27.92	0.215	38.474	0.726	110.299	28.71	0	0	20.992	0	33.687
			829.616	14.043	1	0	9.416	0.452	0.3	4.052	27.516	0.216	38.122	0.722	110.056	28.799	0	0	20.814	0	33.345
			830.616	13.697	1	0	9.398	0.452	0.3	4.049	27.477	0.216	38.115	0.721	110.028	28.797	0	0	20.803	0	33.329
			831.616	13.697	1	0	9.327	0.45	0.3	4.058	27.201	0.215	37.982	0.716	109.863	28.782	0	0	20.712	0	33.105
			832.616	19.992	1	0	9.267	0.445	0.298	4.021	27.227	0.212	38.127	0.714	109.893	28.685	0	0	20.814	0	33.121
			833.616	19.646	1	0	9.248	0.444	0.297	4.02	27.171	0.212	38.188	0.712	109.826	28.653	0	0	20.82	0	33.148
			834.616	19.646	1	0	9.256	0.445	0.299	4.036	27.098	0.212	38.154	0.71	109.75	28.67	0	0	20.78	0	33.136
			835.616	19.577	1	0	9.235	0.443	0.298	4.03	27.054	0.211	38.223	0.708	109.558	28.624	0	0	20.838	0	33.145
			836.616	19.854	1	0	9.149	0.429	0.296	4.004	26.851	0.209	38.124	0.704	109.558	28.379	0	0	21.308	0	32.507
			837.616	18.124	1	0	9.046	0.422	0.293	3.96	26.781	0.206	38.139	0.702	109.584	28.258	0	0	21.413	0	32.278
			838.616	18.124	1	0	8.996	0.422	0.292	3.946	26.718	0.205	38.126	0.701	109.507	28.25	0	0	21.33	0	32.24
			839.616	18.055	1	0	9.166	0.435	0.299	4.034	26.748	0.209	38.213	0.7	109.335	28.308	0	0	21.08	0	32.558
			840.616	19.577	1	0	9.33	0.434	0.305	4.122	26.64	0.213	38.146	0.698	109.342	28.248	0	0	21.506	0	32.357
			841.616	23.313	1	0	9.326	0.421	0.305	4.127	26.47	0.213	38.018	0.696	109.495	28.121	0	0	22.165	0	31.865
			842.616	23.313	1	0	9.321	0.408	0.306	4.133	26.292	0.212	37.877	0.694	109.649	27.994	0	0	22.866	0	31.346
			843.616	34.035	1	0	9.447	0.413	0.312	4.211	26.207	0.216	37.788	0.694	109.493	28.078	0	0	22.859	0	31.402
			844.616	28.847	1	0	9.549	0.419	0.317	4.283	26.104	0.22	37.676	0.693	109.325	28.162	0	0	22.797	0	31.421
			845.617	28.847	1	0	9.802	0.442	0.328	4.431	26.11	0.228	37.546	0.695	109.052	28.377	0	0	22.154	0	31.756
			846.616	14.251	1	0	9.802	0.442	0.328	4.431	26.11	0.228	37.546	0.695	109.052	28.377	0	0	22.154	0	31.756
			847.616	15.219	1	0	9.94	0.454	0.334	4.511	26.106	0.233	37.47	0.697	108.915	28.485	0	0	21.885	0	31.895
			848.616	18.055	1	0	10.037	0.455	0.336	4.538	26.214	0.234	37.577	0.698	109.032	28.435	0	0	22.053	0	31.976
			849.617	21.099	1	0	10.231	0.456	0.34	4.589	26.422	0.238	37.776	0.699	109.222	28.332	0	0	22.453	0	32.101
			850.617	23.589	1	0	10.268	0.456	0.341	4.607	26.424	0.239	37.733	0.7	109.198	28.351	0	0	22.494	0	32.075
			851.616	15.288	1	0	10.268	0.456	0.341	4.607	26.424	0.239	37.733	0.7	109.198	28.351	0	0	22.494	0	32.075
			852.616	15.288	1	0	10.268	0.456	0.34	4.597	26.477	0.238	37.768	0.701	109.26	28.317	0	0	22.523	0	32.068
			853.617	35.903	1	0	10.388	0.456	0.342	4.621	26.644	0.241	37.879	0.703	109.476	28.265	0	0	22.789	0	32.143
			854.617	40.607	1	0	10.46	0.457	0.345	4.656	26.641	0.243	37.832	0.704	109.474	28.286	0	0	22.878	0	32.117
			855.617	27.809	1	0	10.498	0.459	0.346	4.67	26.667	0.244	37.808	0.705	109.512	28.293	0	0	22.889	0	32.102
			856.617	27.809	1	0	10.482	0.46	0.345	4.656	26.719	0.243	37.828	0.706	109.591	28.291	0	0	22.793	0	32.135
			857.617	25.181	1	0	10.467	0.461	0.343	4.642	26.771	0.243	37.85	0.707	109.67	28.289	0	0	22.701	0	32.17
			858.617	25.181	1	0	10.413	0.456	0.337	4.558	27.079	0.239	38.155	0.71	109.893	28.193	0	0	22.847	0	32.424
			859.617	24.489	1	0	10.406	0.451	0.333	4.5	27.37	0.237	38.453	0.712	110.095	28.106	0	0	23.073	0	32.68
			860.617	26.011	1	0	10.347	0.45	0.331	4.475	27.356	0.236	38.44	0.712	110.092	28.128	0	0	22.991	0	32.691
			861.617	26.011	1	0	10.426	0.45	0.331	4.469	27.604	0.236	38.633	0.715	110.225	28.118	0	0	23.176	0	32.947
			862.617	24.074	1	0	10.443	0.453	0.332	4.489	27.547	0.238	38.53	0.715	110.158	28.212	0	0	23.065	0	32.975
			863.617	24.489	1	0	10.459	0.454	0.333	4.496	27.556	0.238	38.496	0.716	110.162	28.262	0	0	23.058	0	33.014
			864.617	22.759	1	0	10.424	0.452	0.332	4.48	27.543	0.237	38.505	0.715	110.144	28.27	0	0	23.067	0	33.028
			865.617	22.275	1	0	10.406	0.453	0.331	4.477	27.521	0.237	38.426	0.716	110.255	28.314	0	0	22.984	0	32.994
			866.617	18.332	1	0	10.453	0.466	0.333	4.501	27.608	0.239	38.43	0.718	110.201	28.557	0	0	22.435	0	33.478
			867.617	19.992	1	0	10.511	0.473	0.336	4.536	27.606	0.241	38.391	0.719	110.095	28.701	0	0	22.221	0	33.699
			868.617	19.992	1	0	10.483	0.472	0.335	4.524	27.602	0.241	38.405	0.719	110.053	28.713	0	0	22.21	0	33.731
			869.617	23.313	1	0	10.292	0.459	0.328	4.431	27.562	0.236	38.347	0.719	110.121	28.676	0	0	22.406	0	33.513
			870.617	21.86	1	0	10.042	0.446	0.318	4.304	27.567	0.229	38.344	0.719	110.218	28.618	0	0	22.54	0	33.322
			871.617	21.03	1	0	9.962	0.443	0.315	4.258	27.622	0.227	38.413	0.719	110.179	28.624	0	0	22.467	0	33.415
			872.617	21.168	1	0	9.878	0.441	0.312	4.211	27.675	0.224	38.483	0.719	110.123	28.634	0	0	22.388	0	33.512
			873.617	21.168	1	0	9.822	0.439	0.309	4.18	27.701	0.222	38.517	0.719	110.067	28.643	0	0	22.374	0	33.558
			874.617	19.923	1	0	9.759	0.437	0.307	4.147	27.725	0.221	38.549	0.719	110.042	28.652	0	0	22.342	0	33.601
			875.617	19.162	1	0	9.705	0.428	0.305	4.117	27.689	0.219	38.584	0.718	110.012	28.629	0	0	22.65	0	33.547
			876.617	19.162	1	0	9.629	0.42	0.302	4.081	27.635	0.216	38.603	0.716	109.981	28.606	0	0	22.922	0	33.467
			877.617	18.401	1	0	9.552	0.412	0.299	4.045	27.572	0.214	38.612	0.714	109.951	28.583	0	0	23.2	0	33.37
			878.617	19.024	1	0	9.526	0.411	0.298	4.028	27.601	0.213	38.694	0.713	110	28.548	0	0	23.195	0	33.418
			879.617	20.615	1	0	9.487	0.41	0.296	4.005	27.636	0.211	38.791	0.712	110.067	28.513	0	0	23.161	0	33.486
			880.617	20.615	1	0	9.477	0.41	0.295	3.993	27.692	0.21	38.912	0.712	110.142	28.481	0	0	23.123	0	33.601
			881.617	19.646	1	0	9.439	0.411	0.294	3.973	27.728	0.209	39.005	0.711	110.16	28.476	0	0	22.978	0	33.728
			882.617	20.615	1	0	9.418	0.413	0.294	3.973	27.691	0.209	38.989	0.71	110.095	28.522	0	0	22.798	0	33.8
			883.617	21.237	1	0	9.374	0.415	0.293	3.963	27.66	0.208	38.987	0.709	110.012	28.569	0	0	22.566	0	33.892
			884.617	21.237	1	0	9.393	0.42	0.295	3.986	27.606	0.209	38.945	0.709	109.865	28.657	0	0	22.342	0	34.017
			885.617	20.407	1	0	9.432	0.424	0.296	4.003	27.637	0.21	38.996	0.709	109.828	28.699	0	0	22.243	0	34.183
			886.617	20.546	1	0	9.449	0.424	0.297	4.007	27.66	0.21	39.007	0.709	109.863	28.692	0	0	22.267	0	34.19
			887.617	20.338	1	0	9.463	0.425	0.297	4.015	27.653	0.211	38.961	0.71	109.856	28.694	0	0	22.275	0	34.135
			888.617	20.338	1	0	9.495	0.425	0.298	4.022	27.695	0.212	38.972	0.711	109.905	28.669	0	0	22.357	0	34.109
			889.617	19.854	1	0	9.517	0.425	0.298	4.024	27.744	0.212	38.999	0.711	109.954	28.643	0	0	22.414	0	34.105
			890.617	19.785	1	0	9.559	0.424	0.298	4.034	27.795	0.213	39.022	0.712	110.023	28.608	0	0	22.549	0	34.075
			891.617	20.269	1	0	9.698	0.429	0.304	4.103	27.772	0.217	38.92	0.714	109.986	28.648	0	0	22.607	0	34.042
			892.617	20.269	1	0	9.839	0.434	0.309	4.173	27.75	0.221	38.82	0.715	109.949	28.687	0	0	22.67	0	34.008
			893.617	21.376	1	0	9.984	0.44	0.314	4.248	27.714	0.225	38.693	0.716	109.907	28.731	0	0	22.703	0	33.947
			894.617	20.822	1	0	10.062	0.443	0.317	4.289	27.691	0.228	38.611	0.717	109.921	28.748	0	0	22.729	0	33.882
			895.617	20.822	1	0	10.085	0.444	0.318	4.298	27.708	0.228	38.603	0.718	109.932	28.756	0	0	22.708	0	33.895
			896.617	19.162	1	0	10.162	0.447	0.321	4.337	27.699	0.231	38.532	0.719	109.959	28.778	0	0	22.727	0	33.853
			897.617	18.332	1	0	10.186	0.446	0.321	4.343	27.714	0.231	38.515	0.72	110.083	28.741	0	0	22.844	0	33.761
			898.617	18.332	1	0	10.232	0.446	0.323	4.364	27.704	0.232	38.489	0.72	110.109	28.729	0	0	22.96	0	33.705
			899.617	23.659	1	0	10.251	0.446	0.323	4.371	27.713	0.233	38.479	0.72	110.153	28.718	0	0	22.998	0	33.674
			900.617	26.08	1	0	10.288	0.445	0.325	4.388	27.701	0.234	38.455	0.72	110.203	28.706	0	0	23.097	0	33.618
			901.617	22.483	1	0	10.315	0.446	0.326	4.402	27.691	0.235	38.435	0.72	110.223	28.715	0	0	23.108	0	33.612
			902.617	22.275	1	0	10.329	0.447	0.326	4.404	27.727	0.235	38.462	0.721	110.28	28.722	0	0	23.085	0	33.67
			903.617	22.344	1	0	10.353	0.449	0.326	4.409	27.771	0.235	38.496	0.721	110.354	28.727	0	0	23.081	0	33.732
			904.617	21.445	1	0	10.378	0.45	0.327	4.414	27.814	0.236	38.529	0.722	110.429	28.732	0	0	23.076	0	33.794
			905.617	21.445	1	0	10.374	0.45	0.327	4.413	27.813	0.236	38.519	0.722	110.431	28.734	0	0	23.053	0	33.786
			906.617	30.161	1	0	10.374	0.45	0.327	4.414	27.807	0.236	38.508	0.722	110.441	28.725	0	0	23.061	0	33.755
			907.617	30.3	1	0	10.394	0.45	0.327	4.423	27.798	0.236	38.49	0.722	110.417	28.73	0	0	23.12	0	33.735
			908.617	30.3	1	0	10.405	0.449	0.328	4.429	27.787	0.237	38.472	0.722	110.412	28.734	0	0	23.159	0	33.715
			909.617	25.596	1	0	10.379	0.449	0.328	4.428	27.722	0.237	38.392	0.722	110.316	28.77	0	0	23.127	0	33.657
			910.618	26.564	1	0	10.431	0.457	0.333	4.496	27.506	0.24	38.136	0.721	109.947	28.958	0	0	22.846	0	33.646
			911.618	21.583	1	0	10.489	0.46	0.336	4.538	27.431	0.242	38.052	0.721	109.82	29.022	0	0	22.815	0	33.651
			912.617	21.237	1	0	10.489	0.46	0.336	4.538	27.431	0.242	38.052	0.721	109.82	29.022	0	0	22.815	0	33.651
			913.617	23.866	1	0	10.535	0.46	0.337	4.559	27.424	0.243	38.073	0.72	109.786	29.029	0	0	22.912	0	33.693
			914.618	23.866	1	0	10.624	0.457	0.34	4.593	27.43	0.244	38.155	0.719	109.784	29.001	0	0	23.238	0	33.745
			915.618	22.621	1	0	10.59	0.456	0.339	4.583	27.389	0.244	38.14	0.718	109.75	28.996	0	0	23.238	0	33.707
			916.618	20.822	1	0	10.581	0.458	0.34	4.591	27.336	0.244	38.131	0.717	109.642	29.041	0	0	23.115	0	33.78
			917.618	21.099	1	0	10.556	0.458	0.339	4.583	27.32	0.243	38.126	0.717	109.587	29.063	0	0	23.032	0	33.811
			918.618	21.099	1	0	10.507	0.46	0.339	4.576	27.249	0.242	38.053	0.716	109.474	29.113	0	0	22.865	0	33.796
			919.618	19.716	1	0	10.468	0.461	0.338	4.573	27.177	0.242	37.973	0.716	109.33	29.164	0	0	22.719	0	33.769
			920.618	19.923	1	0	10.453	0.464	0.34	4.592	27.044	0.243	37.826	0.715	109.117	29.248	0	0	22.544	0	33.711
			921.618	21.722	1	0	10.357	0.461	0.337	4.555	26.988	0.241	37.808	0.714	109.014	29.255	0	0	22.48	0	33.677
			922.618	21.168	1	0	10.259	0.458	0.334	4.518	26.934	0.238	37.795	0.713	108.911	29.262	0	0	22.413	0	33.651
			923.618	21.168	1	0	10.028	0.455	0.328	4.437	26.784	0.234	37.647	0.711	108.839	29.269	0	0	22.051	0	33.43
			924.618	26.495	1	0	9.874	0.452	0.328	4.431	26.386	0.233	37.135	0.711	108.784	29.245	0	0	21.837	0	32.626
			925.618	25.596	1	0	9.901	0.451	0.334	4.518	25.934	0.237	36.512	0.71	108.788	29.219	0	0	21.956	0	31.637
			926.618	25.596	1	0	9.87	0.448	0.339	4.582	25.477	0.24	35.917	0.709	108.742	29.195	0	0	22.011	0	30.657
			927.618	21.583	1	0	9.734	0.449	0.337	4.557	25.27	0.239	35.664	0.709	108.647	29.212	0	0	21.662	0	30.286
			928.618	23.589	1	0	9.578	0.448	0.333	4.503	25.15	0.236	35.499	0.708	108.697	29.169	0	0	21.382	0	29.94
			929.618	23.589	1	0	9.391	0.446	0.329	4.44	24.995	0.233	35.274	0.709	108.798	29.112	0	0	21.053	0	29.466
			930.618	24.558	1	0	9.179	0.445	0.324	4.372	24.8	0.229	35.001	0.709	108.846	29.07	0	0	20.642	0	28.936
			931.618	23.659	1	0	8.989	0.443	0.319	4.312	24.613	0.226	34.738	0.709	108.895	29.028	0	0	20.277	0	28.414
			932.618	21.168	1	0	9.308	0.468	0.329	4.441	24.933	0.234	35.07	0.711	108.821	29.103	0	0	19.896	0	29.221
			933.618	21.168	1	0	9.69	0.492	0.342	4.624	25.098	0.244	35.165	0.714	108.728	29.177	0	0	19.68	0	29.608
			934.618	20.961	1	0	9.689	0.491	0.342	4.618	25.115	0.244	35.12	0.715	108.826	29.124	0	0	19.747	0	29.434
			935.618	24.489	1	0	9.714	0.49	0.342	4.619	25.168	0.245	35.111	0.717	108.981	29.072	0	0	19.836	0	29.325
			936.618	24.489	1	0	9.802	0.493	0.346	4.679	25.089	0.249	34.952	0.718	108.981	29.11	0	0	19.898	0	29.132
			937.618	24.489	1	0	9.867	0.496	0.35	4.728	25.019	0.251	34.808	0.719	109.014	29.133	0	0	19.91	0	28.937
			938.618	17.848	1	0	9.922	0.499	0.353	4.767	24.97	0.254	34.694	0.72	109.027	29.156	0	0	19.898	0	28.792
			939.618	24.696	1	0	9.901	0.497	0.351	4.737	25.061	0.252	34.813	0.72	109.22	29.059	0	0	19.915	0	28.82
			940.618	36.595	1	0	9.835	0.491	0.346	4.674	25.194	0.249	34.977	0.72	109.499	28.905	0	0	20.015	0	28.811
			941.618	36.595	1	0	9.779	0.486	0.342	4.616	25.325	0.246	35.141	0.721	109.777	28.752	0	0	20.139	0	28.799
			942.618	15.565	1	0	9.539	0.48	0.334	4.515	25.217	0.241	34.967	0.721	110.056	28.599	0	0	19.881	0	28.209
			943.618	15.565	1	0	9.334	0.477	0.329	4.439	25.077	0.237	34.742	0.722	110.244	28.501	0	0	19.567	0	27.634
			944.618	13.075	1	0	9.434	0.494	0.332	4.493	25.164	0.241	34.765	0.724	110.213	28.585	0	0	19.081	0	27.881
			945.618	13.075	1	0	9.697	0.512	0.344	4.654	25.074	0.25	34.521	0.726	110.183	28.669	0	0	18.944	0	27.65
			946.618	13.075	1	0	9.96	0.528	0.356	4.81	25.014	0.259	34.325	0.729	110.216	28.722	0	0	18.859	0	27.431
			947.618	41.368	1	0	9.906	0.526	0.353	4.766	25.1	0.258	34.375	0.73	110.376	28.669	0	0	18.821	0	27.419
			948.618	50.154	1	0	9.881	0.526	0.351	4.742	25.16	0.256	34.427	0.731	110.485	28.638	0	0	18.786	0	27.456
			949.618	20.131	1	0	9.819	0.521	0.347	4.694	25.23	0.254	34.512	0.731	110.666	28.534	0	0	18.842	0	27.407
			950.618	19.923	1	0	9.759	0.516	0.344	4.647	25.3	0.251	34.598	0.731	110.877	28.43	0	0	18.903	0	27.357
			951.618	29.4	1	0	9.677	0.51	0.339	4.578	25.429	0.248	34.742	0.732	111.133	28.293	0	0	18.98	0	27.345
			952.618	29.4	1	0	9.631	0.506	0.336	4.539	25.5	0.246	34.824	0.732	111.258	28.239	0	0	19.021	0	27.384
			953.618	27.394	1	0	9.559	0.503	0.332	4.49	25.562	0.243	34.891	0.733	111.406	28.186	0	0	19.011	0	27.393
			954.618	16.464	1	0	9.593	0.499	0.332	4.483	25.67	0.243	35.029	0.733	111.525	28.132	0	0	19.212	0	27.528
			955.618	16.464	1	0	9.743	0.507	0.335	4.524	25.887	0.245	35.345	0.732	111.348	28.258	0	0	19.234	0	28.325
			956.618	16.464	1	0	9.783	0.514	0.332	4.49	26.237	0.243	35.818	0.732	111.172	28.383	0	0	19.037	0	29.372
			957.618	9.546	1	0	9.825	0.521	0.33	4.457	26.587	0.242	36.29	0.733	110.996	28.508	0	0	18.852	0	30.392
			958.618	9.546	1	0	10.003	0.529	0.337	4.558	26.521	0.247	36.24	0.732	110.726	28.666	0	0	18.901	0	30.611
			959.618	32.029	1	0	10.125	0.534	0.341	4.608	26.578	0.25	36.296	0.732	110.69	28.708	0	0	18.966	0	30.787
			960.618	49.254	1	0	10.342	0.54	0.347	4.694	26.685	0.254	36.456	0.732	110.525	28.818	0	0	19.162	0	31.254
			961.618	49.254	1	0	10.561	0.546	0.354	4.778	26.801	0.259	36.628	0.732	110.359	28.929	0	0	19.359	0	31.732
			962.618	16.672	1	0	10.785	0.551	0.36	4.863	26.925	0.263	36.809	0.731	110.194	29.039	0	0	19.56	0	32.222
			963.618	17.364	1	0	10.399	0.524	0.347	4.682	26.801	0.253	36.716	0.73	110.333	28.905	0	0	19.862	0	31.765
			964.618	13.559	1	0	9.915	0.496	0.329	4.445	26.741	0.239	36.733	0.728	110.491	28.77	0	0	20	0	31.461
			965.618	13.559	1	0	9.824	0.495	0.326	4.402	26.746	0.237	36.81	0.727	110.453	28.768	0	0	19.841	0	31.573
			966.618	13.42	1	0	9.737	0.495	0.323	4.361	26.754	0.234	36.889	0.725	110.395	28.766	0	0	19.691	0	31.689
			967.618	18.401	1	0	9.586	0.49	0.315	4.259	26.941	0.228	37.172	0.725	110.517	28.672	0	0	19.565	0	31.946
			968.618	16.741	1	0	9.052	0.485	0.304	4.105	26.359	0.22	36.394	0.724	110.64	28.579	0	0	18.651	0	30.555
			969.618	16.741	1	0	8.581	0.481	0.293	3.965	25.838	0.212	35.701	0.724	110.762	28.485	0	0	17.848	0	29.25
			970.618	31.13	1	0	8.56	0.504	0.298	4.021	25.573	0.215	35.357	0.723	110.35	28.737	0	0	16.974	0	29.202
			971.618	31.13	1	0	8.888	0.528	0.318	4.291	25.019	0.229	34.656	0.722	109.937	28.989	0	0	16.841	0	28.506
			972.618	31.476	1	0	9.21	0.551	0.338	4.561	24.515	0.243	34.015	0.721	109.525	29.241	0	0	16.71	0	27.857
			973.618	31.476	1	0	9.458	0.556	0.35	4.725	24.324	0.251	33.827	0.719	109.215	29.411	0	0	17.008	0	27.829
			974.619	26.218	1	0	9.569	0.54	0.356	4.809	24.103	0.255	33.698	0.715	108.93	29.483	0	0	17.712	0	27.699
			975.619	26.08	1	0	9.281	0.52	0.343	4.634	24.149	0.244	33.918	0.712	108.954	29.384	0	0	17.862	0	27.882
			976.619	26.08	1	0	8.99	0.498	0.331	4.467	24.141	0.234	34.11	0.708	108.971	29.269	0	0	18.045	0	27.965
			977.619	13.628	1	0	9.008	0.495	0.333	4.503	23.979	0.235	33.99	0.705	108.855	29.265	0	0	18.183	0	27.733
			978.619	13.628	1	0	9.015	0.493	0.336	4.534	23.814	0.236	33.863	0.703	108.74	29.26	0	0	18.302	0	27.487
			979.619	13.628	1	0	9.098	0.497	0.342	4.615	23.641	0.24	33.695	0.702	108.527	29.36	0	0	18.304	0	27.376
			980.619	13.628	1	0	9.191	0.502	0.348	4.703	23.461	0.244	33.518	0.7	108.313	29.461	0	0	18.326	0	27.245
			981.619	13.628	1	0	9.282	0.506	0.354	4.784	23.317	0.247	33.364	0.699	108.138	29.557	0	0	18.356	0	27.143
			982.619	5.88	1	0	9.334	0.507	0.358	4.831	23.224	0.25	33.277	0.698	108.083	29.567	0	0	18.419	0	27.001
			983.619	5.88	1	0	9.42	0.508	0.362	4.887	23.175	0.252	33.238	0.697	108.035	29.562	0	0	18.547	0	26.923
			984.619	24.973	1	0	9.51	0.509	0.366	4.946	23.126	0.255	33.201	0.697	107.997	29.557	0	0	18.683	0	26.848
			985.619	57.971	1	0	9.472	0.502	0.363	4.911	23.153	0.253	33.266	0.696	108.189	29.428	0	0	18.887	0	26.717
			986.619	57.971	1	0	9.426	0.494	0.36	4.87	23.187	0.251	33.333	0.696	108.402	29.284	0	0	19.092	0	26.562
			987.619	34.727	1	0	9.375	0.486	0.357	4.827	23.218	0.248	33.4	0.695	108.616	29.14	0	0	19.293	0	26.403
			988.619	33.759	1	0	9.321	0.478	0.354	4.777	23.28	0.246	33.499	0.695	108.882	28.989	0	0	19.494	0	26.289
			989.619	20.684	1	0	9.358	0.476	0.353	4.776	23.366	0.246	33.619	0.695	108.965	28.949	0	0	19.664	0	26.432
			990.619	22.344	1	0	9.33	0.47	0.351	4.747	23.394	0.244	33.678	0.695	109.155	28.833	0	0	19.866	0	26.309
			991.619	23.589	1	0	9.298	0.463	0.349	4.716	23.423	0.242	33.739	0.694	109.345	28.717	0	0	20.066	0	26.187
			992.619	22.206	1	0	9.273	0.458	0.347	4.687	23.466	0.241	33.814	0.694	109.517	28.611	0	0	20.264	0	26.108
			993.619	22.206	1	0	9.361	0.458	0.35	4.736	23.445	0.243	33.783	0.694	109.468	28.627	0	0	20.424	0	26.084
			994.619	25.941	1	0	9.45	0.459	0.354	4.786	23.427	0.246	33.759	0.694	109.42	28.643	0	0	20.586	0	26.071
			995.619	27.118	1	0	9.549	0.461	0.358	4.84	23.416	0.249	33.738	0.694	109.359	28.678	0	0	20.73	0	26.103
			996.619	25.803	1	0	9.644	0.462	0.362	4.892	23.412	0.251	33.725	0.694	109.318	28.713	0	0	20.866	0	26.148
			997.619	25.665	1	0	9.767	0.464	0.366	4.952	23.437	0.255	33.735	0.695	109.306	28.743	0	0	21.036	0	26.23
			998.619	25.388	1	0	10.347	0.466	0.374	5.057	24.331	0.26	34.987	0.695	109.294	28.773	0	0	22.182	0	28.5
			999.619	25.734	1	0	10.993	0.469	0.382	5.161	25.344	0.266	36.409	0.696	109.283	28.803	0	0	23.459	0	30.885
			1000.62	25.734	1	0	11.28	0.45	0.381	5.151	25.908	0.266	37.177	0.697	109.582	28.636	0	0	25.072	0	31.682
			1001.62	24.904	1	0	10.932	0.431	0.365	4.938	26.033	0.255	37.325	0.697	109.882	28.469	0	0	25.35	0	31.504
			1002.62	24.904	1	0	10.581	0.412	0.35	4.729	26.126	0.244	37.41	0.698	110.181	28.304	0	0	25.695	0	31.21
			1003.62	23.728	1	0	10.537	0.41	0.345	4.661	26.38	0.242	37.661	0.7	110.381	28.218	0	0	25.676	0	31.426
			1004.62	24.212	1	0	10.529	0.41	0.341	4.607	26.665	0.24	37.925	0.703	110.601	28.135	0	0	25.686	0	31.668
			1005.62	21.652	1	0	10.657	0.414	0.343	4.636	26.866	0.242	38.087	0.705	110.717	28.13	0	0	25.743	0	31.926
			1006.62	21.237	1	0	10.758	0.418	0.344	4.653	27.057	0.244	38.23	0.708	110.833	28.125	0	0	25.733	0	32.156
			1007.62	21.376	1	0	10.807	0.421	0.343	4.638	27.303	0.244	38.427	0.71	111.03	28.091	0	0	25.667	0	32.403
			1008.62	21.514	1	0	10.872	0.424	0.343	4.629	27.548	0.244	38.624	0.713	111.228	28.056	0	0	25.639	0	32.646
			1009.62	21.514	1	0	10.991	0.43	0.344	4.653	27.761	0.247	38.734	0.717	111.348	28.067	0	0	25.578	0	32.864
			1010.62	22.275	1	0	11.076	0.433	0.345	4.658	27.977	0.248	38.838	0.72	111.439	28.051	0	0	25.592	0	33.006
			1011.62	21.86	1	0	11.145	0.436	0.344	4.655	28.197	0.249	38.939	0.724	111.529	28.035	0	0	25.568	0	33.143
			1012.62	23.174	1	0	11.126	0.437	0.342	4.625	28.337	0.249	38.996	0.727	111.615	28.014	0	0	25.484	0	33.193
			1013.62	22.413	1	0	11.115	0.437	0.34	4.598	28.482	0.248	39.057	0.729	111.715	27.993	0	0	25.419	0	33.248
			1014.62	22.413	1	0	11.075	0.436	0.338	4.563	28.586	0.247	39.086	0.731	111.806	27.954	0	0	25.392	0	33.215
			1015.62	23.451	1	0	11.027	0.435	0.335	4.525	28.693	0.246	39.117	0.734	111.94	27.914	0	0	25.346	0	33.186
			1016.62	24.074	1	0	11.006	0.435	0.333	4.493	28.841	0.245	39.221	0.735	112.068	27.87	0	0	25.291	0	33.257
			1017.62	24.835	1	0	10.994	0.436	0.331	4.467	28.981	0.244	39.322	0.737	112.175	27.84	0	0	25.24	0	33.35
			1018.62	24.005	1	0	10.984	0.436	0.329	4.442	29.126	0.243	39.427	0.739	112.281	27.81	0	0	25.195	0	33.447
			1019.62	25.181	1	0	10.97	0.437	0.327	4.423	29.219	0.242	39.479	0.74	112.344	27.782	0	0	25.109	0	33.479
			1020.62	25.181	1	0	10.937	0.438	0.325	4.397	29.313	0.241	39.524	0.742	112.407	27.754	0	0	24.979	0	33.501
			1021.62	25.181	1	0	10.931	0.44	0.325	4.387	29.386	0.241	39.564	0.743	112.428	27.747	0	0	24.846	0	33.56
			1022.62	21.099	1	0	10.932	0.441	0.324	4.375	29.48	0.241	39.647	0.744	112.465	27.724	0	0	24.767	0	33.645
			1023.62	20.822	1	0	10.928	0.442	0.323	4.364	29.554	0.24	39.709	0.744	112.521	27.691	0	0	24.705	0	33.682
			1024.62	26.011	1	0	10.962	0.445	0.323	4.366	29.659	0.241	39.828	0.745	112.583	27.645	0	0	24.648	0	33.785
			1025.62	26.702	1	0	10.972	0.447	0.323	4.359	29.755	0.24	39.936	0.745	112.646	27.599	0	0	24.536	0	33.87
			1026.62	26.702	1	0	10.973	0.449	0.322	4.347	29.854	0.24	40.052	0.745	112.72	27.534	0	0	24.454	0	33.93
			1027.62	21.03	1	0	10.977	0.45	0.32	4.323	30.041	0.239	40.275	0.746	112.841	27.443	0	0	24.403	0	34.086
			1028.62	21.376	1	0	10.958	0.45	0.318	4.294	30.197	0.237	40.48	0.746	112.931	27.357	0	0	24.331	0	34.219
			1029.62	19.854	1	0	11.035	0.455	0.32	4.32	30.266	0.239	40.564	0.746	112.962	27.325	0	0	24.263	0	34.306
			1030.62	19.646	1	0	11.147	0.459	0.323	4.364	30.305	0.241	40.613	0.746	112.992	27.292	0	0	24.272	0	34.347
			1031.62	20.753	1	0	11.204	0.459	0.325	4.388	30.299	0.242	40.633	0.746	113.052	27.241	0	0	24.385	0	34.29
			1032.62	20.753	1	0	11.244	0.46	0.326	4.404	30.3	0.243	40.666	0.745	113.112	27.19	0	0	24.462	0	34.251
			1033.62	20.822	1	0	11.277	0.461	0.327	4.415	30.322	0.243	40.742	0.744	113.173	27.137	0	0	24.483	0	34.267
			1034.62	20.822	1	0	11.32	0.462	0.328	4.427	30.361	0.244	40.819	0.744	113.249	27.076	0	0	24.526	0	34.274
			1035.62	20.061	1	0	11.342	0.462	0.328	4.434	30.372	0.244	40.882	0.743	113.305	27.014	0	0	24.574	0	34.252
			1036.62	20.061	1	0	11.334	0.46	0.328	4.432	30.352	0.244	40.882	0.742	113.354	26.979	0	0	24.613	0	34.188
			1037.62	19.37	1	0	11.32	0.459	0.328	4.428	30.334	0.243	40.888	0.742	113.402	26.944	0	0	24.639	0	34.131
			1038.62	19.577	1	0	11.345	0.46	0.329	4.45	30.262	0.244	40.786	0.742	113.331	26.977	0	0	24.648	0	34.056
			1039.62	21.791	1	0	11.365	0.461	0.331	4.469	30.188	0.245	40.694	0.742	113.259	27.009	0	0	24.643	0	33.995
			1040.62	20.407	1	0	11.333	0.459	0.33	4.456	30.176	0.244	40.714	0.741	113.263	26.995	0	0	24.669	0	33.986
			1041.62	20.407	1	0	11.292	0.457	0.329	4.444	30.135	0.243	40.742	0.74	113.303	26.981	0	0	24.686	0	33.988
			1042.62	18.055	1	0	11.273	0.455	0.329	4.442	30.082	0.243	40.759	0.738	113.342	26.967	0	0	24.752	0	33.973
			1043.62	18.54	1	0	11.308	0.455	0.33	4.459	30.053	0.243	40.793	0.737	113.382	26.953	0	0	24.854	0	33.992
			1044.62	26.633	1	0	11.321	0.455	0.331	4.468	30.025	0.243	40.823	0.735	113.421	26.939	0	0	24.907	0	34.006
			1045.62	29.4	1	0	11.349	0.456	0.332	4.486	29.988	0.244	40.832	0.734	113.44	26.958	0	0	24.898	0	34.057
			1046.62	27.187	1	0	11.313	0.458	0.331	4.478	29.968	0.243	40.805	0.734	113.402	26.988	0	0	24.696	0	34.086
			1047.62	26.564	1	0	11.21	0.459	0.33	4.453	29.87	0.242	40.656	0.735	113.372	27.023	0	0	24.416	0	33.954
			1048.62	26.564	1	0	11.109	0.46	0.328	4.428	29.777	0.241	40.513	0.735	113.342	27.058	0	0	24.142	0	33.83
			1049.62	26.011	1	0	11.078	0.461	0.327	4.415	29.793	0.24	40.541	0.735	113.326	27.079	0	0	24.009	0	33.91
			1050.62	26.287	1	0	11.086	0.462	0.327	4.412	29.837	0.24	40.604	0.735	113.303	27.104	0	0	23.992	0	34.041
			1051.62	24.904	1	0	11.108	0.463	0.328	4.431	29.78	0.241	40.53	0.735	113.177	27.192	0	0	23.976	0	34.097
			1052.62	24.489	1	0	11.129	0.465	0.329	4.45	29.723	0.242	40.455	0.735	113.052	27.281	0	0	23.959	0	34.153
			1053.62	24.558	1	0	11.145	0.466	0.331	4.471	29.643	0.243	40.331	0.735	112.91	27.385	0	0	23.893	0	34.174
			1054.62	23.935	1	0	11.087	0.466	0.33	4.454	29.596	0.242	40.269	0.735	112.801	27.448	0	0	23.804	0	34.191
			1055.62	23.935	1	0	10.997	0.464	0.327	4.425	29.529	0.241	40.171	0.735	112.704	27.524	0	0	23.719	0	34.173
			1056.62	24.696	1	0	11.014	0.458	0.326	4.408	29.638	0.24	40.321	0.735	112.901	27.383	0	0	24.054	0	34.102
			1057.62	26.357	1	0	11.041	0.452	0.325	4.396	29.738	0.239	40.464	0.735	113.098	27.241	0	0	24.42	0	34.019
			1058.62	23.797	1	0	11.135	0.456	0.332	4.488	29.408	0.244	40.056	0.734	112.836	27.413	0	0	24.42	0	33.785
			1059.62	22.759	1	0	11.197	0.46	0.338	4.567	29.099	0.248	39.672	0.733	112.574	27.585	0	0	24.352	0	33.573
			1060.62	22.759	1	0	11.174	0.46	0.34	4.594	28.865	0.249	39.394	0.733	112.372	27.703	0	0	24.305	0	33.388
			1061.62	18.332	1	0	11.047	0.457	0.338	4.562	28.714	0.247	39.229	0.732	112.21	27.798	0	0	24.175	0	33.299
			1062.62	16.81	1	0	10.97	0.457	0.336	4.547	28.604	0.246	39.094	0.732	112.045	27.896	0	0	24.021	0	33.272
			1063.62	16.81	1	0	10.901	0.456	0.336	4.536	28.49	0.246	38.953	0.731	111.88	27.993	0	0	23.886	0	33.234
			1064.62	18.747	1	0	10.829	0.455	0.334	4.517	28.417	0.244	38.852	0.731	111.752	28.07	0	0	23.78	0	33.213
			1065.62	20.407	1	0	10.775	0.454	0.334	4.507	28.324	0.244	38.744	0.731	111.608	28.153	0	0	23.716	0	33.191
			1066.62	23.036	1	0	10.656	0.452	0.331	4.474	28.197	0.242	38.609	0.73	111.471	28.223	0	0	23.571	0	33.1
			1067.62	23.036	1	0	10.559	0.451	0.329	4.447	28.1	0.24	38.532	0.729	111.341	28.265	0	0	23.421	0	33.052
			1068.62	22.69	1	0	10.469	0.45	0.327	4.423	28.003	0.238	38.452	0.728	111.211	28.307	0	0	23.285	0	32.998
			1069.62	16.879	1	0	10.368	0.447	0.324	4.381	27.968	0.236	38.492	0.727	111.144	28.309	0	0	23.211	0	33.04
			1070.62	17.156	1	0	10.276	0.444	0.321	4.344	27.933	0.233	38.526	0.725	111.077	28.311	0	0	23.157	0	33.071
			1071.62	17.709	1	0	10.196	0.441	0.319	4.317	27.858	0.231	38.534	0.723	110.954	28.325	0	0	23.138	0	33.083
			1072.62	18.54	1	0	10.122	0.438	0.317	4.289	27.814	0.229	38.546	0.722	110.849	28.339	0	0	23.123	0	33.102
			1073.62	32.721	1	0	10.081	0.435	0.316	4.275	27.763	0.228	38.568	0.72	110.826	28.297	0	0	23.196	0	33.041
			1074.62	30.991	1	0	10.087	0.433	0.317	4.284	27.7	0.228	38.555	0.718	110.794	28.265	0	0	23.312	0	32.956
			1075.62	30.991	1	0	10.107	0.431	0.318	4.3	27.632	0.228	38.534	0.717	110.761	28.232	0	0	23.461	0	32.86
			1076.62	24.281	1	0	10.097	0.432	0.319	4.31	27.548	0.228	38.474	0.716	110.596	28.29	0	0	23.394	0	32.876
			1077.62	24.835	1	0	10.131	0.431	0.321	4.343	27.43	0.23	38.41	0.714	110.434	28.337	0	0	23.48	0	32.859
			1078.62	24.835	1	0	10.2	0.43	0.324	4.376	27.39	0.231	38.446	0.712	110.332	28.341	0	0	23.743	0	32.904
			1079.62	23.451	1	0	10.275	0.428	0.326	4.412	27.352	0.232	38.491	0.711	110.223	28.346	0	0	24.024	0	32.96
			1080.62	24.558	1	0	10.287	0.426	0.328	4.435	27.217	0.233	38.383	0.709	110.1	28.365	0	0	24.169	0	32.821
			1081.62	21.03	1	0	10.259	0.425	0.33	4.455	27.019	0.233	38.199	0.707	109.919	28.418	0	0	24.123	0	32.645
			1082.62	20.615	1	0	10.206	0.424	0.329	4.449	26.906	0.232	38.138	0.705	109.847	28.409	0	0	24.052	0	32.536
			1083.62	20.615	1	0	10.154	0.423	0.329	4.444	26.793	0.231	38.078	0.704	109.775	28.399	0	0	23.982	0	32.428
			1084.62	17.986	1	0	10.17	0.423	0.33	4.46	26.735	0.232	38.099	0.702	109.731	28.376	0	0	24.04	0	32.417
			1085.62	17.986	1	0	10.233	0.424	0.333	4.499	26.676	0.233	38.057	0.701	109.705	28.377	0	0	24.132	0	32.367
			1086.62	19.716	1	0	10.336	0.426	0.338	4.562	26.597	0.236	38.022	0.7	109.625	28.396	0	0	24.24	0	32.367
			1087.62	20.131	1	0	10.368	0.433	0.342	4.62	26.398	0.239	37.799	0.698	109.239	28.645	0	0	23.969	0	32.496
			1088.62	24.143	1	0	10.346	0.438	0.344	4.654	26.198	0.24	37.544	0.698	108.891	28.881	0	0	23.646	0	32.541
			1089.62	25.319	1	0	10.274	0.434	0.341	4.605	26.257	0.237	37.69	0.697	108.932	28.826	0	0	23.692	0	32.637
			1090.62	25.319	1	0	10.195	0.43	0.337	4.554	26.311	0.235	37.808	0.696	108.978	28.778	0	0	23.725	0	32.701
			1091.62	24.35	1	0	10.101	0.426	0.333	4.496	26.363	0.231	37.925	0.695	109.023	28.73	0	0	23.725	0	32.759
			1092.62	23.52	1	0	10.077	0.425	0.332	4.483	26.369	0.23	37.955	0.695	109.028	28.706	0	0	23.734	0	32.755
			1093.62	22.068	1	0	9.999	0.423	0.329	4.442	26.386	0.228	37.983	0.695	109.088	28.66	0	0	23.663	0	32.705
			1094.62	22.483	1	0	9.922	0.421	0.326	4.402	26.405	0.226	38.013	0.695	109.148	28.615	0	0	23.592	0	32.659
			1095.62	22.483	1	0	9.858	0.418	0.323	4.369	26.407	0.224	38.063	0.694	109.148	28.591	0	0	23.576	0	32.672
			1096.62	23.52	1	0	9.799	0.416	0.321	4.337	26.422	0.222	38.135	0.693	109.148	28.567	0	0	23.572	0	32.715
			1097.62	22.137	1	0	9.801	0.415	0.32	4.327	26.475	0.222	38.232	0.692	109.141	28.557	0	0	23.642	0	32.826
			1098.62	22.137	1	0	9.822	0.414	0.321	4.336	26.466	0.222	38.247	0.692	109.086	28.569	0	0	23.75	0	32.858
			1099.62	25.319	1	0	9.829	0.413	0.321	4.339	26.456	0.222	38.261	0.691	109.031	28.581	0	0	23.825	0	32.887
			1100.62	26.772	1	0	9.845	0.414	0.322	4.348	26.458	0.222	38.274	0.691	108.983	28.547	0	0	23.783	0	32.865
			1101.62	25.111	1	0	9.83	0.415	0.321	4.337	26.493	0.222	38.3	0.692	109.016	28.519	0	0	23.695	0	32.863
			1102.62	25.25	1	0	9.83	0.415	0.321	4.337	26.493	0.222	38.3	0.692	109.016	28.519	0	0	23.695	0	32.863
			1103.62	25.25	1	0	9.708	0.413	0.315	4.262	26.607	0.218	38.442	0.692	109.076	28.485	0	0	23.494	0	32.993
			1104.62	23.105	1	0	9.613	0.413	0.311	4.205	26.698	0.215	38.556	0.692	109.064	28.497	0	0	23.303	0	33.164
			1105.62	22.206	1	0	9.519	0.412	0.307	4.148	26.796	0.213	38.68	0.693	109.052	28.509	0	0	23.116	0	33.347
			1106.62	22.206	1	0	9.451	0.408	0.303	4.097	26.899	0.21	38.826	0.693	109.177	28.427	0	0	23.147	0	33.386
			1107.62	18.609	1	0	9.121	0.406	0.299	4.038	26.315	0.208	37.898	0.694	109.242	28.344	0	0	22.441	0	31.939
			1108.62	18.609	1	0	8.81	0.406	0.295	3.988	25.737	0.205	36.974	0.696	109.244	28.303	0	0	21.682	0	30.514
			1109.62	18.401	1	0	8.516	0.406	0.291	3.936	25.209	0.203	36.119	0.698	109.254	28.262	0	0	20.963	0	29.125
			1110.62	19.577	1	0	8.485	0.407	0.29	3.919	25.231	0.202	36.23	0.696	109.184	28.269	0	0	20.866	0	29.316
			1111.62	19.577	1	0	8.458	0.405	0.288	3.896	25.28	0.2	36.373	0.695	109.174	28.24	0	0	20.872	0	29.48
			1112.62	21.998	1	0	8.449	0.404	0.287	3.883	25.323	0.199	36.506	0.694	109.158	28.212	0	0	20.921	0	29.626
			1113.62	21.099	1	0	8.434	0.406	0.29	3.92	25.065	0.201	36.248	0.691	109.021	28.231	0	0	20.763	0	29.274
			1114.62	18.678	1	0	8.371	0.408	0.291	3.937	24.792	0.201	35.965	0.689	108.855	28.264	0	0	20.521	0	28.898
			1115.62	18.678	1	0	8.36	0.411	0.294	3.973	24.566	0.202	35.751	0.687	108.672	28.318	0	0	20.317	0	28.671
			1116.62	17.986	1	0	8.249	0.408	0.289	3.899	24.662	0.198	35.923	0.687	108.714	28.255	0	0	20.226	0	28.814
			1117.62	16.257	1	0	8.103	0.403	0.282	3.813	24.729	0.193	36.085	0.685	108.743	28.173	0	0	20.097	0	28.896
			1118.62	16.533	1	0	8.114	0.402	0.281	3.798	24.843	0.192	36.294	0.684	108.765	28.135	0	0	20.205	0	29.148
			1119.62	16.533	1	0	8.079	0.4	0.28	3.785	24.805	0.191	36.329	0.683	108.684	28.13	0	0	20.214	0	29.179
			1120.62	16.533	1	0	8.055	0.398	0.28	3.78	24.745	0.19	36.348	0.681	108.598	28.119	0	0	20.246	0	29.176
			1121.62	16.533	1	0	8.047	0.396	0.28	3.778	24.713	0.19	36.389	0.679	108.586	28.081	0	0	20.314	0	29.162
			1122.62	14.527	1	0	8.044	0.394	0.28	3.78	24.676	0.19	36.419	0.678	108.575	28.044	0	0	20.397	0	29.131
			1123.62	14.389	1	0	8.075	0.393	0.282	3.804	24.601	0.19	36.413	0.676	108.51	28.028	0	0	20.523	0	29.085
			1124.62	14.389	1	0	8.107	0.394	0.284	3.835	24.502	0.191	36.352	0.674	108.331	28.065	0	0	20.583	0	29.058
			1125.62	19.854	1	0	8.123	0.395	0.286	3.859	24.416	0.192	36.274	0.673	108.173	28.102	0	0	20.547	0	29.011
			1126.62	20.131	1	0	8.138	0.397	0.287	3.878	24.36	0.193	36.245	0.672	108.041	28.137	0	0	20.487	0	29.04
			1127.62	20.131	1	0	8.152	0.399	0.288	3.897	24.304	0.194	36.215	0.671	107.909	28.172	0	0	20.427	0	29.068
			1128.62	27.809	1	0	8.164	0.401	0.289	3.904	24.313	0.194	36.275	0.67	107.823	28.186	0	0	20.367	0	29.199
			1129.62	27.809	1	0	8.148	0.4	0.288	3.891	24.341	0.193	36.363	0.669	107.823	28.151	0	0	20.349	0	29.275
			1130.62	25.872	1	0	8.149	0.4	0.288	3.897	24.299	0.193	36.357	0.668	107.776	28.163	0	0	20.376	0	29.28
			1131.62	15.15	1	0	8.149	0.399	0.289	3.903	24.257	0.193	36.351	0.667	107.73	28.174	0	0	20.403	0	29.286
			1132.62	17.156	1	0	8.159	0.399	0.29	3.918	24.187	0.193	36.309	0.666	107.635	28.214	0	0	20.451	0	29.285
			1133.62	17.156	1	0	8.184	0.4	0.292	3.944	24.119	0.194	36.241	0.666	107.503	28.269	0	0	20.449	0	29.283
			1134.62	23.105	1	0	8.214	0.401	0.294	3.978	24.01	0.196	36.133	0.664	107.347	28.332	0	0	20.46	0	29.23
			1135.62	22.344	1	0	8.245	0.403	0.297	4.013	23.903	0.197	36.027	0.663	107.192	28.395	0	0	20.476	0	29.178
			1136.62	21.929	1	0	8.311	0.405	0.301	4.072	23.765	0.2	35.884	0.662	107.078	28.432	0	0	20.521	0	29.032
			1137.62	22.483	1	0	8.393	0.407	0.307	4.145	23.603	0.203	35.701	0.661	106.953	28.469	0	0	20.606	0	28.819
			1138.62	22.483	1	0	8.71	0.408	0.314	4.243	23.936	0.207	36.339	0.659	106.818	28.536	0	0	21.342	0	29.948
			1139.62	23.52	1	0	9.057	0.409	0.321	4.342	24.329	0.211	37.069	0.656	106.683	28.604	0	0	22.148	0	31.173
			1140.62	22.206	1	0	9.359	0.41	0.325	4.393	24.855	0.213	37.997	0.654	106.601	28.655	0	0	22.849	0	32.608
			1141.62	22.552	1	0	9.47	0.411	0.33	4.456	24.807	0.216	37.875	0.655	106.535	28.687	0	0	23.031	0	32.499
			1142.62	22.552	1	0	9.543	0.413	0.333	4.496	24.792	0.218	37.806	0.656	106.518	28.703	0	0	23.13	0	32.439
			1143.62	23.105	1	0	9.63	0.415	0.337	4.549	24.743	0.221	37.697	0.656	106.456	28.738	0	0	23.211	0	32.358
			1144.62	19.093	1	0	9.728	0.414	0.337	4.55	24.98	0.221	38.005	0.657	106.509	28.727	0	0	23.524	0	32.767
			1145.62	19.646	1	0	9.828	0.412	0.337	4.55	25.223	0.222	38.323	0.658	106.563	28.715	0	0	23.846	0	33.182
			1146.62	19.646	1	0	9.918	0.409	0.335	4.533	25.513	0.221	38.716	0.659	106.675	28.674	0	0	24.269	0	33.627
			1147.62	20.407	1	0	10.07	0.412	0.343	4.632	25.389	0.226	38.542	0.659	106.469	28.785	0	0	24.427	0	33.594
			1148.62	20.269	1	0	10.186	0.416	0.349	4.723	25.222	0.23	38.311	0.658	106.263	28.895	0	0	24.498	0	33.48
			1149.62	21.998	1	0	10.273	0.419	0.354	4.79	25.108	0.233	38.166	0.658	106.073	28.996	0	0	24.529	0	33.462
			1150.62	22.068	1	0	10.328	0.421	0.357	4.825	25.074	0.235	38.125	0.658	105.987	29.039	0	0	24.56	0	33.487
			1151.62	25.941	1	0	10.378	0.42	0.359	4.855	25.031	0.236	38.088	0.657	105.992	29.01	0	0	24.713	0	33.385
			1152.62	28.017	1	0	10.397	0.419	0.361	4.876	24.966	0.237	38.026	0.657	105.927	29.008	0	0	24.799	0	33.289
			1153.62	30.092	1	0	10.472	0.422	0.365	4.935	24.875	0.239	37.932	0.656	105.735	29.082	0	0	24.794	0	33.3
			1154.62	30.092	1	0	10.547	0.425	0.37	4.993	24.787	0.242	37.84	0.655	105.543	29.157	0	0	24.789	0	33.312
			1155.62	26.495	1	0	10.712	0.428	0.377	5.091	24.721	0.246	37.84	0.653	105.402	29.19	0	0	25	0	33.388
			1156.62	25.872	1	0	10.712	0.428	0.377	5.091	24.721	0.246	37.84	0.653	105.402	29.19	0	0	25	0	33.388
			1157.62	26.426	1	0	10.786	0.429	0.38	5.139	24.664	0.248	37.798	0.653	105.308	29.207	0	0	25.116	0	33.363
			1158.62	28.639	1	0	10.85	0.43	0.383	5.179	24.621	0.25	37.776	0.652	105.239	29.212	0	0	25.247	0	33.342
			1159.62	27.878	1	0	10.93	0.43	0.387	5.23	24.566	0.252	37.742	0.651	105.167	29.217	0	0	25.413	0	33.303
			1160.62	27.878	1	0	11.071	0.433	0.394	5.32	24.483	0.256	37.659	0.65	105.033	29.267	0	0	25.582	0	33.285
			1161.62	30.23	1	0	11.312	0.438	0.405	5.479	24.335	0.263	37.514	0.649	104.766	29.368	0	0	25.821	0	33.275
			1162.62	31.13	1	0	11.444	0.442	0.412	5.566	24.27	0.267	37.457	0.648	104.584	29.428	0	0	25.865	0	33.319
			1163.62	27.463	1	0	11.579	0.447	0.418	5.654	24.209	0.271	37.406	0.647	104.402	29.488	0	0	25.915	0	33.371
			1164.62	28.57	1	0	11.608	0.451	0.421	5.69	24.148	0.272	37.334	0.647	104.243	29.54	0	0	25.722	0	33.379
			1165.62	26.979	1	0	11.743	0.463	0.428	5.779	24.137	0.277	37.308	0.647	104.109	29.619	0	0	25.38	0	33.541
			1166.62	25.111	1	0	11.825	0.473	0.432	5.843	24.111	0.28	37.254	0.647	103.932	29.725	0	0	25	0	33.691
			1167.62	31.476	1	0	11.88	0.483	0.436	5.895	24.076	0.282	37.195	0.647	103.766	29.83	0	0	24.582	0	33.828
			1168.62	31.476	1	0	11.917	0.494	0.439	5.935	24.057	0.284	37.162	0.647	103.67	29.907	0	0	24.147	0	33.955
			1169.62	30.922	1	0	11.95	0.504	0.441	5.965	24.06	0.286	37.105	0.648	103.61	29.984	0	0	23.732	0	34.041
			1170.62	29.746	1	0	11.987	0.51	0.443	5.992	24.066	0.288	37.049	0.65	103.596	30.031	0	0	23.489	0	34.064
			1171.62	29.954	1	0	12.088	0.522	0.45	6.077	23.996	0.292	36.908	0.65	103.445	30.142	0	0	23.139	0	34.082
			1172.62	28.778	1	0	12.109	0.528	0.451	6.097	23.991	0.294	36.844	0.651	103.423	30.183	0	0	22.927	0	34.073
			1173.62	30.853	1	0	12.195	0.533	0.454	6.139	24.022	0.296	36.815	0.653	103.45	30.205	0	0	22.881	0	34.083
			1174.62	32.928	1	0	12.286	0.537	0.459	6.197	23.996	0.3	36.715	0.654	103.421	30.253	0	0	22.88	0	34.023
			1175.62	32.928	1	0	12.386	0.541	0.463	6.26	23.968	0.303	36.609	0.655	103.392	30.301	0	0	22.896	0	33.952
			1176.62	30.784	1	0	12.359	0.538	0.461	6.235	23.996	0.302	36.625	0.655	103.473	30.265	0	0	22.978	0	33.909
			1177.62	33.759	1	0	12.35	0.537	0.46	6.222	24.028	0.302	36.637	0.656	103.559	30.231	0	0	22.982	0	33.87
			1178.62	33.759	1	0	12.329	0.537	0.459	6.202	24.062	0.301	36.648	0.657	103.645	30.196	0	0	22.963	0	33.831
			1179.62	27.533	1	0	12.355	0.538	0.46	6.22	24.048	0.303	36.587	0.657	103.638	30.203	0	0	22.959	0	33.752
			1180.62	35.765	1	0	12.355	0.539	0.461	6.225	24.034	0.303	36.525	0.658	103.638	30.21	0	0	22.906	0	33.674
			1181.62	35.765	1	0	12.425	0.546	0.466	6.292	23.949	0.307	36.331	0.659	103.466	30.326	0	0	22.772	0	33.582
			1182.62	36.111	1	0	12.54	0.552	0.472	6.384	23.849	0.312	36.122	0.66	103.288	30.442	0	0	22.72	0	33.463
			1183.62	36.111	1	0	12.602	0.555	0.476	6.437	23.784	0.315	35.964	0.661	103.232	30.484	0	0	22.724	0	33.29
			1184.62	34.796	1	0	12.627	0.556	0.479	6.471	23.712	0.317	35.824	0.662	103.193	30.514	0	0	22.724	0	33.122
			1185.62	34.796	1	0	12.653	0.557	0.481	6.505	23.64	0.319	35.689	0.662	103.153	30.544	0	0	22.728	0	32.958
			1186.62	34.796	1	0	12.685	0.557	0.485	6.554	23.525	0.321	35.519	0.662	103.072	30.583	0	0	22.784	0	32.748
			1187.62	29.47	1	0	12.712	0.557	0.488	6.599	23.414	0.323	35.352	0.662	102.979	30.623	0	0	22.829	0	32.542
			1188.62	35.073	1	0	12.774	0.559	0.493	6.658	23.33	0.326	35.219	0.662	102.844	30.665	0	0	22.847	0	32.4
			1189.62	36.802	1	0	12.812	0.561	0.496	6.704	23.248	0.329	35.085	0.663	102.712	30.706	0	0	22.821	0	32.255
			1190.62	37.563	1	0	12.803	0.564	0.497	6.718	23.194	0.33	34.991	0.663	102.566	30.753	0	0	22.717	0	32.181
			1191.62	28.086	1	0	12.778	0.565	0.497	6.715	23.168	0.329	34.944	0.663	102.415	30.802	0	0	22.599	0	32.187
			1192.62	28.086	1	0	12.794	0.567	0.498	6.735	23.136	0.33	34.89	0.663	102.262	30.85	0	0	22.555	0	32.181
			1193.62	27.948	1	0	12.793	0.568	0.5	6.761	23.049	0.331	34.798	0.662	102.136	30.899	0	0	22.519	0	32.109
			1194.62	30.369	1	0	12.792	0.569	0.502	6.787	22.962	0.332	34.707	0.662	102.011	30.948	0	0	22.483	0	32.038
			1195.62	29.4	1	0	12.884	0.57	0.507	6.858	22.893	0.335	34.654	0.661	101.886	30.997	0	0	22.61	0	32.03
			1196.62	37.494	1	0	12.946	0.565	0.512	6.916	22.79	0.338	34.556	0.66	101.751	31.013	0	0	22.895	0	31.882
			1197.62	39.846	1	0	13	0.561	0.516	6.968	22.695	0.339	34.47	0.658	101.617	31.029	0	0	23.172	0	31.752
			1198.62	39.846	1	0	13.072	0.558	0.519	7.019	22.643	0.342	34.414	0.658	101.521	31.029	0	0	23.425	0	31.649
			1199.62	36.802	1	0	13.147	0.555	0.523	7.07	22.594	0.344	34.362	0.658	101.426	31.029	0	0	23.682	0	31.554
			1200.62	36.387	1	0	13.221	0.552	0.527	7.126	22.531	0.346	34.329	0.656	101.296	31.029	0	0	23.934	0	31.491
			1201.62	37.494	1	0	13.313	0.55	0.532	7.187	22.482	0.349	34.31	0.655	101.201	31.029	0	0	24.207	0	31.452
			1202.62	37.079	1	0	13.391	0.548	0.536	7.239	22.441	0.35	34.301	0.654	101.106	31.029	0	0	24.457	0	31.431
			1203.62	38.186	1	0	13.492	0.549	0.543	7.332	22.332	0.354	34.189	0.653	100.948	31.075	0	0	24.573	0	31.318
			1204.62	38.186	1	0	13.506	0.551	0.547	7.389	22.188	0.357	34.031	0.652	100.79	31.122	0	0	24.53	0	31.128
			1205.62	35.142	1	0	13.407	0.543	0.539	7.285	22.304	0.351	34.222	0.652	101.09	30.899	0	0	24.708	0	31.07
			1206.62	32.375	1	0	13.387	0.535	0.534	7.22	22.432	0.348	34.422	0.652	101.389	30.676	0	0	25.04	0	31.022
			1207.62	33.966	1	0	13.449	0.538	0.539	7.277	22.372	0.351	34.358	0.651	101.238	30.725	0	0	25.017	0	31.001
			1208.62	37.909	1	0	13.646	0.543	0.55	7.433	22.252	0.358	34.198	0.651	101.075	30.792	0	0	25.119	0	30.855
			1209.62	37.909	1	0	13.848	0.549	0.562	7.589	22.142	0.365	34.053	0.65	100.912	30.859	0	0	25.227	0	30.73
			1210.62	38.739	1	0	13.942	0.553	0.567	7.667	22.088	0.369	33.991	0.65	100.828	30.893	0	0	25.194	0	30.688
			1211.62	44.965	1	0	14.015	0.558	0.571	7.722	22.064	0.371	33.986	0.649	100.698	30.959	0	0	25.112	0	30.8
			1212.62	43.997	1	0	14.036	0.559	0.573	7.744	22.041	0.372	33.984	0.649	100.586	30.994	0	0	25.108	0	30.856
			1213.62	44.204	1	0	14.022	0.559	0.573	7.742	22.021	0.371	33.994	0.648	100.574	30.979	0	0	25.096	0	30.849
			1214.62	44.204	1	0	14.015	0.56	0.573	7.749	21.995	0.371	33.99	0.647	100.459	31.015	0	0	25.04	0	30.903
			1215.62	43.72	1	0	13.928	0.562	0.571	7.722	21.947	0.37	33.927	0.647	100.327	31.063	0	0	24.769	0	30.879
			1216.62	44.55	1	0	13.848	0.565	0.57	7.697	21.902	0.368	33.868	0.647	100.195	31.111	0	0	24.514	0	30.861
			1217.62	42.959	1	0	13.949	0.58	0.575	7.766	21.929	0.372	33.887	0.647	100.111	31.195	0	0	24.034	0	31.064
			1218.62	44.204	1	0	14.165	0.596	0.585	7.901	21.951	0.379	33.893	0.648	100.039	31.279	0	0	23.773	0	31.239
			1219.62	44.204	1	0	14.346	0.61	0.594	8.028	21.931	0.385	33.844	0.648	99.986	31.373	0	0	23.533	0	31.328
			1220.62	20.2	1	0	14.326	0.61	0.593	8.007	21.957	0.384	33.888	0.648	100.07	31.363	0	0	23.505	0	31.389
			1221.62	27.256	1	0	14.316	0.609	0.591	7.993	21.98	0.383	33.926	0.648	100.142	31.353	0	0	23.492	0	31.44
			1222.62	51.952	1	0	14.485	0.62	0.602	8.134	21.893	0.39	33.785	0.648	100.099	31.483	0	0	23.35	0	31.418
			1223.62	51.952	1	0	14.566	0.625	0.605	8.178	21.914	0.393	33.774	0.649	100.15	31.509	0	0	23.306	0	31.448
			1224.62	42.267	1	0	14.617	0.627	0.607	8.206	21.921	0.395	33.742	0.65	100.171	31.545	0	0	23.294	0	31.453
			1225.62	39.569	1	0	14.657	0.63	0.609	8.23	21.928	0.396	33.706	0.651	100.193	31.581	0	0	23.265	0	31.451
			1226.62	37.909	1	0	14.657	0.63	0.609	8.23	21.928	0.396	33.706	0.651	100.193	31.581	0	0	23.265	0	31.451
			1227.62	40.884	1	0	14.498	0.631	0.603	8.152	21.9	0.393	33.623	0.651	100.2	31.624	0	0	22.977	0	31.378
			1228.62	40.884	1	0	14.41	0.646	0.601	8.12	21.904	0.393	33.501	0.654	100.238	31.752	0	0	22.295	0	31.382
			1229.62	32.583	1	0	14.649	0.661	0.612	8.274	21.899	0.402	33.379	0.656	100.269	31.835	0	0	22.171	0	31.312
			1230.62	32.583	1	0	14.621	0.657	0.611	8.255	21.895	0.401	33.349	0.657	100.322	31.869	0	0	22.247	0	31.31
			1231.62	48.147	1	0	14.541	0.653	0.608	8.21	21.885	0.399	33.315	0.657	100.339	31.903	0	0	22.255	0	31.302
			1232.62	57.694	1	0	14.478	0.65	0.605	8.174	21.871	0.398	33.277	0.657	100.356	31.936	0	0	22.288	0	31.287
			1233.62	57.694	1	0	14.505	0.65	0.606	8.183	21.889	0.399	33.252	0.658	100.322	31.989	0	0	22.329	0	31.327
			1234.62	35.004	1	0	14.526	0.65	0.606	8.188	21.908	0.399	33.229	0.659	100.289	32.042	0	0	22.362	0	31.373
			1235.62	32.998	1	0	14.643	0.659	0.617	8.344	21.7	0.407	32.903	0.66	99.857	32.332	0	0	22.215	0	31.261
			1236.62	43.997	1	0	14.699	0.669	0.627	8.476	21.473	0.414	32.552	0.66	99.425	32.622	0	0	21.98	0	31.092
			1237.62	43.997	1	0	14.745	0.668	0.63	8.511	21.449	0.416	32.494	0.66	99.442	32.642	0	0	22.085	0	31.015
			1238.62	44.619	1	0	14.708	0.668	0.628	8.491	21.446	0.415	32.453	0.661	99.407	32.707	0	0	22.008	0	31.045
			1239.62	42.337	1	0	14.634	0.669	0.625	8.446	21.454	0.413	32.433	0.661	99.372	32.772	0	0	21.877	0	31.113
			1240.62	42.337	1	0	14.694	0.673	0.629	8.497	21.424	0.417	32.335	0.663	99.321	32.858	0	0	21.847	0	31.071
			1241.62	32.998	1	0	14.808	0.68	0.637	8.602	21.347	0.423	32.137	0.664	99.269	32.977	0	0	21.779	0	30.894
			1242.62	32.998	1	0	14.834	0.684	0.639	8.632	21.324	0.425	32.05	0.665	99.334	33.023	0	0	21.678	0	30.803
			1243.62	50.292	1	0	14.958	0.694	0.644	8.709	21.338	0.43	31.999	0.667	99.33	33.076	0	0	21.551	0	30.795
			1244.62	67.794	1	0	15.097	0.707	0.652	8.807	21.33	0.436	31.897	0.669	99.386	33.146	0	0	21.363	0	30.713
			1245.62	40.884	1	0	15.402	0.719	0.666	8.996	21.335	0.446	31.817	0.671	99.442	33.215	0	0	21.412	0	30.671
			1246.62	37.563	1	0	15.559	0.722	0.672	9.087	21.344	0.452	31.773	0.672	99.567	33.243	0	0	21.543	0	30.63
			1247.62	37.563	1	0	15.555	0.714	0.671	9.066	21.367	0.452	31.749	0.673	99.681	33.232	0	0	21.785	0	30.567
			1248.62	45.449	1	0	15.44	0.706	0.665	8.986	21.378	0.448	31.703	0.674	99.795	33.22	0	0	21.874	0	30.459
			1249.62	45.034	1	0	15.341	0.698	0.658	8.893	21.443	0.445	31.7	0.676	99.932	33.19	0	0	21.974	0	30.405
			1250.62	44.204	1	0	15.452	0.704	0.664	8.966	21.435	0.45	31.592	0.678	99.936	33.259	0	0	21.953	0	30.308
			1251.62	47.456	1	0	15.611	0.711	0.673	9.095	21.368	0.458	31.417	0.68	99.869	33.371	0	0	21.963	0	30.146
			1252.62	48.908	1	0	15.695	0.713	0.677	9.153	21.35	0.462	31.304	0.682	99.897	33.408	0	0	22.022	0	29.983
			1253.62	48.908	1	0	15.769	0.715	0.681	9.205	21.335	0.466	31.2	0.684	99.86	33.445	0	0	22.068	0	29.837
			1254.62	44.827	1	0	15.817	0.714	0.683	9.225	21.353	0.469	31.111	0.686	99.846	33.457	0	0	22.145	0	29.677
			1255.62	50.223	1	0	15.879	0.716	0.685	9.252	21.379	0.472	31.043	0.689	99.925	33.459	0	0	22.177	0	29.543
			1256.62	50.223	1	0	15.96	0.72	0.69	9.318	21.347	0.475	30.966	0.689	99.941	33.505	0	0	22.163	0	29.463
			1257.62	45.38	1	0	16.182	0.724	0.699	9.442	21.368	0.482	30.98	0.69	99.957	33.552	0	0	22.343	0	29.566
			1258.62	56.449	1	0	16.415	0.728	0.708	9.572	21.392	0.489	31	0.69	99.973	33.598	0	0	22.538	0	29.681
			1259.62	56.449	1	0	16.482	0.72	0.711	9.612	21.37	0.491	30.977	0.69	99.939	33.617	0	0	22.885	0	29.669
			1260.62	62.605	1	0	16.343	0.712	0.706	9.542	21.324	0.487	30.921	0.69	99.904	33.635	0	0	22.949	0	29.588
			1261.62	46.971	1	0	16.277	0.721	0.707	9.552	21.239	0.488	30.769	0.69	99.848	33.703	0	0	22.564	0	29.388
			1262.62	44.896	1	0	16.252	0.731	0.709	9.583	21.161	0.49	30.63	0.691	99.792	33.77	0	0	22.244	0	29.208
			1263.62	44.896	1	0	16.371	0.75	0.714	9.649	21.216	0.495	30.596	0.693	99.843	33.826	0	0	21.823	0	29.218
			1264.62	42.959	1	0	16.413	0.765	0.715	9.665	21.269	0.497	30.586	0.695	99.927	33.856	0	0	21.455	0	29.235
			1265.62	46.695	1	0	16.446	0.768	0.717	9.694	21.254	0.499	30.547	0.696	99.934	33.876	0	0	21.406	0	29.186
			1266.62	53.336	1	0	16.599	0.785	0.723	9.768	21.327	0.505	30.555	0.698	100.001	33.922	0	0	21.152	0	29.262
			1267.62	53.336	1	0	16.71	0.808	0.725	9.792	21.462	0.509	30.57	0.702	100.157	33.986	0	0	20.692	0	29.374
			1268.62	52.229	1	0	16.713	0.819	0.723	9.772	21.532	0.51	30.546	0.705	100.25	34.028	0	0	20.402	0	29.381
			1269.62	47.802	1	0	16.55	0.831	0.717	9.693	21.518	0.507	30.419	0.707	100.342	34.069	0	0	19.919	0	29.169
			1270.62	46.556	1	0	16.594	0.837	0.72	9.724	21.517	0.51	30.372	0.708	100.356	34.097	0	0	19.816	0	29.108
			1271.62	52.782	1	0	16.424	0.846	0.713	9.634	21.513	0.507	30.271	0.711	100.469	34.119	0	0	19.407	0	28.915
			1272.62	52.782	1	0	16.328	0.879	0.706	9.541	21.652	0.505	30.249	0.716	100.7	34.167	0	0	18.577	0	28.897
			1273.62	53.612	1	0	16.425	0.907	0.707	9.561	21.782	0.509	30.276	0.719	100.855	34.202	0	0	18.115	0	28.965
			1274.62	56.656	1	0	16.37	0.904	0.704	9.512	21.816	0.507	30.295	0.72	100.91	34.186	0	0	18.108	0	28.984
			1275.62	56.656	1	0	16.408	0.924	0.701	9.472	21.99	0.507	30.389	0.724	101.078	34.195	0	0	17.755	0	29.163
			1276.62	42.475	1	0	16.394	0.944	0.695	9.392	22.188	0.505	30.509	0.727	101.246	34.205	0	0	17.363	0	29.395
			1277.62	42.475	1	0	16.322	0.955	0.693	9.359	22.183	0.505	30.408	0.73	101.243	34.294	0	0	17.095	0	29.31
			1278.62	48.009	1	0	16.27	0.965	0.691	9.34	22.174	0.506	30.302	0.732	101.241	34.382	0	0	16.855	0	29.212
			1279.62	48.009	1	0	16.308	0.976	0.693	9.364	22.183	0.509	30.214	0.734	101.238	34.471	0	0	16.711	0	29.151
			1280.62	55.48	1	0	16.146	0.962	0.683	9.226	22.272	0.502	30.279	0.736	101.195	34.514	0	0	16.79	0	29.393
			1281.62	55.48	1	0	16.123	0.958	0.681	9.203	22.291	0.501	30.296	0.736	101.135	34.538	0	0	16.834	0	29.477
			1282.62	45.795	1	0	16.123	0.958	0.681	9.203	22.291	0.501	30.296	0.736	101.135	34.538	0	0	16.834	0	29.477
			1283.62	45.795	1	0	16.099	0.954	0.679	9.179	22.31	0.5	30.313	0.736	101.075	34.562	0	0	16.878	0	29.561
			1284.62	36.387	1	0	16.008	0.95	0.674	9.104	22.361	0.496	30.367	0.736	101.083	34.586	0	0	16.851	0	29.724
			1285.62	36.387	1	0	16.11	0.967	0.684	9.244	22.187	0.503	30.186	0.735	100.958	34.745	0	0	16.653	0	29.569
			1286.62	36.387	1	0	16.124	0.974	0.685	9.256	22.185	0.504	30.127	0.736	100.927	34.778	0	0	16.56	0	29.487
			1287.62	48.424	1	0	16.124	0.974	0.685	9.256	22.185	0.504	30.127	0.736	100.927	34.778	0	0	16.56	0	29.487
			1288.62	48.424	1	0	16.137	0.98	0.686	9.268	22.183	0.506	30.069	0.738	100.896	34.812	0	0	16.467	0	29.404
			1289.62	50.361	1	0	16.167	0.994	0.686	9.274	22.231	0.508	30.04	0.74	100.96	34.841	0	0	16.257	0	29.36
			1290.62	50.361	1	0	16.178	1.001	0.686	9.273	22.258	0.509	30.034	0.741	100.987	34.857	0	0	16.169	0	29.362
			1291.62	41.921	1	0	16.295	1.002	0.69	9.318	22.312	0.512	30.028	0.743	101.075	34.845	0	0	16.259	0	29.323
			1292.62	41.921	1	0	16.486	1.004	0.697	9.425	22.319	0.52	29.955	0.745	101.164	34.833	0	0	16.423	0	29.142
			1293.62	48.632	1	0	16.526	0.991	0.701	9.468	22.255	0.522	29.888	0.745	101.167	34.809	0	0	16.676	0	28.983
			1294.62	28.985	1	0	16.553	0.978	0.703	9.497	22.205	0.523	29.839	0.744	101.169	34.785	0	0	16.922	0	28.863
			1295.62	39.431	1	0	16.587	0.971	0.705	9.522	22.182	0.524	29.823	0.744	101.208	34.743	0	0	17.089	0	28.772
			1296.62	49.738	1	0	16.527	0.958	0.702	9.486	22.168	0.523	29.779	0.744	101.234	34.715	0	0	17.255	0	28.655
			1297.62	49.738	1	0	16.418	0.943	0.698	9.434	22.122	0.52	29.722	0.744	101.207	34.692	0	0	17.405	0	28.521
			1298.62	40.607	1	0	16.404	0.934	0.698	9.427	22.106	0.519	29.703	0.744	101.217	34.651	0	0	17.554	0	28.427
			1299.62	57.971	1	0	16.615	0.932	0.706	9.537	22.128	0.526	29.702	0.745	101.253	34.639	0	0	17.837	0	28.412
			1300.62	57.971	1	0	16.74	0.931	0.712	9.621	22.099	0.531	29.609	0.746	101.338	34.624	0	0	17.986	0	28.182
			1301.62	54.65	1	0	16.96	0.922	0.72	9.727	22.132	0.538	29.62	0.747	101.368	34.594	0	0	18.388	0	28.172
			1302.62	54.65	1	0	17.15	0.891	0.727	9.828	22.1	0.543	29.616	0.746	101.303	34.55	0	0	19.24	0	28.148
			1303.62	54.65	1	0	17.148	0.862	0.727	9.821	22.063	0.542	29.591	0.746	101.301	34.498	0	0	19.888	0	28.056
			1304.62	56.449	1	0	17.166	0.858	0.725	9.803	22.118	0.542	29.621	0.747	101.394	34.462	0	0	20.018	0	28.068
			1305.62	56.449	1	0	17.096	0.829	0.723	9.767	22.057	0.539	29.568	0.746	101.389	34.411	0	0	20.615	0	27.91
			1306.62	49.393	1	0	17.084	0.806	0.724	9.779	21.967	0.539	29.474	0.745	101.368	34.399	0	0	21.203	0	27.716
			1307.62	59.008	1	0	17.282	0.801	0.729	9.845	22.064	0.543	29.585	0.746	101.424	34.353	0	0	21.573	0	27.888
			1308.62	54.581	1	0	17.487	0.796	0.733	9.91	22.168	0.547	29.705	0.746	101.48	34.306	0	0	21.956	0	28.08
			1309.62	52.506	1	0	17.503	0.788	0.732	9.896	22.202	0.546	29.769	0.746	101.573	34.232	0	0	22.211	0	28.105
			1310.62	52.506	1	0	17.666	0.796	0.74	9.995	22.204	0.552	29.761	0.746	101.682	34.241	0	0	22.186	0	28.093
			1311.62	49.808	1	0	17.677	0.804	0.742	10.028	22.162	0.554	29.694	0.746	101.791	34.251	0	0	21.973	0	27.951
			1312.62	44.689	1	0	17.702	0.812	0.741	10.017	22.235	0.555	29.694	0.749	102.002	34.234	0	0	21.802	0	27.914
			1313.62	44.689	1	0	17.71	0.819	0.74	9.997	22.305	0.556	29.692	0.751	102.213	34.218	0	0	21.613	0	27.871
			1314.62	53.336	1	0	17.823	0.827	0.743	10.034	22.377	0.559	29.701	0.753	102.424	34.202	0	0	21.552	0	27.853
			1315.62	62.121	1	0	17.786	0.826	0.738	9.972	22.468	0.558	29.732	0.756	102.659	34.176	0	0	21.536	0	27.878
			1316.62	53.197	1	0	17.796	0.825	0.735	9.934	22.565	0.557	29.768	0.758	102.893	34.151	0	0	21.576	0	27.916
			1317.62	50.569	1	0	17.852	0.823	0.734	9.92	22.664	0.558	29.804	0.76	103.086	34.132	0	0	21.697	0	27.965
			1318.62	47.386	1	0	17.909	0.821	0.733	9.907	22.763	0.559	29.84	0.763	103.278	34.114	0	0	21.819	0	28.015
			1319.62	47.386	1	0	17.936	0.817	0.731	9.882	22.844	0.56	29.847	0.765	103.404	34.116	0	0	21.96	0	28.041
			1320.62	44.689	1	0	17.956	0.814	0.729	9.852	22.935	0.56	29.858	0.768	103.538	34.121	0	0	22.047	0	28.075
			1321.62	52.298	1	0	17.976	0.812	0.727	9.822	23.027	0.56	29.868	0.771	103.673	34.125	0	0	22.134	0	28.109
			1322.62	52.298	1	0	18.025	0.814	0.728	9.837	23.06	0.562	29.862	0.772	103.747	34.158	0	0	22.141	0	28.149
			1323.62	52.298	1	0	17.843	0.816	0.72	9.736	23.067	0.557	29.822	0.773	103.822	34.19	0	0	21.864	0	28.113
			1324.62	46.418	1	0	17.771	0.826	0.716	9.677	23.133	0.555	29.83	0.775	103.924	34.22	0	0	21.514	0	28.167
			1325.62	44.689	1	0	17.72	0.836	0.713	9.632	23.195	0.554	29.834	0.777	104.026	34.251	0	0	21.197	0	28.213
			1326.62	44.689	1	0	17.671	0.846	0.709	9.587	23.26	0.553	29.841	0.779	104.128	34.281	0	0	20.89	0	28.262
			1327.62	47.871	1	0	17.626	0.856	0.707	9.558	23.29	0.552	29.843	0.78	104.207	34.316	0	0	20.585	0	28.31
			1328.62	46.556	1	0	17.341	0.867	0.701	9.479	23.125	0.548	29.603	0.781	104.286	34.35	0	0	20.01	0	27.823
			1329.62	46.556	1	0	17.072	0.877	0.696	9.399	22.978	0.544	29.385	0.782	104.365	34.385	0	0	19.467	0	27.375
			1330.62	48.147	1	0	16.74	0.882	0.686	9.265	22.866	0.536	29.226	0.782	104.418	34.392	0	0	18.988	0	27.019
			1331.62	51.883	1	0	16.707	0.922	0.678	9.162	23.146	0.533	29.454	0.786	104.587	34.418	0	0	18.121	0	27.497
			1332.62	52.506	1	0	16.646	0.928	0.675	9.121	23.176	0.53	29.487	0.786	104.615	34.445	0	0	17.934	0	27.607
			1333.62	52.506	1	0	17.07	1.014	0.68	9.187	23.722	0.539	29.895	0.793	104.936	34.506	0	0	16.837	0	28.428
			1334.62	50.776	1	0	17.396	1.06	0.687	9.279	23.998	0.548	30.082	0.798	105.096	34.557	0	0	16.406	0	28.812
			1335.62	51.675	1	0	17.387	1.072	0.687	9.28	23.997	0.548	30.062	0.798	105.126	34.596	0	0	16.221	0	28.807
			1336.62	51.675	1	0	17.429	1.083	0.688	9.292	24.037	0.551	29.998	0.801	105.249	34.649	0	0	16.094	0	28.729
			1337.62	51.675	1	0	17.44	1.089	0.686	9.264	24.131	0.552	29.991	0.805	105.388	34.661	0	0	16.01	0	28.719
			1338.62	43.028	1	0	17.45	1.096	0.684	9.237	24.225	0.552	29.984	0.808	105.546	34.673	0	0	15.927	0	28.707
			1339.62	45.311	1	0	17.396	1.096	0.68	9.19	24.274	0.551	29.975	0.81	105.63	34.699	0	0	15.871	0	28.732
			1340.62	45.311	1	0	17.396	1.1	0.679	9.181	24.303	0.552	29.915	0.812	105.675	34.754	0	0	15.808	0	28.682
			1341.62	45.311	1	0	17.357	1.105	0.677	9.153	24.329	0.552	29.855	0.815	105.699	34.809	0	0	15.71	0	28.633
			1342.62	45.311	1	0	17.319	1.109	0.675	9.125	24.355	0.552	29.795	0.817	105.723	34.865	0	0	15.614	0	28.585
			1343.62	32.029	1	0	17.293	1.115	0.675	9.119	24.34	0.552	29.758	0.818	105.769	34.877	0	0	15.507	0	28.506
			1344.62	32.029	1	0	17.369	1.121	0.679	9.182	24.286	0.556	29.678	0.818	105.815	34.889	0	0	15.493	0	28.331
			1345.62	32.029	1	0	17.446	1.127	0.684	9.245	24.234	0.56	29.599	0.819	105.86	34.901	0	0	15.478	0	28.157
			1346.62	45.795	1	0	17.463	1.125	0.684	9.24	24.271	0.561	29.577	0.821	105.901	34.879	0	0	15.518	0	28.075
			1347.62	45.795	1	0	17.287	1.123	0.673	9.09	24.419	0.554	29.627	0.824	106.026	34.829	0	0	15.394	0	28.107
			1348.62	61.983	1	0	17.287	1.123	0.673	9.09	24.419	0.554	29.627	0.824	106.026	34.829	0	0	15.394	0	28.107
			1349.62	61.983	1	0	17.274	1.128	0.672	9.076	24.444	0.554	29.612	0.825	106.064	34.829	0	0	15.307	0	28.057
			1350.62	46.556	1	0	17.284	1.138	0.672	9.079	24.46	0.556	29.551	0.828	106.131	34.826	0	0	15.191	0	27.889
			1351.62	48.078	1	0	17.269	1.139	0.671	9.074	24.454	0.556	29.512	0.829	106.167	34.819	0	0	15.161	0	27.783
			1352.62	48.078	1	0	17.254	1.14	0.671	9.069	24.448	0.557	29.472	0.83	106.203	34.812	0	0	15.13	0	27.678
			1353.62	45.034	1	0	17.319	1.142	0.674	9.115	24.418	0.56	29.412	0.83	106.239	34.805	0	0	15.169	0	27.523
			1354.62	45.034	1	0	17.346	1.139	0.677	9.146	24.369	0.562	29.336	0.831	106.222	34.824	0	0	15.232	0	27.39
			1355.62	40.4	1	0	17.385	1.137	0.677	9.153	24.401	0.564	29.316	0.832	106.282	34.797	0	0	15.293	0	27.303
			1356.62	40.4	1	0	17.484	1.135	0.681	9.203	24.406	0.568	29.262	0.834	106.342	34.771	0	0	15.406	0	27.137
			1357.62	46.971	1	0	17.505	1.124	0.68	9.191	24.455	0.568	29.268	0.836	106.433	34.716	0	0	15.573	0	27.082
			1358.62	56.241	1	0	17.76	1.113	0.685	9.259	24.616	0.573	29.42	0.837	106.524	34.661	0	0	15.953	0	27.368
			1359.62	56.241	1	0	18.028	1.102	0.69	9.328	24.791	0.578	29.591	0.838	106.616	34.606	0	0	16.352	0	27.691
			1360.62	47.317	1	0	18.314	1.093	0.696	9.409	24.956	0.584	29.762	0.839	106.642	34.584	0	0	16.749	0	28.064
			1361.62	40.676	1	0	18.332	1.047	0.697	9.417	24.901	0.583	29.758	0.837	106.548	34.543	0	0	17.502	0	28.105
			1362.62	40.676	1	0	18.313	1.037	0.696	9.401	24.905	0.582	29.781	0.836	106.532	34.51	0	0	17.653	0	28.125
			1363.62	50.361	1	0	17.977	0.953	0.689	9.309	24.562	0.573	29.523	0.832	106.342	34.447	0	0	18.872	0	27.637
			1364.62	50.361	1	0	17.578	0.905	0.68	9.191	24.246	0.564	29.24	0.829	106.239	34.399	0	0	19.42	0	27.015
			1365.62	52.575	1	0	17.582	0.902	0.68	9.195	24.236	0.564	29.264	0.828	106.201	34.394	0	0	19.488	0	27.068
			1366.62	50.914	1	0	17.559	0.895	0.681	9.202	24.173	0.562	29.275	0.826	106.112	34.371	0	0	19.628	0	27.069
			1367.62	50.914	1	0	17.44	0.887	0.678	9.16	24.104	0.558	29.278	0.823	106.024	34.348	0	0	19.661	0	27.049
			1368.62	50.084	1	0	17.393	0.885	0.678	9.163	24.029	0.556	29.282	0.821	105.927	34.334	0	0	19.65	0	27.039
			1369.62	50.084	1	0	17.422	0.889	0.68	9.184	24.019	0.557	29.318	0.819	105.901	34.306	0	0	19.6	0	27.066
			1370.62	46.487	1	0	17.479	0.893	0.682	9.22	24.012	0.558	29.358	0.818	105.866	34.278	0	0	19.58	0	27.098
			1371.62	52.921	1	0	17.602	0.896	0.687	9.284	24.02	0.561	29.413	0.817	105.831	34.251	0	0	19.635	0	27.168
			1372.62	43.443	1	0	17.561	0.895	0.685	9.261	24.02	0.559	29.444	0.816	105.89	34.188	0	0	19.63	0	27.134
			1373.62	42.544	1	0	17.475	0.888	0.681	9.204	24.039	0.556	29.467	0.816	105.943	34.148	0	0	19.688	0	27.129
			1374.62	42.544	1	0	17.277	0.881	0.673	9.088	24.056	0.549	29.483	0.816	105.996	34.109	0	0	19.619	0	27.112
			1375.62	44.481	1	0	17.213	0.881	0.669	9.047	24.077	0.546	29.509	0.816	105.945	34.137	0	0	19.531	0	27.217
			1376.62	46.971	1	0	17.223	0.888	0.671	9.062	24.064	0.546	29.53	0.815	105.887	34.179	0	0	19.395	0	27.324
			1377.62	45.657	1	0	17.347	0.895	0.676	9.135	24.057	0.55	29.554	0.814	105.829	34.22	0	0	19.39	0	27.438
			1378.62	45.657	1	0	17.358	0.887	0.676	9.129	24.072	0.549	29.629	0.812	105.845	34.186	0	0	19.566	0	27.559
			1379.62	43.789	1	0	17.323	0.874	0.673	9.094	24.092	0.546	29.7	0.811	105.906	34.123	0	0	19.83	0	27.635
			1380.62	47.663	1	0	17.302	0.861	0.672	9.079	24.076	0.543	29.764	0.809	105.927	34.065	0	0	20.098	0	27.7
			1381.62	47.663	1	0	17.225	0.848	0.668	9.032	24.07	0.539	29.836	0.807	105.948	34.007	0	0	20.308	0	27.781
			1382.62	41.437	1	0	17.192	0.838	0.664	8.973	24.162	0.536	29.959	0.807	105.999	33.93	0	0	20.514	0	27.935
			1383.62	48.493	1	0	17.159	0.828	0.66	8.914	24.253	0.532	30.081	0.806	106.05	33.854	0	0	20.724	0	28.086
			1384.62	48.493	1	0	17.13	0.818	0.655	8.857	24.345	0.528	30.205	0.806	106.101	33.777	0	0	20.945	0	28.238
			1385.62	50.638	1	0	17.16	0.812	0.656	8.863	24.358	0.528	30.271	0.805	106.119	33.731	0	0	21.144	0	28.309
			1386.62	50.638	1	0	17.202	0.804	0.659	8.912	24.267	0.529	30.255	0.802	106.064	33.728	0	0	21.39	0	28.28
			1387.62	36.733	1	0	17.096	0.792	0.654	8.841	24.283	0.524	30.316	0.801	106.078	33.67	0	0	21.592	0	28.328
			1388.62	37.909	1	0	17.058	0.788	0.652	8.807	24.313	0.521	30.385	0.8	106.054	33.64	0	0	21.649	0	28.428
			1389.62	37.909	1	0	17.03	0.784	0.65	8.779	24.343	0.519	30.452	0.799	106.031	33.61	0	0	21.719	0	28.523
			1390.62	49.669	1	0	17.03	0.786	0.651	8.794	24.305	0.519	30.456	0.798	105.956	33.639	0	0	21.668	0	28.579
			1391.62	49.669	1	0	17.015	0.787	0.654	8.841	24.156	0.519	30.425	0.794	105.878	33.67	0	0	21.618	0	28.565
			1392.62	52.229	1	0	16.935	0.788	0.653	8.829	24.078	0.517	30.425	0.791	105.836	33.684	0	0	21.499	0	28.588
			1393.62	39.846	1	0	16.973	0.797	0.656	8.859	24.071	0.518	30.445	0.791	105.822	33.705	0	0	21.303	0	28.655
			1394.62	44.689	1	0	17.01	0.806	0.658	8.889	24.062	0.52	30.464	0.79	105.808	33.726	0	0	21.11	0	28.717
			1395.62	48.078	1	0	17.071	0.815	0.661	8.933	24.049	0.522	30.474	0.789	105.794	33.747	0	0	20.951	0	28.764
			1396.62	45.034	1	0	17.05	0.815	0.66	8.921	24.053	0.521	30.492	0.789	105.819	33.73	0	0	20.925	0	28.773
			1397.62	41.576	1	0	17.068	0.822	0.661	8.932	24.063	0.522	30.496	0.789	105.858	33.745	0	0	20.761	0	28.796
			1398.62	41.576	1	0	17.166	0.829	0.665	8.984	24.077	0.525	30.504	0.789	105.896	33.759	0	0	20.697	0	28.827
			1399.62	41.091	1	0	17.205	0.831	0.666	9	24.092	0.526	30.509	0.79	105.944	33.764	0	0	20.71	0	28.842
			1400.62	50.984	1	0	17.236	0.83	0.666	8.995	24.148	0.526	30.533	0.791	106.038	33.754	0	0	20.758	0	28.878
			1401.62	54.235	1	0	17.238	0.83	0.664	8.976	24.2	0.526	30.554	0.792	106.141	33.745	0	0	20.771	0	28.908
			1402.62	41.645	1	0	17.258	0.829	0.664	8.967	24.254	0.526	30.574	0.793	106.244	33.735	0	0	20.806	0	28.932
			1403.62	38.048	1	0	17.437	0.83	0.668	9.032	24.329	0.531	30.642	0.794	106.294	33.721	0	0	20.997	0	29.05
			1404.62	38.048	1	0	17.596	0.831	0.673	9.09	24.398	0.535	30.703	0.795	106.335	33.706	0	0	21.164	0	29.153
			1405.63	52.021	1	0	17.776	0.831	0.675	9.124	24.554	0.538	30.827	0.797	106.534	33.62	0	0	21.382	0	29.264
			1406.62	44.965	1	0	17.776	0.831	0.675	9.124	24.554	0.538	30.827	0.797	106.534	33.62	0	0	21.382	0	29.264
			1407.62	44.965	1	0	17.817	0.83	0.674	9.113	24.64	0.538	30.887	0.798	106.692	33.548	0	0	21.457	0	29.268
			1408.62	50.43	1	0	17.833	0.829	0.673	9.09	24.721	0.537	30.944	0.799	106.831	33.476	0	0	21.501	0	29.265
			1409.62	50.43	1	0	17.872	0.837	0.673	9.1	24.763	0.539	30.913	0.801	106.882	33.493	0	0	21.362	0	29.218
			1410.62	50.845	1	0	17.854	0.844	0.672	9.079	24.811	0.54	30.886	0.803	106.932	33.51	0	0	21.158	0	29.181
			1411.63	49.393	1	0	17.933	0.858	0.673	9.091	24.917	0.544	30.821	0.808	107.107	33.548	0	0	20.9	0	29.089
			1412.63	49.393	1	0	17.985	0.866	0.677	9.148	24.848	0.547	30.739	0.808	107.134	33.598	0	0	20.778	0	28.99
			1413.63	50.984	1	0	17.902	0.873	0.677	9.144	24.761	0.547	30.633	0.808	107.16	33.649	0	0	20.504	0	28.84
			1414.63	47.732	1	0	17.827	0.881	0.677	9.142	24.675	0.547	30.527	0.808	107.186	33.699	0	0	20.243	0	28.69
			1415.63	47.732	1	0	17.826	0.894	0.674	9.113	24.78	0.547	30.55	0.811	107.275	33.713	0	0	19.936	0	28.737
			1416.63	49.185	1	0	17.95	0.908	0.676	9.14	24.902	0.551	30.575	0.814	107.364	33.728	0	0	19.776	0	28.791
			1417.63	46.764	1	0	18.136	0.926	0.684	9.25	24.895	0.559	30.508	0.816	107.381	33.8	0	0	19.575	0	28.733
			1418.63	46.764	1	0	18.216	0.933	0.689	9.304	24.869	0.563	30.426	0.817	107.405	33.85	0	0	19.522	0	28.631
			1419.63	45.034	1	0	18.24	0.94	0.69	9.328	24.849	0.565	30.354	0.819	107.428	33.9	0	0	19.41	0	28.55
			1420.63	47.871	1	0	18.204	0.936	0.688	9.302	24.865	0.564	30.37	0.819	107.468	33.884	0	0	19.451	0	28.564
			1421.63	47.871	1	0	18.249	0.941	0.686	9.264	25.037	0.564	30.413	0.823	107.676	33.848	0	0	19.39	0	28.582
			1422.63	48.701	1	0	18.254	0.942	0.683	9.236	25.12	0.564	30.434	0.825	107.795	33.821	0	0	19.381	0	28.581
			1423.63	41.437	1	0	18.172	0.935	0.679	9.173	25.168	0.561	30.457	0.826	107.896	33.795	0	0	19.429	0	28.598
			1424.63	41.437	1	0	18.171	0.934	0.676	9.137	25.262	0.56	30.486	0.829	108.011	33.778	0	0	19.459	0	28.634
			1425.63	44.619	1	0	18.183	0.932	0.674	9.108	25.357	0.56	30.515	0.831	108.126	33.761	0	0	19.504	0	28.672
			1426.63	50.361	1	0	18.207	0.933	0.674	9.106	25.398	0.561	30.527	0.832	108.157	33.759	0	0	19.504	0	28.689
			1427.63	50.361	1	0	18.19	0.929	0.673	9.092	25.405	0.56	30.526	0.832	108.199	33.745	0	0	19.576	0	28.671
			1428.63	40.884	1	0	18.185	0.925	0.672	9.085	25.411	0.56	30.522	0.833	108.241	33.731	0	0	19.661	0	28.648
			1429.63	40.884	1	0	18.159	0.921	0.671	9.068	25.416	0.559	30.516	0.833	108.282	33.717	0	0	19.725	0	28.619
			1430.63	46.418	1	0	18.158	0.919	0.671	9.067	25.414	0.559	30.516	0.833	108.296	33.71	0	0	19.758	0	28.61
			1431.63	58.455	1	0	18.146	0.917	0.67	9.061	25.412	0.558	30.516	0.833	108.31	33.703	0	0	19.781	0	28.601
			1432.63	58.455	1	0	18.117	0.916	0.669	9.045	25.411	0.557	30.518	0.833	108.324	33.696	0	0	19.783	0	28.596
			1433.63	46.418	1	0	18.13	0.92	0.67	9.051	25.422	0.558	30.487	0.834	108.273	33.742	0	0	19.708	0	28.602
			1434.63	41.783	1	0	18.143	0.924	0.67	9.056	25.433	0.56	30.455	0.835	108.222	33.789	0	0	19.633	0	28.607
			1435.63	43.513	1	0	18.12	0.928	0.669	9.046	25.435	0.56	30.419	0.836	108.171	33.835	0	0	19.52	0	28.601
			1436.63	43.513	1	0	18.056	0.927	0.667	9.019	25.42	0.558	30.382	0.837	108.111	33.87	0	0	19.485	0	28.586
			1437.63	40.745	1	0	17.99	0.927	0.666	9.006	25.365	0.557	30.33	0.836	108.057	33.902	0	0	19.398	0	28.527
			1438.63	40.745	1	0	17.946	0.928	0.666	9.002	25.315	0.557	30.284	0.836	108.022	33.935	0	0	19.337	0	28.483
			1439.63	44.965	1	0	17.991	0.935	0.669	9.044	25.273	0.559	30.259	0.835	107.999	33.958	0	0	19.241	0	28.455
			1440.63	46.349	1	0	17.983	0.939	0.669	9.044	25.266	0.559	30.244	0.835	107.957	33.984	0	0	19.161	0	28.458
			1441.63	46.349	1	0	17.976	0.942	0.669	9.043	25.266	0.559	30.237	0.836	107.897	34.009	0	0	19.083	0	28.48
			1442.63	47.179	1	0	17.945	0.944	0.666	9.005	25.333	0.558	30.25	0.837	107.881	34.021	0	0	19.01	0	28.525
			1443.63	48.217	1	0	17.854	0.94	0.661	8.934	25.396	0.554	30.286	0.839	107.848	34.023	0	0	18.991	0	28.615
			1444.63	48.217	1	0	17.882	0.936	0.66	8.923	25.46	0.554	30.331	0.839	107.816	34.025	0	0	19.1	0	28.723
			1445.63	47.594	1	0	17.868	0.932	0.658	8.895	25.517	0.553	30.367	0.84	107.783	34.028	0	0	19.166	0	28.813
			1446.63	46.764	1	0	17.855	0.928	0.661	8.929	25.391	0.554	30.29	0.838	107.691	34.065	0	0	19.245	0	28.721
			1447.63	46.764	1	0	17.696	0.923	0.658	8.888	25.275	0.55	30.231	0.836	107.598	34.102	0	0	19.169	0	28.665
			1448.63	47.594	1	0	17.475	0.919	0.652	8.815	25.157	0.544	30.163	0.834	107.505	34.139	0	0	19.022	0	28.592
			1449.63	47.594	1	0	17.394	0.926	0.653	8.818	25.044	0.543	30.1	0.832	107.412	34.197	0	0	18.787	0	28.541
			1450.63	43.513	1	0	17.413	0.938	0.656	8.859	24.975	0.545	30.05	0.831	107.356	34.248	0	0	18.572	0	28.495
			1451.63	43.513	1	0	17.437	0.949	0.658	8.89	24.942	0.547	29.999	0.831	107.289	34.297	0	0	18.374	0	28.444
			1452.63	45.795	1	0	17.459	0.96	0.66	8.92	24.907	0.549	29.948	0.832	107.222	34.346	0	0	18.181	0	28.39
			1453.63	48.078	1	0	17.401	0.972	0.66	8.924	24.833	0.549	29.848	0.832	107.154	34.394	0	0	17.908	0	28.23
			1454.63	48.078	1	0	17.345	0.983	0.661	8.927	24.76	0.55	29.751	0.832	107.087	34.443	0	0	17.644	0	28.073
			1455.63	41.576	1	0	17.313	0.983	0.661	8.932	24.702	0.549	29.718	0.831	107.021	34.469	0	0	17.604	0	28.042
			1456.63	44.343	1	0	17.317	1.004	0.661	8.934	24.732	0.55	29.715	0.832	107.045	34.493	0	0	17.255	0	28.031
			1457.63	44.343	1	0	17.32	1.024	0.661	8.936	24.761	0.551	29.711	0.833	107.069	34.517	0	0	16.921	0	28.014
			1458.63	39.154	1	0	17.676	1.063	0.67	9.054	24.991	0.562	29.789	0.839	107.231	34.517	0	0	16.628	0	28.09
			1459.63	39.154	1	0	17.671	1.068	0.669	9.042	25.024	0.562	29.796	0.84	107.222	34.526	0	0	16.538	0	28.107
			1460.63	36.318	1	0	17.622	1.072	0.666	9.002	25.072	0.561	29.79	0.842	107.28	34.546	0	0	16.434	0	28.116
			1461.63	51.883	1	0	17.56	1.075	0.663	8.966	25.087	0.559	29.761	0.843	107.321	34.572	0	0	16.331	0	28.089
			1462.63	51.883	1	0	17.483	1.078	0.66	8.925	25.096	0.558	29.726	0.844	107.361	34.598	0	0	16.215	0	28.048
			1463.63	46.902	1	0	17.407	1.081	0.657	8.884	25.106	0.556	29.692	0.846	107.402	34.625	0	0	16.101	0	28.011
			1464.63	46.902	1	0	17.4	1.09	0.657	8.881	25.117	0.556	29.672	0.846	107.426	34.642	0	0	15.96	0	27.972
			1465.63	48.355	1	0	17.394	1.099	0.657	8.878	25.127	0.557	29.653	0.847	107.45	34.658	0	0	15.822	0	27.933
			1466.63	48.355	1	0	17.432	1.108	0.659	8.901	25.127	0.559	29.619	0.848	107.474	34.675	0	0	15.726	0	27.861
			1467.63	48.355	1	0	17.393	1.118	0.658	8.891	25.111	0.559	29.573	0.849	107.498	34.692	0	0	15.564	0	27.76
			1468.63	41.299	1	0	17.356	1.124	0.656	8.866	25.137	0.558	29.542	0.851	107.515	34.711	0	0	15.437	0	27.705
			1469.63	41.299	1	0	17.302	1.131	0.654	8.832	25.162	0.557	29.505	0.853	107.527	34.745	0	0	15.294	0	27.659
			1470.63	46.625	1	0	17.325	1.149	0.655	8.849	25.168	0.56	29.409	0.856	107.568	34.809	0	0	15.08	0	27.504
			1471.63	46.625	1	0	17.369	1.16	0.657	8.881	25.153	0.563	29.356	0.857	107.596	34.841	0	0	14.979	0	27.406
			1472.63	55.895	1	0	17.379	1.166	0.659	8.909	25.094	0.565	29.296	0.857	107.637	34.853	0	0	14.902	0	27.267
			1473.63	55.895	1	0	17.379	1.166	0.659	8.909	25.094	0.565	29.296	0.857	107.637	34.853	0	0	14.902	0	27.267
			1474.63	42.06	1	0	17.573	1.192	0.672	9.081	24.921	0.576	29.065	0.857	107.757	34.896	0	0	14.746	0	26.729
			1475.63	42.06	1	0	17.697	1.203	0.678	9.164	24.881	0.583	28.955	0.859	107.841	34.908	0	0	14.714	0	26.456
			1476.63	40.469	1	0	17.743	1.205	0.678	9.157	24.967	0.585	28.94	0.863	107.959	34.889	0	0	14.73	0	26.378
			1477.63	40.469	1	0	17.789	1.206	0.677	9.15	25.053	0.586	28.924	0.866	108.076	34.869	0	0	14.746	0	26.301
			1478.63	47.11	1	0	17.827	1.202	0.676	9.137	25.137	0.587	28.956	0.868	108.21	34.829	0	0	14.832	0	26.316
			1479.63	47.11	1	0	17.906	1.198	0.677	9.153	25.202	0.589	28.965	0.87	108.345	34.788	0	0	14.951	0	26.277
			1480.63	47.11	1	0	17.945	1.189	0.678	9.158	25.23	0.59	28.967	0.871	108.441	34.754	0	0	15.098	0	26.25
			1481.63	41.921	1	0	17.973	1.178	0.677	9.144	25.299	0.591	28.982	0.873	108.541	34.716	0	0	15.26	0	26.25
			1482.63	41.921	1	0	17.923	1.167	0.672	9.081	25.39	0.588	29.025	0.875	108.642	34.678	0	0	15.357	0	26.315
			1483.63	42.959	1	0	17.976	1.156	0.671	9.065	25.5	0.588	29.096	0.876	108.743	34.639	0	0	15.546	0	26.448
			1484.63	42.959	1	0	18.102	1.152	0.673	9.1	25.573	0.591	29.14	0.878	108.8	34.61	0	0	15.719	0	26.514
			1485.63	49.254	1	0	18.182	1.148	0.677	9.149	25.545	0.594	29.116	0.877	108.784	34.592	0	0	15.842	0	26.434
			1486.63	49.254	1	0	18.253	1.13	0.681	9.197	25.49	0.597	29.078	0.877	108.735	34.58	0	0	16.149	0	26.378
			1487.63	48.701	1	0	18.236	1.105	0.68	9.187	25.464	0.595	29.1	0.875	108.763	34.531	0	0	16.5	0	26.415
			1488.63	52.367	1	0	17.922	1.064	0.67	9.059	25.327	0.585	29.026	0.873	108.757	34.486	0	0	16.847	0	26.278
			1489.63	52.367	1	0	17.812	1.055	0.666	8.995	25.339	0.58	29.063	0.872	108.819	34.434	0	0	16.881	0	26.296
			1490.63	49.047	1	0	17.753	1.048	0.663	8.959	25.348	0.578	29.091	0.871	108.865	34.371	0	0	16.938	0	26.269
			1491.63	50.776	1	0	17.828	1.053	0.665	8.985	25.389	0.58	29.117	0.872	108.923	34.334	0	0	16.926	0	26.25
			1492.63	50.776	1	0	18.033	1.059	0.672	9.08	25.417	0.586	29.127	0.873	108.981	34.297	0	0	17.035	0	26.191
			1493.63	44.965	1	0	18.127	1.053	0.675	9.122	25.426	0.589	29.127	0.873	109.016	34.26	0	0	17.214	0	26.139
			1494.63	49.254	1	0	18.132	1.04	0.675	9.122	25.415	0.589	29.121	0.873	109.09	34.218	0	0	17.433	0	26.086
			1495.63	49.254	1	0	18.085	1.027	0.673	9.092	25.415	0.587	29.128	0.873	109.164	34.176	0	0	17.606	0	26.063
			1496.63	46.141	1	0	18.037	1.014	0.671	9.062	25.412	0.585	29.133	0.872	109.239	34.134	0	0	17.783	0	26.034
			1497.63	38.739	1	0	18.179	1.009	0.675	9.126	25.426	0.589	29.158	0.872	109.292	34.107	0	0	18.012	0	26.057
			1498.63	38.739	1	0	18.33	1.004	0.68	9.193	25.443	0.593	29.189	0.872	109.345	34.079	0	0	18.252	0	26.092
			1499.63	46.764	1	0	18.475	0.999	0.685	9.253	25.47	0.597	29.232	0.871	109.403	34.037	0	0	18.494	0	26.131
			1500.63	54.304	1	0	18.565	0.991	0.686	9.268	25.54	0.597	29.318	0.871	109.466	33.977	0	0	18.729	0	26.244
			1501.63	54.304	1	0	18.584	0.983	0.685	9.262	25.571	0.597	29.362	0.871	109.524	33.916	0	0	18.896	0	26.256
			1502.63	45.034	1	0	18.604	0.976	0.685	9.256	25.603	0.596	29.406	0.871	109.582	33.856	0	0	19.067	0	26.269
			1503.63	45.034	1	0	18.569	0.963	0.68	9.194	25.706	0.593	29.501	0.871	109.652	33.789	0	0	19.277	0	26.398
			1504.63	36.249	1	0	18.515	0.951	0.675	9.126	25.802	0.589	29.586	0.872	109.726	33.721	0	0	19.473	0	26.503
			1505.63	36.249	1	0	18.448	0.937	0.67	9.053	25.892	0.585	29.664	0.873	109.761	33.654	0	0	19.69	0	26.593
			1506.63	46.21	1	0	18.385	0.925	0.666	9.002	25.929	0.581	29.733	0.872	109.772	33.596	0	0	19.881	0	26.674
			1507.63	55.619	1	0	18.188	0.913	0.658	8.892	25.945	0.573	29.778	0.871	109.784	33.538	0	0	19.929	0	26.701
			1508.63	47.11	1	0	17.989	0.9	0.65	8.782	25.959	0.566	29.823	0.87	109.796	33.48	0	0	19.978	0	26.725
			1509.63	47.11	1	0	18.029	0.907	0.65	8.781	26.033	0.566	29.894	0.871	109.856	33.441	0	0	19.867	0	26.799
			1510.63	42.337	1	0	17.989	0.908	0.648	8.753	26.059	0.564	29.909	0.871	109.87	33.426	0	0	19.818	0	26.804
			1511.63	42.337	1	0	17.868	0.905	0.641	8.66	26.158	0.558	30.037	0.871	109.896	33.364	0	0	19.744	0	26.986
			1512.63	52.091	1	0	17.828	0.897	0.639	8.638	26.148	0.556	30.087	0.869	109.893	33.331	0	0	19.873	0	27.056
			1513.63	52.506	1	0	17.886	0.889	0.641	8.664	26.142	0.556	30.138	0.867	109.891	33.299	0	0	20.116	0	27.128
			1514.63	52.506	1	0	17.952	0.885	0.643	8.694	26.138	0.557	30.197	0.866	109.835	33.285	0	0	20.292	0	27.243
			1515.63	45.38	1	0	17.936	0.88	0.642	8.679	26.149	0.556	30.217	0.865	109.887	33.26	0	0	20.386	0	27.253
			1516.63	48.286	1	0	17.791	0.866	0.637	8.606	26.129	0.549	30.322	0.862	109.784	33.239	0	0	20.554	0	27.472
			1517.63	48.286	1	0	17.677	0.857	0.633	8.552	26.106	0.544	30.385	0.859	109.747	33.215	0	0	20.636	0	27.585
			1518.63	38.878	1	0	17.678	0.855	0.633	8.557	26.089	0.543	30.424	0.858	109.633	33.229	0	0	20.669	0	27.698
			1519.63	41.506	1	0	17.433	0.854	0.626	8.466	26.002	0.537	30.357	0.857	109.517	33.243	0	0	20.416	0	27.578
			1520.63	40.884	1	0	17.317	0.853	0.624	8.43	25.935	0.534	30.315	0.856	109.401	33.257	0	0	20.311	0	27.514
			1521.63	40.884	1	0	17.431	0.854	0.627	8.475	25.972	0.537	30.347	0.856	109.359	33.27	0	0	20.4	0	27.604
			1522.63	33.343	1	0	18.018	0.902	0.642	8.678	26.315	0.55	30.744	0.856	109.462	33.222	0	0	19.983	0	28.282
			1523.63	33.343	1	0	17.865	0.893	0.637	8.605	26.294	0.544	30.765	0.855	109.41	33.207	0	0	20.016	0	28.317
			1524.63	44.827	1	0	18.295	0.923	0.648	8.763	26.499	0.554	31.005	0.855	109.46	33.176	0	0	19.828	0	28.709
			1525.63	46.349	1	0	18.272	0.909	0.642	8.67	26.724	0.548	31.311	0.853	109.585	33.023	0	0	20.1	0	29.106
			1526.63	32.859	1	0	18.272	0.909	0.642	8.67	26.724	0.548	31.311	0.853	109.585	33.023	0	0	20.1	0	29.106
			1527.63	42.752	1	0	18.292	0.904	0.64	8.649	26.808	0.546	31.432	0.853	109.551	32.979	0	0	20.241	0	29.292
			1528.63	42.752	1	0	18.202	0.89	0.634	8.57	26.895	0.541	31.558	0.852	109.539	32.922	0	0	20.449	0	29.473
			1529.63	43.582	1	0	18.13	0.877	0.631	8.523	26.911	0.536	31.652	0.85	109.474	32.874	0	0	20.665	0	29.604
			1530.63	41.299	1	0	17.948	0.854	0.623	8.424	26.904	0.527	31.797	0.846	109.34	32.797	0	0	21.008	0	29.801
			1531.63	45.795	1	0	17.948	0.854	0.623	8.424	26.904	0.527	31.797	0.846	109.34	32.797	0	0	21.008	0	29.801
			1532.63	45.795	1	0	17.953	0.856	0.624	8.439	26.867	0.527	31.82	0.844	109.259	32.792	0	0	20.982	0	29.837
			1533.63	45.795	1	0	17.957	0.857	0.626	8.453	26.831	0.527	31.843	0.843	109.177	32.788	0	0	20.956	0	29.873
			1534.63	30.576	1	0	18.127	0.867	0.633	8.559	26.772	0.533	31.822	0.841	109.072	32.809	0	0	20.908	0	29.851
			1535.63	30.576	1	0	18.092	0.866	0.634	8.565	26.702	0.532	31.824	0.839	108.949	32.824	0	0	20.882	0	29.88
			1536.63	50.499	1	0	18.021	0.868	0.634	8.571	26.579	0.529	31.84	0.835	108.786	32.852	0	0	20.76	0	29.961
			1537.63	71.322	1	0	18.021	0.868	0.634	8.571	26.579	0.529	31.84	0.835	108.786	32.852	0	0	20.76	0	29.961
			1538.63	71.322	1	0	18.274	0.876	0.649	8.765	26.371	0.537	31.853	0.828	108.58	32.905	0	0	20.872	0	30.065
			1539.63	39.016	1	0	18.256	0.866	0.651	8.802	26.215	0.537	31.812	0.824	108.41	32.934	0	0	21.09	0	30.048
			1540.63	36.18	1	0	18.241	0.862	0.652	8.817	26.142	0.537	31.774	0.823	108.317	32.967	0	0	21.169	0	30.035
			1541.63	39.085	1	0	18.284	0.858	0.657	8.876	26.019	0.538	31.744	0.82	108.11	33.018	0	0	21.316	0	30.069
			1542.63	39.984	1	0	18.234	0.863	0.658	8.886	25.932	0.538	31.701	0.818	107.913	33.08	0	0	21.116	0	30.08
			1543.63	45.242	1	0	18.184	0.869	0.658	8.895	25.846	0.537	31.659	0.816	107.717	33.143	0	0	20.92	0	30.094
			1544.63	45.242	1	0	18.147	0.871	0.659	8.908	25.761	0.537	31.615	0.815	107.573	33.186	0	0	20.826	0	30.075
			1545.63	37.494	1	0	18.116	0.868	0.659	8.901	25.729	0.536	31.602	0.814	107.48	33.199	0	0	20.868	0	30.076
			1546.63	50.499	1	0	18.135	0.874	0.66	8.922	25.709	0.537	31.597	0.814	107.386	33.205	0	0	20.753	0	30.068
			1547.63	50.499	1	0	18.12	0.874	0.66	8.917	25.702	0.537	31.593	0.814	107.306	33.215	0	0	20.721	0	30.076
			1548.63	55.065	1	0	18.093	0.874	0.659	8.912	25.677	0.536	31.604	0.812	107.29	33.2	0	0	20.705	0	30.073
			1549.63	42.406	1	0	18.364	0.873	0.668	9.023	25.738	0.542	31.732	0.811	107.275	33.186	0	0	21.031	0	30.306
			1550.63	42.406	1	0	18.68	0.873	0.677	9.155	25.806	0.549	31.832	0.811	107.234	33.179	0	0	21.387	0	30.492
			1551.63	40.4	1	0	18.716	0.87	0.68	9.194	25.739	0.551	31.775	0.81	107.189	33.176	0	0	21.518	0	30.381
			1552.63	46.072	1	0	18.084	0.805	0.667	9.009	25.238	0.536	31.414	0.803	106.836	33.186	0	0	22.479	0	29.763
			1553.63	50.43	1	0	18.071	0.8	0.667	9.011	25.204	0.535	31.418	0.802	106.802	33.167	0	0	22.587	0	29.745
			1554.63	50.43	1	0	17.552	0.765	0.655	8.848	24.845	0.522	31.147	0.798	106.607	33.162	0	0	22.939	0	29.224
			1555.63	47.386	1	0	17.544	0.767	0.658	8.896	24.703	0.523	31.095	0.794	106.377	33.213	0	0	22.886	0	29.205
			1556.63	43.236	1	0	17.581	0.768	0.663	8.966	24.566	0.525	31.04	0.791	106.147	33.264	0	0	22.894	0	29.176
			1557.63	44.204	1	0	17.603	0.767	0.668	9.022	24.442	0.526	31.001	0.788	106.026	33.264	0	0	22.939	0	29.097
			1558.63	44.204	1	0	17.582	0.767	0.67	9.054	24.325	0.526	30.967	0.786	105.906	33.264	0	0	22.928	0	29.029
			1559.63	45.519	1	0	17.534	0.766	0.67	9.053	24.259	0.525	30.957	0.784	105.836	33.255	0	0	22.905	0	28.993
			1560.63	44.619	1	0	17.499	0.767	0.671	9.068	24.176	0.524	30.958	0.781	105.734	33.273	0	0	22.808	0	29.026
			1561.63	44.619	1	0	17.536	0.769	0.675	9.116	24.104	0.525	30.963	0.778	105.632	33.292	0	0	22.804	0	29.064
			1562.63	45.034	1	0	17.408	0.76	0.672	9.082	23.993	0.521	30.954	0.775	105.548	33.287	0	0	22.916	0	29.048
			1563.63	45.034	1	0	17.346	0.753	0.672	9.076	23.906	0.519	30.939	0.773	105.49	33.285	0	0	23.022	0	29.019
			1564.63	47.732	1	0	17.258	0.747	0.67	9.059	23.814	0.516	30.925	0.77	105.432	33.283	0	0	23.094	0	28.991
			1565.63	50.707	1	0	17.266	0.746	0.671	9.065	23.806	0.516	30.968	0.769	105.418	33.259	0	0	23.147	0	29.04
			1566.63	53.128	1	0	17.251	0.745	0.67	9.059	23.797	0.515	31.006	0.767	105.404	33.236	0	0	23.17	0	29.08
			1567.63	46.349	1	0	17.264	0.743	0.671	9.066	23.794	0.514	31.051	0.766	105.391	33.213	0	0	23.232	0	29.135
			1568.63	46.349	1	0	17.309	0.743	0.671	9.063	23.864	0.515	31.107	0.767	105.43	33.178	0	0	23.286	0	29.189
			1569.63	45.588	1	0	17.273	0.744	0.668	9.021	23.927	0.513	31.154	0.768	105.469	33.143	0	0	23.232	0	29.227
			1570.63	46.556	1	0	17.237	0.744	0.664	8.979	23.99	0.511	31.202	0.769	105.509	33.109	0	0	23.178	0	29.265
			1571.63	47.317	1	0	17.195	0.746	0.662	8.946	24.024	0.509	31.251	0.769	105.555	33.076	0	0	23.055	0	29.307
			1572.63	48.009	1	0	17.235	0.748	0.663	8.953	24.065	0.509	31.307	0.769	105.602	33.044	0	0	23.044	0	29.363
			1573.63	45.034	1	0	17.297	0.749	0.664	8.971	24.106	0.511	31.345	0.769	105.715	33	0	0	23.109	0	29.366
			1574.63	45.034	1	0	17.361	0.749	0.665	8.989	24.148	0.512	31.385	0.769	105.829	32.955	0	0	23.174	0	29.37
			1575.63	47.594	1	0	17.401	0.75	0.666	8.996	24.188	0.512	31.422	0.77	105.945	32.911	0	0	23.209	0	29.37
			1576.63	45.104	1	0	17.4	0.75	0.665	8.981	24.227	0.512	31.466	0.77	106.031	32.886	0	0	23.209	0	29.416
			1577.63	45.104	1	0	17.409	0.749	0.665	8.99	24.213	0.512	31.481	0.769	106.076	32.862	0	0	23.244	0	29.405
			1578.63	49.669	1	0	17.421	0.749	0.665	8.98	24.255	0.511	31.528	0.769	106.162	32.836	0	0	23.261	0	29.455
			1579.63	52.367	1	0	17.442	0.75	0.665	8.985	24.274	0.512	31.516	0.77	106.143	32.872	0	0	23.245	0	29.491
			1580.63	43.305	1	0	17.404	0.751	0.664	8.978	24.243	0.512	31.473	0.77	106.085	32.909	0	0	23.172	0	29.467
			1581.63	41.506	1	0	17.327	0.749	0.66	8.921	24.287	0.509	31.528	0.77	106.103	32.907	0	0	23.122	0	29.575
			1582.63	41.506	1	0	17.247	0.749	0.657	8.872	24.306	0.505	31.587	0.769	106.112	32.9	0	0	23.027	0	29.683
			1583.63	45.588	1	0	17.218	0.75	0.654	8.841	24.353	0.504	31.607	0.77	106.134	32.915	0	0	22.945	0	29.745
			1584.63	43.72	1	0	17.165	0.752	0.651	8.8	24.396	0.502	31.624	0.771	106.141	32.929	0	0	22.833	0	29.802
			1585.63	43.72	1	0	17.186	0.757	0.653	8.822	24.376	0.504	31.595	0.772	106.098	32.963	0	0	22.717	0	29.797
			1586.63	42.198	1	0	17.246	0.761	0.656	8.863	24.361	0.506	31.554	0.772	106.093	32.984	0	0	22.672	0	29.749
			1587.63	44.412	1	0	17.297	0.765	0.658	8.898	24.347	0.509	31.516	0.773	106.088	33.006	0	0	22.615	0	29.706
			1588.63	47.041	1	0	17.263	0.766	0.656	8.86	24.405	0.507	31.559	0.773	106.107	33.02	0	0	22.547	0	29.815
			1589.63	47.041	1	0	17.169	0.766	0.651	8.801	24.435	0.504	31.57	0.774	106.126	33.035	0	0	22.402	0	29.861
			1590.63	46.556	1	0	17.076	0.767	0.647	8.743	24.467	0.501	31.583	0.775	106.146	33.049	0	0	22.259	0	29.911
			1591.63	42.267	1	0	17.143	0.777	0.649	8.777	24.493	0.504	31.549	0.776	106.141	33.095	0	0	22.052	0	29.91
			1592.63	43.582	1	0	17.372	0.786	0.657	8.873	24.573	0.512	31.515	0.78	106.205	33.119	0	0	22.099	0	29.873
			1593.63	43.582	1	0	17.347	0.781	0.654	8.84	24.617	0.511	31.538	0.781	106.249	33.095	0	0	22.204	0	29.885
			1594.63	48.217	1	0	17.347	0.781	0.654	8.84	24.617	0.511	31.538	0.781	106.249	33.095	0	0	22.204	0	29.885
			1595.63	46.556	1	0	17.304	0.776	0.651	8.798	24.663	0.509	31.563	0.781	106.292	33.071	0	0	22.289	0	29.899
			1596.63	41.645	1	0	17.323	0.777	0.651	8.799	24.686	0.51	31.543	0.783	106.309	33.063	0	0	22.304	0	29.846
			1597.63	41.645	1	0	17.427	0.778	0.655	8.858	24.675	0.514	31.464	0.784	106.294	33.083	0	0	22.389	0	29.719
			1598.63	39.984	1	0	17.429	0.775	0.657	8.879	24.61	0.515	31.403	0.784	106.234	33.109	0	0	22.482	0	29.645
			1599.63	49.047	1	0	17.45	0.772	0.659	8.909	24.551	0.516	31.348	0.783	106.179	33.135	0	0	22.602	0	29.58
			1600.63	52.713	1	0	17.462	0.769	0.661	8.926	24.511	0.517	31.331	0.782	106.155	33.152	0	0	22.716	0	29.579
			1601.63	52.713	1	0	17.525	0.766	0.664	8.967	24.479	0.519	31.32	0.782	106.146	33.152	0	0	22.882	0	29.558
			1602.63	42.198	1	0	17.566	0.764	0.667	9.009	24.418	0.521	31.253	0.781	106.083	33.181	0	0	22.99	0	29.473
			1603.63	36.041	1	0	17.588	0.763	0.668	9.034	24.377	0.522	31.223	0.781	106.016	33.2	0	0	23.061	0	29.446
			1604.63	36.041	1	0	17.525	0.761	0.667	9.014	24.34	0.52	31.196	0.78	105.949	33.219	0	0	23.021	0	29.424
			1605.63	52.851	1	0	17.52	0.763	0.668	9.03	24.295	0.521	31.161	0.78	105.853	33.246	0	0	22.951	0	29.397
			1606.63	60.323	1	0	17.599	0.766	0.674	9.108	24.205	0.525	31.079	0.779	105.74	33.286	0	0	22.967	0	29.295
			1607.63	44.619	1	0	17.66	0.769	0.677	9.155	24.17	0.528	31.041	0.779	105.683	33.31	0	0	22.957	0	29.257
			1608.63	44.619	1	0	17.731	0.771	0.683	9.229	24.076	0.531	30.95	0.778	105.562	33.352	0	0	23.002	0	29.138
			1609.63	45.865	1	0	17.819	0.773	0.688	9.3	24.017	0.535	30.885	0.778	105.472	33.373	0	0	23.052	0	29.038
			1610.63	43.582	1	0	17.876	0.773	0.69	9.321	24.039	0.536	30.911	0.778	105.472	33.354	0	0	23.139	0	29.058
			1611.63	43.097	1	0	17.867	0.774	0.691	9.339	23.984	0.537	30.874	0.777	105.419	33.368	0	0	23.091	0	29.006
			1612.63	48.839	1	0	17.82	0.773	0.689	9.317	23.973	0.535	30.869	0.777	105.4	33.371	0	0	23.058	0	29.001
			1613.63	48.839	1	0	17.812	0.774	0.691	9.335	23.919	0.536	30.834	0.776	105.349	33.385	0	0	23.012	0	28.95
			1614.63	48.286	1	0	17.698	0.781	0.691	9.334	23.785	0.535	30.682	0.775	105.335	33.42	0	0	22.669	0	28.686
			1615.63	46.418	1	0	17.527	0.784	0.686	9.276	23.71	0.532	30.572	0.776	105.37	33.436	0	0	22.35	0	28.48
			1616.63	48.493	1	0	17.279	0.788	0.679	9.182	23.622	0.527	30.444	0.776	105.391	33.452	0	0	21.936	0	28.233
			1617.63	50.845	1	0	17.039	0.791	0.672	9.088	23.544	0.522	30.33	0.776	105.411	33.468	0	0	21.537	0	28.012
			1618.63	50.845	1	0	17.179	0.81	0.678	9.167	23.573	0.527	30.328	0.777	105.372	33.54	0	0	21.204	0	28.106
			1619.63	44.066	1	0	17.508	0.829	0.692	9.345	23.609	0.538	30.331	0.778	105.332	33.612	0	0	21.114	0	28.207
			1620.63	48.978	1	0	17.597	0.828	0.694	9.382	23.633	0.541	30.328	0.779	105.332	33.626	0	0	21.248	0	28.226
			1621.63	54.166	1	0	17.528	0.815	0.689	9.313	23.686	0.538	30.361	0.78	105.388	33.582	0	0	21.51	0	28.24
			1622.63	54.166	1	0	17.282	0.802	0.677	9.155	23.727	0.529	30.381	0.781	105.444	33.538	0	0	21.559	0	28.226
			1623.63	55.342	1	0	17.193	0.806	0.677	9.144	23.644	0.528	30.297	0.78	105.33	33.619	0	0	21.322	0	28.18
			1624.63	55.342	1	0	17.106	0.811	0.676	9.133	23.564	0.527	30.216	0.78	105.216	33.7	0	0	21.091	0	28.139
			1625.63	49.808	1	0	17.008	0.816	0.674	9.113	23.489	0.526	30.141	0.779	105.103	33.782	0	0	20.848	0	28.11
			1626.63	44.412	1	0	16.804	0.821	0.671	9.063	23.348	0.522	29.991	0.778	104.98	33.875	0	0	20.467	0	27.936
			1627.63	44.412	1	0	16.613	0.826	0.667	9.015	23.214	0.519	29.849	0.778	104.861	33.967	0	0	20.104	0	27.777
			1628.63	44.412	1	0	16.486	0.836	0.665	8.981	23.146	0.517	29.777	0.777	104.773	34.046	0	0	19.716	0	27.739
			1629.63	39.846	1	0	16.472	0.846	0.666	8.994	23.111	0.517	29.754	0.777	104.685	34.125	0	0	19.469	0	27.806
			1630.63	39.846	1	0	16.462	0.856	0.667	9.01	23.074	0.518	29.727	0.776	104.592	34.204	0	0	19.233	0	27.866
			1631.63	37.771	1	0	16.426	0.864	0.667	9.011	23.037	0.518	29.651	0.777	104.451	34.299	0	0	19.011	0	27.848
			1632.63	37.771	1	0	16.373	0.872	0.666	8.998	23.01	0.518	29.588	0.778	104.309	34.394	0	0	18.773	0	27.854
			1633.63	54.858	1	0	16.312	0.879	0.664	8.971	23.008	0.516	29.572	0.778	104.218	34.462	0	0	18.552	0	27.922
			1634.63	64.197	1	0	16.253	0.886	0.662	8.943	23.008	0.515	29.559	0.778	104.128	34.529	0	0	18.335	0	27.994
			1635.63	41.921	1	0	16.255	0.891	0.663	8.955	22.989	0.516	29.531	0.778	104.095	34.553	0	0	18.246	0	27.965
			1636.63	41.921	1	0	15.817	0.897	0.653	8.821	22.72	0.508	29.166	0.779	103.975	34.657	0	0	17.626	0	27.308
			1637.63	35.28	1	0	15.366	0.901	0.64	8.65	22.515	0.499	28.891	0.779	103.921	34.717	0	0	17.051	0	26.771
			1638.63	42.821	1	0	14.943	0.905	0.627	8.479	22.343	0.489	28.658	0.78	103.868	34.777	0	0	16.513	0	26.325
			1639.63	42.821	1	0	14.899	0.945	0.621	8.394	22.564	0.486	28.847	0.782	104.037	34.787	0	0	15.768	0	26.695
			1640.63	42.821	1	0	15.285	0.985	0.63	8.518	22.868	0.496	29.074	0.787	104.167	34.796	0	0	15.519	0	27.146
			1641.63	35.557	1	0	15.163	0.972	0.619	8.359	23.101	0.488	29.291	0.789	104.425	34.636	0	0	15.601	0	27.394
			1642.63	35.557	1	0	15.032	0.959	0.607	8.208	23.304	0.48	29.479	0.791	104.713	34.476	0	0	15.674	0	27.574
			1643.63	43.374	1	0	14.993	0.955	0.603	8.154	23.391	0.478	29.525	0.792	104.755	34.48	0	0	15.699	0	27.694
			1644.63	50.914	1	0	14.959	0.962	0.602	8.137	23.398	0.478	29.503	0.793	104.752	34.514	0	0	15.549	0	27.688
			1645.63	50.914	1	0	14.982	0.952	0.6	8.111	23.493	0.477	29.571	0.794	104.771	34.498	0	0	15.734	0	27.833
			1646.63	46.487	1	0	15	0.942	0.598	8.082	23.591	0.476	29.643	0.796	104.79	34.481	0	0	15.917	0	27.987
			1647.63	46.487	1	0	15.017	0.923	0.6	8.104	23.521	0.476	29.645	0.793	104.625	34.538	0	0	16.273	0	28.131
			1648.63	46.487	1	0	15.076	0.923	0.601	8.128	23.544	0.478	29.657	0.794	104.594	34.553	0	0	16.334	0	28.181
			1649.63	46.487	1	0	14.871	0.901	0.594	8.033	23.463	0.471	29.623	0.792	104.517	34.558	0	0	16.502	0	28.157
			1650.63	46.487	1	0	14.634	0.889	0.591	7.982	23.215	0.464	29.55	0.786	104.169	34.675	0	0	16.462	0	28.218
			1651.63	27.048	1	0	14.634	0.889	0.591	7.982	23.215	0.464	29.55	0.786	104.169	34.675	0	0	16.462	0	28.218
			1652.63	27.048	1	0	14.516	0.893	0.589	7.96	23.1	0.461	29.505	0.783	103.975	34.764	0	0	16.25	0	28.26
			1653.63	27.048	1	0	14.457	0.898	0.591	7.98	22.954	0.461	29.417	0.78	103.781	34.853	0	0	16.107	0	28.205
			1654.63	41.921	1	0	14.513	0.908	0.594	8.022	22.942	0.463	29.396	0.78	103.733	34.865	0	0	15.979	0	28.16
			1655.63	75.057	1	0	14.568	0.919	0.597	8.063	22.928	0.466	29.374	0.781	103.685	34.877	0	0	15.854	0	28.109
			1656.63	24.489	1	0	14.708	0.93	0.604	8.164	22.88	0.472	29.313	0.781	103.637	34.889	0	0	15.822	0	27.971
			1657.63	20.407	1	0	14.826	0.929	0.609	8.234	22.864	0.476	29.296	0.78	103.639	34.879	0	0	15.959	0	27.917
			1658.63	35.903	1	0	14.946	0.928	0.615	8.305	22.852	0.48	29.283	0.78	103.642	34.869	0	0	16.097	0	27.873
			1659.63	35.903	1	0	14.976	0.908	0.614	8.293	22.898	0.479	29.319	0.781	103.697	34.754	0	0	16.49	0	27.8
			1660.63	35.35	1	0	14.9	0.894	0.608	8.216	22.974	0.475	29.396	0.782	103.742	34.668	0	0	16.66	0	27.853
			1661.63	42.475	1	0	14.855	0.883	0.604	8.167	23.02	0.472	29.475	0.781	103.807	34.574	0	0	16.832	0	27.892
			1662.63	40.192	1	0	14.855	0.883	0.604	8.167	23.02	0.472	29.475	0.781	103.807	34.574	0	0	16.832	0	27.892
			1663.63	40.192	1	0	14.978	0.873	0.617	8.334	22.729	0.48	29.234	0.777	103.742	34.522	0	0	17.148	0	27.276
			1664.63	49.185	1	0	14.978	0.864	0.618	8.355	22.658	0.48	29.187	0.776	103.67	34.493	0	0	17.326	0	27.137
			1665.63	49.185	1	0	15.021	0.859	0.621	8.398	22.597	0.482	29.139	0.775	103.557	34.51	0	0	17.478	0	27.067
			1666.63	38.463	1	0	15.223	0.847	0.624	8.433	22.781	0.483	29.421	0.774	103.534	34.435	0	0	17.982	0	27.596
			1667.63	38.463	1	0	15.482	0.838	0.628	8.491	22.992	0.486	29.723	0.774	103.469	34.406	0	0	18.483	0	28.232
			1668.63	49.185	1	0	15.875	0.84	0.638	8.617	23.236	0.493	30.074	0.773	103.481	34.378	0	0	18.894	0	28.939
			1669.63	49.185	1	0	15.99	0.807	0.645	8.716	23.071	0.496	29.996	0.769	103.275	34.399	0	0	19.822	0	28.852
			1670.63	58.247	1	0	15.501	0.773	0.636	8.599	22.597	0.486	29.597	0.763	103.1	34.421	0	0	20.048	0	28.064
			1671.63	46.418	1	0	15.58	0.784	0.644	8.704	22.462	0.491	29.47	0.762	102.819	34.574	0	0	19.86	0	28.028
			1672.63	46.418	1	0	15.655	0.796	0.651	8.803	22.34	0.496	29.349	0.761	102.507	34.728	0	0	19.672	0	28.003
			1673.63	52.436	1	0	15.61	0.798	0.651	8.801	22.286	0.495	29.323	0.76	102.45	34.711	0	0	19.566	0	27.915
			1674.63	40.054	1	0	15.647	0.803	0.653	8.823	22.293	0.496	29.326	0.76	102.464	34.719	0	0	19.483	0	27.929
			1675.63	39.016	1	0	15.705	0.814	0.659	8.903	22.198	0.5	29.259	0.759	102.359	34.763	0	0	19.291	0	27.839
			1676.63	39.016	1	0	15.805	0.825	0.667	9.008	22.102	0.505	29.186	0.757	102.255	34.808	0	0	19.156	0	27.736
			1677.63	57.832	1	0	15.854	0.833	0.668	9.022	22.15	0.506	29.231	0.758	102.303	34.735	0	0	19.021	0	27.7
			1678.63	60.807	1	0	15.835	0.829	0.665	8.991	22.192	0.504	29.284	0.758	102.371	34.692	0	0	19.112	0	27.754
			1679.63	49.6	1	0	15.875	0.83	0.666	8.997	22.236	0.505	29.332	0.758	102.429	34.633	0	0	19.12	0	27.761
			1680.63	49.6	1	0	15.841	0.826	0.661	8.932	22.342	0.502	29.416	0.76	102.587	34.531	0	0	19.186	0	27.781
			1681.63	35.972	1	0	15.822	0.821	0.657	8.875	22.449	0.5	29.497	0.761	102.745	34.429	0	0	19.27	0	27.797
			1682.63	35.972	1	0	15.909	0.814	0.657	8.876	22.556	0.5	29.635	0.761	102.856	34.343	0	0	19.545	0	27.966
			1683.63	46.418	1	0	16.006	0.807	0.657	8.881	22.665	0.5	29.776	0.761	102.967	34.257	0	0	19.837	0	28.139
			1684.63	57.071	1	0	15.937	0.787	0.653	8.818	22.685	0.496	29.852	0.76	103.035	34.186	0	0	20.251	0	28.207
			1685.63	57.071	1	0	15.913	0.77	0.651	8.803	22.652	0.494	29.86	0.759	103.049	34.144	0	0	20.655	0	28.175
			1686.63	40.676	1	0	15.766	0.754	0.646	8.729	22.595	0.489	29.838	0.757	103.063	34.102	0	0	20.911	0	28.073
			1687.63	35.626	1	0	15.788	0.75	0.648	8.755	22.55	0.49	29.829	0.756	102.998	34.093	0	0	21.063	0	28.042
			1688.63	35.626	1	0	15.818	0.745	0.65	8.786	22.502	0.491	29.817	0.755	102.933	34.083	0	0	21.226	0	28.003
			1689.63	48.562	1	0	15.783	0.741	0.65	8.779	22.46	0.489	29.813	0.753	102.868	34.074	0	0	21.304	0	27.984
			1690.63	48.562	1	0	15.82	0.743	0.653	8.825	22.399	0.491	29.81	0.751	102.824	34.081	0	0	21.297	0	27.987
			1691.63	51.952	1	0	15.777	0.745	0.653	8.827	22.338	0.49	29.796	0.75	102.779	34.088	0	0	21.184	0	27.967
			1692.63	38.808	1	0	15.734	0.747	0.653	8.828	22.278	0.489	29.783	0.748	102.735	34.095	0	0	21.072	0	27.948
			1693.63	41.16	1	0	15.673	0.749	0.648	8.76	22.37	0.485	29.908	0.748	102.789	34.058	0	0	20.927	0	28.154
			1694.63	41.16	1	0	15.642	0.751	0.644	8.703	22.478	0.482	30.057	0.748	102.849	34.021	0	0	20.824	0	28.409
			1695.63	38.808	1	0	15.609	0.753	0.642	8.67	22.519	0.48	30.122	0.748	102.939	33.987	0	0	20.74	0	28.489
			1696.63	40.192	1	0	15.657	0.758	0.642	8.673	22.593	0.48	30.235	0.747	103.042	33.94	0	0	20.661	0	28.646
			1697.63	38.601	1	0	15.784	0.758	0.645	8.715	22.668	0.482	30.342	0.747	103.132	33.893	0	0	20.824	0	28.794
			1698.63	39.224	1	0	15.875	0.755	0.646	8.725	22.762	0.482	30.494	0.746	103.234	33.837	0	0	21.034	0	29.022
			1699.63	39.224	1	0	15.874	0.74	0.643	8.69	22.818	0.48	30.599	0.746	103.262	33.782	0	0	21.444	0	29.157
			1700.63	46.902	1	0	15.733	0.726	0.635	8.588	22.848	0.473	30.669	0.745	103.29	33.726	0	0	21.677	0	29.219
			1701.63	46.418	1	0	15.601	0.715	0.629	8.502	22.854	0.469	30.692	0.745	103.311	33.682	0	0	21.824	0	29.198
			1702.63	50.499	1	0	15.611	0.714	0.632	8.536	22.776	0.469	30.681	0.742	103.217	33.716	0	0	21.877	0	29.231
			1703.63	51.33	1	0	15.696	0.71	0.637	8.613	22.685	0.471	30.682	0.739	103.074	33.761	0	0	22.102	0	29.309
			1704.63	51.33	1	0	15.775	0.711	0.641	8.668	22.657	0.474	30.692	0.738	103.03	33.783	0	0	22.185	0	29.366
			1705.63	47.386	1	0	15.372	0.701	0.63	8.519	22.435	0.464	30.454	0.737	102.987	33.754	0	0	21.944	0	28.83
			1706.63	39.293	1	0	14.977	0.69	0.619	8.37	22.218	0.455	30.225	0.735	102.944	33.725	0	0	21.707	0	28.307
			1707.63	39.293	1	0	14.551	0.679	0.607	8.199	22.007	0.445	30.008	0.733	102.9	33.697	0	0	21.418	0	27.803
			1708.63	46.971	1	0	14.8	0.754	0.61	8.248	22.447	0.45	30.434	0.738	103.083	33.765	0	0	19.638	0	28.777
			1709.63	51.745	1	0	15.175	0.791	0.62	8.374	22.755	0.459	30.748	0.74	103.151	33.805	0	0	19.191	0	29.46
			1710.63	51.745	1	0	15.18	0.797	0.621	8.39	22.733	0.459	30.729	0.74	103.128	33.862	0	0	19.034	0	29.511
			1711.63	42.752	1	0	15.18	0.797	0.621	8.39	22.733	0.459	30.729	0.74	103.128	33.862	0	0	19.034	0	29.511
			1712.63	42.544	1	0	15.17	0.801	0.621	8.386	22.734	0.459	30.721	0.74	103.147	33.905	0	0	18.949	0	29.561
			1713.63	37.702	1	0	15.17	0.806	0.62	8.382	22.759	0.46	30.689	0.742	103.215	33.932	0	0	18.817	0	29.533
			1714.63	40.815	1	0	15.083	0.803	0.613	8.284	22.888	0.456	30.796	0.743	103.486	33.828	0	0	18.789	0	29.587
			1715.63	40.815	1	0	15.004	0.799	0.606	8.19	23.022	0.451	30.91	0.745	103.757	33.725	0	0	18.77	0	29.653
			1716.63	45.795	1	0	14.809	0.79	0.59	7.97	23.33	0.441	31.195	0.748	104.219	33.572	0	0	18.755	0	29.987
			1717.63	45.795	1	0	14.726	0.786	0.583	7.877	23.463	0.437	31.309	0.749	104.387	33.541	0	0	18.747	0	30.167
			1718.63	45.795	1	0	14.726	0.786	0.583	7.877	23.463	0.437	31.309	0.749	104.387	33.541	0	0	18.747	0	30.167
			1719.63	25.665	1	0	14.602	0.781	0.57	7.708	23.763	0.43	31.546	0.753	104.733	33.45	0	0	18.69	0	30.491
			1720.63	25.665	1	0	14.536	0.78	0.565	7.636	23.88	0.427	31.587	0.756	104.848	33.445	0	0	18.633	0	30.566
			1721.63	25.665	1	0	14.549	0.779	0.564	7.618	23.956	0.428	31.578	0.759	104.989	33.44	0	0	18.666	0	30.541
			1722.63	44.273	1	0	14.562	0.779	0.562	7.599	24.032	0.428	31.569	0.761	105.131	33.435	0	0	18.699	0	30.517
			1723.63	44.273	1	0	14.562	0.779	0.562	7.599	24.032	0.428	31.569	0.761	105.131	33.435	0	0	18.699	0	30.517
			1724.63	61.153	1	0	14.429	0.77	0.555	7.504	24.093	0.424	31.589	0.763	105.265	33.409	0	0	18.728	0	30.518
			1725.63	39.639	1	0	14.201	0.765	0.544	7.357	24.173	0.417	31.593	0.765	105.388	33.424	0	0	18.575	0	30.556
			1726.63	39.639	1	0	14.06	0.764	0.536	7.24	24.317	0.411	31.672	0.768	105.524	33.442	0	0	18.407	0	30.742
			1727.63	37.909	1	0	14.044	0.768	0.534	7.217	24.38	0.411	31.687	0.769	105.584	33.478	0	0	18.287	0	30.826
			1728.63	24.212	1	0	14.062	0.776	0.536	7.245	24.335	0.413	31.564	0.771	105.579	33.555	0	0	18.118	0	30.706
			1729.63	24.765	1	0	14.052	0.784	0.537	7.254	24.309	0.415	31.463	0.773	105.574	33.632	0	0	17.917	0	30.626
			1730.63	24.765	1	0	14.042	0.792	0.537	7.263	24.282	0.416	31.363	0.774	105.57	33.709	0	0	17.72	0	30.546
			1731.63	34.727	1	0	13.93	0.794	0.535	7.236	24.18	0.415	31.229	0.774	105.502	33.77	0	0	17.536	0	30.379
			1732.63	36.249	1	0	13.918	0.803	0.533	7.196	24.313	0.414	31.243	0.778	105.69	33.749	0	0	17.327	0	30.363
			1733.63	38.393	1	0	14.012	0.818	0.534	7.21	24.463	0.419	31.143	0.786	106.021	33.716	0	0	17.136	0	30.091
			1734.63	38.393	1	0	14.054	0.811	0.534	7.219	24.493	0.42	31.155	0.786	106.161	33.638	0	0	17.321	0	29.993
			1735.63	36.18	1	0	14.312	0.811	0.54	7.299	24.668	0.426	31.287	0.788	106.444	33.547	0	0	17.654	0	30.108
			1736.63	36.526	1	0	14.488	0.81	0.542	7.326	24.878	0.429	31.467	0.791	106.727	33.457	0	0	17.887	0	30.319
			1737.63	36.526	1	0	14.897	0.819	0.553	7.475	25.091	0.44	31.508	0.796	107.115	33.324	0	0	18.192	0	30.169
			1738.63	32.375	1	0	15	0.755	0.562	7.599	24.696	0.45	30.836	0.801	107.373	33.128	0	0	19.871	0	28.538
			1739.63	32.375	1	0	14.635	0.715	0.548	7.402	24.627	0.44	30.655	0.803	107.769	32.912	0	0	20.46	0	27.822
			1740.63	34.45	1	0	14.676	0.713	0.544	7.35	24.864	0.438	30.85	0.806	107.962	32.758	0	0	20.585	0	27.966
			1741.63	38.878	1	0	14.622	0.702	0.537	7.257	25.054	0.434	30.981	0.809	108.139	32.589	0	0	20.836	0	27.952
			1742.63	38.878	1	0	14.566	0.691	0.53	7.164	25.246	0.43	31.11	0.811	108.463	32.419	0	0	21.094	0	27.931
			1743.63	42.129	1	0	14.531	0.679	0.524	7.082	25.439	0.427	31.241	0.814	108.788	32.25	0	0	21.391	0	27.909
			1744.63	42.129	1	0	14.808	0.692	0.535	7.226	25.452	0.437	31.165	0.817	108.844	32.28	0	0	21.397	0	27.801
			1745.63	42.129	1	0	15.068	0.705	0.545	7.361	25.466	0.446	31.096	0.819	108.9	32.31	0	0	21.378	0	27.702
			1746.63	32.998	1	0	15.301	0.715	0.554	7.489	25.449	0.455	31.006	0.821	108.914	32.359	0	0	21.4	0	27.595
			1747.63	39.5	1	0	15.52	0.721	0.561	7.586	25.501	0.462	30.963	0.824	109.111	32.296	0	0	21.522	0	27.39
			1748.63	56.795	1	0	15.767	0.732	0.568	7.68	25.621	0.47	30.97	0.827	109.348	32.227	0	0	21.552	0	27.271
			1749.63	38.324	1	0	15.986	0.74	0.574	7.76	25.732	0.477	30.977	0.831	109.58	32.171	0	0	21.599	0	27.177
			1750.63	38.324	1	0	16.153	0.749	0.578	7.806	25.87	0.482	31.024	0.834	109.812	32.115	0	0	21.575	0	27.166
			1751.63	29.954	1	0	16.212	0.749	0.577	7.797	25.996	0.482	31.09	0.836	110.051	32.029	0	0	21.656	0	27.151
			1752.63	49.323	1	0	16.271	0.748	0.576	7.786	26.126	0.483	31.168	0.838	110.265	31.943	0	0	21.747	0	27.159
			1753.63	69.385	1	0	16.096	0.748	0.57	7.701	26.129	0.479	31.101	0.84	110.478	31.858	0	0	21.526	0	26.864
			1754.63	30.853	1	0	15.99	0.747	0.566	7.642	26.156	0.476	31.067	0.842	110.692	31.772	0	0	21.397	0	26.636
			1755.63	29.677	1	0	15.885	0.747	0.561	7.583	26.186	0.473	31.034	0.844	110.905	31.686	0	0	21.27	0	26.412
			1756.63	24.904	1	0	15.789	0.741	0.556	7.511	26.258	0.47	31.053	0.846	111.186	31.551	0	0	21.316	0	26.213
			1757.63	24.904	1	0	16.148	0.781	0.558	7.539	26.868	0.475	31.572	0.851	111.529	31.442	0	0	20.685	0	27.045
			1758.63	24.904	1	0	16.705	0.821	0.565	7.635	27.549	0.484	32.138	0.857	111.873	31.333	0	0	20.356	0	27.94
			1759.63	47.041	1	0	17.252	0.86	0.571	7.711	28.268	0.493	32.714	0.864	112.268	31.194	0	0	20.058	0	28.766
			1760.63	46.072	1	0	17.467	0.864	0.572	7.734	28.543	0.497	32.835	0.869	112.646	31.059	0	0	20.215	0	28.748
			1761.63	45.104	1	0	17.7	0.868	0.575	7.765	28.814	0.503	32.95	0.874	113.024	30.925	0	0	20.391	0	28.718
			1762.63	50.154	1	0	17.928	0.86	0.574	7.75	29.223	0.503	33.335	0.877	113.402	30.764	0	0	20.854	0	29.189
			1763.63	51.122	1	0	17.962	0.849	0.569	7.694	29.468	0.5	33.56	0.878	113.653	30.674	0	0	21.154	0	29.474
			1764.63	51.122	1	0	17.572	0.839	0.553	7.474	29.648	0.487	33.667	0.881	113.904	30.583	0	0	20.954	0	29.531
			1765.63	45.795	1	0	17.615	0.846	0.553	7.474	29.741	0.488	33.677	0.883	114.022	30.56	0	0	20.828	0	29.492
			1766.63	34.727	1	0	17.286	0.849	0.544	7.353	29.673	0.482	33.532	0.885	114.101	30.616	0	0	20.353	0	29.313
			1767.63	34.727	1	0	17.527	0.861	0.552	7.455	29.706	0.489	33.507	0.887	114.143	30.669	0	0	20.356	0	29.341
			1768.63	23.036	1	0	17.421	0.859	0.546	7.382	29.813	0.484	33.63	0.887	114.161	30.691	0	0	20.281	0	29.62
			1769.63	23.036	1	0	17.15	0.851	0.532	7.186	30.129	0.47	34.058	0.885	114.036	30.788	0	0	20.147	0	30.611
			1770.63	23.036	1	0	17.157	0.858	0.535	7.225	29.998	0.473	33.93	0.884	113.892	30.876	0	0	19.993	0	30.522
			1771.63	23.036	1	0	17.06	0.855	0.534	7.217	29.852	0.471	33.837	0.882	113.842	30.962	0	0	19.949	0	30.51
			1772.63	43.305	1	0	17.035	0.861	0.536	7.241	29.726	0.472	33.751	0.881	113.875	31.027	0	0	19.791	0	30.456
			1773.63	54.097	1	0	17.074	0.874	0.542	7.321	29.498	0.476	33.577	0.879	113.693	31.152	0	0	19.537	0	30.329
			1774.63	54.097	1	0	17.105	0.887	0.547	7.398	29.273	0.48	33.402	0.876	113.508	31.277	0	0	19.28	0	30.197
			1775.63	45.795	1	0	16.949	0.885	0.542	7.331	29.267	0.475	33.448	0.875	113.398	31.325	0	0	19.16	0	30.375
			1776.63	47.179	1	0	16.812	0.884	0.538	7.273	29.259	0.47	33.483	0.874	113.3	31.365	0	0	19.025	0	30.516
			1777.63	30.576	1	0	16.747	0.885	0.536	7.245	29.263	0.468	33.526	0.873	113.247	31.387	0	0	18.913	0	30.633
			1778.63	30.576	1	0	16.611	0.882	0.53	7.159	29.364	0.462	33.681	0.872	113.218	31.38	0	0	18.835	0	30.916
			1779.63	21.929	1	0	16.437	0.874	0.523	7.067	29.417	0.455	33.816	0.87	113.149	31.38	0	0	18.809	0	31.181
			1780.63	21.929	1	0	16.099	0.859	0.51	6.889	29.522	0.442	34.053	0.867	113.05	31.37	0	0	18.731	0	31.619
			1781.63	35.488	1	0	16.099	0.859	0.51	6.889	29.522	0.442	34.053	0.867	113.05	31.37	0	0	18.731	0	31.619
			1782.63	46.072	1	0	16.084	0.862	0.51	6.89	29.499	0.442	34.047	0.866	113.014	31.392	0	0	18.661	0	31.642
			1783.63	46.072	1	0	16.233	0.865	0.514	6.949	29.527	0.445	34.131	0.865	112.942	31.433	0	0	18.759	0	31.861
			1784.63	30.023	1	0	16.233	0.865	0.514	6.949	29.527	0.445	34.131	0.865	112.942	31.433	0	0	18.759	0	31.861
			1785.63	28.501	1	0	16.443	0.867	0.52	7.026	29.582	0.449	34.251	0.864	112.87	31.471	0	0	18.959	0	32.14
			1786.63	28.501	1	0	16.472	0.868	0.521	7.039	29.585	0.45	34.277	0.863	112.834	31.49	0	0	18.972	0	32.22
			1787.63	37.217	1	0	15.999	0.827	0.514	6.95	29.004	0.442	33.746	0.859	112.695	31.509	0	0	19.35	0	31.348
			1788.63	36.733	1	0	15.482	0.785	0.507	6.855	28.345	0.434	33.158	0.855	112.556	31.528	0	0	19.71	0	30.338
			1789.63	36.733	1	0	14.946	0.744	0.5	6.76	27.627	0.425	32.5	0.85	112.417	31.548	0	0	20.085	0	29.151
			1790.63	37.217	1	0	14.738	0.734	0.494	6.67	27.583	0.418	32.577	0.847	112.312	31.548	0	0	20.067	0	29.31
			1791.63	40.745	1	0	14.522	0.725	0.486	6.572	27.552	0.41	32.679	0.843	112.206	31.548	0	0	20.037	0	29.513
			1792.63	37.01	1	0	14.519	0.728	0.487	6.582	27.513	0.41	32.646	0.843	112.098	31.574	0	0	19.952	0	29.495
			1793.63	37.01	1	0	14.499	0.727	0.486	6.573	27.515	0.41	32.666	0.842	112.038	31.552	0	0	19.949	0	29.495
			1794.63	34.796	1	0	14.534	0.726	0.487	6.58	27.547	0.41	32.716	0.842	111.978	31.531	0	0	20.02	0	29.554
			1795.63	34.796	1	0	14.413	0.721	0.482	6.513	27.583	0.406	32.76	0.842	112.024	31.482	0	0	19.994	0	29.555
			1796.63	34.796	1	0	14.41	0.711	0.481	6.506	27.574	0.405	32.807	0.84	111.976	31.411	0	0	20.263	0	29.528
			1797.63	33.828	1	0	14.199	0.711	0.474	6.409	27.585	0.398	32.846	0.84	111.997	31.37	0	0	19.958	0	29.531
			1798.63	32.998	1	0	14.18	0.721	0.473	6.398	27.622	0.398	32.853	0.841	112.008	31.382	0	0	19.676	0	29.56
			1799.63	32.998	1	0	13.996	0.727	0.468	6.318	27.626	0.393	32.876	0.84	112.021	31.363	0	0	19.264	0	29.567
			1800.63	24.973	1	0	13.863	0.735	0.465	6.278	27.568	0.391	32.774	0.841	112.031	31.375	0	0	18.856	0	29.386
			1801.63	24.973	1	0	13.766	0.749	0.463	6.262	27.488	0.39	32.639	0.842	112.033	31.407	0	0	18.368	0	29.169
			1802.63	29.608	1	0	13.674	0.764	0.462	6.246	27.416	0.39	32.512	0.843	112.035	31.44	0	0	17.904	0	28.964
			1803.63	39.569	1	0	13.346	0.766	0.454	6.131	27.265	0.383	32.279	0.845	111.994	31.454	0	0	17.428	0	28.527
			1804.63	39.569	1	0	13.256	0.768	0.449	6.072	27.351	0.38	32.315	0.846	111.945	31.468	0	0	17.265	0	28.621
			1805.63	31.891	1	0	13.216	0.759	0.448	6.053	27.329	0.379	32.308	0.846	111.931	31.419	0	0	17.414	0	28.53
			1806.63	32.167	1	0	13.103	0.749	0.443	5.991	27.343	0.375	32.347	0.845	111.91	31.377	0	0	17.505	0	28.544
			1807.63	32.167	1	0	12.955	0.738	0.437	5.908	27.386	0.369	32.416	0.845	111.887	31.335	0	0	17.552	0	28.616
			1808.63	29.054	1	0	12.847	0.733	0.433	5.847	27.422	0.365	32.471	0.844	111.84	31.321	0	0	17.532	0	28.705
			1809.63	23.036	1	0	12.978	0.749	0.438	5.919	27.416	0.37	32.449	0.845	111.71	31.375	0	0	17.321	0	28.741
			1810.63	23.036	1	0	13.164	0.766	0.446	6.032	27.336	0.377	32.343	0.845	111.585	31.428	0	0	17.191	0	28.607
			1811.63	23.036	1	0	13.333	0.781	0.455	6.145	27.219	0.384	32.226	0.845	111.42	31.491	0	0	17.077	0	28.467
			1812.63	31.13	1	0	13.294	0.782	0.452	6.107	27.312	0.382	32.34	0.845	111.499	31.433	0	0	16.992	0	28.588
			1813.63	31.13	1	0	13.265	0.784	0.45	6.075	27.399	0.38	32.447	0.844	111.578	31.375	0	0	16.92	0	28.694
			1814.63	31.13	1	0	13.122	0.787	0.444	6.006	27.424	0.375	32.467	0.845	111.657	31.319	0	0	16.674	0	28.628
			1815.63	25.941	1	0	12.984	0.79	0.439	5.937	27.457	0.371	32.496	0.845	111.736	31.263	0	0	16.435	0	28.582
			1816.63	25.941	1	0	13.008	0.795	0.44	5.941	27.505	0.372	32.527	0.846	111.815	31.236	0	0	16.362	0	28.585
			1817.63	25.941	1	0	13.133	0.8	0.443	5.988	27.564	0.375	32.567	0.846	111.894	31.208	0	0	16.415	0	28.605
			1818.63	19.024	1	0	13.248	0.8	0.444	6.006	27.722	0.376	32.747	0.847	112.012	31.154	0	0	16.561	0	28.862
			1819.63	27.325	1	0	13.144	0.791	0.438	5.913	27.913	0.37	33.001	0.846	112.131	31.08	0	0	16.615	0	29.234
			1820.63	33.689	1	0	13.061	0.782	0.432	5.831	28.102	0.365	33.252	0.845	112.249	31.006	0	0	16.696	0	29.595
			1821.63	27.463	1	0	13.026	0.778	0.429	5.798	28.175	0.363	33.344	0.845	112.351	30.945	0	0	16.734	0	29.665
			1822.63	27.463	1	0	12.913	0.776	0.426	5.76	28.109	0.36	33.286	0.844	112.479	30.839	0	0	16.651	0	29.368
			1823.63	27.463	1	0	12.802	0.773	0.423	5.721	28.046	0.357	33.231	0.844	112.606	30.732	0	0	16.568	0	29.073
			1824.63	48.355	1	0	12.628	0.774	0.42	5.673	27.902	0.354	33.074	0.844	112.688	30.672	0	0	16.324	0	28.659
			1825.63	52.713	1	0	12.528	0.774	0.419	5.663	27.735	0.353	32.89	0.843	112.769	30.611	0	0	16.176	0	28.187
			1826.63	52.713	1	0	12.43	0.775	0.418	5.652	27.571	0.353	32.71	0.843	112.85	30.551	0	0	16.031	0	27.717
			1827.63	28.778	1	0	12.333	0.776	0.417	5.642	27.41	0.352	32.533	0.843	112.931	30.491	0	0	15.889	0	27.249
			1828.63	28.778	1	0	12.146	0.763	0.413	5.58	27.256	0.347	32.405	0.841	113.047	30.375	0	0	15.914	0	26.793
			1829.63	22.068	1	0	12.084	0.755	0.412	5.564	27.175	0.346	32.351	0.84	113.072	30.329	0	0	15.995	0	26.608
			1830.63	22.068	1	0	12.262	0.792	0.415	5.611	27.444	0.35	32.58	0.842	113.122	30.356	0	0	15.474	0	27.06
			1831.63	25.526	1	0	12.288	0.776	0.413	5.575	27.641	0.348	32.811	0.842	113.379	30.187	0	0	15.826	0	27.23
			1832.63	32.444	1	0	12.326	0.769	0.414	5.591	27.62	0.348	32.821	0.842	113.415	30.135	0	0	16.025	0	27.166
			1833.63	32.444	1	0	12.356	0.753	0.411	5.554	27.828	0.346	33.066	0.842	113.681	29.96	0	0	16.416	0	27.345
			1834.63	24.835	1	0	12.521	0.741	0.411	5.549	28.191	0.346	33.489	0.842	114.055	29.744	0	0	16.894	0	27.778
			1835.63	26.633	1	0	12.541	0.735	0.409	5.531	28.304	0.344	33.631	0.842	114.312	29.61	0	0	17.056	0	27.803
			1836.63	26.633	1	0	12.524	0.741	0.405	5.473	28.585	0.342	33.871	0.844	114.533	29.54	0	0	16.908	0	28.122
			1837.63	26.08	1	0	12.508	0.735	0.398	5.381	29.02	0.337	34.308	0.846	115.053	29.221	0	0	17.021	0	28.347
			1838.63	26.08	1	0	12.517	0.729	0.392	5.299	29.472	0.332	34.758	0.848	115.573	28.902	0	0	17.17	0	28.578
			1839.63	21.376	1	0	12.527	0.723	0.386	5.217	29.938	0.328	35.22	0.85	116.094	28.583	0	0	17.322	0	28.813
			1840.63	21.376	1	0	12.6	0.717	0.388	5.243	29.938	0.331	35.101	0.853	116.458	28.418	0	0	17.569	0	28.284
			1841.63	21.376	1	0	12.61	0.711	0.386	5.215	30.104	0.33	35.179	0.856	116.818	28.252	0	0	17.733	0	28.11
			1842.63	21.376	1	0	12.621	0.705	0.384	5.186	30.272	0.33	35.257	0.859	117.178	28.087	0	0	17.899	0	27.935
			1843.63	21.376	1	0	12.537	0.698	0.38	5.132	30.361	0.327	35.295	0.86	117.288	28.034	0	0	17.961	0	27.908
			1844.63	32.029	1	0	12.39	0.684	0.373	5.036	30.528	0.322	35.368	0.863	117.509	27.929	0	0	18.12	0	27.847
			1845.63	35.142	1	0	12.39	0.684	0.373	5.036	30.528	0.322	35.368	0.863	117.509	27.929	0	0	18.12	0	27.847
			1846.63	20.131	1	0	12.5	0.681	0.374	5.054	30.675	0.323	35.486	0.864	117.583	27.902	0	0	18.366	0	28.01
			1847.63	20.131	1	0	12.467	0.659	0.369	4.986	30.917	0.319	35.723	0.865	117.852	27.674	0	0	18.926	0	28.002
			1848.63	18.263	1	0	12.334	0.642	0.362	4.895	31.08	0.314	35.904	0.866	118.046	27.502	0	0	19.209	0	27.991
			1849.63	24.696	1	0	12.334	0.64	0.361	4.878	31.176	0.313	35.996	0.866	118.135	27.434	0	0	19.272	0	28.021
			1850.63	24.696	1	0	12.348	0.638	0.36	4.869	31.259	0.312	36.071	0.867	118.224	27.367	0	0	19.357	0	28.022
			1851.63	13.282	1	0	12.5	0.64	0.373	5.04	30.579	0.323	35.364	0.865	118.154	27.406	0	0	19.539	0	26.835
			1852.63	14.873	1	0	12.684	0.641	0.381	5.148	30.383	0.329	35.172	0.864	118.058	27.492	0	0	19.802	0	26.656
			1853.63	14.873	1	0	12.872	0.641	0.389	5.256	30.207	0.336	35	0.863	117.962	27.578	0	0	20.072	0	26.513
			1854.63	52.436	1	0	12.941	0.639	0.387	5.236	30.474	0.335	35.282	0.864	117.933	27.6	0	0	20.265	0	27.075
			1855.63	48.355	1	0	12.984	0.636	0.385	5.209	30.718	0.333	35.536	0.864	117.905	27.622	0	0	20.418	0	27.577
			1856.63	48.355	1	0	13.027	0.633	0.383	5.182	30.965	0.332	35.794	0.865	117.876	27.643	0	0	20.574	0	28.078
			1857.63	20.476	1	0	13.279	0.639	0.387	5.233	31.283	0.335	36.142	0.866	117.809	27.705	0	0	20.783	0	28.806
			1858.63	17.986	1	0	13.535	0.645	0.391	5.284	31.607	0.339	36.498	0.866	117.741	27.768	0	0	20.996	0	29.534
			1859.63	17.986	1	0	13.427	0.633	0.385	5.2	31.808	0.333	36.742	0.866	117.938	27.601	0	0	21.199	0	29.626
			1860.63	24.835	1	0	13.145	0.568	0.372	5.025	31.862	0.321	36.891	0.864	118.432	27.178	0	0	23.153	0	29.028
			1861.63	30.369	1	0	13.075	0.561	0.369	4.984	31.914	0.318	36.985	0.863	118.55	27.048	0	0	23.313	0	28.928
			1862.63	17.225	1	0	12.969	0.552	0.363	4.91	32.077	0.313	37.185	0.863	118.72	26.905	0	0	23.483	0	28.968
			1863.63	18.47	1	0	12.9	0.546	0.36	4.87	32.125	0.311	37.273	0.862	118.834	26.779	0	0	23.642	0	28.862
			1864.63	22.275	1	0	12.872	0.539	0.358	4.841	32.196	0.309	37.387	0.861	118.947	26.654	0	0	23.881	0	28.795
			1865.63	25.25	1	0	12.826	0.551	0.36	4.871	31.972	0.31	37.18	0.86	118.69	26.768	0	0	23.265	0	28.695
			1866.63	52.921	1	0	12.729	0.564	0.362	4.888	31.693	0.311	36.91	0.859	118.432	26.881	0	0	22.584	0	28.483
			1867.63	42.613	1	0	12.646	0.566	0.36	4.862	31.668	0.309	36.871	0.859	118.409	26.884	0	0	22.36	0	28.424
			1868.63	42.613	1	0	12.533	0.568	0.357	4.826	31.632	0.307	36.82	0.859	118.386	26.886	0	0	22.084	0	28.345
			1869.63	18.263	1	0	12.485	0.569	0.355	4.8	31.691	0.305	36.875	0.859	118.362	26.888	0	0	21.925	0	28.444
			1870.63	17.294	1	0	12.365	0.568	0.353	4.767	31.6	0.302	36.917	0.856	118.239	26.944	0	0	21.751	0	28.621
			1871.63	17.294	1	0	12.274	0.567	0.352	4.759	31.414	0.3	36.844	0.853	118.116	27	0	0	21.63	0	28.607
			1872.63	29.193	1	0	12.194	0.566	0.352	4.758	31.211	0.299	36.754	0.849	117.993	27.056	0	0	21.527	0	28.564
			1873.63	29.193	1	0	12.484	0.58	0.365	4.932	30.902	0.309	36.503	0.847	117.868	27.123	0	0	21.53	0	28.281
			1874.63	13.697	1	0	12.466	0.578	0.365	4.926	30.883	0.308	36.546	0.845	117.831	27.093	0	0	21.566	0	28.294
			1875.63	13.697	1	0	12.448	0.576	0.364	4.921	30.864	0.307	36.588	0.844	117.794	27.062	0	0	21.603	0	28.306
			1876.63	13.766	1	0	12.293	0.571	0.361	4.872	30.753	0.304	36.525	0.842	117.791	27.007	0	0	21.543	0	28.085
			1877.63	13.766	1	0	11.816	0.565	0.351	4.749	30.289	0.295	36.054	0.84	117.789	26.951	0	0	20.911	0	27.16
			1878.63	13.766	1	0	11.714	0.572	0.351	4.747	30.084	0.295	35.86	0.839	117.61	27.042	0	0	20.467	0	27.004
			1879.63	13.766	1	0	11.827	0.58	0.357	4.827	29.912	0.299	35.73	0.837	117.432	27.132	0	0	20.404	0	26.958
			1880.63	29.331	1	0	11.882	0.581	0.358	4.842	29.963	0.3	35.804	0.837	117.46	27.095	0	0	20.458	0	27.014
			1881.63	27.533	1	0	11.866	0.582	0.357	4.823	30.048	0.299	35.921	0.836	117.487	27.058	0	0	20.389	0	27.148
			1882.63	9.131	1	0	11.714	0.579	0.343	4.629	30.888	0.287	36.882	0.837	117.668	26.919	0	0	20.221	0	28.522
			1883.63	9.131	1	0	11.618	0.577	0.333	4.501	31.494	0.279	37.566	0.838	117.849	26.779	0	0	20.148	0	29.378
			1884.63	10.792	1	0	11.522	0.574	0.324	4.372	32.137	0.272	38.291	0.839	118.03	26.64	0	0	20.076	0	30.263
			1885.63	47.11	1	0	11.583	0.587	0.328	4.431	31.959	0.275	38.139	0.838	117.859	26.756	0	0	19.73	0	30.26
			1886.63	47.11	1	0	11.665	0.6	0.333	4.495	31.796	0.278	38.002	0.837	117.687	26.872	0	0	19.433	0	30.275
			1887.63	48.147	1	0	11.696	0.613	0.336	4.547	31.587	0.281	37.806	0.835	117.515	26.988	0	0	19.067	0	30.194
			1888.63	48.147	1	0	11.586	0.605	0.333	4.504	31.546	0.278	37.85	0.833	117.545	26.933	0	0	19.143	0	30.153
			1889.63	17.087	1	0	11.475	0.597	0.33	4.461	31.501	0.274	37.892	0.831	117.576	26.877	0	0	19.219	0	30.107
			1890.63	17.087	1	0	11.531	0.607	0.334	4.52	31.293	0.278	37.657	0.831	117.367	27.02	0	0	18.994	0	30.01
			1891.63	17.087	1	0	11.353	0.611	0.334	4.51	30.903	0.276	37.3	0.829	116.995	27.244	0	0	18.58	0	29.86
			1892.63	10.93	1	0	11.396	0.625	0.338	4.566	30.703	0.28	37.06	0.828	116.773	27.42	0	0	18.234	0	29.808
			1893.63	16.879	1	0	11.446	0.636	0.343	4.629	30.473	0.284	36.802	0.828	116.537	27.581	0	0	17.998	0	29.687
			1894.63	31.13	1	0	11.487	0.65	0.347	4.687	30.264	0.287	36.551	0.828	116.307	27.763	0	0	17.662	0	29.614
			1895.63	24.696	1	0	11.563	0.665	0.352	4.76	30.062	0.292	36.309	0.828	116.077	27.945	0	0	17.394	0	29.545
			1896.63	22.206	1	0	11.551	0.654	0.35	4.731	30.169	0.29	36.438	0.828	116.358	27.799	0	0	17.664	0	29.49
			1897.63	22.206	1	0	11.657	0.659	0.35	4.723	30.516	0.289	36.934	0.826	116.578	27.633	0	0	17.696	0	30.007
			1898.63	22.206	1	0	11.743	0.668	0.357	4.821	30.154	0.294	36.542	0.825	116.3	27.837	0	0	17.591	0	29.735
			1899.63	22.206	1	0	11.943	0.685	0.366	4.952	29.926	0.302	36.342	0.823	115.998	28.039	0	0	17.425	0	29.772
			1900.63	27.533	1	0	12.089	0.703	0.375	5.073	29.642	0.308	36.078	0.822	115.696	28.24	0	0	17.193	0	29.69
			1901.63	27.533	1	0	11.983	0.702	0.367	4.956	30.065	0.301	36.638	0.821	115.739	28.164	0	0	17.078	0	30.5
			1902.63	25.526	1	0	11.879	0.7	0.358	4.84	30.513	0.294	37.231	0.82	115.782	28.087	0	0	16.964	0	31.338
			1903.63	22.344	1	0	11.766	0.716	0.35	4.731	30.981	0.287	37.842	0.819	115.698	28.104	0	0	16.444	0	32.341
			1904.63	22.344	1	0	11.661	0.731	0.342	4.621	31.486	0.28	38.5	0.818	115.614	28.12	0	0	15.955	0	33.389
			1905.63	17.571	1	0	11.999	0.793	0.356	4.807	31.35	0.29	38.391	0.817	115.264	28.355	0	0	15.134	0	33.602
			1906.63	17.571	1	0	11.999	0.793	0.356	4.807	31.35	0.29	38.391	0.817	115.264	28.355	0	0	15.134	0	33.602
			1907.63	22.759	1	0	12.155	0.824	0.363	4.9	31.246	0.296	38.29	0.816	115.089	28.473	0	0	14.754	0	33.624
			1908.63	22.759	1	0	12.662	0.884	0.379	5.127	31.262	0.309	38.331	0.816	114.801	28.674	0	0	14.324	0	33.967
			1909.63	24.904	1	0	12.655	0.913	0.379	5.128	31.304	0.31	38.381	0.816	114.688	28.758	0	0	13.861	0	34.147
			1910.63	24.904	1	0	12.673	0.943	0.383	5.171	31.15	0.312	38.234	0.815	114.468	28.89	0	0	13.44	0	34.102
			1911.63	25.25	1	0	12.479	0.971	0.383	5.179	30.682	0.312	37.731	0.813	113.95	29.118	0	0	12.848	0	33.662
			1912.63	25.25	1	0	12.479	0.971	0.383	5.179	30.682	0.312	37.731	0.813	113.95	29.118	0	0	12.848	0	33.662
			1913.63	29.262	1	0	12.114	1.028	0.384	5.19	29.824	0.311	36.811	0.81	112.914	29.574	0	0	11.783	0	32.861
			1914.63	29.262	1	0	11.942	1.056	0.384	5.193	29.43	0.311	36.39	0.809	112.396	29.802	0	0	11.303	0	32.5
			1915.63	29.262	1	0	11.815	1.072	0.382	5.161	29.321	0.309	36.286	0.808	112.175	29.83	0	0	11.022	0	32.333
			1916.63	29.262	1	0	11.715	1.066	0.377	5.097	29.426	0.304	36.48	0.807	112.156	29.737	0	0	10.988	0	32.507
			1917.63	31.337	1	0	11.644	1.06	0.373	5.047	29.531	0.301	36.673	0.805	112.137	29.643	0	0	10.982	0	32.677
			1918.63	31.337	1	0	11.567	1.068	0.372	5.022	29.492	0.299	36.66	0.804	111.947	29.687	0	0	10.83	0	32.715
			1919.63	31.337	1	0	11.492	1.076	0.37	4.997	29.457	0.297	36.653	0.804	111.758	29.73	0	0	10.682	0	32.763
			1920.63	31.337	1	0	11.405	1.065	0.367	4.953	29.483	0.294	36.742	0.802	111.674	29.725	0	0	10.708	0	32.932
			1921.63	31.337	1	0	11.534	1.096	0.375	5.063	29.214	0.3	36.462	0.801	111.316	29.859	0	0	10.522	0	32.623
			1922.63	31.337	1	0	11.592	1.102	0.379	5.125	29.013	0.303	36.36	0.798	110.993	29.953	0	0	10.521	0	32.608
			1923.63	31.337	1	0	11.639	1.095	0.382	5.163	28.906	0.304	36.317	0.796	110.87	29.982	0	0	10.63	0	32.608
			1924.63	31.337	1	0	11.696	1.1	0.387	5.223	28.719	0.306	36.222	0.793	110.557	30.073	0	0	10.63	0	32.599
			1925.63	31.337	1	0	11.73	1.106	0.39	5.27	28.556	0.308	36.159	0.79	110.244	30.163	0	0	10.609	0	32.642
			1926.63	23.451	1	0	11.764	1.111	0.393	5.317	28.395	0.309	36.095	0.787	109.93	30.254	0	0	10.589	0	32.685
			1927.63	23.451	1	0	11.729	1.129	0.397	5.364	28.08	0.312	35.735	0.786	109.441	30.521	0	0	10.39	0	32.501
			1928.63	22.621	1	0	11.745	1.134	0.398	5.384	28.021	0.313	35.645	0.786	109.364	30.597	0	0	10.36	0	32.471
			1929.63	22.621	1	0	11.662	1.145	0.398	5.378	27.872	0.313	35.476	0.786	109.083	30.769	0	0	10.184	0	32.455
			1930.63	22.621	1	0	11.581	1.156	0.397	5.371	27.729	0.312	35.314	0.785	108.802	30.941	0	0	10.014	0	32.45
			1931.63	17.779	1	0	11.527	1.148	0.395	5.337	27.766	0.31	35.323	0.786	108.872	30.901	0	0	10.043	0	32.419
			1932.63	17.779	1	0	11.457	1.139	0.392	5.291	27.825	0.308	35.362	0.787	108.942	30.862	0	0	10.057	0	32.441
			1933.63	18.54	1	0	11.382	1.114	0.387	5.232	27.921	0.305	35.462	0.787	109.134	30.732	0	0	10.214	0	32.448
			1934.63	18.54	1	0	11.418	1.091	0.393	5.309	27.571	0.31	34.945	0.789	109.202	30.679	0	0	10.462	0	31.488
			1935.63	18.54	1	0	11.319	1.054	0.385	5.208	27.807	0.304	35.203	0.79	109.54	30.428	0	0	10.742	0	31.591
			1936.63	26.633	1	0	11.214	1.016	0.378	5.107	28.039	0.299	35.45	0.791	109.763	30.177	0	0	11.037	0	31.664
			1937.63	32.306	1	0	11.361	1.004	0.398	5.385	26.921	0.315	34.049	0.791	109.615	30.196	0	0	11.311	0	29.148
			1938.63	32.306	1	0	11.516	0.993	0.419	5.663	25.929	0.331	32.805	0.79	109.466	30.214	0	0	11.599	0	26.746
			1939.63	32.306	1	0	11.635	0.981	0.432	5.844	25.368	0.342	32.11	0.79	109.436	30.233	0	0	11.859	0	25.357
			1940.63	32.306	1	0	11.518	0.949	0.425	5.744	25.5	0.336	32.269	0.79	109.663	30.077	0	0	12.132	0	25.479
			1941.63	32.306	1	0	11.396	0.918	0.418	5.644	25.621	0.33	32.414	0.79	109.891	29.922	0	0	12.417	0	25.566
			1942.63	30.646	1	0	11.423	0.887	0.413	5.576	25.938	0.327	32.777	0.791	110.406	29.674	0	0	12.872	0	25.91
			1943.63	30.646	1	0	11.452	0.857	0.408	5.508	26.262	0.323	33.149	0.792	110.921	29.425	0	0	13.36	0	26.252
			1944.63	28.155	1	0	11.51	0.827	0.403	5.445	26.63	0.32	33.576	0.793	111.437	29.177	0	0	13.92	0	26.685
			1945.63	28.155	1	0	11.572	0.797	0.398	5.382	27.012	0.316	34.019	0.794	111.952	28.929	0	0	14.528	0	27.125
			1946.63	23.866	1	0	11.641	0.766	0.394	5.32	27.411	0.313	34.48	0.795	112.467	28.68	0	0	15.191	0	27.573
			1947.63	21.998	1	0	11.687	0.757	0.391	5.287	27.659	0.312	34.717	0.797	112.787	28.55	0	0	15.445	0	27.779
			1948.63	21.998	1	0	11.734	0.747	0.389	5.255	27.913	0.31	34.96	0.798	113.108	28.42	0	0	15.707	0	27.989
			1949.63	43.582	1	0	11.596	0.759	0.39	5.265	27.564	0.312	34.474	0.8	112.906	28.578	0	0	15.278	0	27.372
			1950.63	15.357	1	0	11.573	0.771	0.392	5.296	27.386	0.314	34.201	0.801	112.637	28.736	0	0	15.012	0	27.144
			1951.63	15.219	1	0	11.551	0.783	0.394	5.327	27.21	0.316	33.933	0.802	112.367	28.894	0	0	14.755	0	26.917
			1952.63	75.472	1	0	11.485	0.77	0.393	5.306	27.122	0.315	33.835	0.802	112.151	28.924	0	0	14.919	0	26.812
			1953.63	75.472	1	0	11.331	0.757	0.388	5.245	27.034	0.311	33.717	0.802	112.005	28.954	0	0	14.973	0	26.665
			1954.63	60.115	1	0	11.332	0.747	0.391	5.278	26.839	0.313	33.468	0.802	112.145	28.85	0	0	15.175	0	25.986
			1955.63	15.427	1	0	11.334	0.737	0.393	5.312	26.643	0.315	33.219	0.802	112.284	28.745	0	0	15.384	0	25.295
			1956.63	15.427	1	0	11.254	0.732	0.391	5.278	26.608	0.314	33.085	0.804	112.453	28.674	0	0	15.384	0	24.888
			1957.63	12.659	1	0	11.269	0.721	0.392	5.292	26.539	0.316	32.843	0.808	112.693	28.543	0	0	15.63	0	24.141
			1958.63	12.659	1	0	11.364	0.694	0.394	5.319	26.541	0.319	32.728	0.811	112.985	28.297	0	0	16.386	0	23.447
			1959.63	12.659	1	0	11.315	0.674	0.392	5.297	26.47	0.318	32.616	0.812	113.182	28.144	0	0	16.788	0	22.927
			1960.63	12.659	1	0	11.374	0.65	0.392	5.293	26.541	0.318	32.641	0.813	113.424	27.945	0	0	17.486	0	22.6
			1961.63	12.659	1	0	11.438	0.627	0.391	5.289	26.616	0.319	32.671	0.815	113.667	27.746	0	0	18.243	0	22.279
			1962.63	12.659	1	0	11.291	0.627	0.389	5.253	26.453	0.317	32.481	0.814	113.379	27.888	0	0	18.003	0	22.177
			1963.63	12.659	1	0	11.25	0.627	0.388	5.25	26.375	0.316	32.393	0.814	113.091	28.029	0	0	17.934	0	22.289
			1964.63	20.2	1	0	11.421	0.625	0.401	5.425	25.9	0.327	31.756	0.816	112.993	28.072	0	0	18.26	0	21.005
			1965.63	23.382	1	0	11.358	0.622	0.401	5.417	25.784	0.327	31.586	0.816	113.024	28.036	0	0	18.273	0	20.557
			1966.63	23.382	1	0	11.457	0.629	0.41	5.535	25.482	0.334	31.252	0.815	112.75	28.214	0	0	18.211	0	20.176
			1967.63	23.382	1	0	11.569	0.637	0.419	5.667	25.163	0.342	30.898	0.814	112.597	28.391	0	0	18.172	0	19.733
			1968.63	22.621	1	0	11.278	0.621	0.398	5.382	25.768	0.326	31.468	0.819	112.902	28.288	0	0	18.15	0	20.835
			1969.63	37.494	1	0	10.987	0.606	0.377	5.095	26.447	0.311	32.104	0.824	113.206	28.185	0	0	18.126	0	22.026
			1970.63	37.702	1	0	10.635	0.584	0.357	4.819	26.968	0.295	32.544	0.829	113.535	27.991	0	0	18.206	0	22.574
			1971.63	34.45	1	0	10.62	0.582	0.357	4.825	26.88	0.297	32.294	0.832	113.659	27.962	0	0	18.257	0	21.991
			1972.63	34.45	1	0	10.796	0.579	0.361	4.882	26.993	0.302	32.332	0.835	113.76	27.876	0	0	18.63	0	21.892
			1973.63	27.533	1	0	10.796	0.579	0.361	4.882	26.993	0.302	32.332	0.835	113.76	27.876	0	0	18.63	0	21.892
			1974.63	27.533	1	0	11.372	0.591	0.384	5.193	26.792	0.322	31.976	0.838	113.715	27.943	0	0	19.228	0	21.259
			1975.63	27.533	1	0	11.764	0.606	0.402	5.435	26.547	0.337	31.661	0.838	113.568	28.096	0	0	19.427	0	20.878
			1976.63	18.332	1	0	11.892	0.606	0.406	5.487	26.581	0.341	31.662	0.84	113.508	28.164	0	0	19.621	0	21.021
			1977.63	21.514	1	0	12.018	0.607	0.41	5.538	26.619	0.344	31.667	0.841	113.448	28.231	0	0	19.811	0	21.175
			1978.63	48.978	1	0	12.146	0.607	0.414	5.588	26.662	0.348	31.679	0.842	113.388	28.298	0	0	20.004	0	21.342
			1979.63	42.267	1	0	12.546	0.585	0.414	5.59	27.43	0.349	32.513	0.844	113.868	28.068	0	0	21.431	0	22.667
			1980.63	33.551	1	0	12.566	0.563	0.411	5.557	27.519	0.348	32.516	0.846	114.329	27.89	0	0	22.304	0	22.32
			1981.63	35.419	1	0	12.587	0.541	0.409	5.525	27.603	0.347	32.513	0.849	114.789	27.713	0	0	23.251	0	21.951
			1982.63	31.683	1	0	12.419	0.54	0.406	5.487	27.413	0.347	32.113	0.854	115.257	27.624	0	0	22.986	0	20.921
			1983.63	31.476	1	0	12.27	0.539	0.404	5.455	27.24	0.346	31.74	0.858	115.655	27.535	0	0	22.758	0	19.924
			1984.63	17.64	1	0	11.875	0.535	0.394	5.326	26.978	0.341	31.225	0.864	115.758	27.586	0	0	22.201	0	18.889
			1985.63	17.64	1	0	11.496	0.534	0.385	5.204	26.724	0.334	30.84	0.867	115.609	27.73	0	0	21.519	0	18.325
			1986.63	14.251	1	0	11.252	0.535	0.381	5.155	26.407	0.33	30.563	0.864	115.333	27.866	0	0	21.029	0	17.976
			1987.63	21.445	1	0	10.856	0.535	0.374	5.048	26.016	0.322	30.157	0.863	115.097	28.028	0	0	20.307	0	17.371
			1988.63	21.445	1	0	10.519	0.525	0.362	4.886	25.991	0.312	30.123	0.863	115.139	28.008	0	0	20.045	0	17.259
			1989.63	51.537	1	0	10.462	0.518	0.356	4.814	26.194	0.307	30.432	0.861	115.134	27.917	0	0	20.19	0	17.799
			1990.63	49.808	1	0	10.324	0.51	0.35	4.726	26.277	0.301	30.574	0.859	115.152	27.861	0	0	20.245	0	18.016
			1991.63	20.753	1	0	10.175	0.503	0.345	4.656	26.238	0.295	30.621	0.857	115.046	27.886	0	0	20.248	0	18.184
			1992.63	20.407	1	0	10.182	0.492	0.344	4.643	26.261	0.293	30.747	0.854	115.101	27.794	0	0	20.686	0	18.276
			1993.63	20.407	1	0	10.117	0.481	0.341	4.609	26.211	0.29	30.789	0.851	115.159	27.687	0	0	21.016	0	18.145
			1994.63	20.407	1	0	9.835	0.473	0.325	4.398	26.64	0.276	31.41	0.848	115.034	27.675	0	0	20.812	0	19.505
			1995.63	18.401	1	0	9.587	0.464	0.313	4.228	26.937	0.264	31.892	0.845	114.909	27.664	0	0	20.674	0	20.508
			1996.63	18.401	1	0	9.432	0.46	0.305	4.126	27.133	0.257	32.247	0.841	114.712	27.685	0	0	20.501	0	21.286
			1997.63	17.64	1	0	9.269	0.456	0.297	4.011	27.394	0.249	32.682	0.838	114.514	27.705	0	0	20.304	0	22.207
[truncated: 1,550 more rows]
