# Supplementary material for: Handcycling with concurrent lower body low-frequency electromyostimulation significantly increases acute oxygen uptake: implications for rehabilitation and prevention
Source: PeerJ. 2022 May 18;10:e13333. doi: 10.7717/peerj.13333 (PMC9123886; doi:10.7717/peerj.13333)
Supplement: Supplemental Information 1 — Raw data for each participant (load, heart rate, spirometric data) and R-Scripts for data processing (as described in the material & method section under “Data aquisition”), and EMS intensity and blood lactate concentration. [file peerj-10-13333-s001.zip › raw_data/SPIROMETRIC_DATA/EMS_Pilot_17.xlsx]

## Sheet: EMS_Pilot_17_22.04.2021
Name	Rappelt		Zeit	%VO2	Geschw.	Steig.	VE	VT	VO2	VO2/kg	VE/VO2	VCO2	VE/VCO2	RER	PETO2	PETCO2	O2Puls	HR	BF	P(A-a)O2	VD/VT
Vorname	Ludwig		min:sec		km/h	%	l/min	l	l/min	ml/(kg*min)	l/l	l/min	l/l		mmHg	mmHg	ml/beat	b/min	1/min	mmHg	%
Id-Nr.	RapLud270597		0.123	18.022	0	0	13.203	0.587	0.413	5.167	28.898	0.335	35.66	0.81	113.804	29.382	0	0	22.474	0	31.031
Geburtsdatum (TT.MM.JJJJ)			1.11	18.022	0	0	13.203	0.587	0.413	5.167	28.898	0.335	35.66	0.81	113.804	29.382	0	0	22.474	0	31.031
Größe (cm)			2.11	16.574	0	0	13.171	0.585	0.413	5.166	28.822	0.335	35.603	0.81	113.814	29.372	0	0	22.511	0	30.914
Gewicht (kg)	80		3.11	16.425	0	0	13.143	0.583	0.413	5.165	28.754	0.334	35.551	0.809	113.823	29.364	0	0	22.544	0	30.809
Geschlecht	männl.		4.11	19.62	0	0	13.007	0.58	0.41	5.127	28.65	0.331	35.457	0.808	113.744	29.427	0	0	22.432	0	30.756
Datum			5.11	32.6	0	0	12.831	0.577	0.406	5.076	28.529	0.328	35.338	0.807	113.673	29.484	0	0	22.24	0	30.652
Messzeit			6.11	30.902	0	0	12.675	0.574	0.402	5.031	28.423	0.325	35.236	0.807	113.608	29.536	0	0	22.069	0	30.565
modality	EMS-CON		7.11	30.902	0	0	12.686	0.577	0.403	5.039	28.417	0.325	35.255	0.806	113.517	29.6	0	0	21.987	0	30.711
			8.11	24.213	0	0	12.832	0.579	0.409	5.113	28.339	0.329	35.192	0.805	113.434	29.658	0	0	22.147	0	30.709
			9.11	21.567	0	0	13.214	0.591	0.434	5.428	27.55	0.348	34.351	0.802	113.164	29.818	0	0	22.354	0	29.547
			10.11	21.567	0	0	13.564	0.602	0.457	5.708	26.942	0.365	33.705	0.799	112.915	29.966	0	0	22.535	0	28.652
			11.11	16.824	0	0	13.586	0.598	0.459	5.733	26.848	0.366	33.654	0.798	112.851	29.987	0	0	22.722	0	28.593
			12.11	15.476	0	0	13.578	0.594	0.459	5.74	26.78	0.366	33.626	0.796	112.791	30.006	0	0	22.852	0	28.573
			13.11	15.476	0	0	13.571	0.591	0.46	5.747	26.717	0.366	33.6	0.795	112.736	30.024	0	0	22.973	0	28.554
			14.11	13.529	0	0	13.548	0.587	0.459	5.732	26.727	0.364	33.644	0.794	112.714	30.011	0	0	23.08	0	28.608
			15.11	15.626	0	0	13.527	0.584	0.457	5.718	26.735	0.363	33.684	0.794	112.693	29.998	0	0	23.18	0	28.657
			16.11	21.117	0	0	13.535	0.579	0.46	5.752	26.57	0.364	33.558	0.792	112.583	30.013	0	0	23.366	0	28.446
			17.11	20.568	0	0	13.561	0.575	0.463	5.785	26.448	0.366	33.477	0.79	112.479	30.025	0	0	23.586	0	28.311
			18.11	20.568	0	0	13.58	0.572	0.465	5.808	26.366	0.366	33.449	0.788	112.417	30.015	0	0	23.731	0	28.24
			19.11	17.723	0	0	13.504	0.57	0.464	5.8	26.243	0.365	33.373	0.786	112.355	30.006	0	0	23.71	0	28.078
			20.111	16.425	0	0	13.221	0.559	0.452	5.656	26.293	0.355	33.512	0.785	112.407	29.926	0	0	23.644	0	28.181
			21.111	16.425	0	0	12.97	0.549	0.442	5.53	26.329	0.346	33.636	0.783	112.46	29.847	0	0	23.636	0	28.251
			22.11	20.818	0	0	12.72	0.538	0.432	5.403	26.366	0.338	33.766	0.781	112.513	29.768	0	0	23.627	0	28.328
			23.111	26.958	0	0	12.562	0.531	0.427	5.335	26.329	0.332	33.809	0.779	112.506	29.708	0	0	23.66	0	28.286
			24.111	50.722	0	0	12.441	0.523	0.423	5.285	26.279	0.328	33.833	0.777	112.501	29.648	0	0	23.764	0	28.207
			25.111	49.773	0	0	12.36	0.517	0.42	5.25	26.243	0.325	33.866	0.775	112.446	29.607	0	0	23.916	0	28.177
			26.111	25.411	0	0	12.36	0.514	0.42	5.254	26.205	0.325	33.885	0.773	112.206	29.694	0	0	24.03	0	28.356
			27.111	23.713	0	0	12.345	0.512	0.42	5.252	26.167	0.324	33.899	0.772	111.964	29.78	0	0	24.116	0	28.527
			28.111	23.713	0	0	12.349	0.51	0.421	5.256	26.143	0.324	33.947	0.77	111.76	29.857	0	0	24.207	0	28.741
			29.111	21.167	0	0	12.444	0.509	0.424	5.295	26.143	0.325	34.04	0.768	111.626	29.871	0	0	24.461	0	28.926
			30.111	21.167	0	0	12.49	0.509	0.427	5.337	26.035	0.327	34.006	0.766	111.446	29.929	0	0	24.55	0	28.965
			31.111	21.617	1	0	12.491	0.507	0.427	5.34	26.01	0.326	34.066	0.764	111.28	29.972	0	0	24.621	0	29.141
			32.111	20.518	1	0	12.504	0.506	0.428	5.349	25.987	0.326	34.131	0.761	111.115	30.015	0	0	24.716	0	29.323
			33.111	19.22	1	0	12.468	0.504	0.427	5.334	25.971	0.324	34.205	0.759	110.937	30.037	0	0	24.743	0	29.483
			34.111	18.621	1	0	12.489	0.503	0.427	5.337	25.995	0.323	34.317	0.757	110.837	30.013	0	0	24.843	0	29.632
			35.111	15.326	1	0	12.445	0.502	0.424	5.302	26.066	0.321	34.45	0.757	110.845	29.982	0	0	24.806	0	29.805
			36.111	15.776	1	0	12.507	0.5	0.425	5.307	26.159	0.321	34.65	0.755	110.805	29.934	0	0	25.01	0	30.059
			37.111	15.776	1	0	12.405	0.494	0.422	5.279	26.043	0.318	34.624	0.752	110.738	29.85	0	0	25.115	0	29.849
			38.111	16.025	1	0	12.405	0.494	0.422	5.279	26.043	0.318	34.624	0.752	110.738	29.85	0	0	25.115	0	29.849
			39.111	15.526	1	0	11.974	0.49	0.409	5.109	25.948	0.306	34.607	0.75	110.738	29.771	0	0	24.445	0	29.672
			40.111	17.373	1	0	11.616	0.477	0.388	4.856	26.394	0.291	35.291	0.748	110.865	29.646	0	0	24.329	0	30.55
			41.111	17.373	1	0	11.432	0.471	0.374	4.67	26.959	0.279	36.162	0.745	110.894	29.557	0	0	24.276	0	31.764
			42.111	15.227	1	0	11.474	0.475	0.374	4.678	27.043	0.279	36.324	0.745	110.801	29.578	0	0	24.179	0	32.067
			43.111	15.975	1	0	11.461	0.475	0.372	4.646	27.2	0.276	36.573	0.744	110.81	29.546	0	0	24.133	0	32.4
			44.111	18.172	1	0	11.405	0.474	0.368	4.603	27.314	0.274	36.766	0.743	110.796	29.514	0	0	24.052	0	32.636
			45.111	20.618	1	0	11.411	0.475	0.367	4.593	27.394	0.273	36.924	0.742	110.724	29.509	0	0	24.022	0	32.871
			46.111	21.567	1	0	11.472	0.477	0.369	4.61	27.459	0.273	37.057	0.741	110.564	29.518	0	0	24.038	0	33.097
			47.111	21.567	1	0	11.44	0.478	0.367	4.583	27.548	0.271	37.232	0.74	110.527	29.511	0	0	23.933	0	33.35
			48.111	18.821	1	0	11.494	0.48	0.368	4.598	27.601	0.272	37.352	0.739	110.472	29.519	0	0	23.937	0	33.55
			49.111	18.022	1	0	11.857	0.491	0.385	4.816	27.264	0.285	36.863	0.74	110.313	29.632	0	0	24.154	0	33.059
			50.111	17.024	1	0	11.97	0.494	0.389	4.866	27.257	0.288	36.851	0.74	110.297	29.634	0	0	24.254	0	33.057
			51.111	17.024	1	0	12.115	0.498	0.395	4.936	27.231	0.292	36.811	0.74	110.239	29.662	0	0	24.322	0	33.063
			52.111	12.73	1	0	12.251	0.503	0.4	5.002	27.203	0.296	36.77	0.74	110.181	29.69	0	0	24.368	0	33.068
			53.112	12.73	1	0	12.285	0.51	0.401	5.008	27.294	0.297	36.81	0.741	110.16	29.731	0	0	24.103	0	33.226
			54.111	14.228	1	0	12.285	0.51	0.401	5.008	27.294	0.297	36.81	0.741	110.16	29.731	0	0	24.103	0	33.226
			55.112	19.47	1	0	12.318	0.515	0.402	5.029	27.292	0.299	36.77	0.742	110.196	29.754	0	0	23.903	0	33.225
			56.111	26.759	1	0	12.318	0.515	0.402	5.029	27.292	0.299	36.77	0.742	110.196	29.754	0	0	23.903	0	33.225
			57.111	26.309	1	0	12.278	0.518	0.401	5.011	27.314	0.298	36.769	0.743	110.273	29.749	0	0	23.71	0	33.226
			58.111	19.77	1	0	12.293	0.52	0.401	5.012	27.358	0.298	36.794	0.744	110.35	29.744	0	0	23.623	0	33.266
			59.112	19.969	1	0	12.294	0.53	0.412	5.152	26.679	0.307	35.764	0.746	110.256	29.838	0	0	23.177	0	31.844
			60.112	19.969	1	0	12.448	0.534	0.421	5.263	26.465	0.314	35.486	0.746	110.184	29.866	0	0	23.293	0	31.451
			61.111	21.617	1	0	12.448	0.534	0.421	5.263	26.465	0.314	35.486	0.746	110.184	29.866	0	0	23.293	0	31.451
			62.112	22.366	1	0	12.54	0.536	0.427	5.332	26.328	0.318	35.28	0.746	110.283	29.794	0	0	23.394	0	30.996
			63.112	32.051	1	0	12.535	0.534	0.425	5.318	26.376	0.318	35.309	0.747	110.443	29.715	0	0	23.459	0	30.906
			64.111	32.5	1	0	12.535	0.534	0.425	5.318	26.376	0.318	35.309	0.747	110.443	29.715	0	0	23.459	0	30.906
			65.111	24.862	1	0	12.813	0.546	0.437	5.464	26.303	0.327	35.125	0.749	110.455	29.766	0	0	23.479	0	30.714
			66.111	23.963	1	0	13.084	0.558	0.449	5.616	26.196	0.337	34.897	0.751	110.408	29.842	0	0	23.463	0	30.487
			67.111	23.963	1	0	13.355	0.57	0.461	5.769	26.094	0.347	34.681	0.752	110.36	29.919	0	0	23.447	0	30.271
			68.111	17.223	1	0	13.532	0.568	0.464	5.806	26.259	0.351	34.794	0.755	110.49	29.882	0	0	23.844	0	30.399
			69.111	15.326	1	0	13.766	0.571	0.471	5.893	26.334	0.356	34.869	0.755	110.47	29.909	0	0	24.121	0	30.58
			70.112	15.326	1	0	13.948	0.574	0.475	5.944	26.47	0.36	34.916	0.758	110.587	29.926	0	0	24.318	0	30.695
			71.112	15.326	1	0	13.926	0.575	0.475	5.942	26.439	0.361	34.77	0.76	110.741	29.905	0	0	24.238	0	30.408
			72.112	15.326	1	0	13.818	0.572	0.471	5.882	26.49	0.359	34.764	0.762	110.897	29.857	0	0	24.156	0	30.311
			73.112	15.576	1	0	13.796	0.573	0.47	5.879	26.467	0.359	34.673	0.763	110.947	29.864	0	0	24.082	0	30.167
			74.112	35.296	1	0	13.719	0.571	0.467	5.833	26.519	0.356	34.712	0.764	110.998	29.864	0	0	24.017	0	30.232
			75.112	33.948	1	0	13.669	0.572	0.465	5.815	26.505	0.356	34.641	0.765	111.082	29.875	0	0	23.91	0	30.129
			76.112	33.948	1	0	13.633	0.574	0.465	5.811	26.465	0.357	34.506	0.767	111.273	29.886	0	0	23.756	0	29.916
			77.112	17.423	1	0	13.508	0.569	0.459	5.741	26.515	0.352	34.555	0.767	111.348	29.862	0	0	23.739	0	29.953
			78.112	17.124	1	0	13.38	0.566	0.454	5.678	26.541	0.349	34.536	0.768	111.465	29.836	0	0	23.643	0	29.869
			79.112	35.595	1	0	12.989	0.556	0.436	5.45	26.794	0.336	34.751	0.771	111.705	29.725	0	0	23.342	0	30.03
			80.112	35.246	1	0	12.789	0.553	0.429	5.357	26.816	0.331	34.73	0.772	111.75	29.711	0	0	23.142	0	29.963
			81.112	35.246	1	0	12.599	0.549	0.422	5.271	26.831	0.326	34.702	0.773	111.832	29.696	0	0	22.958	0	29.88
			82.112	21.068	1	0	12.476	0.546	0.417	5.209	26.87	0.323	34.712	0.774	111.889	29.708	0	0	22.846	0	29.913
			83.112	19.32	1	0	12.445	0.544	0.416	5.204	26.818	0.322	34.651	0.774	111.935	29.72	0	0	22.866	0	29.824
			84.112	21.717	1	0	12.464	0.542	0.417	5.215	26.794	0.323	34.627	0.774	111.945	29.732	0	0	22.978	0	29.799
			85.112	22.316	1	0	12.464	0.542	0.417	5.215	26.794	0.323	34.627	0.774	111.945	29.732	0	0	22.978	0	29.799
			86.112	22.316	1	0	12.461	0.54	0.417	5.212	26.784	0.323	34.608	0.774	111.971	29.725	0	0	23.092	0	29.748
			87.112	19.071	1	0	12.462	0.537	0.417	5.211	26.777	0.323	34.591	0.774	111.997	29.718	0	0	23.215	0	29.699
			88.112	19.37	1	0	12.468	0.533	0.417	5.213	26.758	0.323	34.576	0.774	112.007	29.713	0	0	23.371	0	29.658
			89.112	17.773	1	0	12.658	0.527	0.417	5.211	27.139	0.322	35.148	0.772	112.031	29.691	0	0	24.006	0	30.576
			90.112	17.773	1	0	12.411	0.52	0.404	5.045	27.44	0.312	35.447	0.774	112.196	29.619	0	0	23.85	0	30.93
			91.112	17.872	1	0	12.194	0.514	0.391	4.892	27.761	0.304	35.778	0.776	112.376	29.535	0	0	23.724	0	31.306
			92.112	14.627	1	0	11.995	0.508	0.38	4.745	28.113	0.295	36.142	0.778	112.547	29.452	0	0	23.629	0	31.725
			93.112	14.528	1	0	11.988	0.509	0.38	4.747	28.09	0.296	36.071	0.779	112.465	29.531	0	0	23.563	0	31.748
			94.113	14.528	1	0	11.702	0.498	0.368	4.597	28.237	0.287	36.199	0.78	112.448	29.559	0	0	23.502	0	31.953
			95.113	13.779	1	0	11.433	0.486	0.356	4.451	28.406	0.278	36.413	0.78	112.587	29.456	0	0	23.538	0	32.063
			96.112	13.579	1	0	11.433	0.486	0.356	4.451	28.406	0.278	36.413	0.78	112.587	29.456	0	0	23.538	0	32.063
			97.112	16.525	1	0	11.188	0.473	0.345	4.315	28.577	0.269	36.632	0.78	112.724	29.353	0	0	23.629	0	32.169
			98.112	16.624	1	0	11.191	0.473	0.346	4.33	28.485	0.27	36.536	0.78	112.633	29.428	0	0	23.645	0	32.142
			99.113	16.624	1	0	11.206	0.471	0.349	4.365	28.276	0.272	36.328	0.778	112.472	29.535	0	0	23.791	0	31.985
			100.113	15.027	1	0	11.177	0.469	0.349	4.365	28.187	0.272	36.25	0.778	112.4	29.569	0	0	23.832	0	31.909
			101.113	15.177	1	0	11.147	0.467	0.349	4.364	28.098	0.271	36.172	0.777	112.328	29.603	0	0	23.874	0	31.83
			102.113	15.576	1	0	11.13	0.465	0.348	4.35	28.13	0.27	36.211	0.777	112.364	29.574	0	0	23.95	0	31.833
			103.113	15.376	1	0	11.112	0.463	0.347	4.335	28.165	0.269	36.254	0.777	112.4	29.545	0	0	24.022	0	31.839
			104.113	15.376	1	0	11.108	0.461	0.346	4.324	28.213	0.269	36.318	0.777	112.429	29.512	0	0	24.078	0	31.877
			105.113	15.676	1	0	11.11	0.46	0.345	4.316	28.262	0.268	36.379	0.777	112.458	29.478	0	0	24.148	0	31.909
			106.113	16.275	1	0	11.11	0.459	0.345	4.307	28.312	0.268	36.438	0.777	112.487	29.444	0	0	24.212	0	31.938
			107.113	17.723	1	0	11.185	0.461	0.347	4.333	28.35	0.269	36.475	0.777	112.47	29.44	0	0	24.264	0	31.999
			108.113	17.373	1	0	11.266	0.463	0.349	4.361	28.388	0.271	36.514	0.777	112.453	29.435	0	0	24.33	0	32.064
			109.113	17.373	1	0	11.315	0.464	0.35	4.377	28.418	0.272	36.528	0.778	112.472	29.428	0	0	24.361	0	32.081
			110.113	17.673	1	0	11.4	0.467	0.353	4.411	28.437	0.275	36.542	0.778	112.453	29.43	0	0	24.403	0	32.121
			111.113	18.971	1	0	11.596	0.471	0.358	4.478	28.516	0.279	36.609	0.779	112.427	29.456	0	0	24.639	0	32.286
			112.113	22.865	1	0	11.663	0.472	0.36	4.496	28.575	0.281	36.639	0.78	112.448	29.44	0	0	24.729	0	32.31
			113.113	21.916	1	0	11.729	0.473	0.361	4.513	28.635	0.282	36.672	0.781	112.47	29.423	0	0	24.816	0	32.339
			114.113	23.314	1	0	11.729	0.473	0.361	4.513	28.635	0.282	36.672	0.781	112.47	29.423	0	0	24.816	0	32.339
			115.113	22.266	1	0	11.746	0.473	0.361	4.509	28.707	0.282	36.731	0.782	112.491	29.404	0	0	24.843	0	32.399
			116.113	22.266	1	0	11.783	0.474	0.361	4.516	28.758	0.282	36.784	0.782	112.496	29.404	0	0	24.861	0	32.485
			117.113	17.373	1	0	11.856	0.475	0.363	4.543	28.777	0.284	36.798	0.782	112.491	29.408	0	0	24.935	0	32.523
			118.113	17.523	1	0	11.926	0.478	0.365	4.567	28.813	0.286	36.813	0.783	112.503	29.411	0	0	24.972	0	32.56
			119.113	16.525	1	0	12	0.48	0.367	4.593	28.85	0.288	36.829	0.783	112.515	29.413	0	0	25.018	0	32.599
			120.113	16.774	1	0	12.051	0.482	0.369	4.609	28.887	0.289	36.853	0.784	112.535	29.401	0	0	24.99	0	32.629
			121.113	16.774	1	0	12.07	0.484	0.369	4.618	28.893	0.29	36.816	0.785	112.539	29.401	0	0	24.926	0	32.583
			122.113	17.723	1	0	12.07	0.485	0.37	4.621	28.884	0.29	36.789	0.785	112.563	29.404	0	0	24.876	0	32.551
			123.113	17.922	1	0	12.074	0.485	0.369	4.615	28.923	0.29	36.86	0.785	112.64	29.372	0	0	24.894	0	32.606
			124.113	19.42	1	0	12.085	0.485	0.369	4.613	28.966	0.289	36.932	0.784	112.707	29.341	0	0	24.93	0	32.664
			125.113	18.671	1	0	12.113	0.485	0.369	4.619	28.999	0.29	37.004	0.784	112.762	29.324	0	0	24.967	0	32.747
			126.113	17.872	1	0	12.133	0.486	0.37	4.621	29.034	0.29	37.057	0.784	112.731	29.36	0	0	24.976	0	32.887
			127.113	18.671	1	0	12.107	0.486	0.368	4.605	29.074	0.289	37.107	0.783	112.69	29.387	0	0	24.917	0	33.007
			128.113	18.671	1	0	11.987	0.485	0.361	4.513	29.364	0.283	37.495	0.783	112.861	29.248	0	0	24.72	0	33.352
			129.113	16.075	1	0	11.919	0.483	0.357	4.463	29.511	0.279	37.697	0.783	112.945	29.173	0	0	24.693	0	33.517
			130.113	15.925	1	0	11.869	0.48	0.354	4.421	29.646	0.277	37.887	0.782	113.029	29.099	0	0	24.702	0	33.661
			131.113	18.422	1	0	11.776	0.478	0.349	4.365	29.773	0.273	38.097	0.782	113.108	29.029	0	0	24.635	0	33.837
			132.113	18.422	1	0	11.74	0.478	0.348	4.352	29.77	0.272	38.159	0.78	113.067	29.027	0	0	24.577	0	33.92
			133.114	18.422	1	0	11.7	0.477	0.347	4.337	29.766	0.27	38.223	0.779	113.026	29.025	0	0	24.51	0	34.004
			134.113	17.373	1	0	11.661	0.475	0.346	4.322	29.751	0.269	38.237	0.778	113.021	28.998	0	0	24.528	0	33.971
			135.113	16.724	1	0	11.61	0.473	0.344	4.304	29.732	0.268	38.254	0.777	113.017	28.972	0	0	24.523	0	33.942
			136.114	16.624	1	0	11.576	0.471	0.343	4.293	29.702	0.267	38.267	0.776	113.009	28.938	0	0	24.554	0	33.894
			137.114	17.074	1	0	11.527	0.469	0.342	4.273	29.695	0.265	38.309	0.775	113.012	28.9	0	0	24.559	0	33.88
			138.114	17.074	1	0	11.475	0.467	0.34	4.252	29.69	0.263	38.352	0.774	113.014	28.862	0	0	24.555	0	33.868
			139.114	18.072	1	0	11.382	0.464	0.337	4.215	29.685	0.26	38.446	0.772	112.983	28.842	0	0	24.506	0	33.951
			140.114	17.972	1	0	11.303	0.462	0.335	4.183	29.676	0.258	38.529	0.77	112.952	28.823	0	0	24.484	0	34.019
			141.114	17.074	1	0	11.258	0.461	0.334	4.181	29.574	0.257	38.514	0.768	112.854	28.835	0	0	24.396	0	34.015
			142.114	16.874	1	0	11.193	0.461	0.334	4.17	29.476	0.255	38.511	0.765	112.755	28.847	0	0	24.264	0	34.029
			143.114	16.874	1	0	11.129	0.461	0.333	4.16	29.38	0.254	38.51	0.763	112.657	28.859	0	0	24.135	0	34.046
			144.114	17.273	1	0	11.065	0.458	0.331	4.135	29.357	0.252	38.551	0.762	112.626	28.823	0	0	24.152	0	34.026
			145.114	17.273	1	0	11.008	0.455	0.329	4.113	29.336	0.25	38.593	0.76	112.595	28.787	0	0	24.186	0	34.008
			146.114	15.526	1	0	11.027	0.456	0.331	4.135	29.236	0.25	38.627	0.757	112.532	28.775	0	0	24.195	0	34.04
			147.114	15.776	1	0	11.058	0.456	0.333	4.164	29.124	0.251	38.645	0.754	112.467	28.763	0	0	24.229	0	34.052
			148.114	15.776	1	0	11.133	0.458	0.338	4.219	28.953	0.254	38.478	0.752	112.388	28.799	0	0	24.305	0	33.886
			149.114	14.727	1	0	11.143	0.458	0.34	4.252	28.752	0.255	38.389	0.749	112.276	28.816	0	0	24.333	0	33.788
			150.114	14.578	1	0	11.206	0.458	0.344	4.304	28.572	0.257	38.263	0.747	112.177	28.85	0	0	24.443	0	33.667
			151.114	15.476	1	0	11.285	0.462	0.348	4.353	28.476	0.26	38.2	0.745	112.096	28.894	0	0	24.445	0	33.668
			152.114	15.376	1	0	11.374	0.465	0.353	4.41	28.351	0.262	38.128	0.744	111.977	28.936	0	0	24.475	0	33.652
			153.114	15.376	1	0	11.499	0.469	0.36	4.502	28.118	0.267	37.907	0.742	111.85	28.991	0	0	24.522	0	33.45
			154.114	14.977	1	0	11.627	0.473	0.368	4.594	27.893	0.272	37.693	0.74	111.722	29.047	0	0	24.574	0	33.254
			155.114	14.877	1	0	11.618	0.473	0.368	4.596	27.855	0.272	37.673	0.739	111.681	29.037	0	0	24.567	0	33.208
			156.114	17.573	1	0	11.752	0.478	0.374	4.675	27.744	0.276	37.535	0.739	111.541	29.093	0	0	24.587	0	33.126
			157.114	17.423	1	0	11.765	0.478	0.375	4.688	27.698	0.277	37.509	0.738	111.508	29.094	0	0	24.594	0	33.091
			158.114	17.423	1	0	11.904	0.484	0.381	4.768	27.594	0.282	37.386	0.738	111.381	29.14	0	0	24.608	0	33.01
			159.114	13.13	1	0	11.889	0.487	0.382	4.78	27.511	0.282	37.303	0.737	111.33	29.154	0	0	24.432	0	32.925
			160.114	13.28	1	0	11.896	0.487	0.384	4.795	27.445	0.283	37.266	0.736	111.273	29.171	0	0	24.412	0	32.9
			161.114	21.068	1	0	11.866	0.49	0.384	4.805	27.346	0.283	37.176	0.736	111.206	29.2	0	0	24.202	0	32.828
			162.114	21.816	1	0	11.843	0.491	0.385	4.819	27.22	0.283	37.017	0.735	111.11	29.248	0	0	24.098	0	32.673
			163.114	23.464	1	0	11.921	0.493	0.39	4.874	27.096	0.287	36.861	0.735	110.983	29.296	0	0	24.202	0	32.52
			164.114	22.915	1	0	11.973	0.494	0.392	4.899	27.084	0.288	36.846	0.735	110.897	29.315	0	0	24.245	0	32.534
			165.114	22.915	1	0	12.039	0.497	0.394	4.929	27.094	0.29	36.87	0.735	110.801	29.388	0	0	24.224	0	32.705
			166.114	23.264	1	0	12.101	0.499	0.398	4.971	27.015	0.292	36.798	0.734	110.719	29.432	0	0	24.232	0	32.678
			167.114	23.763	1	0	12.166	0.503	0.401	5.008	26.984	0.294	36.779	0.734	110.611	29.514	0	0	24.206	0	32.796
			168.114	28.356	1	0	12.203	0.506	0.403	5.034	26.947	0.295	36.756	0.733	110.503	29.595	0	0	24.124	0	32.908
			169.114	28.506	1	0	12.237	0.509	0.404	5.052	26.946	0.296	36.773	0.733	110.414	29.655	0	0	24.055	0	33.043
			170.115	23.664	1	0	12.413	0.515	0.41	5.119	27.011	0.3	36.828	0.733	110.309	29.723	0	0	24.119	0	33.26
			171.114	22.366	1	0	12.413	0.515	0.41	5.119	27.011	0.3	36.828	0.733	110.309	29.723	0	0	24.119	0	33.26
			172.115	22.366	1	0	12.524	0.514	0.412	5.145	27.115	0.302	36.92	0.734	110.429	29.67	0	0	24.371	0	33.311
			173.114	23.164	1	0	12.524	0.514	0.412	5.145	27.115	0.302	36.92	0.734	110.429	29.67	0	0	24.371	0	33.311
			174.114	18.372	1	0	12.595	0.514	0.413	5.161	27.178	0.304	36.954	0.735	110.494	29.639	0	0	24.521	0	33.312
			175.115	18.372	1	0	12.751	0.52	0.419	5.24	27.145	0.309	36.882	0.736	110.498	29.677	0	0	24.5	0	33.292
			176.115	17.223	1	0	12.741	0.52	0.418	5.226	27.194	0.308	36.892	0.737	110.546	29.667	0	0	24.509	0	33.289
			177.115	22.415	1	0	12.717	0.519	0.416	5.205	27.245	0.307	36.905	0.738	110.597	29.658	0	0	24.491	0	33.291
			178.115	18.771	1	0	12.654	0.518	0.413	5.158	27.35	0.305	37.016	0.739	110.671	29.627	0	0	24.42	0	33.404
			179.115	18.072	1	0	12.588	0.517	0.409	5.112	27.447	0.302	37.12	0.739	110.743	29.595	0	0	24.346	0	33.505
			180.114	19.869	1	0	12.588	0.517	0.409	5.112	27.447	0.302	37.12	0.739	110.743	29.595	0	0	24.346	0	33.505
			181.115	19.869	1	0	12.501	0.514	0.404	5.045	27.597	0.299	37.233	0.741	110.856	29.531	0	0	24.315	0	33.558
			182.115	18.472	1	0	12.41	0.509	0.399	4.991	27.66	0.296	37.255	0.742	110.956	29.456	0	0	24.381	0	33.448
			183.115	17.523	1	0	12.277	0.503	0.392	4.901	27.822	0.292	37.407	0.744	111.074	29.368	0	0	24.421	0	33.502
			184.115	18.971	1	0	12.14	0.496	0.385	4.81	27.991	0.287	37.564	0.745	111.192	29.279	0	0	24.457	0	33.561
			185.115	18.971	1	0	12.094	0.493	0.382	4.78	28.035	0.285	37.631	0.745	111.23	29.247	0	0	24.51	0	33.593
			186.115	19.021	1	0	11.927	0.486	0.375	4.683	28.168	0.279	37.818	0.745	111.347	29.159	0	0	24.528	0	33.688
			187.115	19.021	1	0	11.988	0.488	0.377	4.716	28.129	0.281	37.778	0.745	111.334	29.182	0	0	24.566	0	33.675
			188.115	19.42	1	0	11.941	0.485	0.375	4.685	28.184	0.279	37.863	0.744	111.405	29.164	0	0	24.613	0	33.755
			189.115	17.673	1	0	12.008	0.483	0.376	4.705	28.208	0.28	37.898	0.744	111.415	29.154	0	0	24.84	0	33.781
			190.115	18.172	1	0	12.027	0.484	0.377	4.719	28.176	0.281	37.859	0.744	111.411	29.156	0	0	24.847	0	33.731
			191.115	19.37	1	0	12.089	0.482	0.379	4.736	28.204	0.282	37.896	0.744	111.42	29.147	0	0	25.061	0	33.761
			192.115	19.37	1	0	12.154	0.481	0.38	4.749	28.266	0.283	37.978	0.744	111.485	29.105	0	0	25.269	0	33.804
			193.115	17.823	1	0	12.102	0.48	0.377	4.718	28.318	0.281	38.047	0.744	111.581	29.063	0	0	25.232	0	33.828
			194.115	17.373	1	0	12.064	0.478	0.376	4.706	28.294	0.28	38.023	0.744	111.664	29.026	0	0	25.223	0	33.727
			195.115	18.721	1	0	12.036	0.475	0.376	4.695	28.27	0.28	37.99	0.744	111.777	28.946	0	0	25.314	0	33.534
			196.115	19.47	1	0	12.017	0.475	0.375	4.688	28.264	0.279	37.983	0.744	111.813	28.922	0	0	25.31	0	33.482
			197.115	17.273	1	0	11.792	0.47	0.371	4.643	27.97	0.278	37.404	0.748	111.973	28.822	0	0	25.064	0	32.448
			198.115	17.573	1	0	11.793	0.469	0.371	4.643	27.955	0.278	37.368	0.748	112.041	28.773	0	0	25.158	0	32.303
			199.115	17.573	1	0	11.315	0.462	0.365	4.563	27.241	0.275	36.105	0.755	112.274	28.643	0	0	24.481	0	30.099
			200.115	15.526	1	0	11.271	0.461	0.365	4.557	27.159	0.275	35.975	0.755	112.333	28.61	0	0	24.471	0	29.824
			201.115	15.326	1	0	11.303	0.464	0.367	4.584	27.101	0.277	35.864	0.756	112.292	28.631	0	0	24.37	0	29.699
			202.115	22.715	1	0	11.427	0.468	0.372	4.655	27.013	0.282	35.714	0.756	112.204	28.682	0	0	24.405	0	29.561
			203.115	22.965	1	0	11.427	0.469	0.373	4.658	27.003	0.282	35.699	0.756	112.23	28.677	0	0	24.383	0	29.53
			204.115	20.768	1	0	11.422	0.469	0.373	4.659	26.986	0.282	35.699	0.756	112.251	28.677	0	0	24.356	0	29.532
			205.115	20.518	1	0	11.452	0.469	0.374	4.675	26.967	0.283	35.694	0.756	112.273	28.677	0	0	24.405	0	29.525
			206.115	20.518	1	0	11.421	0.469	0.373	4.66	26.976	0.282	35.658	0.757	112.275	28.694	0	0	24.356	0	29.493
			207.115	18.871	1	0	11.374	0.469	0.371	4.638	26.992	0.281	35.625	0.758	112.278	28.711	0	0	24.273	0	29.467
			208.115	18.571	1	0	11.327	0.468	0.369	4.615	27.01	0.28	35.593	0.759	112.28	28.727	0	0	24.19	0	29.443
			209.115	17.223	1	0	11.358	0.47	0.37	4.623	27.051	0.281	35.59	0.76	112.28	28.739	0	0	24.173	0	29.466
			210.116	17.872	1	0	11.462	0.471	0.372	4.654	27.128	0.284	35.566	0.763	112.292	28.742	0	0	24.312	0	29.437
			211.115	17.872	1	0	11.462	0.471	0.372	4.654	27.128	0.284	35.566	0.763	112.292	28.742	0	0	24.312	0	29.437
			212.115	14.278	1	0	11.511	0.471	0.373	4.668	27.166	0.285	35.546	0.764	112.316	28.732	0	0	24.417	0	29.387
			213.116	14.278	1	0	11.333	0.477	0.368	4.603	27.165	0.282	35.461	0.766	112.271	28.785	0	0	23.76	0	29.361
			214.115	11.832	1	0	11.333	0.477	0.368	4.603	27.165	0.282	35.461	0.766	112.271	28.785	0	0	23.76	0	29.361
			215.116	22.216	1	0	12.414	0.551	0.38	4.755	29.316	0.297	37.56	0.781	112.542	28.797	0	0	22.525	0	32.966
			216.116	27.607	1	0	13.714	0.623	0.403	5.043	30.935	0.321	38.847	0.796	112.834	28.782	0	0	22.029	0	35.001
			217.116	19.27	1	0	14.863	0.689	0.422	5.269	32.398	0.342	39.933	0.811	113.18	28.715	0	0	21.559	0	36.505
			218.116	19.57	1	0	15.959	0.756	0.439	5.493	33.631	0.363	40.758	0.825	113.525	28.648	0	0	21.101	0	37.55
			219.116	19.57	1	0	16.238	0.778	0.442	5.524	34.099	0.369	40.821	0.835	113.882	28.598	0	0	20.879	0	37.55
			220.116	16.425	1	0	16.515	0.799	0.445	5.557	34.546	0.376	40.867	0.845	114.24	28.547	0	0	20.668	0	37.521
			221.116	16.674	1	0	16.737	0.809	0.452	5.654	34.441	0.387	40.266	0.855	114.477	28.622	0	0	20.681	0	36.814
			222.116	16.674	1	0	16.984	0.821	0.461	5.765	34.315	0.399	39.681	0.865	114.691	28.706	0	0	20.678	0	36.121
			223.116	18.771	1	0	16.861	0.819	0.455	5.689	34.512	0.396	39.679	0.87	115.017	28.67	0	0	20.599	0	36.058
			224.116	18.771	1	0	16.745	0.815	0.45	5.623	34.669	0.393	39.642	0.875	115.314	28.658	0	0	20.534	0	35.987
			225.116	21.068	1	0	16.745	0.815	0.45	5.623	34.669	0.393	39.642	0.875	115.314	28.658	0	0	20.534	0	35.987
			226.116	21.068	1	0	16.653	0.803	0.439	5.485	35.306	0.388	39.96	0.884	115.851	28.595	0	0	20.748	0	36.343
			227.116	13.529	1	0	16.622	0.798	0.434	5.419	35.654	0.383	40.331	0.884	116.053	28.598	0	0	20.819	0	36.871
			228.116	13.529	1	0	16.487	0.779	0.425	5.307	36.039	0.376	40.741	0.885	116.336	28.376	0	0	21.158	0	37.066
			229.116	13.529	1	0	17.191	0.786	0.427	5.332	37.433	0.378	42.287	0.885	116.715	28.233	0	0	21.869	0	38.868
			230.116	37.892	1	0	17.039	0.767	0.418	5.223	37.802	0.37	42.679	0.886	116.977	28.023	0	0	22.207	0	39.015
			231.116	49.773	1	0	16.785	0.758	0.408	5.106	38.058	0.363	42.789	0.889	117.33	27.849	0	0	22.143	0	38.861
			232.116	49.773	1	0	16.379	0.749	0.395	4.94	38.346	0.353	42.871	0.894	117.682	27.675	0	0	21.877	0	38.671
			233.116	49.773	1	0	16.175	0.74	0.387	4.833	38.666	0.347	43.039	0.898	117.914	27.527	0	0	21.856	0	38.629
			234.116	24.512	1	0	16.011	0.731	0.378	4.73	39.072	0.341	43.298	0.902	118.147	27.378	0	0	21.891	0	38.697
			235.116	24.512	1	0	15.834	0.724	0.371	4.639	39.366	0.336	43.46	0.906	118.251	27.309	0	0	21.86	0	38.777
			236.116	32.15	1	0	15.738	0.718	0.366	4.577	39.625	0.332	43.668	0.907	118.332	27.223	0	0	21.925	0	38.883
			237.116	32.15	1	0	15.703	0.711	0.363	4.535	39.874	0.329	43.924	0.908	118.467	27.065	0	0	22.074	0	38.923
			238.116	9.485	1	0	15.842	0.719	0.364	4.547	40.159	0.332	44.045	0.912	118.667	26.996	0	0	22.019	0	38.959
			239.116	9.286	1	0	15.713	0.711	0.358	4.475	40.438	0.327	44.286	0.913	118.847	26.828	0	0	22.102	0	38.958
			240.117	9.585	1	0	15.416	0.697	0.347	4.334	40.891	0.317	44.712	0.915	119	26.626	0	0	22.117	0	39.112
			241.116	9.585	1	0	15.416	0.697	0.347	4.334	40.891	0.317	44.712	0.915	119	26.626	0	0	22.117	0	39.112
			242.116	6.39	1	0	15.27	0.692	0.342	4.271	41.072	0.312	44.919	0.914	118.974	26.593	0	0	22.077	0	39.294
			243.116	7.838	1	0	15.375	0.69	0.345	4.315	40.922	0.314	44.997	0.909	118.816	26.621	0	0	22.281	0	39.431
			244.116	7.838	1	0	15.476	0.688	0.349	4.358	40.781	0.315	45.073	0.905	118.658	26.65	0	0	22.481	0	39.567
			245.116	7.838	1	0	15.58	0.687	0.352	4.4	40.648	0.317	45.154	0.9	118.499	26.679	0	0	22.685	0	39.707
			246.116	7.688	1	0	14.595	0.619	0.342	4.279	38.775	0.303	43.765	0.886	117.952	26.77	0	0	23.587	0	38.104
			247.116	7.089	1	0	13.261	0.551	0.324	4.045	36.817	0.281	42.349	0.869	117.406	26.861	0	0	24.079	0	36.315
			248.116	6.091	1	0	11.852	0.482	0.303	3.789	34.562	0.258	40.557	0.852	117	26.895	0	0	24.574	0	33.738
			249.116	6.79	1	0	10.407	0.414	0.283	3.543	31.745	0.236	38.151	0.832	116.578	26.928	0	0	25.145	0	29.976
			250.116	8.287	1	0	9.979	0.391	0.281	3.512	30.423	0.229	37.326	0.815	116.159	26.969	0	0	25.529	0	28.631
			251.116	8.786	1	0	9.541	0.368	0.279	3.484	29.019	0.222	36.38	0.798	115.756	27.01	0	0	25.936	0	27.034
			252.116	11.432	1	0	9.256	0.356	0.271	3.392	28.744	0.211	36.933	0.778	115.473	26.926	0	0	26.001	0	27.632
			253.117	10.084	1	0	9.171	0.35	0.274	3.43	28.085	0.205	37.496	0.749	114.693	26.95	0	0	26.177	0	28.462
			254.117	10.084	1	0	9.344	0.355	0.283	3.533	27.845	0.21	37.504	0.742	114.273	27.012	0	0	26.304	0	28.636
			255.117	12.93	1	0	9.453	0.36	0.287	3.593	27.776	0.213	37.463	0.741	114.11	27.1	0	0	26.241	0	28.779
			256.117	13.529	1	0	9.613	0.37	0.297	3.717	27.435	0.218	37.456	0.732	113.547	27.149	0	0	25.955	0	28.959
			257.117	18.821	1	0	9.876	0.377	0.306	3.831	27.442	0.224	37.618	0.729	113.206	27.204	0	0	26.181	0	29.361
			258.117	18.621	1	0	9.984	0.386	0.315	3.932	27.135	0.228	37.366	0.726	112.736	27.444	0	0	25.86	0	29.479
			259.117	18.621	1	0	10.097	0.396	0.323	4.036	26.847	0.234	37.111	0.723	112.266	27.691	0	0	25.514	0	29.601
			260.117	23.364	1	0	10.206	0.405	0.331	4.14	26.563	0.239	36.853	0.721	111.801	27.938	0	0	25.177	0	29.707
			261.117	21.667	1	0	10.393	0.41	0.337	4.216	26.601	0.243	36.924	0.72	111.532	28.053	0	0	25.365	0	30.046
			262.117	19.121	1	0	10.564	0.414	0.342	4.279	26.686	0.246	37.061	0.72	111.264	28.168	0	0	25.514	0	30.481
			263.117	20.369	1	0	10.706	0.422	0.348	4.35	26.677	0.251	37.045	0.72	111.005	28.312	0	0	25.384	0	30.755
			264.117	20.818	1	0	10.751	0.429	0.352	4.399	26.564	0.253	36.907	0.72	110.741	28.475	0	0	25.05	0	30.872
			265.117	21.117	1	0	10.793	0.435	0.355	4.435	26.503	0.255	36.826	0.72	110.609	28.557	0	0	24.811	0	30.923
			266.117	21.117	1	0	10.754	0.441	0.356	4.456	26.338	0.256	36.612	0.719	110.511	28.638	0	0	24.394	0	30.769
			267.117	23.464	1	0	10.664	0.447	0.356	4.454	26.176	0.256	36.378	0.72	110.357	28.794	0	0	23.878	0	30.702
			268.117	22.665	1	0	10.538	0.448	0.353	4.41	26.137	0.254	36.296	0.72	110.36	28.829	0	0	23.527	0	30.639
			269.117	21.717	1	0	10.548	0.455	0.355	4.437	26.06	0.256	36.177	0.72	110.128	29.01	0	0	23.187	0	30.795
			270.117	21.467	1	0	10.558	0.462	0.357	4.464	25.981	0.257	36.056	0.721	109.896	29.191	0	0	22.857	0	30.944
			271.117	19.77	1	0	10.534	0.465	0.358	4.469	25.914	0.258	35.928	0.721	109.844	29.253	0	0	22.668	0	30.861
			272.117	19.969	1	0	10.496	0.468	0.358	4.469	25.841	0.258	35.794	0.722	109.793	29.316	0	0	22.45	0	30.767
			273.117	19.969	1	0	10.409	0.467	0.354	4.426	25.868	0.256	35.758	0.723	109.87	29.318	0	0	22.303	0	30.71
			274.117	20.269	1	0	10.402	0.468	0.353	4.418	25.906	0.256	35.75	0.725	109.954	29.308	0	0	22.243	0	30.683
			275.117	20.269	1	0	10.332	0.471	0.35	4.375	26.013	0.254	35.81	0.726	109.995	29.346	0	0	21.939	0	30.86
			276.117	16.874	1	0	10.25	0.471	0.345	4.315	26.159	0.252	35.905	0.729	110.13	29.33	0	0	21.764	0	30.985
			277.117	14.627	1	0	10.2	0.47	0.342	4.278	26.249	0.25	35.936	0.73	110.304	29.288	0	0	21.711	0	30.959
			278.117	14.627	1	0	10.173	0.47	0.341	4.269	26.238	0.25	35.865	0.732	110.295	29.322	0	0	21.652	0	30.902
			279.117	12.631	1	0	10.153	0.47	0.341	4.261	26.235	0.25	35.799	0.733	110.316	29.356	0	0	21.607	0	30.852
			280.117	12.631	1	0	10.129	0.471	0.34	4.249	26.255	0.249	35.81	0.733	110.311	29.387	0	0	21.498	0	30.929
			281.117	11.233	1	0	10.102	0.472	0.339	4.235	26.284	0.249	35.83	0.734	110.29	29.418	0	0	21.382	0	31.019
			282.117	11.233	1	0	9.914	0.476	0.334	4.173	26.2	0.245	35.69	0.734	110.254	29.459	0	0	20.848	0	30.878
			283.117	12.281	1	0	9.716	0.477	0.327	4.093	26.191	0.241	35.62	0.735	110.268	29.464	0	0	20.368	0	30.779
			284.117	13.429	1	0	9.534	0.478	0.322	4.019	26.185	0.237	35.556	0.736	110.283	29.468	0	0	19.927	0	30.691
			285.117	13.429	1	0	9.489	0.475	0.319	3.988	26.24	0.235	35.63	0.736	110.297	29.432	0	0	19.968	0	30.735
			286.117	13.579	1	0	9.442	0.472	0.316	3.955	26.298	0.233	35.704	0.737	110.311	29.396	0	0	20.007	0	30.779
			287.117	13.529	1	0	9.398	0.47	0.314	3.928	26.344	0.231	35.795	0.736	110.23	29.404	0	0	19.992	0	30.926
			288.117	13.529	1	0	9.348	0.468	0.312	3.897	26.397	0.229	35.891	0.735	110.153	29.411	0	0	19.966	0	31.082
			289.118	14.827	1	0	9.273	0.466	0.309	3.862	26.403	0.227	36.016	0.733	110.043	29.413	0	0	19.921	0	31.27
			290.117	16.025	1	0	9.273	0.466	0.309	3.862	26.403	0.227	36.016	0.733	110.043	29.413	0	0	19.921	0	31.27
			291.117	16.025	1	0	9.231	0.464	0.307	3.843	26.404	0.225	36.084	0.732	109.983	29.411	0	0	19.906	0	31.363
			292.118	17.972	1	0	9.253	0.464	0.311	3.885	26.173	0.226	35.997	0.727	109.772	29.473	0	0	19.962	0	31.328
			293.118	19.42	1	0	9.267	0.462	0.312	3.904	26.08	0.226	35.969	0.725	109.695	29.473	0	0	20.039	0	31.278
			294.118	19.42	1	0	9.323	0.462	0.315	3.94	25.991	0.228	35.926	0.723	109.623	29.454	0	0	20.198	0	31.174
			295.118	19.42	1	0	9.381	0.461	0.318	3.976	25.906	0.23	35.887	0.722	109.551	29.435	0	0	20.359	0	31.075
			296.118	13.679	1	0	9.491	0.46	0.322	4.027	25.876	0.232	35.892	0.721	109.467	29.437	0	0	20.642	0	31.083
			297.118	13.829	1	0	9.608	0.459	0.326	4.079	25.851	0.235	35.905	0.72	109.383	29.44	0	0	20.94	0	31.101
			298.118	13.829	1	0	9.708	0.457	0.33	4.123	25.829	0.237	35.911	0.719	109.333	29.418	0	0	21.226	0	31.067
			299.118	17.972	1	0	9.772	0.456	0.333	4.157	25.777	0.239	35.885	0.718	109.282	29.396	0	0	21.434	0	30.981
			300.118	17.623	1	0	9.837	0.454	0.335	4.19	25.728	0.241	35.863	0.717	109.232	29.375	0	0	21.647	0	30.903
			301.118	16.475	1	0	9.954	0.456	0.34	4.247	25.704	0.243	35.887	0.716	109.213	29.365	0	0	21.815	0	30.936
			302.118	16.275	1	0	10.068	0.458	0.344	4.3	25.693	0.246	35.929	0.715	109.172	29.356	0	0	21.974	0	30.998
			303.118	18.022	1	0	10.161	0.461	0.348	4.344	25.683	0.248	35.957	0.714	109.1	29.36	0	0	22.053	0	31.064
			304.118	18.022	1	0	10.184	0.462	0.349	4.356	25.676	0.249	35.962	0.714	109.051	29.377	0	0	22.058	0	31.103
			305.118	17.922	1	0	10.257	0.46	0.352	4.402	25.581	0.251	35.903	0.713	108.985	29.346	0	0	22.308	0	30.949
			306.118	18.272	1	0	10.291	0.459	0.354	4.425	25.524	0.252	35.868	0.712	108.935	29.339	0	0	22.404	0	30.879
			307.118	18.372	1	0	9.976	0.46	0.349	4.358	25.135	0.248	35.328	0.711	108.911	29.356	0	0	21.672	0	30.042
			308.118	16.824	1	0	9.688	0.459	0.343	4.288	24.792	0.244	34.872	0.711	108.828	29.37	0	0	21.115	0	29.303
			309.118	16.974	1	0	9.392	0.457	0.337	4.207	24.487	0.239	34.47	0.71	108.73	29.383	0	0	20.538	0	28.638
			310.118	16.974	1	0	9.366	0.456	0.336	4.201	24.443	0.239	34.439	0.71	108.633	29.397	0	0	20.55	0	28.601
			311.118	17.273	1	0	9.336	0.456	0.335	4.183	24.47	0.237	34.542	0.708	108.538	29.418	0	0	20.463	0	28.815
			312.118	17.473	1	0	9.471	0.455	0.338	4.223	24.581	0.239	34.758	0.707	108.456	29.43	0	0	20.816	0	29.196
			313.118	17.573	1	0	9.606	0.454	0.341	4.262	24.696	0.241	34.982	0.706	108.375	29.441	0	0	21.173	0	29.583
			314.118	17.473	1	0	9.702	0.449	0.342	4.271	24.848	0.241	35.256	0.705	108.424	29.363	0	0	21.621	0	29.874
			315.118	17.473	1	0	9.644	0.448	0.339	4.24	24.88	0.239	35.348	0.704	108.447	29.332	0	0	21.525	0	29.97
			316.118	20.319	1	0	9.592	0.447	0.337	4.211	24.908	0.237	35.441	0.703	108.47	29.302	0	0	21.438	0	30.066
			317.118	19.869	1	0	9.571	0.449	0.337	4.214	24.846	0.237	35.369	0.702	108.472	29.308	0	0	21.336	0	29.965
			318.118	18.871	1	0	9.548	0.45	0.336	4.201	24.873	0.236	35.439	0.702	108.493	29.293	0	0	21.239	0	30.061
			319.118	18.871	1	0	9.504	0.45	0.334	4.171	24.934	0.234	35.542	0.702	108.493	29.281	0	0	21.139	0	30.208
			320.118	18.871	1	0	9.461	0.45	0.331	4.142	24.997	0.232	35.648	0.701	108.493	29.269	0	0	21.041	0	30.359
			321.118	18.871	1	0	9.411	0.45	0.329	4.115	25.025	0.231	35.704	0.701	108.448	29.286	0	0	20.933	0	30.475
			322.118	9.286	1	0	9.368	0.449	0.327	4.089	25.07	0.229	35.769	0.701	108.405	29.296	0	0	20.849	0	30.593
			323.118	9.386	1	0	9.35	0.45	0.326	4.074	25.119	0.228	35.847	0.701	108.385	29.286	0	0	20.788	0	30.705
			324.118	9.386	1	0	9.351	0.451	0.326	4.072	25.144	0.228	35.897	0.7	108.338	29.308	0	0	20.721	0	30.827
			325.118	18.671	1	0	9.306	0.453	0.324	4.051	25.163	0.227	35.933	0.7	108.29	29.329	0	0	20.554	0	30.93
			326.118	17.223	1	0	9.261	0.454	0.322	4.03	25.184	0.226	35.973	0.7	108.242	29.351	0	0	20.39	0	31.037
			327.118	18.621	1	0	9.258	0.459	0.323	4.043	25.127	0.226	35.922	0.7	108.074	29.454	0	0	20.188	0	31.15
			328.118	18.621	1	0	9.297	0.463	0.326	4.079	25.044	0.228	35.83	0.699	107.906	29.557	0	0	20.08	0	31.198
			329.118	14.977	1	0	9.271	0.463	0.326	4.073	25.014	0.228	35.824	0.698	107.843	29.588	0	0	20.006	0	31.242
			330.118	14.078	1	0	9.247	0.464	0.325	4.068	24.982	0.227	35.814	0.698	107.781	29.619	0	0	19.935	0	31.28
			331.118	14.078	1	0	9.191	0.464	0.324	4.049	24.951	0.226	35.805	0.697	107.719	29.651	0	0	19.795	0	31.319
			332.119	14.677	1	0	9.145	0.464	0.323	4.035	24.915	0.225	35.771	0.697	107.558	29.742	0	0	19.694	0	31.414
			333.119	14.478	1	0	9.163	0.464	0.324	4.051	24.86	0.226	35.716	0.696	107.52	29.773	0	0	19.76	0	31.374
			334.119	14.478	1	0	9.182	0.464	0.326	4.069	24.801	0.226	35.645	0.696	107.515	29.785	0	0	19.798	0	31.282
			335.119	14.777	1	0	9.153	0.464	0.325	4.059	24.785	0.226	35.633	0.696	107.51	29.797	0	0	19.731	0	31.283
			336.119	15.077	1	0	9.125	0.464	0.324	4.049	24.769	0.225	35.622	0.695	107.505	29.809	0	0	19.665	0	31.286
			337.119	16.574	1	0	9.544	0.474	0.335	4.193	25.087	0.234	36.011	0.697	107.438	29.881	0	0	20.154	0	32.066
			338.119	16.574	1	0	10.038	0.485	0.351	4.385	25.309	0.245	36.257	0.698	107.393	29.938	0	0	20.716	0	32.597
			339.119	14.478	1	0	10.422	0.487	0.361	4.516	25.534	0.253	36.523	0.699	107.441	29.946	0	0	21.388	0	33.028
			340.119	14.478	1	0	10.499	0.49	0.365	4.565	25.465	0.256	36.381	0.7	107.532	29.953	0	0	21.425	0	32.837
			341.119	18.871	1	0	10.588	0.491	0.37	4.625	25.347	0.26	36.135	0.701	107.62	29.953	0	0	21.575	0	32.46
			342.119	21.766	1	0	10.653	0.491	0.373	4.662	25.31	0.262	35.967	0.704	107.738	29.929	0	0	21.682	0	32.163
			343.119	16.874	1	0	10.716	0.492	0.376	4.696	25.278	0.265	35.812	0.706	107.855	29.905	0	0	21.784	0	31.882
			344.119	16.874	1	0	10.787	0.496	0.379	4.739	25.239	0.268	35.649	0.708	107.884	29.965	0	0	21.763	0	31.737
			345.119	15.177	1	0	10.861	0.499	0.382	4.781	25.214	0.272	35.51	0.71	107.913	30.025	0	0	21.749	0	31.628
			346.119	17.723	1	0	10.935	0.503	0.386	4.823	25.188	0.275	35.374	0.712	107.942	30.085	0	0	21.735	0	31.521
			347.119	20.768	1	0	10.962	0.504	0.386	4.825	25.241	0.275	35.371	0.714	108.041	30.068	0	0	21.77	0	31.492
			348.119	20.768	1	0	11.056	0.506	0.39	4.873	25.224	0.279	35.246	0.716	108.104	30.096	0	0	21.852	0	31.343
			349.119	21.068	1	0	11.155	0.508	0.394	4.921	25.211	0.283	35.121	0.718	108.206	30.105	0	0	21.958	0	31.162
			350.119	17.673	1	0	11.22	0.51	0.397	4.965	25.15	0.285	35.008	0.718	108.177	30.152	0	0	21.989	0	31.059
			351.119	17.673	1	0	11.398	0.512	0.403	5.033	25.211	0.291	34.914	0.722	108.454	30.096	0	0	22.252	0	30.818
			352.119	26.559	1	0	11.474	0.515	0.406	5.075	25.184	0.293	34.844	0.723	108.479	30.113	0	0	22.294	0	30.738
			353.119	32.35	1	0	11.56	0.514	0.408	5.099	25.251	0.296	34.816	0.725	108.728	30.05	0	0	22.503	0	30.581
			354.119	25.061	1	0	11.593	0.514	0.409	5.112	25.26	0.297	34.754	0.727	108.821	30.054	0	0	22.557	0	30.486
			355.119	24.512	1	0	11.666	0.514	0.411	5.135	25.307	0.299	34.749	0.728	108.937	30.059	0	0	22.69	0	30.485
			356.119	24.512	1	0	11.78	0.516	0.415	5.185	25.317	0.302	34.723	0.729	108.954	30.094	0	0	22.833	0	30.507
			357.119	22.965	1	0	11.803	0.513	0.414	5.172	25.415	0.302	34.778	0.731	109.206	29.996	0	0	22.992	0	30.427
			358.119	22.715	1	0	11.757	0.51	0.41	5.131	25.498	0.301	34.816	0.732	109.436	29.91	0	0	23.039	0	30.335
			359.119	20.119	1	0	11.747	0.51	0.409	5.117	25.545	0.3	34.814	0.734	109.58	29.888	0	0	23.024	0	30.295
			360.119	19.121	1	0	11.738	0.51	0.408	5.104	25.593	0.3	34.813	0.735	109.724	29.866	0	0	23.008	0	30.256
			361.119	19.121	1	0	11.759	0.511	0.408	5.1	25.664	0.3	34.853	0.736	109.868	29.838	0	0	23.016	0	30.278
			362.119	19.52	1	0	11.756	0.511	0.407	5.086	25.727	0.3	34.875	0.738	110.033	29.787	0	0	23	0	30.23
			363.119	20.568	1	0	11.692	0.511	0.404	5.047	25.784	0.299	34.876	0.739	110.199	29.737	0	0	22.864	0	30.147
			364.119	20.518	1	0	11.658	0.511	0.401	5.015	25.872	0.297	34.925	0.741	110.369	29.679	0	0	22.829	0	30.13
			365.12	21.567	1	0	11.671	0.507	0.398	4.976	26.084	0.296	35.094	0.743	110.616	29.615	0	0	23.004	0	30.292
			366.119	21.567	1	0	11.671	0.507	0.398	4.976	26.084	0.296	35.094	0.743	110.616	29.615	0	0	23.004	0	30.292
			367.12	19.969	1	0	11.574	0.494	0.392	4.897	26.194	0.292	35.163	0.745	110.911	29.485	0	0	23.406	0	30.14
			368.119	19.77	1	0	11.574	0.494	0.392	4.897	26.194	0.292	35.163	0.745	110.911	29.485	0	0	23.406	0	30.14
			369.119	18.172	1	0	11.354	0.483	0.382	4.78	26.251	0.285	35.198	0.746	111.139	29.382	0	0	23.487	0	29.98
			370.119	17.323	1	0	11.282	0.481	0.378	4.723	26.378	0.282	35.346	0.746	111.273	29.329	0	0	23.475	0	30.122
			371.12	17.323	1	0	11.154	0.475	0.37	4.619	26.627	0.276	35.633	0.747	111.455	29.224	0	0	23.483	0	30.388
			372.12	16.874	1	0	10.798	0.472	0.363	4.534	26.239	0.272	35.014	0.749	111.451	29.226	0	0	22.875	0	29.358
			373.12	15.227	1	0	10.47	0.469	0.356	4.452	25.888	0.268	34.44	0.752	111.446	29.228	0	0	22.32	0	28.371
			374.12	15.227	1	0	10.447	0.468	0.355	4.442	25.873	0.266	34.508	0.75	111.371	29.233	0	0	22.346	0	28.49
			375.12	14.677	1	0	10.436	0.466	0.355	4.439	25.854	0.266	34.569	0.748	111.297	29.238	0	0	22.398	0	28.596
			376.12	16.125	1	0	10.425	0.464	0.355	4.436	25.834	0.265	34.63	0.746	111.223	29.243	0	0	22.449	0	28.701
			377.12	16.125	1	0	10.353	0.463	0.353	4.415	25.767	0.263	34.627	0.744	111.12	29.257	0	0	22.375	0	28.715
			378.12	16.874	1	0	10.25	0.461	0.35	4.379	25.706	0.26	34.634	0.742	111.017	29.272	0	0	22.232	0	28.743
			379.12	17.124	1	0	10.149	0.46	0.347	4.343	25.651	0.257	34.658	0.74	110.873	29.305	0	0	22.076	0	28.836
			380.12	16.924	1	0	10.127	0.46	0.347	4.334	25.654	0.256	34.731	0.739	110.78	29.328	0	0	22.014	0	29
			381.12	16.874	1	0	9.931	0.457	0.34	4.25	25.634	0.25	34.873	0.735	110.59	29.372	0	0	21.715	0	29.302
			382.12	17.972	1	0	9.908	0.458	0.339	4.24	25.638	0.249	34.939	0.734	110.506	29.393	0	0	21.646	0	29.45
			383.12	18.272	1	0	9.803	0.457	0.336	4.204	25.576	0.246	34.977	0.731	110.271	29.485	0	0	21.439	0	29.666
			384.12	18.272	1	0	9.812	0.457	0.338	4.219	25.512	0.246	34.978	0.729	110.117	29.531	0	0	21.449	0	29.745
			385.12	18.272	1	0	9.846	0.457	0.34	4.246	25.435	0.247	34.959	0.728	110.021	29.538	0	0	21.545	0	29.723
			386.12	18.272	1	0	9.903	0.457	0.342	4.276	25.4	0.249	34.956	0.727	110.005	29.532	0	0	21.673	0	29.707
			387.12	12.73	1	0	9.938	0.457	0.344	4.304	25.325	0.25	34.936	0.725	109.923	29.539	0	0	21.77	0	29.684
			388.12	12.88	1	0	9.976	0.458	0.347	4.332	25.265	0.251	34.909	0.724	109.817	29.555	0	0	21.79	0	29.674
			389.12	19.021	1	0	10.027	0.459	0.349	4.364	25.22	0.252	34.902	0.723	109.71	29.571	0	0	21.841	0	29.695
			390.12	18.721	1	0	10.09	0.461	0.351	4.392	25.227	0.254	34.944	0.722	109.598	29.59	0	0	21.876	0	29.808
			391.12	18.721	1	0	10.127	0.461	0.353	4.416	25.18	0.255	34.905	0.721	109.539	29.6	0	0	21.982	0	29.757
			392.12	16.974	1	0	10.202	0.464	0.356	4.446	25.222	0.256	34.987	0.721	109.376	29.641	0	0	21.989	0	29.977
			393.12	16.275	1	0	10.225	0.465	0.357	4.458	25.215	0.257	35.003	0.72	109.243	29.678	0	0	21.996	0	30.071
			394.12	16.275	1	0	10.224	0.467	0.357	4.464	25.195	0.257	34.995	0.72	109.106	29.722	0	0	21.906	0	30.14
			395.12	16.175	1	0	10.204	0.467	0.358	4.47	25.118	0.257	34.915	0.719	109.026	29.744	0	0	21.836	0	30.046
			396.12	15.726	1	0	10.204	0.47	0.358	4.475	25.106	0.257	34.92	0.719	108.911	29.778	0	0	21.731	0	30.121
			397.12	15.726	1	0	10.214	0.471	0.359	4.488	25.067	0.258	34.896	0.718	108.848	29.795	0	0	21.671	0	30.119
			398.12	18.571	1	0	10.243	0.473	0.36	4.506	25.048	0.259	34.909	0.718	108.752	29.828	0	0	21.661	0	30.203
			399.12	19.919	1	0	10.237	0.473	0.36	4.5	25.068	0.258	34.975	0.717	108.668	29.85	0	0	21.654	0	30.348
			400.12	20.568	1	0	10.215	0.473	0.359	4.486	25.091	0.257	35.044	0.716	108.584	29.871	0	0	21.612	0	30.497
			401.12	20.718	1	0	10.194	0.473	0.358	4.472	25.114	0.256	35.114	0.715	108.501	29.893	0	0	21.571	0	30.647
			402.12	20.718	1	0	10.201	0.473	0.358	4.477	25.113	0.256	35.15	0.714	108.407	29.926	0	0	21.554	0	30.765
			403.12	20.369	1	0	10.482	0.474	0.363	4.537	25.469	0.258	35.794	0.712	108.381	29.929	0	0	22.103	0	31.807
			404.12	19.17	1	0	10.778	0.475	0.368	4.598	25.846	0.261	36.449	0.709	108.412	29.914	0	0	22.693	0	32.8
			405.12	18.771	1	0	10.806	0.475	0.369	4.607	25.864	0.262	36.427	0.71	108.467	29.907	0	0	22.751	0	32.757
			406.121	18.771	1	0	10.845	0.475	0.37	4.619	25.891	0.263	36.373	0.712	108.525	29.919	0	0	22.808	0	32.696
			407.12	18.621	1	0	10.845	0.475	0.37	4.619	25.891	0.263	36.373	0.712	108.525	29.919	0	0	22.808	0	32.696
			408.12	17.723	1	0	10.878	0.476	0.37	4.627	25.929	0.264	36.394	0.712	108.563	29.926	0	0	22.87	0	32.74
			409.12	17.523	1	0	10.94	0.475	0.371	4.639	26.004	0.265	36.46	0.713	108.63	29.907	0	0	23.026	0	32.807
			410.121	17.523	1	0	11.077	0.474	0.374	4.673	26.129	0.267	36.541	0.715	108.752	29.869	0	0	23.368	0	32.863
			411.121	18.521	1	0	11.146	0.474	0.375	4.694	26.174	0.269	36.554	0.716	108.82	29.854	0	0	23.535	0	32.858
			412.121	20.119	1	0	11.228	0.473	0.378	4.719	26.22	0.271	36.568	0.717	108.891	29.84	0	0	23.729	0	32.853
			413.121	17.523	1	0	11.218	0.472	0.376	4.704	26.271	0.27	36.601	0.718	108.99	29.811	0	0	23.787	0	32.849
			414.121	16.624	1	0	11.175	0.47	0.374	4.675	26.319	0.269	36.634	0.718	109.1	29.783	0	0	23.775	0	32.843
			415.121	16.624	1	0	11.116	0.469	0.371	4.641	26.365	0.267	36.666	0.719	109.129	29.792	0	0	23.695	0	32.902
			416.121	18.771	1	0	11.075	0.469	0.369	4.616	26.409	0.266	36.693	0.72	109.088	29.835	0	0	23.617	0	33.01
			417.121	19.969	1	0	11.038	0.469	0.367	4.592	26.454	0.265	36.723	0.72	109.047	29.878	0	0	23.543	0	33.122
			418.121	20.169	1	0	11.004	0.467	0.366	4.573	26.472	0.263	36.766	0.72	109.05	29.89	0	0	23.576	0	33.193
			419.121	20.069	1	0	10.994	0.465	0.365	4.563	26.486	0.263	36.807	0.72	109.052	29.902	0	0	23.658	0	33.26
			420.121	20.069	1	0	10.993	0.462	0.365	4.563	26.467	0.263	36.794	0.719	109.095	29.886	0	0	23.771	0	33.2
			421.121	18.871	1	0	11.002	0.462	0.365	4.568	26.458	0.263	36.789	0.719	109.099	29.876	0	0	23.806	0	33.175
			422.121	17.872	1	0	10.99	0.458	0.365	4.562	26.43	0.262	36.77	0.719	109.182	29.852	0	0	23.995	0	33.084
			423.121	17.773	1	0	11.005	0.457	0.366	4.572	26.399	0.263	36.772	0.718	109.237	29.838	0	0	24.098	0	33.056
			424.121	18.272	1	0	11.032	0.455	0.367	4.587	26.367	0.263	36.772	0.717	109.292	29.823	0	0	24.227	0	33.025
			425.121	18.272	1	0	11.039	0.455	0.367	4.586	26.386	0.263	36.805	0.717	109.32	29.797	0	0	24.253	0	33.031
			426.121	18.172	1	0	11.065	0.453	0.367	4.593	26.392	0.263	36.829	0.717	109.413	29.75	0	0	24.406	0	32.981
			427.121	18.771	1	0	11.079	0.452	0.367	4.592	26.422	0.263	36.87	0.717	109.455	29.72	0	0	24.509	0	32.986
			428.121	16.724	1	0	11.055	0.451	0.366	4.578	26.435	0.263	36.879	0.717	109.485	29.697	0	0	24.522	0	32.955
			429.121	16.475	1	0	11.06	0.451	0.367	4.584	26.415	0.263	36.842	0.717	109.494	29.701	0	0	24.518	0	32.91
			430.121	16.475	1	0	11.075	0.451	0.368	4.594	26.396	0.264	36.809	0.717	109.513	29.689	0	0	24.532	0	32.843
			431.121	17.773	1	0	11.085	0.451	0.368	4.6	26.384	0.264	36.795	0.717	109.42	29.718	0	0	24.553	0	32.867
			432.121	17.872	1	0	11.078	0.451	0.368	4.597	26.382	0.264	36.784	0.717	109.436	29.711	0	0	24.563	0	32.838
			433.121	18.022	1	0	11.028	0.45	0.366	4.575	26.383	0.263	36.784	0.717	109.383	29.729	0	0	24.492	0	32.861
			434.121	18.022	1	0	10.981	0.45	0.364	4.556	26.379	0.261	36.79	0.717	109.322	29.752	0	0	24.407	0	32.904
			435.121	18.771	1	0	10.943	0.45	0.363	4.54	26.377	0.26	36.8	0.717	109.278	29.763	0	0	24.338	0	32.934
			436.121	18.771	1	0	10.9	0.449	0.362	4.525	26.36	0.259	36.796	0.716	109.225	29.778	0	0	24.264	0	32.949
			437.121	18.472	1	0	10.89	0.448	0.362	4.52	26.354	0.259	36.813	0.716	109.225	29.766	0	0	24.286	0	32.949
			438.121	18.871	1	0	10.901	0.448	0.362	4.524	26.352	0.259	36.831	0.715	109.225	29.754	0	0	24.356	0	32.952
			439.121	19.32	1	0	10.892	0.447	0.362	4.52	26.353	0.259	36.827	0.716	109.208	29.761	0	0	24.347	0	32.956
			440.121	18.272	1	0	10.861	0.447	0.361	4.507	26.353	0.258	36.817	0.716	109.196	29.768	0	0	24.29	0	32.95
			441.121	18.372	1	0	10.868	0.448	0.361	4.515	26.331	0.258	36.808	0.715	109.17	29.797	0	0	24.246	0	32.989
			442.121	18.372	1	0	10.886	0.449	0.362	4.525	26.321	0.259	36.813	0.715	109.136	29.821	0	0	24.237	0	33.04
			443.121	18.372	1	0	10.892	0.45	0.362	4.53	26.312	0.259	36.821	0.715	109.098	29.845	0	0	24.202	0	33.095
			444.122	17.823	1	0	10.958	0.452	0.364	4.553	26.363	0.261	36.839	0.716	109.055	29.835	0	0	24.224	0	33.124
			445.122	17.773	1	0	10.954	0.451	0.364	4.549	26.368	0.26	36.862	0.715	109.045	29.821	0	0	24.267	0	33.129
			446.121	17.972	1	0	10.954	0.451	0.364	4.549	26.368	0.26	36.862	0.715	109.045	29.821	0	0	24.267	0	33.129
			447.122	17.972	1	0	10.91	0.448	0.362	4.521	26.391	0.259	36.922	0.715	109.141	29.725	0	0	24.359	0	33.043
			448.121	17.623	1	0	10.91	0.448	0.362	4.521	26.391	0.259	36.922	0.715	109.141	29.725	0	0	24.359	0	33.043
			449.121	17.773	1	0	10.886	0.447	0.36	4.503	26.433	0.258	36.949	0.715	109.206	29.687	0	0	24.333	0	33.02
			450.122	18.222	1	0	10.815	0.446	0.357	4.464	26.482	0.256	36.993	0.716	109.254	29.665	0	0	24.254	0	33.039
			451.122	18.322	1	0	10.774	0.445	0.356	4.444	26.49	0.254	37.01	0.716	109.237	29.682	0	0	24.215	0	33.085
			452.122	18.322	1	0	10.739	0.444	0.354	4.427	26.497	0.253	37.029	0.716	109.22	29.699	0	0	24.189	0	33.132
			453.122	17.273	1	0	10.709	0.443	0.353	4.412	26.505	0.253	37.018	0.716	109.206	29.699	0	0	24.189	0	33.107
			454.122	16.724	1	0	10.672	0.442	0.351	4.393	26.517	0.252	37.011	0.716	109.191	29.699	0	0	24.171	0	33.087
			455.122	19.22	1	0	10.666	0.441	0.351	4.39	26.516	0.252	37	0.717	109.107	29.737	0	0	24.176	0	33.129
			456.122	19.42	1	0	10.652	0.441	0.351	4.383	26.517	0.251	36.992	0.717	109.023	29.775	0	0	24.163	0	33.174
			457.122	19.42	1	0	10.638	0.441	0.35	4.377	26.518	0.251	36.984	0.717	108.94	29.814	0	0	24.15	0	33.22
			458.122	17.823	1	0	10.63	0.441	0.35	4.374	26.519	0.251	37.006	0.717	108.911	29.833	0	0	24.12	0	33.282
			459.122	18.022	1	0	10.634	0.441	0.35	4.377	26.514	0.251	37.021	0.716	108.911	29.831	0	0	24.095	0	33.307
			460.122	16.025	1	0	10.607	0.441	0.349	4.368	26.504	0.25	37.02	0.716	108.874	29.852	0	0	24.037	0	33.338
			461.122	16.175	1	0	10.569	0.441	0.348	4.354	26.493	0.249	37.009	0.716	108.93	29.838	0	0	23.953	0	33.298
			462.122	16.175	1	0	10.548	0.442	0.348	4.348	26.481	0.249	37.003	0.716	108.921	29.838	0	0	23.888	0	33.293
			463.122	15.876	1	0	10.527	0.441	0.347	4.336	26.49	0.248	37.004	0.716	108.973	29.806	0	0	23.881	0	33.24
			464.122	15.726	1	0	10.489	0.44	0.346	4.32	26.492	0.247	37.004	0.716	108.992	29.783	0	0	23.826	0	33.198
			465.122	16.325	1	0	10.46	0.44	0.345	4.308	26.489	0.247	36.991	0.716	109.004	29.771	0	0	23.778	0	33.16
			466.122	16.425	1	0	10.388	0.439	0.342	4.271	26.528	0.245	37.046	0.716	108.972	29.778	0	0	23.661	0	33.244
			467.122	16.425	1	0	10.338	0.438	0.339	4.24	26.585	0.243	37.125	0.716	108.939	29.785	0	0	23.594	0	33.363
			468.122	17.024	1	0	10.288	0.437	0.337	4.208	26.644	0.241	37.206	0.716	108.907	29.792	0	0	23.526	0	33.485
			469.122	17.024	1	0	10.275	0.437	0.336	4.205	26.633	0.241	37.219	0.716	108.889	29.797	0	0	23.511	0	33.509
			470.122	17.922	1	0	10.194	0.435	0.334	4.176	26.585	0.239	37.2	0.715	108.851	29.809	0	0	23.434	0	33.485
			471.122	17.623	1	0	10.079	0.432	0.33	4.127	26.569	0.236	37.191	0.714	108.827	29.799	0	0	23.345	0	33.431
			472.122	17.623	1	0	10.01	0.43	0.328	4.095	26.569	0.234	37.217	0.714	108.769	29.797	0	0	23.3	0	33.447
			473.122	18.022	1	0	9.91	0.427	0.324	4.054	26.55	0.231	37.234	0.713	108.665	29.808	0	0	23.202	0	33.469
			474.122	17.872	1	0	9.872	0.426	0.323	4.04	26.527	0.23	37.248	0.712	108.642	29.818	0	0	23.176	0	33.495
			475.122	16.624	1	0	9.811	0.425	0.322	4.021	26.474	0.229	37.25	0.711	108.573	29.842	0	0	23.109	0	33.523
			476.122	16.624	1	0	9.797	0.425	0.322	4.021	26.443	0.228	37.228	0.71	108.491	29.876	0	0	23.039	0	33.549
			477.122	16.624	1	0	9.78	0.426	0.322	4.02	26.411	0.228	37.21	0.71	108.409	29.91	0	0	22.961	0	33.58
			478.122	16.874	1	0	9.77	0.426	0.322	4.023	26.366	0.228	37.161	0.71	108.34	29.922	0	0	22.918	0	33.531
			479.122	15.776	1	0	9.75	0.426	0.322	4.024	26.307	0.228	37.103	0.709	108.258	29.934	0	0	22.883	0	33.463
			480.122	15.776	1	0	9.743	0.427	0.322	4.03	26.253	0.228	37.063	0.708	108.17	29.96	0	0	22.836	0	33.451
			481.122	13.629	1	0	9.732	0.427	0.323	4.032	26.215	0.228	37.044	0.708	108.126	29.958	0	0	22.794	0	33.422
			482.122	14.478	1	0	9.72	0.427	0.323	4.033	26.177	0.228	37.024	0.707	108.083	29.955	0	0	22.748	0	33.392
			483.122	14.478	1	0	9.704	0.427	0.323	4.035	26.119	0.228	36.983	0.706	108.045	29.953	0	0	22.714	0	33.329
			484.123	13.329	1	0	9.666	0.427	0.323	4.033	26.028	0.227	36.928	0.705	107.983	29.953	0	0	22.653	0	33.245
			485.123	13.329	1	0	9.61	0.426	0.321	4.017	25.973	0.226	36.906	0.704	107.951	29.958	0	0	22.555	0	33.214
			486.123	15.626	1	0	9.545	0.425	0.32	3.998	25.914	0.225	36.875	0.703	107.92	29.962	0	0	22.435	0	33.172
			487.123	15.326	1	0	9.488	0.425	0.318	3.981	25.867	0.224	36.839	0.702	107.899	29.967	0	0	22.321	0	33.125
			488.122	15.326	1	0	9.488	0.425	0.318	3.981	25.867	0.224	36.839	0.702	107.899	29.967	0	0	22.321	0	33.125
			489.123	15.726	1	0	9.396	0.423	0.316	3.95	25.801	0.222	36.754	0.702	107.769	30.001	0	0	22.207	0	33.035
			490.123	16.025	1	0	9.485	0.425	0.321	4.017	25.63	0.225	36.547	0.701	107.637	30.058	0	0	22.291	0	32.839
			491.123	16.025	1	0	9.589	0.428	0.328	4.095	25.437	0.23	36.308	0.701	107.505	30.116	0	0	22.409	0	32.592
			492.123	16.574	1	0	9.678	0.43	0.333	4.157	25.313	0.233	36.162	0.7	107.462	30.133	0	0	22.51	0	32.413
			493.123	15.925	1	0	9.759	0.433	0.337	4.217	25.183	0.236	36.03	0.699	107.395	30.164	0	0	22.555	0	32.282
			494.123	16.475	1	0	9.862	0.435	0.343	4.287	25.058	0.239	35.9	0.698	107.328	30.195	0	0	22.65	0	32.153
			495.123	16.574	1	0	9.946	0.438	0.346	4.329	25.047	0.242	35.872	0.698	107.325	30.193	0	0	22.714	0	32.124
			496.123	16.574	1	0	10.025	0.441	0.35	4.37	25.03	0.244	35.828	0.699	107.366	30.169	0	0	22.749	0	32.038
			497.123	16.674	1	0	10.083	0.444	0.352	4.405	25	0.246	35.765	0.699	107.407	30.145	0	0	22.734	0	31.922
			498.123	16.874	1	0	10.081	0.447	0.353	4.41	24.988	0.247	35.715	0.7	107.436	30.137	0	0	22.574	0	31.853
			499.123	16.874	1	0	10.065	0.449	0.351	4.393	25.063	0.246	35.769	0.701	107.484	30.128	0	0	22.435	0	31.937
			500.123	16.025	1	0	10.115	0.453	0.353	4.41	25.12	0.248	35.804	0.702	107.505	30.124	0	0	22.346	0	32.01
			501.123	15.326	1	0	10.193	0.455	0.355	4.443	25.15	0.249	35.832	0.702	107.517	30.131	0	0	22.389	0	32.081
			502.123	15.626	1	0	10.247	0.457	0.357	4.466	25.164	0.251	35.829	0.702	107.561	30.131	0	0	22.428	0	32.086
			503.123	15.626	1	0	10.343	0.46	0.361	4.513	25.158	0.254	35.795	0.703	107.616	30.128	0	0	22.495	0	32.047
			504.123	16.475	1	0	10.323	0.46	0.361	4.506	25.15	0.253	35.769	0.703	107.644	30.128	0	0	22.439	0	32.008
			505.123	24.712	1	0	10.299	0.462	0.36	4.505	25.112	0.254	35.693	0.704	107.684	30.126	0	0	22.31	0	31.895
			506.123	26.01	1	0	10.283	0.462	0.36	4.496	25.127	0.253	35.701	0.704	107.707	30.124	0	0	22.257	0	31.905
			507.123	23.963	1	0	10.267	0.462	0.359	4.486	25.143	0.253	35.709	0.704	107.73	30.122	0	0	22.203	0	31.916
			508.123	24.113	1	0	10.285	0.464	0.36	4.497	25.136	0.253	35.7	0.704	107.733	30.14	0	0	22.156	0	31.943
			509.123	24.113	1	0	10.257	0.463	0.358	4.474	25.187	0.252	35.739	0.705	107.79	30.138	0	0	22.165	0	31.991
			510.123	20.818	1	0	10.278	0.464	0.359	4.486	25.181	0.253	35.713	0.705	107.803	30.142	0	0	22.163	0	31.964
			511.123	18.621	1	0	10.273	0.463	0.358	4.48	25.191	0.253	35.689	0.706	107.86	30.125	0	0	22.21	0	31.892
			512.123	18.621	1	0	10.268	0.461	0.358	4.475	25.201	0.253	35.664	0.707	107.918	30.109	0	0	22.258	0	31.82
			513.123	15.127	1	0	10.331	0.463	0.36	4.5	25.227	0.255	35.676	0.707	107.932	30.116	0	0	22.324	0	31.858
			514.123	15.476	1	0	10.39	0.464	0.362	4.522	25.254	0.256	35.691	0.708	107.947	30.123	0	0	22.383	0	31.901
			515.123	15.476	1	0	10.459	0.466	0.364	4.556	25.247	0.258	35.619	0.709	107.951	30.147	0	0	22.461	0	31.835
			516.123	17.373	1	0	10.534	0.467	0.367	4.591	25.242	0.261	35.555	0.71	107.961	30.161	0	0	22.551	0	31.764
			517.123	18.472	1	0	10.626	0.469	0.371	4.632	25.246	0.263	35.507	0.711	107.971	30.176	0	0	22.676	0	31.719
			518.123	18.472	1	0	10.696	0.471	0.374	4.67	25.224	0.266	35.466	0.711	107.947	30.195	0	0	22.702	0	31.699
			519.123	17.174	1	0	10.735	0.474	0.376	4.696	25.198	0.267	35.423	0.711	107.947	30.214	0	0	22.664	0	31.674
			520.123	15.526	1	0	10.782	0.475	0.378	4.719	25.195	0.269	35.4	0.712	107.983	30.214	0	0	22.687	0	31.646
			521.123	14.877	1	0	10.749	0.474	0.375	4.687	25.277	0.267	35.467	0.713	108.09	30.171	0	0	22.687	0	31.677
			522.123	14.877	1	0	10.698	0.472	0.372	4.644	25.381	0.265	35.562	0.714	108.198	30.128	0	0	22.653	0	31.75
			523.124	15.576	1	0	10.647	0.473	0.368	4.602	25.493	0.264	35.587	0.716	108.174	30.161	0	0	22.522	0	31.846
			524.123	15.426	1	0	10.647	0.473	0.368	4.602	25.493	0.264	35.587	0.716	108.174	30.161	0	0	22.522	0	31.846
			525.124	15.925	1	0	10.772	0.479	0.373	4.665	25.492	0.268	35.477	0.719	108.244	30.205	0	0	22.477	0	31.773
			526.124	15.925	1	0	10.881	0.483	0.378	4.726	25.44	0.272	35.376	0.719	108.246	30.243	0	0	22.544	0	31.691
			527.124	19.62	1	0	10.994	0.486	0.382	4.779	25.444	0.275	35.316	0.72	108.29	30.255	0	0	22.619	0	31.629
			528.124	19.62	1	0	11.198	0.489	0.39	4.876	25.42	0.281	35.236	0.721	108.345	30.25	0	0	22.891	0	31.507
			529.124	20.868	1	0	11.453	0.495	0.4	4.997	25.407	0.289	35.108	0.724	108.294	30.337	0	0	23.126	0	31.466
			530.124	20.269	1	0	11.706	0.501	0.409	5.115	25.414	0.297	35.016	0.726	108.244	30.423	0	0	23.354	0	31.482
			531.124	20.269	1	0	11.863	0.506	0.414	5.177	25.474	0.302	34.986	0.728	108.349	30.411	0	0	23.447	0	31.433
			532.124	20.169	1	0	12.005	0.511	0.419	5.236	25.518	0.306	34.938	0.73	108.45	30.399	0	0	23.512	0	31.351
			533.124	18.671	1	0	12.149	0.515	0.424	5.295	25.563	0.31	34.893	0.733	108.551	30.387	0	0	23.578	0	31.274
			534.124	19.27	1	0	12.265	0.517	0.426	5.32	25.694	0.313	34.97	0.735	108.769	30.313	0	0	23.731	0	31.285
			535.124	20.868	1	0	12.427	0.518	0.429	5.357	25.866	0.316	35.107	0.737	108.992	30.238	0	0	23.972	0	31.395
			536.124	20.868	1	0	12.507	0.52	0.43	5.375	25.956	0.318	35.142	0.739	109.179	30.19	0	0	24.048	0	31.38
			537.124	21.417	1	0	12.574	0.522	0.431	5.388	26.038	0.319	35.171	0.74	109.347	30.142	0	0	24.1	0	31.353
			538.124	21.617	1	0	12.51	0.52	0.428	5.348	26.093	0.317	35.199	0.741	109.466	30.096	0	0	24.038	0	31.319
			539.124	26.509	1	0	12.678	0.525	0.432	5.403	26.2	0.321	35.242	0.743	109.649	30.07	0	0	24.16	0	31.361
			540.124	25.96	1	0	12.63	0.522	0.429	5.364	26.274	0.319	35.301	0.744	109.782	30.029	0	0	24.196	0	31.38
			541.124	25.96	1	0	12.69	0.525	0.43	5.379	26.339	0.321	35.326	0.746	109.865	30.038	0	0	24.192	0	31.445
			542.124	24.912	1	0	12.75	0.527	0.432	5.395	26.404	0.322	35.351	0.747	109.949	30.047	0	0	24.188	0	31.509
			543.124	26.809	1	0	12.72	0.528	0.43	5.374	26.448	0.322	35.322	0.749	110.07	30.033	0	0	24.112	0	31.439
			544.124	30.004	1	0	12.705	0.528	0.429	5.357	26.505	0.322	35.314	0.751	110.2	30.017	0	0	24.05	0	31.402
			545.124	29.505	1	0	12.73	0.53	0.429	5.361	26.547	0.322	35.331	0.751	110.283	29.994	0	0	24.001	0	31.398
			546.124	24.812	1	0	12.65	0.53	0.424	5.304	26.663	0.319	35.41	0.753	110.501	29.952	0	0	23.882	0	31.456
			547.124	25.561	1	0	12.554	0.53	0.42	5.256	26.699	0.317	35.396	0.754	110.682	29.894	0	0	23.704	0	31.337
			548.124	25.561	1	0	12.607	0.53	0.421	5.263	26.782	0.318	35.441	0.756	110.829	29.862	0	0	23.769	0	31.358
			549.124	20.219	1	0	12.55	0.529	0.418	5.223	26.856	0.316	35.458	0.757	111.017	29.797	0	0	23.727	0	31.274
			550.124	19.869	1	0	12.456	0.528	0.414	5.178	26.884	0.314	35.421	0.759	111.168	29.751	0	0	23.574	0	31.134
			551.124	17.024	1	0	12.325	0.529	0.41	5.123	26.888	0.312	35.349	0.761	111.292	29.725	0	0	23.313	0	30.972
			552.124	16.525	1	0	12.023	0.528	0.401	5.01	26.81	0.306	35.168	0.762	111.425	29.692	0	0	22.79	0	30.612
			553.124	16.525	1	0	12.023	0.528	0.4	4.999	26.876	0.305	35.193	0.764	111.575	29.653	0	0	22.779	0	30.587
			554.124	16.275	1	0	11.85	0.527	0.394	4.928	26.864	0.302	35.111	0.765	111.729	29.607	0	0	22.498	0	30.369
			555.124	16.724	1	0	11.713	0.526	0.389	4.858	26.93	0.298	35.156	0.766	111.731	29.615	0	0	22.265	0	30.456
			556.124	17.823	1	0	11.648	0.525	0.385	4.816	27.012	0.295	35.221	0.767	111.734	29.622	0	0	22.17	0	30.575
			557.124	17.823	1	0	11.505	0.52	0.379	4.736	27.1	0.291	35.274	0.768	111.772	29.588	0	0	22.105	0	30.591
			558.124	17.024	1	0	11.348	0.516	0.373	4.66	27.132	0.287	35.292	0.769	111.77	29.581	0	0	22.012	0	30.592
			559.124	17.523	1	0	11.17	0.511	0.366	4.569	27.206	0.281	35.357	0.769	111.767	29.574	0	0	21.873	0	30.672
			560.125	17.273	1	0	10.65	0.493	0.344	4.306	27.407	0.264	35.711	0.767	112.002	29.372	0	0	21.597	0	30.845
			561.124	17.273	1	0	10.65	0.493	0.344	4.306	27.407	0.264	35.711	0.767	112.002	29.372	0	0	21.597	0	30.845
			562.124	14.378	1	0	10.46	0.487	0.337	4.217	27.437	0.259	35.803	0.766	111.973	29.358	0	0	21.47	0	30.943
			563.125	13.879	1	0	10.124	0.475	0.324	4.051	27.558	0.248	36.044	0.765	111.863	29.363	0	0	21.301	0	31.28
			564.125	13.879	1	0	10.027	0.472	0.321	4.01	27.551	0.245	36.09	0.763	111.695	29.43	0	0	21.224	0	31.45
			565.125	14.278	1	0	9.915	0.469	0.317	3.964	27.538	0.242	36.128	0.762	111.501	29.492	0	0	21.124	0	31.596
			566.125	14.278	1	0	9.843	0.467	0.315	3.939	27.494	0.24	36.121	0.761	111.359	29.528	0	0	21.058	0	31.633
			567.124	13.13	1	0	9.843	0.467	0.315	3.939	27.494	0.24	36.121	0.761	111.359	29.528	0	0	21.058	0	31.633
			568.125	13.13	1	0	9.878	0.468	0.318	3.975	27.344	0.241	36.041	0.759	111.1	29.639	0	0	21.124	0	31.689
			569.125	18.122	1	0	9.842	0.469	0.318	3.97	27.286	0.241	36.012	0.758	110.966	29.691	0	0	20.977	0	31.738
			570.125	20.918	1	0	9.798	0.471	0.317	3.962	27.234	0.24	35.992	0.757	110.813	29.744	0	0	20.815	0	31.801
			571.125	16.375	1	0	9.849	0.48	0.32	3.994	27.224	0.242	35.991	0.756	110.628	29.847	0	0	20.531	0	32.012
			572.125	15.876	1	0	9.952	0.489	0.324	4.053	27.177	0.245	35.936	0.756	110.443	29.95	0	0	20.364	0	32.137
			573.125	15.876	1	0	10.067	0.498	0.329	4.118	27.117	0.249	35.866	0.756	110.259	30.053	0	0	20.227	0	32.234
			574.125	13.729	1	0	10.031	0.497	0.329	4.109	27.076	0.248	35.837	0.756	110.201	30.065	0	0	20.19	0	32.203
			575.125	14.228	1	0	9.972	0.496	0.327	4.088	27.049	0.247	35.808	0.755	110.204	30.066	0	0	20.119	0	32.154
			576.125	14.228	1	0	9.852	0.495	0.324	4.051	26.963	0.244	35.738	0.754	110.086	30.089	0	0	19.899	0	32.078
			577.125	15.925	1	0	9.815	0.497	0.324	4.044	26.921	0.244	35.701	0.754	109.985	30.147	0	0	19.74	0	32.122
			578.125	15.276	1	0	9.762	0.498	0.322	4.023	26.921	0.243	35.696	0.754	109.972	30.163	0	0	19.597	0	32.145
			579.125	15.276	1	0	9.751	0.5	0.322	4.025	26.895	0.243	35.683	0.754	109.875	30.219	0	0	19.493	0	32.222
			580.125	14.328	1	0	9.74	0.502	0.322	4.026	26.87	0.243	35.669	0.753	109.777	30.275	0	0	19.391	0	32.3
			581.125	14.078	1	0	9.797	0.505	0.325	4.06	26.823	0.245	35.618	0.753	109.703	30.328	0	0	19.385	0	32.317
			582.125	18.671	1	0	9.929	0.509	0.33	4.126	26.774	0.248	35.582	0.752	109.561	30.411	0	0	19.498	0	32.408
			583.125	18.671	1	0	9.964	0.512	0.332	4.147	26.745	0.25	35.54	0.753	109.554	30.435	0	0	19.477	0	32.389
			584.125	15.726	1	0	9.983	0.511	0.332	4.154	26.743	0.25	35.543	0.752	109.51	30.46	0	0	19.551	0	32.432
			585.125	15.726	1	0	9.957	0.508	0.331	4.142	26.74	0.249	35.53	0.753	109.513	30.452	0	0	19.597	0	32.386
			586.125	21.667	1	0	9.838	0.504	0.327	4.085	26.755	0.246	35.537	0.753	109.541	30.437	0	0	19.529	0	32.357
			587.125	24.862	1	0	9.792	0.504	0.325	4.067	26.748	0.245	35.532	0.753	109.534	30.464	0	0	19.439	0	32.391
			588.125	24.862	1	0	9.786	0.504	0.326	4.07	26.719	0.245	35.514	0.752	109.508	30.492	0	0	19.398	0	32.411
			589.125	16.425	1	0	9.821	0.505	0.327	4.092	26.673	0.246	35.471	0.752	109.482	30.521	0	0	19.437	0	32.391
			590.125	13.779	1	0	9.892	0.507	0.331	4.133	26.614	0.249	35.386	0.752	109.441	30.552	0	0	19.506	0	32.314
			591.125	13.779	1	0	9.92	0.508	0.332	4.154	26.559	0.25	35.322	0.752	109.405	30.569	0	0	19.537	0	32.24
			592.125	13.579	1	0	9.902	0.508	0.332	4.155	26.505	0.25	35.25	0.752	109.369	30.586	0	0	19.478	0	32.154
			593.125	13.579	1	0	9.854	0.509	0.331	4.143	26.461	0.249	35.202	0.752	109.364	30.586	0	0	19.361	0	32.078
			594.125	14.028	1	0	9.884	0.513	0.334	4.17	26.392	0.251	35.137	0.751	109.323	30.629	0	0	19.256	0	32.059
			595.125	14.028	1	0	9.958	0.518	0.338	4.222	26.294	0.253	35.031	0.751	109.282	30.672	0	0	19.24	0	31.974
			596.125	18.472	1	0	10.05	0.522	0.342	4.281	26.199	0.257	34.925	0.75	109.263	30.72	0	0	19.251	0	31.892
			597.125	19.121	1	0	10.076	0.522	0.344	4.302	26.134	0.258	34.865	0.75	109.304	30.715	0	0	19.295	0	31.788
			598.125	19.121	1	0	10.039	0.52	0.343	4.292	26.093	0.257	34.836	0.749	109.352	30.691	0	0	19.295	0	31.693
			599.125	14.028	1	0	10.008	0.519	0.342	4.279	26.081	0.256	34.856	0.748	109.422	30.636	0	0	19.3	0	31.63
			600.126	14.178	1	0	10.036	0.515	0.344	4.295	26.036	0.257	34.86	0.747	109.561	30.526	0	0	19.484	0	31.445
			601.126	14.178	1	0	9.961	0.505	0.341	4.259	25.989	0.254	34.859	0.746	109.709	30.404	0	0	19.737	0	31.206
			602.126	16.225	1	0	9.84	0.494	0.336	4.202	25.954	0.25	34.885	0.744	109.858	30.281	0	0	19.909	0	31.006
			603.126	18.571	1	0	9.709	0.483	0.331	4.137	25.935	0.246	34.948	0.742	110.004	30.161	0	0	20.081	0	30.867
			604.126	18.571	1	0	9.706	0.482	0.331	4.138	25.915	0.245	34.975	0.741	110.014	30.135	0	0	20.125	0	30.864
			605.126	16.724	1	0	9.762	0.481	0.333	4.161	25.911	0.246	35.022	0.74	110.024	30.109	0	0	20.291	0	30.891
			606.126	14.428	1	0	9.84	0.48	0.336	4.2	25.875	0.248	35.025	0.739	110.016	30.082	0	0	20.482	0	30.85
			607.126	14.428	1	0	9.926	0.478	0.339	4.241	25.825	0.25	35.022	0.737	110.033	30.037	0	0	20.784	0	30.757
			608.126	18.571	1	0	10.006	0.475	0.342	4.273	25.821	0.252	35.067	0.736	110.026	30.015	0	0	21.062	0	30.784
			609.126	21.417	1	0	10.073	0.473	0.344	4.301	25.808	0.253	35.097	0.735	110.019	29.994	0	0	21.318	0	30.785
			610.126	21.417	1	0	10.084	0.47	0.344	4.306	25.787	0.253	35.115	0.734	110.012	29.972	0	0	21.456	0	30.766
			611.126	16.674	1	0	10.017	0.466	0.342	4.274	25.774	0.251	35.155	0.733	110.012	29.934	0	0	21.514	0	30.746
			612.126	17.373	1	0	9.913	0.465	0.339	4.24	25.703	0.248	35.118	0.732	109.944	29.931	0	0	21.338	0	30.676
			613.126	17.124	1	0	9.853	0.464	0.338	4.219	25.666	0.247	35.13	0.731	109.877	29.929	0	0	21.254	0	30.687
			614.126	16.674	1	0	9.884	0.467	0.339	4.241	25.638	0.247	35.149	0.729	109.779	29.955	0	0	21.174	0	30.777
			615.126	16.674	1	0	9.892	0.467	0.339	4.242	25.653	0.247	35.185	0.729	109.745	29.954	0	0	21.196	0	30.834
			616.126	17.423	1	0	9.946	0.467	0.341	4.265	25.652	0.248	35.231	0.728	109.694	29.943	0	0	21.299	0	30.892
			617.126	18.022	1	0	9.993	0.466	0.342	4.275	25.708	0.249	35.364	0.727	109.705	29.894	0	0	21.423	0	31.024
			618.126	17.124	1	0	10.024	0.465	0.342	4.277	25.768	0.248	35.496	0.726	109.735	29.843	0	0	21.552	0	31.146
			619.126	16.525	1	0	10.01	0.464	0.341	4.26	25.827	0.247	35.637	0.725	109.766	29.792	0	0	21.585	0	31.28
			620.126	16.525	1	0	9.995	0.462	0.34	4.254	25.811	0.246	35.692	0.723	109.731	29.78	0	0	21.615	0	31.341
			621.126	18.372	1	0	10.017	0.462	0.341	4.265	25.801	0.246	35.732	0.722	109.691	29.783	0	0	21.672	0	31.407
			622.126	18.571	1	0	10.149	0.464	0.347	4.332	25.753	0.25	35.717	0.721	109.622	29.797	0	0	21.866	0	31.417
			623.126	17.373	1	0	10.274	0.466	0.351	4.393	25.722	0.253	35.728	0.72	109.552	29.811	0	0	22.042	0	31.467
			624.126	17.373	1	0	10.327	0.464	0.354	4.42	25.683	0.254	35.727	0.719	109.517	29.783	0	0	22.234	0	31.412
			625.126	14.627	1	0	10.266	0.461	0.351	4.389	25.691	0.252	35.78	0.718	109.541	29.735	0	0	22.254	0	31.4
			626.126	14.627	1	0	10.234	0.458	0.35	4.369	25.704	0.251	35.848	0.717	109.553	29.675	0	0	22.327	0	31.394
			627.126	15.077	1	0	10.284	0.46	0.351	4.388	25.73	0.252	35.91	0.717	109.505	29.667	0	0	22.368	0	31.486
			628.126	16.624	1	0	10.302	0.46	0.351	4.386	25.789	0.251	36.012	0.716	109.479	29.663	0	0	22.383	0	31.641
			629.126	16.624	1	0	10.311	0.461	0.351	4.386	25.815	0.251	36.057	0.716	109.431	29.689	0	0	22.386	0	31.756
			630.126	17.074	1	0	10.329	0.461	0.351	4.39	25.84	0.251	36.104	0.716	109.383	29.715	0	0	22.409	0	31.873
			631.126	17.074	1	0	10.353	0.462	0.352	4.398	25.863	0.252	36.137	0.716	109.352	29.747	0	0	22.394	0	31.983
			632.126	15.426	1	0	10.364	0.464	0.352	4.398	25.903	0.252	36.199	0.716	109.34	29.761	0	0	22.353	0	32.11
			633.126	16.425	1	0	10.365	0.465	0.351	4.392	25.946	0.251	36.264	0.715	109.328	29.775	0	0	22.29	0	32.24
			634.126	16.425	1	0	10.387	0.467	0.352	4.403	25.955	0.252	36.269	0.716	109.299	29.787	0	0	22.228	0	32.281
			635.126	17.922	1	0	10.418	0.47	0.353	4.417	25.965	0.253	36.271	0.716	109.27	29.799	0	0	22.184	0	32.315
			636.126	18.072	1	0	10.42	0.47	0.353	4.414	25.997	0.253	36.325	0.716	109.287	29.782	0	0	22.148	0	32.377
			637.126	22.665	1	0	10.398	0.471	0.352	4.395	26.056	0.252	36.422	0.715	109.321	29.766	0	0	22.086	0	32.5
			638.126	21.966	1	0	10.377	0.471	0.35	4.376	26.116	0.25	36.515	0.715	109.354	29.749	0	0	22.025	0	32.616
			639.126	21.966	1	0	10.369	0.471	0.349	4.362	26.183	0.25	36.603	0.715	109.376	29.711	0	0	22.025	0	32.686
			640.127	19.021	1	0	10.412	0.47	0.348	4.354	26.334	0.249	36.797	0.716	109.419	29.634	0	0	22.148	0	32.852
			641.127	18.921	1	0	10.454	0.47	0.349	4.363	26.383	0.25	36.864	0.716	109.453	29.612	0	0	22.246	0	32.917
			642.127	17.174	1	0	10.525	0.466	0.349	4.368	26.506	0.25	37.03	0.716	109.553	29.555	0	0	22.57	0	33.052
			643.127	17.124	1	0	10.566	0.463	0.349	4.368	26.581	0.25	37.133	0.716	109.625	29.516	0	0	22.814	0	33.125
			644.127	17.124	1	0	10.615	0.46	0.35	4.371	26.658	0.25	37.239	0.716	109.697	29.478	0	0	23.079	0	33.2
			645.127	17.673	1	0	10.627	0.46	0.35	4.371	26.689	0.25	37.284	0.716	109.724	29.478	0	0	23.118	0	33.264
			646.127	17.373	1	0	10.632	0.458	0.349	4.362	26.742	0.25	37.353	0.716	109.817	29.42	0	0	23.21	0	33.263
			647.127	17.373	1	0	10.644	0.457	0.349	4.367	26.736	0.25	37.328	0.716	109.846	29.401	0	0	23.278	0	33.192
			648.127	18.422	1	0	10.638	0.457	0.349	4.367	26.723	0.25	37.291	0.717	109.817	29.425	0	0	23.27	0	33.175
			649.127	18.222	1	0	10.636	0.457	0.349	4.368	26.712	0.251	37.258	0.717	109.788	29.449	0	0	23.271	0	33.163
			650.127	16.125	1	0	10.635	0.457	0.348	4.356	26.779	0.25	37.317	0.718	109.827	29.432	0	0	23.275	0	33.222
			651.127	16.125	1	0	10.632	0.456	0.349	4.359	26.749	0.25	37.274	0.718	109.904	29.387	0	0	23.299	0	33.084
			652.127	16.325	1	0	10.567	0.454	0.346	4.325	26.769	0.248	37.307	0.718	110.012	29.329	0	0	23.299	0	33.023
			653.127	15.626	1	0	10.535	0.451	0.344	4.3	26.824	0.247	37.361	0.718	110.05	29.303	0	0	23.335	0	33.047
			654.127	15.526	1	0	10.496	0.449	0.342	4.272	26.884	0.246	37.421	0.718	110.088	29.276	0	0	23.355	0	33.077
			655.127	15.526	1	0	10.516	0.449	0.343	4.284	26.856	0.246	37.384	0.718	110.049	29.286	0	0	23.407	0	33.037
			656.127	15.726	1	0	10.489	0.448	0.341	4.261	26.924	0.245	37.465	0.719	110.037	29.291	0	0	23.414	0	33.154
			657.127	15.626	1	0	10.459	0.447	0.339	4.236	26.994	0.244	37.549	0.719	110.025	29.295	0	0	23.414	0	33.275
			658.127	16.674	1	0	10.449	0.447	0.339	4.24	26.941	0.244	37.489	0.719	109.984	29.312	0	0	23.391	0	33.214
			659.127	17.024	1	0	10.444	0.447	0.34	4.247	26.888	0.244	37.434	0.718	109.94	29.328	0	0	23.379	0	33.16
			660.127	17.024	1	0	10.44	0.447	0.34	4.253	26.836	0.244	37.379	0.718	109.896	29.344	0	0	23.367	0	33.105
			661.127	16.025	1	0	10.424	0.446	0.34	4.254	26.787	0.244	37.327	0.718	109.879	29.339	0	0	23.352	0	33.019
			662.127	16.025	1	0	10.41	0.446	0.34	4.256	26.737	0.244	37.276	0.717	109.865	29.335	0	0	23.34	0	32.935
			663.127	16.375	1	0	10.413	0.445	0.341	4.257	26.729	0.244	37.28	0.717	109.831	29.342	0	0	23.379	0	32.947
			664.127	16.525	1	0	10.408	0.444	0.34	4.252	26.736	0.244	37.296	0.717	109.814	29.349	0	0	23.434	0	32.973
			665.127	16.525	1	0	10.391	0.442	0.339	4.242	26.745	0.243	37.32	0.717	109.817	29.339	0	0	23.485	0	32.981
			666.127	18.422	1	0	10.42	0.443	0.341	4.256	26.73	0.244	37.286	0.717	109.755	29.375	0	0	23.542	0	32.989
			667.127	18.621	1	0	10.436	0.443	0.341	4.268	26.703	0.245	37.235	0.717	109.681	29.42	0	0	23.559	0	32.99
			668.127	19.021	1	0	10.432	0.443	0.342	4.271	26.675	0.245	37.185	0.717	109.606	29.466	0	0	23.53	0	32.99
			669.127	18.571	1	0	10.424	0.444	0.342	4.28	26.604	0.246	37.099	0.717	109.568	29.509	0	0	23.473	0	32.938
			670.127	18.571	1	0	10.42	0.445	0.343	4.293	26.523	0.246	37.01	0.717	109.565	29.526	0	0	23.424	0	32.838
			671.127	16.125	1	0	10.425	0.446	0.345	4.308	26.446	0.247	36.923	0.716	109.563	29.543	0	0	23.396	0	32.742
			672.127	15.826	1	0	10.47	0.446	0.346	4.328	26.442	0.248	36.914	0.716	109.529	29.545	0	0	23.457	0	32.738
			673.127	17.723	1	0	10.52	0.447	0.348	4.351	26.437	0.249	36.906	0.716	109.496	29.547	0	0	23.53	0	32.734
			674.127	17.922	1	0	10.553	0.447	0.349	4.365	26.44	0.25	36.904	0.716	109.491	29.531	0	0	23.587	0	32.707
			675.127	17.922	1	0	10.601	0.449	0.351	4.388	26.433	0.251	36.896	0.716	109.529	29.507	0	0	23.62	0	32.666
			676.127	17.773	1	0	10.647	0.45	0.353	4.409	26.429	0.253	36.887	0.716	109.568	29.483	0	0	23.649	0	32.624
			677.127	17.573	1	0	10.65	0.45	0.353	4.407	26.451	0.253	36.909	0.717	109.513	29.512	0	0	23.645	0	32.704
			678.127	17.573	1	0	10.656	0.451	0.353	4.407	26.471	0.253	36.929	0.717	109.458	29.54	0	0	23.649	0	32.781
			679.127	17.823	1	0	10.66	0.45	0.352	4.403	26.495	0.253	36.954	0.717	109.46	29.526	0	0	23.683	0	32.792
			680.128	17.823	1	0	10.7	0.452	0.354	4.43	26.455	0.254	36.887	0.717	109.364	29.574	0	0	23.658	0	32.784
			681.128	17.473	1	0	10.719	0.454	0.354	4.428	26.528	0.254	36.954	0.718	109.278	29.627	0	0	23.616	0	32.976
			682.128	16.724	1	0	10.66	0.455	0.351	4.392	26.604	0.253	37.017	0.719	109.244	29.67	0	0	23.453	0	33.141
			683.128	16.724	1	0	10.567	0.454	0.348	4.349	26.631	0.25	37.034	0.719	109.28	29.682	0	0	23.251	0	33.185
			684.128	17.024	1	0	10.529	0.455	0.346	4.328	26.662	0.249	37.061	0.719	109.287	29.696	0	0	23.159	0	33.249
			685.128	17.423	1	0	10.508	0.455	0.345	4.314	26.696	0.248	37.092	0.72	109.256	29.711	0	0	23.104	0	33.318
			686.128	18.122	1	0	10.509	0.455	0.346	4.32	26.668	0.249	37.042	0.72	109.227	29.725	0	0	23.072	0	33.271
			687.128	18.322	1	0	10.528	0.457	0.347	4.339	26.617	0.25	36.966	0.72	109.187	29.747	0	0	23.017	0	33.205
			688.128	18.322	1	0	10.539	0.459	0.347	4.339	26.655	0.25	36.992	0.721	109.189	29.754	0	0	22.97	0	33.264
			689.128	19.77	1	0	10.547	0.46	0.347	4.338	26.694	0.25	37.016	0.721	109.194	29.761	0	0	22.915	0	33.319
			690.128	19.62	1	0	10.523	0.46	0.346	4.324	26.722	0.25	37.033	0.722	109.227	29.747	0	0	22.857	0	33.323
			691.128	15.776	1	0	10.499	0.46	0.345	4.309	26.748	0.249	37.061	0.722	109.22	29.749	0	0	22.83	0	33.366
			692.128	15.975	1	0	10.479	0.459	0.344	4.296	26.772	0.248	37.088	0.722	109.21	29.751	0	0	22.81	0	33.406
			693.128	15.975	1	0	10.453	0.459	0.343	4.288	26.759	0.248	37.065	0.722	109.239	29.742	0	0	22.768	0	33.354
			694.128	18.122	1	0	10.43	0.459	0.342	4.28	26.746	0.247	37.048	0.722	109.268	29.732	0	0	22.73	0	33.313
			695.128	18.122	1	0	10.416	0.458	0.342	4.271	26.762	0.247	37.055	0.722	109.271	29.722	0	0	22.735	0	33.303
			696.128	18.122	1	0	10.39	0.458	0.34	4.256	26.782	0.246	37.06	0.723	109.276	29.708	0	0	22.705	0	33.286
			697.128	14.328	1	0	10.343	0.457	0.339	4.232	26.802	0.245	37.064	0.723	109.292	29.685	0	0	22.643	0	33.249
			698.128	13.879	1	0	10.339	0.457	0.338	4.225	26.839	0.245	37.104	0.723	109.299	29.667	0	0	22.614	0	33.281
			699.128	16.125	1	0	10.363	0.458	0.338	4.229	26.881	0.245	37.153	0.724	109.306	29.648	0	0	22.647	0	33.327
			700.128	16.874	1	0	10.386	0.458	0.338	4.231	26.931	0.245	37.208	0.724	109.278	29.655	0	0	22.676	0	33.42
			701.128	16.874	1	0	10.397	0.458	0.339	4.235	26.934	0.245	37.208	0.724	109.278	29.657	0	0	22.71	0	33.424
			702.128	18.022	1	0	10.39	0.458	0.339	4.236	26.905	0.245	37.178	0.724	109.297	29.657	0	0	22.706	0	33.378
			703.128	17.773	1	0	10.361	0.457	0.338	4.225	26.904	0.245	37.173	0.724	109.294	29.665	0	0	22.658	0	33.381
			704.128	17.773	1	0	10.297	0.456	0.336	4.2	26.883	0.243	37.146	0.724	109.299	29.684	0	0	22.582	0	33.363
			705.128	16.225	1	0	10.223	0.454	0.333	4.167	26.881	0.241	37.132	0.724	109.261	29.711	0	0	22.537	0	33.369
			706.128	16.025	1	0	10.151	0.451	0.331	4.135	26.876	0.24	37.121	0.724	109.222	29.737	0	0	22.495	0	33.376
			707.128	16.025	1	0	10.098	0.45	0.33	4.127	26.777	0.239	37	0.724	109.187	29.771	0	0	22.443	0	33.243
			708.128	16.525	1	0	10.039	0.449	0.329	4.117	26.679	0.238	36.88	0.723	109.131	29.804	0	0	22.376	0	33.111
			709.128	16.874	1	0	9.98	0.447	0.328	4.106	26.581	0.237	36.762	0.723	109.076	29.838	0	0	22.309	0	32.978
			710.128	15.975	1	0	9.932	0.445	0.327	4.088	26.549	0.236	36.717	0.723	109.062	29.818	0	0	22.308	0	32.868
			711.128	15.975	1	0	9.88	0.443	0.325	4.068	26.52	0.235	36.671	0.723	109.067	29.799	0	0	22.301	0	32.754
			712.128	14.578	1	0	9.846	0.441	0.324	4.055	26.498	0.234	36.67	0.723	109.064	29.792	0	0	22.316	0	32.728
			713.128	15.876	1	0	9.883	0.44	0.326	4.076	26.453	0.235	36.646	0.722	109.009	29.795	0	0	22.445	0	32.69
			714.128	17.223	1	0	9.933	0.439	0.328	4.101	26.418	0.237	36.631	0.721	108.954	29.797	0	0	22.603	0	32.664
			715.128	17.223	1	0	9.942	0.439	0.329	4.11	26.377	0.237	36.608	0.721	108.923	29.797	0	0	22.653	0	32.627
			716.128	17.922	1	0	9.934	0.438	0.329	4.112	26.339	0.237	36.59	0.72	108.93	29.797	0	0	22.66	0	32.596
			717.128	18.272	1	0	9.929	0.438	0.329	4.113	26.311	0.237	36.594	0.719	108.968	29.778	0	0	22.691	0	32.566
			718.129	15.376	1	0	9.913	0.434	0.328	4.105	26.29	0.236	36.641	0.717	109.035	29.725	0	0	22.864	0	32.524
			719.129	15.826	1	0	9.884	0.431	0.327	4.089	26.289	0.235	36.655	0.717	109.081	29.684	0	0	22.937	0	32.461
			720.129	15.826	1	0	9.883	0.43	0.327	4.085	26.301	0.234	36.675	0.717	109.098	29.665	0	0	23.008	0	32.45
			721.129	14.827	1	0	9.922	0.43	0.328	4.1	26.311	0.235	36.677	0.717	109.047	29.687	0	0	23.071	0	32.491
			722.129	14.677	1	0	9.962	0.431	0.329	4.115	26.322	0.236	36.68	0.718	108.997	29.708	0	0	23.134	0	32.533
			723.129	14.677	1	0	9.99	0.431	0.33	4.127	26.329	0.237	36.68	0.718	108.93	29.73	0	0	23.17	0	32.571
			724.129	15.975	1	0	10.09	0.435	0.334	4.178	26.3	0.24	36.605	0.718	108.817	29.783	0	0	23.198	0	32.571
			725.129	15.776	1	0	10.191	0.439	0.339	4.235	26.245	0.243	36.518	0.719	108.728	29.84	0	0	23.206	0	32.562
			726.129	16.574	1	0	10.291	0.443	0.343	4.291	26.192	0.247	36.434	0.719	108.64	29.898	0	0	23.214	0	32.555
			727.129	16.824	1	0	10.346	0.446	0.345	4.317	26.2	0.248	36.474	0.718	108.604	29.929	0	0	23.182	0	32.684
			728.129	16.824	1	0	10.289	0.448	0.344	4.306	26.136	0.247	36.396	0.718	108.577	29.955	0	0	22.965	0	32.62
			729.129	17.273	1	0	10.204	0.45	0.343	4.284	26.068	0.246	36.31	0.718	108.551	29.982	0	0	22.687	0	32.544
			730.129	17.074	1	0	10.135	0.449	0.341	4.261	26.026	0.245	36.269	0.718	108.513	29.998	0	0	22.57	0	32.503
			731.129	17.024	1	0	10.144	0.449	0.341	4.261	26.048	0.244	36.314	0.717	108.445	30.02	0	0	22.596	0	32.604
			732.129	17.373	1	0	10.169	0.45	0.342	4.273	26.047	0.245	36.302	0.718	108.376	30.056	0	0	22.6	0	32.649
			733.129	17.373	1	0	10.22	0.451	0.344	4.296	26.047	0.247	36.294	0.718	108.354	30.07	0	0	22.649	0	32.667
			734.129	15.876	1	0	10.299	0.453	0.347	4.333	26.041	0.249	36.283	0.718	108.296	30.087	0	0	22.723	0	32.69
			735.129	15.726	1	0	10.338	0.454	0.348	4.351	26.041	0.25	36.298	0.717	108.278	30.089	0	0	22.753	0	32.723
			736.129	17.872	1	0	10.378	0.455	0.35	4.369	26.041	0.251	36.313	0.717	108.264	30.091	0	0	22.784	0	32.757
			737.129	17.872	1	0	10.454	0.459	0.352	4.4	26.075	0.252	36.372	0.717	108.264	30.096	0	0	22.799	0	32.873
			738.129	17.872	1	0	10.533	0.462	0.354	4.431	26.111	0.254	36.437	0.717	108.282	30.101	0	0	22.817	0	32.998
			739.129	23.064	1	0	10.611	0.465	0.357	4.462	26.146	0.256	36.501	0.716	108.301	30.105	0	0	22.836	0	33.121
			740.129	22.715	1	0	10.645	0.467	0.358	4.477	26.155	0.256	36.527	0.716	108.314	30.121	0	0	22.811	0	33.195
			741.129	22.715	1	0	10.718	0.468	0.36	4.5	26.215	0.258	36.608	0.716	108.306	30.133	0	0	22.885	0	33.346
			742.129	17.673	1	0	10.74	0.47	0.361	4.511	26.214	0.259	36.593	0.716	108.306	30.137	0	0	22.846	0	33.34
			743.129	14.578	1	0	10.745	0.471	0.362	4.519	26.186	0.259	36.536	0.717	108.371	30.119	0	0	22.806	0	33.233
			744.129	14.578	1	0	10.762	0.473	0.362	4.53	26.182	0.26	36.518	0.717	108.373	30.123	0	0	22.753	0	33.223
			745.129	14.478	1	0	10.77	0.474	0.363	4.535	26.176	0.26	36.493	0.717	108.412	30.116	0	0	22.73	0	33.179
			746.129	17.922	1	0	10.796	0.474	0.363	4.544	26.191	0.261	36.496	0.718	108.493	30.087	0	0	22.773	0	33.139
			747.129	19.72	1	0	10.813	0.475	0.364	4.551	26.195	0.261	36.477	0.718	108.544	30.077	0	0	22.784	0	33.098
			748.129	19.919	1	0	10.836	0.476	0.365	4.56	26.206	0.262	36.454	0.719	108.537	30.094	0	0	22.773	0	33.098
			749.129	19.919	1	0	10.855	0.477	0.365	4.568	26.218	0.263	36.434	0.72	108.529	30.111	0	0	22.754	0	33.1
			750.129	18.072	1	0	10.898	0.479	0.367	4.588	26.222	0.264	36.423	0.72	108.493	30.142	0	0	22.754	0	33.143
			751.129	18.072	1	0	10.925	0.48	0.368	4.602	26.209	0.265	36.393	0.72	108.505	30.161	0	0	22.765	0	33.133
			752.129	18.621	1	0	10.923	0.479	0.368	4.602	26.202	0.265	36.382	0.72	108.58	30.14	0	0	22.807	0	33.076
			753.129	18.521	1	0	10.908	0.476	0.367	4.585	26.242	0.264	36.428	0.72	108.666	30.104	0	0	22.896	0	33.076
			754.129	18.521	1	0	10.903	0.474	0.366	4.573	26.281	0.264	36.474	0.721	108.752	30.068	0	0	23.008	0	33.075
			755.13	17.972	1	0	10.774	0.464	0.36	4.499	26.323	0.259	36.543	0.72	109.002	29.972	0	0	23.21	0	32.972
			756.129	18.472	1	0	10.774	0.464	0.36	4.499	26.323	0.259	36.543	0.72	109.002	29.972	0	0	23.21	0	32.972
			757.13	17.922	1	0	10.733	0.457	0.357	4.468	26.345	0.258	36.559	0.721	109.148	29.919	0	0	23.489	0	32.867
			758.129	17.922	1	0	10.733	0.457	0.357	4.468	26.345	0.258	36.559	0.721	109.148	29.919	0	0	23.489	0	32.867
			759.13	17.922	1	0	10.915	0.452	0.361	4.514	26.483	0.26	36.715	0.721	109.225	29.902	0	0	24.135	0	33.043
			760.13	18.122	1	0	10.958	0.452	0.362	4.527	26.511	0.261	36.726	0.722	109.292	29.9	0	0	24.221	0	33.057
			761.13	17.922	1	0	10.915	0.453	0.361	4.512	26.499	0.261	36.673	0.723	109.359	29.898	0	0	24.118	0	32.976
			762.13	18.472	1	0	10.861	0.451	0.358	4.478	26.554	0.259	36.723	0.723	109.486	29.84	0	0	24.067	0	32.951
			763.13	18.272	1	0	10.804	0.45	0.355	4.443	26.612	0.257	36.774	0.724	109.618	29.783	0	0	24.007	0	32.929
			764.13	18.272	1	0	10.747	0.449	0.353	4.408	26.671	0.255	36.828	0.724	109.75	29.725	0	0	23.948	0	32.91
			765.13	17.473	1	0	10.719	0.449	0.351	4.388	26.726	0.255	36.858	0.725	109.81	29.713	0	0	23.884	0	32.936
			766.13	17.773	1	0	10.699	0.449	0.35	4.37	26.785	0.254	36.891	0.726	109.865	29.701	0	0	23.838	0	32.966
			767.13	15.876	1	0	10.675	0.448	0.348	4.348	26.85	0.253	36.928	0.727	109.913	29.672	0	0	23.838	0	32.969
			768.13	16.425	1	0	10.659	0.447	0.346	4.33	26.917	0.252	36.967	0.728	109.961	29.643	0	0	23.855	0	32.975
			769.13	18.571	1	0	10.643	0.446	0.345	4.311	26.984	0.251	37.007	0.729	110.009	29.615	0	0	23.872	0	32.981
			770.13	18.372	1	0	10.637	0.446	0.344	4.303	27.019	0.251	37.049	0.729	110.042	29.595	0	0	23.863	0	33.011
			771.13	18.372	1	0	10.583	0.445	0.342	4.274	27.054	0.25	37.063	0.73	110.191	29.543	0	0	23.805	0	32.942
			772.13	18.322	1	0	10.623	0.446	0.343	4.29	27.067	0.251	37.066	0.73	110.186	29.541	0	0	23.814	0	32.954
			773.13	18.122	1	0	10.667	0.447	0.343	4.293	27.167	0.251	37.146	0.731	110.239	29.523	0	0	23.88	0	33.048
			774.13	16.475	1	0	10.695	0.448	0.344	4.304	27.178	0.252	37.148	0.732	110.227	29.523	0	0	23.867	0	33.06
			775.13	16.075	1	0	10.688	0.449	0.344	4.294	27.237	0.252	37.19	0.732	110.237	29.541	0	0	23.79	0	33.158
			776.13	16.075	1	0	10.667	0.451	0.343	4.282	27.274	0.251	37.203	0.733	110.204	29.581	0	0	23.653	0	33.251
			777.13	15.726	1	0	10.566	0.453	0.34	4.248	27.249	0.249	37.138	0.734	110.176	29.62	0	0	23.34	0	33.229
			778.13	15.726	1	0	10.403	0.445	0.334	4.172	27.25	0.245	37.126	0.734	110.265	29.553	0	0	23.364	0	33.054
			779.13	15.726	1	0	10.378	0.445	0.333	4.158	27.269	0.244	37.137	0.734	110.311	29.54	0	0	23.34	0	33.047
			780.13	15.626	1	0	10.291	0.437	0.329	4.107	27.305	0.241	37.183	0.734	110.36	29.49	0	0	23.549	0	32.98
			781.13	15.925	1	0	10.283	0.437	0.328	4.098	27.346	0.241	37.223	0.735	110.362	29.487	0	0	23.526	0	33.035
			782.13	16.025	1	0	10.211	0.437	0.325	4.064	27.386	0.239	37.292	0.734	110.281	29.523	0	0	23.352	0	33.191
			783.13	16.275	1	0	10.211	0.439	0.325	4.067	27.382	0.239	37.278	0.735	110.268	29.535	0	0	23.264	0	33.204
			784.13	16.275	1	0	10.177	0.44	0.324	4.051	27.4	0.238	37.318	0.734	110.223	29.552	0	0	23.152	0	33.291
			785.13	16.225	1	0	10.128	0.439	0.322	4.02	27.478	0.236	37.44	0.734	110.184	29.55	0	0	23.062	0	33.461
			786.13	15.776	1	0	10.084	0.439	0.319	3.99	27.557	0.234	37.562	0.734	110.146	29.547	0	0	22.979	0	33.63
			787.13	19.071	1	0	10.039	0.439	0.317	3.959	27.652	0.232	37.693	0.734	110.16	29.509	0	0	22.889	0	33.755
			788.13	19.071	1	0	9.989	0.437	0.314	3.928	27.715	0.231	37.772	0.734	110.225	29.454	0	0	22.851	0	33.77
			789.13	18.571	1	0	9.949	0.435	0.312	3.901	27.777	0.229	37.863	0.734	110.28	29.411	0	0	22.846	0	33.819
			790.13	16.624	1	0	9.937	0.434	0.311	3.886	27.834	0.228	37.944	0.734	110.302	29.375	0	0	22.916	0	33.862
			791.13	16.624	1	0	9.934	0.432	0.31	3.875	27.891	0.227	38.029	0.733	110.323	29.339	0	0	23.005	0	33.911
			792.13	13.679	1	0	9.925	0.43	0.309	3.861	27.951	0.226	38.116	0.733	110.362	29.291	0	0	23.072	0	33.946
			793.13	9.086	1	0	9.925	0.429	0.309	3.857	27.965	0.226	38.153	0.733	110.343	29.284	0	0	23.143	0	33.975
			794.131	13.23	1	0	10.225	0.438	0.325	4.06	27.46	0.237	37.561	0.731	110.012	29.456	0	0	23.334	0	33.482
			795.13	15.326	1	0	10.225	0.438	0.325	4.06	27.46	0.237	37.561	0.731	110.012	29.456	0	0	23.334	0	33.482
			796.131	15.326	1	0	10.362	0.443	0.332	4.149	27.273	0.242	37.358	0.73	109.899	29.478	0	0	23.39	0	33.259
			797.13	14.528	1	0	10.362	0.443	0.332	4.149	27.273	0.242	37.358	0.73	109.899	29.478	0	0	23.39	0	33.259
			798.131	14.578	1	0	10.314	0.443	0.33	4.122	27.326	0.241	37.444	0.73	110.043	29.411	0	0	23.281	0	33.279
			799.131	14.827	1	0	10.28	0.442	0.328	4.102	27.357	0.239	37.49	0.73	110.105	29.365	0	0	23.256	0	33.266
			800.131	14.827	1	0	10.25	0.441	0.327	4.083	27.397	0.238	37.537	0.73	110.141	29.332	0	0	23.232	0	33.275
			801.131	14.578	1	0	10.221	0.441	0.326	4.07	27.404	0.238	37.541	0.73	110.096	29.346	0	0	23.164	0	33.304
			802.131	14.627	1	0	10.148	0.44	0.323	4.033	27.445	0.235	37.603	0.73	110.112	29.344	0	0	23.081	0	33.377
			803.131	14.927	1	0	10.076	0.438	0.32	3.996	27.488	0.233	37.668	0.73	110.129	29.341	0	0	22.999	0	33.454
			804.131	14.677	1	0	10.035	0.437	0.318	3.972	27.536	0.232	37.718	0.73	110.144	29.341	0	0	22.96	0	33.517
			805.131	14.677	1	0	10.049	0.436	0.318	3.971	27.57	0.232	37.745	0.73	110.167	29.312	0	0	23.054	0	33.502
			806.131	14.428	1	0	10.155	0.438	0.321	4.01	27.609	0.235	37.747	0.731	110.163	29.298	0	0	23.16	0	33.503
			807.131	15.276	1	0	10.324	0.441	0.325	4.064	27.721	0.238	37.849	0.732	110.153	29.284	0	0	23.409	0	33.644
			808.131	28.506	1	0	10.551	0.452	0.332	4.156	27.804	0.244	37.909	0.733	110.081	29.353	0	0	23.324	0	33.919
			809.131	27.208	1	0	10.589	0.455	0.333	4.164	27.868	0.245	37.946	0.734	110.146	29.335	0	0	23.298	0	33.957
			810.131	27.208	1	0	10.708	0.465	0.337	4.214	27.933	0.248	37.972	0.736	110.199	29.341	0	0	23.045	0	34.072
			811.131	15.027	1	0	10.746	0.466	0.338	4.223	27.99	0.249	38.003	0.737	110.26	29.323	0	0	23.04	0	34.098
			812.131	14.827	1	0	10.894	0.471	0.342	4.28	28.034	0.253	37.955	0.739	110.357	29.291	0	0	23.128	0	34.009
			813.131	14.228	1	0	10.954	0.474	0.345	4.308	28.024	0.255	37.876	0.74	110.371	29.309	0	0	23.131	0	33.94
			814.131	13.929	1	0	11.009	0.477	0.347	4.335	28.01	0.257	37.778	0.741	110.422	29.307	0	0	23.101	0	33.812
			815.131	13.929	1	0	11.058	0.48	0.349	4.361	27.994	0.259	37.68	0.743	110.473	29.305	0	0	23.059	0	33.684
			816.131	14.278	1	0	11.023	0.483	0.349	4.359	27.94	0.26	37.542	0.744	110.524	29.302	0	0	22.844	0	33.496
			817.131	14.627	1	0	11.034	0.485	0.349	4.365	27.947	0.26	37.477	0.746	110.529	29.344	0	0	22.762	0	33.479
			818.131	14.627	1	0	11.107	0.487	0.352	4.395	27.956	0.263	37.407	0.747	110.524	29.386	0	0	22.806	0	33.455
			819.131	15.626	1	0	11.171	0.489	0.354	4.423	27.961	0.265	37.322	0.749	110.529	29.416	0	0	22.825	0	33.391
			820.131	16.525	1	0	11.216	0.492	0.356	4.448	27.938	0.267	37.257	0.75	110.527	29.432	0	0	22.785	0	33.336
			821.131	21.367	1	0	11.498	0.504	0.368	4.597	27.793	0.276	36.989	0.751	110.408	29.569	0	0	22.814	0	33.209
			822.131	20.119	1	0	11.56	0.507	0.37	4.63	27.766	0.279	36.92	0.752	110.386	29.603	0	0	22.797	0	33.174
			823.131	20.119	1	0	11.656	0.512	0.374	4.681	27.721	0.282	36.776	0.754	110.35	29.679	0	0	22.77	0	33.101
			824.131	17.623	1	0	11.57	0.511	0.369	4.61	27.932	0.279	36.922	0.757	110.455	29.663	0	0	22.655	0	33.289
			825.131	17.872	1	0	11.5	0.51	0.364	4.55	28.122	0.276	37.044	0.759	110.57	29.646	0	0	22.572	0	33.44
			826.131	17.872	1	0	11.391	0.505	0.356	4.454	28.421	0.272	37.302	0.762	110.789	29.548	0	0	22.561	0	33.647
			827.131	19.869	1	0	11.427	0.504	0.357	4.457	28.486	0.272	37.315	0.763	110.841	29.538	0	0	22.671	0	33.647
			828.131	20.568	1	0	11.81	0.516	0.375	4.689	28.071	0.288	36.598	0.767	110.652	29.691	0	0	22.878	0	32.865
			829.131	17.972	1	0	12.161	0.53	0.391	4.894	27.783	0.301	36.081	0.77	110.424	29.869	0	0	22.925	0	32.4
			830.131	17.972	1	0	12.521	0.545	0.408	5.101	27.528	0.315	35.622	0.773	110.225	30.046	0	0	22.988	0	32.003
			831.131	14.627	1	0	12.499	0.545	0.405	5.065	27.679	0.314	35.753	0.774	110.383	29.977	0	0	22.933	0	32.1
			832.131	15.326	1	0	12.548	0.544	0.403	5.037	27.938	0.313	36.015	0.776	110.623	29.859	0	0	23.047	0	32.324
			833.131	18.322	1	0	12.621	0.546	0.405	5.06	27.983	0.314	36.017	0.777	110.745	29.819	0	0	23.106	0	32.266
			834.131	18.322	1	0	12.689	0.548	0.406	5.081	28.026	0.316	36.022	0.778	110.868	29.778	0	0	23.154	0	32.21
			835.132	24.163	1	0	12.705	0.549	0.406	5.072	28.117	0.316	36.057	0.78	111.172	29.66	0	0	23.134	0	32.074
			836.131	26.759	1	0	12.705	0.549	0.406	5.072	28.117	0.316	36.057	0.78	111.172	29.66	0	0	23.134	0	32.074
			837.132	21.417	1	0	12.507	0.542	0.397	4.963	28.243	0.31	36.137	0.782	111.58	29.483	0	0	23.095	0	31.883
			838.132	20.019	1	0	12.437	0.539	0.395	4.943	28.179	0.309	36.037	0.782	111.671	29.466	0	0	23.091	0	31.685
			839.132	20.019	1	0	12.399	0.537	0.395	4.942	28.096	0.309	35.923	0.782	111.674	29.488	0	0	23.072	0	31.535
			840.132	15.726	1	0	12.352	0.535	0.395	4.932	28.028	0.309	35.843	0.782	111.645	29.526	0	0	23.072	0	31.464
			841.132	15.376	1	0	12.313	0.533	0.394	4.926	27.962	0.308	35.767	0.782	111.616	29.564	0	0	23.088	0	31.4
			842.132	42.584	1	0	12.259	0.53	0.392	4.903	27.951	0.306	35.772	0.781	111.63	29.567	0	0	23.12	0	31.402
			843.132	38.79	1	0	12.185	0.527	0.39	4.87	27.95	0.304	35.796	0.781	111.657	29.538	0	0	23.112	0	31.383
			844.132	38.79	1	0	12.163	0.526	0.389	4.859	27.958	0.303	35.829	0.78	111.681	29.519	0	0	23.132	0	31.4
			845.132	9.535	1	0	11.998	0.524	0.385	4.811	27.844	0.3	35.697	0.78	111.705	29.5	0	0	22.877	0	31.149
			846.132	10.933	1	0	11.929	0.523	0.383	4.791	27.79	0.299	35.641	0.78	111.729	29.48	0	0	22.804	0	31.02
			847.132	17.423	1	0	12.109	0.538	0.39	4.877	27.802	0.304	35.658	0.78	111.597	29.603	0	0	22.519	0	31.3
			848.132	17.174	1	0	12.353	0.552	0.4	5.005	27.723	0.312	35.559	0.78	111.474	29.725	0	0	22.363	0	31.382
			849.132	17.174	1	0	12.315	0.553	0.399	4.994	27.701	0.312	35.508	0.78	111.602	29.67	0	0	22.289	0	31.205
			850.132	13.929	1	0	12.267	0.55	0.397	4.969	27.721	0.31	35.511	0.781	111.697	29.623	0	0	22.294	0	31.125
			851.132	14.178	1	0	12.047	0.543	0.388	4.85	27.847	0.304	35.565	0.783	111.99	29.464	0	0	22.198	0	30.924
			852.132	14.178	1	0	11.972	0.539	0.385	4.812	27.867	0.301	35.599	0.783	112.021	29.446	0	0	22.216	0	30.94
			853.132	17.773	1	0	11.834	0.535	0.38	4.75	27.882	0.297	35.621	0.783	112.117	29.383	0	0	22.131	0	30.857
			854.132	17.423	1	0	11.72	0.531	0.376	4.698	27.89	0.294	35.634	0.783	112.212	29.321	0	0	22.092	0	30.759
			855.132	16.774	1	0	11.598	0.527	0.371	4.644	27.902	0.291	35.655	0.783	112.333	29.258	0	0	22.016	0	30.675
			856.132	17.124	1	0	11.538	0.526	0.37	4.63	27.837	0.29	35.585	0.782	112.353	29.274	0	0	21.919	0	30.587
			857.132	17.124	1	0	11.485	0.526	0.37	4.619	27.773	0.289	35.518	0.782	112.374	29.291	0	0	21.837	0	30.503
			858.132	16.624	1	0	11.178	0.515	0.353	4.418	28.193	0.276	36.13	0.78	112.583	29.157	0	0	21.691	0	31.237
			859.132	16.624	1	0	10.797	0.5	0.336	4.196	28.559	0.261	36.69	0.778	112.801	29.005	0	0	21.601	0	31.808
			860.132	12.231	1	0	10.415	0.484	0.318	3.974	28.975	0.247	37.322	0.776	113.019	28.854	0	0	21.505	0	32.451
			861.132	12.231	1	0	10.385	0.483	0.32	3.995	28.721	0.248	37.032	0.776	112.88	28.95	0	0	21.511	0	32.164
			862.132	25.66	1	0	10.335	0.482	0.321	4.015	28.439	0.249	36.703	0.775	112.724	29.037	0	0	21.43	0	31.802
			863.132	33.598	1	0	10.257	0.479	0.319	3.983	28.428	0.247	36.701	0.775	112.643	29.046	0	0	21.392	0	31.8
			864.132	16.974	1	0	10.161	0.476	0.316	3.948	28.39	0.244	36.672	0.774	112.559	29.07	0	0	21.338	0	31.78
			865.132	16.824	1	0	10.066	0.473	0.313	3.912	28.352	0.242	36.645	0.774	112.475	29.094	0	0	21.285	0	31.762
			866.132	16.824	1	0	9.997	0.471	0.312	3.9	28.233	0.241	36.516	0.773	112.36	29.149	0	0	21.224	0	31.643
			867.132	14.727	1	0	9.991	0.47	0.312	3.905	28.171	0.241	36.498	0.772	112.336	29.111	0	0	21.274	0	31.545
			868.132	13.679	1	0	9.941	0.468	0.311	3.893	28.103	0.24	36.467	0.771	112.312	29.073	0	0	21.231	0	31.426
			869.132	13.679	1	0	9.875	0.466	0.308	3.851	28.2	0.237	36.623	0.77	112.4	28.962	0	0	21.194	0	31.472
			870.132	13.23	1	0	9.85	0.468	0.307	3.841	28.216	0.236	36.662	0.77	112.278	29.013	0	0	21.066	0	31.625
			871.132	14.028	1	0	9.877	0.47	0.308	3.855	28.211	0.237	36.653	0.77	112.187	29.046	0	0	21.007	0	31.68
			872.132	14.028	1	0	9.897	0.473	0.309	3.866	28.21	0.238	36.647	0.77	112.096	29.08	0	0	20.935	0	31.739
			873.133	12.281	1	0	9.887	0.471	0.309	3.869	28.148	0.238	36.63	0.768	112.098	29.044	0	0	20.984	0	31.645
			874.133	12.131	1	0	9.89	0.471	0.31	3.877	28.092	0.238	36.579	0.768	112.029	29.092	0	0	21	0	31.644
			875.133	12.131	1	0	10.007	0.471	0.314	3.925	28.079	0.241	36.589	0.767	111.947	29.14	0	0	21.257	0	31.739
			876.133	13.329	1	0	10.197	0.472	0.321	4.015	27.979	0.246	36.506	0.766	111.882	29.166	0	0	21.597	0	31.662
			877.133	13.579	1	0	10.085	0.458	0.319	3.987	27.753	0.244	36.31	0.764	111.981	29.041	0	0	22.008	0	31.076
			878.133	12.93	1	0	9.857	0.444	0.311	3.892	27.664	0.237	36.307	0.762	112.079	28.917	0	0	22.185	0	30.783
			879.133	12.93	1	0	9.957	0.448	0.316	3.952	27.563	0.24	36.261	0.76	111.911	29.001	0	0	22.207	0	30.874
			880.133	12.431	1	0	10.069	0.452	0.321	4.017	27.451	0.244	36.193	0.758	111.743	29.085	0	0	22.255	0	30.931
			881.133	14.727	1	0	10.158	0.456	0.325	4.069	27.371	0.246	36.158	0.757	111.63	29.137	0	0	22.299	0	30.981
			882.133	12.78	1	0	10.285	0.461	0.331	4.137	27.296	0.25	36.087	0.756	111.57	29.166	0	0	22.332	0	30.945
			883.133	12.78	1	0	10.319	0.466	0.333	4.163	27.257	0.252	36.063	0.756	111.511	29.195	0	0	22.164	0	30.983
			884.133	16.225	1	0	10.353	0.471	0.335	4.189	27.217	0.253	36.038	0.755	111.451	29.224	0	0	21.998	0	31.016
			885.133	18.422	1	0	10.378	0.474	0.337	4.215	27.139	0.255	35.94	0.755	111.307	29.293	0	0	21.906	0	30.992
			886.133	18.422	1	0	10.506	0.477	0.343	4.292	27.008	0.259	35.765	0.755	111.163	29.363	0	0	22.03	0	30.844
			887.133	16.774	1	0	10.598	0.479	0.346	4.325	27.049	0.261	35.807	0.755	111.132	29.353	0	0	22.117	0	30.905
			888.133	17.323	1	0	10.645	0.48	0.346	4.33	27.144	0.262	35.895	0.756	111.186	29.33	0	0	22.169	0	31.012
			889.133	17.673	1	0	10.768	0.484	0.35	4.375	27.205	0.265	35.952	0.757	111.191	29.325	0	0	22.233	0	31.115
			890.133	17.922	1	0	10.908	0.489	0.354	4.429	27.261	0.268	36.037	0.756	111.216	29.318	0	0	22.307	0	31.259
			891.133	23.064	1	0	11.034	0.494	0.358	4.476	27.32	0.271	36.127	0.756	111.242	29.312	0	0	22.35	0	31.41
			892.133	22.266	1	0	11.134	0.497	0.361	4.513	27.367	0.273	36.208	0.756	111.283	29.314	0	0	22.389	0	31.559
			893.133	22.266	1	0	11.213	0.502	0.363	4.543	27.407	0.275	36.239	0.756	111.3	29.351	0	0	22.357	0	31.687
			894.133	24.063	1	0	11.311	0.506	0.366	4.577	27.472	0.277	36.29	0.757	111.318	29.374	0	0	22.343	0	31.824
			895.133	24.712	1	0	11.409	0.51	0.37	4.622	27.467	0.28	36.296	0.757	111.307	29.389	0	0	22.381	0	31.872
			896.133	22.965	1	0	11.529	0.513	0.373	4.663	27.535	0.282	36.359	0.757	111.29	29.423	0	0	22.462	0	32.04
			897.133	22.965	1	0	11.612	0.516	0.375	4.692	27.579	0.285	36.314	0.759	111.195	29.562	0	0	22.509	0	32.21
			898.133	16.774	1	0	11.711	0.519	0.379	4.742	27.543	0.288	36.252	0.76	111.074	29.677	0	0	22.552	0	32.315
			899.133	16.774	1	0	11.835	0.523	0.384	4.798	27.53	0.292	36.184	0.761	110.978	29.797	0	0	22.643	0	32.417
			900.133	16.325	1	0	11.928	0.522	0.386	4.823	27.599	0.294	36.236	0.762	111.093	29.756	0	0	22.846	0	32.43
			901.133	23.214	1	0	11.943	0.52	0.385	4.818	27.651	0.294	36.279	0.762	111.256	29.691	0	0	22.951	0	32.386
			902.133	18.072	1	0	11.958	0.519	0.385	4.813	27.704	0.294	36.323	0.763	111.419	29.627	0	0	23.057	0	32.341
			903.133	17.872	1	0	11.999	0.52	0.386	4.822	27.759	0.295	36.337	0.764	111.484	29.629	0	0	23.065	0	32.374
			904.133	17.872	1	0	11.996	0.521	0.385	4.812	27.809	0.294	36.356	0.765	111.501	29.66	0	0	23.038	0	32.455
			905.133	18.771	1	0	11.991	0.521	0.384	4.799	27.874	0.294	36.397	0.766	111.582	29.641	0	0	23.034	0	32.488
			906.133	17.922	1	0	11.979	0.52	0.383	4.783	27.937	0.293	36.436	0.767	111.676	29.622	0	0	23.018	0	32.517
			907.133	17.922	1	0	11.833	0.518	0.377	4.707	28.028	0.289	36.508	0.768	111.758	29.607	0	0	22.824	0	32.597
			908.133	17.323	1	0	11.7	0.516	0.371	4.637	28.116	0.285	36.575	0.769	111.827	29.593	0	0	22.655	0	32.669
			909.133	17.124	1	0	11.363	0.514	0.362	4.529	27.95	0.279	36.303	0.77	111.897	29.579	0	0	22.089	0	32.215
			910.134	17.373	1	0	10.775	0.508	0.344	4.305	27.84	0.266	36.064	0.772	112.045	29.521	0	0	21.215	0	31.718
			911.134	18.472	1	0	10.681	0.508	0.34	4.247	27.973	0.263	36.172	0.773	112.053	29.54	0	0	21.033	0	31.919
			912.133	18.472	1	0	10.681	0.508	0.34	4.247	27.973	0.263	36.172	0.773	112.053	29.54	0	0	21.033	0	31.919
			913.134	19.52	1	0	10.724	0.514	0.34	4.25	28.103	0.264	36.217	0.776	111.923	29.696	0	0	20.864	0	32.271
			914.134	19.22	1	0	10.936	0.52	0.348	4.355	28.006	0.271	36.031	0.777	111.786	29.833	0	0	21.023	0	32.226
			915.134	17.823	1	0	11.165	0.528	0.357	4.465	27.943	0.278	35.909	0.778	111.707	29.929	0	0	21.155	0	32.217
			916.134	17.823	1	0	11.092	0.526	0.354	4.423	28.008	0.276	35.945	0.779	111.801	29.902	0	0	21.089	0	32.224
			917.134	17.823	1	0	11.063	0.525	0.354	4.428	27.898	0.276	35.778	0.78	111.782	29.955	0	0	21.073	0	32.042
			918.134	16.175	1	0	11.038	0.524	0.355	4.435	27.785	0.277	35.611	0.78	111.762	30.008	0	0	21.063	0	31.856
			919.134	16.075	1	0	10.919	0.521	0.352	4.395	27.721	0.274	35.516	0.781	111.746	30.037	0	0	20.959	0	31.741
			920.134	16.075	1	0	10.788	0.517	0.348	4.346	27.668	0.272	35.407	0.781	111.698	30.068	0	0	20.849	0	31.603
			921.134	13.929	1	0	10.711	0.514	0.345	4.318	27.628	0.27	35.33	0.782	111.678	30.07	0	0	20.858	0	31.466
			922.134	13.929	1	0	10.639	0.51	0.343	4.29	27.589	0.269	35.25	0.783	111.669	30.073	0	0	20.878	0	31.325
			923.134	9.236	1	0	10.578	0.505	0.341	4.268	27.544	0.267	35.208	0.782	111.7	30.039	0	0	20.949	0	31.184
			924.134	9.236	1	0	10.522	0.5	0.34	4.25	27.483	0.266	35.16	0.782	111.702	30.01	0	0	21.024	0	31.039
			925.134	12.68	1	0	10.448	0.498	0.337	4.218	27.481	0.264	35.17	0.781	111.722	29.971	0	0	21	0	30.979
			926.134	16.025	1	0	10.347	0.494	0.335	4.182	27.423	0.261	35.114	0.781	111.745	29.934	0	0	20.924	0	30.813
			927.134	16.025	1	0	10.201	0.492	0.33	4.13	27.359	0.258	35.081	0.78	111.724	29.91	0	0	20.753	0	30.707
			928.134	24.113	1	0	10.203	0.49	0.33	4.123	27.395	0.257	35.159	0.779	111.694	29.887	0	0	20.843	0	30.789
			929.134	29.405	1	0	10.167	0.489	0.329	4.117	27.333	0.256	35.169	0.777	111.539	29.929	0	0	20.809	0	30.871
			930.134	29.405	1	0	10.133	0.488	0.329	4.112	27.27	0.255	35.172	0.775	111.383	29.971	0	0	20.778	0	30.94
			931.134	18.272	1	0	10.119	0.488	0.329	4.118	27.191	0.255	35.144	0.774	111.181	30.036	0	0	20.737	0	31.003
			932.134	18.671	1	0	10.168	0.491	0.332	4.148	27.145	0.256	35.155	0.772	111.075	30.073	0	0	20.706	0	31.094
			933.134	18.671	1	0	10.225	0.494	0.335	4.183	27.09	0.258	35.155	0.771	110.968	30.11	0	0	20.691	0	31.169
			934.134	13.03	1	0	10.319	0.496	0.339	4.231	27.045	0.261	35.095	0.771	110.97	30.063	0	0	20.786	0	31.004
			935.134	12.98	1	0	10.313	0.498	0.339	4.238	26.997	0.261	35.032	0.771	110.937	30.07	0	0	20.707	0	30.918
			936.134	14.478	1	0	10.413	0.5	0.343	4.289	26.953	0.264	34.975	0.771	110.94	30.022	0	0	20.809	0	30.754
			937.134	14.677	1	0	10.441	0.503	0.343	4.289	27.046	0.264	35.089	0.771	110.972	29.94	0	0	20.737	0	30.819
			938.134	14.677	1	0	10.482	0.506	0.345	4.315	27	0.266	35.016	0.771	110.935	29.96	0	0	20.733	0	30.738
			939.134	14.927	1	0	10.696	0.508	0.349	4.368	27.235	0.269	35.317	0.771	110.933	29.929	0	0	21.046	0	31.192
			940.134	12.98	1	0	10.915	0.511	0.354	4.42	27.482	0.273	35.633	0.771	110.93	29.898	0	0	21.369	0	31.663
			941.134	12.98	1	0	12.428	0.591	0.379	4.74	29.673	0.297	37.848	0.784	111.122	29.9	0	0	21.023	0	35.313
			942.134	13.978	1	0	13.897	0.672	0.409	5.112	31.148	0.326	39.075	0.797	111.314	29.902	0	0	20.695	0	37.22
			943.134	15.626	1	0	15.322	0.752	0.439	5.485	32.319	0.355	39.975	0.808	111.506	29.905	0	0	20.377	0	38.529
			944.134	18.771	1	0	16.606	0.826	0.463	5.79	33.423	0.379	40.813	0.819	111.841	29.79	0	0	20.105	0	39.473
			945.134	18.571	1	0	15.979	0.811	0.448	5.604	33.18	0.369	40.354	0.822	112.271	29.562	0	0	19.709	0	38.498
			946.134	18.571	1	0	15.377	0.796	0.434	5.419	32.974	0.358	39.932	0.826	112.7	29.334	0	0	19.329	0	37.552
			947.134	21.617	1	0	14.946	0.79	0.426	5.326	32.588	0.353	39.329	0.829	112.957	29.228	0	0	18.926	0	36.528
			948.134	22.166	1	0	14.524	0.784	0.418	5.23	32.231	0.348	38.758	0.832	113.213	29.123	0	0	18.529	0	35.521
			949.134	22.116	1	0	13.778	0.778	0.409	5.114	31.255	0.341	37.475	0.834	113.47	29.017	0	0	17.709	0	33.374
			950.135	22.116	1	0	13.338	0.765	0.402	5.019	30.785	0.338	36.572	0.842	114.012	28.643	0	0	17.433	0	31.231
			951.135	15.526	1	0	13.238	0.759	0.398	4.98	30.778	0.337	36.333	0.847	114.259	28.485	0	0	17.441	0	30.536
			952.134	15.526	1	0	13.238	0.759	0.398	4.98	30.778	0.337	36.333	0.847	114.259	28.485	0	0	17.441	0	30.536
			953.135	15.526	1	0	13.22	0.754	0.395	4.932	31.018	0.334	36.65	0.846	114.211	28.423	0	0	17.523	0	30.961
			954.135	15.526	1	0	13.218	0.753	0.394	4.927	31.042	0.333	36.733	0.845	114.134	28.418	0	0	17.548	0	31.092
			955.135	50.922	1	0	13.267	0.752	0.395	4.938	31.081	0.333	36.844	0.844	114.026	28.413	0	0	17.639	0	31.27
			956.135	60.657	1	0	13.333	0.752	0.398	4.97	31.038	0.334	36.897	0.841	113.777	28.492	0	0	17.727	0	31.505
			957.135	60.657	1	0	13.376	0.752	0.4	4.996	30.971	0.335	36.905	0.839	113.614	28.557	0	0	17.797	0	31.64
			958.135	60.657	1	0	13.38	0.751	0.401	5.009	30.902	0.336	36.9	0.837	113.451	28.622	0	0	17.816	0	31.75
			959.135	7.189	1	0	13.399	0.749	0.401	5.013	30.915	0.335	36.954	0.837	113.484	28.581	0	0	17.898	0	31.767
			960.135	7.189	1	0	13.422	0.746	0.401	5.018	30.926	0.335	37.011	0.836	113.518	28.54	0	0	17.987	0	31.787
			961.135	7.189	1	0	13.442	0.745	0.402	5.02	30.951	0.335	37.078	0.835	113.544	28.504	0	0	18.047	0	31.831
			962.135	7.189	1	0	13.4	0.74	0.4	4.997	30.986	0.333	37.144	0.834	113.446	28.497	0	0	18.097	0	31.93
			963.135	4.693	1	0	13.355	0.736	0.398	4.973	31.012	0.332	37.206	0.834	113.415	28.449	0	0	18.156	0	31.945
			964.135	4.942	1	0	13.278	0.733	0.396	4.945	30.999	0.329	37.267	0.832	113.345	28.459	0	0	18.12	0	32.064
			965.135	9.735	1	0	13.249	0.724	0.396	4.944	30.909	0.327	37.334	0.828	113.247	28.474	0	0	18.295	0	32.204
			966.135	9.735	1	0	13.204	0.723	0.394	4.929	30.887	0.326	37.39	0.826	113.191	28.49	0	0	18.273	0	32.325
			967.135	11.832	1	0	13.37	0.728	0.4	5.004	30.828	0.33	37.36	0.825	113.173	28.509	0	0	18.373	0	32.31
			968.135	11.832	1	0	13.326	0.718	0.399	4.987	30.795	0.328	37.468	0.822	113.073	28.511	0	0	18.55	0	32.491
			969.135	14.328	1	0	13.337	0.716	0.399	4.991	30.792	0.328	37.533	0.82	113.01	28.515	0	0	18.631	0	32.602
			970.135	14.328	1	0	13.376	0.714	0.4	5	30.818	0.328	37.606	0.82	112.92	28.546	0	0	18.744	0	32.773
			971.135	16.774	1	0	12.252	0.632	0.379	4.739	29.451	0.306	36.44	0.808	112.664	28.511	0	0	19.392	0	30.818
			972.135	17.124	1	0	10.937	0.55	0.352	4.405	27.877	0.279	35.165	0.793	112.451	28.467	0	0	19.886	0	28.489
			973.135	17.124	1	0	9.558	0.468	0.326	4.074	25.82	0.252	33.332	0.775	112.237	28.423	0	0	20.415	0	24.897
			974.135	19.22	1	0	8.103	0.386	0.299	3.743	23.141	0.226	30.721	0.753	112.024	28.378	0	0	20.972	0	19.259
			975.135	19.22	1	0	8.328	0.389	0.305	3.807	23.407	0.228	31.234	0.749	111.76	28.423	0	0	21.404	0	20.444
			976.135	18.871	1	0	8.671	0.394	0.312	3.905	23.815	0.233	31.986	0.745	111.427	28.495	0	0	21.981	0	22.14
			977.135	18.771	1	0	9.025	0.4	0.32	3.998	24.266	0.237	32.788	0.74	111.093	28.567	0	0	22.572	0	23.859
			978.135	19.37	1	0	9.402	0.405	0.327	4.088	24.767	0.241	33.649	0.736	110.822	28.61	0	0	23.235	0	25.555
			979.135	18.721	1	0	10.168	0.411	0.336	4.205	26.106	0.247	35.586	0.734	110.592	28.643	0	0	24.757	0	28.956
			980.135	19.62	1	0	10.698	0.417	0.344	4.304	26.899	0.251	36.829	0.73	110.268	28.802	0	0	25.659	0	31.201
			981.135	20.319	1	0	10.872	0.423	0.348	4.352	27.093	0.252	37.412	0.724	109.971	28.967	0	0	25.693	0	32.379
			982.135	20.319	1	0	11.052	0.429	0.352	4.403	27.284	0.253	37.995	0.718	109.673	29.133	0	0	25.742	0	33.524
			983.135	17.922	1	0	11.062	0.433	0.354	4.428	27.183	0.254	37.85	0.718	109.594	29.205	0	0	25.571	0	33.457
			984.135	15.925	1	0	11.05	0.436	0.356	4.447	27.066	0.256	37.686	0.718	109.515	29.276	0	0	25.351	0	33.362
			985.135	16.624	1	0	11.026	0.438	0.356	4.446	27.036	0.256	37.611	0.719	109.517	29.317	0	0	25.177	0	33.334
			986.135	18.671	1	0	11.022	0.439	0.356	4.447	27.03	0.256	37.552	0.72	109.577	29.341	0	0	25.093	0	33.298
			987.135	19.27	1	0	10.985	0.439	0.354	4.426	27.069	0.255	37.539	0.721	109.779	29.281	0	0	25	0	33.186
			988.135	19.67	1	0	10.94	0.44	0.352	4.402	27.107	0.254	37.524	0.722	109.944	29.221	0	0	24.89	0	33.07
			989.135	19.67	1	0	10.96	0.442	0.353	4.408	27.146	0.255	37.486	0.724	110.081	29.178	0	0	24.78	0	32.967
			990.136	18.871	1	0	10.88	0.445	0.349	4.366	27.228	0.254	37.424	0.728	110.187	29.19	0	0	24.454	0	32.915
			991.136	18.322	1	0	10.826	0.444	0.347	4.342	27.235	0.253	37.364	0.729	110.237	29.195	0	0	24.383	0	32.828
			992.136	18.022	1	0	10.774	0.443	0.345	4.319	27.243	0.252	37.306	0.73	110.314	29.2	0	0	24.317	0	32.745
			993.136	17.723	1	0	10.71	0.44	0.342	4.279	27.31	0.25	37.323	0.732	110.333	29.221	0	0	24.312	0	32.785
			994.135	17.723	1	0	10.71	0.44	0.342	4.279	27.31	0.25	37.323	0.732	110.333	29.221	0	0	24.312	0	32.785
			995.136	15.526	1	0	10.59	0.436	0.337	4.209	27.414	0.247	37.339	0.734	110.273	29.272	0	0	24.282	0	32.857
			996.136	15.826	1	0	10.51	0.434	0.333	4.167	27.463	0.245	37.353	0.735	110.22	29.3	0	0	24.199	0	32.909
			997.136	14.877	1	0	10.431	0.433	0.33	4.125	27.514	0.243	37.369	0.736	110.167	29.329	0	0	24.116	0	32.964
			998.136	14.128	1	0	10.359	0.432	0.328	4.099	27.494	0.242	37.329	0.737	110.146	29.358	0	0	23.984	0	32.947
			999.136	14.128	1	0	10.338	0.431	0.327	4.093	27.473	0.241	37.295	0.737	110.124	29.387	0	0	23.967	0	32.938
			1000.14	14.528	1	0	10.323	0.43	0.328	4.094	27.413	0.241	37.258	0.736	110.122	29.38	0	0	24.018	0	32.861
			1001.14	14.228	1	0	10.268	0.428	0.326	4.076	27.372	0.24	37.245	0.735	110.119	29.372	0	0	23.975	0	32.819
			1002.14	14.228	1	0	10.25	0.428	0.326	4.072	27.352	0.239	37.226	0.735	110.052	29.401	0	0	23.941	0	32.835
			1003.14	17.823	1	0	10.231	0.428	0.325	4.066	27.335	0.239	37.21	0.735	109.985	29.43	0	0	23.903	0	32.856
			1004.14	18.372	1	0	10.211	0.428	0.325	4.061	27.318	0.239	37.195	0.734	109.918	29.459	0	0	23.865	0	32.878
			1005.14	15.077	1	0	10.211	0.428	0.325	4.061	27.318	0.239	37.195	0.734	109.918	29.459	0	0	23.865	0	32.878
			1006.14	15.975	1	0	10.315	0.43	0.33	4.123	27.199	0.242	37.096	0.733	109.937	29.441	0	0	24	0	32.723
			1007.14	15.975	1	0	10.367	0.432	0.332	4.154	27.145	0.244	37.014	0.733	109.902	29.481	0	0	24.017	0	32.677
			1008.14	14.578	1	0	10.406	0.434	0.335	4.184	27.076	0.245	36.921	0.733	109.807	29.548	0	0	23.976	0	32.665
			1009.14	14.228	1	0	10.415	0.435	0.336	4.202	26.995	0.247	36.791	0.734	109.681	29.634	0	0	23.942	0	32.614
			1010.14	15.726	1	0	10.48	0.437	0.339	4.231	26.99	0.249	36.759	0.734	109.691	29.636	0	0	23.988	0	32.585
			1011.14	15.326	1	0	10.555	0.44	0.342	4.271	26.954	0.251	36.69	0.735	109.647	29.664	0	0	24.013	0	32.545
			1012.14	15.326	1	0	10.564	0.441	0.343	4.282	26.921	0.252	36.646	0.735	109.589	29.691	0	0	23.98	0	32.529
			1013.14	14.777	1	0	10.647	0.442	0.345	4.314	26.941	0.254	36.656	0.735	109.604	29.679	0	0	24.109	0	32.533
			1014.14	15.177	1	0	10.785	0.443	0.349	4.36	27.007	0.257	36.69	0.736	109.638	29.669	0	0	24.348	0	32.577
			1015.14	16.724	1	0	10.855	0.443	0.351	4.388	27.016	0.258	36.706	0.736	109.623	29.663	0	0	24.497	0	32.592
			1016.14	16.525	1	0	10.943	0.444	0.354	4.422	27.036	0.26	36.721	0.736	109.601	29.675	0	0	24.631	0	32.641
			1017.14	18.771	1	0	11.023	0.445	0.356	4.445	27.099	0.262	36.768	0.737	109.685	29.622	0	0	24.766	0	32.633
			1018.14	19.021	1	0	11.099	0.446	0.357	4.466	27.165	0.264	36.818	0.738	109.769	29.569	0	0	24.894	0	32.629
			1019.14	19.021	1	0	11.111	0.444	0.357	4.457	27.23	0.263	36.885	0.738	109.882	29.499	0	0	25.022	0	32.607
			1020.14	21.217	1	0	11.152	0.442	0.356	4.449	27.369	0.263	37.051	0.739	110.016	29.401	0	0	25.209	0	32.685
			1021.14	21.567	1	0	11.152	0.442	0.356	4.449	27.369	0.263	37.051	0.739	110.016	29.401	0	0	25.209	0	32.685
			1022.14	22.216	1	0	11.153	0.443	0.355	4.437	27.443	0.262	37.129	0.739	110.028	29.399	0	0	25.204	0	32.797
			1023.14	21.717	1	0	11.153	0.443	0.354	4.425	27.518	0.262	37.207	0.74	110.04	29.396	0	0	25.2	0	32.909
			1024.14	20.818	1	0	11.16	0.445	0.354	4.425	27.554	0.262	37.233	0.74	110.043	29.418	0	0	25.092	0	32.995
			1025.14	20.468	1	0	11.169	0.447	0.354	4.428	27.577	0.262	37.236	0.741	110.074	29.425	0	0	24.994	0	33.026
			1026.14	20.468	1	0	11.158	0.447	0.354	4.422	27.594	0.262	37.217	0.741	110.139	29.418	0	0	24.957	0	32.989
			1027.14	18.721	1	0	11.194	0.447	0.354	4.422	27.678	0.263	37.258	0.743	110.383	29.303	0	0	25.036	0	32.867
			1028.14	19.021	1	0	11.235	0.447	0.354	4.426	27.754	0.263	37.298	0.744	110.482	29.257	0	0	25.143	0	32.85
			1029.14	18.122	1	0	11.235	0.447	0.354	4.426	27.754	0.263	37.298	0.744	110.482	29.257	0	0	25.143	0	32.85
			1030.14	18.571	1	0	11.258	0.446	0.353	4.415	27.878	0.264	37.309	0.747	110.726	29.181	0	0	25.218	0	32.741
			1031.14	16.974	1	0	11.247	0.447	0.352	4.403	27.925	0.264	37.291	0.749	110.853	29.137	0	0	25.184	0	32.647
			1032.14	16.774	1	0	11.208	0.445	0.35	4.374	28.005	0.263	37.314	0.751	111.002	29.068	0	0	25.17	0	32.561
			1033.14	16.774	1	0	11.191	0.445	0.349	4.358	28.056	0.262	37.347	0.751	111.122	29.017	0	0	25.17	0	32.523
			1034.14	16.275	1	0	11.169	0.444	0.347	4.34	28.107	0.261	37.38	0.752	111.242	28.967	0	0	25.161	0	32.485
			1035.14	16.175	1	0	11.161	0.443	0.347	4.337	28.104	0.261	37.407	0.751	111.269	28.949	0	0	25.18	0	32.492
			1036.14	14.578	1	0	11.039	0.441	0.341	4.26	28.274	0.257	37.503	0.754	111.343	28.919	0	0	25.058	0	32.565
			1037.14	14.578	1	0	10.954	0.437	0.337	4.209	28.366	0.254	37.601	0.754	111.412	28.847	0	0	25.044	0	32.57
			1038.14	14.578	1	0	10.9	0.435	0.334	4.172	28.453	0.252	37.692	0.755	111.513	28.782	0	0	25.077	0	32.577
			1039.14	14.578	1	0	10.845	0.433	0.331	4.139	28.514	0.25	37.778	0.755	111.575	28.742	0	0	25.049	0	32.623
			1040.14	14.927	1	0	10.795	0.431	0.329	4.11	28.571	0.248	37.861	0.755	111.638	28.701	0	0	25.035	0	32.664
			1041.14	15.476	1	0	10.758	0.429	0.327	4.087	28.61	0.247	37.915	0.755	111.707	28.655	0	0	25.068	0	32.653
			1042.14	15.227	1	0	10.778	0.429	0.328	4.098	28.587	0.247	37.903	0.754	111.72	28.645	0	0	25.112	0	32.62
			1043.14	15.227	1	0	10.789	0.429	0.328	4.1	28.594	0.247	37.905	0.754	111.738	28.627	0	0	25.162	0	32.59
			1044.14	15.127	1	0	10.745	0.428	0.326	4.076	28.634	0.246	37.958	0.754	111.81	28.571	0	0	25.124	0	32.568
			1045.14	15.426	1	0	10.773	0.429	0.326	4.079	28.706	0.246	38.029	0.755	111.817	28.573	0	0	25.094	0	32.685
			1046.14	15.127	1	0	10.759	0.43	0.325	4.061	28.805	0.245	38.134	0.755	111.875	28.539	0	0	25.009	0	32.786
			1047.14	15.276	1	0	10.762	0.431	0.325	4.056	28.859	0.245	38.21	0.755	111.831	28.566	0	0	24.942	0	32.948
			1048.14	17.124	1	0	10.747	0.432	0.324	4.049	28.876	0.244	38.257	0.755	111.782	28.606	0	0	24.884	0	33.08
			1049.14	16.924	1	0	10.739	0.432	0.324	4.044	28.894	0.244	38.305	0.754	111.734	28.645	0	0	24.844	0	33.215
			1050.14	16.924	1	0	10.727	0.432	0.323	4.032	28.948	0.243	38.378	0.754	111.808	28.606	0	0	24.822	0	33.253
			1051.14	16.225	1	0	10.726	0.432	0.322	4.024	29.003	0.243	38.456	0.754	111.882	28.566	0	0	24.826	0	33.298
			1052.14	16.125	1	0	10.757	0.432	0.323	4.036	29	0.243	38.466	0.754	111.952	28.519	0	0	24.878	0	33.239
			1053.14	17.223	1	0	10.789	0.433	0.323	4.041	29.051	0.244	38.54	0.754	112.093	28.427	0	0	24.937	0	33.197
			1054.14	16.924	1	0	10.837	0.433	0.324	4.05	29.122	0.244	38.622	0.754	112.211	28.382	0	0	25.015	0	33.243
			1055.14	16.924	1	0	10.886	0.434	0.325	4.057	29.209	0.245	38.731	0.754	112.288	28.351	0	0	25.09	0	33.35
			1056.14	17.723	1	0	10.932	0.435	0.325	4.069	29.264	0.245	38.805	0.754	112.333	28.334	0	0	25.113	0	33.436
			1057.14	17.723	1	0	10.967	0.437	0.326	4.079	29.299	0.246	38.846	0.754	112.333	28.367	0	0	25.099	0	33.558
			1058.14	19.021	1	0	10.986	0.437	0.326	4.08	29.345	0.246	38.904	0.754	112.398	28.36	0	0	25.123	0	33.63
			1059.14	17.872	1	0	10.991	0.438	0.326	4.077	29.39	0.246	38.958	0.754	112.463	28.353	0	0	25.114	0	33.696
			1060.14	16.624	1	0	10.998	0.438	0.326	4.074	29.436	0.246	39.023	0.754	112.508	28.343	0	0	25.095	0	33.774
			1061.14	16.375	1	0	10.986	0.438	0.325	4.061	29.493	0.245	39.101	0.754	112.583	28.305	0	0	25.063	0	33.82
			1062.14	16.375	1	0	10.993	0.438	0.324	4.055	29.561	0.245	39.19	0.754	112.657	28.276	0	0	25.077	0	33.895
			1063.14	15.826	1	0	10.991	0.439	0.324	4.047	29.624	0.244	39.256	0.755	112.693	28.291	0	0	25.007	0	34.016
			1064.14	16.175	1	0	10.958	0.44	0.322	4.021	29.728	0.243	39.318	0.756	112.758	28.286	0	0	24.901	0	34.098
			1065.14	14.777	1	0	10.93	0.441	0.32	3.997	29.833	0.242	39.381	0.758	112.822	28.281	0	0	24.805	0	34.179
			1066.14	15.177	1	0	10.872	0.439	0.317	3.962	29.93	0.241	39.435	0.759	112.923	28.25	0	0	24.746	0	34.192
			1067.14	15.177	1	0	10.791	0.437	0.313	3.909	30.089	0.238	39.522	0.761	113.108	28.228	0	0	24.682	0	34.258
			1068.14	15.676	1	0	10.734	0.436	0.31	3.875	30.178	0.236	39.574	0.763	113.137	28.226	0	0	24.615	0	34.315
			1069.14	15.426	1	0	10.682	0.435	0.307	3.844	30.267	0.235	39.621	0.764	113.165	28.224	0	0	24.561	0	34.365
			1070.14	16.275	1	0	10.65	0.433	0.306	3.823	30.324	0.234	39.65	0.765	113.194	28.226	0	0	24.57	0	34.396
			1071.14	16.724	1	0	10.605	0.432	0.304	3.795	30.406	0.232	39.716	0.766	113.211	28.233	0	0	24.53	0	34.485
			1072.14	15.376	1	0	10.582	0.433	0.302	3.777	30.489	0.232	39.744	0.767	113.187	28.257	0	0	24.459	0	34.563
			1073.14	14.777	1	0	10.533	0.432	0.3	3.748	30.574	0.23	39.792	0.768	113.201	28.262	0	0	24.375	0	34.63
			1074.14	14.777	1	0	10.505	0.432	0.298	3.729	30.644	0.23	39.817	0.77	113.213	28.267	0	0	24.34	0	34.666
			1075.14	13.929	1	0	10.386	0.428	0.295	3.685	30.621	0.227	39.768	0.77	113.23	28.274	0	0	24.288	0	34.579
			1076.14	14.328	1	0	10.277	0.424	0.291	3.643	30.602	0.225	39.72	0.77	113.247	28.281	0	0	24.257	0	34.492
			1077.14	14.328	1	0	10.168	0.42	0.288	3.601	30.583	0.222	39.672	0.771	113.264	28.288	0	0	24.226	0	34.405
			1078.14	14.078	1	0	10.114	0.418	0.286	3.576	30.614	0.221	39.674	0.772	113.273	28.288	0	0	24.204	0	34.392
			1079.14	14.078	1	0	10.052	0.416	0.284	3.548	30.651	0.219	39.678	0.772	113.283	28.288	0	0	24.161	0	34.38
			1080.14	12.68	1	0	9.983	0.415	0.282	3.526	30.617	0.218	39.603	0.773	113.225	28.341	0	0	24.054	0	34.354
			1081.14	12.68	1	0	9.906	0.414	0.28	3.501	30.587	0.217	39.531	0.774	113.168	28.394	0	0	23.926	0	34.332
			1082.14	13.28	1	0	9.858	0.414	0.279	3.486	30.56	0.216	39.489	0.774	113.14	28.409	0	0	23.838	0	34.295
			1083.14	13.18	1	0	9.801	0.413	0.277	3.466	30.552	0.215	39.447	0.775	113.059	28.469	0	0	23.745	0	34.326
			1084.14	13.18	1	0	9.722	0.412	0.275	3.439	30.528	0.213	39.403	0.775	113.001	28.485	0	0	23.621	0	34.281
			1085.14	14.428	1	0	9.649	0.41	0.273	3.415	30.503	0.212	39.357	0.775	112.955	28.501	0	0	23.51	0	34.236
			1086.14	14.378	1	0	9.558	0.407	0.27	3.376	30.527	0.209	39.373	0.775	112.957	28.492	0	0	23.47	0	34.211
			1087.14	15.576	1	0	9.46	0.404	0.267	3.333	30.559	0.207	39.4	0.776	112.948	28.483	0	0	23.411	0	34.201
			1088.14	15.576	1	0	9.395	0.402	0.265	3.313	30.509	0.205	39.374	0.775	112.845	28.518	0	0	23.353	0	34.202
			1089.14	15.576	1	0	9.346	0.4	0.264	3.3	30.448	0.204	39.34	0.774	112.743	28.553	0	0	23.337	0	34.193
			1090.14	11.283	1	0	9.298	0.399	0.263	3.288	30.387	0.203	39.306	0.773	112.641	28.587	0	0	23.322	0	34.183
			1091.14	11.382	1	0	9.272	0.398	0.262	3.281	30.362	0.203	39.263	0.773	112.556	28.641	0	0	23.276	0	34.204
			1092.14	11.382	1	0	9.253	0.399	0.263	3.286	30.256	0.203	39.197	0.772	112.391	28.718	0	0	23.193	0	34.241
			1093.14	12.83	1	0	9.234	0.398	0.263	3.292	30.136	0.203	39.132	0.77	112.264	28.751	0	0	23.173	0	34.201
			1094.14	12.73	1	0	9.136	0.398	0.262	3.273	29.983	0.201	39.005	0.769	112.136	28.785	0	0	22.957	0	34.08
			1095.14	12.181	1	0	9.082	0.399	0.26	3.25	30.037	0.2	39.049	0.769	112.18	28.746	0	0	22.741	0	34.094
			1096.14	12.181	1	0	9.134	0.403	0.261	3.261	30.14	0.201	39.142	0.77	112.187	28.734	0	0	22.688	0	34.231
			1097.14	12.181	1	0	9.186	0.406	0.262	3.273	30.242	0.202	39.232	0.771	112.194	28.722	0	0	22.635	0	34.365
			1098.14	12.631	1	0	9.26	0.411	0.264	3.296	30.332	0.204	39.268	0.772	112.237	28.746	0	0	22.537	0	34.498
			1099.14	12.381	1	0	9.328	0.416	0.265	3.318	30.414	0.205	39.305	0.774	112.28	28.77	0	0	22.428	0	34.632
			1100.14	12.381	1	0	9.396	0.421	0.267	3.339	30.493	0.207	39.338	0.775	112.323	28.794	0	0	22.321	0	34.759
			1101.14	11.482	1	0	9.47	0.427	0.269	3.361	30.599	0.209	39.352	0.778	112.371	28.816	0	0	22.186	0	34.863
			1102.14	11.482	1	0	9.544	0.433	0.271	3.383	30.702	0.211	39.36	0.78	112.424	28.838	0	0	22.055	0	34.958
			1103.14	12.88	1	0	9.489	0.437	0.269	3.36	30.778	0.21	39.396	0.781	112.518	28.842	0	0	21.705	0	35.049
			1104.14	13.18	1	0	9.49	0.442	0.269	3.36	30.829	0.211	39.349	0.783	112.475	28.926	0	0	21.491	0	35.152
			1105.14	13.18	1	0	9.616	0.446	0.274	3.424	30.697	0.216	39.015	0.787	112.431	29.01	0	0	21.56	0	34.869
			1106.14	14.977	1	0	10.037	0.461	0.292	3.644	30.249	0.231	38.209	0.792	112.266	29.183	0	0	21.751	0	34.137
			1107.14	14.977	1	0	10.247	0.47	0.301	3.759	30.011	0.239	37.831	0.793	112.177	29.264	0	0	21.818	0	33.781
			1108.14	11.832	1	0	10.424	0.478	0.309	3.867	29.751	0.246	37.409	0.795	112.074	29.36	0	0	21.79	0	33.372
			1109.14	11.283	1	0	10.591	0.487	0.317	3.969	29.522	0.253	37.038	0.797	111.966	29.456	0	0	21.741	0	33.022
			1110.14	14.078	1	0	10.638	0.485	0.318	3.975	29.593	0.254	37.015	0.799	112.24	29.24	0	0	21.917	0	32.628
			1111.14	14.078	1	0	10.707	0.484	0.319	3.99	29.658	0.256	36.98	0.802	112.518	29.025	0	0	22.14	0	32.212
			1112.14	16.025	1	0	10.777	0.482	0.32	4.005	29.727	0.258	36.95	0.805	112.796	28.809	0	0	22.367	0	31.799
			1113.14	15.776	1	0	11.285	0.501	0.349	4.357	28.755	0.279	35.872	0.802	112.544	28.96	0	0	22.512	0	30.435
			1114.14	15.776	1	0	11.673	0.521	0.366	4.577	28.449	0.293	35.56	0.8	112.292	29.111	0	0	22.419	0	30.247
			1115.14	17.024	1	0	12.059	0.54	0.384	4.797	28.163	0.306	35.265	0.799	112.04	29.262	0	0	22.326	0	30.068
			1116.14	17.024	1	0	12.893	0.587	0.409	5.108	28.541	0.328	35.576	0.802	111.993	29.358	0	0	21.96	0	30.847
			1117.14	12.83	1	0	13.85	0.634	0.443	5.539	28.496	0.357	35.343	0.806	111.945	29.454	0	0	21.843	0	30.667
			1118.14	15.576	1	0	14.782	0.681	0.477	5.958	28.463	0.386	35.122	0.81	111.928	29.545	0	0	21.71	0	30.456
			1119.14	23.264	1	0	14.974	0.692	0.485	6.06	28.387	0.394	34.893	0.814	111.983	29.562	0	0	21.654	0	30.081
			1120.14	23.264	1	0	15.166	0.702	0.493	6.162	28.311	0.403	34.672	0.817	112.038	29.579	0	0	21.599	0	29.711
			1121.14	25.76	1	0	15.169	0.702	0.493	6.168	28.285	0.404	34.578	0.818	112.063	29.574	0	0	21.618	0	29.534
			1122.14	25.161	1	0	15.069	0.71	0.494	6.178	28.084	0.406	34.221	0.821	112.147	29.578	0	0	21.221	0	28.884
			1123.14	25.76	1	0	15.292	0.734	0.505	6.312	27.972	0.415	33.999	0.823	112.035	29.725	0	0	20.838	0	28.72
			1124.14	24.912	1	0	15.905	0.758	0.53	6.621	27.809	0.437	33.726	0.825	111.924	29.871	0	0	20.995	0	28.448
			1125.14	12.93	1	0	16.191	0.767	0.54	6.747	27.804	0.445	33.704	0.825	111.81	29.962	0	0	21.117	0	28.565
			1126.14	13.978	1	0	16.701	0.786	0.566	7.078	27.393	0.468	33.156	0.826	111.511	30.145	0	0	21.257	0	27.82
			1127.14	13.978	1	0	16.864	0.792	0.576	7.196	27.223	0.476	32.918	0.827	111.374	30.203	0	0	21.296	0	27.448
			1128.14	54.866	1	0	17.014	0.796	0.584	7.298	27.092	0.483	32.738	0.828	111.279	30.196	0	0	21.384	0	27.067
			1129.14	38.74	1	0	17.177	0.799	0.592	7.402	26.976	0.49	32.574	0.828	111.184	30.189	0	0	21.486	0	26.716
			1130.14	38.74	1	0	17.38	0.807	0.601	7.517	26.898	0.498	32.47	0.828	111.088	30.224	0	0	21.524	0	26.555
			1131.14	48.675	1	0	17.257	0.813	0.606	7.574	26.519	0.501	32.072	0.827	110.709	30.342	0	0	21.233	0	25.946
			1132.14	63.103	1	0	17.122	0.818	0.61	7.627	26.14	0.504	31.668	0.825	110.33	30.459	0	0	20.931	0	25.309
			1133.14	63.103	1	0	17.365	0.817	0.618	7.73	26.158	0.509	31.766	0.823	110.014	30.478	0	0	21.253	0	25.557
			1134.14	25.411	1	0	17.514	0.816	0.625	7.81	26.108	0.513	31.793	0.821	109.829	30.418	0	0	21.459	0	25.499
			1135.14	25.411	1	0	17.435	0.815	0.626	7.826	25.937	0.513	31.677	0.819	109.644	30.358	0	0	21.387	0	25.136
			1136.14	25.411	1	0	17.117	0.814	0.622	7.774	25.631	0.508	31.374	0.817	109.46	30.298	0	0	21.022	0	24.363
			1137.14	16.175	1	0	17.128	0.833	0.631	7.891	25.308	0.512	31.177	0.812	108.975	30.452	0	0	20.561	0	24.188
			1138.14	31.551	1	0	17.148	0.852	0.641	8.013	24.992	0.517	30.981	0.807	108.491	30.605	0	0	20.133	0	24.009
			1139.14	50.073	1	0	17.379	0.869	0.658	8.228	24.701	0.527	30.865	0.8	108.033	30.74	0	0	20.005	0	23.969
			1140.14	50.073	1	0	17.889	0.909	0.699	8.74	24.009	0.551	30.439	0.789	106.718	31.325	0	0	19.69	0	24.053
			1141.14	31.851	1	0	17.889	0.909	0.699	8.74	24.009	0.551	30.439	0.789	106.718	31.325	0	0	19.69	0	24.053
			1142.14	28.656	1	0	18.116	0.931	0.722	9.021	23.593	0.565	30.113	0.783	105.853	31.776	0	0	19.452	0	24.12
			1143.14	28.656	1	0	18.338	0.954	0.744	9.303	23.194	0.579	29.792	0.779	104.987	32.227	0	0	19.219	0	24.183
			1144.14	28.656	1	0	17.887	0.956	0.729	9.108	23.111	0.566	29.767	0.776	104.677	32.301	0	0	18.719	0	24.263
			1145.14	23.863	1	0	18.049	0.98	0.755	9.436	22.544	0.578	29.456	0.765	104.025	32.498	0	0	18.418	0	23.834
			1146.14	23.364	1	0	17.987	0.966	0.771	9.641	21.968	0.583	29.059	0.756	103.476	32.663	0	0	18.621	0	23.238
			1147.14	25.161	1	0	17.556	0.936	0.763	9.539	21.628	0.572	28.848	0.75	102.987	32.769	0	0	18.762	0	23.017
			1148.14	25.161	1	0	17.103	0.905	0.754	9.423	21.285	0.56	28.635	0.743	102.497	32.874	0	0	18.891	0	22.782
			1149.14	25.161	1	0	17.323	0.916	0.775	9.688	20.985	0.572	28.419	0.738	101.879	33.085	0	0	18.906	0	22.618
			1150.14	17.074	1	0	17.543	0.927	0.796	9.953	20.701	0.584	28.212	0.734	101.26	33.296	0	0	18.922	0	22.47
			1151.14	39.789	1	0	17.667	0.938	0.811	10.139	20.48	0.592	28.069	0.73	100.641	33.507	0	0	18.835	0	22.478
			1152.14	39.789	1	0	18.08	0.949	0.832	10.403	20.444	0.605	28.135	0.727	100.022	33.718	0	0	19.055	0	23.016
			1153.14	51.471	1	0	18.364	0.956	0.846	10.577	20.43	0.613	28.201	0.724	99.723	33.766	0	0	19.217	0	23.255
			1154.14	51.471	1	0	18.427	0.962	0.853	10.662	20.347	0.615	28.232	0.721	99.423	33.814	0	0	19.149	0	23.402
			1155.14	47.727	1	0	18.534	0.962	0.856	10.704	20.384	0.618	28.248	0.722	99.4	33.851	0	0	19.266	0	23.515
			1156.14	47.727	1	0	18.443	0.965	0.862	10.776	20.153	0.617	28.172	0.715	98.742	34.054	0	0	19.122	0	23.694
			1157.14	47.727	1	0	18.617	0.974	0.875	10.935	20.057	0.624	28.102	0.714	98.329	34.255	0	0	19.119	0	23.866
			1158.14	31.452	1	0	18.56	0.983	0.878	10.969	19.946	0.625	28.021	0.712	97.917	34.457	0	0	18.881	0	24.009
			1159.14	43.533	1	0	18.504	0.992	0.88	11.003	19.836	0.625	27.942	0.71	97.504	34.658	0	0	18.649	0	24.154
			1160.14	73.287	1	0	18.389	0.991	0.873	10.912	19.875	0.62	27.963	0.711	97.543	34.668	0	0	18.557	0	24.228
			1161.14	73.287	1	0	19.247	1.054	0.897	11.213	20.316	0.64	28.493	0.713	97.59	34.745	0	0	18.264	0	25.496
			1162.14	50.872	1	0	20.337	1.117	0.933	11.657	20.714	0.668	28.928	0.716	97.636	34.821	0	0	18.211	0	26.497
			1163.14	49.174	1	0	20.331	1.117	0.934	11.673	20.681	0.67	28.835	0.717	97.669	34.898	0	0	18.204	0	26.411
			1164.14	57.162	1	0	20.325	1.117	0.935	11.688	20.647	0.672	28.742	0.718	97.701	34.975	0	0	18.197	0	26.325
			1165.14	57.162	1	0	20.504	1.136	0.949	11.868	20.532	0.681	28.604	0.718	97.468	35.148	0	0	18.049	0	26.249
			1166.14	47.727	1	0	20.315	1.117	0.936	11.702	20.613	0.674	28.621	0.72	97.766	35.128	0	0	18.185	0	26.309
			1167.14	47.727	1	0	20.369	1.108	0.936	11.696	20.669	0.675	28.638	0.722	97.799	35.158	0	0	18.379	0	26.429
			1168.14	52.519	1	0	20.553	1.099	0.942	11.77	20.716	0.681	28.639	0.723	97.831	35.188	0	0	18.694	0	26.51
			1169.14	60.207	1	0	20.597	1.094	0.946	11.824	20.66	0.685	28.513	0.725	97.833	35.235	0	0	18.832	0	26.307
			1170.14	47.776	1	0	20.567	1.091	0.943	11.788	20.689	0.684	28.507	0.726	97.917	35.212	0	0	18.847	0	26.26
			1171.14	47.776	1	0	20.663	1.09	0.95	11.876	20.632	0.691	28.383	0.727	97.941	35.26	0	0	18.958	0	26.047
			1172.14	47.776	1	0	20.684	1.089	0.952	11.904	20.602	0.693	28.297	0.728	97.965	35.308	0	0	19.001	0	25.927
			1173.14	32.7	1	0	20.65	1.082	0.95	11.875	20.612	0.692	28.28	0.729	97.991	35.323	0	0	19.076	0	25.93
			1174.14	32.7	1	0	21.059	1.076	0.963	12.043	20.721	0.702	28.419	0.729	98.017	35.337	0	0	19.565	0	26.308
			1175.14	32.7	1	0	21.395	1.065	0.977	12.215	20.743	0.712	28.451	0.729	98.013	35.363	0	0	20.094	0	26.464
			1176.14	61.106	1	0	21.234	1.053	0.969	12.108	20.756	0.708	28.416	0.73	98.008	35.39	0	0	20.163	0	26.457
			1177.14	78.379	1	0	21.071	1.041	0.96	12	20.768	0.703	28.379	0.732	98.003	35.416	0	0	20.232	0	26.445
			1178.14	27.058	1	0	21.132	1.047	0.966	12.078	20.701	0.706	28.327	0.731	98.001	35.469	0	0	20.19	0	26.398
			1179.14	27.058	1	0	21.225	1.052	0.974	12.18	20.623	0.711	28.259	0.73	97.998	35.522	0	0	20.178	0	26.312
			1180.14	21.966	1	0	21.384	1.057	0.982	12.28	20.614	0.718	28.219	0.731	98.176	35.57	0	0	20.233	0	26.285
			1181.14	21.966	1	0	21.384	1.057	0.982	12.28	20.614	0.718	28.219	0.731	98.176	35.57	0	0	20.233	0	26.285
			1182.14	39.14	1	0	21.59	1.059	0.993	12.408	20.599	0.725	28.193	0.731	98.264	35.594	0	0	20.38	0	26.258
			1183.14	48.875	1	0	21.405	1.062	0.986	12.33	20.555	0.721	28.112	0.731	98.353	35.618	0	0	20.158	0	26.096
			1184.14	58.16	1	0	21.063	1.053	0.977	12.213	20.412	0.714	27.945	0.73	98.324	35.658	0	0	20.009	0	25.782
			1185.14	58.16	1	0	20.298	1.061	0.96	11.994	20.037	0.7	27.469	0.729	98.149	35.841	0	0	19.137	0	24.891
			1186.14	51.171	1	0	19.99	1.078	0.957	11.958	19.81	0.698	27.168	0.729	98.003	35.982	0	0	18.547	0	24.32
			1187.14	44.232	1	0	19.845	1.095	0.958	11.977	19.652	0.698	26.961	0.729	97.857	36.124	0	0	18.124	0	23.979
			1188.14	51.571	1	0	19.937	1.112	0.97	12.122	19.523	0.707	26.786	0.729	97.71	36.265	0	0	17.927	0	23.718
			1189.14	64.101	1	0	20.219	1.128	0.988	12.352	19.446	0.72	26.703	0.728	97.519	36.409	0	0	17.925	0	23.706
			1190.14	60.457	1	0	20.619	1.144	1.014	12.673	19.343	0.738	26.585	0.728	97.324	36.553	0	0	18.025	0	23.596
			1191.14	60.457	1	0	20.284	1.095	1.016	12.694	18.953	0.735	26.171	0.724	97.013	36.654	0	0	18.519	0	22.801
			1192.14	60.107	1	0	19.672	1.047	1.006	12.571	18.515	0.724	25.712	0.72	96.701	36.754	0	0	18.794	0	21.849
			1193.14	61.405	1	0	20.017	1.069	1.031	12.886	18.401	0.74	25.638	0.718	96.343	36.954	0	0	18.721	0	21.929
			1194.14	63.153	1	0	20.342	1.092	1.054	13.176	18.308	0.755	25.568	0.716	95.993	37.169	0	0	18.631	0	22.045
			1195.14	63.153	1	0	20.47	1.096	1.06	13.251	18.323	0.759	25.588	0.716	95.967	37.217	0	0	18.673	0	22.174
			1196.14	63.153	1	0	21.237	1.137	1.107	13.842	18.233	0.79	25.551	0.714	95.293	37.601	0	0	18.677	0	22.626
			1197.14	38.391	1	0	21.297	1.148	1.114	13.921	18.19	0.794	25.515	0.713	95.255	37.661	0	0	18.549	0	22.595
			1198.14	38.391	1	0	21.59	1.18	1.127	14.089	18.245	0.806	25.519	0.715	95.365	37.683	0	0	18.303	0	22.545
			1199.14	38.391	1	0	22.071	1.208	1.154	14.422	18.242	0.829	25.383	0.719	95.506	37.687	0	0	18.274	0	22.072
			1200.14	43.433	1	0	22.574	1.228	1.18	14.749	18.259	0.852	25.276	0.722	95.64	37.681	0	0	18.381	0	21.684
			1201.14	43.433	1	0	22.875	1.245	1.191	14.892	18.337	0.865	25.26	0.726	95.926	37.609	0	0	18.376	0	21.448
			1202.14	50.073	1	0	23.256	1.262	1.207	15.092	18.407	0.881	25.235	0.729	96.211	37.537	0	0	18.434	0	21.187
			1203.14	50.073	1	0	23.437	1.283	1.213	15.167	18.473	0.888	25.232	0.732	96.494	37.498	0	0	18.268	0	21.032
			1204.14	60.207	1	0	23.526	1.304	1.215	15.181	18.539	0.893	25.227	0.735	96.777	37.458	0	0	18.037	0	20.867
			1205.14	71.14	1	0	23.496	1.314	1.212	15.153	18.557	0.893	25.192	0.737	96.869	37.46	0	0	17.877	0	20.73
			1206.14	63.652	1	0	23.949	1.326	1.231	15.383	18.639	0.919	24.957	0.747	97.172	37.537	0	0	18.058	0	20.123
			1207.14	63.652	1	0	23.965	1.337	1.231	15.391	18.648	0.922	24.902	0.749	97.276	37.541	0	0	17.925	0	19.923
			1208.14	64.8	1	0	24.224	1.346	1.245	15.559	18.652	0.938	24.753	0.754	97.538	37.529	0	0	17.994	0	19.41
			1209.14	61.855	1	0	24.438	1.355	1.254	15.676	18.682	0.951	24.649	0.758	97.799	37.517	0	0	18.03	0	19.028
			1210.14	61.855	1	0	24.686	1.369	1.261	15.768	18.769	0.964	24.571	0.764	98.099	37.479	0	0	18.035	0	18.662
			1211.14	61.855	1	0	24.935	1.382	1.269	15.86	18.856	0.977	24.496	0.77	98.399	37.44	0	0	18.039	0	18.3
			1212.14	48.625	1	0	25.076	1.396	1.269	15.861	18.97	0.983	24.476	0.775	98.699	37.402	0	0	17.967	0	18.106
			1213.14	68.994	1	0	25.626	1.409	1.285	16.068	19.143	1.002	24.562	0.779	98.999	37.364	0	0	18.187	0	18.252
			1214.14	98.049	1	0	26.201	1.43	1.299	16.237	19.381	1.019	24.712	0.784	99.349	37.332	0	0	18.323	0	18.581
			1215.14	98.049	1	0	26.85	1.451	1.315	16.443	19.624	1.038	24.862	0.789	99.699	37.301	0	0	18.506	0	18.907
			1216.14	75.933	1	0	27.686	1.459	1.329	16.606	20.04	1.055	25.246	0.794	100.135	37.179	0	0	18.973	0	19.817
			1217.14	75.933	1	0	28.37	1.456	1.34	16.753	20.354	1.068	25.553	0.797	100.45	37.136	0	0	19.487	0	20.663
			1218.14	53.418	1	0	28.857	1.452	1.347	16.843	20.59	1.077	25.754	0.799	100.764	37.093	0	0	19.868	0	21.185
			1219.14	53.418	1	0	29.101	1.449	1.346	16.828	20.781	1.08	25.908	0.802	101.078	37.049	0	0	20.084	0	21.564
			1220.14	74.735	1	0	29.105	1.43	1.324	16.551	21.12	1.076	25.99	0.813	102.064	36.762	0	0	20.359	0	21.329
			1221.14	74.735	1	0	29.105	1.43	1.324	16.551	21.12	1.076	25.99	0.813	102.064	36.762	0	0	20.359	0	21.329
			1222.14	80.226	1	0	30.127	1.453	1.367	17.09	21.186	1.128	25.683	0.825	102.538	36.776	0	0	20.733	0	20.374
			1223.14	75.484	1	0	30.365	1.465	1.371	17.141	21.297	1.139	25.648	0.83	102.773	36.783	0	0	20.73	0	20.236
			1224.14	74.136	1	0	30.375	1.466	1.361	17.007	21.473	1.137	25.685	0.836	103.258	36.649	0	0	20.727	0	20.084
			1225.14	74.136	1	0	30.573	1.466	1.356	16.955	21.68	1.142	25.742	0.842	103.742	36.515	0	0	20.851	0	19.991
			1226.14	63.253	1	0	30.773	1.467	1.352	16.903	21.889	1.147	25.802	0.848	104.227	36.38	0	0	20.977	0	19.902
			1227.14	63.253	1	0	31.607	1.479	1.377	17.215	22.081	1.173	25.933	0.851	104.56	36.328	0	0	21.365	0	20.135
			1228.14	58.61	1	0	32.034	1.471	1.389	17.358	22.191	1.185	25.999	0.854	104.745	36.313	0	0	21.771	0	20.335
			1229.14	63.053	1	0	31.976	1.462	1.377	17.212	22.333	1.182	26.019	0.858	104.989	36.265	0	0	21.87	0	20.335
			1230.14	63.053	1	0	31.824	1.453	1.36	17.003	22.494	1.174	26.062	0.863	105.234	36.217	0	0	21.905	0	20.405
			1231.14	60.956	1	0	31.827	1.449	1.351	16.886	22.649	1.172	26.1	0.868	105.392	36.205	0	0	21.966	0	20.507
			1232.14	60.956	1	0	31.909	1.445	1.345	16.818	22.797	1.174	26.12	0.873	105.551	36.193	0	0	22.08	0	20.556
			1233.14	48.276	1	0	32.429	1.437	1.356	16.952	22.981	1.191	26.161	0.878	105.79	36.128	0	0	22.559	0	20.579
			1234.14	38.69	1	0	32.989	1.43	1.368	17.097	23.174	1.209	26.212	0.884	106.03	36.064	0	0	23.071	0	20.63
			1235.14	59.458	1	0	33.105	1.427	1.366	17.078	23.28	1.208	26.321	0.884	106.328	35.91	0	0	23.2	0	20.656
			1236.14	95.902	1	0	33.216	1.43	1.355	16.94	23.55	1.203	26.532	0.888	107.038	35.574	0	0	23.235	0	20.59
			1237.14	95.902	1	0	33.355	1.428	1.351	16.884	23.725	1.204	26.609	0.892	107.164	35.536	0	0	23.359	0	20.741
			1238.14	70.941	1	0	33.371	1.43	1.337	16.713	23.982	1.201	26.696	0.898	107.396	35.483	0	0	23.328	0	20.873
			1239.14	45.78	1	0	33.442	1.433	1.326	16.58	24.228	1.2	26.773	0.905	107.628	35.43	0	0	23.336	0	20.973
			1240.14	55.614	1	0	33.434	1.43	1.318	16.475	24.373	1.197	26.829	0.908	107.846	35.372	0	0	23.387	0	21.031
			1241.14	55.614	1	0	33.176	1.426	1.302	16.269	24.489	1.186	26.864	0.912	108.064	35.314	0	0	23.262	0	21.027
			1242.14	86.067	1	0	33.095	1.423	1.292	16.15	24.607	1.182	26.905	0.915	108.282	35.256	0	0	23.262	0	21.042
			1243.14	86.067	1	0	32.873	1.418	1.281	16.013	24.649	1.174	26.894	0.917	108.354	35.323	0	0	23.181	0	21.16
			1244.14	80.576	1	0	32.678	1.406	1.273	15.912	24.648	1.168	26.863	0.918	108.378	35.383	0	0	23.239	0	21.24
			1245.14	73.038	1	0	32.674	1.396	1.273	15.916	24.631	1.169	26.822	0.918	108.409	35.378	0	0	23.407	0	21.155
			1246.14	61.955	1	0	31.885	1.384	1.251	15.639	24.454	1.15	26.611	0.919	108.31	35.529	0	0	23.039	0	20.906
			1247.14	67.796	1	0	31.773	1.385	1.245	15.563	24.488	1.146	26.594	0.921	108.338	35.539	0	0	22.94	0	20.874
			1248.14	69.393	1	0	31.948	1.386	1.248	15.602	24.563	1.151	26.627	0.922	108.366	35.548	0	0	23.05	0	20.982
			1249.14	70.841	1	0	32.476	1.387	1.257	15.719	24.783	1.162	26.808	0.924	108.52	35.469	0	0	23.419	0	21.331
			1250.14	65.899	1	0	33.206	1.402	1.278	15.972	24.95	1.183	26.937	0.926	108.503	35.524	0	0	23.681	0	21.735
			1251.14	64.7	1	0	33.519	1.418	1.289	16.107	24.985	1.196	26.914	0.928	108.486	35.579	0	0	23.644	0	21.719
			1252.14	60.806	1	0	33.312	1.415	1.271	15.884	25.178	1.183	27.042	0.931	108.661	35.522	0	0	23.546	0	21.97
			1253.14	59.009	1	0	33.106	1.412	1.253	15.66	25.378	1.17	27.174	0.934	108.836	35.464	0	0	23.448	0	22.229
			1254.14	59.009	1	0	33.073	1.409	1.246	15.572	25.494	1.166	27.237	0.936	109.011	35.407	0	0	23.472	0	22.302
			1255.14	61.206	1	0	33.364	1.416	1.257	15.709	25.499	1.176	27.258	0.935	109.002	35.44	0	0	23.562	0	22.394
			1256.14	48.575	1	0	33.423	1.423	1.261	15.765	25.459	1.179	27.229	0.935	108.992	35.474	0	0	23.489	0	22.357
			1257.14	48.575	1	0	33.482	1.43	1.266	15.82	25.42	1.183	27.201	0.934	108.983	35.507	0	0	23.415	0	22.318
			1258.14	46.179	1	0	33.096	1.427	1.248	15.597	25.482	1.172	27.141	0.939	109.095	35.498	0	0	23.194	0	22.148
			1259.14	46.179	1	0	32.8	1.424	1.233	15.41	25.559	1.163	27.092	0.943	109.208	35.488	0	0	23.036	0	22.007
			1260.14	40.887	1	0	32.498	1.418	1.217	15.214	25.646	1.152	27.097	0.946	109.292	35.524	0	0	22.915	0	22.111
			1261.14	51.471	1	0	32.498	1.418	1.217	15.214	25.646	1.152	27.097	0.946	109.292	35.524	0	0	22.915	0	22.111
			1262.14	51.471	1	0	32.417	1.42	1.218	15.229	25.559	1.151	27.045	0.945	109.256	35.579	0	0	22.834	0	22.072
			1263.14	65.749	1	0	32.261	1.421	1.214	15.179	25.521	1.147	27.008	0.945	109.271	35.613	0	0	22.696	0	22.026
			1264.14	69.044	1	0	31.969	1.433	1.205	15.062	25.495	1.135	27.073	0.942	109.136	35.786	0	0	22.317	0	22.495
			1265.14	75.683	1	0	31.947	1.439	1.208	15.1	25.418	1.138	26.984	0.942	108.875	35.997	0	0	22.2	0	22.629
			1266.14	69.094	1	0	31.972	1.446	1.213	15.166	25.331	1.143	26.887	0.942	108.611	36.208	0	0	22.116	0	22.737
			1267.14	69.094	1	0	31.941	1.449	1.217	15.21	25.236	1.144	26.844	0.94	108.585	36.241	0	0	22.037	0	22.669
			1268.14	60.357	1	0	32.061	1.453	1.228	15.351	25.101	1.152	26.75	0.938	108.561	36.275	0	0	22.062	0	22.46
			1269.14	62.254	1	0	32.049	1.446	1.232	15.399	25.008	1.155	26.67	0.938	108.551	36.289	0	0	22.16	0	22.291
			1270.14	62.254	1	0	32.021	1.439	1.232	15.4	24.981	1.156	26.62	0.938	108.484	36.332	0	0	22.251	0	22.262
			1271.14	62.254	1	0	32.242	1.436	1.242	15.531	24.938	1.164	26.608	0.937	108.378	36.414	0	0	22.45	0	22.395
			1272.14	59.409	1	0	32.434	1.433	1.251	15.643	24.904	1.171	26.605	0.936	108.273	36.495	0	0	22.631	0	22.551
			1273.14	63.652	1	0	32.772	1.431	1.262	15.776	24.951	1.181	26.658	0.936	108.318	36.447	0	0	22.895	0	22.613
			1274.14	63.652	1	0	32.917	1.425	1.262	15.775	25.058	1.182	26.761	0.936	108.407	36.387	0	0	23.099	0	22.809
			1275.14	66.448	1	0	32.761	1.416	1.251	15.638	25.151	1.172	26.853	0.937	108.484	36.363	0	0	23.13	0	23.044
			1276.14	63.702	1	0	33.442	1.411	1.262	15.773	25.45	1.184	27.133	0.938	108.702	36.241	0	0	23.707	0	23.595
			1277.14	61.805	1	0	32.815	1.403	1.245	15.562	25.306	1.169	26.947	0.939	108.908	36.155	0	0	23.395	0	22.961
			1278.14	63.103	1	0	31.904	1.395	1.218	15.231	25.132	1.146	26.717	0.941	109.115	36.069	0	0	22.877	0	22.2
			1279.14	63.103	1	0	31.893	1.435	1.22	15.245	25.13	1.147	26.71	0.941	109.099	36.133	0	0	22.219	0	22.148
			1280.14	70.442	1	0	32.435	1.47	1.24	15.497	25.166	1.166	26.764	0.94	109.146	36.179	0	0	22.071	0	22.255
			1281.14	72.688	1	0	32.351	1.465	1.233	15.409	25.24	1.161	26.795	0.942	109.257	36.149	0	0	22.085	0	22.303
			1282.14	66.048	1	0	32.458	1.464	1.233	15.417	25.311	1.166	26.773	0.945	109.366	36.119	0	0	22.176	0	22.188
			1283.14	75.933	1	0	32.347	1.463	1.228	15.354	25.327	1.162	26.767	0.946	109.436	36.102	0	0	22.114	0	22.143
			1284.14	64.75	1	0	32.602	1.462	1.237	15.461	25.349	1.172	26.742	0.948	109.546	36.09	0	0	22.293	0	22.052
			1285.14	61.256	1	0	32.782	1.463	1.241	15.517	25.398	1.179	26.736	0.95	109.585	36.112	0	0	22.404	0	22.075
			1286.14	64.301	1	0	32.83	1.455	1.233	15.408	25.609	1.175	26.861	0.953	109.767	35.987	0	0	22.564	0	22.212
			1287.14	62.054	1	0	33.068	1.442	1.23	15.381	25.83	1.177	26.995	0.957	109.998	35.843	0	0	22.938	0	22.355
			1288.14	62.054	1	0	33.173	1.439	1.232	15.398	25.882	1.179	27.042	0.957	110.045	35.812	0	0	23.045	0	22.432
			1289.14	46.079	1	0	33.389	1.432	1.238	15.474	25.917	1.185	27.077	0.957	110.141	35.762	0	0	23.311	0	22.461
			1290.14	46.079	1	0	33.655	1.426	1.244	15.551	25.99	1.192	27.134	0.958	110.302	35.654	0	0	23.6	0	22.431
			1291.14	46.079	1	0	33.844	1.422	1.248	15.596	26.058	1.198	27.149	0.96	110.484	35.558	0	0	23.8	0	22.304
			1292.14	26.11	1	0	34.12	1.421	1.254	15.673	26.14	1.206	27.185	0.962	110.657	35.481	0	0	24.016	0	22.259
			1293.14	26.11	1	0	34.413	1.419	1.262	15.778	26.187	1.214	27.222	0.962	110.779	35.426	0	0	24.248	0	22.257
			1294.14	62.554	1	0	34.556	1.411	1.261	15.768	26.307	1.216	27.285	0.964	110.952	35.337	0	0	24.498	0	22.29
			1295.14	100.246	1	0	34.595	1.402	1.256	15.699	26.445	1.213	27.371	0.966	111.124	35.248	0	0	24.677	0	22.384
			1296.14	64.8	1	0	34.628	1.394	1.245	15.558	26.703	1.208	27.506	0.971	111.371	35.08	0	0	24.849	0	22.454
			1297.14	70.042	1	0	34.547	1.385	1.229	15.367	26.965	1.199	27.643	0.975	111.621	34.913	0	0	24.94	0	22.526
			1298.14	73.187	1	0	34.134	1.372	1.199	14.99	27.303	1.175	27.866	0.98	111.909	34.769	0	0	24.871	0	22.884
			1299.14	68.944	1	0	33.974	1.377	1.188	14.854	27.427	1.165	27.976	0.98	112.026	34.738	0	0	24.666	0	23.092
			1300.14	49.174	1	0	33.981	1.383	1.184	14.798	27.542	1.161	28.078	0.981	112.098	34.706	0	0	24.568	0	23.274
			1301.14	52.07	1	0	33.947	1.385	1.176	14.701	27.698	1.157	28.154	0.984	112.208	34.637	0	0	24.514	0	23.33
			1302.14	68.445	1	0	33.947	1.385	1.176	14.701	27.698	1.157	28.154	0.984	112.208	34.637	0	0	24.514	0	23.33
			1303.14	72.788	1	0	33.948	1.395	1.169	14.609	27.88	1.155	28.217	0.988	112.331	34.594	0	0	24.342	0	23.372
			1304.14	72.838	1	0	34.033	1.407	1.175	14.682	27.822	1.161	28.143	0.989	112.299	34.632	0	0	24.181	0	23.206
			1305.14	71.789	1	0	34.081	1.413	1.18	14.747	27.743	1.166	28.077	0.988	112.287	34.642	0	0	24.116	0	23.029
			1306.14	72.938	1	0	34.128	1.419	1.185	14.812	27.664	1.17	28.01	0.988	112.276	34.651	0	0	24.051	0	22.852
			1307.14	74.485	1	0	35.065	1.425	1.204	15.044	27.991	1.188	28.366	0.987	112.264	34.661	0	0	24.612	0	23.768
			1308.14	61.805	1	0	35.903	1.43	1.222	15.277	28.227	1.203	28.667	0.985	112.148	34.738	0	0	25.101	0	24.651
			1309.14	54.866	1	0	35.932	1.386	1.219	15.243	28.276	1.199	28.761	0.983	112.105	34.733	0	0	25.929	0	25.041
			1310.14	53.617	1	0	34.979	1.341	1.192	14.894	28.131	1.171	28.636	0.982	112.062	34.728	0	0	26.079	0	24.882
			1311.14	49.773	1	0	34.78	1.334	1.187	14.838	28.07	1.164	28.625	0.981	111.978	34.766	0	0	26.074	0	24.954
			1312.14	49.773	1	0	34.575	1.327	1.182	14.774	28.018	1.157	28.628	0.979	111.894	34.805	0	0	26.064	0	25.059
			1313.14	46.978	1	0	34.536	1.327	1.185	14.812	27.915	1.157	28.59	0.976	111.768	34.868	0	0	26.035	0	25.083
			1314.14	48.525	1	0	34.233	1.322	1.176	14.702	27.871	1.146	28.6	0.975	111.685	34.884	0	0	25.904	0	25.156
			1315.14	54.516	1	0	34.336	1.325	1.184	14.805	27.765	1.15	28.586	0.971	111.657	34.861	0	0	25.918	0	25.068
			1316.14	52.669	1	0	34.699	1.337	1.212	15.145	27.44	1.17	28.404	0.966	111.49	34.979	0	0	25.957	0	24.793
			1317.14	52.669	1	0	34.806	1.349	1.22	15.256	27.335	1.178	28.323	0.965	111.393	35.056	0	0	25.805	0	24.692
			1318.14	60.457	1	0	35.068	1.355	1.229	15.367	27.347	1.187	28.319	0.966	111.411	35.037	0	0	25.89	0	24.626
			1319.14	54.816	1	0	35.164	1.364	1.232	15.398	27.374	1.19	28.342	0.966	111.455	35.009	0	0	25.784	0	24.596
			1320.14	53.867	1	0	35.211	1.372	1.234	15.428	27.364	1.192	28.343	0.965	111.437	35.037	0	0	25.661	0	24.623
			1321.14	53.867	1	0	35.232	1.381	1.236	15.446	27.357	1.192	28.348	0.965	111.406	35.065	0	0	25.52	0	24.657
			1322.14	53.867	1	0	35.297	1.381	1.237	15.466	27.371	1.197	28.283	0.968	111.444	35.044	0	0	25.562	0	24.451
			1323.14	54.017	1	0	35.053	1.38	1.229	15.36	27.369	1.189	28.276	0.968	111.388	35.076	0	0	25.398	0	24.496
			1324.14	58.46	1	0	35.266	1.386	1.235	15.436	27.405	1.198	28.245	0.97	111.581	34.984	0	0	25.447	0	24.223
			1325.14	58.46	1	0	35.268	1.393	1.239	15.493	27.311	1.201	28.19	0.969	111.479	35.047	0	0	25.327	0	24.178
			1326.14	58.111	1	0	35.328	1.395	1.246	15.573	27.219	1.207	28.105	0.968	111.518	35.049	0	0	25.318	0	23.955
			1327.14	62.404	1	0	35.444	1.401	1.252	15.649	27.179	1.212	28.086	0.968	111.475	35.121	0	0	25.304	0	24.022
			1328.14	63.652	1	0	35.283	1.406	1.25	15.629	27.095	1.209	28.028	0.967	111.432	35.193	0	0	25.093	0	23.99
			1329.14	59.658	1	0	35.172	1.404	1.249	15.613	27.037	1.207	27.987	0.966	111.376	35.224	0	0	25.055	0	23.952
			1330.14	81.624	1	0	35.023	1.401	1.247	15.583	26.971	1.203	27.939	0.965	111.321	35.255	0	0	24.991	0	23.895
			1331.14	91.259	1	0	34.882	1.398	1.244	15.546	26.924	1.2	27.907	0.965	111.312	35.287	0	0	24.949	0	23.886
			1332.14	73.287	1	0	34.576	1.389	1.238	15.47	26.811	1.192	27.845	0.963	111.242	35.363	0	0	24.89	0	23.902
			1333.14	74.685	1	0	34.499	1.38	1.238	15.479	26.729	1.19	27.815	0.961	111.172	35.44	0	0	24.996	0	24.002
			1334.14	76.632	1	0	34.764	1.374	1.251	15.635	26.661	1.202	27.738	0.961	111.211	35.392	0	0	25.3	0	23.735
			1335.14	76.632	1	0	35.015	1.368	1.259	15.74	26.669	1.211	27.741	0.961	111.249	35.344	0	0	25.597	0	23.675
			1336.14	73.936	1	0	35.319	1.374	1.265	15.806	26.793	1.218	27.819	0.963	111.321	35.291	0	0	25.709	0	23.755
			1337.14	75.484	1	0	35.647	1.38	1.271	15.882	26.918	1.226	27.897	0.965	111.393	35.239	0	0	25.836	0	23.837
			1338.14	69.343	1	0	36.433	1.378	1.285	16.065	27.197	1.247	28.02	0.971	111.602	35.09	0	0	26.442	0	23.879
			1339.14	63.203	1	0	36.433	1.378	1.285	16.065	27.197	1.247	28.02	0.971	111.602	35.09	0	0	26.442	0	23.879
			1340.14	63.203	1	0	37.205	1.385	1.299	16.232	27.492	1.266	28.198	0.975	111.89	34.888	0	0	26.862	0	23.925
			1341.14	58.959	1	0	37.361	1.392	1.303	16.283	27.526	1.27	28.232	0.975	112.007	34.824	0	0	26.846	0	23.863
			1342.14	47.327	1	0	37.624	1.397	1.315	16.441	27.459	1.28	28.214	0.973	112.12	34.759	0	0	26.932	0	23.672
			1343.14	45.031	1	0	37.935	1.399	1.327	16.588	27.442	1.292	28.195	0.973	112.237	34.697	0	0	27.11	0	23.494
			1344.14	45.031	1	0	38.214	1.402	1.332	16.648	27.546	1.298	28.261	0.975	112.369	34.627	0	0	27.253	0	23.519
			1345.14	50.073	1	0	38.015	1.397	1.319	16.488	27.665	1.289	28.305	0.977	112.444	34.598	0	0	27.22	0	23.599
			1346.14	43.533	1	0	37.421	1.386	1.292	16.149	27.795	1.267	28.351	0.98	112.561	34.548	0	0	27.008	0	23.659
			1347.14	53.767	1	0	36.938	1.376	1.277	15.96	27.753	1.251	28.328	0.98	112.604	34.534	0	0	26.837	0	23.609
			1348.14	79.078	1	0	36.261	1.367	1.257	15.711	27.668	1.231	28.26	0.979	112.647	34.519	0	0	26.521	0	23.442
			1349.14	67.396	1	0	35.701	1.353	1.24	15.499	27.601	1.212	28.228	0.978	112.465	34.615	0	0	26.396	0	23.599
			1350.14	61.855	1	0	35.38	1.338	1.231	15.381	27.549	1.201	28.225	0.976	112.283	34.711	0	0	26.448	0	23.832
			1351.14	62.903	1	0	35.371	1.333	1.234	15.424	27.461	1.203	28.164	0.975	112.194	34.759	0	0	26.541	0	23.785
			1352.14	62.554	1	0	35.18	1.333	1.232	15.398	27.36	1.196	28.175	0.971	112.041	34.838	0	0	26.386	0	23.96
			1353.14	67.246	1	0	35.346	1.34	1.238	15.47	27.367	1.202	28.173	0.971	112.003	34.859	0	0	26.375	0	23.969
			1354.14	68.495	1	0	35.25	1.345	1.24	15.503	27.238	1.2	28.141	0.968	111.705	35.025	0	0	26.211	0	24.188
			1355.14	68.495	1	0	35.333	1.341	1.238	15.479	27.342	1.199	28.243	0.968	111.687	35.012	0	0	26.35	0	24.434
			1356.14	64.251	1	0	35.334	1.336	1.237	15.462	27.369	1.195	28.32	0.966	111.522	35.074	0	0	26.444	0	24.762
			1357.14	81.275	1	0	35.233	1.326	1.235	15.431	27.334	1.191	28.332	0.965	111.474	35.056	0	0	26.565	0	24.792
			1358.14	81.275	1	0	35.414	1.316	1.24	15.495	27.353	1.194	28.391	0.963	111.425	35.037	0	0	26.903	0	24.939
			1359.14	66.897	1	0	35.303	1.313	1.236	15.456	27.334	1.19	28.399	0.962	111.418	35.016	0	0	26.888	0	24.934
			1360.14	62.354	1	0	35.587	1.315	1.248	15.595	27.309	1.2	28.4	0.962	111.381	35.023	0	0	27.056	0	24.94
			1361.14	50.672	1	0	35.33	1.312	1.241	15.513	27.253	1.192	28.375	0.96	111.374	35.001	0	0	26.932	0	24.849
			1362.14	50.672	1	0	36.096	1.421	1.252	15.649	27.697	1.209	28.676	0.966	111.576	34.998	0	0	25.398	0	25.199
			1363.14	44.831	1	0	36.222	1.433	1.258	15.721	27.674	1.215	28.638	0.966	111.604	34.958	0	0	25.281	0	24.989
			1364.14	51.221	1	0	36.459	1.472	1.25	15.629	28.05	1.212	28.926	0.97	111.699	35.002	0	0	24.763	0	25.634
			1365.14	62.554	1	0	36.421	1.476	1.247	15.587	28.099	1.209	28.981	0.97	111.722	34.992	0	0	24.672	0	25.733
			1366.14	79.028	1	0	36.595	1.459	1.26	15.753	27.923	1.223	28.782	0.97	111.69	35.035	0	0	25.087	0	25.393
			1367.14	72.339	1	0	36.53	1.457	1.26	15.753	27.872	1.222	28.755	0.969	111.659	35.059	0	0	25.07	0	25.378
			1368.14	70.442	1	0	36.581	1.457	1.264	15.799	27.83	1.224	28.743	0.968	111.69	35.049	0	0	25.112	0	25.332
			1369.14	74.735	1	0	36.585	1.456	1.266	15.822	27.793	1.224	28.74	0.967	111.722	35.04	0	0	25.122	0	25.306
			1370.14	58.959	1	0	36.696	1.452	1.268	15.855	27.816	1.229	28.699	0.969	111.784	35.013	0	0	25.267	0	25.17
			1371.14	61.056	1	0	36.788	1.448	1.27	15.875	27.847	1.234	28.668	0.971	111.846	34.987	0	0	25.4	0	25.059
			1372.14	55.215	1	0	37.019	1.449	1.278	15.98	27.838	1.242	28.65	0.972	111.894	34.963	0	0	25.549	0	24.967
			1373.14	55.215	1	0	37.143	1.451	1.28	15.995	27.906	1.246	28.659	0.974	111.945	34.939	0	0	25.602	0	24.937
			1374.14	40.188	1	0	37.178	1.444	1.273	15.915	28.068	1.244	28.728	0.977	112.113	34.812	0	0	25.748	0	24.893
			1375.15	40.188	1	0	37.358	1.429	1.26	15.749	28.489	1.237	29.005	0.982	112.357	34.625	0	0	26.151	0	25.279
			1376.15	61.156	1	0	37.629	1.425	1.264	15.795	28.61	1.241	29.136	0.982	112.405	34.574	0	0	26.412	0	25.516
			1377.14	61.156	1	0	37.629	1.425	1.264	15.795	28.61	1.241	29.136	0.982	112.405	34.574	0	0	26.412	0	25.516
			1378.15	71.39	1	0	38.4	1.416	1.279	15.984	28.843	1.254	29.408	0.981	112.422	34.548	0	0	27.116	0	26.149
			1379.14	59.009	1	0	38.4	1.416	1.279	15.984	28.843	1.254	29.408	0.981	112.422	34.548	0	0	27.116	0	26.149
			1380.15	74.485	1	0	38.733	1.415	1.278	15.98	29.1	1.257	29.591	0.983	112.813	34.337	0	0	27.374	0	26.192
			1381.14	70.142	1	0	38.733	1.415	1.278	15.98	29.1	1.257	29.591	0.983	112.813	34.337	0	0	27.374	0	26.192
			1382.15	68.045	1	0	38.521	1.403	1.259	15.734	29.382	1.241	29.811	0.986	113.048	34.203	0	0	27.458	0	26.498
			1383.15	69.942	1	0	38.55	1.397	1.257	15.718	29.428	1.238	29.88	0.985	113.098	34.159	0	0	27.598	0	26.6
			1384.15	72.438	1	0	38.326	1.384	1.246	15.573	29.52	1.227	29.977	0.985	113.117	34.131	0	0	27.689	0	26.816
			1385.15	70.891	1	0	38.186	1.382	1.243	15.534	29.483	1.224	29.94	0.985	113.132	34.131	0	0	27.627	0	26.736
			1386.15	76.882	1	0	37.879	1.376	1.234	15.424	29.449	1.215	29.912	0.985	113.158	34.111	0	0	27.531	0	26.658
			1387.15	83.122	1	0	37.743	1.372	1.23	15.374	29.436	1.211	29.894	0.985	113.146	34.107	0	0	27.502	0	26.62
			1388.15	71.64	1	0	37.681	1.37	1.23	15.38	29.372	1.211	29.844	0.984	113.06	34.14	0	0	27.508	0	26.577
			1389.15	54.017	1	0	38.131	1.367	1.244	15.55	29.396	1.223	29.893	0.983	112.964	34.174	0	0	27.888	0	26.76
			1390.15	55.315	1	0	38.179	1.361	1.251	15.639	29.26	1.226	29.866	0.98	112.778	34.262	0	0	28.06	0	26.887
			1391.15	56.164	1	0	38.757	1.361	1.273	15.909	29.2	1.243	29.898	0.977	112.597	34.35	0	0	28.472	0	27.122
			1392.15	56.164	1	0	38.575	1.247	1.271	15.889	28.985	1.235	29.826	0.972	112.41	34.267	0	0	30.929	0	27.185
			1393.15	62.005	1	0	38.669	1.246	1.279	15.986	28.877	1.24	29.772	0.97	112.326	34.276	0	0	31.045	0	27.082
			1394.15	58.959	1	0	38.38	1.193	1.283	16.032	28.52	1.237	29.563	0.965	112.211	34.181	0	0	32.166	0	26.593
			1395.15	54.316	1	0	38.367	1.191	1.282	16.027	28.517	1.237	29.567	0.964	112.196	34.16	0	0	32.212	0	26.572
			1396.15	54.666	1	0	38.292	1.187	1.275	15.935	28.62	1.227	29.739	0.962	112.216	34.061	0	0	32.258	0	26.801
			1397.15	67.246	1	0	38.322	1.179	1.273	15.908	28.681	1.226	29.773	0.963	112.214	34.007	0	0	32.504	0	26.806
			1398.15	68.594	1	0	38.359	1.172	1.268	15.85	28.807	1.221	29.927	0.963	112.221	33.933	0	0	32.725	0	27.043
			1399.15	57.262	1	0	38.361	1.165	1.262	15.776	28.935	1.214	30.084	0.962	112.193	33.858	0	0	32.918	0	27.284
			1400.15	54.316	1	0	38.182	1.16	1.256	15.697	28.938	1.205	30.165	0.959	112.148	33.85	0	0	32.902	0	27.467
			1401.15	47.926	1	0	37.479	1.135	1.23	15.37	28.977	1.172	30.411	0.953	112.059	33.756	0	0	33.02	0	27.921
			1402.15	49.174	1	0	37.218	1.125	1.219	15.241	29.005	1.161	30.472	0.952	112.024	33.742	0	0	33.096	0	28.06
			1403.15	56.014	1	0	36.688	1.112	1.201	15.017	29.002	1.139	30.589	0.948	111.911	33.747	0	0	32.991	0	28.359
			1404.15	60.557	1	0	36.283	1.108	1.191	14.889	28.922	1.123	30.665	0.943	111.681	33.855	0	0	32.736	0	28.727
			1405.15	73.038	1	0	36.162	1.113	1.198	14.979	28.659	1.125	30.516	0.939	111.439	33.999	0	0	32.476	0	28.645
			1406.15	73.587	1	0	36.017	1.119	1.205	15.059	28.4	1.127	30.371	0.935	111.196	34.143	0	0	32.198	0	28.568
			1407.15	56.413	1	0	36.124	1.121	1.219	15.232	28.163	1.134	30.263	0.931	110.909	34.282	0	0	32.221	0	28.569
			1408.15	75.484	1	0	36.145	1.12	1.227	15.334	27.991	1.14	30.13	0.929	110.683	34.385	0	0	32.267	0	28.461
			1409.15	72.089	1	0	36.062	1.12	1.228	15.348	27.902	1.139	30.07	0.928	110.537	34.414	0	0	32.191	0	28.378
			1410.15	63.402	1	0	36.232	1.127	1.235	15.436	27.882	1.146	30.053	0.928	110.463	34.411	0	0	32.138	0	28.316
			1411.15	69.643	1	0	36.402	1.134	1.243	15.534	27.845	1.152	30.04	0.927	110.328	34.452	0	0	32.107	0	28.342
			1412.15	60.257	1	0	36.563	1.14	1.25	15.629	27.807	1.158	30.026	0.926	110.194	34.493	0	0	32.069	0	28.365
			1413.15	60.806	1	0	36.196	1.139	1.241	15.51	27.736	1.148	29.991	0.925	110.069	34.553	0	0	31.783	0	28.395
			1414.15	60.806	1	0	35.953	1.138	1.234	15.424	27.702	1.14	29.995	0.924	109.944	34.613	0	0	31.605	0	28.514
			1415.15	35.645	1	0	36.17	1.14	1.249	15.617	27.529	1.148	29.952	0.919	109.738	34.689	0	0	31.715	0	28.545
			1416.15	57.462	1	0	36.17	1.14	1.249	15.617	27.529	1.148	29.952	0.919	109.738	34.689	0	0	31.715	0	28.545
			1417.15	56.313	1	0	36.831	1.165	1.286	16.074	27.265	1.177	29.782	0.915	109.685	34.737	0	0	31.619	0	28.178
			1418.15	56.313	1	0	37.151	1.177	1.298	16.222	27.264	1.19	29.745	0.917	109.755	34.697	0	0	31.575	0	27.988
			1419.15	64.85	1	0	37.46	1.188	1.31	16.376	27.247	1.202	29.688	0.918	109.825	34.656	0	0	31.524	0	27.754
			1420.15	64.85	1	0	37.548	1.195	1.309	16.368	27.332	1.205	29.698	0.92	109.937	34.598	0	0	31.421	0	27.653
			1421.15	76.932	1	0	37.488	1.202	1.304	16.295	27.417	1.203	29.711	0.923	110.067	34.541	0	0	31.197	0	27.56
			1422.15	68.395	1	0	37.163	1.21	1.295	16.183	27.377	1.196	29.631	0.924	110.088	34.591	0	0	30.715	0	27.441
			1423.15	63.652	1	0	36.602	1.211	1.273	15.911	27.426	1.179	29.616	0.926	110.122	34.632	0	0	30.214	0	27.476
			1424.15	69.543	1	0	36.075	1.213	1.253	15.661	27.465	1.163	29.591	0.928	110.156	34.673	0	0	29.742	0	27.486
			1425.15	65.998	1	0	36.118	1.225	1.261	15.767	27.326	1.169	29.496	0.926	110.088	34.764	0	0	29.483	0	27.393
			1426.15	65.998	1	0	36.091	1.237	1.267	15.832	27.205	1.171	29.423	0.925	110.021	34.855	0	0	29.172	0	27.351
			1427.15	53.068	1	0	36.196	1.254	1.273	15.908	27.172	1.179	29.335	0.926	110.004	34.927	0	0	28.854	0	27.22
			1428.15	58.31	1	0	36.351	1.267	1.282	16.023	27.106	1.191	29.165	0.929	109.954	35.008	0	0	28.689	0	26.927
			1429.15	67.546	1	0	36.541	1.283	1.289	16.115	27.107	1.202	29.082	0.932	110.012	35.044	0	0	28.489	0	26.748
			1430.15	67.097	1	0	36.834	1.291	1.295	16.183	27.218	1.211	29.098	0.935	110.135	34.984	0	0	28.531	0	26.649
			1431.15	77.131	1	0	37.576	1.329	1.326	16.575	27.144	1.25	28.79	0.943	110.191	35.085	0	0	28.28	0	25.968
			1432.15	74.785	1	0	37.904	1.335	1.333	16.666	27.237	1.263	28.752	0.947	110.329	35.021	0	0	28.391	0	25.735
			1433.15	73.736	1	0	38.275	1.347	1.345	16.811	27.276	1.279	28.691	0.951	110.513	35	0	0	28.42	0	25.508
			1434.15	78.928	1	0	38.623	1.358	1.356	16.944	27.318	1.293	28.637	0.954	110.696	34.979	0	0	28.432	0	25.295
			1435.15	72.089	1	0	38.796	1.358	1.354	16.92	27.479	1.298	28.651	0.959	110.968	34.84	0	0	28.577	0	25.072
			1436.15	64.9	1	0	38.882	1.357	1.349	16.858	27.64	1.3	28.671	0.964	111.239	34.701	0	0	28.659	0	24.864
			1437.15	42.934	1	0	38.887	1.363	1.342	16.776	27.784	1.301	28.66	0.969	111.529	34.62	0	0	28.53	0	24.659
			1438.15	42.934	1	0	39.026	1.373	1.343	16.792	27.867	1.306	28.662	0.972	111.759	34.573	0	0	28.431	0	24.539
			1439.15	42.085	1	0	39.164	1.381	1.346	16.82	27.925	1.311	28.654	0.975	111.887	34.538	0	0	28.35	0	24.422
			1440.15	76.133	1	0	39.124	1.378	1.329	16.611	28.244	1.308	28.704	0.984	112.214	34.459	0	0	28.385	0	24.407
			1441.15	77.481	1	0	39.162	1.38	1.329	16.614	28.269	1.31	28.675	0.986	112.285	34.452	0	0	28.374	0	24.314
			1442.15	69.343	1	0	39.137	1.38	1.32	16.505	28.438	1.309	28.687	0.991	112.484	34.409	0	0	28.368	0	24.261
			1443.15	74.535	1	0	38.457	1.38	1.304	16.299	28.298	1.299	28.407	0.996	112.593	34.455	0	0	27.865	0	23.643
			1444.15	71.839	1	0	38.589	1.382	1.308	16.355	28.298	1.306	28.346	0.998	112.724	34.404	0	0	27.923	0	23.382
			1445.15	72.788	1	0	37.723	1.389	1.29	16.13	28.055	1.292	28.024	1.001	112.722	34.493	0	0	27.16	0	22.696
			1446.15	75.384	1	0	37.781	1.396	1.292	16.154	28.063	1.298	27.937	1.004	112.799	34.5	0	0	27.067	0	22.455
			1447.15	77.531	1	0	37.682	1.396	1.284	16.053	28.164	1.295	27.925	1.009	112.796	34.541	0	0	26.986	0	22.501
			1448.15	74.286	1	0	37.657	1.399	1.277	15.962	28.309	1.293	27.966	1.012	112.82	34.541	0	0	26.922	0	22.6
			1449.15	72.788	1	0	37.632	1.401	1.274	15.922	28.362	1.291	27.99	1.013	112.822	34.567	0	0	26.869	0	22.706
			1450.15	61.805	1	0	37.517	1.402	1.265	15.81	28.477	1.283	28.084	1.014	112.88	34.582	0	0	26.752	0	22.972
			1451.15	57.262	1	0	37.453	1.406	1.26	15.745	28.549	1.279	28.127	1.015	112.969	34.555	0	0	26.636	0	23.019
			1452.15	66.747	1	0	37.413	1.404	1.255	15.69	28.617	1.278	28.111	1.018	113.062	34.526	0	0	26.641	0	22.928
			1453.15	70.292	1	0	37.836	1.407	1.267	15.841	28.667	1.291	28.135	1.019	113.149	34.478	0	0	26.9	0	22.888
			1454.15	58.011	1	0	38.895	1.411	1.292	16.15	28.91	1.316	28.377	1.019	113.288	34.402	0	0	27.558	0	23.342
			1455.15	52.869	1	0	38.895	1.411	1.292	16.15	28.91	1.316	28.377	1.019	113.288	34.402	0	0	27.558	0	23.342
			1456.15	52.869	1	0	39.062	1.4	1.274	15.928	29.429	1.313	28.568	1.03	113.619	34.2	0	0	27.899	0	23.481
			1457.15	52.869	1	0	39.164	1.399	1.276	15.945	29.473	1.314	28.609	1.03	113.719	34.171	0	0	28.003	0	23.534
			1458.15	40.588	1	0	39.164	1.399	1.276	15.945	29.473	1.314	28.609	1.03	113.719	34.171	0	0	28.003	0	23.534
			1459.15	40.588	1	0	38.767	1.382	1.256	15.702	29.612	1.292	28.782	1.029	113.904	34.095	0	0	28.044	0	23.882
			1460.15	69.942	1	0	38.436	1.368	1.242	15.521	29.687	1.276	28.898	1.027	113.988	34.047	0	0	28.102	0	24.133
			1461.15	65.1	1	0	38.233	1.362	1.239	15.493	29.58	1.268	28.908	1.023	113.995	34.061	0	0	28.061	0	24.207
			1462.15	63.852	1	0	37.843	1.357	1.23	15.376	29.495	1.254	28.936	1.019	114.002	34.075	0	0	27.882	0	24.322
			1463.15	68.994	1	0	37.381	1.348	1.216	15.2	29.465	1.239	28.927	1.019	113.959	34.071	0	0	27.727	0	24.326
			1464.15	65.499	1	0	36.947	1.339	1.203	15.035	29.432	1.224	28.916	1.018	113.916	34.066	0	0	27.591	0	24.324
			1465.15	64.301	1	0	36.464	1.334	1.194	14.922	29.262	1.21	28.881	1.013	113.825	34.121	0	0	27.33	0	24.36
			1466.15	58.31	1	0	35.994	1.33	1.184	14.795	29.13	1.196	28.819	1.011	113.664	34.229	0	0	27.067	0	24.431
			1467.15	61.006	1	0	35.651	1.322	1.17	14.627	29.175	1.184	28.83	1.012	113.561	34.26	0	0	26.965	0	24.546
			1468.15	61.006	1	0	35.418	1.321	1.163	14.542	29.154	1.177	28.809	1.012	113.412	34.299	0	0	26.815	0	24.57
			1469.15	61.006	1	0	35.379	1.322	1.165	14.558	29.091	1.177	28.777	1.011	113.321	34.332	0	0	26.754	0	24.549
			1470.15	62.404	1	0	34.823	1.325	1.162	14.519	28.713	1.165	28.625	1.003	113.048	34.428	0	0	26.278	0	24.346
			1471.15	64.65	1	0	34.513	1.327	1.155	14.439	28.617	1.158	28.547	1.002	112.969	34.457	0	0	26.017	0	24.201
			1472.15	71.39	1	0	34.126	1.335	1.155	14.439	28.304	1.152	28.387	0.997	112.69	34.606	0	0	25.56	0	24.05
			1473.15	67.496	1	0	34.593	1.341	1.173	14.667	28.252	1.164	28.485	0.992	112.544	34.632	0	0	25.792	0	24.324
			1474.15	49.723	1	0	34.696	1.345	1.179	14.742	28.194	1.167	28.495	0.989	112.43	34.68	0	0	25.8	0	24.428
			1475.15	51.121	1	0	35.338	1.342	1.192	14.895	28.419	1.179	28.711	0.99	112.563	34.555	0	0	26.324	0	24.738
			1476.15	71.989	1	0	35.449	1.344	1.191	14.887	28.525	1.177	28.875	0.988	112.481	34.55	0	0	26.375	0	25.126
			1477.15	63.552	1	0	35.36	1.342	1.181	14.765	28.685	1.167	29.026	0.988	112.513	34.494	0	0	26.345	0	25.395
			1478.15	53.118	1	0	35.235	1.338	1.172	14.654	28.798	1.159	29.117	0.989	112.52	34.478	0	0	26.325	0	25.599
			1479.15	53.118	1	0	35.054	1.334	1.165	14.567	28.818	1.152	29.14	0.989	112.551	34.469	0	0	26.277	0	25.652
			1480.15	48.276	1	0	34.604	1.325	1.152	14.405	28.758	1.14	29.075	0.989	112.479	34.493	0	0	26.12	0	25.574
			1481.15	41.985	1	0	34.107	1.316	1.139	14.233	28.679	1.126	28.99	0.989	112.407	34.517	0	0	25.924	0	25.446
			1482.15	46.678	1	0	33.931	1.318	1.136	14.195	28.61	1.122	28.966	0.988	112.247	34.584	0	0	25.751	0	25.504
			1483.15	60.058	1	0	33.949	1.32	1.139	14.238	28.54	1.123	28.938	0.986	112.086	34.651	0	0	25.727	0	25.555
			1484.15	60.058	1	0	33.96	1.322	1.147	14.334	28.361	1.13	28.784	0.985	111.968	34.673	0	0	25.688	0	25.212
			1485.15	48.076	1	0	33.972	1.324	1.154	14.429	28.185	1.136	28.632	0.984	111.851	34.694	0	0	25.649	0	24.869
			1486.15	48.076	1	0	33.969	1.325	1.159	14.49	28.066	1.138	28.6	0.981	111.75	34.714	0	0	25.635	0	24.823
			1487.15	52.869	1	0	33.935	1.326	1.163	14.531	27.959	1.137	28.58	0.978	111.649	34.733	0	0	25.596	0	24.808
			1488.15	63.053	1	0	33.746	1.323	1.16	14.495	27.87	1.132	28.548	0.976	111.554	34.764	0	0	25.504	0	24.797
			1489.15	67.945	1	0	33.521	1.321	1.156	14.446	27.775	1.126	28.508	0.974	111.458	34.795	0	0	25.385	0	24.764
			1490.15	71.64	1	0	33.442	1.333	1.168	14.605	27.42	1.138	28.156	0.974	111.136	34.994	0	0	25.083	0	24.209
			1491.15	56.763	1	0	33.442	1.333	1.168	14.605	27.42	1.138	28.156	0.974	111.136	34.994	0	0	25.083	0	24.209
			1492.15	50.073	1	0	33.305	1.329	1.164	14.548	27.41	1.132	28.17	0.973	111.021	35.037	0	0	25.051	0	24.337
			1493.15	50.073	1	0	33.612	1.335	1.181	14.76	27.272	1.149	28.035	0.973	110.93	35.066	0	0	25.181	0	24.028
			1494.15	46.179	1	0	34.509	1.352	1.223	15.282	27.056	1.193	27.735	0.976	110.856	35.076	0	0	25.533	0	23.208
			1495.15	43.683	1	0	35.007	1.359	1.235	15.435	27.182	1.21	27.741	0.98	110.889	35.033	0	0	25.766	0	23.116
			1496.15	53.667	1	0	35.566	1.365	1.25	15.628	27.28	1.228	27.776	0.982	110.992	34.937	0	0	26.049	0	22.998
			1497.15	66.248	1	0	36.021	1.372	1.268	15.851	27.247	1.246	27.723	0.983	111.124	34.857	0	0	26.252	0	22.681
			1498.15	72.438	1	0	36.35	1.373	1.278	15.981	27.273	1.259	27.704	0.984	111.302	34.771	0	0	26.483	0	22.46
			1499.15	72.438	1	0	36.612	1.369	1.283	16.032	27.378	1.267	27.715	0.988	111.51	34.656	0	0	26.734	0	22.278
			1500.15	69.643	1	0	37.219	1.366	1.295	16.188	27.561	1.284	27.808	0.991	111.719	34.541	0	0	27.24	0	22.309
			1501.15	69.643	1	0	37.907	1.365	1.31	16.376	27.748	1.302	27.922	0.994	111.889	34.457	0	0	27.772	0	22.45
			1502.15	67.047	1	0	38.518	1.352	1.314	16.431	28.089	1.31	28.19	0.996	112.179	34.263	0	0	28.491	0	22.82
			1503.15	61.655	1	0	38.784	1.339	1.311	16.387	28.348	1.31	28.368	0.999	112.47	34.068	0	0	28.967	0	22.947
			1504.15	61.655	1	0	38.79	1.328	1.301	16.26	28.563	1.305	28.477	1.003	112.719	33.944	0	0	29.205	0	23.023
			1505.15	58.21	1	0	38.719	1.322	1.292	16.146	28.705	1.297	28.591	1.004	112.841	33.893	0	0	29.293	0	23.236
			1506.15	65.2	1	0	38.679	1.313	1.288	16.098	28.753	1.297	28.547	1.007	113.129	33.766	0	0	29.447	0	22.906
			1507.15	88.863	1	0	38.713	1.309	1.289	16.114	28.745	1.299	28.53	1.008	113.29	33.713	0	0	29.563	0	22.774
			1508.15	85.069	1	0	38.625	1.302	1.291	16.135	28.637	1.299	28.461	1.006	113.369	33.697	0	0	29.661	0	22.592
			1509.15	83.821	1	0	38.518	1.297	1.287	16.091	28.63	1.294	28.486	1.005	113.393	33.698	0	0	29.699	0	22.68
			1510.15	66.548	1	0	38.796	1.295	1.294	16.175	28.685	1.3	28.549	1.005	113.474	33.649	0	0	29.948	0	22.749
			1511.15	65.15	1	0	39.171	1.294	1.302	16.279	28.776	1.308	28.649	1.004	113.556	33.601	0	0	30.273	0	22.912
			1512.15	73.387	1	0	39.078	1.287	1.299	16.239	28.771	1.304	28.664	1.004	113.72	33.512	0	0	30.365	0	22.803
			1513.15	75.584	1	0	38.749	1.279	1.289	16.115	28.742	1.292	28.671	1.002	113.795	33.459	0	0	30.286	0	22.743
			1514.15	66.248	1	0	38.541	1.271	1.28	16.004	28.776	1.282	28.735	1.001	113.843	33.441	0	0	30.319	0	22.899
			1515.15	66.747	1	0	38.451	1.267	1.275	15.933	28.833	1.277	28.778	1.002	113.993	33.38	0	0	30.341	0	22.902
			1516.15	70.541	1	0	38.268	1.263	1.269	15.862	28.821	1.268	28.842	0.999	113.895	33.422	0	0	30.299	0	23.163
			1517.15	59.508	1	0	37.814	1.254	1.25	15.626	28.899	1.249	28.923	0.999	113.855	33.441	0	0	30.148	0	23.436
			1518.15	57.711	1	0	37.819	1.252	1.247	15.587	28.972	1.247	28.98	1	113.923	33.402	0	0	30.212	0	23.509
			1519.15	52.769	1	0	37.584	1.243	1.233	15.412	29.11	1.232	29.134	0.999	113.878	33.394	0	0	30.231	0	23.91
			1520.15	50.872	1	0	37.582	1.242	1.23	15.381	29.166	1.227	29.242	0.997	113.899	33.32	0	0	30.258	0	24.031
			1521.15	58.16	1	0	37.553	1.243	1.227	15.337	29.229	1.224	29.306	0.997	113.94	33.239	0	0	30.204	0	24.025
			1522.15	52.02	1	0	37.366	1.245	1.219	15.234	29.28	1.216	29.353	0.998	113.981	33.157	0	0	30.022	0	23.973
			1523.15	52.519	1	0	37.154	1.242	1.208	15.104	29.361	1.204	29.478	0.996	113.909	33.176	0	0	29.916	0	24.324
			1524.15	59.009	1	0	36.965	1.243	1.201	15.007	29.404	1.192	29.605	0.993	113.806	33.219	0	0	29.739	0	24.71
			1525.15	56.563	1	0	36.793	1.242	1.194	14.927	29.422	1.185	29.656	0.992	113.736	33.253	0	0	29.615	0	24.898
			1526.15	56.563	1	0	36.66	1.243	1.198	14.972	29.228	1.183	29.592	0.988	113.599	33.334	0	0	29.492	0	24.9
			1527.15	48.725	1	0	36.542	1.244	1.196	14.947	29.184	1.177	29.653	0.984	113.532	33.356	0	0	29.376	0	25.084
			1528.15	50.822	1	0	36.328	1.245	1.186	14.825	29.252	1.165	29.778	0.982	113.436	33.361	0	0	29.186	0	25.388
			1529.15	58.809	1	0	35.874	1.242	1.17	14.624	29.282	1.147	29.854	0.981	113.312	33.411	0	0	28.887	0	25.671
			1530.15	64.051	1	0	35.093	1.239	1.148	14.353	29.181	1.119	29.945	0.974	112.94	33.613	0	0	28.324	0	26.275
			1531.15	60.357	1	0	35.093	1.239	1.148	14.353	29.181	1.119	29.945	0.974	112.94	33.613	0	0	28.324	0	26.275
			1532.15	40.438	1	0	34.628	1.234	1.134	14.175	29.15	1.102	29.985	0.972	112.762	33.704	0	0	28.071	0	26.555
			1533.15	40.687	1	0	33.813	1.231	1.116	13.954	28.913	1.082	29.832	0.969	112.311	33.948	0	0	27.467	0	26.666
			1534.15	57.911	1	0	33.347	1.231	1.109	13.859	28.709	1.072	29.69	0.967	112.04	34.073	0	0	27.098	0	26.568
			1535.15	52.919	1	0	33.091	1.23	1.113	13.907	28.389	1.072	29.476	0.963	111.733	34.207	0	0	26.904	0	26.32
			1536.15	52.919	1	0	33.023	1.226	1.122	14.029	28.079	1.076	29.281	0.959	111.422	34.332	0	0	26.942	0	26.106
			1537.15	73.337	1	0	33.277	1.229	1.142	14.274	27.813	1.093	29.068	0.957	111.184	34.39	0	0	27.071	0	25.691
			1538.15	73.337	1	0	33.615	1.236	1.16	14.495	27.674	1.109	28.926	0.957	111.028	34.411	0	0	27.197	0	25.368
			1539.15	74.336	1	0	33.92	1.248	1.173	14.666	27.613	1.124	28.831	0.958	110.92	34.418	0	0	27.185	0	25.109
			1540.15	71.939	1	0	34.334	1.259	1.191	14.89	27.541	1.142	28.725	0.959	110.829	34.43	0	0	27.267	0	24.832
			1541.15	62.104	1	0	34.649	1.267	1.204	15.055	27.498	1.155	28.667	0.959	110.798	34.418	0	0	27.344	0	24.639
			1542.15	58.809	1	0	35.144	1.275	1.223	15.285	27.479	1.173	28.634	0.96	110.765	34.406	0	0	27.561	0	24.506
			1543.15	51.421	1	0	35.658	1.285	1.243	15.536	27.439	1.194	28.566	0.961	110.868	34.344	0	0	27.754	0	24.184
			1544.15	51.421	1	0	36	1.294	1.257	15.716	27.395	1.209	28.493	0.961	110.971	34.282	0	0	27.811	0	23.845
			1545.15	49.174	1	0	36.14	1.296	1.262	15.778	27.394	1.213	28.505	0.961	111.093	34.241	0	0	27.895	0	23.794
			1546.15	49.174	1	0	36.204	1.3	1.267	15.839	27.342	1.219	28.431	0.962	111.201	34.2	0	0	27.84	0	23.509
			1547.15	46.478	1	0	36.65	1.312	1.282	16.024	27.369	1.236	28.384	0.964	111.355	34.157	0	0	27.943	0	23.264
			1548.15	44.232	1	0	36.73	1.315	1.279	15.986	27.498	1.236	28.458	0.966	111.467	34.123	0	0	27.94	0	23.376
			1549.15	41.386	1	0	36.757	1.32	1.28	16.002	27.495	1.24	28.391	0.968	111.65	34.049	0	0	27.84	0	23.038
			1550.15	56.663	1	0	36.542	1.319	1.27	15.871	27.558	1.233	28.371	0.971	111.775	34.039	0	0	27.707	0	22.973
			1551.15	72.838	1	0	36.443	1.317	1.262	15.78	27.641	1.23	28.372	0.974	111.901	34.03	0	0	27.664	0	22.964
			1552.15	81.325	1	0	36.573	1.318	1.267	15.835	27.644	1.236	28.332	0.976	111.943	34.088	0	0	27.752	0	22.974
			1553.15	79.028	1	0	36.355	1.313	1.257	15.716	27.682	1.23	28.297	0.978	112.07	34.063	0	0	27.681	0	22.851
			1554.15	79.478	1	0	35.951	1.307	1.241	15.513	27.727	1.218	28.263	0.981	112.151	34.074	0	0	27.507	0	22.809
			1555.15	83.422	1	0	35.721	1.302	1.229	15.357	27.825	1.207	28.327	0.982	112.198	34.095	0	0	27.432	0	23.033
			1556.15	76.283	1	0	35.797	1.3	1.23	15.369	27.86	1.21	28.309	0.984	112.237	34.095	0	0	27.545	0	22.997
			1557.15	76.283	1	0	35.675	1.296	1.229	15.363	27.772	1.21	28.21	0.984	112.211	34.135	0	0	27.525	0	22.835
			1558.15	80.925	1	0	35.777	1.293	1.236	15.455	27.682	1.219	28.089	0.986	112.182	34.195	0	0	27.665	0	22.649
			1559.15	80.326	1	0	36.15	1.296	1.249	15.617	27.685	1.233	28.042	0.987	112.206	34.188	0	0	27.893	0	22.501
			1560.15	70.491	1	0	36.513	1.299	1.262	15.77	27.695	1.248	28.003	0.989	112.23	34.181	0	0	28.113	0	22.377
			1561.15	68.644	1	0	36.89	1.305	1.276	15.948	27.673	1.26	28.014	0.988	112.372	34.107	0	0	28.272	0	22.234
			1562.15	62.703	1	0	37.294	1.311	1.291	16.14	27.65	1.274	28.023	0.987	112.513	34.032	0	0	28.45	0	22.089
			1563.15	59.209	1	0	37.67	1.315	1.299	16.233	27.772	1.282	28.142	0.987	112.71	33.908	0	0	28.649	0	22.137
			1564.15	42.734	1	0	38.145	1.32	1.308	16.345	27.934	1.292	28.278	0.988	112.973	33.764	0	0	28.888	0	22.182
			1565.15	41.636	1	0	37.981	1.326	1.304	16.298	27.9	1.289	28.224	0.989	113.237	33.62	0	0	28.643	0	21.729
			1566.15	41.636	1	0	37.622	1.332	1.29	16.123	27.941	1.278	28.197	0.991	113.537	33.466	0	0	28.249	0	21.323
			1567.15	59.708	1	0	36.974	1.338	1.265	15.814	28.003	1.257	28.173	0.994	113.837	33.313	0	0	27.642	0	20.92
			1568.15	58.66	1	0	36.487	1.393	1.246	15.573	28.109	1.242	28.189	0.997	113.998	33.38	0	0	26.191	0	20.87
			1569.15	48.176	1	0	36.634	1.449	1.237	15.464	28.467	1.238	28.443	1.001	114.158	33.447	0	0	25.29	0	21.447
			1570.15	55.065	1	0	36.134	1.43	1.213	15.162	28.623	1.217	28.521	1.004	114.269	33.44	0	0	25.261	0	21.713
			1571.15	73.437	1	0	35.74	1.412	1.191	14.891	28.813	1.199	28.619	1.007	114.379	33.433	0	0	25.308	0	22.029
			1572.15	69.842	1	0	35.347	1.399	1.172	14.65	28.953	1.184	28.648	1.011	114.446	33.466	0	0	25.266	0	22.226
			1573.15	70.741	1	0	34.943	1.388	1.151	14.39	29.129	1.166	28.77	1.012	114.429	33.505	0	0	25.167	0	22.659
			1574.15	69.743	1	0	34.435	1.378	1.127	14.093	29.301	1.144	28.886	1.014	114.412	33.543	0	0	24.99	0	23.072
			1575.15	70.591	1	0	34.073	1.371	1.11	13.878	29.436	1.129	28.938	1.017	114.369	33.574	0	0	24.861	0	23.294
			1576.15	72.089	1	0	33.92	1.37	1.106	13.828	29.408	1.126	28.896	1.018	114.213	33.668	0	0	24.766	0	23.379
			1577.15	57.661	1	0	33.754	1.366	1.108	13.847	29.221	1.124	28.796	1.015	114.048	33.759	0	0	24.707	0	23.32
			1578.15	57.661	1	0	33.57	1.36	1.108	13.847	29.056	1.121	28.723	1.012	113.914	33.824	0	0	24.684	0	23.289
			1579.15	35.745	1	0	33.781	1.359	1.123	14.041	28.836	1.132	28.609	1.008	113.736	33.922	0	0	24.857	0	23.196
			1580.15	35.745	1	0	34.097	1.359	1.141	14.265	28.648	1.147	28.513	1.005	113.619	33.939	0	0	25.088	0	22.985
			1581.15	35.745	1	0	34.293	1.356	1.155	14.433	28.473	1.155	28.455	1.001	113.477	33.975	0	0	25.299	0	22.92
			1582.15	52.519	1	0	34.285	1.35	1.156	14.451	28.426	1.154	28.469	0.998	113.422	33.941	0	0	25.398	0	22.913
			1583.15	65.948	1	0	34.399	1.348	1.162	14.523	28.378	1.159	28.443	0.998	113.381	33.927	0	0	25.523	0	22.827
			1584.15	43.283	1	0	34.709	1.348	1.175	14.693	28.302	1.172	28.397	0.997	113.388	33.874	0	0	25.756	0	22.603
			1585.15	50.872	1	0	34.865	1.346	1.184	14.801	28.219	1.179	28.341	0.996	113.424	33.79	0	0	25.905	0	22.298
			1586.15	63.752	1	0	34.79	1.342	1.182	14.773	28.208	1.175	28.375	0.994	113.465	33.728	0	0	25.925	0	22.276
			1587.15	59.958	1	0	34.899	1.336	1.186	14.826	28.19	1.178	28.378	0.993	113.474	33.703	0	0	26.128	0	22.259
			1588.15	49.823	1	0	34.781	1.33	1.181	14.76	28.215	1.172	28.434	0.992	113.525	33.647	0	0	26.147	0	22.313
			1589.15	44.731	1	0	34.516	1.323	1.169	14.606	28.288	1.158	28.54	0.991	113.512	33.615	0	0	26.094	0	22.552
			1590.15	44.731	1	0	34.279	1.315	1.157	14.466	28.359	1.146	28.644	0.99	113.498	33.582	0	0	26.06	0	22.782
			1591.15	62.703	1	0	34.157	1.311	1.151	14.382	28.418	1.14	28.694	0.99	113.419	33.587	0	0	26.061	0	22.936
			1592.15	64.95	1	0	33.931	1.31	1.141	14.26	28.471	1.131	28.727	0.991	113.379	33.596	0	0	25.911	0	23.043
			1593.15	59.209	1	0	33.931	1.303	1.144	14.302	28.382	1.131	28.715	0.988	113.228	33.635	0	0	26.032	0	23.113
			1594.15	65.899	1	0	33.795	1.301	1.143	14.293	28.283	1.128	28.68	0.986	113.117	33.68	0	0	25.979	0	23.121
			1595.15	68.495	1	0	34.259	1.301	1.158	14.471	28.32	1.141	28.732	0.986	113.012	33.742	0	0	26.325	0	23.374
			1596.15	61.855	1	0	34.46	1.292	1.161	14.513	28.395	1.143	28.85	0.984	112.799	33.856	0	0	26.663	0	23.925
			1597.15	61.855	1	0	34.97	1.293	1.176	14.698	28.452	1.157	28.924	0.984	112.683	33.924	0	0	27.051	0	24.24
			1598.15	67.197	1	0	35.072	1.23	1.183	14.792	28.289	1.157	28.924	0.978	112.568	33.852	0	0	28.505	0	24.326
			1599.15	68.594	1	0	34.555	1.168	1.182	14.777	27.83	1.149	28.636	0.972	112.455	33.781	0	0	29.585	0	23.693
			1600.15	68.045	1	0	34.883	1.178	1.198	14.981	27.722	1.159	28.671	0.967	112.403	33.776	0	0	29.605	0	23.733
			1601.15	70.092	1	0	35.042	1.189	1.21	15.126	27.594	1.164	28.695	0.962	112.35	33.771	0	0	29.482	0	23.749
			1602.15	65.499	1	0	35.045	1.191	1.213	15.164	27.53	1.162	28.744	0.958	112.314	33.766	0	0	29.43	0	23.854
			1603.15	61.755	1	0	34.978	1.196	1.213	15.159	27.491	1.158	28.783	0.955	112.225	33.802	0	0	29.252	0	24.003
			1604.15	51.67	1	0	34.932	1.203	1.216	15.203	27.384	1.159	28.73	0.953	112.144	33.831	0	0	29.026	0	23.899
			1605.15	52.319	1	0	35.221	1.209	1.227	15.341	27.37	1.168	28.754	0.952	112.091	33.85	0	0	29.12	0	23.975
			1606.15	60.257	1	0	35.574	1.216	1.24	15.505	27.358	1.179	28.779	0.951	112.038	33.869	0	0	29.266	0	24.051
			1607.15	58.66	1	0	35.796	1.213	1.238	15.479	27.573	1.179	28.969	0.952	112.148	33.735	0	0	29.509	0	24.273
			1608.15	61.106	1	0	35.796	1.213	1.238	15.479	27.573	1.179	28.969	0.952	112.148	33.735	0	0	29.509	0	24.273
			1609.15	56.563	1	0	35.944	1.213	1.241	15.509	27.633	1.182	29.01	0.953	112.23	33.675	0	0	29.631	0	24.256
			1610.15	47.377	1	0	35.874	1.213	1.235	15.435	27.711	1.177	29.084	0.953	112.316	33.644	0	0	29.579	0	24.378
			1611.15	51.371	1	0	35.874	1.213	1.235	15.435	27.711	1.177	29.084	0.953	112.316	33.644	0	0	29.579	0	24.378
			1612.15	63.702	1	0	36.043	1.217	1.235	15.442	27.834	1.179	29.152	0.955	112.407	33.634	0	0	29.624	0	24.513
			1613.15	64.151	1	0	35.91	1.214	1.227	15.344	27.904	1.172	29.228	0.955	112.455	33.596	0	0	29.591	0	24.635
			1614.15	67.796	1	0	35.828	1.211	1.219	15.233	28.04	1.165	29.343	0.956	112.532	33.536	0	0	29.591	0	24.807
			1615.15	68.245	1	0	35.776	1.21	1.211	15.141	28.169	1.159	29.451	0.956	112.58	33.507	0	0	29.577	0	25.014
			1616.15	68.245	1	0	35.45	1.208	1.196	14.951	28.264	1.144	29.552	0.956	112.561	33.558	0	0	29.339	0	25.355
			1617.15	59.409	1	0	35.021	1.209	1.181	14.758	28.288	1.129	29.588	0.956	112.53	33.603	0	0	28.975	0	25.526
			1618.15	55.115	1	0	34.783	1.207	1.171	14.643	28.315	1.12	29.616	0.956	112.419	33.68	0	0	28.827	0	25.743
			1619.15	61.206	1	0	34.758	1.204	1.172	14.652	28.275	1.12	29.603	0.955	112.352	33.754	0	0	28.858	0	25.858
			1620.15	64.401	1	0	34.686	1.205	1.176	14.701	28.121	1.12	29.54	0.952	112.285	33.826	0	0	28.79	0	25.844
			1621.15	61.006	1	0	34.604	1.203	1.178	14.72	28.018	1.118	29.507	0.95	112.228	33.884	0	0	28.753	0	25.879
			1622.15	63.502	1	0	34.799	1.208	1.189	14.861	27.913	1.128	29.424	0.949	112.137	33.944	0	0	28.811	0	25.782
			1623.15	62.853	1	0	34.826	1.213	1.196	14.953	27.77	1.133	29.324	0.947	112.024	34.047	0	0	28.721	0	25.721
			1624.15	60.756	1	0	35.118	1.217	1.209	15.107	27.72	1.146	29.222	0.949	112.014	34.059	0	0	28.85	0	25.485
			1625.15	64.75	1	0	35.385	1.221	1.22	15.245	27.684	1.159	29.142	0.95	112.031	34.042	0	0	28.971	0	25.246
			1626.15	67.496	1	0	35.839	1.227	1.232	15.402	27.76	1.17	29.223	0.95	112.163	33.948	0	0	29.205	0	25.246
			1627.15	57.012	1	0	35.835	1.228	1.228	15.345	27.86	1.167	29.301	0.951	112.242	33.893	0	0	29.176	0	25.324
			1628.15	55.465	1	0	35.926	1.229	1.223	15.294	28.026	1.168	29.367	0.954	112.27	33.907	0	0	29.237	0	25.506
			1629.15	55.365	1	0	36.07	1.229	1.221	15.266	28.19	1.17	29.427	0.958	112.295	33.921	0	0	29.342	0	25.675
			1630.15	56.962	1	0	36.024	1.228	1.217	15.209	28.258	1.167	29.454	0.959	112.285	33.932	0	0	29.325	0	25.761
			1631.15	47.377	1	0	36.039	1.226	1.21	15.13	28.413	1.165	29.524	0.962	112.29	33.946	0	0	29.401	0	25.962
			1632.15	42.385	1	0	35.628	1.212	1.191	14.886	28.536	1.149	29.574	0.965	112.358	33.907	0	0	29.385	0	26.05
			1633.15	47.926	1	0	35.702	1.208	1.191	14.886	28.59	1.15	29.611	0.966	112.403	33.877	0	0	29.549	0	26.093
			1634.15	52.719	1	0	35.449	1.193	1.181	14.761	28.611	1.14	29.629	0.966	112.511	33.793	0	0	29.704	0	26.028
			1635.15	58.26	1	0	35.237	1.189	1.176	14.695	28.562	1.135	29.584	0.965	112.446	33.826	0	0	29.639	0	26.001
			1636.15	62.504	1	0	34.987	1.184	1.169	14.61	28.52	1.128	29.546	0.965	112.381	33.86	0	0	29.542	0	25.989
			1637.15	76.233	1	0	34.965	1.183	1.171	14.634	28.453	1.129	29.497	0.965	112.307	33.91	0	0	29.555	0	25.972
			1638.15	71.39	1	0	34.951	1.182	1.173	14.663	28.384	1.131	29.446	0.964	112.232	33.96	0	0	29.575	0	25.949
			1639.15	75.134	1	0	34.962	1.181	1.175	14.688	28.343	1.131	29.455	0.962	112.196	33.97	0	0	29.594	0	25.991
			1640.15	77.331	1	0	34.981	1.181	1.177	14.717	28.303	1.131	29.465	0.961	112.16	33.98	0	0	29.62	0	26.033
			1641.15	56.663	1	0	34.93	1.181	1.178	14.728	28.24	1.129	29.464	0.958	112.117	33.999	0	0	29.581	0	26.065
			1642.15	54.516	1	0	34.871	1.181	1.179	14.735	28.18	1.127	29.466	0.956	112.074	34.018	0	0	29.537	0	26.107
			1643.15	57.312	1	0	34.999	1.181	1.185	14.817	28.125	1.134	29.41	0.956	111.947	34.1	0	0	29.634	0	26.125
			1644.15	60.707	1	0	35.166	1.181	1.193	14.917	28.07	1.141	29.354	0.956	111.82	34.181	0	0	29.764	0	26.142
			1645.15	58.859	1	0	35.092	1.178	1.192	14.9	28.041	1.138	29.368	0.955	111.734	34.229	0	0	29.778	0	26.272
			1646.15	56.813	1	0	35.286	1.182	1.202	15.024	27.968	1.147	29.299	0.955	111.683	34.243	0	0	29.843	0	26.124
			1647.15	41.586	1	0	35.286	1.182	1.202	15.024	27.968	1.147	29.299	0.955	111.683	34.243	0	0	29.843	0	26.124
			1648.15	40.088	1	0	35.559	1.193	1.217	15.209	27.854	1.16	29.203	0.954	111.662	34.241	0	0	29.817	0	25.859
			1649.15	53.268	1	0	35.069	1.191	1.207	15.087	27.689	1.149	29.08	0.952	111.657	34.236	0	0	29.44	0	25.562
			1650.15	54.217	1	0	34.719	1.187	1.195	14.94	27.678	1.139	29.055	0.953	111.652	34.234	0	0	29.242	0	25.509
			1651.15	63.902	1	0	34.649	1.188	1.196	14.946	27.613	1.137	29.031	0.951	111.551	34.255	0	0	29.154	0	25.489
			1652.15	66.997	1	0	34.541	1.184	1.194	14.922	27.566	1.133	29.055	0.949	111.484	34.258	0	0	29.18	0	25.566
			1653.15	65.899	1	0	34.679	1.183	1.202	15.028	27.479	1.141	28.961	0.949	111.47	34.227	0	0	29.326	0	25.286
			1654.15	64.151	1	0	34.624	1.181	1.205	15.064	27.368	1.141	28.907	0.947	111.352	34.27	0	0	29.313	0	25.24
			1655.15	66.098	1	0	34.391	1.18	1.195	14.943	27.402	1.13	28.999	0.945	111.309	34.272	0	0	29.149	0	25.471
			1656.15	68.295	1	0	34.316	1.181	1.198	14.973	27.29	1.13	28.923	0.944	111.196	34.318	0	0	29.049	0	25.367
			1657.15	66.947	1	0	34.29	1.179	1.2	14.997	27.224	1.131	28.883	0.943	111.088	34.375	0	0	29.08	0	25.384
			1658.15	67.446	1	0	34.28	1.181	1.201	15.009	27.195	1.13	28.898	0.941	111.076	34.351	0	0	29.037	0	25.371
			1659.15	55.115	1	0	34.173	1.183	1.198	14.97	27.185	1.126	28.921	0.94	111.05	34.32	0	0	28.881	0	25.36
			1660.15	55.115	1	0	34.173	1.183	1.198	14.97	27.185	1.126	28.921	0.94	111.05	34.32	0	0	28.881	0	25.36
			1661.15	62.204	1	0	34.19	1.188	1.201	15.012	27.126	1.126	28.926	0.938	111.033	34.285	0	0	28.769	0	25.292
			1662.15	62.204	1	0	34.529	1.202	1.22	15.251	26.981	1.14	28.872	0.935	110.911	34.334	0	0	28.728	0	25.207
			1663.15	50.273	1	0	34.732	1.204	1.224	15.306	27.045	1.146	28.897	0.936	110.984	34.274	0	0	28.859	0	25.149
			1664.15	38.141	1	0	35.29	1.215	1.241	15.516	27.119	1.163	28.943	0.937	110.949	34.278	0	0	29.045	0	25.23
			1665.15	40.687	1	0	35.561	1.217	1.25	15.621	27.148	1.169	29.016	0.936	111.075	34.19	0	0	29.209	0	25.235
			1666.15	63.153	1	0	35.805	1.22	1.257	15.714	27.174	1.174	29.088	0.934	111.2	34.102	0	0	29.35	0	25.235
			1667.15	73.337	1	0	35.683	1.216	1.252	15.655	27.18	1.169	29.127	0.933	111.353	34.005	0	0	29.35	0	25.16
			1668.15	84.17	1	0	35.56	1.212	1.247	15.593	27.19	1.163	29.174	0.932	111.506	33.907	0	0	29.35	0	25.102
			1669.15	79.428	1	0	35.741	1.215	1.251	15.635	27.259	1.17	29.133	0.936	111.52	33.907	0	0	29.405	0	24.989
			1670.15	62.853	1	0	35.716	1.216	1.25	15.62	27.265	1.17	29.121	0.936	111.498	33.92	0	0	29.377	0	24.985
			1671.15	60.257	1	0	35.918	1.219	1.252	15.649	27.372	1.178	29.081	0.941	111.53	33.903	0	0	29.474	0	24.845
			1672.15	57.312	1	0	36.145	1.221	1.257	15.712	27.438	1.185	29.115	0.942	111.715	33.796	0	0	29.592	0	24.714
			1673.15	58.809	1	0	36.042	1.223	1.254	15.677	27.423	1.181	29.117	0.942	111.767	33.754	0	0	29.461	0	24.635
			1674.15	55.964	1	0	36.282	1.23	1.254	15.68	27.606	1.184	29.249	0.944	112.04	33.584	0	0	29.505	0	24.607
			1675.15	58.51	1	0	36.396	1.239	1.263	15.783	27.522	1.191	29.167	0.944	112.074	33.569	0	0	29.378	0	24.345
			1676.15	65.449	1	0	36.396	1.239	1.263	15.783	27.522	1.191	29.167	0.944	112.074	33.569	0	0	29.378	0	24.345
			1677.15	67.097	1	0	36.485	1.24	1.26	15.745	27.658	1.19	29.264	0.945	112.232	33.474	0	0	29.423	0	24.391
			1678.15	67.646	1	0	36.582	1.241	1.257	15.709	27.796	1.19	29.36	0.947	112.391	33.378	0	0	29.475	0	24.435
			1679.15	66.148	1	0	36.987	1.242	1.262	15.773	27.99	1.197	29.514	0.948	112.549	33.282	0	0	29.774	0	24.616
			1680.15	66.198	1	0	37.601	1.247	1.274	15.926	28.186	1.21	29.682	0.95	112.695	33.21	0	0	30.159	0	24.86
			1681.15	65.749	1	0	38.06	1.248	1.28	16.004	28.393	1.218	29.839	0.952	112.894	33.071	0	0	30.486	0	24.958
			1682.15	56.563	1	0	38.198	1.245	1.274	15.919	28.644	1.217	29.982	0.955	113.189	32.908	0	0	30.679	0	24.99
			1683.15	59.309	1	0	38.188	1.243	1.265	15.811	28.83	1.212	30.09	0.958	113.388	32.845	0	0	30.727	0	25.129
			1684.15	71.091	1	0	38	1.237	1.249	15.617	29.039	1.198	30.293	0.959	113.535	32.816	0	0	30.72	0	25.566
			1685.15	69.543	1	0	37.958	1.22	1.233	15.407	29.383	1.184	30.592	0.96	113.791	32.694	0	0	31.109	0	26.072
			1686.15	68.045	1	0	38.037	1.213	1.231	15.388	29.473	1.183	30.678	0.961	113.854	32.673	0	0	31.347	0	26.247
			1687.15	70.491	1	0	38.037	1.213	1.231	15.388	29.473	1.183	30.678	0.961	113.854	32.673	0	0	31.347	0	26.247
			1688.15	66.697	1	0	38.121	1.209	1.232	15.405	29.499	1.183	30.721	0.96	113.959	32.625	0	0	31.537	0	26.267
			1689.15	63.802	1	0	38.121	1.209	1.232	15.405	29.499	1.183	30.721	0.96	113.959	32.625	0	0	31.537	0	26.267
			1690.15	59.908	1	0	38.018	1.202	1.227	15.334	29.548	1.177	30.802	0.959	114.024	32.605	0	0	31.629	0	26.436
			1691.15	57.611	1	0	38.008	1.194	1.218	15.23	29.733	1.17	30.951	0.961	114.187	32.524	0	0	31.826	0	26.637
			1692.15	57.961	1	0	38.008	1.191	1.215	15.188	29.811	1.168	31.011	0.961	114.216	32.531	0	0	31.909	0	26.794
			1693.15	57.961	1	0	37.802	1.189	1.209	15.117	29.786	1.161	31.016	0.96	114.223	32.536	0	0	31.804	0	26.823
			1694.15	56.463	1	0	37.625	1.186	1.205	15.058	29.758	1.156	31.018	0.959	114.23	32.541	0	0	31.722	0	26.846
			1695.15	50.023	1	0	37.68	1.186	1.202	15.029	29.86	1.157	31.024	0.962	114.204	32.538	0	0	31.774	0	26.856
			1696.15	52.968	1	0	37.745	1.186	1.2	15.003	29.963	1.159	31.031	0.966	114.177	32.536	0	0	31.834	0	26.867
			1697.15	60.407	1	0	37.844	1.186	1.198	14.978	30.093	1.159	31.111	0.967	114.17	32.521	0	0	31.909	0	27.013
			1698.15	60.856	1	0	37.918	1.186	1.195	14.942	30.223	1.158	31.186	0.969	114.163	32.507	0	0	31.962	0	27.149
			1699.15	58.809	1	0	37.701	1.176	1.185	14.81	30.305	1.146	31.329	0.967	114.235	32.44	0	0	32.06	0	27.368
			1700.15	58.36	1	0	37.67	1.171	1.182	14.771	30.353	1.143	31.368	0.968	114.252	32.41	0	0	32.176	0	27.412
			1701.15	57.961	1	0	37.511	1.168	1.179	14.738	30.289	1.136	31.445	0.963	114.259	32.401	0	0	32.102	0	27.567
			1702.15	55.864	1	0	37.282	1.165	1.168	14.602	30.381	1.126	31.524	0.964	114.197	32.435	0	0	32.014	0	27.815
			1703.15	62.304	1	0	37.112	1.163	1.165	14.565	30.316	1.121	31.513	0.962	114.154	32.452	0	0	31.918	0	27.828
			1704.15	58.46	1	0	36.622	1.152	1.153	14.41	30.224	1.105	31.522	0.959	114.043	32.514	0	0	31.781	0	27.997
			1705.15	50.223	1	0	36.479	1.15	1.151	14.388	30.149	1.102	31.497	0.957	113.997	32.535	0	0	31.715	0	27.99
			1706.15	50.223	1	0	36.237	1.144	1.148	14.344	30.033	1.095	31.462	0.955	113.885	32.596	0	0	31.68	0	28.048
			1707.15	62.054	1	0	35.973	1.135	1.143	14.293	29.909	1.088	31.43	0.952	113.797	32.617	0	0	31.694	0	28.046
			1708.15	59.159	1	0	35.717	1.126	1.14	14.244	29.784	1.081	31.4	0.949	113.709	32.637	0	0	31.715	0	28.047
			1709.15	59.159	1	0	35.437	1.117	1.136	14.196	29.639	1.073	31.359	0.945	113.609	32.661	0	0	31.714	0	28.028
			1710.15	62.654	1	0	35.429	1.115	1.136	14.198	29.625	1.073	31.368	0.944	113.573	32.651	0	0	31.765	0	28.035
			1711.15	62.654	1	0	35.285	1.113	1.136	14.204	29.491	1.07	31.314	0.942	113.463	32.706	0	0	31.69	0	28.028
			1712.15	53.518	1	0	34.938	1.111	1.129	14.117	29.376	1.061	31.266	0.94	113.369	32.766	0	0	31.455	0	28.044
			1713.15	55.065	1	0	34.562	1.107	1.118	13.973	29.354	1.05	31.261	0.939	113.372	32.725	0	0	31.223	0	27.969
			1714.15	55.265	1	0	34.313	1.103	1.111	13.89	29.312	1.042	31.259	0.938	113.354	32.691	0	0	31.108	0	27.913
			1715.15	54.366	1	0	34.2	1.105	1.109	13.862	29.277	1.039	31.248	0.937	113.333	32.701	0	0	30.958	0	27.904
			1716.15	65.449	1	0	34.01	1.104	1.104	13.806	29.23	1.034	31.237	0.936	113.324	32.708	0	0	30.81	0	27.896
			1717.15	63.303	1	0	33.662	1.101	1.095	13.691	29.172	1.024	31.195	0.935	113.343	32.696	0	0	30.566	0	27.791
			1718.15	53.767	1	0	33.357	1.099	1.087	13.593	29.112	1.016	31.151	0.935	113.362	32.684	0	0	30.36	0	27.683
			1719.15	53.767	1	0	32.736	1.094	1.07	13.377	29.024	0.999	31.084	0.934	113.331	32.687	0	0	29.916	0	27.555
			1720.15	54.816	1	0	32.281	1.09	1.057	13.213	28.969	0.986	31.053	0.933	113.3	32.689	0	0	29.621	0	27.506
			1721.15	54.466	1	0	32.221	1.092	1.061	13.264	28.807	0.989	30.906	0.932	113.177	32.79	0	0	29.512	0	27.367
			1722.15	51.271	1	0	32.231	1.094	1.068	13.346	28.641	0.994	30.755	0.931	113.055	32.891	0	0	29.467	0	27.216
			1723.15	51.97	1	0	32.252	1.094	1.071	13.383	28.582	0.997	30.703	0.931	113.021	32.881	0	0	29.485	0	27.085
			1724.15	52.02	1	0	32.297	1.094	1.075	13.432	28.518	0.999	30.669	0.93	112.981	32.91	0	0	29.511	0	27.061
			1725.15	50.672	1	0	32.129	1.085	1.068	13.347	28.536	0.992	30.728	0.929	113.098	32.85	0	0	29.614	0	27.109
			1726.15	42.584	1	0	32.176	1.083	1.072	13.397	28.47	0.994	30.704	0.927	113.17	32.819	0	0	29.704	0	27.002
			1727.15	43.134	1	0	32.237	1.084	1.074	13.429	28.456	0.996	30.679	0.928	113.206	32.86	0	0	29.744	0	27.021
			1728.15	51.77	1	0	32.242	1.084	1.075	13.435	28.449	0.997	30.665	0.928	113.242	32.9	0	0	29.731	0	27.064
			1729.15	54.616	1	0	32.242	1.084	1.075	13.435	28.449	0.997	30.665	0.928	113.242	32.9	0	0	29.731	0	27.064
			1730.15	51.67	1	0	32.44	1.098	1.086	13.575	28.347	1.006	30.601	0.926	113.242	32.977	0	0	29.543	0	27.023
			1731.15	44.132	1	0	32.437	1.093	1.083	13.542	28.407	1.006	30.602	0.928	113.362	32.929	0	0	29.665	0	26.952
			1732.15	44.132	1	0	32.556	1.091	1.083	13.539	28.515	1.009	30.603	0.932	113.477	32.879	0	0	29.842	0	26.868
			1733.15	36.494	1	0	32.796	1.093	1.088	13.599	28.602	1.017	30.593	0.935	113.59	32.838	0	0	29.994	0	26.761
			1734.15	38.79	1	0	32.988	1.094	1.09	13.63	28.705	1.022	30.617	0.938	113.763	32.761	0	0	30.161	0	26.669
			1735.15	56.313	1	0	33.22	1.095	1.094	13.672	28.819	1.028	30.652	0.94	113.945	32.677	0	0	30.344	0	26.586
			1736.15	60.058	1	0	33.412	1.094	1.095	13.685	28.957	1.033	30.689	0.944	114.12	32.601	0	0	30.529	0	26.525
			1737.15	66.448	1	0	33.666	1.096	1.099	13.733	29.077	1.04	30.716	0.947	114.249	32.545	0	0	30.723	0	26.477
			1738.15	65.05	1	0	33.964	1.101	1.105	13.818	29.162	1.049	30.726	0.949	114.355	32.519	0	0	30.835	0	26.432
			1739.15	44.781	1	0	34.137	1.104	1.105	13.812	29.328	1.052	30.799	0.952	114.528	32.461	0	0	30.913	0	26.476
			1740.15	66.897	1	0	34.177	1.105	1.102	13.775	29.441	1.051	30.871	0.954	114.644	32.41	0	0	30.933	0	26.536
			1741.15	68.544	1	0	34.153	1.101	1.095	13.683	29.614	1.046	30.995	0.955	114.786	32.364	0	0	31.009	0	26.733
			1742.15	57.412	1	0	34.219	1.099	1.092	13.645	29.751	1.044	31.1	0.957	114.911	32.313	0	0	31.147	0	26.873
			1743.15	55.764	1	0	34.455	1.102	1.095	13.685	29.871	1.049	31.164	0.959	115.067	32.254	0	0	31.279	0	26.894
			1744.15	63.452	1	0	34.612	1.105	1.093	13.669	30.048	1.052	31.232	0.962	115.305	32.174	0	0	31.336	0	26.88
			1745.15	63.003	1	0	34.562	1.105	1.088	13.6	30.157	1.048	31.321	0.963	115.405	32.134	0	0	31.28	0	26.996
			1746.15	61.505	1	0	34.6	1.108	1.084	13.552	30.3	1.046	31.409	0.965	115.559	32.08	0	0	31.231	0	27.076
			1747.15	62.853	1	0	34.765	1.108	1.084	13.549	30.452	1.048	31.509	0.966	115.775	32.011	0	0	31.364	0	27.157
			1748.15	60.956	1	0	34.978	1.109	1.085	13.56	30.615	1.05	31.618	0.968	115.99	31.941	0	0	31.541	0	27.256
			1749.15	57.511	1	0	35.512	1.112	1.092	13.648	30.888	1.06	31.811	0.971	116.248	31.844	0	0	31.931	0	27.471
			1750.15	59.858	1	0	36.042	1.115	1.102	13.779	31.055	1.072	31.935	0.972	116.394	31.785	0	0	32.311	0	27.611
			1751.15	56.064	1	0	35.901	1.11	1.085	13.567	31.407	1.06	32.161	0.977	116.817	31.586	0	0	32.352	0	27.724
			1752.15	57.012	1	0	35.964	1.109	1.081	13.518	31.574	1.058	32.277	0.978	117.029	31.464	0	0	32.442	0	27.734
			1753.15	62.104	1	0	35.703	1.101	1.063	13.285	31.885	1.044	32.464	0.982	117.293	31.358	0	0	32.427	0	27.944
			1754.15	51.321	1	0	35.589	1.097	1.05	13.125	32.164	1.036	32.59	0.987	117.571	31.274	0	0	32.443	0	28.054
			1755.15	50.622	1	0	35.685	1.101	1.049	13.119	32.273	1.039	32.61	0.99	117.763	31.248	0	0	32.404	0	28.03
			1756.15	39.19	1	0	35.213	1.097	1.029	12.862	32.475	1.021	32.724	0.992	117.984	31.188	0	0	32.096	0	28.162
			1757.15	37.892	1	0	34.726	1.093	1.007	12.592	32.707	1.003	32.862	0.995	118.204	31.128	0	0	31.771	0	28.34
			1758.15	48.126	1	0	33.962	1.09	0.987	12.339	32.638	0.984	32.743	0.997	118.427	31.025	0	0	31.149	0	27.908
			1759.15	49.773	1	0	33.089	1.08	0.962	12.022	32.62	0.961	32.655	0.999	118.65	30.907	0	0	30.634	0	27.53
			1760.15	46.079	1	0	32.523	1.067	0.935	11.69	32.95	0.938	32.849	1.003	118.885	30.804	0	0	30.482	0	27.768
			1761.15	45.78	1	0	31.97	1.054	0.909	11.362	33.302	0.916	33.057	1.007	119.12	30.701	0	0	30.338	0	28.03
			1762.15	43.733	1	0	31.048	1.048	0.883	11.04	33.275	0.893	32.917	1.011	119.166	30.737	0	0	29.634	0	27.835
			1763.15	45.53	1	0	30.119	1.04	0.857	10.711	33.257	0.868	32.844	1.013	119.216	30.775	0	0	28.973	0	27.786
			1764.15	47.277	1	0	29.742	1.032	0.842	10.519	33.425	0.853	32.979	1.014	119.279	30.799	0	0	28.812	0	28.126
			1765.16	46.978	1	0	29.114	1.021	0.818	10.22	33.656	0.831	33.112	1.016	119.264	30.91	0	0	28.521	0	28.636
			1766.15	38.191	1	0	29.114	1.021	0.818	10.22	33.656	0.831	33.112	1.016	119.264	30.91	0	0	28.521	0	28.636
			1767.16	38.491	1	0	28.415	1.011	0.795	9.938	33.76	0.809	33.195	1.017	119.267	30.996	0	0	28.105	0	28.992
			1768.16	45.879	1	0	27.892	0.999	0.774	9.672	34.028	0.788	33.408	1.019	119.334	30.996	0	0	27.908	0	29.439
			1769.16	44.032	1	0	27.476	0.991	0.759	9.49	34.146	0.774	33.508	1.019	119.346	31.025	0	0	27.737	0	29.709
			1770.16	36.144	1	0	27.045	0.98	0.744	9.296	34.289	0.758	33.621	1.02	119.365	31.042	0	0	27.601	0	29.984
			1771.16	36.144	1	0	26.833	0.976	0.736	9.205	34.348	0.752	33.616	1.022	119.411	31.049	0	0	27.505	0	29.999
			1772.16	27.108	1	0	26.765	0.973	0.736	9.201	34.268	0.753	33.511	1.023	119.451	31.046	0	0	27.5	0	29.798
			1773.16	17.872	1	0	26.59	0.965	0.731	9.137	34.266	0.748	33.498	1.023	119.461	31.051	0	0	27.55	0	29.802
			1774.16	23.664	1	0	26.528	0.961	0.726	9.076	34.408	0.744	33.571	1.025	119.61	30.95	0	0	27.612	0	29.766
			1775.16	23.664	1	0	26.431	0.954	0.72	8.994	34.578	0.739	33.651	1.028	119.79	30.838	0	0	27.713	0	29.727
			1776.16	22.915	1	0	26.356	0.947	0.714	8.921	34.744	0.735	33.722	1.03	119.969	30.725	0	0	27.839	0	29.671
			1777.16	23.414	1	0	26.576	0.949	0.718	8.979	34.815	0.744	33.627	1.035	120.046	30.687	0	0	27.995	0	29.412
			1778.16	37.992	1	0	26.51	0.952	0.713	8.908	35.013	0.741	33.682	1.04	120.123	30.648	0	0	27.85	0	29.438
			1779.16	39.24	1	0	26.398	0.952	0.706	8.822	35.204	0.736	33.761	1.043	120.216	30.605	0	0	27.725	0	29.51
			1780.16	42.285	1	0	25.834	0.949	0.693	8.667	35.058	0.724	33.591	1.044	120.245	30.607	0	0	27.236	0	29.193
			1781.16	39.639	1	0	25.132	0.939	0.672	8.403	35.153	0.703	33.597	1.046	120.291	30.62	0	0	26.77	0	29.254
			1782.16	39.639	1	0	24.82	0.936	0.663	8.285	35.206	0.694	33.614	1.047	120.317	30.621	0	0	26.528	0	29.295
			1783.16	30.203	1	0	24.744	0.936	0.66	8.246	35.263	0.692	33.641	1.048	120.328	30.646	0	0	26.448	0	29.394
			1784.16	29.505	1	0	24.576	0.932	0.652	8.148	35.438	0.683	33.806	1.048	120.326	30.651	0	0	26.363	0	29.726
			1785.16	27.408	1	0	24.398	0.926	0.645	8.06	35.549	0.675	33.946	1.047	120.317	30.66	0	0	26.338	0	30.023
			1786.16	28.256	1	0	24.302	0.921	0.643	8.031	35.524	0.672	33.946	1.046	120.266	30.699	0	0	26.378	0	30.106
			1787.16	37.492	1	0	24.164	0.917	0.64	7.997	35.463	0.67	33.888	1.046	120.214	30.723	0	0	26.348	0	30.048
			1788.16	40.438	1	0	24.279	0.91	0.642	8.031	35.463	0.672	33.902	1.046	120.171	30.751	0	0	26.675	0	30.142
			1789.16	42.385	1	0	24.543	0.911	0.651	8.137	35.384	0.68	33.88	1.044	120.118	30.795	0	0	26.952	0	30.18
			1790.16	36.294	1	0	24.556	0.911	0.656	8.195	35.155	0.683	33.728	1.042	120.065	30.838	0	0	26.952	0	29.971
			1791.16	37.093	1	0	24.165	0.911	0.654	8.171	34.696	0.68	33.355	1.04	119.933	30.924	0	0	26.514	0	29.416
			1792.16	50.622	1	0	24.069	0.908	0.653	8.159	34.601	0.678	33.286	1.04	119.943	30.9	0	0	26.508	0	29.245
			1793.16	36.993	1	0	24.215	0.901	0.655	8.188	34.668	0.68	33.397	1.038	119.996	30.821	0	0	26.877	0	29.329
			1794.16	36.993	1	0	23.961	0.893	0.647	8.09	34.703	0.672	33.434	1.038	120.039	30.756	0	0	26.829	0	29.296
			1795.16	16.125	1	0	23.696	0.887	0.64	7.999	34.693	0.664	33.457	1.037	120.037	30.73	0	0	26.718	0	29.306
			1796.16	18.921	1	0	23.45	0.882	0.631	7.882	34.825	0.653	33.609	1.036	120.053	30.713	0	0	26.592	0	29.577
			1797.16	18.921	1	0	23.251	0.877	0.623	7.788	34.933	0.645	33.742	1.035	120.07	30.696	0	0	26.519	0	29.808
			1798.16	33.698	1	0	23.095	0.871	0.617	7.71	35.035	0.638	33.888	1.034	120.101	30.663	0	0	26.514	0	30.033
			1799.16	33.698	1	0	23.039	0.868	0.617	7.711	34.936	0.637	33.849	1.032	120.101	30.644	0	0	26.55	0	29.931
			1800.16	33.199	1	0	23.003	0.865	0.617	7.712	34.87	0.636	33.837	1.031	120.106	30.615	0	0	26.602	0	29.86
			1801.16	32.55	1	0	22.978	0.864	0.618	7.723	34.778	0.636	33.81	1.029	120.104	30.598	0	0	26.608	0	29.781
			1802.16	31.152	1	0	22.774	0.856	0.611	7.635	34.847	0.627	33.944	1.027	120.147	30.512	0	0	26.597	0	29.889
			1803.16	30.553	1	0	22.551	0.85	0.601	7.516	35.034	0.617	34.119	1.027	120.19	30.449	0	0	26.524	0	30.11
			1804.16	30.553	1	0	22.172	0.841	0.59	7.372	35.092	0.605	34.231	1.025	120.094	30.492	0	0	26.379	0	30.413
			1805.16	20.868	1	0	21.911	0.835	0.584	7.301	34.996	0.598	34.2	1.023	119.957	30.569	0	0	26.241	0	30.505
			1806.16	21.417	1	0	21.636	0.829	0.578	7.223	34.915	0.59	34.189	1.021	119.821	30.646	0	0	26.084	0	30.632
			1807.16	26.958	1	0	21.114	0.817	0.561	7.013	35.051	0.57	34.53	1.015	119.718	30.663	0	0	25.86	0	31.298
			1808.16	26.16	1	0	20.779	0.804	0.553	6.916	34.937	0.559	34.587	1.01	119.614	30.679	0	0	25.86	0	31.445
			1809.16	28.356	1	0	20.328	0.782	0.54	6.753	34.933	0.543	34.759	1.005	119.665	30.572	0	0	25.984	0	31.582
			1810.16	28.356	1	0	20.504	0.77	0.543	6.783	35.042	0.544	34.963	1.002	119.768	30.418	0	0	26.613	0	31.681
			1811.16	28.356	1	0	20.809	0.772	0.555	6.938	34.769	0.555	34.803	0.999	119.689	30.432	0	0	26.952	0	31.424
			1812.16	30.303	1	0	21.091	0.774	0.566	7.08	34.54	0.564	34.681	0.996	119.61	30.447	0	0	27.261	0	31.232
			1813.16	30.303	1	0	20.912	0.767	0.563	7.036	34.439	0.559	34.687	0.993	119.617	30.396	0	0	27.25	0	31.161
			1814.16	29.604	1	0	20.745	0.761	0.56	6.997	34.335	0.554	34.695	0.99	119.624	30.346	0	0	27.255	0	31.091
			1815.16	28.756	1	0	20.625	0.757	0.557	6.961	34.296	0.55	34.718	0.988	119.638	30.291	0	0	27.228	0	31.038
			1816.16	27.308	1	0	20.432	0.751	0.552	6.896	34.274	0.545	34.725	0.987	119.653	30.231	0	0	27.195	0	30.948
			1817.16	27.857	1	0	20.378	0.75	0.549	6.867	34.325	0.543	34.756	0.988	119.685	30.205	0	0	27.178	0	30.958
			1818.16	26.21	1	0	20.209	0.745	0.545	6.807	34.322	0.537	34.815	0.986	119.664	30.177	0	0	27.115	0	31.016
			1819.16	25.061	1	0	20.05	0.741	0.54	6.752	34.315	0.532	34.868	0.984	119.653	30.149	0	0	27.062	0	31.065
			1820.16	27.857	1	0	19.937	0.738	0.538	6.722	34.261	0.528	34.884	0.982	119.634	30.125	0	0	27.027	0	31.051
			1821.16	27.707	1	0	19.961	0.727	0.534	6.672	34.519	0.524	35.178	0.981	119.794	29.987	0	0	27.445	0	31.326
			1822.16	25.511	1	0	20.108	0.722	0.535	6.689	34.663	0.524	35.367	0.98	119.85	29.91	0	0	27.838	0	31.519
			1823.16	25.361	1	0	20.045	0.721	0.533	6.661	34.693	0.522	35.42	0.979	119.864	29.887	0	0	27.811	0	31.57
			1824.16	17.473	1	0	19.971	0.718	0.53	6.622	34.756	0.519	35.487	0.979	119.885	29.848	0	0	27.828	0	31.614
			1825.16	19.62	1	0	19.893	0.713	0.526	6.569	34.88	0.515	35.579	0.98	119.945	29.771	0	0	27.9	0	31.639
			1826.16	37.592	1	0	19.814	0.708	0.521	6.516	35.006	0.512	35.673	0.981	120.006	29.694	0	0	27.972	0	31.663
			1827.16	35.945	1	0	19.798	0.706	0.52	6.496	35.073	0.51	35.726	0.982	120.07	29.629	0	0	28.041	0	31.639
			1828.16	28.406	1	0	19.663	0.702	0.514	6.427	35.193	0.505	35.796	0.983	120.121	29.576	0	0	28.006	0	31.664
			1829.16	28.955	1	0	19.541	0.698	0.509	6.361	35.319	0.501	35.871	0.985	120.176	29.523	0	0	27.989	0	31.698
			1830.16	28.955	1	0	19.412	0.694	0.504	6.297	35.422	0.497	35.935	0.986	120.248	29.459	0	0	27.978	0	31.691
			1831.16	24.762	1	0	19.283	0.689	0.499	6.235	35.517	0.492	35.991	0.987	120.32	29.394	0	0	27.967	0	31.669
			1832.16	23.863	1	0	19.201	0.687	0.496	6.2	35.559	0.49	36.005	0.988	120.329	29.372	0	0	27.944	0	31.655
			1833.16	23.813	1	0	19.131	0.685	0.493	6.167	35.608	0.488	36.024	0.988	120.339	29.351	0	0	27.938	0	31.649
			1834.16	23.664	1	0	19.04	0.683	0.49	6.128	35.65	0.485	36.062	0.989	120.358	29.336	0	0	27.892	0	31.687
			1835.16	20.968	1	0	18.857	0.677	0.484	6.053	35.721	0.478	36.199	0.987	120.368	29.315	0	0	27.852	0	31.876
			1836.16	20.568	1	0	18.857	0.677	0.484	6.053	35.721	0.478	36.199	0.987	120.368	29.315	0	0	27.852	0	31.876
			1837.16	23.564	1	0	18.748	0.674	0.481	6.009	35.757	0.474	36.301	0.985	120.358	29.308	0	0	27.834	0	32.03
			1838.16	23.464	1	0	18.68	0.67	0.479	5.984	35.763	0.471	36.34	0.984	120.353	29.303	0	0	27.863	0	32.086
			1839.16	21.367	1	0	18.61	0.667	0.477	5.958	35.768	0.468	36.389	0.983	120.344	29.286	0	0	27.892	0	32.136
			1840.16	21.766	1	0	18.674	0.672	0.48	5.998	35.675	0.471	36.329	0.982	120.18	29.394	0	0	27.777	0	32.228
			1841.16	21.766	1	0	18.656	0.677	0.481	6.012	35.585	0.472	36.243	0.982	120.025	29.507	0	0	27.545	0	32.285
			1842.16	22.016	1	0	18.113	0.661	0.461	5.765	35.942	0.452	36.66	0.98	120.061	29.396	0	0	27.411	0	32.763
			1843.16	22.415	1	0	17.99	0.656	0.458	5.72	35.957	0.448	36.714	0.979	120.005	29.392	0	0	27.411	0	32.838
			1844.16	21.966	1	0	17.869	0.652	0.454	5.675	35.98	0.444	36.779	0.978	119.979	29.375	0	0	27.389	0	32.911
			1845.16	21.317	1	0	17.773	0.648	0.451	5.638	36	0.441	36.844	0.977	119.953	29.358	0	0	27.406	0	32.982
			1846.16	23.015	1	0	17.673	0.645	0.448	5.602	36.011	0.437	36.936	0.975	119.962	29.315	0	0	27.396	0	33.051
			1847.16	23.913	1	0	17.58	0.642	0.446	5.57	36.012	0.433	37.02	0.973	119.972	29.272	0	0	27.396	0	33.105
			1848.16	21.617	1	0	17.491	0.638	0.443	5.538	36.02	0.43	37.083	0.971	120.008	29.209	0	0	27.396	0	33.095
			1849.16	21.117	1	0	17.425	0.636	0.441	5.518	35.999	0.428	37.094	0.97	119.969	29.19	0	0	27.396	0	33.077
			1850.16	22.765	1	0	17.379	0.636	0.44	5.506	35.978	0.427	37.078	0.97	119.929	29.198	0	0	27.334	0	33.064
			1851.16	22.465	1	0	17.383	0.637	0.442	5.52	35.903	0.428	37.049	0.969	119.814	29.217	0	0	27.274	0	33.053
			1852.16	22.465	1	0	17.341	0.637	0.44	5.505	35.913	0.427	37.083	0.968	119.79	29.202	0	0	27.23	0	33.081
			1853.16	22.266	1	0	17.357	0.638	0.441	5.517	35.874	0.427	37.07	0.968	119.734	29.217	0	0	27.219	0	33.085
			1854.16	22.266	1	0	17.397	0.64	0.443	5.543	35.796	0.429	37.038	0.966	119.67	29.248	0	0	27.181	0	33.091
			1855.16	21.267	1	0	17.289	0.638	0.441	5.51	35.775	0.425	37.076	0.965	119.684	29.217	0	0	27.11	0	33.095
			1856.16	21.167	1	0	17.175	0.635	0.438	5.476	35.751	0.422	37.112	0.963	119.698	29.185	0	0	27.029	0	33.096
			1857.16	22.865	1	0	17.085	0.633	0.435	5.442	35.775	0.419	37.148	0.963	119.72	29.158	0	0	26.986	0	33.103
			1858.16	23.015	1	0	17.017	0.633	0.434	5.425	35.737	0.417	37.168	0.962	119.692	29.161	0	0	26.887	0	33.138
			1859.16	23.514	1	0	16.859	0.633	0.431	5.387	35.659	0.414	37.144	0.96	119.66	29.163	0	0	26.646	0	33.104
			1860.16	24.562	1	0	16.834	0.633	0.431	5.383	35.631	0.413	37.152	0.959	119.622	29.171	0	0	26.613	0	33.131
			1861.16	20.419	1	0	16.658	0.635	0.427	5.342	35.539	0.41	37.084	0.958	119.56	29.207	0	0	26.24	0	33.088
			1862.16	19.969	1	0	16.65	0.637	0.427	5.338	35.558	0.409	37.114	0.958	119.553	29.216	0	0	26.151	0	33.153
			1863.16	19.969	1	0	16.585	0.637	0.426	5.32	35.545	0.407	37.133	0.957	119.521	29.23	0	0	26.03	0	33.207
			1864.16	21.317	1	0	16.573	0.639	0.426	5.323	35.51	0.407	37.125	0.957	119.46	29.26	0	0	25.947	0	33.247
			1865.16	20.568	1	0	16.569	0.64	0.426	5.324	35.497	0.407	37.137	0.956	119.427	29.276	0	0	25.908	0	33.294
			1866.16	21.267	1	0	16.528	0.639	0.425	5.307	35.517	0.406	37.166	0.956	119.456	29.24	0	0	25.864	0	33.277
			1867.16	21.717	1	0	16.502	0.639	0.424	5.296	35.532	0.405	37.194	0.955	119.485	29.204	0	0	25.844	0	33.26
			1868.16	24.862	1	0	16.477	0.638	0.423	5.285	35.547	0.404	37.223	0.955	119.514	29.169	0	0	25.824	0	33.242
			1869.16	24.562	1	0	16.441	0.638	0.422	5.274	35.545	0.403	37.212	0.955	119.538	29.161	0	0	25.78	0	33.213
			1870.16	17.823	1	0	16.422	0.637	0.421	5.268	35.544	0.403	37.204	0.955	119.562	29.154	0	0	25.76	0	33.188
			1871.16	17.623	1	0	16.553	0.642	0.427	5.34	35.364	0.408	37.046	0.955	119.497	29.192	0	0	25.8	0	33.01
			1872.16	17.623	1	0	16.675	0.646	0.433	5.408	35.201	0.413	36.907	0.954	119.432	29.231	0	0	25.825	0	32.86
			1873.16	20.019	1	0	16.568	0.641	0.429	5.357	35.278	0.409	36.987	0.954	119.545	29.14	0	0	25.849	0	32.825
			1874.16	17.623	1	0	16.454	0.636	0.424	5.305	35.357	0.405	37.069	0.954	119.658	29.049	0	0	25.864	0	32.793
			1875.16	17.623	1	0	16.479	0.64	0.426	5.33	35.27	0.407	36.942	0.955	119.634	29.106	0	0	25.731	0	32.696
			1876.16	20.169	1	0	16.479	0.64	0.426	5.33	35.27	0.407	36.942	0.955	119.634	29.106	0	0	25.731	0	32.696
			1877.16	22.515	1	0	16.556	0.645	0.43	5.371	35.186	0.41	36.838	0.955	119.586	29.166	0	0	25.686	0	32.637
			1878.16	21.617	1	0	16.588	0.647	0.431	5.389	35.148	0.412	36.771	0.956	119.555	29.204	0	0	25.623	0	32.6
			1879.16	21.966	1	0	16.595	0.65	0.432	5.4	35.109	0.413	36.704	0.957	119.523	29.243	0	0	25.522	0	32.56
			1880.16	20.768	1	0	16.705	0.655	0.435	5.436	35.131	0.417	36.66	0.958	119.586	29.228	0	0	25.498	0	32.468
			1881.16	21.167	1	0	16.716	0.654	0.435	5.437	35.145	0.417	36.657	0.959	119.648	29.209	0	0	25.546	0	32.429
			1882.16	21.167	1	0	16.712	0.654	0.435	5.432	35.159	0.417	36.654	0.959	119.71	29.19	0	0	25.57	0	32.391
			1883.16	20.918	1	0	16.656	0.651	0.432	5.402	35.228	0.415	36.706	0.96	119.804	29.142	0	0	25.57	0	32.39
			1884.16	21.517	1	0	16.61	0.649	0.43	5.372	35.316	0.413	36.771	0.96	119.917	29.089	0	0	25.594	0	32.4
			1885.16	29.954	1	0	16.692	0.651	0.432	5.397	35.333	0.415	36.749	0.961	119.955	29.099	0	0	25.633	0	32.382
			1886.16	29.255	1	0	16.71	0.652	0.432	5.403	35.34	0.416	36.714	0.963	120.001	29.087	0	0	25.628	0	32.305
			1887.16	16.824	1	0	16.713	0.653	0.432	5.404	35.342	0.417	36.674	0.964	120.046	29.075	0	0	25.599	0	32.22
			1888.16	16.724	1	0	16.687	0.652	0.431	5.389	35.383	0.416	36.679	0.965	120.094	29.041	0	0	25.605	0	32.169
			1889.16	25.66	1	0	16.763	0.651	0.432	5.4	35.466	0.417	36.733	0.966	120.142	29.008	0	0	25.765	0	32.197
			1890.16	25.361	1	0	16.715	0.649	0.43	5.378	35.496	0.416	36.75	0.966	120.156	28.996	0	0	25.756	0	32.202
			1891.16	25.361	1	0	16.746	0.643	0.43	5.377	35.539	0.415	36.802	0.966	120.216	28.931	0	0	26.033	0	32.168
			1892.16	22.166	1	0	16.564	0.637	0.426	5.32	35.498	0.411	36.789	0.965	120.243	28.888	0	0	26.004	0	32.067
			1893.16	21.217	1	0	16.461	0.633	0.423	5.286	35.483	0.408	36.791	0.964	120.264	28.859	0	0	25.999	0	32.017
			1894.16	22.266	1	0	16.357	0.629	0.42	5.251	35.471	0.405	36.794	0.964	120.286	28.83	0	0	25.994	0	31.966
			1895.16	23.963	1	0	16.3	0.627	0.418	5.231	35.474	0.403	36.81	0.964	120.252	28.829	0	0	26.001	0	31.988
			1896.16	21.367	1	0	16.233	0.625	0.417	5.208	35.466	0.402	36.796	0.964	120.217	28.836	0	0	25.982	0	31.975
			1897.16	21.217	1	0	16.156	0.623	0.415	5.183	35.46	0.4	36.782	0.964	120.182	28.843	0	0	25.948	0	31.963
			1898.16	21.217	1	0	16.067	0.62	0.412	5.154	35.449	0.397	36.793	0.963	120.136	28.838	0	0	25.905	0	31.97
			1899.16	20.918	1	0	15.988	0.618	0.41	5.126	35.452	0.395	36.828	0.963	120.098	28.817	0	0	25.886	0	31.987
			1900.16	20.918	1	0	15.967	0.617	0.409	5.118	35.464	0.394	36.825	0.963	120.101	28.809	0	0	25.865	0	31.967
			1901.16	18.272	1	0	15.736	0.609	0.401	5.008	35.665	0.386	37.046	0.963	120.178	28.701	0	0	25.82	0	32.12
			1902.16	17.773	1	0	15.532	0.602	0.393	4.909	35.866	0.378	37.264	0.962	120.255	28.593	0	0	25.82	0	32.264
			1903.16	18.172	1	0	15.562	0.602	0.395	4.941	35.704	0.379	37.194	0.96	120.003	28.676	0	0	25.867	0	32.299
			1904.16	18.921	1	0	15.622	0.604	0.399	4.981	35.568	0.382	37.103	0.959	119.839	28.757	0	0	25.843	0	32.302
			1905.16	18.921	1	0	15.51	0.6	0.395	4.933	35.633	0.378	37.168	0.959	119.85	28.718	0	0	25.831	0	32.33
			1906.16	16.175	1	0	15.435	0.596	0.393	4.907	35.62	0.376	37.219	0.957	119.773	28.694	0	0	25.9	0	32.362
			1907.16	15.676	1	0	15.36	0.591	0.391	4.882	35.606	0.373	37.27	0.955	119.696	28.67	0	0	25.97	0	32.392
			1908.16	17.523	1	0	15.326	0.588	0.391	4.883	35.495	0.372	37.256	0.953	119.605	28.674	0	0	26.061	0	32.373
			1909.16	17.823	1	0	15.298	0.585	0.391	4.887	35.385	0.371	37.246	0.95	119.516	28.679	0	0	26.161	0	32.36
			1910.16	18.422	1	0	15.283	0.582	0.392	4.898	35.253	0.371	37.249	0.946	119.42	28.689	0	0	26.243	0	32.377
			1911.16	18.022	1	0	15.238	0.58	0.392	4.899	35.127	0.369	37.267	0.943	119.324	28.698	0	0	26.273	0	32.416
			1912.16	18.022	1	0	15.226	0.579	0.393	4.914	34.986	0.369	37.257	0.939	119.168	28.73	0	0	26.284	0	32.454
			1913.16	17.573	1	0	15.217	0.579	0.394	4.931	34.844	0.369	37.245	0.936	119.013	28.761	0	0	26.299	0	32.488
			1914.16	17.473	1	0	15.204	0.577	0.395	4.944	34.713	0.369	37.233	0.932	118.888	28.758	0	0	26.345	0	32.462
			1915.16	16.874	1	0	15.199	0.577	0.399	4.989	34.384	0.369	37.172	0.925	118.552	28.797	0	0	26.345	0	32.432
			1916.16	17.373	1	0	15.281	0.579	0.403	5.042	34.222	0.372	37.148	0.921	118.353	28.854	0	0	26.376	0	32.499
			1917.16	20.269	1	0	15.378	0.582	0.408	5.099	34.069	0.374	37.127	0.918	118.154	28.912	0	0	26.432	0	32.571
			1918.16	20.119	1	0	15.378	0.582	0.408	5.099	34.069	0.374	37.127	0.918	118.154	28.912	0	0	26.432	0	32.571
			1919.16	21.717	1	0	15.5	0.584	0.413	5.168	33.896	0.378	37.11	0.913	117.996	28.95	0	0	26.525	0	32.614
			1920.16	22.266	1	0	15.715	0.588	0.423	5.288	33.609	0.383	37.077	0.906	117.761	28.972	0	0	26.719	0	32.607
			1921.16	22.266	1	0	15.918	0.592	0.43	5.37	33.55	0.389	37.081	0.905	117.698	28.967	0	0	26.883	0	32.612
			1922.16	22.366	1	0	15.763	0.596	0.429	5.359	33.315	0.387	36.876	0.903	117.636	28.962	0	0	26.446	0	32.288
			1923.16	21.617	1	0	15.708	0.604	0.431	5.387	33.069	0.389	36.663	0.902	117.514	29.032	0	0	26.024	0	32.081
			1924.16	23.614	1	0	16.022	0.611	0.445	5.564	32.696	0.401	36.319	0.9	117.391	29.101	0	0	26.216	0	31.657
			1925.16	24.063	1	0	16.251	0.62	0.452	5.656	32.671	0.407	36.336	0.899	117.3	29.156	0	0	26.221	0	31.79
			1926.16	23.214	1	0	16.486	0.628	0.46	5.748	32.657	0.413	36.36	0.898	117.209	29.212	0	0	26.236	0	31.935
			1927.16	23.214	1	0	16.721	0.637	0.467	5.84	32.644	0.419	36.385	0.897	117.118	29.267	0	0	26.252	0	32.078
			1928.16	22.765	1	0	16.959	0.646	0.475	5.939	32.598	0.427	36.306	0.898	117.027	29.368	0	0	26.262	0	32.132
			1929.16	22.515	1	0	17.197	0.655	0.483	6.038	32.556	0.434	36.234	0.898	116.936	29.468	0	0	26.272	0	32.195
			1930.16	24.762	1	0	17.318	0.659	0.487	6.081	32.571	0.438	36.21	0.899	116.891	29.53	0	0	26.28	0	32.265
			1931.16	24.612	1	0	17.56	0.668	0.495	6.186	32.506	0.445	36.125	0.9	116.752	29.66	0	0	26.3	0	32.354
			1932.16	24.612	1	0	17.798	0.677	0.505	6.309	32.346	0.454	35.974	0.899	116.58	29.808	0	0	26.295	0	32.366
			1933.16	26.459	1	0	18.051	0.689	0.516	6.446	32.163	0.463	35.808	0.898	116.456	29.938	0	0	26.186	0	32.319
			1934.16	26.309	1	0	18.206	0.696	0.522	6.528	32.058	0.469	35.706	0.898	116.365	30.03	0	0	26.14	0	32.307
			1935.16	25.91	1	0	18.231	0.698	0.523	6.537	32.065	0.47	35.696	0.898	116.341	30.052	0	0	26.128	0	32.329
			1936.16	25.91	1	0	18.319	0.702	0.527	6.582	32.016	0.473	35.637	0.898	116.29	30.101	0	0	26.079	0	32.315
			1937.16	14.378	1	0	18.466	0.709	0.532	6.655	31.946	0.478	35.547	0.899	116.229	30.168	0	0	26.04	0	32.279
			1938.16	20.868	1	0	18.65	0.716	0.539	6.736	31.901	0.485	35.467	0.899	116.167	30.228	0	0	26.05	0	32.248
			1939.16	39.09	1	0	18.751	0.72	0.542	6.78	31.88	0.488	35.436	0.9	116.127	30.255	0	0	26.035	0	32.241
			1940.16	29.405	1	0	18.93	0.726	0.55	6.879	31.745	0.495	35.301	0.899	116.079	30.315	0	0	26.085	0	32.112
			1941.16	29.055	1	0	18.996	0.731	0.554	6.928	31.647	0.498	35.204	0.899	116.031	30.375	0	0	25.98	0	32.048
			1942.16	29.055	1	0	19.078	0.737	0.559	6.985	31.546	0.502	35.095	0.899	116	30.428	0	0	25.886	0	31.95
			1943.16	29.455	1	0	18.818	0.738	0.554	6.92	31.412	0.498	34.913	0.9	116.003	30.432	0	0	25.5	0	31.642
			1944.16	29.305	1	0	18.653	0.74	0.55	6.874	31.353	0.495	34.818	0.9	115.974	30.471	0	0	25.215	0	31.544
			1945.16	29.505	1	0	18.771	0.745	0.555	6.942	31.257	0.5	34.704	0.901	115.919	30.56	0	0	25.201	0	31.496
			1946.16	29.854	1	0	18.841	0.748	0.559	6.984	31.195	0.504	34.613	0.901	115.911	30.615	0	0	25.201	0	31.429
			1947.16	32.55	1	0	18.915	0.75	0.562	7.028	31.134	0.507	34.524	0.902	115.904	30.67	0	0	25.206	0	31.366
			1948.16	31.601	1	0	19.009	0.754	0.566	7.078	31.078	0.511	34.406	0.903	115.887	30.73	0	0	25.196	0	31.259
			1949.16	31.601	1	0	19.068	0.758	0.569	7.11	31.045	0.515	34.288	0.905	115.868	30.787	0	0	25.158	0	31.147
			1950.16	27.108	1	0	19.129	0.761	0.572	7.146	31	0.519	34.15	0.908	115.861	30.843	0	0	25.13	0	30.992
			1951.16	27.907	1	0	19.174	0.766	0.575	7.189	30.901	0.523	33.988	0.909	115.772	30.953	0	0	25.037	0	30.887
			1952.16	31.252	1	0	19.222	0.77	0.579	7.233	30.805	0.527	33.842	0.91	115.71	31.066	0	0	24.968	0	30.815
			1953.16	32.45	1	0	19.69	0.774	0.589	7.366	30.995	0.537	34.022	0.911	115.648	31.178	0	0	25.443	0	31.334
			1954.16	35.396	1	0	19.864	0.773	0.586	7.321	31.458	0.536	34.367	0.915	115.748	31.183	0	0	25.699	0	31.959
			1955.16	30.004	1	0	19.793	0.771	0.584	7.303	31.418	0.536	34.262	0.917	115.768	31.202	0	0	25.665	0	31.808
			1956.16	30.004	1	0	19.729	0.769	0.582	7.28	31.409	0.535	34.177	0.919	115.825	31.205	0	0	25.65	0	31.662
			1957.16	15.426	1	0	19.651	0.767	0.58	7.253	31.397	0.534	34.092	0.921	115.883	31.207	0	0	25.616	0	31.516
			1958.16	17.223	1	0	19.564	0.764	0.577	7.214	31.413	0.532	34.063	0.922	115.964	31.186	0	0	25.607	0	31.429
			1959.16	30.703	1	0	19.483	0.761	0.574	7.178	31.43	0.53	34.034	0.923	116.046	31.164	0	0	25.607	0	31.341
			1960.16	29.804	1	0	19.395	0.758	0.571	7.141	31.443	0.528	33.996	0.925	116.146	31.145	0	0	25.573	0	31.242
			1961.16	29.804	1	0	19.339	0.759	0.569	7.108	31.499	0.527	33.99	0.927	116.286	31.082	0	0	25.496	0	31.123
			1962.16	30.653	1	0	19.287	0.758	0.565	7.058	31.638	0.525	34.035	0.93	116.458	31.001	0	0	25.438	0	31.062
			1963.16	30.303	1	0	19.287	0.758	0.563	7.042	31.707	0.526	33.977	0.933	116.6	30.948	0	0	25.453	0	30.866
			1964.16	30.603	1	0	19.283	0.757	0.562	7.025	31.777	0.526	33.922	0.937	116.741	30.895	0	0	25.462	0	30.673
			1965.16	31.102	1	0	19.268	0.757	0.56	6.996	31.878	0.526	33.921	0.94	116.876	30.874	0	0	25.458	0	30.634
			1966.16	31.102	1	0	19.241	0.756	0.557	6.963	31.983	0.525	33.92	0.943	117.005	30.852	0	0	25.438	0	30.594
			1967.16	30.403	1	0	19.155	0.754	0.552	6.903	32.112	0.522	33.944	0.946	117.144	30.811	0	0	25.409	0	30.568
			1968.16	27.358	1	0	19.083	0.754	0.549	6.861	32.183	0.521	33.904	0.949	117.271	30.785	0	0	25.323	0	30.45
			1969.16	27.208	1	0	19.082	0.755	0.548	6.854	32.22	0.521	33.881	0.951	117.336	30.776	0	0	25.282	0	30.39
			1970.16	27.208	1	0	18.894	0.752	0.539	6.737	32.445	0.515	33.966	0.955	117.471	30.757	0	0	25.113	0	30.514
			1971.16	26.309	1	0	18.807	0.75	0.533	6.666	32.634	0.511	34.023	0.959	117.606	30.739	0	0	25.078	0	30.588
			1972.16	25.76	1	0	18.719	0.748	0.528	6.594	32.827	0.508	34.082	0.963	117.74	30.72	0	0	25.042	0	30.664
			1973.16	24.862	1	0	18.909	0.748	0.53	6.629	32.985	0.512	34.185	0.965	117.845	30.739	0	0	25.282	0	30.883
			1974.16	25.011	1	0	19.015	0.748	0.532	6.65	33.069	0.514	34.208	0.967	117.949	30.757	0	0	25.411	0	30.957
			1975.16	25.011	1	0	18.794	0.745	0.524	6.547	33.183	0.508	34.216	0.97	118.079	30.727	0	0	25.241	0	30.921
			1976.16	25.91	1	0	18.6	0.741	0.516	6.454	33.303	0.502	34.229	0.973	118.209	30.697	0	0	25.105	0	30.894
			1977.16	26.509	1	0	18.408	0.737	0.509	6.36	33.429	0.497	34.246	0.976	118.339	30.667	0	0	24.971	0	30.874
			1978.16	29.704	1	0	18.223	0.733	0.501	6.266	33.574	0.491	34.307	0.979	118.488	30.609	0	0	24.878	0	30.884
			1979.16	29.554	1	0	18.159	0.731	0.498	6.222	33.686	0.488	34.348	0.981	118.595	30.579	0	0	24.845	0	30.907
			1980.16	23.713	1	0	17.978	0.726	0.49	6.125	33.858	0.482	34.439	0.983	118.737	30.521	0	0	24.754	0	30.971
			1981.16	23.963	1	0	17.788	0.722	0.482	6.025	34.044	0.475	34.541	0.986	118.878	30.464	0	0	24.65	0	31.052
			1982.16	23.963	1	0	17.415	0.711	0.468	5.85	34.283	0.463	34.683	0.988	119.049	30.368	0	0	24.494	0	31.139
			1983.16	27.508	1	0	17.33	0.709	0.463	5.791	34.454	0.459	34.757	0.991	119.137	30.329	0	0	24.427	0	31.203
			1984.16	26.459	1	0	17.164	0.704	0.457	5.714	34.562	0.454	34.829	0.992	119.231	30.277	0	0	24.388	0	31.237
			1985.16	21.018	1	0	17.002	0.698	0.451	5.638	34.672	0.448	34.902	0.993	119.324	30.224	0	0	24.352	0	31.273
			1986.16	21.117	1	0	16.881	0.693	0.447	5.582	34.746	0.444	34.963	0.994	119.389	30.197	0	0	24.348	0	31.334
			1987.16	21.117	1	0	16.755	0.689	0.443	5.532	34.778	0.44	35.005	0.994	119.415	30.188	0	0	24.326	0	31.39
			1988.16	19.77	1	0	16.641	0.684	0.439	5.487	34.806	0.436	35.041	0.993	119.442	30.178	0	0	24.322	0	31.436
			1989.16	19.77	1	0	16.537	0.682	0.436	5.448	34.824	0.433	35.074	0.993	119.418	30.171	0	0	24.247	0	31.48
			1990.16	18.022	1	0	16.421	0.68	0.432	5.406	34.843	0.429	35.109	0.992	119.394	30.164	0	0	24.156	0	31.527
			1991.16	18.222	1	0	16.307	0.678	0.429	5.363	34.865	0.426	35.146	0.992	119.37	30.157	0	0	24.066	0	31.578
			1992.16	18.222	1	0	16.11	0.67	0.423	5.29	34.885	0.42	35.181	0.992	119.348	30.154	0	0	24.048	0	31.633
			1993.16	19.021	1	0	15.899	0.662	0.417	5.211	34.915	0.413	35.227	0.991	119.327	30.152	0	0	24.01	0	31.705
			1994.16	19.021	1	0	15.41	0.648	0.4	5.003	35.179	0.396	35.594	0.988	119.322	30.123	0	0	23.773	0	32.263
			1995.16	19.021	1	0	15.243	0.644	0.396	4.949	35.151	0.391	35.637	0.986	119.291	30.118	0	0	23.686	0	32.322
			1996.16	16.574	1	0	15.116	0.639	0.393	4.913	35.091	0.387	35.668	0.984	119.233	30.116	0	0	23.648	0	32.367
			1997.16	16.924	1	0	15.116	0.639	0.393	4.913	35.091	0.387	35.668	0.984	119.233	30.116	0	0	23.648	0	32.367
[truncated: 1,553 more rows]
