# Supplementary material for: Handcycling with concurrent lower body low-frequency electromyostimulation significantly increases acute oxygen uptake: implications for rehabilitation and prevention
Source: PeerJ. 2022 May 18;10:e13333. doi: 10.7717/peerj.13333 (PMC9123886; doi:10.7717/peerj.13333)
Supplement: Supplemental Information 1 — Raw data for each participant (load, heart rate, spirometric data) and R-Scripts for data processing (as described in the material & method section under “Data aquisition”), and EMS intensity and blood lactate concentration. [file peerj-10-13333-s001.zip › raw_data/SPIROMETRIC_DATA/EMS_Pilot_18.xlsx]

## Sheet: EMS_Pilot_18_22.04.2021
Name	Rappelt		Zeit	%VO2	Geschw.	Steig.	VE	VT	VO2	VO2/kg	VE/VO2	VCO2	VE/VCO2	RER	PETO2	PETCO2	O2Puls	HR	BF	P(A-a)O2	VD/VT
Vorname	Ludwig		min:sec		km/h	%	l/min	l	l/min	ml/(kg*min)	l/l	l/min	l/l		mmHg	mmHg	ml/beat	b/min	1/min	mmHg	%
Id-Nr.	RapLud270597		0.478	22.075	0	0	6.703	0.498	0.199	3.487	29.932	0.18	33.074	0.905	109.977	35.936	0	0	13.456	0	36.283
Geburtsdatum (TT.MM.JJJJ)			1.478	22.075	0	0	6.703	0.498	0.199	3.487	29.932	0.18	33.074	0.905	109.977	35.936	0	0	13.456	0	36.283
Größe (cm)			2.478	22.075	0	0	6.686	0.493	0.2	3.501	29.69	0.18	32.898	0.902	109.79	35.991	0	0	13.574	0	36.039
Gewicht (kg)	57		3.478	20.951	0	0	6.67	0.488	0.2	3.514	29.474	0.18	32.74	0.9	109.623	36.041	0	0	13.681	0	35.816
Geschlecht	weibl.		4.478	20.951	0	0	6.638	0.483	0.2	3.504	29.382	0.179	32.751	0.897	109.406	36.071	0	0	13.749	0	35.842
Datum			5.478	20.951	0	0	6.609	0.479	0.199	3.495	29.297	0.178	32.76	0.894	109.211	36.098	0	0	13.81	0	35.861
Messzeit			6.478	20.951	0	0	6.58	0.475	0.199	3.485	29.22	0.177	32.761	0.892	109.034	36.122	0	0	13.861	0	35.867
modality	CON-EMS		7.478	20.951	0	0	6.553	0.471	0.198	3.476	29.148	0.176	32.761	0.89	108.872	36.145	0	0	13.907	0	35.87
			8.478	20.951	0	0	6.529	0.468	0.198	3.467	29.08	0.175	32.76	0.888	108.725	36.165	0	0	13.949	0	35.871
			9.478	23.914	0	0	6.506	0.465	0.197	3.46	29.018	0.175	32.758	0.886	108.589	36.184	0	0	13.988	0	35.869
			10.478	23.914	0	0	6.496	0.469	0.198	3.477	28.867	0.175	32.681	0.883	108.436	36.246	0	0	13.844	0	35.856
			11.478	19.52	0	0	6.487	0.473	0.199	3.493	28.73	0.175	32.61	0.881	108.295	36.304	0	0	13.713	0	35.844
			12.478	19.52	0	0	6.475	0.477	0.2	3.505	28.6	0.176	32.536	0.879	108.163	36.357	0	0	13.585	0	35.819
			13.478	14.308	0	0	6.464	0.48	0.2	3.517	28.481	0.176	32.469	0.877	108.041	36.407	0	0	13.468	0	35.796
			14.478	14.308	0	0	6.454	0.483	0.201	3.528	28.371	0.176	32.406	0.875	107.927	36.453	0	0	13.36	0	35.774
			15.478	19.418	0	0	6.454	0.483	0.201	3.528	28.371	0.176	32.406	0.875	107.927	36.453	0	0	13.36	0	35.774
			16.479	19.418	0	0	6.381	0.483	0.202	3.538	27.97	0.175	32.165	0.87	107.558	36.57	0	0	13.215	0	35.527
			17.479	21.768	0	0	6.341	0.482	0.202	3.543	27.751	0.175	32.033	0.866	107.347	36.637	0	0	13.153	0	35.39
			18.478	21.768	0	0	6.331	0.484	0.203	3.555	27.63	0.175	31.993	0.864	107.153	36.706	0	0	13.071	0	35.426
			19.479	19.315	0	0	6.32	0.487	0.203	3.567	27.51	0.175	31.952	0.861	106.958	36.776	0	0	12.989	0	35.463
			20.479	19.315	0	0	6.256	0.481	0.202	3.547	27.34	0.173	31.875	0.858	106.745	36.824	0	0	12.994	0	35.361
			21.479	19.111	0	0	6.192	0.476	0.201	3.528	27.169	0.172	31.796	0.854	106.532	36.872	0	0	12.999	0	35.256
			22.479	19.111	0	0	6.134	0.471	0.2	3.512	26.997	0.17	31.724	0.851	106.318	36.92	0	0	13.018	0	35.16
			23.479	19.111	0	0	6.083	0.466	0.199	3.496	26.854	0.169	31.675	0.848	106.15	36.939	0	0	13.062	0	35.063
			24.479	19.111	0	0	6.005	0.46	0.197	3.464	26.715	0.167	31.647	0.844	105.982	36.958	0	0	13.046	0	34.999
			25.479	22.688	0	0	5.964	0.458	0.197	3.457	26.565	0.166	31.62	0.84	105.822	36.977	0	0	13.035	0	34.958
			26.479	22.688	0	0	5.95	0.461	0.198	3.475	26.394	0.166	31.519	0.837	105.611	37.078	0	0	12.898	0	34.943
			27.479	22.381	0	0	5.914	0.465	0.198	3.48	26.229	0.166	31.419	0.835	105.4	37.179	0	0	12.716	0	34.931
			28.479	22.381	0	0	5.925	0.469	0.2	3.514	26.046	0.167	31.283	0.833	105.188	37.28	0	0	12.636	0	34.854
			29.479	22.381	0	0	5.935	0.473	0.202	3.549	25.866	0.168	31.148	0.83	104.977	37.38	0	0	12.557	0	34.777
			30.479	22.381	0	0	5.931	0.475	0.203	3.554	25.828	0.168	31.173	0.829	104.901	37.4	0	0	12.485	0	34.86
			31.479	22.688	0	0	5.908	0.476	0.202	3.551	25.757	0.168	31.112	0.828	104.859	37.414	0	0	12.399	0	34.783
			32.479	22.994	1	0	5.927	0.48	0.204	3.575	25.694	0.168	31.105	0.826	104.759	37.444	0	0	12.339	0	34.836
			33.479	22.994	1	0	5.916	0.487	0.204	3.581	25.653	0.168	31.184	0.823	104.591	37.493	0	0	12.149	0	35.077
			34.479	22.994	1	0	5.927	0.488	0.205	3.596	25.595	0.169	31.137	0.822	104.56	37.504	0	0	12.146	0	35.016
			35.479	17.578	1	0	5.901	0.487	0.205	3.594	25.497	0.168	31.076	0.82	104.527	37.502	0	0	12.107	0	34.905
			36.479	17.578	1	0	5.875	0.487	0.205	3.591	25.4	0.168	31.016	0.819	104.495	37.5	0	0	12.068	0	34.794
			37.479	18.191	1	0	5.823	0.486	0.204	3.575	25.286	0.167	30.931	0.817	104.462	37.498	0	0	11.978	0	34.64
			38.479	18.191	1	0	5.773	0.486	0.203	3.559	25.174	0.166	30.85	0.816	104.43	37.495	0	0	11.889	0	34.491
			39.479	18.191	1	0	5.723	0.485	0.202	3.543	25.065	0.165	30.771	0.815	104.397	37.493	0	0	11.802	0	34.346
			40.479	22.688	1	0	5.674	0.484	0.201	3.527	24.958	0.163	30.695	0.813	104.365	37.491	0	0	11.716	0	34.206
			41.479	22.688	1	0	5.652	0.481	0.2	3.515	24.926	0.163	30.678	0.813	104.354	37.481	0	0	11.739	0	34.145
			42.479	20.337	1	0	5.635	0.48	0.2	3.516	24.838	0.163	30.617	0.811	104.229	37.503	0	0	11.73	0	34.058
			43.479	20.337	1	0	5.622	0.479	0.201	3.519	24.75	0.162	30.559	0.81	104.104	37.524	0	0	11.727	0	33.976
			44.479	20.337	1	0	5.608	0.478	0.201	3.523	24.661	0.162	30.504	0.808	103.98	37.546	0	0	11.725	0	33.899
			45.479	20.337	1	0	5.595	0.477	0.201	3.526	24.571	0.162	30.449	0.807	103.855	37.568	0	0	11.723	0	33.822
			46.479	20.235	1	0	5.582	0.476	0.201	3.53	24.483	0.162	30.394	0.805	103.73	37.589	0	0	11.721	0	33.745
			47.479	23.71	1	0	5.561	0.474	0.201	3.532	24.363	0.162	30.31	0.804	103.603	37.599	0	0	11.737	0	33.59
			48.479	23.71	1	0	5.499	0.47	0.2	3.508	24.228	0.16	30.2	0.802	103.55	37.584	0	0	11.688	0	33.35
			49.479	23.71	1	0	5.436	0.467	0.199	3.484	24.095	0.159	30.091	0.801	103.498	37.57	0	0	11.64	0	33.111
			50.479	18.804	1	0	5.371	0.464	0.197	3.458	23.96	0.158	29.978	0.799	103.445	37.556	0	0	11.585	0	32.863
			51.479	18.804	1	0	5.36	0.468	0.197	3.463	23.903	0.158	29.92	0.799	103.411	37.563	0	0	11.463	0	32.792
			52.479	16.249	1	0	5.35	0.472	0.198	3.468	23.846	0.158	29.862	0.799	103.378	37.57	0	0	11.344	0	32.72
			53.479	16.249	1	0	5.334	0.476	0.198	3.47	23.792	0.158	29.804	0.798	103.344	37.577	0	0	11.217	0	32.644
			54.479	16.249	1	0	5.319	0.48	0.198	3.472	23.739	0.158	29.746	0.798	103.311	37.584	0	0	11.093	0	32.57
			55.479	16.249	1	0	5.277	0.483	0.197	3.463	23.635	0.157	29.635	0.798	103.217	37.608	0	0	10.925	0	32.413
			56.48	22.892	1	0	5.13	0.485	0.193	3.391	23.474	0.154	29.47	0.797	103.016	37.656	0	0	10.584	0	32.173
			57.48	22.892	1	0	5.072	0.486	0.192	3.367	23.379	0.153	29.367	0.796	102.915	37.68	0	0	10.447	0	32.011
			58.48	22.994	1	0	5.016	0.486	0.191	3.343	23.29	0.152	29.27	0.796	102.814	37.704	0	0	10.313	0	31.861
			59.48	22.994	1	0	4.961	0.487	0.189	3.319	23.206	0.15	29.18	0.795	102.713	37.728	0	0	10.182	0	31.723
			60.48	22.994	1	0	4.967	0.491	0.19	3.335	23.144	0.151	29.144	0.794	102.589	37.776	0	0	10.123	0	31.734
			61.48	22.994	1	0	4.978	0.493	0.191	3.351	23.094	0.151	29.127	0.793	102.49	37.812	0	0	10.106	0	31.758
			62.48	18.804	1	0	4.968	0.494	0.191	3.35	23.066	0.151	29.139	0.792	102.392	37.848	0	0	10.047	0	31.84
			63.48	18.804	1	0	4.958	0.496	0.191	3.349	23.039	0.151	29.153	0.79	102.294	37.884	0	0	9.988	0	31.924
			64.48	18.498	1	0	4.948	0.498	0.191	3.348	23.012	0.151	29.166	0.789	102.195	37.92	0	0	9.93	0	32.008
			65.48	18.498	1	0	4.97	0.505	0.192	3.375	22.972	0.152	29.13	0.789	102.071	37.999	0	0	9.845	0	32.075
			66.48	18.498	1	0	4.993	0.512	0.194	3.402	22.93	0.153	29.092	0.788	101.946	38.078	0	0	9.761	0	32.136
			67.48	18.498	1	0	5.012	0.517	0.196	3.43	22.862	0.154	29.023	0.788	101.816	38.145	0	0	9.694	0	32.115
			68.48	18.498	1	0	5.032	0.523	0.197	3.458	22.794	0.155	28.954	0.787	101.687	38.213	0	0	9.628	0	32.092
			69.48	16.658	1	0	5.051	0.528	0.199	3.486	22.723	0.156	28.881	0.787	101.557	38.28	0	0	9.562	0	32.061
			70.48	16.658	1	0	5.069	0.534	0.2	3.514	22.652	0.158	28.808	0.786	101.428	38.347	0	0	9.497	0	32.026
			71.48	16.147	1	0	5.046	0.534	0.2	3.504	22.615	0.157	28.789	0.786	101.414	38.352	0	0	9.452	0	31.995
			72.48	16.147	1	0	5.024	0.534	0.199	3.494	22.578	0.156	28.771	0.785	101.399	38.357	0	0	9.407	0	31.966
			73.48	16.147	1	0	5.017	0.536	0.199	3.491	22.584	0.156	28.78	0.785	101.406	38.361	0	0	9.352	0	32
			74.48	16.147	1	0	5.011	0.539	0.199	3.487	22.59	0.156	28.789	0.785	101.414	38.366	0	0	9.297	0	32.035
			75.48	23.097	1	0	5.005	0.541	0.199	3.484	22.596	0.156	28.799	0.785	101.421	38.371	0	0	9.243	0	32.07
			76.48	23.097	1	0	4.996	0.544	0.198	3.478	22.602	0.156	28.806	0.785	101.428	38.376	0	0	9.185	0	32.099
			77.48	23.505	1	0	5.015	0.547	0.199	3.497	22.586	0.156	28.792	0.784	101.361	38.405	0	0	9.163	0	32.122
			78.48	23.505	1	0	5.035	0.551	0.2	3.516	22.569	0.157	28.777	0.784	101.294	38.433	0	0	9.141	0	32.143
			79.48	23.505	1	0	5.048	0.553	0.201	3.525	22.582	0.158	28.784	0.785	101.289	38.438	0	0	9.132	0	32.17
			80.48	23.505	1	0	5.061	0.555	0.202	3.539	22.557	0.158	28.751	0.785	101.229	38.463	0	0	9.125	0	32.143
			81.48	23.505	1	0	5.07	0.556	0.202	3.551	22.526	0.159	28.729	0.784	101.164	38.488	0	0	9.117	0	32.138
			82.48	21.155	1	0	5.083	0.558	0.203	3.566	22.501	0.159	28.694	0.784	101.102	38.515	0	0	9.109	0	32.11
			83.48	21.155	1	0	5.107	0.56	0.205	3.589	22.469	0.16	28.65	0.784	101.039	38.541	0	0	9.122	0	32.062
			84.48	21.155	1	0	5.132	0.562	0.206	3.612	22.438	0.162	28.607	0.784	100.977	38.568	0	0	9.134	0	32.016
			85.48	21.155	1	0	5.178	0.564	0.208	3.646	22.441	0.163	28.596	0.785	100.975	38.577	0	0	9.179	0	32.015
			86.48	21.155	1	0	5.225	0.566	0.21	3.68	22.446	0.165	28.588	0.785	100.972	38.587	0	0	9.224	0	32.018
			87.48	21.155	1	0	5.255	0.566	0.211	3.701	22.446	0.166	28.591	0.785	101.006	38.563	0	0	9.29	0	31.99
			88.48	22.381	1	0	5.285	0.565	0.212	3.721	22.448	0.167	28.596	0.785	101.039	38.539	0	0	9.357	0	31.966
			89.48	22.381	1	0	5.3	0.564	0.213	3.732	22.445	0.167	28.592	0.785	101.073	38.515	0	0	9.396	0	31.923
			90.481	22.381	1	0	5.272	0.56	0.212	3.713	22.421	0.166	28.545	0.785	101.164	38.443	0	0	9.417	0	31.716
			91.48	22.075	1	0	5.272	0.56	0.212	3.713	22.421	0.166	28.545	0.785	101.164	38.443	0	0	9.417	0	31.716
			92.48	22.075	1	0	5.23	0.556	0.21	3.684	22.401	0.165	28.501	0.786	101.222	38.395	0	0	9.398	0	31.55
			93.48	22.075	1	0	5.185	0.553	0.208	3.652	22.386	0.164	28.46	0.787	101.279	38.347	0	0	9.375	0	31.392
			94.48	22.075	1	0	5.169	0.553	0.208	3.645	22.36	0.163	28.42	0.787	101.238	38.359	0	0	9.339	0	31.326
			95.48	21.053	1	0	5.152	0.554	0.207	3.638	22.335	0.163	28.379	0.787	101.198	38.371	0	0	9.303	0	31.26
			96.481	21.053	1	0	5.127	0.555	0.207	3.63	22.28	0.163	28.304	0.787	101.116	38.395	0	0	9.244	0	31.139
			97.481	22.586	1	0	5.136	0.556	0.207	3.639	22.265	0.163	28.283	0.787	101.08	38.419	0	0	9.235	0	31.132
			98.481	22.586	1	0	5.144	0.558	0.208	3.649	22.251	0.164	28.262	0.787	101.044	38.443	0	0	9.225	0	31.126
			99.481	22.586	1	0	5.156	0.559	0.209	3.663	22.223	0.164	28.237	0.787	100.989	38.443	0	0	9.223	0	31.078
			100.481	22.586	1	0	5.168	0.56	0.21	3.677	22.195	0.165	28.212	0.787	100.934	38.443	0	0	9.221	0	31.031
			101.481	19.724	1	0	5.179	0.562	0.21	3.691	22.167	0.165	28.188	0.786	100.879	38.443	0	0	9.219	0	30.984
			102.481	19.724	1	0	5.191	0.563	0.211	3.705	22.139	0.166	28.163	0.786	100.824	38.443	0	0	9.217	0	30.937
			103.481	17.987	1	0	5.187	0.562	0.212	3.712	22.076	0.166	28.114	0.785	100.747	38.443	0	0	9.226	0	30.829
			104.481	17.987	1	0	5.183	0.561	0.212	3.719	22.014	0.166	28.064	0.784	100.67	38.443	0	0	9.234	0	30.722
			105.481	17.987	1	0	5.193	0.562	0.213	3.734	21.97	0.167	28.044	0.783	100.544	38.484	0	0	9.24	0	30.737
			106.481	17.987	1	0	5.184	0.559	0.213	3.744	21.86	0.167	27.955	0.782	100.377	38.52	0	0	9.268	0	30.592
			107.481	17.987	1	0	5.186	0.558	0.214	3.757	21.784	0.167	27.904	0.781	100.231	38.558	0	0	9.288	0	30.531
			108.481	22.279	1	0	5.188	0.557	0.215	3.771	21.711	0.168	27.848	0.78	100.085	38.596	0	0	9.308	0	30.462
			109.481	22.279	1	0	5.19	0.556	0.216	3.784	21.638	0.168	27.793	0.779	99.939	38.635	0	0	9.329	0	30.394
			110.481	22.79	1	0	5.201	0.557	0.217	3.804	21.575	0.168	27.76	0.777	99.787	38.676	0	0	9.339	0	30.38
			111.481	22.79	1	0	5.211	0.558	0.218	3.816	21.55	0.169	27.747	0.777	99.69	38.709	0	0	9.343	0	30.402
			112.481	22.79	1	0	5.22	0.558	0.219	3.839	21.462	0.17	27.698	0.775	99.551	38.739	0	0	9.35	0	30.338
			113.481	22.79	1	0	5.218	0.559	0.22	3.853	21.377	0.17	27.652	0.773	99.412	38.769	0	0	9.337	0	30.283
			114.481	23.608	1	0	5.234	0.559	0.221	3.884	21.273	0.171	27.588	0.771	99.272	38.8	0	0	9.357	0	30.186
			115.481	23.608	1	0	5.223	0.559	0.221	3.884	21.229	0.17	27.566	0.77	99.205	38.81	0	0	9.344	0	30.152
			116.481	23.608	1	0	5.24	0.56	0.223	3.916	21.123	0.171	27.5	0.768	99.061	38.841	0	0	9.365	0	30.054
			117.481	23.608	1	0	5.28	0.563	0.226	3.965	21.041	0.173	27.445	0.767	98.881	38.906	0	0	9.376	0	30.032
			118.481	23.608	1	0	5.339	0.562	0.23	4.041	20.868	0.176	27.362	0.763	98.613	38.939	0	0	9.501	0	29.893
			119.481	23.608	1	0	5.377	0.563	0.233	4.083	20.805	0.177	27.357	0.76	98.423	38.978	0	0	9.556	0	29.938
			120.481	24.425	1	0	5.412	0.566	0.235	4.116	20.783	0.178	27.355	0.76	98.291	39.028	0	0	9.567	0	30.009
			121.481	24.425	1	0	5.453	0.567	0.237	4.16	20.724	0.18	27.354	0.758	98.094	39.069	0	0	9.625	0	30.064
			122.481	24.425	1	0	5.493	0.567	0.24	4.203	20.668	0.181	27.355	0.756	97.898	39.11	0	0	9.682	0	30.125
			123.481	24.425	1	0	5.535	0.568	0.242	4.246	20.614	0.182	27.359	0.753	97.701	39.15	0	0	9.741	0	30.191
			124.481	24.425	1	0	5.563	0.569	0.244	4.277	20.572	0.183	27.356	0.752	97.588	39.158	0	0	9.773	0	30.198
			125.481	24.425	1	0	5.591	0.57	0.246	4.308	20.53	0.184	27.355	0.751	97.475	39.165	0	0	9.805	0	30.207
			126.481	24.425	1	0	5.613	0.571	0.247	4.335	20.488	0.185	27.346	0.749	97.363	39.172	0	0	9.827	0	30.201
			127.481	25.141	1	0	5.636	0.572	0.249	4.362	20.448	0.186	27.338	0.748	97.25	39.179	0	0	9.849	0	30.196
			128.481	25.141	1	0	5.658	0.573	0.25	4.389	20.408	0.187	27.331	0.747	97.137	39.186	0	0	9.871	0	30.191
			129.481	28.207	1	0	5.681	0.574	0.252	4.416	20.369	0.188	27.324	0.745	97.025	39.194	0	0	9.894	0	30.189
			130.482	28.207	1	0	5.696	0.576	0.253	4.437	20.332	0.188	27.326	0.744	96.902	39.254	0	0	9.891	0	30.28
			131.482	28.207	1	0	5.692	0.576	0.253	4.436	20.325	0.188	27.334	0.744	96.873	39.282	0	0	9.875	0	30.339
			132.482	28.309	1	0	5.679	0.577	0.252	4.429	20.31	0.188	27.333	0.743	96.845	39.311	0	0	9.843	0	30.375
			133.481	28.309	1	0	5.679	0.577	0.252	4.429	20.31	0.188	27.333	0.743	96.845	39.311	0	0	9.843	0	30.375
			134.481	25.549	1	0	5.666	0.578	0.252	4.423	20.295	0.187	27.331	0.743	96.816	39.34	0	0	9.81	0	30.413
			135.482	25.549	1	0	5.637	0.579	0.251	4.405	20.276	0.186	27.333	0.742	96.828	39.359	0	0	9.74	0	30.446
			136.482	25.549	1	0	5.621	0.579	0.25	4.394	20.271	0.186	27.336	0.742	96.869	39.349	0	0	9.701	0	30.441
			137.482	25.549	1	0	5.572	0.578	0.249	4.363	20.236	0.184	27.283	0.742	96.9	39.34	0	0	9.64	0	30.308
			138.482	27.696	1	0	5.523	0.577	0.247	4.331	20.2	0.183	27.235	0.742	96.931	39.33	0	0	9.579	0	30.186
			139.482	27.696	1	0	5.475	0.575	0.245	4.299	20.167	0.182	27.189	0.742	96.962	39.321	0	0	9.519	0	30.068
			140.482	27.491	1	0	5.432	0.574	0.243	4.27	20.142	0.181	27.157	0.742	96.993	39.311	0	0	9.467	0	29.98
			141.482	27.491	1	0	5.389	0.572	0.242	4.24	20.119	0.179	27.127	0.742	97.025	39.301	0	0	9.416	0	29.897
			142.482	27.491	1	0	5.349	0.571	0.24	4.206	20.122	0.178	27.116	0.742	97.049	39.301	0	0	9.368	0	29.87
			143.482	27.491	1	0	5.308	0.57	0.238	4.172	20.128	0.177	27.108	0.743	97.073	39.301	0	0	9.32	0	29.847
			144.482	27.491	1	0	5.28	0.568	0.236	4.141	20.167	0.175	27.149	0.743	97.125	39.292	0	0	9.289	0	29.922
			145.482	23.403	1	0	5.278	0.568	0.236	4.134	20.19	0.175	27.164	0.743	97.172	39.287	0	0	9.293	0	29.947
			146.482	23.403	1	0	5.253	0.567	0.234	4.106	20.229	0.174	27.204	0.744	97.223	39.278	0	0	9.268	0	30.02
			147.482	22.483	1	0	5.229	0.566	0.232	4.078	20.269	0.173	27.245	0.744	97.274	39.268	0	0	9.243	0	30.096
			148.482	22.483	1	0	5.185	0.57	0.229	4.023	20.39	0.171	27.326	0.746	97.37	39.301	0	0	9.101	0	30.329
			149.482	22.483	1	0	5.178	0.571	0.229	4.009	20.438	0.171	27.341	0.748	97.439	39.316	0	0	9.061	0	30.386
			150.482	22.483	1	0	5.181	0.571	0.228	4.009	20.453	0.171	27.349	0.748	97.476	39.31	0	0	9.078	0	30.394
			151.482	22.483	1	0	5.153	0.572	0.227	3.98	20.491	0.17	27.347	0.749	97.555	39.32	0	0	9.008	0	30.405
			152.482	18.907	1	0	5.124	0.573	0.225	3.951	20.531	0.169	27.347	0.751	97.634	39.329	0	0	8.94	0	30.42
			153.482	18.907	1	0	5.091	0.574	0.223	3.919	20.57	0.168	27.346	0.752	97.713	39.338	0	0	8.866	0	30.434
			154.482	18.907	1	0	5.044	0.572	0.221	3.875	20.598	0.166	27.347	0.753	97.806	39.322	0	0	8.825	0	30.407
			155.482	19.213	1	0	5.015	0.57	0.219	3.846	20.63	0.165	27.361	0.754	97.864	39.316	0	0	8.798	0	30.425
			156.482	19.213	1	0	4.969	0.567	0.217	3.802	20.663	0.164	27.368	0.755	97.96	39.299	0	0	8.759	0	30.41
			157.482	19.213	1	0	4.923	0.565	0.214	3.758	20.698	0.162	27.377	0.756	98.056	39.282	0	0	8.72	0	30.401
			158.482	19.213	1	0	4.851	0.56	0.211	3.698	20.715	0.16	27.355	0.757	98.191	39.248	0	0	8.656	0	30.294
			159.482	22.79	1	0	4.818	0.558	0.209	3.664	20.758	0.158	27.379	0.758	98.262	39.239	0	0	8.627	0	30.328
			160.482	22.79	1	0	4.76	0.555	0.206	3.613	20.783	0.156	27.372	0.759	98.372	39.213	0	0	8.574	0	30.267
			161.482	23.199	1	0	4.73	0.552	0.205	3.592	20.762	0.156	27.323	0.76	98.418	39.189	0	0	8.563	0	30.121
			162.482	23.199	1	0	4.7	0.55	0.204	3.571	20.74	0.155	27.275	0.76	98.464	39.165	0	0	8.553	0	29.975
			163.482	23.199	1	0	4.677	0.547	0.203	3.555	20.717	0.154	27.224	0.761	98.509	39.141	0	0	8.554	0	29.82
			164.482	23.199	1	0	4.654	0.544	0.202	3.539	20.693	0.154	27.172	0.762	98.555	39.117	0	0	8.555	0	29.664
			165.482	23.199	1	0	4.637	0.539	0.201	3.525	20.683	0.153	27.145	0.762	98.579	39.09	0	0	8.599	0	29.554
			166.482	20.337	1	0	4.621	0.535	0.2	3.511	20.671	0.153	27.116	0.762	98.603	39.064	0	0	8.643	0	29.441
			167.482	20.337	1	0	4.6	0.53	0.199	3.494	20.659	0.152	27.088	0.763	98.627	39.038	0	0	8.68	0	29.327
			168.482	19.826	1	0	4.606	0.527	0.199	3.496	20.657	0.152	27.097	0.762	98.66	39.011	0	0	8.735	0	29.3
			169.482	19.826	1	0	4.612	0.525	0.199	3.499	20.655	0.152	27.105	0.762	98.694	38.985	0	0	8.79	0	29.274
			170.483	19.826	1	0	4.696	0.523	0.204	3.575	20.579	0.155	27.054	0.761	98.79	38.923	0	0	8.979	0	29.069
			171.483	19.826	1	0	4.745	0.522	0.206	3.621	20.526	0.157	27.007	0.76	98.838	38.891	0	0	9.087	0	28.918
			172.483	19.826	1	0	4.796	0.521	0.209	3.667	20.479	0.159	26.968	0.759	98.886	38.86	0	0	9.199	0	28.785
			173.482	18.6	1	0	4.796	0.521	0.209	3.667	20.479	0.159	26.968	0.759	98.886	38.86	0	0	9.199	0	28.785
			174.483	18.6	1	0	4.871	0.519	0.213	3.739	20.392	0.162	26.89	0.758	98.953	38.807	0	0	9.379	0	28.53
			175.483	19.724	1	0	4.854	0.516	0.212	3.724	20.388	0.161	26.88	0.758	99.034	38.759	0	0	9.401	0	28.431
			176.483	19.724	1	0	4.834	0.513	0.211	3.706	20.385	0.16	26.872	0.759	99.116	38.712	0	0	9.417	0	28.335
			177.483	19.724	1	0	4.814	0.51	0.21	3.689	20.382	0.16	26.863	0.759	99.197	38.664	0	0	9.433	0	28.238
			178.483	19.724	1	0	4.784	0.507	0.209	3.664	20.377	0.158	26.852	0.759	99.279	38.616	0	0	9.431	0	28.135
			179.483	20.031	1	0	4.755	0.504	0.207	3.64	20.372	0.157	26.841	0.759	99.361	38.568	0	0	9.429	0	28.032
			180.483	20.031	1	0	4.725	0.501	0.206	3.615	20.368	0.156	26.83	0.759	99.442	38.52	0	0	9.427	0	27.928
			181.483	19.418	1	0	4.718	0.499	0.206	3.607	20.37	0.156	26.836	0.759	99.512	38.476	0	0	9.46	0	27.871
			182.483	19.418	1	0	4.736	0.499	0.206	3.617	20.394	0.157	26.855	0.759	99.509	38.472	0	0	9.499	0	27.907
			183.483	19.418	1	0	4.76	0.499	0.207	3.63	20.422	0.157	26.878	0.76	99.507	38.467	0	0	9.547	0	27.954
			184.483	25.652	1	0	4.769	0.499	0.207	3.632	20.448	0.157	26.901	0.76	99.504	38.462	0	0	9.567	0	27.998
			185.483	25.652	1	0	4.768	0.5	0.207	3.627	20.476	0.157	26.925	0.76	99.484	38.475	0	0	9.543	0	28.074
			186.483	27.287	1	0	4.777	0.5	0.207	3.629	20.501	0.157	26.947	0.761	99.481	38.47	0	0	9.562	0	28.117
			187.483	27.287	1	0	4.785	0.499	0.207	3.632	20.526	0.158	26.969	0.761	99.479	38.465	0	0	9.581	0	28.159
			188.483	27.287	1	0	4.821	0.499	0.208	3.649	20.578	0.158	27.028	0.761	99.48	38.452	0	0	9.665	0	28.272
			189.483	27.287	1	0	4.818	0.5	0.208	3.643	20.602	0.158	27.047	0.762	99.46	38.465	0	0	9.638	0	28.337
			190.483	20.133	1	0	4.845	0.499	0.208	3.658	20.631	0.159	27.088	0.762	99.464	38.457	0	0	9.705	0	28.413
			191.483	20.133	1	0	4.821	0.504	0.208	3.649	20.601	0.159	27.033	0.762	99.33	38.53	0	0	9.566	0	28.41
			192.483	20.133	1	0	4.828	0.506	0.208	3.656	20.606	0.159	27.033	0.762	99.265	38.563	0	0	9.543	0	28.465
			193.483	18.907	1	0	4.836	0.508	0.209	3.663	20.61	0.159	27.034	0.762	99.2	38.595	0	0	9.519	0	28.519
			194.483	18.907	1	0	4.852	0.508	0.209	3.672	20.625	0.16	27.059	0.762	99.195	38.592	0	0	9.558	0	28.567
			195.483	18.907	1	0	4.842	0.514	0.209	3.675	20.598	0.16	27.002	0.763	99.091	38.663	0	0	9.422	0	28.563
			196.483	18.907	1	0	4.849	0.516	0.21	3.682	20.592	0.16	26.992	0.763	99.104	38.664	0	0	9.405	0	28.546
			197.483	22.075	1	0	4.853	0.52	0.21	3.691	20.579	0.161	26.96	0.763	99.058	38.7	0	0	9.341	0	28.539
			198.483	22.075	1	0	4.857	0.524	0.211	3.7	20.565	0.161	26.928	0.764	99.013	38.736	0	0	9.277	0	28.529
			199.483	20.235	1	0	4.846	0.528	0.212	3.728	20.387	0.163	26.606	0.766	98.974	38.767	0	0	9.179	0	27.85
			200.483	20.235	1	0	4.798	0.531	0.212	3.72	20.235	0.163	26.305	0.769	98.922	38.803	0	0	9.041	0	27.206
			201.483	20.235	1	0	4.758	0.533	0.212	3.719	20.089	0.164	26.012	0.772	98.869	38.839	0	0	8.921	0	26.563
			202.483	20.235	1	0	4.712	0.536	0.211	3.708	19.965	0.164	25.748	0.775	98.816	38.875	0	0	8.791	0	25.977
			203.483	20.235	1	0	4.667	0.539	0.211	3.696	19.846	0.164	25.492	0.779	98.763	38.911	0	0	8.664	0	25.397
			204.483	20.235	1	0	4.72	0.544	0.213	3.742	19.857	0.166	25.49	0.779	98.735	38.923	0	0	8.67	0	25.422
			205.484	19.724	1	0	4.868	0.558	0.221	3.877	19.82	0.172	25.439	0.779	98.615	38.973	0	0	8.724	0	25.388
			206.483	19.724	1	0	4.868	0.558	0.221	3.877	19.82	0.172	25.439	0.779	98.615	38.973	0	0	8.724	0	25.388
			207.483	20.951	1	0	4.964	0.566	0.226	3.967	19.78	0.176	25.396	0.779	98.523	39.011	0	0	8.773	0	25.349
			208.483	20.951	1	0	5.06	0.574	0.231	4.057	19.746	0.18	25.361	0.779	98.432	39.05	0	0	8.823	0	25.327
			209.484	20.951	1	0	5.126	0.575	0.233	4.092	19.837	0.182	25.453	0.779	98.413	39.069	0	0	8.922	0	25.593
			210.483	20.951	1	0	5.126	0.575	0.233	4.092	19.837	0.182	25.453	0.779	98.413	39.069	0	0	8.922	0	25.593
			211.484	20.951	1	0	5.199	0.576	0.235	4.13	19.934	0.184	25.548	0.78	98.394	39.088	0	0	9.032	0	25.861
			212.484	20.951	1	0	5.211	0.574	0.235	4.132	19.968	0.184	25.584	0.78	98.456	39.059	0	0	9.083	0	25.908
			213.484	24.323	1	0	5.213	0.571	0.235	4.125	19.996	0.183	25.632	0.78	98.456	39.066	0	0	9.124	0	26.035
			214.484	24.323	1	0	5.23	0.569	0.235	4.129	20.032	0.184	25.689	0.78	98.456	39.074	0	0	9.192	0	26.184
			215.484	25.345	1	0	5.243	0.567	0.235	4.13	20.069	0.183	25.749	0.779	98.456	39.081	0	0	9.255	0	26.338
			216.484	25.345	1	0	5.257	0.564	0.235	4.132	20.106	0.183	25.809	0.779	98.456	39.088	0	0	9.318	0	26.493
			217.484	25.345	1	0	5.271	0.562	0.236	4.133	20.144	0.183	25.87	0.779	98.456	39.095	0	0	9.383	0	26.649
			218.484	35.156	1	0	5.321	0.561	0.238	4.17	20.15	0.185	25.89	0.778	98.466	39.088	0	0	9.483	0	26.686
			219.484	35.156	1	0	5.372	0.56	0.24	4.208	20.159	0.187	25.914	0.778	98.476	39.081	0	0	9.585	0	26.735
			220.484	35.871	1	0	5.411	0.559	0.241	4.234	20.172	0.188	25.95	0.777	98.49	39.067	0	0	9.682	0	26.799
			221.484	35.871	1	0	5.489	0.546	0.242	4.246	20.353	0.188	26.204	0.777	98.749	38.851	0	0	10.06	0	27.071
			222.484	35.871	1	0	5.508	0.533	0.241	4.222	20.485	0.187	26.398	0.776	98.97	38.656	0	0	10.332	0	27.224
			223.484	21.972	1	0	5.511	0.521	0.238	4.182	20.632	0.185	26.603	0.776	99.197	38.462	0	0	10.585	0	27.389
			224.484	21.972	1	0	5.475	0.51	0.235	4.124	20.733	0.182	26.753	0.775	99.358	38.315	0	0	10.725	0	27.496
			225.484	22.279	1	0	5.516	0.496	0.234	4.102	20.925	0.181	27.013	0.775	99.653	38.074	0	0	11.131	0	27.694
			226.484	22.279	1	0	5.479	0.486	0.231	4.048	21.012	0.179	27.146	0.774	99.799	37.939	0	0	11.266	0	27.763
			227.484	22.279	1	0	5.538	0.487	0.232	4.077	21.093	0.18	27.275	0.773	99.764	37.943	0	0	11.364	0	28.062
			228.484	20.951	1	0	5.598	0.488	0.234	4.106	21.176	0.181	27.408	0.773	99.73	37.948	0	0	11.464	0	28.366
			229.484	20.951	1	0	5.678	0.489	0.235	4.115	21.435	0.181	27.836	0.77	99.688	37.957	0	0	11.613	0	29.305
			230.484	20.44	1	0	5.759	0.489	0.235	4.123	21.701	0.18	28.275	0.767	99.646	37.966	0	0	11.767	0	30.24
			231.484	20.44	1	0	5.831	0.49	0.235	4.126	21.959	0.18	28.708	0.765	99.604	37.976	0	0	11.9	0	31.136
			232.484	20.44	1	0	5.904	0.491	0.235	4.129	22.224	0.179	29.152	0.762	99.563	37.985	0	0	12.036	0	32.026
			233.484	26.776	1	0	5.93	0.488	0.234	4.106	22.431	0.178	29.518	0.76	99.588	37.971	0	0	12.158	0	32.694
			234.484	26.776	1	0	5.799	0.482	0.23	4.028	22.322	0.174	29.391	0.759	99.59	37.98	0	0	12.033	0	32.431
			235.484	29.331	1	0	5.71	0.475	0.226	3.961	22.307	0.171	29.381	0.759	99.634	37.951	0	0	12.023	0	32.332
			236.484	16.76	1	0	5.589	0.469	0.221	3.885	22.225	0.168	29.289	0.759	99.636	37.961	0	0	11.919	0	32.132
			237.484	16.76	1	0	5.47	0.463	0.217	3.808	22.15	0.165	29.204	0.758	99.639	37.97	0	0	11.817	0	31.945
			238.484	14.001	1	0	5.353	0.457	0.213	3.732	22.08	0.161	29.129	0.758	99.641	37.98	0	0	11.717	0	31.772
			239.484	14.001	1	0	5.357	0.456	0.214	3.749	21.991	0.162	29.065	0.757	99.524	38.03	0	0	11.762	0	31.706
			240.484	14.001	1	0	5.362	0.454	0.215	3.766	21.903	0.162	29.001	0.755	99.406	38.081	0	0	11.807	0	31.64
			241.484	14.001	1	0	5.368	0.453	0.216	3.784	21.811	0.163	28.935	0.754	99.289	38.131	0	0	11.853	0	31.568
			242.484	26.265	1	0	5.373	0.452	0.217	3.802	21.719	0.163	28.869	0.752	99.171	38.181	0	0	11.9	0	31.496
			243.484	26.265	1	0	5.378	0.45	0.218	3.82	21.629	0.164	28.803	0.751	99.054	38.232	0	0	11.948	0	31.424
			244.484	25.856	1	0	5.369	0.449	0.218	3.825	21.553	0.164	28.736	0.75	99.025	38.208	0	0	11.964	0	31.251
			245.484	25.856	1	0	5.36	0.447	0.218	3.83	21.477	0.164	28.668	0.749	98.996	38.184	0	0	11.981	0	31.077
			246.484	25.856	1	0	5.359	0.446	0.219	3.841	21.404	0.164	28.602	0.748	98.967	38.16	0	0	12.016	0	30.908
			247.484	25.856	1	0	5.358	0.445	0.22	3.851	21.331	0.164	28.537	0.747	98.938	38.136	0	0	12.052	0	30.737
			248.484	21.155	1	0	5.418	0.446	0.223	3.908	21.269	0.166	28.485	0.747	98.91	38.122	0	0	12.137	0	30.627
			249.484	21.155	1	0	5.432	0.446	0.224	3.929	21.214	0.167	28.451	0.746	98.871	38.122	0	0	12.167	0	30.56
			250.485	22.483	1	0	5.422	0.447	0.224	3.933	21.155	0.167	28.454	0.743	98.802	38.122	0	0	12.142	0	30.566
			251.485	22.483	1	0	5.479	0.457	0.228	3.999	21.086	0.169	28.365	0.743	98.603	38.28	0	0	11.992	0	30.663
			252.485	22.483	1	0	5.533	0.467	0.232	4.066	21.013	0.172	28.27	0.743	98.404	38.438	0	0	11.846	0	30.743
			253.485	24.936	1	0	5.594	0.478	0.236	4.139	20.934	0.175	28.145	0.744	98.25	38.594	0	0	11.699	0	30.755
			254.485	24.936	1	0	5.659	0.489	0.24	4.217	20.85	0.179	28.013	0.744	98.097	38.75	0	0	11.57	0	30.75
			255.485	25.447	1	0	5.724	0.5	0.245	4.295	20.762	0.182	27.878	0.745	97.943	38.906	0	0	11.443	0	30.729
			256.485	25.447	1	0	5.787	0.511	0.249	4.374	20.671	0.186	27.74	0.745	97.79	39.062	0	0	11.32	0	30.696
			257.485	25.447	1	0	5.802	0.507	0.25	4.378	20.679	0.186	27.726	0.746	97.965	38.98	0	0	11.446	0	30.54
			258.485	21.87	1	0	5.839	0.503	0.251	4.407	20.653	0.188	27.665	0.747	98.14	38.899	0	0	11.62	0	30.283
			259.485	21.87	1	0	5.881	0.498	0.253	4.438	20.633	0.189	27.612	0.747	98.315	38.817	0	0	11.805	0	30.04
			260.485	22.279	1	0	5.861	0.488	0.251	4.4	20.686	0.187	27.67	0.748	98.569	38.673	0	0	12.021	0	29.921
			261.485	22.279	1	0	5.841	0.477	0.249	4.362	20.735	0.186	27.723	0.748	98.823	38.529	0	0	12.246	0	29.787
			262.485	30.353	1	0	5.82	0.466	0.246	4.324	20.78	0.184	27.77	0.748	99.078	38.385	0	0	12.479	0	29.637
			263.485	30.353	1	0	5.852	0.459	0.246	4.313	20.902	0.184	27.921	0.749	99.262	38.265	0	0	12.741	0	29.751
			264.485	28.411	1	0	5.892	0.452	0.245	4.304	21.041	0.184	28.101	0.749	99.452	38.124	0	0	13.034	0	29.889
			265.485	28.411	1	0	5.88	0.447	0.244	4.274	21.112	0.182	28.189	0.749	99.6	38.02	0	0	13.157	0	29.898
			266.485	28.411	1	0	5.904	0.44	0.243	4.258	21.229	0.182	28.346	0.749	99.783	37.883	0	0	13.423	0	29.987
			267.485	28.411	1	0	5.932	0.433	0.242	4.246	21.342	0.181	28.493	0.749	99.936	37.751	0	0	13.684	0	30.062
			268.485	26.674	1	0	5.961	0.427	0.241	4.234	21.458	0.181	28.644	0.749	100.089	37.618	0	0	13.956	0	30.139
			269.485	27.696	1	0	5.934	0.423	0.239	4.194	21.535	0.179	28.725	0.75	100.28	37.474	0	0	14.023	0	30.078
			270.485	27.696	1	0	5.906	0.419	0.237	4.154	21.612	0.178	28.806	0.75	100.47	37.33	0	0	14.091	0	30.015
			271.485	27.696	1	0	5.874	0.415	0.234	4.111	21.687	0.176	28.884	0.751	100.66	37.187	0	0	14.148	0	29.945
			272.485	27.082	1	0	5.875	0.414	0.234	4.102	21.73	0.176	28.925	0.751	100.776	37.109	0	0	14.174	0	29.916
			273.485	31.272	1	0	5.888	0.417	0.234	4.099	21.814	0.176	29.023	0.752	100.915	37.052	0	0	14.131	0	30.047
			274.485	31.272	1	0	5.937	0.419	0.235	4.116	21.928	0.176	29.157	0.752	101.027	37.033	0	0	14.156	0	30.303
			275.485	19.213	1	0	5.977	0.422	0.235	4.127	22.038	0.177	29.283	0.753	101.14	37.014	0	0	14.159	0	30.543
			276.485	19.213	1	0	6.013	0.425	0.236	4.136	22.144	0.178	29.403	0.753	101.253	36.994	0	0	14.152	0	30.769
			277.485	19.213	1	0	6.048	0.428	0.236	4.144	22.249	0.178	29.523	0.754	101.366	36.975	0	0	14.144	0	30.991
			278.485	19.213	1	0	6.009	0.427	0.234	4.107	22.305	0.177	29.573	0.754	101.478	36.946	0	0	14.069	0	31.044
			279.485	19.622	1	0	5.896	0.425	0.23	4.036	22.253	0.174	29.459	0.755	101.601	36.903	0	0	13.87	0	30.755
			280.485	19.622	1	0	5.799	0.423	0.227	3.975	22.202	0.171	29.347	0.757	101.723	36.86	0	0	13.708	0	30.466
			281.485	19.622	1	0	5.719	0.421	0.224	3.921	22.183	0.169	29.274	0.758	101.845	36.817	0	0	13.586	0	30.251
			282.485	20.337	1	0	5.64	0.419	0.22	3.867	22.17	0.167	29.206	0.759	101.968	36.774	0	0	13.466	0	30.047
			283.485	20.337	1	0	5.616	0.415	0.219	3.835	22.225	0.166	29.239	0.76	102.087	36.726	0	0	13.54	0	30.013
			284.485	17.68	1	0	5.607	0.41	0.217	3.812	22.277	0.165	29.302	0.76	102.155	36.68	0	0	13.678	0	30.033
			285.485	17.68	1	0	5.569	0.405	0.215	3.771	22.328	0.163	29.364	0.76	102.222	36.635	0	0	13.749	0	30.047
			286.485	17.68	1	0	5.531	0.4	0.213	3.729	22.378	0.162	29.423	0.761	102.289	36.589	0	0	13.821	0	30.056
			287.486	24.834	1	0	5.542	0.4	0.212	3.716	22.498	0.161	29.572	0.761	102.32	36.587	0	0	13.869	0	30.33
			288.486	24.834	1	0	5.589	0.404	0.213	3.744	22.558	0.162	29.642	0.761	102.284	36.63	0	0	13.84	0	30.557
			289.486	23.812	1	0	5.636	0.408	0.215	3.772	22.616	0.164	29.71	0.761	102.248	36.673	0	0	13.81	0	30.779
			290.486	23.812	1	0	5.755	0.419	0.221	3.869	22.603	0.168	29.676	0.762	102.133	36.778	0	0	13.748	0	30.947
			291.486	23.812	1	0	5.748	0.42	0.22	3.864	22.618	0.168	29.685	0.762	102.183	36.781	0	0	13.676	0	30.98
			292.486	23.812	1	0	5.741	0.422	0.22	3.86	22.634	0.168	29.693	0.762	102.234	36.783	0	0	13.604	0	31.014
			293.486	17.885	1	0	5.721	0.424	0.219	3.847	22.641	0.167	29.69	0.763	102.284	36.786	0	0	13.501	0	31.025
			294.486	17.885	1	0	5.694	0.426	0.218	3.833	22.635	0.167	29.664	0.763	102.33	36.81	0	0	13.378	0	31.022
			295.486	18.907	1	0	5.668	0.428	0.218	3.818	22.632	0.166	29.636	0.764	102.375	36.834	0	0	13.259	0	31.017
			296.486	18.907	1	0	5.687	0.434	0.219	3.838	22.644	0.167	29.604	0.765	102.301	36.949	0	0	13.098	0	31.16
			297.486	22.79	1	0	5.716	0.44	0.22	3.863	22.659	0.169	29.578	0.766	102.258	37.059	0	0	12.984	0	31.302
			298.486	22.79	1	0	5.744	0.446	0.222	3.887	22.671	0.17	29.548	0.767	102.215	37.169	0	0	12.871	0	31.436
			299.486	20.44	1	0	5.793	0.452	0.224	3.927	22.676	0.172	29.51	0.768	102.171	37.28	0	0	12.808	0	31.552
			300.486	20.44	1	0	5.845	0.457	0.226	3.968	22.679	0.174	29.473	0.769	102.135	37.376	0	0	12.776	0	31.643
			301.486	20.44	1	0	5.896	0.463	0.229	4.009	22.681	0.176	29.436	0.771	102.099	37.472	0	0	12.745	0	31.731
			302.486	31.988	1	0	5.909	0.463	0.229	4.012	22.714	0.176	29.453	0.771	102.097	37.486	0	0	12.768	0	31.785
			303.486	36.178	1	0	5.912	0.462	0.228	4.007	22.748	0.176	29.443	0.773	102.118	37.491	0	0	12.805	0	31.765
			304.486	36.178	1	0	5.916	0.461	0.228	4.002	22.782	0.177	29.434	0.774	102.139	37.495	0	0	12.841	0	31.746
			305.486	36.178	1	0	5.942	0.461	0.229	4.014	22.814	0.177	29.411	0.776	102.22	37.479	0	0	12.886	0	31.685
			306.486	18.396	1	0	5.968	0.462	0.23	4.027	22.847	0.178	29.39	0.777	102.301	37.463	0	0	12.931	0	31.626
			307.486	18.396	1	0	5.987	0.462	0.23	4.033	22.883	0.179	29.375	0.779	102.383	37.446	0	0	12.96	0	31.577
			308.486	17.067	1	0	6.005	0.462	0.23	4.04	22.919	0.18	29.359	0.781	102.464	37.43	0	0	12.989	0	31.529
			309.486	17.067	1	0	6.079	0.463	0.232	4.073	23.02	0.181	29.479	0.781	102.49	37.433	0	0	13.14	0	31.764
			310.486	17.067	1	0	6.175	0.465	0.234	4.113	23.163	0.183	29.613	0.782	102.555	37.455	0	0	13.287	0	32.058
			311.486	23.097	1	0	6.301	0.468	0.238	4.18	23.285	0.187	29.678	0.785	102.652	37.493	0	0	13.454	0	32.254
			312.486	24.63	1	0	6.375	0.469	0.24	4.211	23.388	0.188	29.797	0.785	102.685	37.498	0	0	13.597	0	32.488
			313.486	24.63	1	0	6.431	0.473	0.242	4.251	23.395	0.191	29.74	0.787	102.752	37.524	0	0	13.597	0	32.441
			314.486	24.63	1	0	6.415	0.47	0.241	4.225	23.462	0.19	29.775	0.788	102.972	37.424	0	0	13.656	0	32.355
			315.486	24.834	1	0	6.398	0.467	0.239	4.199	23.523	0.189	29.807	0.789	103.193	37.323	0	0	13.714	0	32.261
			316.486	24.834	1	0	6.382	0.463	0.238	4.174	23.583	0.188	29.838	0.79	103.414	37.222	0	0	13.772	0	32.166
			317.486	23.914	1	0	6.365	0.46	0.236	4.148	23.644	0.187	29.868	0.792	103.634	37.121	0	0	13.832	0	32.068
			318.486	23.914	1	0	6.298	0.455	0.233	4.091	23.684	0.185	29.866	0.793	103.776	37.071	0	0	13.834	0	31.964
			319.486	23.914	1	0	6.205	0.45	0.229	4.011	23.77	0.182	29.916	0.795	103.917	37.021	0	0	13.781	0	31.958
			320.486	26.06	1	0	6.106	0.445	0.224	3.925	23.861	0.178	29.969	0.796	104.059	36.97	0	0	13.711	0	31.955
			321.486	26.06	1	0	6.008	0.44	0.219	3.84	23.961	0.175	30.03	0.798	104.2	36.92	0	0	13.642	0	31.965
			322.486	25.038	1	0	6.035	0.444	0.22	3.856	23.994	0.176	30.039	0.799	104.176	36.973	0	0	13.584	0	32.078
			323.486	25.038	1	0	6.061	0.448	0.221	3.873	24.025	0.177	30.046	0.8	104.152	37.026	0	0	13.527	0	32.188
			324.487	25.038	1	0	6.133	0.461	0.224	3.924	24.088	0.179	30.027	0.802	104.042	37.193	0	0	13.309	0	32.462
			325.487	25.038	1	0	6.177	0.467	0.225	3.954	24.123	0.181	30.02	0.804	103.987	37.277	0	0	13.22	0	32.601
			326.486	29.842	1	0	6.177	0.467	0.225	3.954	24.123	0.181	30.02	0.804	103.987	37.277	0	0	13.22	0	32.601
			327.487	29.842	1	0	6.164	0.47	0.224	3.936	24.204	0.181	30.037	0.806	104.116	37.263	0	0	13.104	0	32.635
			328.487	18.191	1	0	6.138	0.469	0.223	3.911	24.247	0.18	30.043	0.807	104.246	37.22	0	0	13.095	0	32.578
			329.487	15.943	1	0	6.112	0.467	0.221	3.885	24.291	0.179	30.048	0.808	104.375	37.177	0	0	13.086	0	32.521
			330.487	15.943	1	0	6.06	0.466	0.219	3.847	24.313	0.178	30.022	0.81	104.498	37.148	0	0	12.994	0	32.429
			331.487	15.943	1	0	6.007	0.466	0.217	3.809	24.339	0.176	29.999	0.811	104.62	37.119	0	0	12.903	0	32.344
			332.487	22.075	1	0	5.963	0.465	0.215	3.777	24.362	0.175	29.973	0.813	104.742	37.09	0	0	12.829	0	32.254
			333.487	22.075	1	0	5.922	0.466	0.214	3.754	24.348	0.174	29.91	0.814	104.79	37.114	0	0	12.709	0	32.175
			334.487	21.257	1	0	5.882	0.467	0.213	3.732	24.336	0.173	29.85	0.815	104.838	37.138	0	0	12.592	0	32.102
			335.487	21.257	1	0	5.828	0.467	0.211	3.698	24.335	0.172	29.814	0.816	104.824	37.184	0	0	12.486	0	32.092
			336.487	21.257	1	0	5.775	0.466	0.209	3.663	24.335	0.171	29.784	0.817	104.81	37.229	0	0	12.381	0	32.095
			337.487	21.257	1	0	5.729	0.466	0.207	3.635	24.332	0.169	29.75	0.818	104.795	37.275	0	0	12.293	0	32.089
			338.487	21.564	1	0	5.684	0.466	0.206	3.606	24.331	0.168	29.719	0.819	104.781	37.32	0	0	12.207	0	32.088
			339.487	21.564	1	0	5.737	0.471	0.207	3.64	24.364	0.17	29.736	0.819	104.787	37.347	0	0	12.177	0	32.189
			340.487	22.279	1	0	5.788	0.475	0.209	3.675	24.377	0.172	29.719	0.82	104.831	37.351	0	0	12.186	0	32.185
			341.487	22.279	1	0	5.787	0.478	0.209	3.662	24.474	0.172	29.787	0.822	104.917	37.335	0	0	12.115	0	32.308
			342.487	22.279	1	0	5.862	0.483	0.212	3.717	24.459	0.174	29.749	0.822	104.919	37.361	0	0	12.144	0	32.3
			343.487	20.235	1	0	5.787	0.477	0.208	3.65	24.547	0.171	29.84	0.823	105.008	37.319	0	0	12.13	0	32.382
			344.487	20.235	1	0	5.771	0.478	0.208	3.645	24.524	0.171	29.798	0.823	104.947	37.4	0	0	12.062	0	32.42
			345.487	18.191	1	0	5.801	0.485	0.209	3.675	24.489	0.172	29.742	0.823	104.838	37.508	0	0	11.972	0	32.491
			346.487	18.191	1	0	5.775	0.481	0.209	3.66	24.463	0.172	29.699	0.824	104.826	37.563	0	0	12.002	0	32.463
			347.487	18.191	1	0	5.807	0.486	0.21	3.688	24.446	0.173	29.674	0.824	104.715	37.672	0	0	11.945	0	32.588
			348.487	20.031	1	0	5.801	0.486	0.21	3.681	24.457	0.173	29.676	0.824	104.717	37.683	0	0	11.943	0	32.605
			349.487	20.031	1	0	5.792	0.486	0.21	3.678	24.45	0.173	29.644	0.825	104.718	37.699	0	0	11.907	0	32.57
			350.487	20.031	1	0	5.797	0.486	0.21	3.68	24.453	0.173	29.644	0.825	104.721	37.711	0	0	11.929	0	32.583
			351.487	20.031	1	0	5.803	0.486	0.21	3.682	24.457	0.173	29.644	0.825	104.723	37.723	0	0	11.951	0	32.596
			352.488	20.031	1	0	5.79	0.483	0.209	3.671	24.463	0.173	29.648	0.825	104.764	37.711	0	0	11.984	0	32.574
			353.487	20.031	1	0	5.79	0.483	0.209	3.671	24.463	0.173	29.648	0.825	104.764	37.711	0	0	11.984	0	32.574
			354.487	27.185	1	0	5.774	0.479	0.208	3.656	24.466	0.172	29.673	0.825	104.834	37.656	0	0	12.063	0	32.522
			355.487	31.272	1	0	5.727	0.474	0.207	3.625	24.443	0.17	29.664	0.824	104.903	37.601	0	0	12.078	0	32.406
			356.487	31.272	1	0	5.673	0.47	0.205	3.59	24.417	0.169	29.653	0.823	104.973	37.546	0	0	12.078	0	32.284
			357.487	31.272	1	0	5.618	0.465	0.203	3.555	24.389	0.167	29.641	0.823	105.042	37.491	0	0	12.078	0	32.161
			358.487	17.782	1	0	5.564	0.461	0.201	3.52	24.362	0.165	29.629	0.822	105.112	37.436	0	0	12.078	0	32.037
			359.487	17.271	1	0	5.524	0.459	0.199	3.496	24.337	0.164	29.63	0.821	105.117	37.416	0	0	12.025	0	32.005
			360.488	17.271	1	0	5.518	0.473	0.201	3.522	24.23	0.165	29.559	0.82	104.91	37.527	0	0	11.672	0	32.102
			361.487	17.271	1	0	5.518	0.473	0.201	3.522	24.23	0.165	29.559	0.82	104.91	37.527	0	0	11.672	0	32.102
			362.487	20.951	1	0	5.525	0.479	0.202	3.541	24.176	0.165	29.525	0.819	104.807	37.582	0	0	11.523	0	32.15
			363.487	20.951	1	0	5.533	0.486	0.203	3.56	24.123	0.166	29.491	0.818	104.704	37.637	0	0	11.38	0	32.194
			364.488	21.666	1	0	5.54	0.496	0.204	3.578	24.095	0.167	29.494	0.817	104.646	37.642	0	0	11.175	0	32.259
			365.488	21.666	1	0	5.543	0.5	0.204	3.587	24.08	0.167	29.495	0.816	104.618	37.644	0	0	11.076	0	32.288
			366.488	21.666	1	0	5.509	0.5	0.204	3.576	24.001	0.166	29.424	0.816	104.558	37.637	0	0	11.019	0	32.14
			367.488	18.907	1	0	5.468	0.5	0.203	3.561	23.915	0.165	29.337	0.815	104.464	37.662	0	0	10.943	0	32.003
			368.488	18.907	1	0	5.442	0.499	0.203	3.554	23.846	0.165	29.286	0.814	104.438	37.623	0	0	10.904	0	31.848
			369.488	16.147	1	0	5.344	0.494	0.2	3.502	23.737	0.162	29.203	0.813	104.328	37.632	0	0	10.814	0	31.677
			370.488	16.147	1	0	5.227	0.489	0.195	3.427	23.697	0.158	29.21	0.811	104.217	37.642	0	0	10.682	0	31.676
			371.488	16.147	1	0	5.112	0.484	0.191	3.351	23.668	0.155	29.233	0.81	104.107	37.651	0	0	10.553	0	31.709
			372.488	16.147	1	0	5.014	0.48	0.187	3.286	23.647	0.151	29.279	0.808	103.944	37.678	0	0	10.449	0	31.808
			373.488	16.147	1	0	5.007	0.485	0.188	3.298	23.561	0.152	29.212	0.807	103.735	37.752	0	0	10.32	0	31.806
			374.488	21.461	1	0	5.006	0.49	0.189	3.315	23.468	0.152	29.145	0.805	103.526	37.827	0	0	10.207	0	31.802
			375.488	21.461	1	0	5	0.491	0.189	3.32	23.405	0.152	29.094	0.804	103.415	37.862	0	0	10.19	0	31.751
			376.488	21.461	1	0	5.004	0.501	0.191	3.349	23.284	0.153	29.009	0.803	103.109	37.975	0	0	9.989	0	31.787
			377.488	21.564	1	0	4.977	0.499	0.191	3.344	23.183	0.153	28.963	0.8	102.96	37.992	0	0	9.966	0	31.71
			378.488	21.564	1	0	4.95	0.498	0.19	3.339	23.083	0.152	28.917	0.798	102.812	38.009	0	0	9.944	0	31.634
			379.488	21.564	1	0	4.946	0.495	0.191	3.342	23.025	0.152	28.896	0.797	102.731	38.011	0	0	9.999	0	31.579
			380.488	21.564	1	0	4.916	0.493	0.19	3.333	22.937	0.151	28.854	0.795	102.587	38.027	0	0	9.968	0	31.511
			381.488	18.191	1	0	4.886	0.492	0.189	3.324	22.849	0.15	28.814	0.793	102.443	38.043	0	0	9.937	0	31.445
			382.488	18.191	1	0	4.856	0.49	0.189	3.315	22.762	0.149	28.774	0.791	102.299	38.059	0	0	9.907	0	31.38
			383.488	18.089	1	0	4.855	0.494	0.19	3.333	22.654	0.15	28.689	0.79	102.081	38.147	0	0	9.827	0	31.346
			384.488	18.089	1	0	4.853	0.498	0.191	3.351	22.547	0.151	28.603	0.788	101.863	38.236	0	0	9.748	0	31.312
			385.488	18.089	1	0	4.893	0.502	0.194	3.404	22.402	0.153	28.47	0.787	101.644	38.324	0	0	9.753	0	31.178
			386.488	18.089	1	0	4.933	0.506	0.197	3.457	22.262	0.155	28.34	0.786	101.426	38.412	0	0	9.758	0	31.049
			387.488	19.826	1	0	4.973	0.509	0.2	3.509	22.126	0.157	28.213	0.784	101.208	38.5	0	0	9.762	0	30.925
			388.488	19.826	1	0	4.99	0.508	0.201	3.534	22.043	0.158	28.158	0.783	101.05	38.519	0	0	9.824	0	30.829
			389.488	20.235	1	0	5.004	0.511	0.203	3.559	21.964	0.159	28.077	0.782	100.891	38.587	0	0	9.786	0	30.767
			390.488	20.235	1	0	4.983	0.502	0.202	3.543	21.919	0.158	28.084	0.78	100.831	38.532	0	0	9.929	0	30.666
			391.489	20.235	1	0	4.931	0.478	0.199	3.491	21.876	0.154	28.172	0.777	100.821	38.325	0	0	10.321	0	30.453
			392.488	20.133	1	0	4.931	0.478	0.199	3.491	21.876	0.154	28.172	0.777	100.821	38.325	0	0	10.321	0	30.453
			393.488	20.133	1	0	4.9	0.463	0.197	3.456	21.865	0.153	28.239	0.774	100.876	38.174	0	0	10.582	0	30.306
			394.488	20.031	1	0	4.868	0.448	0.195	3.422	21.842	0.151	28.292	0.772	100.931	38.023	0	0	10.856	0	30.123
			395.488	20.031	1	0	4.834	0.434	0.193	3.387	21.805	0.149	28.33	0.77	100.987	37.872	0	0	11.145	0	29.898
			396.488	20.031	1	0	4.837	0.428	0.194	3.396	21.714	0.148	28.31	0.767	100.855	37.855	0	0	11.312	0	29.791
			397.488	20.031	1	0	4.881	0.427	0.195	3.424	21.726	0.149	28.4	0.765	100.754	37.848	0	0	11.44	0	29.955
			398.488	22.177	1	0	4.926	0.426	0.197	3.452	21.741	0.15	28.494	0.763	100.653	37.841	0	0	11.571	0	30.127
			399.488	22.177	1	0	4.941	0.425	0.197	3.458	21.763	0.15	28.591	0.761	100.553	37.834	0	0	11.632	0	30.301
			400.488	25.652	1	0	4.956	0.424	0.197	3.464	21.786	0.15	28.688	0.759	100.452	37.827	0	0	11.693	0	30.476
			401.488	25.652	1	0	4.971	0.423	0.198	3.47	21.809	0.15	28.786	0.758	100.351	37.819	0	0	11.755	0	30.651
			402.488	25.652	1	0	4.987	0.422	0.198	3.475	21.833	0.15	28.885	0.756	100.25	37.812	0	0	11.818	0	30.826
			403.488	20.542	1	0	5.012	0.424	0.199	3.498	21.818	0.15	28.909	0.755	100.152	37.827	0	0	11.823	0	30.906
			404.489	18.702	1	0	5.07	0.428	0.202	3.547	21.79	0.152	28.948	0.753	99.955	37.855	0	0	11.851	0	31.05
			405.489	18.702	1	0	5.102	0.43	0.204	3.575	21.776	0.153	28.964	0.752	99.857	37.87	0	0	11.874	0	31.116
			406.489	15.023	1	0	5.123	0.434	0.205	3.598	21.754	0.154	28.929	0.752	99.769	37.918	0	0	11.811	0	31.142
			407.489	15.534	1	0	5.145	0.432	0.206	3.612	21.754	0.155	28.967	0.751	99.711	37.896	0	0	11.901	0	31.177
			408.489	15.534	1	0	5.177	0.433	0.207	3.64	21.724	0.156	28.927	0.751	99.663	37.908	0	0	11.958	0	31.118
			409.489	15.534	1	0	5.211	0.434	0.209	3.67	21.697	0.157	28.893	0.751	99.615	37.92	0	0	12.017	0	31.075
			410.489	23.097	1	0	5.249	0.434	0.211	3.697	21.691	0.158	28.895	0.751	99.658	37.877	0	0	12.107	0	31.02
			411.489	23.097	1	0	5.288	0.433	0.212	3.725	21.689	0.159	28.899	0.751	99.701	37.834	0	0	12.197	0	30.972
			412.489	23.097	1	0	5.323	0.433	0.214	3.749	21.695	0.16	28.918	0.75	99.744	37.791	0	0	12.282	0	30.951
			413.489	19.111	1	0	5.349	0.429	0.214	3.76	21.702	0.161	28.951	0.75	99.828	37.709	0	0	12.462	0	30.878
			414.489	19.111	1	0	5.376	0.425	0.215	3.772	21.711	0.161	28.987	0.749	99.912	37.627	0	0	12.647	0	30.808
			415.489	19.111	1	0	5.383	0.422	0.215	3.771	21.722	0.161	29.04	0.748	99.96	37.572	0	0	12.743	0	30.816
			416.489	19.111	1	0	5.415	0.42	0.216	3.797	21.682	0.162	29.027	0.747	100.008	37.517	0	0	12.9	0	30.697
			417.489	23.71	1	0	5.448	0.417	0.218	3.823	21.644	0.163	29.017	0.746	100.056	37.462	0	0	13.061	0	30.584
			418.489	23.71	1	0	5.436	0.415	0.217	3.805	21.678	0.162	29.09	0.745	100.094	37.426	0	0	13.114	0	30.655
			419.489	25.038	1	0	5.417	0.41	0.215	3.779	21.716	0.16	29.156	0.745	100.159	37.379	0	0	13.202	0	30.684
			420.489	25.038	1	0	5.406	0.408	0.214	3.762	21.748	0.16	29.214	0.744	100.201	37.344	0	0	13.254	0	30.727
			421.489	25.038	1	0	5.395	0.405	0.213	3.745	21.779	0.159	29.272	0.744	100.243	37.31	0	0	13.307	0	30.768
			422.489	21.768	1	0	5.389	0.408	0.214	3.749	21.758	0.159	29.241	0.744	100.178	37.368	0	0	13.211	0	30.808
			423.489	25.141	1	0	5.405	0.413	0.215	3.767	21.76	0.16	29.24	0.744	100.089	37.444	0	0	13.079	0	30.954
			424.489	25.141	1	0	5.429	0.419	0.216	3.791	21.763	0.161	29.242	0.744	100.001	37.521	0	0	12.969	0	31.103
			425.489	24.834	1	0	5.453	0.426	0.218	3.828	21.704	0.162	29.155	0.744	99.859	37.632	0	0	12.811	0	31.142
			426.489	24.834	1	0	5.441	0.421	0.216	3.795	21.806	0.161	29.293	0.744	100.006	37.544	0	0	12.923	0	31.25
			427.489	24.221	1	0	5.43	0.418	0.215	3.776	21.846	0.16	29.344	0.744	100.099	37.491	0	0	12.987	0	31.253
			428.489	24.221	1	0	5.42	0.417	0.215	3.77	21.83	0.16	29.314	0.745	100.147	37.467	0	0	13.007	0	31.153
			429.489	24.221	1	0	5.417	0.414	0.215	3.764	21.833	0.16	29.322	0.745	100.188	37.436	0	0	13.07	0	31.109
			430.489	25.549	1	0	5.408	0.412	0.214	3.756	21.83	0.159	29.317	0.745	100.229	37.404	0	0	13.119	0	31.039
			431.489	30.148	1	0	5.399	0.41	0.214	3.747	21.827	0.159	29.311	0.745	100.27	37.373	0	0	13.169	0	30.967
			432.489	30.148	1	0	5.39	0.408	0.213	3.738	21.823	0.159	29.305	0.745	100.31	37.342	0	0	13.219	0	30.895
			433.489	17.476	1	0	5.387	0.401	0.212	3.722	21.849	0.158	29.385	0.744	100.394	37.268	0	0	13.429	0	30.888
			434.489	17.476	1	0	5.383	0.395	0.211	3.705	21.875	0.157	29.46	0.743	100.478	37.193	0	0	13.645	0	30.867
			435.489	15.636	1	0	5.366	0.388	0.21	3.68	21.888	0.156	29.52	0.741	100.562	37.119	0	0	13.832	0	30.816
			436.489	15.636	1	0	5.353	0.38	0.208	3.653	21.919	0.154	29.612	0.74	100.725	36.975	0	0	14.088	0	30.716
			437.489	15.636	1	0	5.34	0.372	0.207	3.626	21.946	0.153	29.7	0.739	100.888	36.831	0	0	14.355	0	30.601
			438.489	18.907	1	0	5.328	0.368	0.205	3.603	22	0.152	29.809	0.738	100.994	36.719	0	0	14.459	0	30.613
			439.489	19.724	1	0	5.287	0.365	0.203	3.56	22.055	0.15	29.924	0.737	101.099	36.606	0	0	14.487	0	30.633
			440.49	19.724	1	0	5.258	0.364	0.201	3.524	22.15	0.148	30.13	0.735	101.075	36.543	0	0	14.447	0	30.911
			441.489	19.724	1	0	5.258	0.364	0.201	3.524	22.15	0.148	30.13	0.735	101.075	36.543	0	0	14.447	0	30.911
			442.489	19.724	1	0	5.271	0.367	0.201	3.53	22.19	0.148	30.219	0.734	100.946	36.594	0	0	14.38	0	31.165
			443.49	18.089	1	0	5.33	0.372	0.204	3.574	22.222	0.149	30.333	0.733	100.687	36.695	0	0	14.34	0	31.557
			444.49	17.578	1	0	5.359	0.374	0.205	3.595	22.237	0.15	30.388	0.732	100.557	36.745	0	0	14.32	0	31.749
			445.49	17.578	1	0	5.322	0.374	0.203	3.57	22.238	0.149	30.407	0.731	100.531	36.747	0	0	14.237	0	31.781
			446.49	17.578	1	0	5.259	0.373	0.2	3.518	22.294	0.147	30.505	0.731	100.505	36.75	0	0	14.085	0	31.949
			447.49	20.848	1	0	5.174	0.373	0.197	3.453	22.341	0.144	30.588	0.73	100.478	36.752	0	0	13.875	0	32.09
			448.49	20.746	1	0	5.168	0.378	0.197	3.461	22.31	0.144	30.547	0.73	100.399	36.807	0	0	13.677	0	32.148
			449.49	20.746	1	0	5.161	0.383	0.198	3.47	22.279	0.144	30.505	0.73	100.32	36.862	0	0	13.485	0	32.203
			450.49	20.337	1	0	5.17	0.388	0.199	3.488	22.247	0.145	30.472	0.73	100.241	36.918	0	0	13.339	0	32.27
			451.49	20.337	1	0	5.228	0.397	0.202	3.54	22.256	0.147	30.45	0.731	100.13	37.023	0	0	13.152	0	32.47
			452.49	17.68	1	0	5.284	0.407	0.205	3.592	22.256	0.15	30.415	0.732	100.02	37.129	0	0	12.97	0	32.644
			453.49	17.68	1	0	5.313	0.414	0.207	3.626	22.229	0.151	30.348	0.732	99.929	37.215	0	0	12.821	0	32.702
			454.49	17.68	1	0	5.334	0.421	0.208	3.656	22.195	0.153	30.274	0.733	99.838	37.301	0	0	12.658	0	32.743
			455.49	25.958	1	0	5.334	0.421	0.208	3.656	22.195	0.153	30.274	0.733	99.838	37.301	0	0	12.658	0	32.743
			456.49	25.958	1	0	5.374	0.435	0.212	3.714	22.12	0.155	30.114	0.735	99.656	37.474	0	0	12.344	0	32.796
			457.49	28.002	1	0	5.376	0.441	0.212	3.728	22.084	0.156	30.018	0.736	99.615	37.536	0	0	12.194	0	32.746
			458.49	28.002	1	0	5.378	0.444	0.213	3.731	22.1	0.157	29.988	0.737	99.637	37.565	0	0	12.116	0	32.751
			459.49	28.002	1	0	5.408	0.448	0.214	3.754	22.119	0.158	29.966	0.738	99.651	37.602	0	0	12.06	0	32.793
			460.49	21.053	1	0	5.443	0.45	0.215	3.778	22.129	0.159	29.98	0.738	99.644	37.613	0	0	12.089	0	32.845
			461.49	21.053	1	0	5.478	0.458	0.217	3.806	22.161	0.161	29.939	0.74	99.679	37.676	0	0	11.974	0	32.904
			462.49	18.907	1	0	5.513	0.462	0.218	3.832	22.18	0.162	29.923	0.741	99.693	37.713	0	0	11.931	0	32.954
			463.49	18.907	1	0	5.497	0.466	0.218	3.825	22.183	0.162	29.856	0.743	99.725	37.755	0	0	11.799	0	32.911
			464.49	18.907	1	0	5.483	0.47	0.218	3.819	22.186	0.162	29.793	0.745	99.758	37.797	0	0	11.671	0	32.874
			465.49	18.907	1	0	5.49	0.474	0.218	3.827	22.187	0.163	29.769	0.745	99.761	37.819	0	0	11.592	0	32.883
			466.49	24.732	1	0	5.453	0.479	0.217	3.811	22.167	0.163	29.623	0.748	99.746	37.948	0	0	11.387	0	32.809
			467.49	24.732	1	0	5.436	0.484	0.217	3.808	22.147	0.163	29.522	0.75	99.702	38.057	0	0	11.23	0	32.791
			468.49	24.834	1	0	5.455	0.49	0.219	3.834	22.105	0.164	29.438	0.751	99.624	38.157	0	0	11.139	0	32.794
			469.49	24.834	1	0	5.455	0.495	0.219	3.846	22.067	0.165	29.321	0.753	99.579	38.27	0	0	11.019	0	32.747
			470.491	24.834	1	0	5.43	0.505	0.219	3.835	22.083	0.165	29.209	0.756	99.598	38.412	0	0	10.761	0	32.766
			471.49	24.834	1	0	5.43	0.505	0.219	3.835	22.083	0.165	29.209	0.756	99.598	38.412	0	0	10.761	0	32.766
			472.49	22.177	1	0	5.409	0.507	0.217	3.813	22.132	0.165	29.204	0.758	99.68	38.428	0	0	10.674	0	32.788
			473.49	22.177	1	0	5.377	0.509	0.215	3.78	22.211	0.164	29.228	0.76	99.761	38.445	0	0	10.569	0	32.868
			474.49	22.279	1	0	5.347	0.511	0.214	3.747	22.293	0.163	29.256	0.762	99.843	38.462	0	0	10.466	0	32.953
			475.491	22.279	1	0	5.285	0.508	0.21	3.687	22.373	0.161	29.253	0.765	99.987	38.45	0	0	10.41	0	32.916
			476.49	22.279	1	0	5.285	0.508	0.21	3.687	22.373	0.161	29.253	0.765	99.987	38.45	0	0	10.41	0	32.916
			477.49	22.279	1	0	5.276	0.507	0.21	3.679	22.381	0.161	29.218	0.766	100.025	38.455	0	0	10.411	0	32.85
			478.49	19.622	1	0	5.285	0.506	0.21	3.683	22.387	0.161	29.185	0.767	100.063	38.46	0	0	10.446	0	32.79
			479.49	19.622	1	0	5.293	0.505	0.21	3.687	22.394	0.161	29.154	0.768	100.102	38.464	0	0	10.48	0	32.731
			480.491	19.826	1	0	5.275	0.504	0.21	3.677	22.374	0.161	29.057	0.77	100.154	38.474	0	0	10.458	0	32.553
			481.49	19.826	1	0	5.275	0.504	0.21	3.677	22.374	0.161	29.057	0.77	100.154	38.474	0	0	10.458	0	32.553
			482.49	19.826	1	0	5.209	0.5	0.207	3.629	22.363	0.159	29.036	0.77	100.2	38.428	0	0	10.428	0	32.428
			483.491	19.826	1	0	5.074	0.49	0.201	3.53	22.337	0.155	28.982	0.771	100.291	38.337	0	0	10.356	0	32.154
			484.491	20.848	1	0	5.007	0.485	0.198	3.48	22.327	0.153	28.96	0.771	100.337	38.292	0	0	10.32	0	32.024
			485.491	20.848	1	0	5.003	0.482	0.198	3.478	22.306	0.153	28.96	0.77	100.294	38.28	0	0	10.387	0	31.99
			486.491	22.177	1	0	4.94	0.472	0.195	3.423	22.312	0.15	28.955	0.771	100.351	38.21	0	0	10.475	0	31.831
			487.491	22.177	1	0	4.916	0.466	0.194	3.406	22.283	0.149	28.949	0.77	100.308	38.193	0	0	10.543	0	31.764
			488.491	22.177	1	0	4.893	0.461	0.193	3.389	22.253	0.149	28.94	0.769	100.265	38.177	0	0	10.613	0	31.691
			489.491	19.009	1	0	4.868	0.456	0.192	3.371	22.221	0.148	28.924	0.768	100.222	38.16	0	0	10.681	0	31.603
			490.491	19.622	1	0	4.864	0.453	0.192	3.369	22.2	0.147	28.919	0.768	100.182	38.152	0	0	10.732	0	31.566
			491.491	19.622	1	0	4.787	0.446	0.189	3.319	22.128	0.145	28.86	0.767	100.106	38.155	0	0	10.723	0	31.409
			492.491	19.622	1	0	4.731	0.442	0.187	3.285	22.069	0.143	28.815	0.766	100.035	38.167	0	0	10.695	0	31.309
			493.491	19.622	1	0	4.694	0.44	0.186	3.266	22.013	0.142	28.787	0.765	99.951	38.179	0	0	10.664	0	31.253
			494.491	19.622	1	0	4.637	0.438	0.184	3.236	21.926	0.141	28.719	0.763	99.867	38.191	0	0	10.585	0	31.121
			495.491	16.352	1	0	4.592	0.437	0.183	3.212	21.867	0.14	28.665	0.763	99.811	38.21	0	0	10.501	0	31.034
			496.491	16.352	1	0	4.524	0.434	0.181	3.175	21.766	0.138	28.61	0.761	99.699	38.215	0	0	10.427	0	30.907
			497.491	16.147	1	0	4.541	0.435	0.182	3.198	21.703	0.138	28.58	0.759	99.545	38.253	0	0	10.438	0	30.906
			498.491	16.147	1	0	4.541	0.435	0.182	3.198	21.703	0.138	28.58	0.759	99.545	38.253	0	0	10.438	0	30.906
			499.491	16.147	1	0	4.589	0.436	0.186	3.257	21.547	0.141	28.441	0.758	99.392	38.292	0	0	10.519	0	30.691
			500.491	19.826	1	0	4.627	0.435	0.189	3.309	21.375	0.143	28.275	0.756	99.255	38.318	0	0	10.629	0	30.388
			501.491	19.826	1	0	4.663	0.432	0.192	3.372	21.116	0.145	28.022	0.754	99.171	38.299	0	0	10.803	0	29.823
			502.491	19.213	1	0	4.69	0.428	0.195	3.427	20.87	0.147	27.782	0.751	99.087	38.28	0	0	10.957	0	29.278
			503.491	19.213	1	0	4.715	0.424	0.198	3.477	20.65	0.148	27.573	0.749	99.003	38.261	0	0	11.109	0	28.79
			504.491	19.213	1	0	4.74	0.421	0.201	3.528	20.438	0.15	27.372	0.747	98.919	38.241	0	0	11.265	0	28.312
			505.491	19.213	1	0	4.789	0.421	0.204	3.575	20.372	0.152	27.31	0.746	98.929	38.201	0	0	11.386	0	28.122
			506.491	16.249	1	0	4.833	0.42	0.206	3.619	20.309	0.154	27.254	0.745	98.938	38.16	0	0	11.498	0	27.946
			507.491	16.249	1	0	4.849	0.42	0.207	3.629	20.316	0.154	27.291	0.744	98.948	38.119	0	0	11.543	0	27.967
			508.491	16.249	1	0	4.866	0.42	0.207	3.64	20.324	0.154	27.328	0.744	98.958	38.078	0	0	11.589	0	27.99
			509.491	14.512	1	0	4.882	0.42	0.208	3.65	20.333	0.155	27.365	0.743	98.967	38.038	0	0	11.634	0	28.013
			510.491	14.512	1	0	4.899	0.419	0.209	3.661	20.342	0.155	27.403	0.742	98.977	37.997	0	0	11.681	0	28.037
			511.491	14.512	1	0	4.953	0.418	0.21	3.69	20.393	0.156	27.483	0.742	99.01	37.956	0	0	11.844	0	28.144
			512.491	23.812	1	0	5.364	0.458	0.222	3.896	21.202	0.166	28.357	0.748	99.197	38.014	0	0	11.716	0	30.301
			513.491	30.046	1	0	5.59	0.478	0.229	4.017	21.553	0.172	28.72	0.75	99.291	38.042	0	0	11.702	0	31.183
			514.491	30.046	1	0	5.816	0.498	0.236	4.138	21.882	0.178	29.055	0.753	99.384	38.071	0	0	11.688	0	31.988
			515.492	31.783	1	0	5.99	0.519	0.242	4.238	22.123	0.183	29.268	0.756	99.516	38.095	0	0	11.531	0	32.537
			516.491	31.783	1	0	5.974	0.52	0.24	4.21	22.212	0.182	29.34	0.757	99.72	38.057	0	0	11.495	0	32.628
			517.492	30.966	1	0	5.963	0.52	0.239	4.185	22.304	0.181	29.42	0.758	99.924	38.018	0	0	11.47	0	32.732
			518.492	30.966	1	0	5.953	0.52	0.237	4.161	22.398	0.18	29.501	0.759	100.128	37.98	0	0	11.445	0	32.837
			519.492	27.287	1	0	5.929	0.52	0.235	4.13	22.472	0.179	29.557	0.76	100.332	37.942	0	0	11.393	0	32.894
			520.492	27.287	1	0	5.904	0.521	0.234	4.1	22.547	0.178	29.614	0.761	100.536	37.903	0	0	11.341	0	32.954
			521.492	21.461	1	0	5.924	0.52	0.233	4.087	22.691	0.178	29.755	0.763	100.768	37.836	0	0	11.399	0	33.128
			522.492	21.461	1	0	5.943	0.519	0.232	4.073	22.836	0.177	29.897	0.764	101.001	37.769	0	0	11.458	0	33.302
			523.492	21.461	1	0	5.989	0.525	0.234	4.097	22.915	0.179	29.943	0.765	101.133	37.769	0	0	11.403	0	33.418
			524.492	21.461	1	0	6.064	0.532	0.235	4.13	23.047	0.181	30.057	0.767	101.265	37.769	0	0	11.403	0	33.66
			525.492	21.461	1	0	6.157	0.538	0.238	4.171	23.199	0.183	30.197	0.768	101.397	37.769	0	0	11.437	0	33.948
			526.492	34.236	1	0	6.25	0.545	0.24	4.213	23.351	0.185	30.337	0.77	101.529	37.769	0	0	11.471	0	34.233
			527.492	34.236	1	0	6.246	0.548	0.239	4.201	23.418	0.185	30.362	0.771	101.73	37.743	0	0	11.398	0	34.257
			528.492	37.302	1	0	6.198	0.551	0.237	4.154	23.518	0.183	30.412	0.773	101.931	37.716	0	0	11.244	0	34.325
			529.492	37.302	1	0	6.102	0.547	0.232	4.076	23.575	0.18	30.435	0.775	102.13	37.661	0	0	11.146	0	34.281
			530.492	37.302	1	0	6.031	0.543	0.23	4.036	23.511	0.178	30.356	0.775	102.127	37.669	0	0	11.113	0	34.127
			531.492	14.921	1	0	5.9	0.545	0.222	3.898	23.827	0.173	30.591	0.779	102.423	37.642	0	0	10.82	0	34.53
			532.492	14.921	1	0	5.833	0.541	0.22	3.861	23.757	0.171	30.509	0.779	102.41	37.651	0	0	10.791	0	34.374
			533.492	14.921	1	0	5.742	0.54	0.215	3.779	23.891	0.168	30.595	0.781	102.552	37.641	0	0	10.642	0	34.512
			534.492	13.899	1	0	5.653	0.539	0.211	3.696	24.042	0.165	30.698	0.783	102.694	37.632	0	0	10.497	0	34.679
			535.492	13.899	1	0	5.592	0.54	0.208	3.649	24.102	0.163	30.74	0.784	102.647	37.69	0	0	10.356	0	34.836
			536.492	13.899	1	0	5.534	0.541	0.205	3.601	24.171	0.161	30.791	0.785	102.601	37.748	0	0	10.219	0	35.009
			537.492	13.899	1	0	5.512	0.543	0.205	3.591	24.151	0.161	30.745	0.786	102.554	37.806	0	0	10.153	0	35.007
			538.492	20.337	1	0	5.492	0.544	0.204	3.582	24.132	0.16	30.699	0.786	102.508	37.864	0	0	10.086	0	35.008
			539.492	20.337	1	0	5.471	0.546	0.204	3.572	24.113	0.16	30.655	0.787	102.461	37.922	0	0	10.021	0	35.01
			540.492	21.768	1	0	5.449	0.545	0.203	3.558	24.105	0.16	30.646	0.787	102.454	37.948	0	0	9.999	0	35.022
			541.492	21.768	1	0	5.437	0.544	0.202	3.552	24.085	0.159	30.628	0.786	102.448	37.973	0	0	9.996	0	35.018
			542.492	21.768	1	0	5.306	0.522	0.198	3.476	23.91	0.155	30.512	0.784	102.383	37.932	0	0	10.157	0	34.656
			543.492	21.768	1	0	5.175	0.505	0.194	3.396	23.772	0.151	30.386	0.782	102.363	37.908	0	0	10.24	0	34.311
			544.492	16.454	1	0	5.015	0.483	0.188	3.299	23.574	0.147	30.256	0.779	102.296	37.865	0	0	10.379	0	33.892
			545.492	16.454	1	0	4.896	0.462	0.186	3.269	23.09	0.144	29.895	0.772	102.09	37.829	0	0	10.595	0	33.052
			546.492	16.045	1	0	4.724	0.443	0.18	3.165	22.879	0.139	29.707	0.77	102.061	37.803	0	0	10.662	0	32.535
			547.492	16.045	1	0	4.758	0.445	0.184	3.222	22.645	0.141	29.518	0.767	101.872	37.834	0	0	10.7	0	32.236
			548.492	16.045	1	0	4.792	0.446	0.187	3.28	22.42	0.143	29.336	0.764	101.682	37.865	0	0	10.738	0	31.945
			549.492	16.045	1	0	4.779	0.442	0.187	3.275	22.353	0.142	29.349	0.762	101.74	37.723	0	0	10.815	0	31.753
			550.492	18.702	1	0	4.776	0.437	0.187	3.277	22.295	0.142	29.371	0.759	101.797	37.582	0	0	10.917	0	31.578
			551.492	18.702	1	0	4.758	0.433	0.186	3.27	22.231	0.141	29.377	0.757	101.855	37.44	0	0	10.987	0	31.372
			552.492	19.724	1	0	4.741	0.429	0.186	3.262	22.165	0.14	29.382	0.754	101.912	37.299	0	0	11.058	0	31.161
			553.492	19.724	1	0	4.722	0.424	0.186	3.254	22.098	0.14	29.384	0.752	101.97	37.157	0	0	11.13	0	30.944
			554.492	19.724	1	0	4.732	0.419	0.187	3.273	21.98	0.14	29.341	0.749	101.884	37.121	0	0	11.291	0	30.773
			555.492	18.907	1	0	4.742	0.414	0.188	3.291	21.864	0.14	29.299	0.746	101.797	37.085	0	0	11.456	0	30.602
			556.492	20.44	1	0	4.744	0.409	0.188	3.305	21.729	0.14	29.234	0.743	101.711	37.049	0	0	11.604	0	30.385
			557.492	20.44	1	0	4.745	0.404	0.189	3.32	21.594	0.14	29.167	0.74	101.625	37.013	0	0	11.755	0	30.164
			558.493	20.44	1	0	4.731	0.392	0.19	3.335	21.333	0.14	29.036	0.735	101.507	36.91	0	0	12.067	0	29.668
			559.493	25.549	1	0	4.778	0.393	0.192	3.366	21.35	0.141	29.114	0.733	101.478	36.872	0	0	12.167	0	29.772
			560.492	25.549	1	0	4.778	0.393	0.192	3.366	21.35	0.141	29.114	0.733	101.478	36.872	0	0	12.167	0	29.772
			561.493	24.936	1	0	4.839	0.394	0.194	3.402	21.404	0.142	29.287	0.731	101.421	36.795	0	0	12.286	0	30.013
			562.493	24.936	1	0	4.872	0.394	0.195	3.422	21.436	0.142	29.379	0.73	101.392	36.757	0	0	12.352	0	30.144
			563.493	14.205	1	0	4.906	0.395	0.196	3.441	21.469	0.143	29.474	0.728	101.363	36.719	0	0	12.419	0	30.277
			564.493	14.205	1	0	4.941	0.396	0.197	3.46	21.504	0.143	29.57	0.727	101.334	36.68	0	0	12.487	0	30.412
			565.493	12.57	1	0	4.908	0.397	0.197	3.45	21.435	0.143	29.488	0.727	101.406	36.651	0	0	12.376	0	30.228
			566.493	12.57	1	0	4.908	0.397	0.197	3.454	21.413	0.143	29.47	0.727	101.478	36.623	0	0	12.347	0	30.166
			567.493	12.57	1	0	4.898	0.398	0.197	3.453	21.385	0.143	29.449	0.726	101.55	36.594	0	0	12.295	0	30.096
			568.493	23.505	1	0	4.879	0.392	0.196	3.433	21.367	0.142	29.47	0.725	101.682	36.469	0	0	12.458	0	29.905
			569.493	23.505	1	0	4.859	0.385	0.194	3.412	21.345	0.141	29.486	0.724	101.814	36.344	0	0	12.625	0	29.701
			570.493	24.323	1	0	4.844	0.381	0.194	3.396	21.342	0.14	29.501	0.723	101.905	36.253	0	0	12.724	0	29.564
			571.493	24.323	1	0	4.816	0.376	0.192	3.371	21.337	0.139	29.515	0.723	101.996	36.162	0	0	12.791	0	29.425
			572.493	24.323	1	0	4.806	0.374	0.192	3.362	21.329	0.138	29.547	0.722	101.984	36.124	0	0	12.841	0	29.411
			573.493	21.87	1	0	4.804	0.372	0.191	3.358	21.318	0.138	29.556	0.721	101.939	36.126	0	0	12.916	0	29.405
			574.493	21.87	1	0	4.765	0.37	0.19	3.33	21.305	0.137	29.58	0.72	101.928	36.089	0	0	12.886	0	29.376
			575.493	19.418	1	0	4.666	0.363	0.184	3.236	21.395	0.133	29.726	0.72	102.049	35.985	0	0	12.84	0	29.436
			576.493	19.418	1	0	4.639	0.361	0.183	3.217	21.378	0.132	29.724	0.719	102.002	35.991	0	0	12.837	0	29.418
			577.493	19.418	1	0	4.648	0.364	0.184	3.222	21.406	0.132	29.772	0.719	101.969	36.001	0	0	12.782	0	29.545
			578.493	19.418	1	0	4.656	0.366	0.184	3.228	21.433	0.132	29.818	0.719	101.937	36.01	0	0	12.727	0	29.67
			579.493	19.418	1	0	4.734	0.374	0.189	3.307	21.353	0.136	29.697	0.719	101.663	36.186	0	0	12.661	0	29.772
			580.493	16.863	1	0	4.812	0.382	0.193	3.387	21.273	0.139	29.576	0.719	101.389	36.363	0	0	12.596	0	29.866
			581.493	19.52	1	0	4.856	0.386	0.195	3.427	21.253	0.141	29.531	0.72	101.207	36.491	0	0	12.569	0	29.996
			582.493	19.52	1	0	4.872	0.385	0.196	3.436	21.261	0.141	29.522	0.72	101.066	36.551	0	0	12.65	0	30.047
			583.493	16.147	1	0	4.898	0.384	0.197	3.451	21.269	0.142	29.511	0.721	100.927	36.61	0	0	12.758	0	30.093
			584.493	16.147	1	0	4.849	0.376	0.194	3.403	21.273	0.14	29.513	0.721	101.032	36.498	0	0	12.897	0	29.864
			585.493	16.045	1	0	4.8	0.363	0.191	3.344	21.304	0.137	29.56	0.721	101.317	36.212	0	0	13.216	0	29.428
			586.493	16.045	1	0	4.763	0.36	0.189	3.316	21.283	0.136	29.534	0.721	101.377	36.162	0	0	13.223	0	29.278
			587.493	18.907	1	0	4.716	0.352	0.186	3.27	21.28	0.134	29.535	0.72	101.55	35.994	0	0	13.387	0	28.961
			588.493	18.907	1	0	4.668	0.344	0.184	3.225	21.269	0.132	29.526	0.72	101.723	35.826	0	0	13.555	0	28.618
			589.493	15.33	1	0	4.68	0.344	0.185	3.237	21.239	0.133	29.499	0.72	101.625	35.85	0	0	13.592	0	28.599
			590.493	15.33	1	0	4.693	0.344	0.185	3.25	21.211	0.133	29.472	0.72	101.526	35.874	0	0	13.629	0	28.581
			591.493	15.33	1	0	4.72	0.344	0.186	3.272	21.192	0.134	29.465	0.719	101.428	35.898	0	0	13.709	0	28.6
			592.493	25.958	1	0	4.747	0.344	0.188	3.294	21.175	0.135	29.46	0.719	101.33	35.922	0	0	13.79	0	28.623
			593.493	25.958	1	0	4.775	0.344	0.189	3.315	21.159	0.136	29.458	0.718	101.231	35.946	0	0	13.872	0	28.649
			594.493	28.513	1	0	4.849	0.347	0.192	3.373	21.157	0.138	29.449	0.718	101.169	35.98	0	0	13.956	0	28.719
			595.493	28.513	1	0	4.932	0.351	0.196	3.439	21.144	0.141	29.426	0.719	101.107	36.013	0	0	14.062	0	28.762
			596.494	14.001	1	0	5.132	0.35	0.203	3.556	21.274	0.146	29.625	0.718	101.003	35.994	0	0	14.658	0	29.101
			597.494	15.227	1	0	5.203	0.348	0.205	3.592	21.324	0.147	29.697	0.718	100.987	35.965	0	0	14.945	0	29.17
			598.494	15.227	1	0	5.28	0.354	0.208	3.648	21.372	0.149	29.737	0.719	100.91	36.033	0	0	14.922	0	29.406
			599.494	16.147	1	0	5.327	0.36	0.21	3.682	21.428	0.151	29.795	0.719	100.833	36.1	0	0	14.814	0	29.672
			600.493	16.352	1	0	5.327	0.36	0.21	3.682	21.428	0.151	29.795	0.719	100.833	36.1	0	0	14.814	0	29.672
			601.494	16.352	1	0	5.42	0.371	0.214	3.75	21.529	0.154	29.893	0.72	100.68	36.234	0	0	14.61	0	30.162
			602.494	16.352	1	0	5.46	0.378	0.215	3.778	21.601	0.155	29.913	0.722	100.694	36.296	0	0	14.441	0	30.361
			603.494	24.119	1	0	5.5	0.385	0.217	3.806	21.667	0.157	29.925	0.724	100.708	36.359	0	0	14.276	0	30.541
			604.494	24.119	1	0	5.588	0.392	0.22	3.861	21.768	0.16	29.984	0.726	100.723	36.421	0	0	14.242	0	30.804
			605.494	23.199	1	0	5.676	0.399	0.223	3.916	21.864	0.162	30.038	0.728	100.737	36.483	0	0	14.207	0	31.055
			606.494	23.199	1	0	5.763	0.407	0.226	3.971	21.956	0.165	30.087	0.73	100.752	36.546	0	0	14.173	0	31.295
			607.494	23.199	1	0	5.736	0.404	0.225	3.939	22.009	0.164	30.09	0.731	100.872	36.524	0	0	14.18	0	31.252
			608.494	29.535	1	0	5.709	0.402	0.223	3.908	22.063	0.163	30.093	0.733	100.991	36.503	0	0	14.188	0	31.208
			609.494	30.864	1	0	5.649	0.4	0.22	3.856	22.109	0.162	30.08	0.735	101.114	36.481	0	0	14.115	0	31.136
			610.494	30.864	1	0	5.591	0.398	0.217	3.803	22.16	0.16	30.071	0.737	101.236	36.459	0	0	14.044	0	31.07
			611.494	25.958	1	0	5.563	0.399	0.216	3.788	22.15	0.159	30.021	0.738	101.262	36.488	0	0	13.929	0	31.029
			612.494	25.958	1	0	5.598	0.408	0.218	3.828	22.14	0.161	29.939	0.74	101.169	36.646	0	0	13.708	0	31.171
			613.494	25.958	1	0	5.621	0.417	0.22	3.861	22.117	0.163	29.843	0.741	101.073	36.804	0	0	13.466	0	31.281
			614.494	21.972	1	0	5.65	0.426	0.222	3.897	22.095	0.165	29.751	0.743	100.978	36.961	0	0	13.247	0	31.393
			615.494	21.972	1	0	5.693	0.443	0.226	3.965	22.001	0.168	29.536	0.745	100.689	37.323	0	0	12.858	0	31.591
			616.494	21.972	1	0	5.681	0.444	0.226	3.958	22.007	0.168	29.503	0.746	100.658	37.384	0	0	12.781	0	31.621
			617.494	23.812	1	0	5.696	0.452	0.227	3.989	21.947	0.17	29.373	0.747	100.493	37.581	0	0	12.605	0	31.685
			618.494	23.812	1	0	5.723	0.46	0.23	4.029	21.886	0.172	29.265	0.748	100.353	37.745	0	0	12.448	0	31.745
			619.494	24.936	1	0	5.708	0.461	0.229	4.016	21.904	0.172	29.222	0.75	100.399	37.788	0	0	12.389	0	31.727
			620.494	24.936	1	0	5.698	0.461	0.228	4.007	21.92	0.172	29.155	0.752	100.417	37.862	0	0	12.351	0	31.699
			621.494	24.936	1	0	5.701	0.463	0.228	4.008	21.937	0.172	29.129	0.753	100.49	37.874	0	0	12.318	0	31.675
			622.494	20.44	1	0	5.701	0.464	0.228	4.006	21.953	0.172	29.08	0.755	100.536	37.918	0	0	12.29	0	31.643
			623.494	20.44	1	0	5.7	0.465	0.228	4.004	21.968	0.173	29.032	0.757	100.581	37.961	0	0	12.262	0	31.612
			624.494	19.418	1	0	5.66	0.463	0.226	3.966	22.005	0.171	29.018	0.758	100.591	37.994	0	0	12.233	0	31.616
			625.494	19.418	1	0	5.559	0.46	0.222	3.892	22.008	0.169	28.961	0.76	100.567	38.021	0	0	12.083	0	31.522
			626.494	19.418	1	0	5.476	0.458	0.218	3.826	22.035	0.166	28.939	0.761	100.543	38.047	0	0	11.969	0	31.498
			627.494	21.155	1	0	5.418	0.458	0.216	3.788	22.024	0.165	28.892	0.762	100.449	38.112	0	0	11.82	0	31.496
			628.494	21.155	1	0	5.39	0.455	0.214	3.755	22.088	0.163	28.968	0.762	100.423	38.088	0	0	11.837	0	31.593
			629.494	21.768	1	0	5.377	0.452	0.213	3.735	22.13	0.162	29.011	0.763	100.397	38.064	0	0	11.884	0	31.626
			630.494	21.768	1	0	5.388	0.45	0.213	3.738	22.138	0.163	29.014	0.763	100.37	38.04	0	0	11.986	0	31.58
			631.494	21.768	1	0	5.403	0.447	0.214	3.746	22.132	0.163	29.023	0.763	100.375	38.014	0	0	12.098	0	31.543
			632.494	21.972	1	0	5.419	0.444	0.214	3.754	22.128	0.163	29.033	0.762	100.38	37.987	0	0	12.213	0	31.507
			633.495	21.972	1	0	5.39	0.431	0.212	3.713	22.157	0.161	29.148	0.76	100.413	37.839	0	0	12.502	0	31.439
			634.495	22.892	1	0	5.365	0.425	0.21	3.687	22.167	0.16	29.204	0.759	100.43	37.764	0	0	12.629	0	31.4
			635.494	22.892	1	0	5.365	0.425	0.21	3.687	22.167	0.16	29.204	0.759	100.43	37.764	0	0	12.629	0	31.4
			636.495	22.892	1	0	5.314	0.417	0.208	3.641	22.169	0.157	29.261	0.758	100.32	37.731	0	0	12.729	0	31.401
			637.495	22.892	1	0	5.307	0.416	0.207	3.633	22.181	0.157	29.304	0.757	100.231	37.738	0	0	12.747	0	31.481
			638.495	22.892	1	0	5.3	0.415	0.207	3.625	22.192	0.156	29.347	0.756	100.142	37.745	0	0	12.765	0	31.56
			639.495	17.987	1	0	5.303	0.414	0.206	3.622	22.21	0.156	29.395	0.756	100.054	37.752	0	0	12.808	0	31.65
			640.495	19.315	1	0	5.298	0.414	0.206	3.622	22.189	0.156	29.392	0.755	99.891	37.812	0	0	12.796	0	31.721
			641.495	19.315	1	0	5.293	0.414	0.206	3.622	22.168	0.156	29.389	0.754	99.727	37.872	0	0	12.783	0	31.792
			642.495	20.133	1	0	5.276	0.412	0.206	3.613	22.14	0.155	29.403	0.753	99.641	37.87	0	0	12.804	0	31.797
			643.495	22.483	1	0	5.26	0.41	0.205	3.604	22.113	0.154	29.417	0.752	99.555	37.867	0	0	12.824	0	31.802
			644.495	22.483	1	0	5.238	0.408	0.205	3.591	22.081	0.154	29.422	0.75	99.468	37.865	0	0	12.83	0	31.791
			645.495	23.403	1	0	5.215	0.406	0.204	3.578	22.049	0.153	29.428	0.749	99.382	37.863	0	0	12.836	0	31.78
			646.495	23.403	1	0	5.203	0.406	0.204	3.575	22.009	0.152	29.44	0.748	99.281	37.87	0	0	12.832	0	31.803
			647.495	20.235	1	0	5.191	0.406	0.204	3.571	21.991	0.152	29.465	0.746	99.185	37.891	0	0	12.776	0	31.886
			648.495	20.235	1	0	5.182	0.408	0.204	3.571	21.969	0.152	29.457	0.746	99.105	37.941	0	0	12.687	0	31.953
			649.495	20.235	1	0	5.167	0.409	0.203	3.565	21.948	0.151	29.478	0.745	99.012	37.962	0	0	12.624	0	32.025
			650.495	20.951	1	0	5.13	0.409	0.202	3.541	21.934	0.15	29.546	0.742	98.898	37.956	0	0	12.547	0	32.14
			651.495	20.951	1	0	5.123	0.411	0.202	3.542	21.916	0.15	29.537	0.742	98.827	38.004	0	0	12.469	0	32.202
			652.495	19.009	1	0	5.073	0.41	0.201	3.518	21.848	0.148	29.504	0.741	98.734	38.01	0	0	12.366	0	32.144
			653.495	19.009	1	0	5.047	0.41	0.2	3.507	21.797	0.148	29.495	0.739	98.641	38.017	0	0	12.319	0	32.13
			654.495	19.009	1	0	5.02	0.409	0.199	3.495	21.747	0.147	29.487	0.738	98.548	38.024	0	0	12.273	0	32.119
			655.495	19.418	1	0	5.04	0.409	0.2	3.511	21.734	0.147	29.512	0.736	98.488	38.038	0	0	12.331	0	32.18
			656.495	19.418	1	0	5.067	0.406	0.201	3.522	21.766	0.148	29.612	0.735	98.474	38.001	0	0	12.466	0	32.295
			657.495	19.52	1	0	5.098	0.404	0.202	3.535	21.795	0.148	29.715	0.733	98.46	37.964	0	0	12.613	0	32.412
			658.495	19.52	1	0	5.103	0.406	0.202	3.544	21.769	0.148	29.716	0.733	98.381	38.013	0	0	12.581	0	32.489
			659.495	19.52	1	0	5.08	0.408	0.201	3.534	21.762	0.147	29.719	0.732	98.308	38.083	0	0	12.444	0	32.607
			660.495	19.52	1	0	5.065	0.407	0.201	3.522	21.764	0.147	29.767	0.731	98.267	38.107	0	0	12.429	0	32.716
			661.495	21.257	1	0	5.041	0.403	0.199	3.494	21.802	0.145	29.868	0.73	98.233	38.085	0	0	12.5	0	32.828
			662.495	21.257	1	0	5.014	0.406	0.198	3.476	21.815	0.145	29.878	0.73	98.123	38.16	0	0	12.353	0	32.963
			663.495	20.848	1	0	5	0.405	0.198	3.466	21.808	0.144	29.892	0.73	98.051	38.186	0	0	12.342	0	33.014
			664.495	20.848	1	0	5.022	0.409	0.199	3.49	21.786	0.145	29.889	0.729	97.919	38.265	0	0	12.286	0	33.142
			665.495	20.848	1	0	5.044	0.412	0.2	3.514	21.763	0.146	29.885	0.728	97.787	38.344	0	0	12.23	0	33.267
			666.495	20.848	1	0	5.065	0.413	0.201	3.534	21.739	0.146	29.897	0.727	97.727	38.366	0	0	12.249	0	33.326
			667.495	18.498	1	0	5.069	0.415	0.202	3.539	21.734	0.146	29.928	0.726	97.667	38.388	0	0	12.228	0	33.417
			668.495	20.848	1	0	5.089	0.416	0.203	3.556	21.725	0.147	29.959	0.725	97.607	38.409	0	0	12.243	0	33.51
			669.495	20.848	1	0	5.108	0.417	0.204	3.572	21.717	0.147	29.991	0.724	97.547	38.431	0	0	12.259	0	33.602
			670.495	20.848	1	0	5.138	0.42	0.205	3.601	21.694	0.149	29.975	0.724	97.509	38.46	0	0	12.241	0	33.639
			671.495	21.257	1	0	5.175	0.422	0.207	3.627	21.706	0.15	30.009	0.723	97.545	38.436	0	0	12.273	0	33.687
			672.495	21.768	1	0	5.209	0.424	0.208	3.651	21.721	0.15	30.047	0.723	97.581	38.412	0	0	12.299	0	33.743
			673.495	21.768	1	0	5.242	0.425	0.209	3.674	21.736	0.151	30.08	0.723	97.617	38.388	0	0	12.322	0	33.79
			674.496	20.337	1	0	5.325	0.43	0.213	3.734	21.764	0.154	30.117	0.723	97.687	38.349	0	0	12.381	0	33.851
			675.496	20.337	1	0	5.413	0.433	0.217	3.807	21.717	0.157	30.035	0.723	97.72	38.335	0	0	12.502	0	33.712
			676.495	18.498	1	0	5.413	0.433	0.217	3.807	21.717	0.157	30.035	0.723	97.72	38.335	0	0	12.502	0	33.712
			677.496	18.498	1	0	5.502	0.43	0.22	3.862	21.736	0.159	30.005	0.724	97.967	38.184	0	0	12.801	0	33.446
			678.496	24.425	1	0	5.516	0.425	0.22	3.856	21.791	0.159	30.054	0.725	98.166	38.057	0	0	12.98	0	33.332
			679.496	24.425	1	0	5.532	0.42	0.219	3.85	21.846	0.159	30.104	0.726	98.365	37.93	0	0	13.165	0	33.219
			680.496	24.425	1	0	5.494	0.415	0.217	3.815	21.859	0.158	30.098	0.726	98.564	37.802	0	0	13.226	0	33.007
			681.496	21.87	1	0	5.456	0.411	0.215	3.78	21.87	0.157	30.09	0.727	98.763	37.675	0	0	13.289	0	32.788
			682.496	21.87	1	0	5.451	0.407	0.214	3.758	21.944	0.156	30.161	0.728	98.962	37.563	0	0	13.384	0	32.741
			683.496	21.87	1	0	5.473	0.411	0.215	3.765	22.025	0.156	30.227	0.729	98.977	37.582	0	0	13.329	0	32.914
			684.496	24.016	1	0	5.495	0.414	0.215	3.771	22.105	0.157	30.292	0.73	98.991	37.601	0	0	13.276	0	33.084
			685.496	24.016	1	0	5.536	0.417	0.216	3.788	22.198	0.158	30.369	0.731	99.006	37.62	0	0	13.268	0	33.275
			686.496	23.608	1	0	5.55	0.423	0.217	3.803	22.212	0.159	30.32	0.733	98.972	37.692	0	0	13.133	0	33.329
			687.496	23.608	1	0	5.56	0.428	0.217	3.815	22.226	0.16	30.267	0.734	98.938	37.764	0	0	12.991	0	33.374
			688.496	23.608	1	0	5.563	0.43	0.218	3.818	22.235	0.16	30.2	0.736	98.986	37.798	0	0	12.934	0	33.315
			689.496	25.856	1	0	5.567	0.43	0.218	3.819	22.243	0.16	30.171	0.737	99.006	37.818	0	0	12.941	0	33.288
			690.496	32.294	1	0	5.574	0.434	0.218	3.83	22.239	0.161	30.091	0.739	99.012	37.876	0	0	12.834	0	33.254
			691.496	32.294	1	0	5.599	0.443	0.22	3.864	22.21	0.163	29.941	0.742	99.008	37.978	0	0	12.638	0	33.183
			692.496	19.826	1	0	5.534	0.443	0.218	3.829	22.15	0.162	29.844	0.742	99.026	37.992	0	0	12.502	0	33.023
			693.496	19.826	1	0	5.488	0.447	0.217	3.816	22.072	0.162	29.685	0.744	99.033	38.05	0	0	12.283	0	32.837
			694.496	19.826	1	0	5.411	0.447	0.215	3.77	22.024	0.16	29.559	0.745	99.098	38.057	0	0	12.114	0	32.611
			695.496	14.716	1	0	5.335	0.446	0.212	3.724	21.983	0.158	29.441	0.747	99.163	38.064	0	0	11.949	0	32.4
			696.496	14.716	1	0	5.262	0.446	0.21	3.678	21.949	0.157	29.333	0.748	99.228	38.071	0	0	11.789	0	32.204
			697.496	14.716	1	0	5.253	0.447	0.209	3.675	21.929	0.157	29.262	0.749	99.284	38.066	0	0	11.76	0	32.068
			698.496	21.972	1	0	5.404	0.474	0.213	3.729	22.423	0.161	29.678	0.756	99.519	38.093	0	0	11.395	0	33.069
			699.496	21.972	1	0	5.547	0.502	0.216	3.783	22.853	0.164	30.012	0.761	99.754	38.119	0	0	11.052	0	33.882
			700.496	23.812	1	0	5.83	0.551	0.222	3.896	23.582	0.171	30.577	0.771	100.117	38.166	0	0	10.575	0	35.204
			701.496	23.812	1	0	5.83	0.553	0.222	3.889	23.639	0.171	30.596	0.773	100.181	38.157	0	0	10.54	0	35.234
			702.496	23.812	1	0	5.984	0.579	0.225	3.956	23.972	0.175	30.803	0.778	100.394	38.177	0	0	10.339	0	35.728
			703.496	22.381	1	0	6.132	0.604	0.229	4.022	24.267	0.18	30.966	0.784	100.608	38.196	0	0	10.145	0	36.128
			704.496	22.381	1	0	6.274	0.63	0.233	4.089	24.527	0.184	31.09	0.789	100.821	38.215	0	0	9.958	0	36.444
			705.496	22.381	1	0	6.398	0.655	0.236	4.143	24.777	0.187	31.22	0.794	101.037	38.225	0	0	9.771	0	36.746
			706.496	22.381	1	0	6.483	0.68	0.237	4.16	25.088	0.189	31.406	0.799	101.253	38.234	0	0	9.54	0	37.135
			707.496	16.147	1	0	6.361	0.684	0.233	4.083	25.096	0.187	31.157	0.805	101.454	38.249	0	0	9.302	0	36.724
			708.496	16.147	1	0	6.294	0.695	0.232	4.077	24.903	0.188	30.71	0.811	101.505	38.366	0	0	9.062	0	36.092
			709.496	16.147	1	0	6.231	0.705	0.232	4.071	24.722	0.189	30.281	0.816	101.555	38.484	0	0	8.834	0	35.471
			710.496	16.147	1	0	6.184	0.716	0.232	4.07	24.57	0.191	29.886	0.822	101.605	38.601	0	0	8.635	0	34.892
			711.496	16.147	1	0	6.177	0.727	0.234	4.099	24.401	0.193	29.497	0.827	101.656	38.719	0	0	8.498	0	34.303
			712.497	31.272	1	0	6.201	0.745	0.237	4.154	24.219	0.197	29.053	0.834	101.718	38.937	0	0	8.33	0	33.723
			713.497	31.272	1	0	6.202	0.745	0.236	4.14	24.305	0.197	29.083	0.836	101.915	38.906	0	0	8.327	0	33.743
			714.497	31.272	1	0	6.202	0.745	0.235	4.125	24.393	0.197	29.114	0.838	102.112	38.875	0	0	8.325	0	33.763
			715.496	35.258	1	0	6.202	0.745	0.235	4.125	24.393	0.197	29.114	0.838	102.112	38.875	0	0	8.325	0	33.763
			716.497	35.258	1	0	6.17	0.745	0.232	4.071	24.59	0.195	29.194	0.842	102.505	38.812	0	0	8.279	0	33.84
			717.497	35.258	1	0	6.155	0.746	0.231	4.044	24.691	0.195	29.235	0.845	102.701	38.781	0	0	8.255	0	33.88
			718.497	35.258	1	0	6.141	0.749	0.229	4.026	24.76	0.194	29.252	0.846	102.817	38.788	0	0	8.199	0	33.924
			719.497	35.258	1	0	6.127	0.752	0.228	4.007	24.83	0.194	29.269	0.848	102.932	38.795	0	0	8.144	0	33.969
			720.497	35.258	1	0	6.114	0.756	0.227	3.988	24.902	0.193	29.286	0.85	103.047	38.803	0	0	8.089	0	34.016
			721.497	18.804	1	0	6.101	0.759	0.226	3.97	24.975	0.193	29.305	0.852	103.162	38.81	0	0	8.036	0	34.064
			722.497	18.804	1	0	6.137	0.763	0.227	3.987	25.023	0.194	29.314	0.854	103.277	38.817	0	0	8.046	0	34.094
			723.497	18.804	1	0	6.076	0.771	0.227	3.989	24.782	0.195	28.911	0.857	103.404	38.824	0	0	7.884	0	33.288
			724.497	19.724	1	0	6.018	0.779	0.228	3.991	24.551	0.196	28.521	0.861	103.531	38.831	0	0	7.729	0	32.487
			725.497	19.724	1	0	5.963	0.787	0.228	3.994	24.329	0.197	28.145	0.864	103.658	38.839	0	0	7.579	0	31.69
			726.497	19.724	1	0	5.909	0.795	0.228	3.996	24.115	0.198	27.782	0.868	103.785	38.846	0	0	7.436	0	30.897
			727.497	19.418	1	0	5.813	0.791	0.226	3.959	23.935	0.196	27.542	0.869	103.773	38.839	0	0	7.351	0	30.348
			728.497	19.418	1	0	5.593	0.772	0.22	3.861	23.566	0.192	27.065	0.871	103.733	38.827	0	0	7.249	0	29.238
			729.497	19.418	1	0	5.379	0.752	0.215	3.764	23.205	0.187	26.596	0.873	103.694	38.816	0	0	7.149	0	28.114
			730.497	19.111	1	0	5.047	0.716	0.204	3.587	22.75	0.179	25.987	0.875	103.622	38.798	0	0	7.052	0	26.595
			731.497	19.111	1	0	4.97	0.702	0.201	3.534	22.706	0.177	25.904	0.877	103.55	38.716	0	0	7.079	0	26.266
			732.497	19.111	1	0	4.821	0.671	0.196	3.44	22.531	0.172	25.616	0.88	103.446	38.628	0	0	7.187	0	25.399
			733.497	19.111	1	0	4.667	0.64	0.191	3.347	22.322	0.168	25.285	0.883	103.341	38.54	0	0	7.298	0	24.4
			734.497	19.111	1	0	4.509	0.608	0.185	3.254	22.074	0.164	24.908	0.886	103.237	38.451	0	0	7.413	0	23.248
			735.497	19.111	1	0	4.345	0.577	0.18	3.16	21.782	0.16	24.478	0.89	103.132	38.363	0	0	7.531	0	21.917
			736.497	19.111	1	0	4.183	0.554	0.175	3.064	21.53	0.156	24.132	0.892	103.083	38.342	0	0	7.548	0	20.896
			737.497	19.111	1	0	4.211	0.549	0.177	3.098	21.413	0.156	24.252	0.883	102.893	38.325	0	0	7.674	0	21.207
			738.497	16.556	1	0	4.24	0.543	0.179	3.132	21.304	0.156	24.376	0.874	102.704	38.309	0	0	7.804	0	21.525
			739.497	16.556	1	0	4.25	0.538	0.179	3.141	21.269	0.155	24.556	0.866	102.514	38.292	0	0	7.902	0	21.992
			740.497	16.556	1	0	4.269	0.531	0.18	3.157	21.223	0.154	24.854	0.854	102.201	38.287	0	0	8.038	0	22.786
			741.497	16.556	1	0	4.255	0.527	0.18	3.149	21.189	0.153	24.924	0.85	102.135	38.258	0	0	8.073	0	22.922
			742.497	16.556	1	0	4.258	0.522	0.18	3.153	21.148	0.151	25.112	0.842	101.946	38.241	0	0	8.162	0	23.384
			743.497	13.694	1	0	4.271	0.525	0.181	3.18	21.055	0.152	25.071	0.84	101.828	38.265	0	0	8.136	0	23.321
			744.497	13.694	1	0	4.285	0.528	0.183	3.206	20.962	0.153	25.031	0.837	101.711	38.289	0	0	8.109	0	23.256
			745.497	13.694	1	0	4.312	0.532	0.185	3.249	20.829	0.155	24.952	0.835	101.593	38.313	0	0	8.109	0	23.089
			746.497	11.242	1	0	4.341	0.535	0.188	3.294	20.697	0.156	24.869	0.832	101.476	38.337	0	0	8.113	0	22.91
			747.497	18.396	1	0	4.369	0.538	0.19	3.339	20.569	0.158	24.789	0.83	101.358	38.361	0	0	8.116	0	22.735
			748.497	18.396	1	0	4.398	0.542	0.193	3.384	20.444	0.16	24.71	0.827	101.241	38.385	0	0	8.12	0	22.562
			749.497	18.396	1	0	4.381	0.539	0.193	3.382	20.363	0.159	24.667	0.826	101.176	38.373	0	0	8.129	0	22.425
			750.497	18.396	1	0	4.363	0.536	0.193	3.38	20.282	0.159	24.625	0.824	101.111	38.361	0	0	8.138	0	22.287
			751.498	24.732	1	0	4.317	0.53	0.192	3.366	20.124	0.157	24.541	0.82	100.982	38.337	0	0	8.137	0	22.013
			752.498	24.732	1	0	4.289	0.528	0.191	3.355	20.046	0.156	24.5	0.818	100.917	38.325	0	0	8.127	0	21.879
			753.498	20.44	1	0	4.319	0.52	0.191	3.359	20.131	0.156	24.735	0.814	100.84	38.313	0	0	8.3	0	22.49
			754.498	20.44	1	0	4.35	0.513	0.192	3.362	20.22	0.155	24.978	0.81	100.763	38.301	0	0	8.48	0	23.106
			755.497	20.44	1	0	4.35	0.513	0.192	3.362	20.22	0.155	24.978	0.81	100.763	38.301	0	0	8.48	0	23.106
			756.498	20.44	1	0	4.486	0.507	0.195	3.428	20.427	0.157	25.462	0.802	100.581	38.321	0	0	8.848	0	24.375
			757.498	24.016	1	0	4.569	0.504	0.198	3.47	20.535	0.158	25.715	0.799	100.49	38.33	0	0	9.064	0	25.016
			758.498	24.016	1	0	4.71	0.501	0.201	3.528	20.804	0.16	26.154	0.795	100.399	38.34	0	0	9.4	0	26.094
			759.498	26.98	1	0	4.862	0.498	0.204	3.587	21.111	0.162	26.641	0.792	100.308	38.349	0	0	9.761	0	27.243
			760.498	26.98	1	0	5.027	0.495	0.208	3.645	21.458	0.164	27.18	0.79	100.217	38.359	0	0	10.152	0	28.464
			761.498	26.98	1	0	5.13	0.501	0.21	3.688	21.674	0.165	27.55	0.787	100.229	38.438	0	0	10.244	0	29.407
			762.498	26.98	1	0	5.148	0.506	0.21	3.689	21.77	0.165	27.831	0.782	100.241	38.517	0	0	10.167	0	30.138
			763.498	18.702	1	0	5.159	0.512	0.21	3.687	21.861	0.163	28.106	0.778	100.253	38.596	0	0	10.079	0	30.843
			764.498	18.702	1	0	5.17	0.517	0.21	3.685	21.951	0.162	28.383	0.773	100.265	38.676	0	0	9.991	0	31.54
			765.498	18.702	1	0	5.181	0.523	0.21	3.682	22.039	0.161	28.662	0.769	100.277	38.755	0	0	9.906	0	32.229
			766.498	17.169	1	0	5.159	0.521	0.209	3.663	22.052	0.161	28.663	0.769	100.324	38.751	0	0	9.902	0	32.218
			767.498	17.169	1	0	5.11	0.52	0.207	3.623	22.08	0.159	28.655	0.771	100.368	38.769	0	0	9.833	0	32.22
			768.498	17.169	1	0	5.063	0.518	0.204	3.583	22.111	0.158	28.651	0.772	100.412	38.788	0	0	9.765	0	32.23
			769.498	17.169	1	0	5.063	0.517	0.204	3.58	22.124	0.158	28.627	0.773	100.456	38.807	0	0	9.79	0	32.202
			770.498	22.279	1	0	5.07	0.517	0.204	3.58	22.156	0.158	28.587	0.775	100.567	38.831	0	0	9.811	0	32.153
			771.498	22.279	1	0	5.064	0.515	0.204	3.574	22.15	0.158	28.581	0.775	100.544	38.844	0	0	9.841	0	32.146
			772.498	23.914	1	0	5.062	0.511	0.203	3.569	22.154	0.158	28.575	0.775	100.656	38.795	0	0	9.915	0	32.053
			773.498	23.914	1	0	5.037	0.502	0.202	3.55	22.119	0.157	28.563	0.774	100.735	38.723	0	0	10.038	0	31.893
			774.498	23.914	1	0	5.012	0.493	0.201	3.53	22.08	0.156	28.546	0.773	100.814	38.651	0	0	10.164	0	31.72
			775.498	23.914	1	0	4.967	0.484	0.199	3.495	22.052	0.154	28.541	0.773	100.892	38.579	0	0	10.253	0	31.57
			776.498	18.702	1	0	4.919	0.479	0.197	3.457	22.048	0.152	28.536	0.773	100.939	38.553	0	0	10.259	0	31.499
			777.498	18.702	1	0	4.87	0.47	0.195	3.42	22.01	0.15	28.521	0.772	101.02	38.479	0	0	10.353	0	31.32
			778.498	17.987	1	0	4.821	0.461	0.193	3.383	21.967	0.149	28.5	0.771	101.102	38.404	0	0	10.448	0	31.125
			779.498	17.987	1	0	4.724	0.454	0.191	3.348	21.701	0.148	28.058	0.773	101.135	38.337	0	0	10.398	0	30.099
			780.498	17.987	1	0	4.627	0.447	0.189	3.313	21.435	0.147	27.616	0.776	101.169	38.27	0	0	10.348	0	29.044
			781.498	17.987	1	0	4.531	0.44	0.187	3.278	21.167	0.146	27.174	0.779	101.202	38.203	0	0	10.298	0	27.96
			782.498	17.476	1	0	4.45	0.433	0.185	3.251	20.905	0.145	26.739	0.782	101.236	38.136	0	0	10.28	0	26.86
			783.498	17.476	1	0	4.369	0.426	0.184	3.225	20.641	0.144	26.302	0.785	101.27	38.069	0	0	10.262	0	25.724
			784.498	19.929	1	0	4.289	0.419	0.182	3.199	20.374	0.144	25.863	0.788	101.303	38.002	0	0	10.244	0	24.551
			785.498	19.929	1	0	4.208	0.411	0.181	3.173	20.104	0.143	25.423	0.791	101.337	37.934	0	0	10.226	0	23.338
			786.498	19.929	1	0	4.087	0.4	0.178	3.117	19.785	0.141	24.948	0.793	101.385	37.846	0	0	10.219	0	21.945
			787.498	19.418	1	0	3.967	0.388	0.175	3.061	19.455	0.139	24.459	0.795	101.433	37.757	0	0	10.213	0	20.473
			788.498	20.542	1	0	3.689	0.377	0.169	2.959	18.623	0.134	23.365	0.797	101.481	37.668	0	0	9.788	0	17.235
			789.498	20.542	1	0	3.434	0.365	0.163	2.857	17.855	0.13	22.353	0.799	101.529	37.579	0	0	9.398	0	13.98
			790.498	20.542	1	0	3.253	0.355	0.159	2.791	17.22	0.128	21.46	0.802	101.406	37.515	0	0	9.17	0	10.912
			791.499	20.542	1	0	3.053	0.338	0.161	2.817	15.859	0.131	19.448	0.815	101.126	37.395	0	0	9.044	0	3.147
			792.499	20.542	1	0	3.024	0.331	0.166	2.908	15.154	0.137	18.39	0.824	100.967	37.34	0	0	9.136	0	-1.544
			793.499	12.57	1	0	2.991	0.323	0.165	2.891	15.01	0.135	18.288	0.821	100.802	37.265	0	0	9.248	0	-2.119
			794.499	12.57	1	0	2.958	0.316	0.164	2.873	14.858	0.134	18.177	0.817	100.637	37.191	0	0	9.362	0	-2.738
			795.499	12.57	1	0	2.923	0.308	0.163	2.856	14.698	0.133	18.056	0.814	100.471	37.117	0	0	9.48	0	-3.404
			796.499	12.57	1	0	2.911	0.303	0.164	2.873	14.486	0.132	17.918	0.808	100.224	37.071	0	0	9.615	0	-4.106
			797.499	12.57	1	0	2.912	0.298	0.166	2.912	14.244	0.133	17.748	0.803	100.039	37.006	0	0	9.788	0	-5.013
			798.499	12.57	1	0	2.914	0.292	0.168	2.95	14.007	0.134	17.578	0.797	99.855	36.942	0	0	9.967	0	-5.932
			799.499	12.57	1	0	2.953	0.292	0.174	3.06	13.69	0.138	17.365	0.788	99.692	36.886	0	0	10.098	0	-7.115
			800.499	12.57	1	0	2.994	0.293	0.181	3.169	13.401	0.141	17.168	0.781	99.529	36.831	0	0	10.234	0	-8.241
			801.499	12.57	1	0	3.02	0.293	0.184	3.229	13.266	0.143	17.123	0.775	99.365	36.776	0	0	10.319	0	-8.589
			802.499	6.03	1	0	3.06	0.296	0.188	3.292	13.214	0.145	17.161	0.77	99.133	36.79	0	0	10.351	0	-8.395
			803.499	6.03	1	0	3.095	0.299	0.191	3.349	13.171	0.146	17.206	0.765	98.9	36.805	0	0	10.369	0	-8.164
			804.499	12.468	1	0	3.149	0.304	0.194	3.399	13.259	0.148	17.364	0.764	98.684	36.86	0	0	10.37	0	-7.29
			805.499	12.468	1	0	3.204	0.309	0.197	3.449	13.344	0.15	17.518	0.762	98.468	36.915	0	0	10.372	0	-6.444
			806.499	34.645	1	0	3.3	0.316	0.199	3.497	13.618	0.151	17.93	0.76	98.372	36.975	0	0	10.451	0	-4.346
			807.499	34.645	1	0	3.351	0.321	0.202	3.543	13.699	0.153	18.076	0.758	98.163	37.029	0	0	10.449	0	-3.572
			808.499	14.921	1	0	3.507	0.335	0.218	3.816	13.43	0.164	17.794	0.755	97.78	37.184	0	0	10.47	0	-4.728
			809.499	14.921	1	0	3.755	0.353	0.236	4.134	13.413	0.177	17.894	0.75	97.392	37.368	0	0	10.627	0	-3.991
			810.499	14.921	1	0	3.819	0.357	0.239	4.199	13.455	0.179	18.007	0.747	97.236	37.404	0	0	10.69	0	-3.389
			811.499	21.053	1	0	4.086	0.376	0.258	4.528	13.477	0.192	18.14	0.743	96.835	37.594	0	0	10.859	0	-2.472
			812.499	24.221	1	0	4.362	0.395	0.277	4.856	13.526	0.205	18.297	0.739	96.434	37.783	0	0	11.033	0	-1.438
			813.499	24.221	1	0	4.576	0.414	0.287	5.033	13.796	0.211	18.736	0.736	96.034	37.973	0	0	11.046	0	0.901
			814.499	39.039	1	0	4.737	0.426	0.288	5.048	14.3	0.212	19.437	0.736	96.16	37.941	0	0	11.119	0	3.888
			815.499	39.039	1	0	4.845	0.432	0.293	5.144	14.383	0.215	19.606	0.734	95.962	37.997	0	0	11.205	0	4.692
			816.499	30.455	1	0	4.982	0.441	0.296	5.2	14.677	0.217	20.042	0.732	95.926	38.009	0	0	11.287	0	6.488
			817.499	30.455	1	0	5.121	0.45	0.3	5.255	14.971	0.219	20.479	0.731	95.89	38.021	0	0	11.369	0	8.221
			818.499	30.455	1	0	5.511	0.459	0.305	5.348	15.875	0.223	21.724	0.731	95.854	38.033	0	0	11.994	0	12.785
			819.499	29.229	1	0	5.947	0.469	0.31	5.441	16.882	0.227	23.108	0.731	95.818	38.045	0	0	12.692	0	17.313
			820.499	29.229	1	0	6.287	0.477	0.313	5.497	17.707	0.228	24.292	0.729	95.952	38.033	0	0	13.192	0	20.759
			821.499	28.82	1	0	6.656	0.485	0.317	5.553	18.597	0.23	25.568	0.727	96.087	38.021	0	0	13.732	0	24.135
			822.499	28.82	1	0	6.686	0.493	0.313	5.483	18.964	0.225	26.296	0.721	96.221	38.009	0	0	13.568	0	25.926
			823.499	69.903	1	0	6.716	0.501	0.308	5.412	19.338	0.221	27.052	0.715	96.355	37.997	0	0	13.408	0	27.692
			824.499	69.903	1	0	6.75	0.51	0.311	5.454	19.329	0.223	26.965	0.717	96.497	38.004	0	0	13.237	0	27.535
			825.5	69.903	1	0	6.23	0.528	0.308	5.399	18.096	0.221	25.148	0.72	96.78	38.019	0	0	11.798	0	23.148
			826.5	69.903	1	0	5.977	0.535	0.304	5.336	17.594	0.219	24.385	0.722	97.003	37.997	0	0	11.17	0	21.046
			827.5	43.536	1	0	5.735	0.542	0.3	5.256	17.168	0.217	23.722	0.724	97.226	37.975	0	0	10.576	0	19.098
			828.5	22.279	1	0	5.467	0.551	0.297	5.204	16.557	0.216	22.717	0.729	97.199	38.081	0	0	9.925	0	16.154
			829.499	22.279	1	0	5.467	0.551	0.297	5.204	16.557	0.216	22.717	0.729	97.199	38.081	0	0	9.925	0	16.154
			830.5	22.279	1	0	5.422	0.557	0.299	5.251	16.296	0.225	21.671	0.752	97.103	38.273	0	0	9.727	0	12.931
			831.5	22.279	1	0	5.405	0.553	0.297	5.212	16.351	0.224	21.694	0.754	97.3	38.189	0	0	9.773	0	12.87
			832.5	22.279	1	0	5.392	0.549	0.295	5.18	16.397	0.223	21.705	0.755	97.497	38.105	0	0	9.829	0	12.763
			833.5	22.279	1	0	5.379	0.544	0.293	5.149	16.444	0.222	21.715	0.757	97.693	38.021	0	0	9.886	0	12.654
			834.5	22.279	1	0	5.355	0.538	0.292	5.125	16.422	0.221	21.688	0.757	97.768	37.935	0	0	9.957	0	12.416
			835.5	22.279	1	0	5.338	0.531	0.292	5.117	16.375	0.221	21.635	0.757	97.842	37.848	0	0	10.046	0	12.08
			836.5	22.279	1	0	5.324	0.525	0.291	5.111	16.326	0.22	21.578	0.757	97.916	37.762	0	0	10.141	0	11.729
			837.5	22.279	1	0	5.301	0.518	0.29	5.091	16.293	0.219	21.544	0.756	97.979	37.678	0	0	10.227	0	11.465
			838.5	22.279	1	0	5.173	0.502	0.276	4.846	16.638	0.209	21.98	0.757	98.142	37.488	0	0	10.3	0	12.682
			839.5	10.118	1	0	5.03	0.483	0.262	4.593	16.985	0.198	22.416	0.758	98.341	37.244	0	0	10.412	0	13.743
			840.5	10.118	1	0	5.043	0.475	0.261	4.576	17.054	0.197	22.567	0.756	98.344	37.159	0	0	10.617	0	14.092
			841.5	10.118	1	0	4.893	0.456	0.246	4.319	17.436	0.186	23.047	0.757	98.613	36.922	0	0	10.721	0	15.219
			842.5	10.118	1	0	4.79	0.445	0.235	4.116	17.846	0.178	23.577	0.757	98.831	36.757	0	0	10.768	0	16.555
			843.5	15.227	1	0	4.753	0.433	0.231	4.059	17.889	0.175	23.658	0.756	99.05	36.592	0	0	10.97	0	16.502
			844.5	43.127	1	0	4.766	0.429	0.235	4.123	17.631	0.177	23.422	0.753	98.821	36.599	0	0	11.112	0	15.793
			845.5	43.127	1	0	4.928	0.436	0.254	4.465	16.877	0.19	22.547	0.749	98.511	36.732	0	0	11.304	0	13.271
			846.5	23.608	1	0	5.07	0.44	0.275	4.816	16.119	0.204	21.65	0.745	98.131	36.864	0	0	11.509	0	10.449
			847.5	24.936	1	0	5.205	0.445	0.291	5.111	15.619	0.216	21.065	0.741	97.773	36.996	0	0	11.696	0	8.556
			848.5	24.936	1	0	5.208	0.44	0.289	5.075	15.711	0.214	21.201	0.741	97.949	36.841	0	0	11.848	0	8.778
			849.5	25.038	1	0	5.232	0.434	0.288	5.058	15.806	0.214	21.34	0.741	98.126	36.685	0	0	12.052	0	9.008
			850.5	27.798	1	0	5.22	0.432	0.291	5.099	15.63	0.215	21.121	0.74	98.029	36.687	0	0	12.093	0	8.208
			851.5	27.798	1	0	5.246	0.426	0.29	5.082	15.729	0.214	21.266	0.74	98.212	36.526	0	0	12.313	0	8.45
			852.5	25.447	1	0	5.273	0.42	0.289	5.065	15.83	0.213	21.414	0.739	98.394	36.366	0	0	12.541	0	8.698
			853.5	27.082	1	0	5.396	0.421	0.29	5.087	16.136	0.215	21.81	0.74	98.613	36.323	0	0	12.819	0	10.032
			854.5	25.652	1	0	5.39	0.418	0.292	5.129	15.97	0.216	21.603	0.739	98.533	36.313	0	0	12.893	0	9.283
			855.5	23.608	1	0	5.725	0.417	0.298	5.23	16.625	0.22	22.479	0.74	98.603	36.287	0	0	13.731	0	12.248
			856.5	23.608	1	0	6.105	0.416	0.304	5.331	17.386	0.225	23.498	0.74	98.672	36.26	0	0	14.685	0	15.424
			857.5	33.214	1	0	6.371	0.415	0.305	5.358	18.044	0.226	24.388	0.74	98.742	36.234	0	0	15.367	0	17.97
			858.5	33.214	1	0	6.663	0.413	0.307	5.385	18.768	0.227	25.366	0.74	98.812	36.207	0	0	16.116	0	20.566
			859.5	32.09	1	0	7.102	0.411	0.307	5.382	19.994	0.226	27.122	0.737	99.131	36.054	0	0	17.289	0	24.588
			860.5	85.744	1	0	6.925	0.408	0.299	5.249	19.968	0.219	27.231	0.733	99.344	35.984	0	0	16.97	0	24.715
			861.5	85.744	1	0	6.932	0.405	0.296	5.191	20.194	0.217	27.567	0.733	99.557	35.915	0	0	17.103	0	25.343
			862.5	75.524	1	0	6.952	0.41	0.299	5.244	20.084	0.222	27.094	0.741	99.526	36.025	0	0	16.942	0	24.479
			863.5	15.738	1	0	6.96	0.415	0.301	5.289	19.972	0.226	26.636	0.75	99.495	36.136	0	0	16.758	0	23.609
			864.5	19.315	1	0	6.968	0.42	0.304	5.335	19.86	0.231	26.194	0.758	99.464	36.246	0	0	16.577	0	22.743
			865.501	19.315	1	0	6.93	0.436	0.308	5.403	19.608	0.237	25.461	0.77	99.476	36.423	0	0	15.899	0	21.241
			866.501	19.315	1	0	6.89	0.447	0.309	5.427	19.483	0.239	25.188	0.773	99.414	36.529	0	0	15.425	0	20.728
			867.501	27.798	1	0	6.843	0.458	0.311	5.452	19.325	0.241	24.882	0.777	99.363	36.632	0	0	14.949	0	20.102
			868.5	27.798	1	0	6.843	0.458	0.311	5.452	19.325	0.241	24.882	0.777	99.363	36.632	0	0	14.949	0	20.102
			869.501	27.798	1	0	6.867	0.466	0.312	5.482	19.334	0.244	24.809	0.779	99.855	36.567	0	0	14.737	0	19.816
			870.501	27.798	1	0	6.894	0.472	0.314	5.513	19.332	0.245	24.77	0.78	100.004	36.562	0	0	14.618	0	19.711
			871.501	14.819	1	0	6.92	0.477	0.316	5.544	19.327	0.247	24.729	0.782	100.152	36.558	0	0	14.5	0	19.599
			872.501	14.819	1	0	6.895	0.476	0.315	5.52	19.331	0.246	24.677	0.783	100.354	36.478	0	0	14.496	0	19.321
			873.501	14.819	1	0	6.712	0.474	0.309	5.419	19.165	0.243	24.39	0.786	100.555	36.399	0	0	14.16	0	18.375
			874.501	19.826	1	0	6.544	0.472	0.303	5.323	19.012	0.239	24.12	0.788	100.781	36.32	0	0	13.853	0	17.456
			875.501	32.908	1	0	6.196	0.461	0.28	4.908	19.456	0.223	24.424	0.797	101.205	36.114	0	0	13.442	0	17.97
			876.501	32.908	1	0	5.867	0.449	0.256	4.493	20.056	0.207	24.866	0.807	101.63	35.908	0	0	13.055	0	18.845
			877.501	32.908	1	0	5.689	0.438	0.239	4.199	20.732	0.196	25.363	0.817	102.03	35.701	0	0	12.991	0	19.821
			878.501	32.908	1	0	5.669	0.437	0.242	4.247	20.416	0.198	24.909	0.82	101.879	35.793	0	0	12.979	0	18.743
			879.501	32.908	1	0	5.723	0.446	0.247	4.339	20.238	0.202	24.781	0.817	101.61	35.999	0	0	12.828	0	18.755
			880.501	31.886	1	0	5.804	0.452	0.25	4.394	20.299	0.203	24.987	0.812	101.508	36.063	0	0	12.847	0	19.442
			881.501	31.886	1	0	5.855	0.461	0.256	4.484	20.125	0.207	24.852	0.81	101.238	36.263	0	0	12.704	0	19.422
			882.501	29.842	1	0	5.833	0.46	0.258	4.523	19.875	0.209	24.569	0.809	101.101	36.37	0	0	12.667	0	18.811
			883.501	29.024	1	0	5.729	0.455	0.257	4.506	19.56	0.208	24.148	0.81	101.006	36.363	0	0	12.585	0	17.591
			884.501	29.024	1	0	5.738	0.451	0.257	4.51	19.549	0.208	24.202	0.808	101.055	36.323	0	0	12.721	0	17.673
			885.501	29.024	1	0	5.691	0.446	0.257	4.505	19.382	0.207	24.013	0.807	101.036	36.3	0	0	12.75	0	17.075
			886.501	29.024	1	0	5.686	0.448	0.257	4.517	19.323	0.208	23.954	0.807	100.957	36.36	0	0	12.701	0	17.006
			887.501	29.024	1	0	5.802	0.449	0.262	4.6	19.368	0.211	24.044	0.806	100.879	36.421	0	0	12.923	0	17.375
			888.501	15.432	1	0	5.937	0.45	0.268	4.699	19.41	0.215	24.137	0.804	100.8	36.481	0	0	13.184	0	17.748
			889.501	15.432	1	0	6.018	0.45	0.272	4.771	19.374	0.219	24.067	0.805	100.723	36.503	0	0	13.385	0	17.582
			890.501	13.183	1	0	6.242	0.453	0.277	4.868	19.716	0.221	24.726	0.797	100.744	36.52	0	0	13.778	0	19.482
			891.501	13.183	1	0	6.228	0.453	0.276	4.842	19.773	0.218	24.995	0.791	100.771	36.459	0	0	13.762	0	20.116
			892.501	24.119	1	0	6.27	0.454	0.276	4.84	19.922	0.216	25.447	0.783	100.795	36.438	0	0	13.81	0	21.285
			893.501	24.119	1	0	6.124	0.449	0.271	4.755	19.773	0.211	25.447	0.777	101.018	36.239	0	0	13.651	0	20.949
			894.501	35.36	1	0	5.981	0.443	0.266	4.67	19.63	0.205	25.462	0.771	101.241	36.04	0	0	13.496	0	20.651
			895.501	35.36	1	0	5.843	0.438	0.261	4.585	19.496	0.2	25.499	0.765	101.464	35.841	0	0	13.35	0	20.408
			896.501	35.463	1	0	5.712	0.426	0.257	4.507	19.312	0.196	25.269	0.764	101.824	35.608	0	0	13.404	0	19.383
			897.501	26.367	1	0	5.711	0.417	0.255	4.473	19.395	0.194	25.487	0.761	101.987	35.498	0	0	13.693	0	19.748
			898.502	26.367	1	0	5.692	0.404	0.251	4.406	19.525	0.19	25.771	0.758	102.157	35.385	0	0	14.078	0	20.248
			899.501	26.878	1	0	5.692	0.404	0.251	4.406	19.525	0.19	25.771	0.758	102.157	35.385	0	0	14.078	0	20.248
			900.501	26.878	1	0	5.66	0.401	0.249	4.37	19.549	0.189	25.817	0.757	102.164	35.383	0	0	14.132	0	20.345
			901.501	29.944	1	0	5.632	0.397	0.247	4.337	19.569	0.187	25.86	0.757	102.171	35.38	0	0	14.196	0	20.433
			902.501	29.944	1	0	5.604	0.393	0.245	4.304	19.588	0.186	25.902	0.756	102.179	35.378	0	0	14.26	0	20.518
			903.501	32.601	1	0	5.576	0.389	0.243	4.271	19.607	0.184	25.944	0.756	102.186	35.375	0	0	14.325	0	20.599
			904.502	32.601	1	0	6.112	0.419	0.27	4.745	19.575	0.204	25.961	0.754	101.385	35.903	0	0	14.597	0	21.623
			905.501	32.601	1	0	6.112	0.419	0.27	4.745	19.575	0.204	25.961	0.754	101.385	35.903	0	0	14.597	0	21.623
			906.502	32.601	1	0	6.738	0.455	0.296	5.187	19.985	0.222	26.657	0.75	100.639	36.426	0	0	14.821	0	24.283
			907.502	17.987	1	0	7.112	0.48	0.316	5.542	19.889	0.238	26.421	0.753	100.562	36.553	0	0	14.811	0	23.999
			908.502	17.987	1	0	7.486	0.506	0.336	5.898	19.803	0.254	26.213	0.755	100.485	36.68	0	0	14.802	0	23.75
			909.502	18.191	1	0	7.759	0.521	0.353	6.189	19.63	0.268	25.794	0.761	100.526	36.692	0	0	14.899	0	22.735
			910.502	18.191	1	0	8.036	0.536	0.369	6.48	19.481	0.283	25.43	0.766	100.567	36.704	0	0	14.998	0	21.819
			911.502	25.856	1	0	8.315	0.551	0.386	6.771	19.355	0.297	25.114	0.771	100.617	36.716	0	0	15.097	0	20.995
			912.502	24.527	1	0	8.512	0.576	0.395	6.935	19.437	0.306	25.142	0.773	100.538	36.824	0	0	14.788	0	21.26
			913.502	22.688	1	0	8.632	0.592	0.4	7.016	19.541	0.31	25.226	0.775	100.516	36.873	0	0	14.593	0	21.57
			914.502	22.688	1	0	8.878	0.625	0.414	7.261	19.53	0.322	25.118	0.778	100.37	37.04	0	0	14.201	0	21.54
			915.502	23.301	1	0	9.049	0.65	0.423	7.422	19.546	0.33	25.071	0.78	100.282	37.148	0	0	13.922	0	21.574
			916.502	23.301	1	0	9.19	0.669	0.431	7.566	19.524	0.337	24.983	0.781	100.255	37.169	0	0	13.746	0	21.348
			917.502	23.301	1	0	9.327	0.687	0.439	7.71	19.495	0.344	24.888	0.783	100.229	37.191	0	0	13.575	0	21.096
			918.502	56.822	1	0	9.04	0.704	0.435	7.626	19.141	0.342	24.332	0.787	100.509	37.21	0	0	12.848	0	19.484
			919.502	56.822	1	0	8.767	0.713	0.426	7.48	18.95	0.336	24.013	0.789	100.786	37.245	0	0	12.288	0	18.565
			920.502	56.822	1	0	8.549	0.737	0.425	7.459	18.578	0.337	23.409	0.794	101.071	37.249	0	0	11.604	0	16.618
			921.502	46.704	1	0	8.334	0.745	0.417	7.318	18.478	0.332	23.212	0.796	101.329	37.282	0	0	11.179	0	16.015
			922.502	86.255	1	0	8.337	0.753	0.42	7.375	18.357	0.335	23.025	0.797	101.351	37.268	0	0	11.068	0	15.346
			923.502	86.255	1	0	8.223	0.784	0.414	7.257	18.458	0.332	23.017	0.802	101.679	37.491	0	0	10.486	0	15.647
			924.502	86.255	1	0	8.251	0.807	0.414	7.268	18.534	0.333	23.053	0.804	101.758	37.681	0	0	10.226	0	16.055
			925.502	86.255	1	0	8.412	0.824	0.422	7.406	18.572	0.339	23.111	0.804	101.596	37.858	0	0	10.215	0	16.526
			926.502	86.255	1	0	8.298	0.852	0.415	7.286	18.668	0.336	23.098	0.808	101.916	38.062	0	0	9.737	0	16.772
			927.502	55.085	1	0	8.201	0.872	0.413	7.252	18.564	0.336	22.853	0.812	102.185	38.133	0	0	9.4	0	16.023
			928.502	55.085	1	0	8.233	0.889	0.419	7.354	18.403	0.341	22.608	0.814	102.234	38.203	0	0	9.263	0	15.26
			929.502	55.085	1	0	8.077	0.903	0.419	7.344	18.098	0.342	22.143	0.817	102.339	38.304	0	0	8.943	0	13.754
			930.502	55.085	1	0	7.933	0.918	0.418	7.335	17.815	0.343	21.707	0.821	102.445	38.404	0	0	8.645	0	12.29
			931.502	55.085	1	0	7.858	0.932	0.419	7.349	17.633	0.345	21.387	0.824	102.55	38.505	0	0	8.431	0	11.209
			932.502	55.085	1	0	7.788	0.946	0.42	7.363	17.458	0.348	21.079	0.828	102.656	38.606	0	0	8.228	0	10.143
			933.502	17.987	1	0	7.721	0.961	0.42	7.377	17.291	0.35	20.783	0.832	102.762	38.707	0	0	8.034	0	9.091
			934.502	17.987	1	0	7.587	0.957	0.41	7.199	17.407	0.344	20.774	0.838	103.275	38.541	0	0	7.929	0	8.736
			935.502	17.987	1	0	7.458	0.953	0.4	7.022	17.538	0.338	20.774	0.844	103.788	38.376	0	0	7.827	0	8.418
			936.502	17.987	1	0	7.331	0.949	0.39	6.844	17.684	0.332	20.783	0.851	104.301	38.21	0	0	7.727	0	8.137
			937.503	19.826	1	0	7.022	0.933	0.364	6.378	18.156	0.313	21.065	0.862	105.042	38.014	0	0	7.526	0	8.956
			938.502	19.826	1	0	7.022	0.933	0.364	6.378	18.156	0.313	21.065	0.862	105.042	38.014	0	0	7.526	0	8.956
			939.502	19.826	1	0	6.81	0.921	0.344	6.032	18.604	0.298	21.445	0.868	105.263	37.982	0	0	7.392	0	10.444
			940.503	19.826	1	0	6.969	0.996	0.317	5.56	20.754	0.282	23.33	0.89	105.81	38.064	0	0	6.998	0	17.104
			941.502	19.826	1	0	6.969	0.996	0.317	5.56	20.754	0.282	23.33	0.89	105.81	38.064	0	0	6.998	0	17.104
			942.502	19.826	1	0	7.039	1.033	0.303	5.321	21.949	0.274	24.337	0.902	106.083	38.105	0	0	6.813	0	20.264
			943.503	21.053	1	0	7.275	1.108	0.296	5.199	23.307	0.273	25.277	0.922	106.615	38.186	0	0	6.568	0	22.957
			944.503	21.053	1	0	7.356	1.119	0.293	5.139	23.857	0.275	25.376	0.94	107.179	38.062	0	0	6.571	0	22.988
			945.503	25.754	1	0	7.368	1.102	0.302	5.294	23.18	0.292	23.928	0.969	107.496	37.8	0	0	6.684	0	18.204
			946.503	25.754	1	0	7.381	1.085	0.311	5.448	22.541	0.309	22.638	0.996	107.812	37.539	0	0	6.802	0	13.387
			947.503	25.754	1	0	7.353	1.068	0.304	5.334	22.919	0.308	22.614	1.013	108.479	37.277	0	0	6.884	0	12.845
			948.503	25.754	1	0	7.499	1.053	0.31	5.432	22.935	0.316	22.48	1.02	108.839	37.018	0	0	7.122	0	11.896
			949.503	25.754	1	0	7.656	1.038	0.315	5.529	22.981	0.324	22.382	1.027	109.198	36.759	0	0	7.376	0	11.065
			950.503	25.754	1	0	7.824	1.023	0.321	5.627	23.058	0.331	22.321	1.033	109.558	36.5	0	0	7.648	0	10.359
			951.503	25.754	1	0	7.916	1.011	0.32	5.622	23.332	0.332	22.522	1.036	109.975	36.277	0	0	7.829	0	10.696
			952.503	25.754	1	0	7.886	1	0.316	5.536	23.591	0.327	22.733	1.038	110.35	36.126	0	0	7.889	0	11.21
			953.503	25.754	1	0	8.037	0.987	0.319	5.592	23.787	0.332	22.823	1.042	110.81	35.831	0	0	8.14	0	10.97
			954.503	45.069	1	0	8.102	0.976	0.318	5.577	24.026	0.332	22.982	1.045	111.227	35.608	0	0	8.305	0	11.131
			955.503	45.069	1	0	8.066	0.965	0.313	5.492	24.271	0.328	23.182	1.047	111.562	35.478	0	0	8.356	0	11.619
			956.503	44.456	1	0	8.239	0.952	0.316	5.546	24.53	0.332	23.323	1.052	112.062	35.162	0	0	8.656	0	11.507
			957.503	44.456	1	0	8.169	0.94	0.313	5.494	24.534	0.33	23.268	1.054	112.479	34.939	0	0	8.689	0	10.889
			958.503	44.456	1	0	7.995	0.931	0.306	5.375	24.524	0.323	23.239	1.055	112.773	34.831	0	0	8.588	0	10.592
			959.503	44.456	1	0	7.989	0.929	0.303	5.317	24.77	0.321	23.388	1.059	113.268	34.643	0	0	8.602	0	10.728
			960.503	82.167	1	0	7.984	0.927	0.3	5.26	25.02	0.319	23.539	1.063	113.762	34.455	0	0	8.616	0	10.865
			961.503	82.167	1	0	8.084	0.933	0.301	5.288	25.212	0.322	23.63	1.067	114.012	34.356	0	0	8.66	0	10.944
			962.503	35.054	1	0	8.01	0.931	0.296	5.201	25.394	0.318	23.692	1.072	114.523	34.162	0	0	8.601	0	10.748
			963.503	35.054	1	0	7.776	0.92	0.285	5.008	25.581	0.308	23.738	1.078	115.245	33.891	0	0	8.45	0	10.364
			964.503	35.054	1	0	7.624	0.92	0.281	4.933	25.462	0.304	23.547	1.081	115.306	33.956	0	0	8.282	0	9.827
			965.503	35.054	1	0	7.706	0.927	0.282	4.95	25.661	0.306	23.626	1.086	115.607	33.84	0	0	8.311	0	9.825
			966.503	17.169	1	0	7.336	0.921	0.273	4.783	25.273	0.297	23.205	1.089	115.426	34.086	0	0	7.965	0	8.878
			967.503	17.169	1	0	7.247	0.921	0.269	4.717	25.316	0.294	23.162	1.093	115.487	34.151	0	0	7.867	0	8.865
			968.503	17.169	1	0	7.312	0.928	0.269	4.727	25.502	0.296	23.218	1.098	115.794	34.042	0	0	7.88	0	8.796
			969.503	17.169	1	0	7.077	0.922	0.261	4.586	25.429	0.288	23.095	1.101	115.607	34.281	0	0	7.677	0	8.905
			970.503	17.169	1	0	6.831	0.88	0.255	4.481	25.044	0.283	22.62	1.107	115.866	34.104	0	0	7.766	0	6.92
			971.503	17.169	1	0	6.441	0.831	0.245	4.302	24.495	0.273	22.026	1.112	115.875	34.1	0	0	7.752	0	4.815
			972.503	10.629	1	0	6.057	0.782	0.235	4.127	23.902	0.263	21.387	1.118	115.885	34.095	0	0	7.743	0	2.422
			973.503	10.629	1	0	5.674	0.734	0.225	3.953	23.26	0.253	20.703	1.124	115.894	34.09	0	0	7.734	0	-0.302
			974.503	10.629	1	0	5.291	0.685	0.215	3.778	22.563	0.243	19.967	1.13	115.904	34.085	0	0	7.725	0	-3.427
			975.503	10.629	1	0	4.994	0.658	0.205	3.601	22.258	0.23	19.824	1.123	115.511	34.172	0	0	7.586	0	-3.732
			976.504	10.629	1	0	4.708	0.663	0.161	2.831	26.713	0.176	24.524	1.089	115.218	34.618	0	0	7.104	0	15.384
			977.504	10.629	1	0	4.618	0.665	0.155	2.723	27.252	0.167	25.357	1.075	114.722	34.841	0	0	6.945	0	18.298
			978.503	10.629	1	0	4.618	0.665	0.155	2.723	27.252	0.167	25.357	1.075	114.722	34.841	0	0	6.945	0	18.298
			979.503	12.162	1	0	4.532	0.667	0.149	2.615	27.86	0.158	26.306	1.059	114.225	35.064	0	0	6.793	0	21.338
			980.504	12.162	1	0	4.304	0.647	0.132	2.318	29.759	0.136	28.927	1.029	113.304	35.38	0	0	6.655	0	28.203
			981.503	12.162	1	0	4.304	0.647	0.132	2.318	29.759	0.136	28.927	1.029	113.304	35.38	0	0	6.655	0	28.203
			982.503	13.899	1	0	4.222	0.633	0.129	2.271	29.73	0.132	29.159	1.02	112.786	35.503	0	0	6.669	0	28.889
			983.504	13.899	1	0	4.04	0.606	0.124	2.168	29.67	0.124	29.654	1.001	111.75	35.747	0	0	6.666	0	30.261
			984.503	13.899	1	0	4.04	0.606	0.124	2.168	29.67	0.124	29.654	1.001	111.75	35.747	0	0	6.666	0	30.261
			985.504	13.899	1	0	3.951	0.593	0.127	2.219	28.282	0.123	29.206	0.968	110.129	36.213	0	0	6.66	0	30.01
			986.504	13.899	1	0	3.952	0.594	0.132	2.322	27.047	0.126	28.519	0.948	109.026	36.555	0	0	6.656	0	29.068
			987.504	13.899	1	0	4.017	0.594	0.142	2.489	25.647	0.132	27.522	0.932	107.923	36.898	0	0	6.759	0	27.366
			988.504	13.899	1	0	4.084	0.595	0.151	2.656	24.436	0.139	26.635	0.917	106.819	37.241	0	0	6.866	0	25.794
			989.504	13.592	1	0	4.092	0.584	0.153	2.683	24.188	0.139	26.689	0.906	106.381	37.215	0	0	7.011	0	25.875
			990.504	13.592	1	0	4.113	0.572	0.156	2.732	23.831	0.139	26.656	0.894	105.942	37.189	0	0	7.184	0	25.74
			991.504	16.147	1	0	4.136	0.564	0.157	2.749	23.774	0.139	26.784	0.888	106.022	36.982	0	0	7.33	0	25.721
			992.504	16.147	1	0	4.154	0.552	0.159	2.794	23.435	0.14	26.695	0.878	105.557	36.994	0	0	7.525	0	25.506
			993.504	16.147	1	0	4.171	0.536	0.164	2.869	22.837	0.141	26.468	0.863	104.543	37.186	0	0	7.783	0	25.223
			994.504	9.096	1	0	4.227	0.521	0.165	2.903	22.796	0.142	26.645	0.856	104.512	36.937	0	0	8.118	0	25.236
			995.504	9.096	1	0	4.244	0.513	0.166	2.909	22.795	0.141	26.744	0.852	104.599	36.776	0	0	8.279	0	25.207
			996.504	9.096	1	0	4.355	0.49	0.169	2.971	22.779	0.142	27.069	0.842	104.45	36.438	0	0	8.883	0	25.396
			997.504	8.176	1	0	4.393	0.475	0.171	2.995	22.701	0.142	27.212	0.834	104.419	36.189	0	0	9.247	0	25.298
			998.504	8.176	1	0	4.444	0.481	0.175	3.069	22.448	0.146	26.926	0.834	104.388	36.175	0	0	9.236	0	24.628
			999.504	8.176	1	0	4.55	0.471	0.182	3.189	22.055	0.15	26.762	0.824	104.107	35.944	0	0	9.664	0	23.843
			1000.5	35.054	1	0	4.59	0.477	0.185	3.249	21.876	0.153	26.546	0.824	104.086	35.938	0	0	9.621	0	23.331
			1001.5	35.054	1	0	4.626	0.469	0.187	3.278	21.8	0.153	26.604	0.819	103.951	35.822	0	0	9.868	0	23.261
			1002.5	39.857	1	0	4.669	0.445	0.186	3.267	21.919	0.151	26.975	0.813	104.072	35.399	0	0	10.489	0	23.404
			1003.5	39.857	1	0	4.717	0.429	0.187	3.28	21.943	0.151	27.194	0.807	104.065	35.13	0	0	10.991	0	23.429
			1004.5	15.33	1	0	4.771	0.413	0.188	3.292	21.978	0.15	27.429	0.801	104.058	34.861	0	0	11.545	0	23.469
			1005.5	19.111	1	0	4.835	0.406	0.189	3.324	22.002	0.152	27.498	0.8	104.028	34.783	0	0	11.904	0	23.468
			1006.5	19.111	1	0	4.91	0.393	0.19	3.339	22.127	0.152	27.715	0.798	104.126	34.579	0	0	12.489	0	23.561
			1007.5	18.702	1	0	4.937	0.38	0.19	3.339	22.122	0.152	27.775	0.796	104.224	34.375	0	0	12.988	0	23.291
			1008.5	18.089	1	0	4.966	0.367	0.19	3.339	22.116	0.151	27.835	0.795	104.323	34.171	0	0	13.529	0	23.011
			1009.5	18.089	1	0	5.041	0.368	0.195	3.422	21.906	0.154	27.73	0.79	103.958	34.248	0	0	13.714	0	22.9
			1010.5	18.089	1	0	5.17	0.381	0.202	3.546	21.812	0.159	27.729	0.787	103.558	34.39	0	0	13.583	0	23.215
			1011.5	18.089	1	0	5.296	0.394	0.209	3.67	21.712	0.164	27.713	0.783	103.157	34.531	0	0	13.455	0	23.486
			1012.5	18.089	1	0	5.419	0.407	0.216	3.794	21.608	0.169	27.684	0.781	102.757	34.673	0	0	13.329	0	23.718
			1013.5	30.864	1	0	5.566	0.42	0.224	3.923	21.566	0.174	27.724	0.778	102.356	34.814	0	0	13.265	0	24.1
			1014.5	30.864	1	0	5.571	0.433	0.228	3.992	21.312	0.177	27.462	0.776	101.956	34.956	0	0	12.878	0	23.79
			1015.5	29.433	1	0	5.576	0.446	0.231	4.061	21.059	0.179	27.2	0.774	101.555	35.097	0	0	12.513	0	23.459
			1016.5	15.534	1	0	5.259	0.444	0.222	3.892	20.714	0.17	27.003	0.767	101.925	34.939	0	0	11.857	0	22.73
			1017.5	15.534	1	0	5.259	0.444	0.222	3.892	20.714	0.17	27.003	0.767	101.925	34.939	0	0	11.857	0	22.73
			1018.5	16.147	1	0	5.119	0.444	0.217	3.806	20.622	0.165	27.063	0.762	101.929	34.908	0	0	11.535	0	22.823
			1019.5	16.147	1	0	4.987	0.444	0.212	3.72	20.555	0.16	27.166	0.757	101.934	34.876	0	0	11.229	0	23.019
			1020.5	16.147	1	0	4.896	0.468	0.217	3.807	19.862	0.164	26.313	0.755	100.615	35.553	0	0	10.458	0	22.11
			1021.5	16.147	1	0	4.892	0.48	0.221	3.872	19.58	0.166	25.979	0.754	99.956	35.891	0	0	10.188	0	21.844
			1022.5	16.147	1	0	4.829	0.479	0.217	3.812	19.629	0.164	26.063	0.753	99.893	35.86	0	0	10.076	0	22.006
			1023.5	30.761	1	0	4.771	0.478	0.214	3.755	19.68	0.161	26.146	0.753	99.831	35.829	0	0	9.972	0	22.163
			1024.51	30.761	1	0	4.769	0.478	0.213	3.735	19.772	0.16	26.292	0.752	99.749	35.797	0	0	9.986	0	22.478
			1025.51	30.761	1	0	4.767	0.477	0.212	3.715	19.864	0.159	26.44	0.751	99.668	35.766	0	0	10	0	22.794
			1026.51	30.761	1	0	4.765	0.476	0.211	3.695	19.958	0.158	26.59	0.751	99.586	35.735	0	0	10.014	0	23.11
			1027.51	30.761	1	0	4.747	0.479	0.213	3.734	19.692	0.16	26.264	0.75	99.38	35.771	0	0	9.919	0	22.369
			1028.51	20.235	1	0	4.697	0.468	0.211	3.698	19.619	0.157	26.305	0.746	98.634	35.68	0	0	10.03	0	22.297
			1029.51	20.235	1	0	4.645	0.458	0.209	3.661	19.539	0.155	26.338	0.742	97.888	35.589	0	0	10.142	0	22.204
			1030.51	20.235	1	0	4.645	0.447	0.211	3.706	19.237	0.155	26.204	0.734	96.927	35.598	0	0	10.394	0	21.85
			1031.51	20.235	1	0	4.686	0.443	0.216	3.793	18.936	0.158	25.916	0.731	96.207	35.613	0	0	10.572	0	21.133
			1032.51	24.834	1	0	4.723	0.454	0.225	3.955	18.366	0.164	25.318	0.725	94.706	35.929	0	0	10.413	0	20.118
			1033.51	24.834	1	0	4.76	0.457	0.232	4.076	17.976	0.168	24.919	0.721	93.595	36.095	0	0	10.417	0	19.318
			1034.51	24.834	1	0	4.796	0.46	0.239	4.197	17.608	0.172	24.538	0.718	92.485	36.26	0	0	10.42	0	18.541
			1035.51	24.834	1	0	4.834	0.456	0.243	4.268	17.43	0.174	24.367	0.715	91.909	36.253	0	0	10.597	0	18.036
			1036.51	30.455	1	0	4.721	0.455	0.241	4.231	17.167	0.173	23.943	0.717	92.314	35.898	0	0	10.371	0	16.188
			1037.51	8.176	1	0	4.738	0.454	0.247	4.337	16.804	0.18	23.127	0.727	92.697	35.543	0	0	10.431	0	13.016
			1038.51	8.176	1	0	4.756	0.453	0.253	4.443	16.46	0.186	22.37	0.736	93.08	35.188	0	0	10.492	0	9.811
			1039.51	14.614	1	0	4.751	0.442	0.254	4.459	16.326	0.186	22.301	0.732	93.25	34.954	0	0	10.75	0	9.129
			1040.51	14.614	1	0	4.729	0.431	0.253	4.435	16.274	0.184	22.32	0.729	93.442	34.719	0	0	10.979	0	8.756
			1041.51	14.614	1	0	4.684	0.424	0.251	4.407	16.183	0.183	22.202	0.729	93.422	34.56	0	0	11.053	0	8.035
			1042.51	24.936	1	0	4.705	0.407	0.249	4.363	16.316	0.181	22.372	0.729	94.05	34.107	0	0	11.559	0	7.76
			1043.51	24.425	1	0	4.7	0.395	0.247	4.342	16.3	0.181	22.347	0.729	94.34	33.8	0	0	11.891	0	7.076
			1044.51	24.425	1	0	4.758	0.387	0.249	4.371	16.337	0.182	22.4	0.729	94.35	33.61	0	0	12.292	0	6.893
			1045.51	37.302	1	0	4.872	0.375	0.251	4.409	16.49	0.183	22.603	0.73	94.651	33.294	0	0	12.996	0	6.978
			1046.51	37.302	1	0	4.998	0.363	0.253	4.447	16.675	0.185	22.85	0.73	94.95	32.977	0	0	13.784	0	7.2
			1047.51	37.302	1	0	5.142	0.35	0.256	4.485	16.899	0.187	23.151	0.73	95.25	32.66	0	0	14.674	0	7.576
			1048.51	37.302	1	0	5.18	0.343	0.256	4.496	16.912	0.188	23.102	0.732	95.377	32.552	0	0	15.115	0	7.202
			1049.51	37.302	1	0	5.222	0.335	0.257	4.507	16.928	0.189	23.059	0.734	95.504	32.445	0	0	15.584	0	6.844
			1050.51	37.302	1	0	5.265	0.327	0.258	4.518	16.948	0.19	23.021	0.736	95.631	32.337	0	0	16.082	0	6.504
			1051.51	9.402	1	0	5.234	0.32	0.256	4.496	16.845	0.189	22.823	0.738	95.787	32.229	0	0	16.37	0	5.631
			1052.51	35.258	1	0	5.119	0.312	0.253	4.443	16.586	0.187	22.408	0.74	95.943	32.121	0	0	16.402	0	3.999
			1053.51	35.258	1	0	5.136	0.314	0.257	4.514	16.407	0.19	22.199	0.739	95.701	32.195	0	0	16.333	0	3.413
			1054.51	33.725	1	0	5.154	0.317	0.261	4.585	16.233	0.193	21.995	0.738	95.459	32.27	0	0	16.264	0	2.832
			1055.51	26.469	1	0	5.126	0.319	0.265	4.652	15.939	0.195	21.634	0.737	95.236	32.344	0	0	16.054	0	1.654
			1056.51	21.666	1	0	5.071	0.324	0.273	4.785	15.38	0.2	20.944	0.734	94.79	32.493	0	0	15.649	0	-0.706
			1057.51	26.878	1	0	5.071	0.324	0.273	4.785	15.38	0.2	20.944	0.734	94.79	32.493	0	0	15.649	0	-0.706
			1058.51	26.878	1	0	5.149	0.328	0.275	4.822	15.539	0.201	21.25	0.731	94.459	32.66	0	0	15.691	0	0.842
			1059.51	26.878	1	0	5.343	0.336	0.281	4.927	15.857	0.203	21.883	0.725	95.125	32.996	0	0	15.883	0	3.891
			1060.51	26.878	1	0	5.304	0.335	0.277	4.858	15.951	0.201	22.013	0.725	95.797	32.984	0	0	15.839	0	4.342
			1061.51	26.878	1	0	5.269	0.333	0.273	4.793	16.048	0.198	22.147	0.725	96.468	32.972	0	0	15.803	0	4.797
			1062.51	26.776	1	0	5.235	0.332	0.269	4.727	16.149	0.195	22.285	0.725	97.14	32.96	0	0	15.768	0	5.26
			1063.51	26.776	1	0	5.218	0.331	0.267	4.68	16.254	0.193	22.427	0.725	97.804	32.931	0	0	15.756	0	5.696
			1064.51	26.776	1	0	5.202	0.33	0.264	4.633	16.361	0.191	22.572	0.725	98.469	32.903	0	0	15.743	0	6.136
			1065.51	21.053	1	0	5.186	0.33	0.261	4.585	16.47	0.189	22.72	0.725	99.133	32.874	0	0	15.73	0	6.581
			1066.51	21.053	1	0	5.51	0.341	0.273	4.798	16.838	0.197	23.429	0.719	98.126	33.481	0	0	16.166	0	10.07
			1067.51	20.644	1	0	5.601	0.352	0.277	4.862	16.994	0.195	24.091	0.705	97.142	34.087	0	0	15.911	0	13.224
			1068.51	20.644	1	0	5.67	0.363	0.279	4.901	17.167	0.193	24.782	0.693	96.159	34.694	0	0	15.612	0	16.297
			1069.51	26.265	1	0	5.623	0.362	0.276	4.836	17.248	0.191	24.865	0.694	96.089	34.759	0	0	15.513	0	16.632
			1070.51	26.265	1	0	5.608	0.362	0.274	4.812	17.279	0.19	24.888	0.694	95.996	34.824	0	0	15.501	0	16.801
			1071.51	26.265	1	0	5.618	0.359	0.274	4.8	17.331	0.19	25.002	0.693	96.035	34.803	0	0	15.66	0	17.059
			1072.51	31.272	1	0	5.69	0.37	0.282	4.955	17.101	0.195	24.79	0.69	95.538	35.164	0	0	15.36	0	17.146
			1073.51	33.623	1	0	5.777	0.379	0.289	5.074	17.025	0.199	24.753	0.688	95.303	35.366	0	0	15.233	0	17.419
			1074.51	33.623	1	0	5.894	0.384	0.295	5.168	17.093	0.202	24.868	0.687	95.325	35.388	0	0	15.337	0	17.788
			1075.51	25.345	1	0	5.973	0.393	0.301	5.277	17.028	0.206	24.838	0.686	95.097	35.583	0	0	15.205	0	18.065
			1076.51	25.856	1	0	5.952	0.396	0.301	5.272	17.007	0.206	24.861	0.684	94.955	35.757	0	0	15.015	0	18.428
			1077.51	25.856	1	0	5.949	0.4	0.301	5.284	16.985	0.206	24.877	0.683	94.809	35.931	0	0	14.874	0	18.77
			1078.51	29.024	1	0	6.062	0.396	0.304	5.329	17.135	0.207	25.182	0.68	95.055	35.792	0	0	15.301	0	19.343
			1079.51	29.024	1	0	6.182	0.392	0.306	5.375	17.3	0.208	25.509	0.678	95.301	35.652	0	0	15.753	0	19.955
			1080.51	29.024	1	0	6.27	0.391	0.308	5.401	17.448	0.208	25.83	0.675	95.396	35.584	0	0	16.054	0	20.655
			1081.51	46.5	1	0	6.469	0.385	0.309	5.421	17.89	0.208	26.544	0.674	95.775	35.374	0	0	16.804	0	22.042
			1082.51	46.5	1	0	6.63	0.379	0.308	5.399	18.361	0.207	27.318	0.672	96.025	35.249	0	0	17.483	0	23.607
			1083.51	42.003	1	0	6.753	0.378	0.307	5.39	18.719	0.207	27.85	0.672	96.123	35.267	0	0	17.881	0	24.799
			1084.51	22.381	1	0	6.92	0.38	0.311	5.452	18.983	0.209	28.266	0.672	96.058	35.335	0	0	18.228	0	25.805
			1085.51	22.381	1	0	6.978	0.378	0.308	5.411	19.274	0.207	28.704	0.671	96.159	35.354	0	0	18.46	0	26.724
			1086.51	25.754	1	0	7.019	0.376	0.306	5.37	19.518	0.205	29.089	0.671	96.245	35.378	0	0	18.669	0	27.513
			1087.51	47.726	1	0	7.042	0.374	0.303	5.319	19.747	0.203	29.455	0.67	96.332	35.402	0	0	18.83	0	28.242
			1088.51	47.726	1	0	6.978	0.367	0.299	5.24	19.793	0.2	29.492	0.671	96.651	35.265	0	0	19.036	0	28.045
			1089.51	46.5	1	0	6.897	0.359	0.293	5.149	19.83	0.197	29.513	0.672	96.917	35.131	0	0	19.231	0	27.813
			1090.51	46.5	1	0	6.817	0.351	0.288	5.059	19.865	0.194	29.528	0.673	97.183	34.996	0	0	19.438	0	27.563
			1091.51	26.06	1	0	6.789	0.349	0.286	5.016	19.934	0.193	29.588	0.674	97.327	34.941	0	0	19.446	0	27.582
			1092.51	29.024	1	0	6.763	0.348	0.283	4.97	20.029	0.191	29.697	0.674	97.442	34.896	0	0	19.452	0	27.708
			1093.51	34.952	1	0	6.747	0.346	0.281	4.928	20.134	0.19	29.819	0.675	97.557	34.85	0	0	19.482	0	27.858
			1094.51	34.952	1	0	6.705	0.344	0.277	4.868	20.233	0.187	29.941	0.676	97.679	34.821	0	0	19.48	0	28.02
			1095.51	28.104	1	0	6.666	0.344	0.274	4.801	20.39	0.185	30.153	0.676	97.91	34.783	0	0	19.404	0	28.349
			1096.51	28.104	1	0	6.666	0.344	0.274	4.801	20.39	0.185	30.153	0.676	97.91	34.783	0	0	19.404	0	28.349
			1097.51	17.067	1	0	6.545	0.336	0.266	4.664	20.509	0.18	30.304	0.677	98.166	34.661	0	0	19.502	0	28.351
			1098.51	19.111	1	0	6.438	0.328	0.258	4.53	20.677	0.175	30.523	0.677	98.478	34.502	0	0	19.623	0	28.423
			1099.51	19.111	1	0	6.428	0.321	0.254	4.461	20.874	0.172	30.781	0.678	98.821	34.342	0	0	20.004	0	28.557
			1100.51	19.009	1	0	6.479	0.322	0.256	4.486	20.933	0.173	30.856	0.678	98.852	34.339	0	0	20.117	0	28.696
			1101.51	17.476	1	0	6.496	0.323	0.256	4.487	20.991	0.174	30.932	0.679	98.883	34.337	0	0	20.123	0	28.838
			1102.51	17.476	1	0	6.41	0.317	0.252	4.413	20.974	0.171	30.937	0.678	98.96	34.291	0	0	20.25	0	28.684
			1103.51	17.68	1	0	6.318	0.31	0.247	4.333	20.962	0.167	30.948	0.677	99.037	34.246	0	0	20.363	0	28.537
			1104.51	17.885	1	0	6.231	0.304	0.243	4.261	20.929	0.164	30.931	0.677	99.114	34.2	0	0	20.496	0	28.336
			1105.51	17.885	1	0	6.236	0.304	0.24	4.216	21.164	0.163	31.275	0.677	99.176	34.21	0	0	20.521	0	28.933
			1106.51	17.782	1	0	6.389	0.309	0.245	4.296	21.36	0.166	31.571	0.677	99.15	34.241	0	0	20.684	0	29.56
			1107.51	18.498	1	0	6.516	0.314	0.248	4.358	21.549	0.168	31.865	0.676	99.128	34.272	0	0	20.76	0	30.175
			1108.51	18.498	1	0	6.526	0.316	0.248	4.346	21.677	0.168	32.043	0.676	99.135	34.337	0	0	20.646	0	30.587
			1109.51	23.608	1	0	6.52	0.318	0.246	4.321	21.815	0.167	32.238	0.677	99.142	34.402	0	0	20.487	0	31.022
			1110.51	22.688	1	0	6.558	0.321	0.248	4.351	21.827	0.168	32.218	0.677	99.18	34.432	0	0	20.439	0	31.075
			1111.51	22.688	1	0	6.582	0.323	0.247	4.339	22.003	0.167	32.491	0.677	99.135	34.56	0	0	20.366	0	31.713
			1112.51	23.097	1	0	6.661	0.328	0.251	4.405	22.002	0.17	32.488	0.677	99.097	34.639	0	0	20.311	0	31.892
			1113.51	25.447	1	0	6.721	0.333	0.254	4.463	21.972	0.172	32.441	0.677	99.058	34.718	0	0	20.196	0	31.999
			1114.51	26.776	1	0	6.742	0.335	0.255	4.482	21.984	0.173	32.432	0.678	99.087	34.766	0	0	20.101	0	32.088
			1115.51	26.776	1	0	6.752	0.337	0.256	4.498	21.958	0.174	32.385	0.678	99.087	34.805	0	0	20.035	0	32.09
			1116.51	25.958	1	0	6.775	0.339	0.257	4.512	21.993	0.175	32.403	0.679	99.101	34.84	0	0	19.983	0	32.195
			1117.51	34.747	1	0	6.817	0.341	0.258	4.534	22.05	0.176	32.447	0.68	99.115	34.875	0	0	19.989	0	32.342
			1118.51	33.827	1	0	6.96	0.351	0.265	4.647	22.078	0.18	32.452	0.68	98.968	35.014	0	0	19.855	0	32.671
			1119.51	33.827	1	0	7.093	0.36	0.271	4.759	22.086	0.185	32.43	0.681	98.873	35.151	0	0	19.676	0	32.952
			1120.51	38.733	1	0	7.171	0.364	0.274	4.815	22.113	0.187	32.468	0.681	98.866	35.188	0	0	19.676	0	33.116
			1121.51	39.959	1	0	7.309	0.375	0.281	4.935	22.103	0.192	32.419	0.682	98.768	35.33	0	0	19.503	0	33.352
			1122.51	39.959	1	0	7.454	0.386	0.288	5.061	22.088	0.197	32.345	0.683	98.789	35.444	0	0	19.328	0	33.513
			1123.51	32.703	1	0	7.525	0.39	0.292	5.124	22.069	0.2	32.308	0.683	98.809	35.481	0	0	19.28	0	33.555
			1124.51	30.659	1	0	7.625	0.396	0.296	5.201	22.079	0.203	32.303	0.683	98.919	35.5	0	0	19.267	0	33.631
			1125.51	30.659	1	0	7.681	0.398	0.299	5.239	22.101	0.204	32.277	0.685	99.051	35.495	0	0	19.308	0	33.605
			1126.51	28.615	1	0	7.747	0.4	0.301	5.281	22.131	0.207	32.262	0.686	99.183	35.491	0	0	19.374	0	33.599
			1127.51	28.615	1	0	7.809	0.402	0.303	5.32	22.163	0.208	32.253	0.687	99.315	35.486	0	0	19.427	0	33.6
			1128.51	29.331	1	0	7.875	0.403	0.306	5.365	22.177	0.21	32.222	0.688	99.406	35.512	0	0	19.523	0	33.597
			1129.51	29.331	1	0	7.918	0.405	0.308	5.397	22.18	0.212	32.171	0.689	99.497	35.539	0	0	19.56	0	33.564
			1130.51	22.075	1	0	7.866	0.407	0.306	5.367	22.175	0.211	32.124	0.69	99.639	35.546	0	0	19.328	0	33.517
			1131.51	21.461	1	0	7.815	0.409	0.304	5.337	22.174	0.21	32.08	0.691	99.78	35.553	0	0	19.101	0	33.477
			1132.51	21.461	1	0	7.772	0.411	0.303	5.312	22.175	0.21	32.037	0.692	99.922	35.56	0	0	18.896	0	33.435
			1133.51	37.915	1	0	7.989	0.434	0.309	5.422	22.515	0.215	32.298	0.697	100.022	35.673	0	0	18.412	0	34.22
			1134.51	37.915	1	0	8.286	0.457	0.32	5.617	22.704	0.225	32.307	0.703	100.123	35.786	0	0	18.15	0	34.565
			1135.51	38.733	1	0	8.178	0.446	0.315	5.521	22.721	0.223	32.045	0.709	100.641	35.663	0	0	18.342	0	33.887
			1136.51	38.733	1	0	8.127	0.44	0.313	5.484	22.693	0.223	31.878	0.712	100.91	35.579	0	0	18.47	0	33.451
			1137.51	30.659	1	0	8.127	0.44	0.313	5.484	22.693	0.223	31.878	0.712	100.91	35.579	0	0	18.47	0	33.451
			1138.51	31.988	1	0	8.124	0.433	0.311	5.464	22.707	0.223	31.678	0.717	101.365	35.445	0	0	18.767	0	32.873
			1139.51	30.148	1	0	8.218	0.434	0.316	5.538	22.677	0.227	31.544	0.719	101.437	35.464	0	0	18.924	0	32.681
			1140.51	30.148	1	0	8.292	0.436	0.318	5.587	22.691	0.23	31.479	0.721	101.509	35.483	0	0	19.034	0	32.604
			1141.51	29.433	1	0	8.39	0.437	0.322	5.648	22.718	0.233	31.425	0.723	101.593	35.474	0	0	19.217	0	32.505
			1142.51	30.966	1	0	8.439	0.436	0.322	5.648	22.844	0.233	31.518	0.725	101.694	35.457	0	0	19.363	0	32.638
			1143.51	30.966	1	0	8.489	0.435	0.322	5.65	22.966	0.234	31.609	0.727	101.795	35.44	0	0	19.514	0	32.767
			1144.51	21.564	1	0	8.551	0.433	0.323	5.668	23.039	0.235	31.627	0.728	101.924	35.366	0	0	19.768	0	32.678
			1145.51	21.564	1	0	8.618	0.433	0.325	5.699	23.102	0.237	31.66	0.73	102.015	35.33	0	0	19.893	0	32.691
			1146.51	21.564	1	0	8.725	0.434	0.326	5.725	23.287	0.239	31.815	0.732	102.329	35.14	0	0	20.118	0	32.706
			1147.51	53.96	1	0	8.87	0.434	0.329	5.778	23.458	0.242	31.94	0.734	102.644	34.951	0	0	20.431	0	32.666
			1148.51	67.961	1	0	8.929	0.427	0.327	5.738	23.718	0.241	32.144	0.738	103.123	34.654	0	0	20.911	0	32.548
			1149.51	26.163	1	0	9.082	0.429	0.331	5.806	23.861	0.245	32.202	0.741	103.315	34.625	0	0	21.16	0	32.626
			1150.51	29.637	1	0	9.201	0.435	0.336	5.895	23.858	0.249	32.142	0.742	103.269	34.715	0	0	21.138	0	32.696
			1151.51	33.419	1	0	9.346	0.437	0.34	5.957	24	0.253	32.21	0.745	103.455	34.687	0	0	21.365	0	32.789
			1152.51	34.645	1	0	9.376	0.441	0.339	5.946	24.149	0.254	32.229	0.749	103.711	34.651	0	0	21.281	0	32.797
			1153.51	34.645	1	0	9.322	0.446	0.338	5.935	24.098	0.254	32.136	0.75	103.652	34.74	0	0	20.889	0	32.805
			1154.51	43.536	1	0	9.303	0.453	0.339	5.939	24.084	0.255	32.017	0.752	103.664	34.821	0	0	20.54	0	32.76
			1155.51	39.244	1	0	9.35	0.456	0.34	5.964	24.126	0.256	32.014	0.754	103.721	34.833	0	0	20.507	0	32.793
			1156.51	39.244	1	0	10.032	0.524	0.354	6.208	25.32	0.272	32.957	0.768	104.198	34.933	0	0	19.134	0	34.91
			1157.51	28.615	1	0	10.366	0.56	0.362	6.347	25.789	0.281	33.244	0.776	104.464	34.989	0	0	18.513	0	35.611
			1158.51	29.74	1	0	10.662	0.596	0.369	6.482	26.146	0.289	33.387	0.783	104.717	35.049	0	0	17.894	0	36.052
			1159.51	32.499	1	0	10.718	0.604	0.372	6.52	26.164	0.292	33.318	0.785	104.795	35.073	0	0	17.75	0	35.995
			1160.51	27.389	1	0	11.117	0.641	0.383	6.714	26.512	0.303	33.482	0.792	105.057	35.136	0	0	17.345	0	36.446
			1161.51	25.958	1	0	11.44	0.687	0.393	6.886	26.768	0.315	33.345	0.803	105.511	35.246	0	0	16.66	0	36.456
			1162.51	30.864	1	0	11.566	0.706	0.397	6.97	26.803	0.321	33.128	0.809	105.799	35.323	0	0	16.388	0	36.225
			1163.51	30.864	1	0	11.529	0.695	0.393	6.893	26.979	0.319	33.257	0.811	105.949	35.231	0	0	16.587	0	36.3
			1164.51	49.872	1	0	11.323	0.692	0.383	6.713	27.198	0.313	33.221	0.819	106.282	35.186	0	0	16.352	0	36.172
			1165.51	49.872	1	0	11.365	0.715	0.386	6.772	27.135	0.318	32.927	0.824	106.465	35.287	0	0	15.902	0	35.842
			1166.51	49.872	1	0	11.377	0.737	0.388	6.811	27.078	0.322	32.641	0.83	106.647	35.387	0	0	15.439	0	35.509
			1167.51	32.703	1	0	11.286	0.749	0.387	6.791	26.976	0.323	32.32	0.835	106.745	35.524	0	0	15.06	0	35.147
			1168.51	32.703	1	0	11.192	0.762	0.386	6.764	26.893	0.324	32.02	0.84	106.843	35.661	0	0	14.688	0	34.812
			1169.51	32.703	1	0	11.102	0.774	0.384	6.738	26.819	0.325	31.733	0.845	106.942	35.798	0	0	14.335	0	34.489
			1170.51	54.471	1	0	10.794	0.794	0.374	6.57	26.792	0.321	31.268	0.857	107.369	35.932	0	0	13.594	0	33.817
			1171.51	54.471	1	0	10.794	0.794	0.374	6.57	26.792	0.321	31.268	0.857	107.369	35.932	0	0	13.594	0	33.817
			1172.51	54.471	1	0	10.606	0.804	0.369	6.48	26.715	0.319	30.976	0.862	107.582	35.999	0	0	13.195	0	33.357
			1173.51	55.289	1	0	10.465	0.815	0.368	6.45	26.507	0.319	30.573	0.867	107.779	36.073	0	0	12.837	0	32.677
			1174.51	55.289	1	0	10.411	0.866	0.369	6.47	26.405	0.325	30.007	0.88	108.227	36.275	0	0	12.028	0	31.8
			1175.51	55.289	1	0	10.52	0.904	0.374	6.554	26.418	0.332	29.768	0.887	108.479	36.402	0	0	11.632	0	31.453
			1176.51	36.587	1	0	10.52	0.904	0.374	6.554	26.418	0.332	29.768	0.887	108.479	36.402	0	0	11.632	0	31.453
			1177.51	36.587	1	0	10.601	0.944	0.379	6.646	26.323	0.339	29.457	0.894	108.508	36.682	0	0	11.236	0	31.173
			1178.51	36.485	1	0	10.788	1.022	0.389	6.821	26.228	0.353	28.913	0.907	108.565	37.244	0	0	10.558	0	30.73
			1179.51	36.485	1	0	10.839	1.051	0.388	6.799	26.478	0.355	28.883	0.917	108.882	37.256	0	0	10.309	0	30.626
			1180.51	36.485	1	0	10.805	1.07	0.383	6.723	26.721	0.355	28.855	0.926	109.223	37.268	0	0	10.094	0	30.542
			1181.51	29.944	1	0	10.773	1.089	0.379	6.647	26.972	0.354	28.829	0.936	109.563	37.28	0	0	9.888	0	30.463
			1182.51	29.944	1	0	10.912	1.109	0.383	6.724	27.033	0.362	28.661	0.943	109.904	37.292	0	0	9.844	0	30.061
			1183.51	29.944	1	0	11.05	1.128	0.388	6.801	27.089	0.369	28.495	0.951	110.244	37.304	0	0	9.8	0	29.66
			1184.51	29.944	1	0	11.187	1.147	0.392	6.878	27.14	0.376	28.333	0.958	110.585	37.316	0	0	9.757	0	29.258
			1185.51	23.505	1	0	11.143	1.131	0.39	6.834	27.187	0.373	28.367	0.958	110.587	37.31	0	0	9.853	0	29.365
			1186.51	23.505	1	0	10.876	1.093	0.377	6.622	27.336	0.364	28.319	0.965	110.614	37.378	0	0	9.953	0	29.453
			1187.51	23.505	1	0	10.715	1.066	0.37	6.494	27.426	0.359	28.298	0.969	110.628	37.409	0	0	10.053	0	29.514
			1188.51	23.505	1	0	10.442	1.039	0.36	6.308	27.477	0.35	28.231	0.973	110.642	37.44	0	0	10.05	0	29.467
			1189.51	42.105	1	0	10.314	1.027	0.355	6.23	27.461	0.346	28.212	0.973	110.643	37.43	0	0	10.045	0	29.431
			1190.51	42.105	1	0	10.049	1.001	0.345	6.049	27.514	0.337	28.143	0.978	110.657	37.46	0	0	10.042	0	29.373
			1191.51	42.105	1	0	9.768	0.976	0.334	5.855	27.59	0.328	28.069	0.983	110.65	37.517	0	0	10.012	0	29.338
			1192.51	46.091	1	0	9.642	0.966	0.329	5.775	27.592	0.324	28.052	0.984	110.628	37.531	0	0	9.981	0	29.338
			1193.51	46.091	1	0	9.541	0.956	0.326	5.715	27.575	0.32	28.038	0.983	110.629	37.518	0	0	9.977	0	29.304
			1194.51	46.091	1	0	9.582	0.979	0.328	5.75	27.563	0.323	27.999	0.984	110.578	37.583	0	0	9.787	0	29.273
			1195.51	36.587	1	0	9.621	1.002	0.33	5.785	27.546	0.325	27.954	0.985	110.527	37.648	0	0	9.604	0	29.227
			1196.51	36.587	1	0	9.659	1.024	0.332	5.82	27.524	0.327	27.904	0.986	110.476	37.713	0	0	9.428	0	29.168
			1197.51	46.193	1	0	9.74	1.054	0.336	5.89	27.471	0.332	27.818	0.988	110.504	37.739	0	0	9.24	0	28.944
			1198.51	46.193	1	0	9.772	1.065	0.337	5.915	27.461	0.333	27.777	0.989	110.558	37.733	0	0	9.178	0	28.814
			1199.51	46.193	1	0	9.851	1.095	0.341	5.987	27.393	0.338	27.677	0.99	110.587	37.759	0	0	8.993	0	28.547
			1200.51	32.09	1	0	9.927	1.126	0.345	6.059	27.316	0.342	27.568	0.991	110.616	37.786	0	0	8.816	0	28.255
			1201.51	32.09	1	0	10.099	1.173	0.354	6.204	27.194	0.351	27.427	0.992	110.615	37.841	0	0	8.613	0	27.882
			1202.51	32.09	1	0	10.207	1.187	0.358	6.276	27.186	0.355	27.393	0.992	110.673	37.839	0	0	8.598	0	27.754
			1203.51	22.688	1	0	10.342	1.218	0.364	6.385	27.109	0.361	27.294	0.993	110.702	37.865	0	0	8.492	0	27.471
			1204.51	22.688	1	0	10.469	1.247	0.37	6.49	27.03	0.368	27.192	0.994	110.753	37.87	0	0	8.393	0	27.139
			1205.51	22.688	1	0	10.435	1.251	0.37	6.489	26.95	0.368	27.123	0.994	110.719	37.879	0	0	8.34	0	26.971
			1206.51	22.688	1	0	10.401	1.255	0.37	6.488	26.87	0.367	27.056	0.993	110.685	37.889	0	0	8.287	0	26.805
			1207.51	22.688	1	0	10.367	1.259	0.37	6.487	26.792	0.367	26.989	0.993	110.652	37.898	0	0	8.235	0	26.64
			1208.51	22.688	1	0	10.283	1.263	0.368	6.453	26.719	0.365	26.931	0.992	110.618	37.908	0	0	8.144	0	26.498
			1209.51	42.821	1	0	10.202	1.267	0.366	6.419	26.65	0.363	26.878	0.992	110.585	37.918	0	0	8.055	0	26.365
			1210.51	42.821	1	0	10.122	1.27	0.364	6.385	26.585	0.361	26.829	0.991	110.551	37.927	0	0	7.967	0	26.243
			1211.51	42.821	1	0	10.109	1.285	0.365	6.405	26.481	0.362	26.744	0.99	110.494	37.937	0	0	7.868	0	25.997
			1212.51	42.514	1	0	10.096	1.299	0.366	6.426	26.377	0.362	26.661	0.989	110.436	37.946	0	0	7.77	0	25.751
			1213.51	42.514	1	0	9.865	1.317	0.36	6.32	26.218	0.356	26.54	0.988	110.254	38.014	0	0	7.489	0	25.49
			1214.51	42.514	1	0	9.755	1.326	0.357	6.268	26.153	0.353	26.494	0.987	110.163	38.047	0	0	7.356	0	25.398
			1215.51	42.514	1	0	9.739	1.353	0.359	6.296	26.014	0.354	26.339	0.988	110.119	38.102	0	0	7.199	0	24.995
			1216.51	42.514	1	0	9.739	1.353	0.359	6.296	26.014	0.354	26.339	0.988	110.119	38.102	0	0	7.199	0	24.995
			1217.51	42.514	1	0	9.74	1.406	0.363	6.372	25.749	0.359	26.043	0.989	110.033	38.213	0	0	6.929	0	24.205
			1218.51	41.901	1	0	9.806	1.432	0.368	6.464	25.576	0.364	25.857	0.989	109.99	38.268	0	0	6.846	0	23.693
			1219.51	41.901	1	0	9.871	1.459	0.374	6.556	25.403	0.37	25.671	0.99	109.947	38.323	0	0	6.766	0	23.174
			1220.51	41.901	1	0	9.934	1.485	0.379	6.647	25.23	0.375	25.486	0.99	109.904	38.378	0	0	6.688	0	22.649
			1221.51	41.901	1	0	10.02	1.511	0.385	6.761	25.038	0.381	25.334	0.988	109.805	38.431	0	0	6.632	0	22.209
			1222.51	40.164	1	0	10.105	1.536	0.392	6.874	24.848	0.387	25.182	0.987	109.707	38.484	0	0	6.577	0	21.765
			1223.51	40.164	1	0	10.231	1.562	0.401	7.029	24.622	0.395	25.003	0.985	109.609	38.536	0	0	6.551	0	21.232
			1224.51	40.164	1	0	10.256	1.554	0.403	7.068	24.539	0.396	24.973	0.983	109.541	38.536	0	0	6.599	0	21.171
			1225.51	40.164	1	0	10.28	1.547	0.405	7.107	24.458	0.397	24.945	0.98	109.474	38.536	0	0	6.647	0	21.113
			1226.51	40.164	1	0	10.305	1.539	0.407	7.146	24.379	0.399	24.917	0.978	109.407	38.536	0	0	6.696	0	21.058
			1227.51	36.996	1	0	10.23	1.511	0.405	7.104	24.328	0.395	24.948	0.975	109.232	38.541	0	0	6.77	0	21.265
			1228.51	36.996	1	0	10.173	1.489	0.403	7.068	24.3	0.392	24.99	0.972	109.079	38.551	0	0	6.833	0	21.492
			1229.51	36.996	1	0	10.097	1.462	0.401	7.027	24.242	0.388	25.014	0.969	108.909	38.556	0	0	6.907	0	21.669
			1230.51	36.996	1	0	10.019	1.435	0.398	6.986	24.18	0.385	25.033	0.966	108.74	38.561	0	0	6.982	0	21.832
			1231.51	38.733	1	0	9.862	1.4	0.393	6.901	24.071	0.378	25.018	0.962	108.532	38.56	0	0	7.045	0	21.912
			1232.51	38.733	1	0	9.767	1.381	0.39	6.841	24.033	0.374	25.034	0.96	108.401	38.57	0	0	7.072	0	22.04
			1233.51	38.733	1	0	9.639	1.354	0.386	6.769	23.951	0.369	25.027	0.957	108.231	38.574	0	0	7.118	0	22.121
			1234.51	38.733	1	0	9.513	1.328	0.382	6.699	23.861	0.364	25.014	0.954	108.041	38.6	0	0	7.162	0	22.218
			1235.51	38.733	1	0	9.385	1.302	0.378	6.63	23.764	0.359	24.997	0.951	107.851	38.626	0	0	7.206	0	22.3
			1236.51	42.514	1	0	9.434	1.306	0.381	6.692	23.674	0.361	25	0.947	107.725	38.635	0	0	7.221	0	22.311
			1237.51	42.514	1	0	9.388	1.296	0.38	6.675	23.609	0.36	24.972	0.945	107.637	38.654	0	0	7.244	0	22.299
			1238.51	49.668	1	0	9.455	1.3	0.385	6.748	23.523	0.362	24.978	0.942	107.508	38.664	0	0	7.272	0	22.317
			1239.51	49.668	1	0	9.522	1.304	0.389	6.821	23.44	0.365	24.984	0.938	107.378	38.673	0	0	7.3	0	22.338
			1240.51	49.668	1	0	9.669	1.323	0.396	6.955	23.356	0.37	25.027	0.933	107.224	38.672	0	0	7.309	0	22.402
			1241.51	49.668	1	0	9.647	1.313	0.397	6.957	23.287	0.369	25.005	0.931	107.119	38.692	0	0	7.348	0	22.404
			1242.51	35.054	1	0	9.704	1.317	0.4	7.021	23.218	0.371	25.018	0.928	106.99	38.702	0	0	7.367	0	22.447
			1243.51	35.054	1	0	9.806	1.327	0.405	7.102	23.202	0.374	25.088	0.925	106.894	38.688	0	0	7.391	0	22.594
			1244.51	35.054	1	0	9.865	1.325	0.408	7.155	23.167	0.376	25.121	0.922	106.805	38.69	0	0	7.448	0	22.702
			1245.51	35.054	1	0	9.925	1.322	0.411	7.208	23.134	0.378	25.156	0.92	106.716	38.692	0	0	7.506	0	22.815
			1246.51	29.433	1	0	9.986	1.32	0.414	7.261	23.103	0.38	25.193	0.917	106.627	38.695	0	0	7.566	0	22.933
			1247.51	29.433	1	0	10.099	1.318	0.42	7.375	23.002	0.384	25.154	0.914	106.539	38.697	0	0	7.665	0	22.832
			1248.51	29.433	1	0	10.215	1.315	0.427	7.49	22.91	0.389	25.123	0.912	106.45	38.699	0	0	7.766	0	22.754
			1249.51	29.433	1	0	10.335	1.313	0.433	7.604	22.828	0.394	25.101	0.909	106.361	38.702	0	0	7.871	0	22.701
			1250.51	29.433	1	0	10.352	1.293	0.434	7.617	22.811	0.393	25.185	0.906	106.227	38.673	0	0	8.007	0	22.962
			1251.51	52.938	1	0	10.37	1.273	0.435	7.63	22.794	0.392	25.271	0.902	106.093	38.644	0	0	8.149	0	23.225
			1252.51	52.938	1	0	10.342	1.234	0.434	7.612	22.755	0.389	25.352	0.898	105.934	38.592	0	0	8.378	0	23.484
			1253.51	52.938	1	0	10.27	1.215	0.431	7.561	22.73	0.386	25.388	0.895	105.855	38.565	0	0	8.45	0	23.602
			1254.51	52.938	1	0	10.185	1.194	0.428	7.517	22.655	0.382	25.409	0.892	105.707	38.553	0	0	8.526	0	23.702
			1255.51	51.201	1	0	10.185	1.194	0.428	7.517	22.655	0.382	25.409	0.892	105.707	38.553	0	0	8.526	0	23.702
			1256.51	51.201	1	0	10.009	1.153	0.423	7.428	22.492	0.374	25.437	0.884	105.409	38.529	0	0	8.683	0	23.865
			1257.51	51.201	1	0	10.054	1.152	0.426	7.467	22.474	0.376	25.463	0.883	105.368	38.512	0	0	8.727	0	23.911
			1258.51	46.296	1	0	10.04	1.151	0.425	7.461	22.459	0.375	25.484	0.881	105.328	38.496	0	0	8.719	0	23.941
			1259.51	46.296	1	0	10.025	1.151	0.425	7.454	22.445	0.374	25.504	0.88	105.287	38.479	0	0	8.711	0	23.972
			1260.51	46.296	1	0	10.01	1.15	0.425	7.448	22.43	0.373	25.525	0.879	105.246	38.462	0	0	8.704	0	24.003
			1261.51	58.661	1	0	10.054	1.149	0.426	7.474	22.451	0.374	25.586	0.877	105.205	38.445	0	0	8.747	0	24.147
			1262.51	58.661	1	0	10.098	1.149	0.427	7.499	22.472	0.375	25.648	0.876	105.165	38.428	0	0	8.791	0	24.292
			1263.51	58.661	1	0	10.246	1.174	0.433	7.595	22.536	0.379	25.721	0.876	105.162	38.428	0	0	8.73	0	24.421
			1264.51	41.083	1	0	10.391	1.198	0.438	7.691	22.594	0.384	25.786	0.876	105.16	38.429	0	0	8.67	0	24.528
			1265.51	41.083	1	0	10.534	1.223	0.444	7.787	22.646	0.389	25.845	0.876	105.157	38.428	0	0	8.611	0	24.615
			1266.51	40.879	1	0	10.462	1.217	0.442	7.749	22.599	0.387	25.815	0.875	105.088	38.445	0	0	8.596	0	24.58
			1267.51	40.879	1	0	10.446	1.228	0.441	7.744	22.587	0.386	25.801	0.875	105.066	38.458	0	0	8.504	0	24.531
			1268.51	40.879	1	0	10.36	1.222	0.439	7.697	22.534	0.384	25.766	0.875	104.998	38.475	0	0	8.475	0	24.478
			1269.51	41.901	1	0	10.275	1.216	0.436	7.649	22.481	0.381	25.731	0.874	104.931	38.491	0	0	8.447	0	24.428
			1270.51	41.901	1	0	10.12	1.193	0.431	7.562	22.377	0.376	25.665	0.872	104.81	38.512	0	0	8.486	0	24.355
			1271.51	41.901	1	0	10.141	1.2	0.432	7.587	22.355	0.377	25.663	0.871	104.731	38.537	0	0	8.452	0	24.367
			1272.51	41.901	1	0	10.091	1.189	0.432	7.572	22.279	0.375	25.627	0.869	104.599	38.568	0	0	8.487	0	24.351
			1273.51	33.93	1	0	10.121	1.178	0.435	7.631	22.162	0.377	25.547	0.867	104.467	38.598	0	0	8.589	0	24.214
			1274.51	33.93	1	0	10.097	1.171	0.434	7.62	22.135	0.376	25.559	0.866	104.392	38.589	0	0	8.62	0	24.252
			1275.51	33.93	1	0	10.279	1.18	0.445	7.803	22.015	0.384	25.501	0.863	104.188	38.626	0	0	8.71	0	24.127
			1276.51	33.93	1	0	10.262	1.173	0.444	7.798	21.984	0.383	25.512	0.862	104.105	38.618	0	0	8.746	0	24.164
			1277.51	33.93	1	0	10.186	1.152	0.442	7.752	21.934	0.379	25.603	0.857	103.882	38.644	0	0	8.843	0	24.521
			1278.51	46.193	1	0	10.083	1.144	0.437	7.674	21.923	0.374	25.661	0.854	103.788	38.637	0	0	8.813	0	24.693
			1279.51	46.193	1	0	10.02	1.133	0.436	7.651	21.841	0.37	25.731	0.849	103.517	38.688	0	0	8.846	0	24.999
			1280.51	46.193	1	0	9.986	1.127	0.435	7.624	21.837	0.369	25.752	0.848	103.466	38.702	0	0	8.862	0	25.094
			1281.51	46.193	1	0	9.995	1.136	0.436	7.643	21.81	0.369	25.739	0.847	103.404	38.728	0	0	8.797	0	25.077
			1282.51	44.354	1	0	9.97	1.139	0.435	7.637	21.779	0.368	25.745	0.846	103.291	38.769	0	0	8.751	0	25.155
			1283.51	44.354	1	0	9.946	1.143	0.435	7.63	21.748	0.367	25.753	0.844	103.179	38.81	0	0	8.705	0	25.233
			1284.51	44.354	1	0	9.923	1.146	0.435	7.624	21.718	0.366	25.761	0.843	103.066	38.851	0	0	8.659	0	25.314
			1285.51	44.354	1	0	10.009	1.191	0.438	7.689	21.762	0.37	25.748	0.845	103.032	38.913	0	0	8.404	0	25.258
			1286.51	48.544	1	0	10.009	1.191	0.438	7.689	21.762	0.37	25.748	0.845	103.032	38.913	0	0	8.404	0	25.258
			1287.51	48.544	1	0	10.05	1.213	0.44	7.722	21.778	0.372	25.736	0.846	103.016	38.944	0	0	8.282	0	25.213
			1288.51	61.83	1	0	10.09	1.236	0.442	7.755	21.791	0.374	25.721	0.847	102.999	38.975	0	0	8.163	0	25.158
			1289.51	61.83	1	0	10.239	1.281	0.45	7.887	21.781	0.382	25.654	0.849	102.965	39.038	0	0	7.993	0	24.943
			1290.51	61.83	1	0	10.239	1.281	0.45	7.887	21.781	0.382	25.654	0.849	102.965	39.038	0	0	7.993	0	24.943
			1291.51	47.828	1	0	10.343	1.326	0.456	7.993	21.743	0.388	25.557	0.851	102.932	39.1	0	0	7.8	0	24.643
			1292.51	47.828	1	0	10.343	1.326	0.456	7.993	21.743	0.388	25.557	0.851	102.932	39.1	0	0	7.8	0	24.643
			1293.51	47.828	1	0	10.355	1.345	0.458	8.029	21.683	0.389	25.481	0.851	102.86	39.146	0	0	7.696	0	24.445
			1294.51	47.828	1	0	10.324	1.35	0.457	8.01	21.674	0.389	25.463	0.851	102.856	39.15	0	0	7.65	0	24.391
			1295.51	39.755	1	0	10.317	1.342	0.457	8.012	21.647	0.388	25.456	0.85	102.805	39.16	0	0	7.685	0	24.411
			1296.51	39.755	1	0	10.264	1.349	0.456	8.008	21.554	0.388	25.371	0.85	102.608	39.242	0	0	7.611	0	24.288
			1297.51	39.755	1	0	10.254	1.352	0.457	8.016	21.513	0.388	25.333	0.849	102.51	39.282	0	0	7.586	0	24.242
			1298.51	39.755	1	0	10.244	1.355	0.457	8.024	21.473	0.388	25.296	0.849	102.411	39.323	0	0	7.562	0	24.197
			1299.51	47.624	1	0	10.222	1.358	0.457	8.025	21.425	0.388	25.252	0.848	102.313	39.364	0	0	7.528	0	24.131
			1300.51	47.624	1	0	10.196	1.368	0.457	8.013	21.408	0.388	25.22	0.849	102.285	39.387	0	0	7.455	0	24.048
			1301.51	47.624	1	0	10.158	1.369	0.456	8.004	21.356	0.387	25.172	0.848	102.183	39.431	0	0	7.42	0	23.981
			1302.51	47.624	1	0	10.117	1.377	0.455	7.981	21.335	0.386	25.137	0.849	102.152	39.457	0	0	7.347	0	23.9
			1303.51	47.624	1	0	10.007	1.385	0.449	7.882	21.373	0.381	25.172	0.849	102.121	39.484	0	0	7.225	0	24.02
			1304.51	43.23	1	0	9.99	1.394	0.449	7.874	21.364	0.381	25.148	0.85	102.099	39.503	0	0	7.168	0	23.956
			1305.51	43.23	1	0	9.79	1.402	0.438	7.69	21.442	0.372	25.243	0.849	102.054	39.534	0	0	6.984	0	24.253
			1306.51	43.23	1	0	9.774	1.411	0.439	7.694	21.402	0.373	25.193	0.85	102.03	39.549	0	0	6.929	0	24.107
			1307.51	43.23	1	0	9.723	1.45	0.437	7.664	21.396	0.372	25.118	0.852	102.011	39.592	0	0	6.704	0	23.833
			1308.51	43.23	1	0	9.71	1.458	0.437	7.67	21.359	0.372	25.074	0.852	101.988	39.605	0	0	6.661	0	23.705
			1309.51	43.23	1	0	9.68	1.481	0.436	7.657	21.34	0.372	25.018	0.853	101.967	39.633	0	0	6.535	0	23.512
			1310.51	45.785	1	0	9.666	1.523	0.437	7.671	21.294	0.374	24.901	0.855	101.946	39.678	0	0	6.346	0	23.104
			1311.51	45.785	1	0	9.655	1.528	0.437	7.675	21.261	0.374	24.866	0.855	101.925	39.689	0	0	6.317	0	23.002
			1312.51	45.785	1	0	9.66	1.552	0.439	7.706	21.199	0.376	24.768	0.856	101.904	39.716	0	0	6.225	0	22.677
			1313.51	45.785	1	0	9.676	1.572	0.441	7.735	21.165	0.378	24.698	0.857	101.903	39.736	0	0	6.156	0	22.43
			1314.51	44.558	1	0	9.681	1.596	0.443	7.767	21.1	0.38	24.596	0.858	101.881	39.764	0	0	6.066	0	22.088
			1315.51	44.558	1	0	9.646	1.603	0.442	7.754	21.061	0.379	24.558	0.858	101.833	39.788	0	0	6.017	0	21.988
			1316.51	44.558	1	0	9.609	1.603	0.441	7.739	21.021	0.378	24.551	0.856	101.72	39.822	0	0	5.994	0	22.027
			1317.51	44.558	1	0	9.572	1.603	0.44	7.724	20.981	0.376	24.545	0.855	101.608	39.856	0	0	5.971	0	22.068
			1318.51	44.558	1	0	9.55	1.603	0.442	7.747	20.87	0.376	24.505	0.852	101.382	39.923	0	0	5.958	0	22.066
			1319.51	44.558	1	0	9.55	1.603	0.442	7.747	20.87	0.376	24.505	0.852	101.382	39.923	0	0	5.958	0	22.066
			1320.51	45.58	1	0	9.593	1.603	0.445	7.811	20.793	0.378	24.461	0.85	101.27	39.956	0	0	5.985	0	21.992
			1321.51	45.58	1	0	9.636	1.603	0.449	7.875	20.718	0.381	24.419	0.848	101.157	39.99	0	0	6.012	0	21.922
			1322.51	45.58	1	0	9.586	1.578	0.446	7.829	20.719	0.378	24.481	0.846	100.989	40.009	0	0	6.073	0	22.232
			1323.51	45.58	1	0	9.534	1.554	0.444	7.782	20.718	0.375	24.541	0.844	100.821	40.028	0	0	6.135	0	22.532
			1324.51	45.58	1	0	9.482	1.53	0.441	7.736	20.715	0.371	24.599	0.842	100.653	40.047	0	0	6.198	0	22.824
			1325.51	45.376	1	0	9.361	1.475	0.435	7.629	20.708	0.364	24.726	0.837	100.361	40.059	0	0	6.347	0	23.409
			1326.51	45.376	1	0	9.361	1.475	0.435	7.629	20.708	0.364	24.726	0.837	100.361	40.059	0	0	6.347	0	23.409
			1327.51	45.376	1	0	9.228	1.444	0.429	7.521	20.692	0.358	24.769	0.835	100.236	40.052	0	0	6.389	0	23.623
			1328.51	45.376	1	0	8.958	1.383	0.416	7.305	20.644	0.346	24.842	0.831	99.987	40.038	0	0	6.476	0	24.009
			1329.51	45.376	1	0	8.829	1.353	0.411	7.204	20.613	0.34	24.872	0.829	99.862	40.031	0	0	6.527	0	24.18
			1330.51	44.967	1	0	8.699	1.322	0.405	7.102	20.577	0.335	24.897	0.827	99.737	40.023	0	0	6.578	0	24.333
			1331.51	44.967	1	0	8.792	1.335	0.409	7.18	20.583	0.338	24.957	0.825	99.684	40.016	0	0	6.584	0	24.455
			1332.51	44.967	1	0	8.885	1.348	0.414	7.257	20.588	0.34	25.017	0.823	99.632	40.009	0	0	6.589	0	24.575
			1333.51	54.369	1	0	9.001	1.371	0.419	7.344	20.623	0.344	25.07	0.823	99.639	40.004	0	0	6.565	0	24.646
			1334.51	54.369	1	0	9.072	1.374	0.422	7.411	20.6	0.346	25.136	0.82	99.526	39.995	0	0	6.6	0	24.807
			1335.51	54.369	1	0	9.196	1.387	0.428	7.507	20.623	0.35	25.206	0.818	99.478	39.99	0	0	6.631	0	24.958
			1336.51	35.156	1	0	9.321	1.399	0.433	7.603	20.648	0.354	25.277	0.817	99.43	39.985	0	0	6.663	0	25.113
			1337.51	35.156	1	0	9.448	1.411	0.439	7.699	20.675	0.358	25.351	0.816	99.382	39.98	0	0	6.694	0	25.272
			1338.51	35.156	1	0	9.576	1.424	0.444	7.795	20.705	0.362	25.426	0.814	99.334	39.975	0	0	6.726	0	25.435
			1339.51	35.156	1	0	9.705	1.436	0.45	7.891	20.736	0.366	25.503	0.813	99.286	39.971	0	0	6.758	0	25.601
			1340.51	35.156	1	0	9.818	1.456	0.455	7.981	20.751	0.37	25.519	0.813	99.305	39.967	0	0	6.745	0	25.58
			1341.51	26.878	1	0	9.859	1.445	0.456	7.997	20.791	0.37	25.617	0.812	99.265	39.949	0	0	6.825	0	25.852
			1342.51	26.878	1	0	9.882	1.441	0.456	8.006	20.812	0.37	25.652	0.811	99.291	39.932	0	0	6.858	0	25.932
			1343.51	26.878	1	0	9.883	1.445	0.456	8.008	20.812	0.371	25.62	0.812	99.382	39.918	0	0	6.839	0	25.81
			1344.51	26.878	1	0	9.948	1.442	0.459	8.054	20.828	0.373	25.647	0.812	99.407	39.902	0	0	6.9	0	25.867
			1345.51	26.878	1	0	10.013	1.438	0.462	8.099	20.846	0.375	25.676	0.812	99.433	39.886	0	0	6.963	0	25.931
			1346.51	58.048	1	0	10.081	1.441	0.464	8.147	20.866	0.377	25.673	0.813	99.521	39.86	0	0	6.995	0	25.871
			1347.51	58.048	1	0	10.149	1.444	0.467	8.194	20.888	0.38	25.672	0.814	99.609	39.835	0	0	7.027	0	25.815
			1348.51	58.048	1	0	10.218	1.448	0.47	8.242	20.91	0.383	25.672	0.815	99.697	39.809	0	0	7.059	0	25.763
			1349.51	58.048	1	0	10.152	1.438	0.466	8.177	20.934	0.38	25.696	0.815	99.723	39.8	0	0	7.061	0	25.846
			1350.51	62.341	1	0	10.121	1.437	0.464	8.139	20.967	0.378	25.738	0.815	99.735	39.784	0	0	7.045	0	25.937
			1351.51	62.341	1	0	10.046	1.418	0.46	8.07	20.977	0.375	25.74	0.815	99.774	39.781	0	0	7.083	0	25.996
			1352.51	62.341	1	0	10.118	1.441	0.464	8.138	20.964	0.378	25.697	0.816	99.843	39.779	0	0	7.022	0	25.804
			1353.51	62.341	1	0	10.182	1.455	0.468	8.204	20.936	0.382	25.63	0.817	99.924	39.784	0	0	6.998	0	25.582
			1354.51	62.341	1	0	10.246	1.469	0.471	8.27	20.908	0.386	25.562	0.818	100.006	39.788	0	0	6.974	0	25.358
			1355.51	62.341	1	0	10.308	1.475	0.475	8.337	20.867	0.388	25.528	0.817	100.073	39.772	0	0	6.988	0	25.217
			1356.51	47.011	1	0	10.37	1.481	0.479	8.405	20.828	0.391	25.495	0.817	100.14	39.755	0	0	7.003	0	25.078
			1357.51	47.011	1	0	10.655	1.492	0.492	8.634	20.839	0.401	25.552	0.816	100.274	39.721	0	0	7.139	0	25.142
			1358.51	47.011	1	0	10.655	1.492	0.492	8.634	20.839	0.401	25.552	0.816	100.274	39.721	0	0	7.139	0	25.142
			1359.51	53.552	1	0	10.802	1.498	0.499	8.748	20.853	0.406	25.589	0.815	100.341	39.704	0	0	7.21	0	25.199
			1360.51	53.552	1	0	10.866	1.504	0.501	8.795	20.869	0.408	25.62	0.815	100.409	39.688	0	0	7.224	0	25.238
			1361.51	53.552	1	0	10.93	1.51	0.504	8.841	20.885	0.41	25.652	0.814	100.476	39.671	0	0	7.239	0	25.277
			1362.51	53.552	1	0	10.763	1.472	0.496	8.709	20.857	0.404	25.649	0.813	100.471	39.654	0	0	7.311	0	25.365
			1363.51	53.552	1	0	10.593	1.434	0.489	8.577	20.822	0.397	25.638	0.812	100.466	39.637	0	0	7.385	0	25.426
			1364.51	42.719	1	0	10.419	1.397	0.481	8.444	20.777	0.39	25.617	0.811	100.461	39.62	0	0	7.459	0	25.46
			1365.51	42.719	1	0	10.175	1.367	0.473	8.297	20.634	0.383	25.448	0.811	100.442	39.635	0	0	7.443	0	25.109
			1366.51	46.704	1	0	10.175	1.367	0.473	8.297	20.634	0.383	25.448	0.811	100.442	39.635	0	0	7.443	0	25.109
			1367.51	46.704	1	0	9.904	1.337	0.463	8.125	20.49	0.375	25.279	0.811	100.423	39.649	0	0	7.406	0	24.751
			1368.51	46.704	1	0	9.787	1.323	0.459	8.051	20.423	0.372	25.201	0.81	100.413	39.656	0	0	7.4	0	24.588
			1369.51	46.909	1	0	9.669	1.308	0.455	7.977	20.355	0.368	25.122	0.81	100.404	39.664	0	0	7.394	0	24.422
			1370.51	46.909	1	0	9.551	1.293	0.45	7.902	20.287	0.365	25.042	0.81	100.394	39.671	0	0	7.388	0	24.251
			1371.51	46.909	1	0	9.554	1.294	0.451	7.916	20.259	0.365	25.039	0.809	100.31	39.69	0	0	7.384	0	24.272
			1372.51	46.909	1	0	9.571	1.304	0.452	7.934	20.254	0.366	25.03	0.809	100.287	39.702	0	0	7.34	0	24.238
			1373.51	46.909	1	0	9.56	1.296	0.453	7.943	20.204	0.365	25.033	0.807	100.142	39.728	0	0	7.376	0	24.313
			1374.51	34.952	1	0	9.518	1.297	0.451	7.919	20.177	0.364	25.033	0.806	100.058	39.748	0	0	7.337	0	24.342
			1375.51	34.952	1	0	9.413	1.293	0.448	7.864	20.091	0.36	24.981	0.804	99.886	39.793	0	0	7.28	0	24.282
			1376.51	34.952	1	0	9.31	1.289	0.445	7.809	20.009	0.357	24.932	0.803	99.713	39.839	0	0	7.225	0	24.231
			1377.51	34.952	1	0	9.209	1.284	0.442	7.754	19.928	0.354	24.887	0.801	99.54	39.884	0	0	7.17	0	24.19
			1378.51	34.952	1	0	9.109	1.28	0.439	7.699	19.849	0.351	24.845	0.799	99.368	39.93	0	0	7.116	0	24.158
			1379.51	47.317	1	0	9.063	1.289	0.438	7.691	19.777	0.35	24.78	0.798	99.26	39.959	0	0	7.031	0	23.991
			1380.51	47.317	1	0	9.017	1.294	0.437	7.671	19.73	0.349	24.724	0.798	99.184	39.988	0	0	6.968	0	23.862
			1381.51	47.317	1	0	8.953	1.307	0.436	7.651	19.648	0.347	24.671	0.796	99.044	40.016	0	0	6.848	0	23.716
			1382.51	47.317	1	0	8.912	1.312	0.435	7.633	19.608	0.346	24.623	0.796	98.975	40.044	0	0	6.795	0	23.607
			1383.51	49.361	1	0	8.851	1.32	0.433	7.603	19.556	0.345	24.585	0.795	98.871	40.072	0	0	6.703	0	23.514
			1384.51	49.361	1	0	8.89	1.337	0.436	7.645	19.546	0.346	24.6	0.795	98.82	40.072	0	0	6.651	0	23.508
			1385.51	49.361	1	0	8.937	1.361	0.438	7.685	19.562	0.348	24.598	0.795	98.783	40.092	0	0	6.566	0	23.46
			1386.51	49.361	1	0	8.982	1.386	0.44	7.725	19.575	0.35	24.592	0.796	98.746	40.113	0	0	6.483	0	23.4
			1387.51	49.361	1	0	9.069	1.41	0.446	7.816	19.548	0.355	24.539	0.797	98.708	40.134	0	0	6.432	0	23.198
			1388.51	49.361	1	0	9.155	1.434	0.451	7.907	19.519	0.359	24.484	0.797	98.671	40.155	0	0	6.382	0	22.987
			1389.51	49.361	1	0	9.239	1.459	0.456	7.998	19.488	0.364	24.425	0.798	98.634	40.176	0	0	6.333	0	22.767
			1390.51	43.945	1	0	9.287	1.456	0.458	8.036	19.495	0.366	24.417	0.798	98.604	40.183	0	0	6.379	0	22.764
			1391.51	43.945	1	0	9.406	1.453	0.469	8.221	19.299	0.374	24.155	0.799	98.567	40.19	0	0	6.474	0	21.99
			1392.51	43.945	1	0	9.468	1.471	0.473	8.295	19.263	0.378	24.09	0.8	98.528	40.218	0	0	6.437	0	21.777
			1393.51	43.945	1	0	9.514	1.451	0.472	8.283	19.374	0.378	24.218	0.8	98.615	40.093	0	0	6.557	0	22.023
			1394.51	41.288	1	0	9.557	1.431	0.471	8.261	19.502	0.377	24.368	0.8	98.708	39.968	0	0	6.676	0	22.328
			1395.51	41.288	1	0	9.531	1.389	0.466	8.169	19.643	0.372	24.567	0.8	98.807	39.819	0	0	6.862	0	22.815
			1396.52	41.288	1	0	9.512	1.306	0.46	8.076	19.777	0.366	24.868	0.795	98.881	39.517	0	0	7.284	0	23.452
			1397.51	41.288	1	0	9.512	1.306	0.46	8.076	19.777	0.366	24.868	0.795	98.881	39.517	0	0	7.284	0	23.452
			1398.51	41.288	1	0	9.502	1.261	0.455	7.986	19.947	0.362	25.098	0.795	99.135	39.193	0	0	7.534	0	23.707
			1399.51	54.165	1	0	9.447	1.217	0.447	7.837	20.176	0.355	25.405	0.794	99.392	38.87	0	0	7.764	0	24.162
			1400.51	54.165	1	0	9.389	1.172	0.438	7.687	20.405	0.348	25.711	0.794	99.648	38.546	0	0	8.01	0	24.596
			1401.51	54.165	1	0	9.327	1.128	0.43	7.537	20.631	0.341	26.016	0.793	99.905	38.222	0	0	8.271	0	25.008
			1402.51	63.363	1	0	9.261	1.083	0.421	7.388	20.854	0.334	26.319	0.792	100.162	37.898	0	0	8.549	0	25.391
			1403.51	63.363	1	0	9.252	1.059	0.423	7.418	20.724	0.333	26.297	0.788	99.929	37.901	0	0	8.739	0	25.4
			1404.51	63.363	1	0	9.26	1.034	0.426	7.472	20.564	0.334	26.245	0.784	99.696	37.903	0	0	8.953	0	25.329
			1405.51	41.697	1	0	9.268	1.01	0.429	7.527	20.405	0.334	26.193	0.779	99.464	37.906	0	0	9.178	0	25.255
			1406.51	68.37	1	0	9.316	0.981	0.429	7.534	20.454	0.333	26.353	0.776	99.401	37.829	0	0	9.502	0	25.617
			1407.52	32.908	1	0	9.423	0.922	0.43	7.55	20.567	0.332	26.696	0.77	99.277	37.675	0	0	10.223	0	26.37
			1408.52	31.17	1	0	9.389	0.892	0.426	7.474	20.657	0.327	26.889	0.768	99.214	37.599	0	0	10.521	0	26.785
			1409.52	31.17	1	0	9.39	0.863	0.423	7.413	20.781	0.324	27.129	0.766	99.152	37.522	0	0	10.88	0	27.3
			1410.52	38.631	1	0	9.391	0.834	0.419	7.352	20.903	0.32	27.369	0.764	99.09	37.445	0	0	11.264	0	27.801
			1411.52	39.755	1	0	9.295	0.825	0.415	7.285	20.866	0.317	27.365	0.763	98.959	37.481	0	0	11.269	0	27.859
			1412.52	31.681	1	0	9.393	0.775	0.412	7.23	21.143	0.313	27.852	0.759	98.965	37.292	0	0	12.12	0	28.752
			1413.52	23.199	1	0	9.604	0.774	0.417	7.322	21.346	0.316	28.147	0.758	98.953	37.256	0	0	12.414	0	29.37
			1414.52	23.199	1	0	9.733	0.765	0.424	7.433	21.29	0.321	28.108	0.757	98.876	37.248	0	0	12.731	0	29.277
			1415.52	23.199	1	0	9.869	0.755	0.43	7.544	21.249	0.325	28.088	0.757	98.799	37.241	0	0	13.064	0	29.226
			1416.52	23.199	1	0	10.012	0.746	0.436	7.655	21.224	0.33	28.088	0.756	98.723	37.234	0	0	13.415	0	29.218
			1417.52	54.676	1	0	9.815	0.712	0.43	7.536	21.052	0.324	27.934	0.754	98.701	37.198	0	0	13.791	0	28.824
			1418.52	58.866	1	0	9.606	0.677	0.423	7.416	20.844	0.318	27.735	0.752	98.68	37.162	0	0	14.189	0	28.313
			1419.52	58.866	1	0	9.385	0.642	0.416	7.297	20.597	0.312	27.484	0.749	98.658	37.126	0	0	14.611	0	27.667
			1420.52	45.274	1	0	9.244	0.636	0.412	7.227	20.463	0.308	27.361	0.748	98.639	37.105	0	0	14.534	0	27.346
			1421.52	45.274	1	0	8.947	0.63	0.399	7.005	20.415	0.298	27.395	0.745	98.627	37.083	0	0	14.208	0	27.386
			1422.52	45.274	1	0	8.813	0.63	0.396	6.943	20.291	0.295	27.223	0.745	98.613	37.142	0	0	13.992	0	27.075
			1423.52	30.659	1	0	8.714	0.64	0.395	6.924	20.147	0.294	27.064	0.744	98.481	37.249	0	0	13.621	0	26.87
			1424.52	30.659	1	0	8.63	0.65	0.394	6.915	20.007	0.293	26.905	0.744	98.342	37.356	0	0	13.283	0	26.658
			1425.52	30.659	1	0	8.686	0.677	0.399	7.007	19.948	0.297	26.827	0.744	98.184	37.493	0	0	12.828	0	26.682
			1426.52	30.659	1	0	8.71	0.704	0.402	7.058	19.926	0.3	26.756	0.745	98.084	37.632	0	0	12.379	0	26.721
			1427.52	30.659	1	0	8.728	0.73	0.405	7.103	19.904	0.302	26.687	0.746	97.987	37.771	0	0	11.955	0	26.756
			1428.52	57.231	1	0	8.73	0.759	0.409	7.181	19.756	0.305	26.505	0.745	97.678	38.078	0	0	11.496	0	26.76
			1429.52	73.582	1	0	8.769	0.776	0.415	7.288	19.586	0.309	26.31	0.744	97.358	38.335	0	0	11.303	0	26.659
			1430.52	73.582	1	0	8.802	0.818	0.424	7.431	19.359	0.316	25.981	0.745	97.056	38.691	0	0	10.759	0	26.328
			1431.52	73.582	1	0	8.84	0.836	0.43	7.546	19.175	0.32	25.767	0.744	96.715	38.968	0	0	10.568	0	26.181
			1432.52	42.514	1	0	8.872	0.867	0.438	7.675	18.968	0.326	25.492	0.744	96.394	39.285	0	0	10.235	0	25.908
			1433.52	42.514	1	0	8.826	0.877	0.435	7.625	19.011	0.324	25.471	0.746	96.562	39.275	0	0	10.062	0	25.82
			1434.52	42.514	1	0	8.76	0.891	0.432	7.574	19.015	0.323	25.392	0.749	96.579	39.335	0	0	9.837	0	25.681
			1435.52	29.535	1	0	8.698	0.904	0.429	7.524	19.025	0.322	25.32	0.751	96.595	39.395	0	0	9.621	0	25.557
			1436.52	29.535	1	0	8.683	0.928	0.43	7.551	18.956	0.324	25.162	0.753	96.531	39.508	0	0	9.359	0	25.262
			1437.52	29.535	1	0	8.67	0.952	0.432	7.579	18.888	0.326	25.006	0.755	96.466	39.62	0	0	9.111	0	24.964
			1438.52	29.535	1	0	8.657	0.975	0.434	7.606	18.82	0.328	24.852	0.757	96.401	39.733	0	0	8.875	0	24.664
			1439.52	29.535	1	0	8.673	0.999	0.438	7.688	18.682	0.332	24.626	0.759	96.336	39.846	0	0	8.68	0	24.153
			1440.52	47.828	1	0	8.688	1.023	0.443	7.769	18.545	0.337	24.403	0.76	96.272	39.959	0	0	8.493	0	23.635
			1441.52	47.828	1	0	8.703	1.047	0.447	7.85	18.408	0.341	24.181	0.761	96.207	40.071	0	0	8.313	0	23.11
			1442.52	47.828	1	0	8.717	1.071	0.452	7.932	18.272	0.345	23.962	0.763	96.142	40.184	0	0	8.142	0	22.578
			1443.52	45.785	1	0	8.73	1.094	0.457	8.013	18.136	0.349	23.746	0.764	96.077	40.297	0	0	7.977	0	22.041
			1444.52	45.785	1	0	8.419	1.086	0.443	7.778	18.012	0.338	23.593	0.763	95.857	40.441	0	0	7.753	0	21.832
			1445.52	45.785	1	0	8.419	1.086	0.443	7.778	18.012	0.338	23.593	0.763	95.857	40.441	0	0	7.753	0	21.832
			1446.52	45.785	1	0	8.244	1.112	0.427	7.496	18.323	0.328	23.893	0.767	96.005	40.517	0	0	7.411	0	22.805
			1447.52	45.785	1	0	8.3	1.151	0.429	7.533	18.391	0.33	23.907	0.769	96.025	40.585	0	0	7.211	0	22.849
			1448.52	50.077	1	0	8.353	1.19	0.431	7.57	18.449	0.333	23.91	0.772	96.044	40.652	0	0	7.021	0	22.857
			1449.52	50.077	1	0	8.405	1.229	0.434	7.608	18.5	0.336	23.904	0.774	96.063	40.719	0	0	6.841	0	22.836
			1450.52	50.077	1	0	8.514	1.267	0.44	7.72	18.495	0.341	23.836	0.776	96.072	40.786	0	0	6.718	0	22.623
			1451.52	50.077	1	0	8.62	1.306	0.446	7.832	18.481	0.347	23.758	0.778	96.082	40.853	0	0	6.599	0	22.376
			1452.52	50.077	1	0	8.722	1.345	0.453	7.944	18.458	0.353	23.672	0.78	96.092	40.92	0	0	6.485	0	22.098
			1453.52	44.865	1	0	8.82	1.384	0.459	8.057	18.428	0.359	23.578	0.782	96.101	40.987	0	0	6.374	0	21.793
			1454.52	44.865	1	0	8.915	1.422	0.466	8.169	18.392	0.365	23.478	0.783	96.111	41.055	0	0	6.267	0	21.461
			1455.52	44.865	1	0	8.941	1.443	0.466	8.177	18.439	0.366	23.491	0.785	96.14	41.091	0	0	6.195	0	21.495
			1456.52	44.865	1	0	8.947	1.462	0.465	8.154	18.513	0.366	23.49	0.788	96.252	41.117	0	0	6.119	0	21.472
			1457.52	44.865	1	0	8.953	1.481	0.463	8.131	18.587	0.367	23.488	0.791	96.365	41.143	0	0	6.044	0	21.446
			1458.52	44.865	1	0	8.969	1.501	0.463	8.12	18.656	0.368	23.478	0.795	96.478	41.17	0	0	5.977	0	21.394
			1459.52	44.865	1	0	8.979	1.509	0.462	8.101	18.724	0.368	23.495	0.797	96.624	41.153	0	0	5.952	0	21.392
			1460.52	48.953	1	0	9.001	1.539	0.462	8.098	18.791	0.37	23.456	0.801	96.703	41.223	0	0	5.849	0	21.28
			1461.52	48.953	1	0	9.002	1.546	0.46	8.074	18.852	0.37	23.471	0.803	96.842	41.204	0	0	5.824	0	21.274
			1462.52	48.953	1	0	9.01	1.564	0.459	8.058	18.914	0.37	23.457	0.806	96.951	41.23	0	0	5.76	0	21.209
			1463.52	48.953	1	0	9.018	1.583	0.458	8.042	18.976	0.371	23.443	0.809	97.061	41.255	0	0	5.698	0	21.141
			1464.52	49.157	1	0	9.028	1.598	0.456	8.003	19.098	0.371	23.496	0.813	97.316	41.213	0	0	5.649	0	21.184
			1465.52	49.157	1	0	9.038	1.609	0.455	7.983	19.17	0.371	23.536	0.815	97.456	41.189	0	0	5.617	0	21.231
			1466.52	49.157	1	0	9.048	1.629	0.452	7.924	19.344	0.37	23.6	0.82	97.826	41.13	0	0	5.555	0	21.262
			1467.52	49.157	1	0	9.064	1.644	0.45	7.899	19.445	0.37	23.641	0.823	98.052	41.107	0	0	5.514	0	21.298
			1468.52	49.157	1	0	9.075	1.656	0.449	7.876	19.53	0.37	23.684	0.825	98.217	41.079	0	0	5.48	0	21.343
			1469.52	49.157	1	0	9.119	1.672	0.449	7.881	19.621	0.372	23.714	0.827	98.449	41.055	0	0	5.456	0	21.342
			1470.52	49.157	1	0	9.214	1.689	0.452	7.931	19.705	0.376	23.716	0.831	98.727	41.037	0	0	5.457	0	21.254
			1471.52	43.843	1	0	9.257	1.702	0.453	7.939	19.782	0.377	23.748	0.833	98.914	41.007	0	0	5.437	0	21.254
			1472.52	43.843	1	0	9.35	1.718	0.456	7.993	19.853	0.381	23.753	0.836	99.147	40.983	0	0	5.443	0	21.172
			1473.52	43.843	1	0	9.444	1.733	0.459	8.047	19.924	0.385	23.759	0.839	99.38	40.959	0	0	5.448	0	21.091
			1474.52	43.843	1	0	9.537	1.749	0.462	8.101	19.994	0.388	23.765	0.841	99.612	40.935	0	0	5.454	0	21.01
			1475.52	43.843	1	0	9.631	1.764	0.465	8.154	20.063	0.392	23.771	0.844	99.845	40.911	0	0	5.459	0	20.93
			1476.52	42.923	1	0	9.667	1.762	0.467	8.185	20.063	0.394	23.739	0.845	99.898	40.92	0	0	5.486	0	20.852
			1477.52	42.923	1	0	9.609	1.737	0.463	8.123	20.084	0.391	23.778	0.845	99.859	40.93	0	0	5.531	0	21.085
			1478.52	42.923	1	0	9.55	1.712	0.46	8.062	20.102	0.388	23.815	0.844	99.821	40.94	0	0	5.577	0	21.311
			1479.52	42.923	1	0	9.49	1.688	0.456	8.001	20.119	0.385	23.85	0.844	99.783	40.949	0	0	5.623	0	21.528
			1480.52	42.923	1	0	9.324	1.638	0.447	7.845	20.138	0.377	23.894	0.843	99.706	40.968	0	0	5.692	0	21.881
			1481.52	42.923	1	0	9.324	1.638	0.447	7.845	20.138	0.377	23.894	0.843	99.706	40.968	0	0	5.692	0	21.881
			1482.52	45.682	1	0	9.219	1.613	0.442	7.752	20.14	0.372	23.906	0.842	99.668	40.978	0	0	5.715	0	22.02
			1483.52	45.682	1	0	9.008	1.563	0.431	7.566	20.139	0.363	23.922	0.842	99.591	40.997	0	0	5.761	0	22.276
			1484.52	45.682	1	0	8.901	1.539	0.426	7.473	20.135	0.358	23.926	0.842	99.552	41.007	0	0	5.785	0	22.392
			1485.52	54.267	1	0	8.901	1.539	0.426	7.473	20.135	0.358	23.926	0.842	99.552	41.007	0	0	5.785	0	22.392
			1486.52	54.267	1	0	8.787	1.51	0.422	7.397	20.069	0.354	23.921	0.839	99.44	41.019	0	0	5.818	0	22.492
			1487.52	54.267	1	0	8.782	1.507	0.423	7.414	20.009	0.354	23.913	0.837	99.365	41.021	0	0	5.827	0	22.483
			1488.52	54.267	1	0	8.777	1.504	0.424	7.431	19.949	0.353	23.905	0.835	99.291	41.023	0	0	5.836	0	22.474
			1489.52	54.267	1	0	8.771	1.5	0.425	7.448	19.89	0.353	23.897	0.832	99.217	41.026	0	0	5.846	0	22.465
			1490.52	54.267	1	0	8.766	1.497	0.426	7.465	19.83	0.353	23.889	0.83	99.142	41.028	0	0	5.855	0	22.456
			1491.52	38.222	1	0	8.778	1.494	0.427	7.497	19.771	0.354	23.881	0.828	99.068	41.031	0	0	5.876	0	22.443
			1492.52	38.222	1	0	8.791	1.49	0.429	7.529	19.713	0.354	23.872	0.826	98.994	41.033	0	0	5.898	0	22.432
			1493.52	38.222	1	0	8.803	1.487	0.431	7.561	19.656	0.355	23.864	0.824	98.919	41.035	0	0	5.92	0	22.422
			1494.52	38.222	1	0	8.816	1.484	0.433	7.594	19.599	0.356	23.856	0.822	98.845	41.038	0	0	5.941	0	22.412
			1495.52	32.908	1	0	8.836	1.489	0.434	7.617	19.586	0.357	23.854	0.821	98.843	41.028	0	0	5.934	0	22.37
			1496.52	32.908	1	0	8.841	1.477	0.437	7.658	19.487	0.357	23.84	0.817	98.696	41.043	0	0	5.986	0	22.395
			1497.52	32.908	1	0	8.81	1.468	0.436	7.648	19.44	0.356	23.818	0.816	98.617	41.038	0	0	6.001	0	22.347
			1498.52	32.908	1	0	8.81	1.468	0.436	7.648	19.44	0.356	23.818	0.816	98.617	41.038	0	0	6.001	0	22.347
			1499.52	32.908	1	0	8.921	1.459	0.445	7.802	19.29	0.362	23.669	0.815	98.511	41.035	0	0	6.113	0	21.908
			1500.52	32.908	1	0	8.84	1.408	0.441	7.743	19.233	0.357	23.758	0.81	98.308	40.949	0	0	6.277	0	22.21
			1501.52	46.807	1	0	8.841	1.379	0.441	7.738	19.231	0.356	23.833	0.807	98.219	40.882	0	0	6.413	0	22.425
			1502.52	46.807	1	0	8.771	1.338	0.438	7.682	19.193	0.351	23.91	0.803	98.072	40.805	0	0	6.554	0	22.662
			1503.52	46.807	1	0	8.697	1.298	0.435	7.626	19.146	0.347	23.979	0.798	97.926	40.728	0	0	6.702	0	22.87
			1504.52	46.807	1	0	8.539	1.257	0.425	7.461	19.184	0.338	24.127	0.795	97.78	40.652	0	0	6.791	0	23.314
			1505.52	46.807	1	0	8.377	1.217	0.416	7.297	19.214	0.329	24.271	0.792	97.634	40.575	0	0	6.883	0	23.732
			1506.52	48.544	1	0	8.21	1.177	0.407	7.132	19.234	0.32	24.407	0.788	97.488	40.499	0	0	6.978	0	24.123
			1507.52	48.544	1	0	8.234	1.181	0.408	7.151	19.242	0.321	24.418	0.788	97.492	40.474	0	0	6.974	0	24.103
			1508.52	48.544	1	0	8.184	1.162	0.403	7.072	19.323	0.317	24.558	0.787	97.432	40.395	0	0	7.045	0	24.433
			1509.52	48.544	1	0	8.063	1.122	0.394	6.904	19.465	0.309	24.812	0.785	97.314	40.269	0	0	7.189	0	25.058
			1510.52	48.544	1	0	8.083	1.124	0.394	6.916	19.482	0.309	24.838	0.784	97.312	40.237	0	0	7.192	0	25.075
			1511.52	48.544	1	0	8.158	1.136	0.398	6.983	19.486	0.312	24.865	0.784	97.274	40.225	0	0	7.181	0	25.101
			1512.52	43.945	1	0	8.234	1.148	0.402	7.05	19.49	0.315	24.891	0.783	97.236	40.213	0	0	7.171	0	25.123
			1513.52	59.07	1	0	8.384	1.173	0.41	7.185	19.495	0.32	24.94	0.782	97.159	40.189	0	0	7.15	0	25.157
			1514.52	59.07	1	0	8.384	1.173	0.41	7.185	19.495	0.32	24.94	0.782	97.159	40.189	0	0	7.15	0	25.157
			1515.52	44.149	1	0	8.47	1.185	0.414	7.26	19.499	0.323	24.964	0.781	97.12	40.177	0	0	7.149	0	25.174
			1516.52	44.149	1	0	8.555	1.197	0.418	7.336	19.502	0.326	24.989	0.78	97.082	40.165	0	0	7.147	0	25.19
			1517.52	44.149	1	0	8.534	1.189	0.418	7.332	19.46	0.326	24.979	0.779	96.996	40.17	0	0	7.177	0	25.192
			1518.52	44.149	1	0	8.514	1.181	0.418	7.327	19.417	0.325	24.969	0.778	96.909	40.175	0	0	7.207	0	25.193
			1519.52	24.527	1	0	8.493	1.174	0.417	7.323	19.374	0.324	24.959	0.776	96.823	40.179	0	0	7.237	0	25.192
			1520.52	24.527	1	0	8.472	1.166	0.417	7.319	19.331	0.323	24.948	0.775	96.737	40.184	0	0	7.267	0	25.189
			1521.52	24.527	1	0	8.413	1.154	0.416	7.297	19.244	0.322	24.886	0.773	96.571	40.215	0	0	7.291	0	25.099
			1522.52	24.527	1	0	8.267	1.13	0.412	7.233	19.059	0.317	24.753	0.77	96.24	40.278	0	0	7.315	0	24.885
			1523.52	24.527	1	0	8.194	1.118	0.41	7.201	18.965	0.315	24.684	0.768	96.075	40.309	0	0	7.328	0	24.769
			1524.52	24.527	1	0	8.194	1.118	0.41	7.201	18.965	0.315	24.684	0.768	96.075	40.309	0	0	7.328	0	24.769
			1525.52	44.66	1	0	8.031	1.095	0.406	7.125	18.764	0.311	24.531	0.765	95.744	40.371	0	0	7.338	0	24.492
			1526.52	44.66	1	0	7.941	1.083	0.404	7.081	18.658	0.308	24.447	0.763	95.578	40.402	0	0	7.335	0	24.331
			1527.52	44.66	1	0	7.896	1.077	0.403	7.063	18.593	0.307	24.417	0.761	95.449	40.422	0	0	7.332	0	24.289
			1528.52	44.66	1	0	7.873	1.084	0.403	7.062	18.549	0.307	24.356	0.762	95.396	40.461	0	0	7.264	0	24.16
			1529.52	46.091	1	0	7.638	1.065	0.391	6.855	18.521	0.296	24.484	0.756	95.19	40.46	0	0	7.17	0	24.573
			1530.52	46.091	1	0	7.61	1.092	0.39	6.836	18.528	0.295	24.448	0.758	95.132	40.553	0	0	6.966	0	24.552
			1531.52	46.091	1	0	7.616	1.122	0.39	6.841	18.556	0.296	24.448	0.759	95.096	40.637	0	0	6.785	0	24.608
			1532.52	46.091	1	0	7.621	1.152	0.39	6.846	18.583	0.297	24.445	0.76	95.06	40.721	0	0	6.613	0	24.654
			1533.52	46.091	1	0	7.627	1.182	0.39	6.85	18.608	0.297	24.439	0.761	95.024	40.805	0	0	6.45	0	24.692
			1534.52	46.091	1	0	7.702	1.213	0.397	6.967	18.497	0.303	24.276	0.762	94.988	40.889	0	0	6.352	0	24.27
			1535.52	42.923	1	0	7.774	1.243	0.404	7.084	18.385	0.308	24.111	0.763	94.952	40.973	0	0	6.257	0	23.833
			1536.52	42.923	1	0	7.826	1.273	0.41	7.185	18.268	0.312	23.943	0.763	94.916	41.057	0	0	6.15	0	23.38
			1537.52	42.923	1	0	7.826	1.273	0.41	7.185	18.268	0.312	23.943	0.763	94.916	41.057	0	0	6.15	0	23.38
			1538.52	42.923	1	0	7.869	1.305	0.415	7.284	18.14	0.317	23.767	0.763	94.867	41.148	0	0	6.028	0	22.895
			1539.52	42.923	1	0	7.971	1.363	0.427	7.487	17.911	0.326	23.434	0.764	94.809	41.309	0	0	5.85	0	21.948
			1540.52	40.879	1	0	7.978	1.362	0.428	7.504	17.884	0.327	23.424	0.763	94.693	41.343	0	0	5.859	0	21.978
			1541.52	40.879	1	0	7.972	1.359	0.428	7.516	17.842	0.327	23.398	0.763	94.533	41.392	0	0	5.867	0	21.986
			1542.52	40.879	1	0	7.966	1.356	0.429	7.528	17.799	0.327	23.372	0.762	94.373	41.441	0	0	5.875	0	21.994
			1543.52	40.879	1	0	7.961	1.353	0.43	7.54	17.756	0.327	23.346	0.761	94.213	41.49	0	0	5.883	0	22.002
			1544.52	40.879	1	0	7.955	1.35	0.43	7.552	17.714	0.327	23.32	0.76	94.053	41.538	0	0	5.891	0	22.009
			1545.52	40.879	1	0	7.948	1.348	0.431	7.563	17.672	0.327	23.296	0.759	93.892	41.587	0	0	5.898	0	22.022
			1546.52	44.967	1	0	7.926	1.345	0.43	7.551	17.649	0.326	23.277	0.758	93.816	41.611	0	0	5.892	0	22.009
			1547.52	44.967	1	0	7.919	1.342	0.431	7.562	17.605	0.326	23.252	0.757	93.65	41.661	0	0	5.899	0	22.021
			1548.52	44.967	1	0	7.927	1.339	0.433	7.595	17.547	0.327	23.222	0.756	93.412	41.733	0	0	5.92	0	22.057
			1549.52	44.967	1	0	7.905	1.337	0.432	7.584	17.519	0.326	23.201	0.755	93.319	41.762	0	0	5.914	0	22.044
			1550.52	44.967	1	0	7.898	1.334	0.433	7.595	17.476	0.326	23.175	0.754	93.154	41.813	0	0	5.922	0	22.055
			1551.52	42.105	1	0	7.921	1.335	0.435	7.625	17.461	0.327	23.18	0.753	93.067	41.837	0	0	5.934	0	22.107
			1552.52	42.105	1	0	8.023	1.354	0.438	7.687	17.554	0.33	23.284	0.754	93.077	41.853	0	0	5.925	0	22.404
			1553.52	42.105	1	0	8.023	1.354	0.438	7.687	17.554	0.33	23.284	0.754	93.077	41.853	0	0	5.925	0	22.404
			1554.52	42.105	1	0	8.101	1.372	0.44	7.719	17.659	0.332	23.38	0.755	93.173	41.846	0	0	5.904	0	22.636
			1555.52	46.807	1	0	8.178	1.39	0.442	7.752	17.762	0.334	23.473	0.757	93.269	41.839	0	0	5.883	0	22.858
			1556.52	46.807	1	0	8.268	1.408	0.444	7.797	17.865	0.337	23.566	0.758	93.365	41.832	0	0	5.871	0	23.078
			1557.52	46.807	1	0	8.368	1.426	0.447	7.85	17.966	0.34	23.654	0.76	93.461	41.825	0	0	5.867	0	23.281
			1558.52	46.807	1	0	8.467	1.444	0.451	7.904	18.065	0.343	23.739	0.761	93.556	41.817	0	0	5.862	0	23.476
			1559.52	46.807	1	0	8.566	1.462	0.454	7.958	18.162	0.346	23.823	0.762	93.652	41.81	0	0	5.857	0	23.664
			1560.52	48.033	1	0	8.665	1.481	0.457	8.012	18.257	0.349	23.906	0.764	93.748	41.803	0	0	5.853	0	23.844
			1561.52	48.033	1	0	8.742	1.479	0.459	8.055	18.318	0.351	23.955	0.765	93.775	41.846	0	0	5.912	0	24.069
			1562.52	48.033	1	0	8.765	1.476	0.46	8.065	18.344	0.352	23.97	0.765	93.777	41.873	0	0	5.938	0	24.165
			1563.52	48.033	1	0	8.765	1.476	0.46	8.065	18.344	0.352	23.97	0.765	93.777	41.873	0	0	5.938	0	24.165
			1564.52	48.033	1	0	8.909	1.471	0.468	8.205	18.324	0.359	23.898	0.767	93.782	41.925	0	0	6.056	0	24.05
			1565.52	48.033	1	0	8.983	1.469	0.472	8.275	18.318	0.362	23.869	0.767	93.784	41.952	0	0	6.117	0	24.013
			1566.52	48.033	1	0	9.08	1.466	0.477	8.362	18.324	0.366	23.854	0.768	93.787	41.978	0	0	6.194	0	24.017
			1567.52	48.646	1	0	9.125	1.461	0.479	8.409	18.308	0.368	23.821	0.769	93.811	41.984	0	0	6.246	0	23.944
			1568.52	48.646	1	0	9.186	1.447	0.48	8.418	18.403	0.369	23.93	0.769	93.751	42.026	0	0	6.347	0	24.383
			1569.52	48.646	1	0	9.191	1.431	0.478	8.388	18.473	0.368	24.017	0.769	93.712	42.048	0	0	6.423	0	24.725
			1570.52	48.646	1	0	9.173	1.416	0.475	8.33	18.554	0.366	24.1	0.77	93.782	42.036	0	0	6.476	0	24.994
			1571.52	50.281	1	0	9.134	1.402	0.471	8.258	18.629	0.363	24.174	0.771	93.851	42.024	0	0	6.515	0	25.237
			1572.52	50.281	1	0	9.094	1.388	0.467	8.185	18.705	0.36	24.249	0.771	93.921	42.012	0	0	6.554	0	25.478
			1573.52	50.281	1	0	9.054	1.373	0.462	8.113	18.781	0.357	24.323	0.772	93.991	42	0	0	6.594	0	25.716
			1574.52	50.281	1	0	9.014	1.359	0.458	8.04	18.857	0.354	24.397	0.773	94.06	41.988	0	0	6.635	0	25.952
			1575.52	46.704	1	0	8.964	1.344	0.454	7.961	18.932	0.351	24.468	0.774	94.13	41.976	0	0	6.669	0	26.174
			1576.52	46.704	1	0	8.964	1.344	0.454	7.961	18.932	0.351	24.468	0.774	94.13	41.976	0	0	6.669	0	26.174
			1577.52	46.704	1	0	8.921	1.332	0.451	7.92	18.929	0.35	24.396	0.776	94.264	41.919	0	0	6.696	0	25.914
			1578.52	57.231	1	0	8.925	1.327	0.449	7.884	19.022	0.35	24.422	0.779	94.482	41.868	0	0	6.728	0	25.926
			1579.52	57.231	1	0	8.895	1.321	0.449	7.87	18.987	0.35	24.366	0.779	94.491	41.849	0	0	6.734	0	25.75
			1580.52	57.231	1	0	8.869	1.315	0.447	7.835	19.014	0.349	24.348	0.781	94.605	41.815	0	0	6.743	0	25.66
			1581.52	57.231	1	0	8.844	1.31	0.445	7.8	19.041	0.348	24.329	0.783	94.719	41.78	0	0	6.753	0	25.568
			1582.52	57.231	1	0	8.818	1.304	0.443	7.765	19.068	0.347	24.31	0.784	94.832	41.745	0	0	6.763	0	25.475
			1583.52	36.791	1	0	8.737	1.282	0.44	7.727	18.97	0.345	24.199	0.784	94.77	41.74	0	0	6.815	0	25.206
			1584.52	36.791	1	0	8.654	1.26	0.438	7.688	18.869	0.343	24.083	0.784	94.707	41.736	0	0	6.869	0	24.92
			1585.52	36.791	1	0	8.602	1.241	0.437	7.666	18.796	0.342	24.011	0.783	94.641	41.745	0	0	6.933	0	24.777
			1586.52	34.134	1	0	8.513	1.218	0.435	7.626	18.684	0.34	23.88	0.782	94.576	41.741	0	0	6.99	0	24.445
			1587.52	34.134	1	0	8.429	1.199	0.434	7.607	18.531	0.338	23.749	0.78	94.389	41.772	0	0	7.03	0	24.154
			1588.52	34.134	1	0	8.344	1.18	0.432	7.588	18.376	0.337	23.614	0.778	94.202	41.803	0	0	7.069	0	23.846
			1589.52	34.134	1	0	8.257	1.161	0.431	7.568	18.218	0.335	23.474	0.776	94.015	41.834	0	0	7.109	0	23.521
			1590.52	34.134	1	0	8.17	1.143	0.43	7.549	18.056	0.333	23.33	0.774	93.828	41.865	0	0	7.15	0	23.178
			1591.52	43.536	1	0	8.078	1.14	0.429	7.522	17.916	0.331	23.214	0.772	93.597	41.88	0	0	7.085	0	22.847
			1592.52	43.536	1	0	8.078	1.14	0.429	7.522	17.916	0.331	23.214	0.772	93.597	41.88	0	0	7.085	0	22.847
			1593.52	43.536	1	0	8.014	1.139	0.427	7.493	17.842	0.329	23.148	0.771	93.482	41.887	0	0	7.037	0	22.658
			1594.52	43.536	1	0	7.902	1.138	0.422	7.404	17.801	0.325	23.13	0.77	93.367	41.894	0	0	6.945	0	22.617
			1595.52	41.697	1	0	7.792	1.137	0.417	7.315	17.766	0.32	23.121	0.768	93.252	41.901	0	0	6.856	0	22.603
			1596.52	41.697	1	0	7.685	1.135	0.412	7.226	17.737	0.316	23.12	0.767	93.137	41.908	0	0	6.769	0	22.613
			1597.52	41.697	1	0	7.569	1.131	0.407	7.14	17.676	0.311	23.107	0.765	92.94	41.937	0	0	6.694	0	22.632
			1598.52	41.697	1	0	7.455	1.126	0.402	7.054	17.619	0.307	23.102	0.763	92.744	41.966	0	0	6.621	0	22.675
			1599.52	41.697	1	0	7.442	1.135	0.404	7.085	17.519	0.307	23.017	0.761	92.588	42	0	0	6.556	0	22.435
			1600.52	41.697	1	0	7.417	1.154	0.407	7.147	17.322	0.309	22.848	0.758	92.276	42.067	0	0	6.429	0	21.956
			1601.52	46.909	1	0	7.417	1.163	0.41	7.19	17.225	0.31	22.763	0.757	92.12	42.1	0	0	6.378	0	21.709
			1602.52	46.909	1	0	7.416	1.172	0.412	7.233	17.129	0.311	22.678	0.755	91.964	42.134	0	0	6.327	0	21.462
			1603.52	46.909	1	0	7.416	1.181	0.415	7.275	17.034	0.313	22.593	0.754	91.808	42.167	0	0	6.278	0	21.215
			1604.52	46.909	1	0	7.415	1.19	0.417	7.318	16.941	0.314	22.509	0.753	91.652	42.201	0	0	6.229	0	20.967
			1605.52	46.909	1	0	7.415	1.2	0.42	7.361	16.848	0.315	22.426	0.751	91.497	42.235	0	0	6.181	0	20.719
			1606.52	41.697	1	0	7.381	1.197	0.419	7.347	16.801	0.314	22.405	0.75	91.346	42.274	0	0	6.168	0	20.723
			1607.52	41.697	1	0	7.313	1.197	0.417	7.325	16.697	0.311	22.391	0.746	90.969	42.379	0	0	6.111	0	20.844
			1608.52	41.697	1	0	7.263	1.195	0.416	7.306	16.623	0.309	22.375	0.743	90.705	42.45	0	0	6.077	0	20.914
			1609.52	41.697	1	0	7.214	1.194	0.415	7.288	16.55	0.307	22.361	0.74	90.441	42.522	0	0	6.043	0	20.989
			1610.52	41.697	1	0	7.174	1.192	0.415	7.281	16.475	0.306	22.344	0.737	90.177	42.594	0	0	6.017	0	21.051
			1611.52	42.208	1	0	7.136	1.191	0.415	7.274	16.401	0.305	22.328	0.735	89.914	42.666	0	0	5.992	0	21.121
			1612.52	42.208	1	0	7.098	1.189	0.414	7.268	16.328	0.303	22.314	0.732	89.65	42.738	0	0	5.968	0	21.193
			1613.52	42.208	1	0	7.061	1.188	0.414	7.261	16.255	0.302	22.3	0.729	89.386	42.81	0	0	5.944	0	21.268
			1614.52	42.208	1	0	7.024	1.186	0.414	7.255	16.183	0.3	22.288	0.726	89.122	42.882	0	0	5.92	0	21.345
			1615.52	42.208	1	0	7.006	1.184	0.413	7.246	16.161	0.3	22.277	0.725	89.049	42.901	0	0	5.917	0	21.345
			1616.52	41.594	1	0	7.009	1.188	0.414	7.272	16.112	0.299	22.299	0.723	88.782	42.975	0	0	5.899	0	21.527
			1617.52	41.594	1	0	6.996	1.188	0.414	7.269	16.09	0.299	22.314	0.721	88.633	43.014	0	0	5.887	0	21.639
			1618.52	41.594	1	0	6.983	1.189	0.414	7.266	16.067	0.298	22.33	0.72	88.485	43.054	0	0	5.875	0	21.752
			1619.52	41.594	1	0	6.971	1.189	0.414	7.263	16.044	0.297	22.346	0.718	88.336	43.093	0	0	5.863	0	21.866
			1620.52	41.594	1	0	6.935	1.186	0.412	7.237	16.019	0.296	22.341	0.717	88.244	43.117	0	0	5.847	0	21.896
			1621.52	40.368	1	0	6.946	1.189	0.414	7.257	16	0.296	22.378	0.715	88.039	43.172	0	0	5.84	0	22.094
			1622.52	40.368	1	0	6.945	1.19	0.414	7.268	15.975	0.296	22.387	0.714	87.89	43.212	0	0	5.838	0	22.184
			1623.52	40.368	1	0	6.944	1.19	0.415	7.278	15.95	0.295	22.396	0.712	87.742	43.251	0	0	5.835	0	22.275
			1624.52	40.368	1	0	6.934	1.187	0.415	7.282	15.917	0.295	22.382	0.711	87.63	43.28	0	0	5.841	0	22.284
			1625.52	40.368	1	0	6.941	1.19	0.416	7.298	15.901	0.295	22.413	0.709	87.445	43.33	0	0	5.831	0	22.455
			1626.52	40.572	1	0	6.931	1.188	0.416	7.303	15.866	0.295	22.401	0.708	87.323	43.362	0	0	5.836	0	22.47
			1627.52	40.572	1	0	6.941	1.191	0.417	7.311	15.874	0.295	22.428	0.708	87.251	43.381	0	0	5.826	0	22.58
			1628.52	40.572	1	0	6.951	1.195	0.417	7.318	15.883	0.295	22.456	0.707	87.179	43.4	0	0	5.817	0	22.688
			1629.52	40.572	1	0	6.984	1.205	0.419	7.351	15.892	0.297	22.451	0.708	87.153	43.434	0	0	5.796	0	22.699
			1630.52	40.572	1	0	7.016	1.215	0.421	7.384	15.902	0.298	22.446	0.708	87.127	43.467	0	0	5.775	0	22.706
			1631.52	46.398	1	0	7.048	1.225	0.423	7.416	15.91	0.3	22.439	0.709	87.1	43.501	0	0	5.754	0	22.711
			1632.52	46.398	1	0	7.083	1.235	0.425	7.453	15.918	0.301	22.433	0.71	87.074	43.535	0	0	5.736	0	22.715
			1633.52	46.398	1	0	7.14	1.245	0.428	7.515	15.92	0.304	22.417	0.71	87.047	43.568	0	0	5.736	0	22.687
			1634.52	46.398	1	0	7.197	1.255	0.432	7.577	15.922	0.307	22.401	0.711	87.021	43.602	0	0	5.735	0	22.659
			1635.52	46.398	1	0	7.311	1.275	0.439	7.701	15.926	0.312	22.369	0.712	86.968	43.669	0	0	5.735	0	22.605
			1636.52	46.398	1	0	7.311	1.275	0.439	7.701	15.926	0.312	22.369	0.712	86.968	43.669	0	0	5.735	0	22.605
			1637.52	43.536	1	0	7.381	1.287	0.443	7.77	15.941	0.316	22.363	0.713	87.002	43.688	0	0	5.735	0	22.579
			1638.52	43.536	1	0	7.451	1.299	0.447	7.839	15.957	0.319	22.356	0.714	87.035	43.707	0	0	5.735	0	22.554
			1639.52	43.536	1	0	7.542	1.317	0.451	7.92	15.998	0.323	22.363	0.715	87.165	43.717	0	0	5.725	0	22.539
			1640.52	43.536	1	0	7.542	1.317	0.451	7.92	15.998	0.323	22.363	0.715	87.165	43.717	0	0	5.725	0	22.539
			1641.52	43.536	1	0	7.586	1.33	0.453	7.943	16.048	0.325	22.387	0.717	87.357	43.698	0	0	5.704	0	22.552
			1642.52	43.536	1	0	7.606	1.336	0.453	7.954	16.073	0.325	22.398	0.718	87.453	43.688	0	0	5.693	0	22.554
			1643.52	47.931	1	0	7.627	1.342	0.454	7.965	16.098	0.326	22.409	0.718	87.549	43.678	0	0	5.682	0	22.555
			1644.52	47.931	1	0	7.637	1.349	0.454	7.967	16.119	0.327	22.413	0.719	87.645	43.669	0	0	5.663	0	22.537
			1645.52	47.931	1	0	7.647	1.355	0.454	7.969	16.14	0.327	22.417	0.72	87.741	43.659	0	0	5.645	0	22.517
			1646.52	47.931	1	0	7.619	1.355	0.452	7.937	16.144	0.326	22.394	0.721	87.848	43.645	0	0	5.622	0	22.415
			1647.52	52.427	1	0	7.591	1.356	0.451	7.906	16.149	0.325	22.371	0.722	87.956	43.63	0	0	5.599	0	22.315
			1648.52	52.427	1	0	7.62	1.36	0.451	7.918	16.188	0.326	22.386	0.723	88.127	43.592	0	0	5.605	0	22.294
			1649.52	52.427	1	0	7.649	1.363	0.452	7.93	16.227	0.327	22.402	0.724	88.297	43.554	0	0	5.611	0	22.274
			1650.52	52.427	1	0	7.678	1.364	0.453	7.943	16.263	0.328	22.436	0.725	88.403	43.518	0	0	5.628	0	22.326
			1651.52	52.427	1	0	7.767	1.371	0.459	8.047	16.242	0.333	22.342	0.727	88.638	43.477	0	0	5.665	0	21.931
			1652.52	52.427	1	0	7.872	1.375	0.466	8.167	16.222	0.339	22.275	0.728	88.808	43.439	0	0	5.727	0	21.635
			1653.52	52.427	1	0	7.981	1.378	0.472	8.288	16.207	0.345	22.216	0.73	88.978	43.4	0	0	5.79	0	21.366
			1654.52	42.514	1	0	7.981	1.378	0.472	8.288	16.207	0.345	22.216	0.73	88.978	43.4	0	0	5.79	0	21.366
			1655.52	42.514	1	0	8.009	1.336	0.468	8.219	16.38	0.343	22.391	0.732	89.51	43.204	0	0	5.997	0	21.763
			1656.52	42.514	1	0	7.995	1.313	0.465	8.161	16.454	0.34	22.49	0.732	89.67	43.121	0	0	6.089	0	22.024
			1657.52	42.514	1	0	7.996	1.292	0.462	8.109	16.55	0.339	22.589	0.733	89.928	43.026	0	0	6.187	0	22.258
			1658.52	42.514	1	0	7.997	1.272	0.459	8.057	16.646	0.337	22.689	0.734	90.186	42.931	0	0	6.288	0	22.491
			1659.52	40.879	1	0	7.975	1.245	0.455	7.981	16.744	0.334	22.818	0.734	90.399	42.822	0	0	6.407	0	22.807
			1660.52	40.879	1	0	7.995	1.226	0.454	7.972	16.792	0.334	22.876	0.734	90.562	42.741	0	0	6.52	0	22.916
			1661.52	40.879	1	0	8.016	1.208	0.454	7.963	16.842	0.333	22.936	0.734	90.724	42.659	0	0	6.637	0	23.029
			1662.52	40.879	1	0	8.06	1.189	0.455	7.989	16.865	0.335	22.959	0.735	90.887	42.578	0	0	6.778	0	23.023
			1663.52	48.544	1	0	8.04	1.18	0.453	7.956	16.889	0.333	22.988	0.735	90.988	42.53	0	0	6.816	0	23.064
			1664.52	48.544	1	0	8.057	1.16	0.454	7.957	16.906	0.333	23.002	0.735	91.156	42.446	0	0	6.943	0	23.028
			1665.52	48.544	1	0	8.074	1.141	0.454	7.959	16.924	0.334	23.018	0.735	91.324	42.362	0	0	7.075	0	22.996
			1666.52	64.589	1	0	8.039	1.112	0.449	7.872	17.014	0.33	23.143	0.735	91.542	42.232	0	0	7.23	0	23.259
			1667.52	64.589	1	0	8.002	1.082	0.444	7.785	17.101	0.326	23.265	0.735	91.76	42.103	0	0	7.392	0	23.506
			1668.52	64.589	1	0	7.964	1.053	0.439	7.698	17.185	0.322	23.383	0.735	91.979	41.973	0	0	7.562	0	23.736
			1669.52	37.507	1	0	7.895	1	0.429	7.523	17.381	0.315	23.657	0.735	92.353	41.743	0	0	7.894	0	24.321
			1670.52	37.507	1	0	7.895	1	0.429	7.523	17.381	0.315	23.657	0.735	92.353	41.743	0	0	7.894	0	24.321
			1671.52	37.507	1	0	7.892	0.977	0.425	7.464	17.486	0.313	23.805	0.735	92.509	41.642	0	0	8.081	0	24.651
			1672.52	34.134	1	0	7.888	0.953	0.422	7.405	17.592	0.31	23.954	0.734	92.664	41.542	0	0	8.277	0	24.975
			1673.52	34.134	1	0	7.961	0.946	0.424	7.436	17.67	0.311	24.054	0.735	92.763	41.498	0	0	8.418	0	25.212
			1674.52	34.134	1	0	8.036	0.939	0.426	7.468	17.753	0.313	24.161	0.735	92.861	41.455	0	0	8.563	0	25.464
			1675.52	46.296	1	0	8.131	0.931	0.428	7.509	17.856	0.315	24.297	0.735	92.959	41.412	0	0	8.731	0	25.797
			1676.52	46.296	1	0	8.23	0.924	0.43	7.55	17.966	0.316	24.443	0.735	93.058	41.369	0	0	8.906	0	26.152
			1677.52	52.734	1	0	8.333	0.917	0.433	7.591	18.083	0.318	24.599	0.735	93.156	41.326	0	0	9.089	0	26.528
			1678.52	52.734	1	0	8.323	0.899	0.43	7.537	18.165	0.316	24.707	0.735	93.29	41.263	0	0	9.256	0	26.758
			1679.52	52.734	1	0	8.266	0.889	0.427	7.489	18.145	0.314	24.683	0.735	93.326	41.244	0	0	9.302	0	26.678
			1680.52	37.2	1	0	8.21	0.878	0.424	7.44	18.123	0.312	24.656	0.735	93.362	41.225	0	0	9.348	0	26.592
			1681.52	37.2	1	0	8.051	0.868	0.416	7.3	18.1	0.306	24.629	0.735	93.398	41.206	0	0	9.278	0	26.504
			1682.52	37.2	1	0	7.925	0.866	0.409	7.18	18.112	0.301	24.602	0.736	93.533	41.182	0	0	9.156	0	26.399
			1683.52	32.192	1	0	7.803	0.863	0.402	7.06	18.132	0.297	24.585	0.738	93.667	41.158	0	0	9.038	0	26.32
			1684.52	32.192	1	0	7.817	0.878	0.403	7.074	18.15	0.298	24.564	0.739	93.73	41.176	0	0	8.899	0	26.268
			1685.52	32.192	1	0	7.861	0.909	0.406	7.13	18.149	0.301	24.512	0.74	93.744	41.23	0	0	8.644	0	26.158
			1686.52	32.192	1	0	7.9	0.932	0.409	7.174	18.159	0.303	24.475	0.742	93.782	41.266	0	0	8.473	0	26.071
			1687.52	48.033	1	0	7.958	0.955	0.413	7.237	18.159	0.307	24.427	0.743	93.82	41.302	0	0	8.329	0	25.952
			1688.52	48.033	1	0	8.013	0.978	0.416	7.301	18.153	0.31	24.374	0.745	93.859	41.338	0	0	8.19	0	25.813
			1689.52	48.033	1	0	8.066	1.001	0.42	7.364	18.143	0.313	24.314	0.746	93.897	41.374	0	0	8.055	0	25.655
			1690.52	48.033	1	0	8.01	1.002	0.417	7.311	18.145	0.311	24.309	0.746	93.883	41.4	0	0	7.998	0	25.68
			1691.52	48.033	1	0	8.044	1.002	0.419	7.359	18.104	0.313	24.244	0.747	93.868	41.426	0	0	8.03	0	25.534
			1692.52	40.061	1	0	7.976	0.98	0.41	7.198	18.329	0.306	24.54	0.747	94.103	41.235	0	0	8.138	0	26.118
			1693.52	40.061	1	0	7.952	0.957	0.405	7.101	18.495	0.302	24.768	0.747	94.292	41.058	0	0	8.313	0	26.522
			1694.52	40.061	1	0	7.866	0.936	0.395	6.925	18.737	0.295	25.086	0.747	94.519	40.872	0	0	8.407	0	27.138
			1695.52	40.061	1	0	7.779	0.915	0.385	6.748	18.985	0.287	25.413	0.747	94.747	40.687	0	0	8.504	0	27.757
			1696.52	40.061	1	0	7.784	0.912	0.385	6.755	18.976	0.287	25.431	0.746	94.624	40.712	0	0	8.538	0	27.846
			1697.52	43.638	1	0	7.79	0.909	0.385	6.762	18.966	0.287	25.45	0.745	94.501	40.738	0	0	8.572	0	27.936
			1698.52	43.638	1	0	7.795	0.906	0.386	6.769	18.956	0.287	25.468	0.744	94.378	40.763	0	0	8.607	0	28.025
			1699.52	43.638	1	0	7.835	0.916	0.388	6.81	18.952	0.289	25.443	0.745	94.377	40.784	0	0	8.552	0	27.975
			1700.52	43.638	1	0	7.861	0.913	0.39	6.834	18.943	0.29	25.463	0.744	94.25	40.81	0	0	8.61	0	28.07
			1701.52	45.171	1	0	7.888	0.91	0.391	6.858	18.936	0.29	25.484	0.743	94.122	40.836	0	0	8.668	0	28.167
			1702.52	45.171	1	0	7.914	0.907	0.392	6.882	18.93	0.291	25.505	0.742	93.995	40.863	0	0	8.728	0	28.265
			1703.52	45.171	1	0	7.871	0.894	0.39	6.839	18.929	0.289	25.56	0.741	93.945	40.841	0	0	8.801	0	28.391
			1704.52	45.171	1	0	7.831	0.876	0.388	6.809	18.886	0.286	25.619	0.737	93.807	40.833	0	0	8.936	0	28.55
			1705.52	37.098	1	0	7.792	0.869	0.385	6.761	18.916	0.284	25.657	0.737	93.844	40.798	0	0	8.961	0	28.605
			1706.52	54.676	1	0	7.756	0.857	0.383	6.727	18.903	0.282	25.699	0.736	93.794	40.776	0	0	9.049	0	28.692
			1707.52	24.527	1	0	7.655	0.834	0.376	6.6	18.981	0.276	25.847	0.734	93.717	40.731	0	0	9.179	0	29.019
			1708.52	24.527	1	0	7.607	0.811	0.372	6.518	19.061	0.272	26.002	0.733	93.64	40.685	0	0	9.382	0	29.353
			1709.52	20.848	1	0	7.581	0.788	0.368	6.458	19.131	0.269	26.15	0.732	93.564	40.64	0	0	9.624	0	29.661
			1710.52	20.848	1	0	7.553	0.765	0.365	6.398	19.196	0.266	26.293	0.73	93.487	40.594	0	0	9.878	0	29.949
			1711.52	38.426	1	0	7.524	0.742	0.361	6.337	19.256	0.263	26.432	0.729	93.41	40.549	0	0	10.146	0	30.214
			1712.52	38.426	1	0	7.493	0.718	0.358	6.277	19.31	0.26	26.564	0.727	93.333	40.503	0	0	10.43	0	30.455
			1713.52	38.426	1	0	7.371	0.688	0.352	6.172	19.247	0.254	26.606	0.723	92.988	40.513	0	0	10.709	0	30.548
			1714.52	36.382	1	0	7.092	0.628	0.339	5.954	19.032	0.243	26.583	0.716	92.297	40.532	0	0	11.294	0	30.451
			1715.52	36.382	1	0	7.047	0.599	0.338	5.927	18.907	0.24	26.599	0.711	92.132	40.426	0	0	11.76	0	30.293
			1716.52	36.382	1	0	6.981	0.57	0.336	5.892	18.747	0.237	26.572	0.706	91.966	40.321	0	0	12.238	0	30.024
			1717.52	40.47	1	0	6.917	0.542	0.334	5.866	18.548	0.234	26.497	0.7	91.801	40.215	0	0	12.77	0	29.629
			1718.52	40.47	1	0	6.889	0.516	0.336	5.891	18.288	0.233	26.306	0.695	91.724	40.091	0	0	13.358	0	28.938
			1719.52	42.105	1	0	6.889	0.516	0.336	5.891	18.288	0.233	26.306	0.695	91.724	40.091	0	0	13.358	0	28.938
			1720.52	42.105	1	0	6.951	0.478	0.342	6.002	17.937	0.235	26.09	0.688	91.676	39.822	0	0	14.539	0	27.924
			1721.52	25.754	1	0	6.885	0.464	0.34	5.963	17.815	0.232	26.045	0.684	91.782	39.649	0	0	14.824	0	27.523
			1722.52	25.754	1	0	6.981	0.473	0.347	6.096	17.709	0.237	25.945	0.683	91.638	39.695	0	0	14.774	0	27.39
			1723.52	29.535	1	0	7.064	0.481	0.354	6.212	17.627	0.241	25.875	0.681	91.494	39.74	0	0	14.7	0	27.324
			1724.52	29.535	1	0	7.173	0.489	0.362	6.349	17.552	0.246	25.805	0.68	91.35	39.786	0	0	14.681	0	27.252
			1725.52	29.535	1	0	7.354	0.502	0.374	6.564	17.463	0.255	25.665	0.68	91.185	39.884	0	0	14.649	0	27.104
			1726.52	29.535	1	0	7.473	0.507	0.381	6.678	17.463	0.259	25.639	0.681	91.331	39.81	0	0	14.735	0	26.958
			1727.52	25.243	1	0	7.581	0.512	0.386	6.775	17.486	0.263	25.652	0.682	91.477	39.736	0	0	14.799	0	26.902
			1728.52	25.243	1	0	7.582	0.511	0.384	6.729	17.601	0.262	25.795	0.682	91.787	39.587	0	0	14.85	0	27.036
			1729.52	24.016	1	0	7.58	0.509	0.381	6.68	17.716	0.26	25.921	0.683	92.047	39.487	0	0	14.906	0	27.189
			1730.52	38.937	1	0	7.632	0.507	0.381	6.681	17.827	0.261	26.048	0.684	92.33	39.343	0	0	15.055	0	27.286
			1731.52	38.937	1	0	7.691	0.504	0.384	6.736	17.804	0.263	25.993	0.685	92.542	39.238	0	0	15.266	0	26.998
			1732.52	40.675	1	0	7.754	0.501	0.387	6.794	17.783	0.266	25.937	0.686	92.744	39.134	0	0	15.486	0	26.706
			1733.52	49.464	1	0	7.801	0.491	0.389	6.829	17.754	0.267	25.858	0.687	92.927	39.02	0	0	15.894	0	26.323
			1734.52	49.464	1	0	7.836	0.475	0.389	6.818	17.786	0.267	25.886	0.687	93.115	38.827	0	0	16.514	0	26.055
			1735.52	52.223	1	0	7.845	0.473	0.388	6.8	17.846	0.266	25.956	0.688	93.203	38.788	0	0	16.577	0	26.161
			1736.52	47.828	1	0	7.849	0.464	0.386	6.769	17.891	0.265	26.006	0.688	93.354	38.672	0	0	16.898	0	26.078
			1737.52	47.828	1	0	7.94	0.463	0.387	6.796	18.019	0.266	26.193	0.688	93.632	38.503	0	0	17.14	0	26.275
			1738.52	44.763	1	0	8.034	0.462	0.389	6.823	18.153	0.268	26.387	0.688	93.911	38.333	0	0	17.39	0	26.483
			1739.52	44.763	1	0	8.112	0.464	0.392	6.881	18.189	0.27	26.433	0.688	94.029	38.261	0	0	17.466	0	26.499
			1740.52	58.457	1	0	8.122	0.463	0.391	6.859	18.263	0.269	26.537	0.688	94.317	38.085	0	0	17.536	0	26.485
			1741.52	58.457	1	0	8.132	0.462	0.39	6.837	18.337	0.268	26.641	0.688	94.605	37.91	0	0	17.607	0	26.471
			1742.52	55.289	1	0	8.139	0.465	0.389	6.817	18.424	0.268	26.75	0.689	94.801	37.795	0	0	17.5	0	26.57
			1743.52	30.353	1	0	8.339	0.467	0.392	6.877	18.725	0.27	27.15	0.69	95.135	37.63	0	0	17.853	0	27.249
			1744.52	30.353	1	0	8.548	0.469	0.395	6.936	19.039	0.273	27.569	0.691	95.468	37.464	0	0	18.221	0	27.95
			1745.52	36.587	1	0	8.834	0.47	0.402	7.051	19.358	0.278	28.024	0.691	95.72	37.304	0	0	18.815	0	28.704
			1746.52	46.398	1	0	8.886	0.469	0.402	7.059	19.446	0.278	28.115	0.692	95.826	37.258	0	0	18.965	0	28.826
			1747.52	46.807	1	0	8.991	0.471	0.407	7.138	19.469	0.281	28.142	0.692	95.919	37.22	0	0	19.091	0	28.842
			1748.52	46.807	1	0	9.083	0.473	0.411	7.208	19.492	0.284	28.166	0.692	96.013	37.181	0	0	19.188	0	28.85
			1749.52	40.777	1	0	9.114	0.473	0.412	7.227	19.504	0.285	28.2	0.692	96.017	37.162	0	0	19.27	0	28.892
			1750.52	36.485	1	0	9.164	0.471	0.412	7.233	19.588	0.285	28.295	0.692	96.202	37.071	0	0	19.444	0	28.955
			1751.52	36.485	1	0	9.198	0.47	0.412	7.222	19.679	0.285	28.398	0.693	96.387	36.98	0	0	19.585	0	29.035
			1752.52	30.659	1	0	9.123	0.463	0.404	7.08	19.871	0.28	28.647	0.694	96.715	36.752	0	0	19.705	0	29.193
			1753.52	30.659	1	0	9.104	0.456	0.398	6.979	20.076	0.276	28.91	0.694	97.044	36.524	0	0	19.952	0	29.37
			1754.52	25.652	1	0	9.153	0.446	0.392	6.878	20.418	0.274	29.256	0.698	97.917	36.025	0	0	20.508	0	29.302
			1755.52	25.652	1	0	9.025	0.436	0.382	6.705	20.581	0.267	29.468	0.698	98.375	35.723	0	0	20.7	0	29.227
			1756.52	26.06	1	0	8.895	0.426	0.372	6.533	20.746	0.26	29.681	0.699	98.833	35.421	0	0	20.895	0	29.144
			1757.52	35.667	1	0	8.918	0.429	0.37	6.489	20.964	0.259	29.93	0.7	99.066	35.33	0	0	20.786	0	29.518
			1758.52	35.667	1	0	9.159	0.439	0.378	6.64	21.114	0.266	30.092	0.702	99.102	35.313	0	0	20.856	0	29.874
			1759.52	44.149	1	0	9.403	0.449	0.387	6.792	21.261	0.272	30.253	0.703	99.137	35.296	0	0	20.927	0	30.221
			1760.52	40.266	1	0	9.331	0.448	0.385	6.755	21.201	0.271	30.147	0.703	99.09	35.342	0	0	20.844	0	30.074
			1761.52	52.836	1	0	9.242	0.448	0.38	6.663	21.289	0.267	30.23	0.704	99.116	35.347	0	0	20.649	0	30.239
			1762.52	52.836	1	0	9.109	0.447	0.373	6.549	21.348	0.263	30.282	0.705	99.185	35.351	0	0	20.357	0	30.342
			1763.52	52.836	1	0	8.98	0.447	0.367	6.435	21.417	0.259	30.347	0.706	99.255	35.356	0	0	20.073	0	30.471
			1764.52	50.383	1	0	8.97	0.448	0.365	6.409	21.485	0.258	30.413	0.706	99.317	35.356	0	0	20.025	0	30.598
			1765.52	50.383	1	0	8.969	0.448	0.364	6.392	21.544	0.258	30.467	0.707	99.349	35.356	0	0	19.998	0	30.704
			1766.52	22.994	1	0	8.969	0.449	0.363	6.375	21.604	0.257	30.522	0.708	99.38	35.356	0	0	19.972	0	30.809
			1767.52	30.25	1	0	9.005	0.453	0.365	6.396	21.647	0.258	30.54	0.709	99.358	35.407	0	0	19.857	0	30.942
			1768.52	35.871	1	0	9.064	0.458	0.367	6.433	21.695	0.26	30.567	0.71	99.341	35.457	0	0	19.796	0	31.089
			1769.52	35.871	1	0	9.062	0.459	0.367	6.431	21.703	0.26	30.569	0.71	99.314	35.499	0	0	19.762	0	31.157
			1770.52	28.309	1	0	9.16	0.461	0.369	6.48	21.79	0.263	30.657	0.711	99.344	35.527	0	0	19.858	0	31.376
			1771.52	28.309	1	0	9.259	0.464	0.372	6.529	21.878	0.265	30.748	0.712	99.375	35.555	0	0	19.954	0	31.598
			1772.52	47.624	1	0	9.337	0.462	0.374	6.554	21.967	0.266	30.858	0.712	99.493	35.525	0	0	20.197	0	31.747
			1773.52	56.822	1	0	9.314	0.462	0.372	6.532	21.981	0.265	30.842	0.713	99.709	35.457	0	0	20.182	0	31.619
			1774.52	56.822	1	0	9.291	0.461	0.371	6.51	21.996	0.265	30.826	0.714	99.925	35.39	0	0	20.167	0	31.49
			1775.52	30.25	1	0	9.22	0.461	0.367	6.441	22.066	0.263	30.845	0.715	100.219	35.318	0	0	19.982	0	31.429
			1776.52	30.25	1	0	9.108	0.462	0.363	6.364	22.066	0.26	30.771	0.717	100.482	35.246	0	0	19.709	0	31.197
			1777.52	26.878	1	0	9.044	0.46	0.358	6.274	22.209	0.257	30.859	0.72	100.716	35.174	0	0	19.678	0	31.242
			1778.52	26.878	1	0	8.842	0.454	0.348	6.103	22.279	0.251	30.84	0.722	100.994	35.078	0	0	19.494	0	31.034
			1779.52	36.178	1	0	8.643	0.448	0.338	5.932	22.363	0.245	30.834	0.725	101.272	34.982	0	0	19.313	0	30.849
			1780.52	33.521	1	0	8.529	0.443	0.332	5.827	22.43	0.241	30.859	0.727	101.37	34.958	0	0	19.263	0	30.829
			1781.52	33.521	1	0	8.452	0.442	0.328	5.751	22.515	0.239	30.909	0.728	101.397	35.008	0	0	19.119	0	30.987
			1782.52	34.441	1	0	8.502	0.448	0.332	5.832	22.38	0.242	30.718	0.729	101.202	35.224	0	0	18.963	0	30.981
			1783.52	37.098	1	0	8.469	0.455	0.333	5.85	22.269	0.243	30.553	0.729	101.008	35.44	0	0	18.629	0	31.02
			1784.52	37.098	1	0	8.415	0.459	0.333	5.835	22.216	0.242	30.508	0.728	100.706	35.678	0	0	18.326	0	31.296
			1785.52	34.441	1	0	8.324	0.463	0.33	5.785	22.193	0.24	30.474	0.728	100.425	35.901	0	0	17.973	0	31.566
			1786.52	34.441	1	0	8.279	0.467	0.329	5.778	22.125	0.24	30.373	0.728	100.145	36.124	0	0	17.723	0	31.71
			1787.52	30.659	1	0	8.269	0.471	0.33	5.79	22.077	0.24	30.296	0.729	99.864	36.347	0	0	17.553	0	31.894
			1788.52	31.681	1	0	8.13	0.459	0.324	5.685	22.029	0.236	30.24	0.728	99.843	36.327	0	0	17.707	0	31.692
			1789.52	31.681	1	0	7.94	0.447	0.315	5.528	22.043	0.229	30.273	0.728	99.855	36.308	0	0	17.753	0	31.646
			1790.52	31.681	1	0	7.753	0.435	0.306	5.374	22.054	0.223	30.305	0.728	99.867	36.289	0	0	17.812	0	31.592
			1791.52	26.367	1	0	7.818	0.437	0.309	5.414	22.086	0.224	30.373	0.727	99.939	36.244	0	0	17.892	0	31.667
			1792.53	22.994	1	0	7.962	0.44	0.313	5.498	22.177	0.228	30.543	0.726	100.049	36.152	0	0	18.088	0	31.879
			1793.53	22.994	1	0	8.029	0.442	0.315	5.523	22.272	0.228	30.701	0.725	100.176	36.064	0	0	18.166	0	32.059
			1794.53	32.09	1	0	8.011	0.442	0.313	5.496	22.334	0.227	30.785	0.725	100.37	35.982	0	0	18.127	0	32.1
			1795.53	37.098	1	0	8.023	0.442	0.313	5.49	22.389	0.227	30.859	0.726	100.569	35.901	0	0	18.154	0	32.123
			1796.53	37.098	1	0	8.033	0.441	0.313	5.486	22.427	0.227	30.888	0.726	100.728	35.836	0	0	18.207	0	32.081
			1797.53	33.316	1	0	8.035	0.44	0.312	5.478	22.456	0.227	30.892	0.727	100.833	35.8	0	0	18.281	0	32.028
			1798.53	33.316	1	0	8.004	0.438	0.31	5.444	22.495	0.226	30.908	0.728	100.934	35.764	0	0	18.279	0	31.996
			1799.53	27.082	1	0	7.951	0.434	0.307	5.389	22.547	0.224	30.944	0.729	101.027	35.733	0	0	18.306	0	31.991
			1800.53	27.082	1	0	7.916	0.432	0.305	5.35	22.595	0.222	30.978	0.729	101.073	35.723	0	0	18.303	0	32.024
			1801.53	30.455	1	0	7.897	0.431	0.303	5.323	22.643	0.222	31.01	0.73	101.119	35.714	0	0	18.34	0	32.052
			1802.53	29.331	1	0	7.908	0.429	0.303	5.317	22.685	0.222	31.034	0.731	101.164	35.704	0	0	18.448	0	32.066
			1803.53	29.331	1	0	7.902	0.427	0.303	5.316	22.657	0.222	30.992	0.731	101.109	35.747	0	0	18.496	0	32.038
			1804.53	29.944	1	0	7.893	0.426	0.303	5.314	22.63	0.221	30.951	0.731	101.054	35.79	0	0	18.539	0	32.012
			1805.53	37.2	1	0	7.878	0.422	0.302	5.294	22.64	0.22	30.985	0.731	101.109	35.742	0	0	18.688	0	31.972
			1806.53	37.2	1	0	7.918	0.417	0.302	5.303	22.679	0.221	31.059	0.73	101.164	35.694	0	0	18.974	0	32.003
			1807.53	34.543	1	0	7.904	0.415	0.301	5.283	22.702	0.22	31.111	0.73	101.243	35.625	0	0	19.063	0	31.975
			1808.53	31.375	1	0	7.976	0.414	0.302	5.306	22.803	0.221	31.253	0.73	101.301	35.592	0	0	19.273	0	32.173
			1809.53	31.375	1	0	8.05	0.413	0.304	5.329	22.907	0.222	31.4	0.73	101.359	35.56	0	0	19.488	0	32.377
			1810.53	32.499	1	0	8.077	0.422	0.307	5.383	22.837	0.224	31.316	0.729	101.111	35.717	0	0	19.12	0	32.525
			1811.53	32.908	1	0	8.055	0.428	0.308	5.4	22.744	0.224	31.19	0.729	100.932	35.803	0	0	18.824	0	32.468
			1812.53	32.908	1	0	8.021	0.426	0.306	5.368	22.771	0.223	31.206	0.73	100.975	35.771	0	0	18.82	0	32.438
			1813.53	31.17	1	0	8	0.43	0.307	5.38	22.687	0.224	31.101	0.729	100.876	35.799	0	0	18.62	0	32.319
			1814.53	27.593	1	0	7.983	0.426	0.305	5.353	22.724	0.223	31.138	0.73	100.999	35.708	0	0	18.743	0	32.233
			1815.53	27.593	1	0	8.005	0.423	0.306	5.361	22.728	0.223	31.164	0.729	101.101	35.632	0	0	18.931	0	32.15
			1816.53	29.637	1	0	8.04	0.422	0.307	5.384	22.717	0.224	31.161	0.729	101.128	35.608	0	0	19.069	0	32.103
			1817.53	29.637	1	0	8.05	0.42	0.308	5.408	22.633	0.224	31.079	0.728	101.161	35.596	0	0	19.177	0	31.927
			1818.53	31.579	1	0	8.064	0.42	0.31	5.435	22.564	0.225	31.009	0.728	101.161	35.615	0	0	19.191	0	31.833
			1819.53	31.272	1	0	8.078	0.421	0.311	5.461	22.495	0.226	30.94	0.727	101.161	35.635	0	0	19.205	0	31.74
			1820.53	28.104	1	0	8.092	0.421	0.312	5.48	22.46	0.227	30.894	0.727	101.195	35.63	0	0	19.229	0	31.653
			1821.53	28.104	1	0	8.046	0.419	0.31	5.443	22.469	0.226	30.903	0.727	101.269	35.589	0	0	19.194	0	31.6
			1822.53	27.185	1	0	8	0.418	0.308	5.406	22.479	0.224	30.913	0.727	101.344	35.548	0	0	19.159	0	31.549
			1823.53	27.185	1	0	7.938	0.417	0.306	5.377	22.425	0.223	30.851	0.727	101.363	35.548	0	0	19.032	0	31.435
			1824.53	27.185	1	0	7.936	0.417	0.307	5.393	22.345	0.223	30.747	0.727	101.293	35.591	0	0	19.054	0	31.302
			1825.53	41.697	1	0	7.934	0.416	0.308	5.409	22.266	0.224	30.644	0.727	101.224	35.635	0	0	19.075	0	31.169
			1826.53	40.266	1	0	7.921	0.415	0.309	5.419	22.185	0.224	30.538	0.726	101.154	35.678	0	0	19.073	0	31.032
			1827.53	40.266	1	0	7.815	0.416	0.309	5.423	21.877	0.224	30.223	0.724	100.713	35.874	0	0	18.784	0	30.728
			1828.53	26.571	1	0	7.815	0.416	0.309	5.423	21.877	0.224	30.223	0.724	100.713	35.874	0	0	18.784	0	30.728
			1829.53	28.411	1	0	7.755	0.416	0.309	5.422	21.719	0.223	30.054	0.723	100.492	35.973	0	0	18.623	0	30.55
			1830.53	28.411	1	0	7.755	0.418	0.309	5.419	21.746	0.223	30.11	0.722	100.519	35.949	0	0	18.542	0	30.638
			1831.53	34.543	1	0	7.756	0.422	0.309	5.412	21.804	0.223	30.232	0.721	100.571	35.901	0	0	18.383	0	30.828
			1832.53	34.032	1	0	7.738	0.423	0.308	5.409	21.771	0.222	30.206	0.721	100.603	35.867	0	0	18.304	0	30.741
			1833.53	34.032	1	0	7.718	0.422	0.308	5.395	21.768	0.222	30.214	0.72	100.667	35.819	0	0	18.279	0	30.687
			1834.53	33.112	1	0	7.684	0.422	0.306	5.373	21.761	0.221	30.217	0.72	100.732	35.771	0	0	18.22	0	30.622
			1835.53	30.761	1	0	7.658	0.424	0.306	5.368	21.722	0.22	30.151	0.72	100.687	35.814	0	0	18.062	0	30.577
			1836.53	30.761	1	0	7.632	0.426	0.306	5.363	21.685	0.22	30.087	0.721	100.641	35.858	0	0	17.907	0	30.534
			1837.53	29.433	1	0	7.691	0.436	0.309	5.425	21.678	0.223	30.03	0.722	100.511	35.99	0	0	17.639	0	30.68
			1838.53	34.236	1	0	7.747	0.446	0.313	5.486	21.663	0.226	29.965	0.723	100.382	36.121	0	0	17.378	0	30.806
			1839.53	34.236	1	0	7.778	0.456	0.315	5.532	21.635	0.228	29.884	0.724	100.252	36.253	0	0	17.071	0	30.899
			1840.53	34.236	1	0	7.764	0.455	0.313	5.494	21.739	0.227	29.978	0.725	100.44	36.189	0	0	17.067	0	30.983
			1841.53	35.667	1	0	7.8	0.455	0.312	5.474	21.926	0.227	30.137	0.728	100.739	36.107	0	0	17.13	0	31.173
			1842.53	30.864	1	0	7.856	0.462	0.314	5.5	22.02	0.229	30.19	0.729	100.816	36.135	0	0	17.003	0	31.353
			1843.53	30.864	1	0	7.924	0.466	0.315	5.518	22.167	0.23	30.281	0.732	101.027	36.126	0	0	17.014	0	31.533
			1844.53	27.082	1	0	7.995	0.476	0.318	5.571	22.212	0.233	30.256	0.734	101.015	36.227	0	0	16.807	0	31.684
			1845.53	27.082	1	0	8.064	0.486	0.321	5.625	22.249	0.236	30.224	0.736	101.003	36.328	0	0	16.605	0	31.816
			1846.53	29.024	1	0	8.06	0.49	0.32	5.612	22.318	0.236	30.237	0.738	101.115	36.339	0	0	16.453	0	31.88
			1847.53	29.126	1	0	8.112	0.497	0.321	5.628	22.436	0.238	30.276	0.741	101.217	36.363	0	0	16.33	0	32.019
			1848.53	29.126	1	0	8.166	0.504	0.322	5.647	22.548	0.239	30.308	0.744	101.32	36.386	0	0	16.214	0	32.144
			1849.53	27.287	1	0	8.231	0.507	0.325	5.71	22.496	0.243	30.1	0.747	101.378	36.416	0	0	16.224	0	31.811
			1850.53	27.287	1	0	8.235	0.511	0.326	5.725	22.472	0.245	29.974	0.75	101.403	36.469	0	0	16.108	0	31.663
			1851.53	27.287	1	0	8.245	0.515	0.327	5.74	22.463	0.245	29.943	0.75	101.373	36.51	0	0	16.009	0	31.676
			1852.53	37.915	1	0	8.274	0.519	0.329	5.78	22.403	0.249	29.702	0.754	101.454	36.576	0	0	15.938	0	31.319
			1853.53	37.915	1	0	8.241	0.521	0.327	5.731	22.517	0.247	29.75	0.757	101.702	36.532	0	0	15.814	0	31.358
			1854.53	35.156	1	0	8.172	0.523	0.322	5.654	22.641	0.245	29.803	0.76	101.951	36.488	0	0	15.623	0	31.407
			1855.53	35.156	1	0	8.173	0.526	0.322	5.647	22.689	0.245	29.815	0.761	101.994	36.488	0	0	15.536	0	31.444
			1856.53	36.689	1	0	8.128	0.528	0.318	5.577	22.856	0.243	29.913	0.764	102.251	36.443	0	0	15.39	0	31.577
			1857.53	36.689	1	0	8.1	0.53	0.313	5.499	23.108	0.241	30.09	0.768	102.699	36.325	0	0	15.286	0	31.759
			1858.53	37.813	1	0	8.237	0.536	0.317	5.57	23.232	0.245	30.066	0.773	103.052	36.239	0	0	15.376	0	31.614
			1859.53	37.813	1	0	8.373	0.542	0.321	5.638	23.362	0.25	30.055	0.777	103.404	36.152	0	0	15.463	0	31.49
			1860.53	37.813	1	0	8.476	0.548	0.326	5.727	23.309	0.255	29.845	0.781	103.517	36.184	0	0	15.475	0	31.147
			1861.53	30.353	1	0	8.371	0.542	0.321	5.629	23.396	0.251	29.869	0.783	103.896	36.025	0	0	15.45	0	30.949
			1862.53	37.507	1	0	8.251	0.536	0.315	5.519	23.489	0.247	29.894	0.786	104.275	35.867	0	0	15.395	0	30.75
			1863.53	37.507	1	0	8.147	0.531	0.308	5.408	23.641	0.243	29.99	0.788	104.649	35.718	0	0	15.341	0	30.708
			1864.53	45.376	1	0	8.043	0.526	0.302	5.298	23.801	0.239	30.093	0.791	105.023	35.57	0	0	15.287	0	30.675
			1865.53	35.769	1	0	7.955	0.521	0.296	5.198	23.966	0.235	30.201	0.794	105.397	35.421	0	0	15.262	0	30.652
			1866.53	35.769	1	0	7.815	0.525	0.291	5.105	23.995	0.232	30.038	0.799	105.663	35.443	0	0	14.877	0	30.38
			1867.53	35.769	1	0	7.815	0.525	0.291	5.105	23.995	0.232	30.038	0.799	105.663	35.443	0	0	14.877	0	30.38
			1868.53	20.44	1	0	7.703	0.527	0.288	5.051	23.91	0.231	29.83	0.802	105.639	35.524	0	0	14.624	0	30.093
			1869.53	20.44	1	0	7.594	0.528	0.285	4.997	23.835	0.229	29.633	0.804	105.615	35.606	0	0	14.38	0	29.824
			1870.53	22.075	1	0	7.314	0.531	0.278	4.877	23.537	0.225	29.074	0.81	105.568	35.769	0	0	13.777	0	28.93
			1871.53	22.075	1	0	7.153	0.531	0.274	4.808	23.351	0.222	28.794	0.811	105.431	35.867	0	0	13.468	0	28.491
			1872.53	43.23	1	0	7.063	0.528	0.269	4.721	23.461	0.219	28.85	0.813	105.565	35.819	0	0	13.379	0	28.528
			1873.53	42.719	1	0	7.023	0.525	0.266	4.661	23.613	0.217	28.949	0.816	105.697	35.771	0	0	13.385	0	28.654
			1874.53	42.719	1	0	6.983	0.521	0.262	4.601	23.769	0.215	29.049	0.818	105.829	35.723	0	0	13.392	0	28.782
			1875.53	9.811	1	0	7.036	0.523	0.268	4.702	23.438	0.22	28.59	0.82	105.771	35.798	0	0	13.464	0	27.927
			1876.53	9.811	1	0	7.146	0.525	0.277	4.868	23.009	0.228	28.059	0.82	105.671	35.881	0	0	13.606	0	26.901
			1877.53	9.811	1	0	7.21	0.528	0.285	4.992	22.648	0.233	27.605	0.82	105.57	35.965	0	0	13.658	0	26.01
			1878.53	9.811	1	0	7.073	0.515	0.278	4.878	22.669	0.228	27.607	0.821	106.086	35.558	0	0	13.741	0	25.347
			1879.53	9.811	1	0	6.934	0.505	0.269	4.719	22.917	0.221	27.882	0.822	106.647	35.143	0	0	13.733	0	25.298
			1880.53	9.811	1	0	6.835	0.495	0.263	4.615	23.042	0.216	28.011	0.823	107.208	34.728	0	0	13.806	0	24.905
			1881.53	28.513	1	0	6.689	0.486	0.258	4.526	22.943	0.212	27.896	0.822	107.619	34.397	0	0	13.753	0	24.08
			1882.53	28.513	1	0	6.464	0.475	0.245	4.296	23.284	0.202	28.244	0.824	108.263	33.96	0	0	13.619	0	24.129
			1883.53	28.513	1	0	6.351	0.465	0.24	4.208	23.291	0.198	28.265	0.824	108.582	33.668	0	0	13.662	0	23.662
			1884.53	24.63	1	0	6.326	0.455	0.236	4.142	23.496	0.194	28.521	0.824	108.901	33.375	0	0	13.9	0	23.723
			1885.53	24.63	1	0	6.317	0.449	0.234	4.108	23.619	0.193	28.691	0.823	108.99	33.278	0	0	14.054	0	23.92
			1886.53	24.63	1	0	6.289	0.443	0.233	4.084	23.595	0.191	28.696	0.822	109.097	33.125	0	0	14.208	0	23.652
			1887.53	21.564	1	0	6.26	0.436	0.231	4.061	23.567	0.19	28.698	0.821	109.204	32.972	0	0	14.366	0	23.372
			1888.53	27.287	1	0	6.064	0.425	0.222	3.889	23.754	0.182	28.954	0.82	109.403	32.788	0	0	14.27	0	23.583
			1889.53	27.287	1	0	5.934	0.419	0.215	3.774	23.898	0.176	29.152	0.82	109.534	32.68	0	0	14.178	0	23.801
			1890.53	55.596	1	0	5.751	0.408	0.206	3.607	24.134	0.168	29.483	0.819	109.58	32.586	0	0	14.097	0	24.297
			1891.53	59.275	1	0	5.835	0.406	0.209	3.667	24.064	0.171	29.472	0.817	109.278	32.7	0	0	14.373	0	24.448
			1892.53	59.275	1	0	6.04	0.419	0.226	3.96	23.181	0.183	28.641	0.809	108.686	33.032	0	0	14.425	0	23.274
			1893.53	17.578	1	0	6.247	0.431	0.242	4.252	22.428	0.195	27.924	0.803	108.094	33.364	0	0	14.479	0	22.257
			1894.53	17.578	1	0	6.309	0.437	0.247	4.338	22.249	0.198	27.724	0.803	107.915	33.464	0	0	14.424	0	21.981
			1895.53	17.578	1	0	6.524	0.451	0.265	4.641	21.6	0.211	27.098	0.797	107.303	33.807	0	0	14.48	0	21.101
			1896.53	10.731	1	0	6.741	0.464	0.282	4.943	21.036	0.223	26.549	0.792	106.692	34.15	0	0	14.536	0	20.349
			1897.53	5.008	1	0	6.759	0.463	0.284	4.977	20.945	0.224	26.52	0.79	106.562	34.174	0	0	14.597	0	20.315
			1898.53	5.008	1	0	6.623	0.448	0.276	4.843	20.994	0.218	26.603	0.789	107.064	33.764	0	0	14.789	0	19.783
			1899.53	8.993	1	0	6.484	0.433	0.268	4.709	21.031	0.212	26.673	0.788	107.565	33.354	0	0	14.985	0	19.205
			1900.53	17.885	1	0	6.516	0.418	0.264	4.624	21.409	0.208	27.178	0.788	108.066	32.944	0	0	15.606	0	19.703
			1901.53	17.885	1	0	6.551	0.402	0.259	4.538	21.8	0.204	27.701	0.787	108.567	32.534	0	0	16.281	0	20.196
			1902.53	17.885	1	0	6.736	0.402	0.264	4.624	21.997	0.207	28.017	0.785	108.553	32.51	0	0	16.755	0	20.896
			1903.53	12.059	1	0	6.854	0.405	0.269	4.728	21.919	0.211	28.006	0.783	108.268	32.632	0	0	16.916	0	21.095
			1904.53	13.592	1	0	6.951	0.411	0.278	4.869	21.637	0.216	27.84	0.777	107.702	32.877	0	0	16.895	0	21.154
			1905.53	20.848	1	0	6.884	0.41	0.272	4.778	21.825	0.211	28.195	0.774	107.608	32.877	0	0	16.782	0	21.971
			1906.53	20.848	1	0	6.884	0.41	0.272	4.778	21.825	0.211	28.195	0.774	107.608	32.877	0	0	16.782	0	21.971
			1907.53	62.647	1	0	6.803	0.409	0.266	4.666	22.078	0.205	28.65	0.771	107.512	32.877	0	0	16.638	0	22.986
			1908.53	62.647	1	0	6.511	0.408	0.254	4.449	22.151	0.195	28.878	0.767	107.416	32.877	0	0	15.973	0	23.479
			1909.53	62.647	1	0	6.11	0.41	0.248	4.349	21.284	0.191	27.581	0.772	106.639	33.385	0	0	14.887	0	21.407
			1910.53	62.647	1	0	6.117	0.412	0.249	4.36	21.267	0.193	27.331	0.778	106.251	33.639	0	0	14.852	0	21.248
			1911.53	34.441	1	0	6.221	0.413	0.251	4.41	21.397	0.197	27.261	0.785	105.862	33.893	0	0	15.054	0	21.513
			1912.53	5.11	1	0	6.325	0.416	0.255	4.48	21.438	0.2	27.346	0.784	105.373	34.184	0	0	15.198	0	22.205
			1913.53	5.11	1	0	6.435	0.419	0.259	4.552	21.485	0.203	27.439	0.783	104.884	34.474	0	0	15.353	0	22.907
			1914.53	9.709	1	0	6.492	0.424	0.266	4.66	21.212	0.207	27.159	0.781	104.332	34.778	0	0	15.305	0	22.765
			1915.53	9.709	1	0	6.534	0.427	0.269	4.718	21.108	0.21	27.084	0.779	103.989	34.949	0	0	15.317	0	22.87
			1916.53	39.653	1	0	6.558	0.429	0.271	4.759	21.021	0.211	27.027	0.778	103.646	35.119	0	0	15.288	0	23.016
			1917.53	39.653	1	0	6.582	0.431	0.274	4.8	20.936	0.212	26.97	0.776	103.303	35.289	0	0	15.258	0	23.161
			1918.53	39.653	1	0	6.632	0.432	0.275	4.825	20.985	0.213	27.071	0.775	103.027	35.426	0	0	15.361	0	23.616
			1919.53	39.653	1	0	6.589	0.427	0.271	4.761	21.096	0.21	27.238	0.775	103.039	35.395	0	0	15.423	0	23.936
			1920.53	39.653	1	0	6.598	0.427	0.272	4.767	21.098	0.21	27.272	0.774	102.928	35.434	0	0	15.452	0	24.075
			1921.53	39.653	1	0	6.526	0.431	0.272	4.771	20.881	0.21	27.048	0.772	102.682	35.548	0	0	15.141	0	23.749
			1922.53	21.359	1	0	6.347	0.422	0.258	4.529	21.322	0.2	27.579	0.773	102.833	35.392	0	0	15.045	0	24.682
			1923.53	8.891	1	0	6.211	0.413	0.246	4.317	21.817	0.19	28.186	0.774	102.984	35.236	0	0	15.048	0	25.729
			1924.53	8.891	1	0	6.234	0.412	0.246	4.319	21.875	0.19	28.325	0.772	102.877	35.26	0	0	15.149	0	26.055
			1925.53	19.418	1	0	6.073	0.402	0.233	4.088	22.427	0.18	28.993	0.774	103.053	35.088	0	0	15.116	0	27.121
			1926.53	19.418	1	0	5.912	0.392	0.22	3.857	23.047	0.17	29.741	0.775	103.23	34.917	0	0	15.083	0	28.276
			1927.53	17.271	1	0	5.867	0.382	0.215	3.776	23.261	0.167	30.011	0.775	103.406	34.745	0	0	15.35	0	28.459
			1928.53	17.68	1	0	5.984	0.386	0.22	3.858	23.269	0.17	30.088	0.773	102.972	34.993	0	0	15.486	0	28.995
			1929.53	27.9	1	0	6.118	0.392	0.226	3.957	23.249	0.174	30.07	0.773	102.603	35.239	0	0	15.6	0	29.359
			1930.53	27.9	1	0	6.16	0.399	0.23	4.035	23.027	0.177	29.857	0.771	102.162	35.524	0	0	15.443	0	29.414
			1931.53	25.038	1	0	6.194	0.406	0.234	4.106	22.81	0.18	29.645	0.769	101.72	35.81	0	0	15.271	0	29.466
			1932.53	25.038	1	0	6.1	0.398	0.228	4.001	22.986	0.175	29.989	0.766	101.763	35.724	0	0	15.323	0	29.933
			1933.53	16.556	1	0	6.061	0.396	0.225	3.956	23.077	0.173	30.128	0.766	101.83	35.676	0	0	15.306	0	30.105
			1934.53	16.556	1	0	5.939	0.387	0.22	3.861	23.086	0.169	30.133	0.766	101.939	35.558	0	0	15.34	0	29.869
			1935.53	14.614	1	0	5.899	0.385	0.217	3.814	23.185	0.166	30.285	0.766	102.008	35.507	0	0	15.322	0	30.058
			1936.53	14.614	1	0	5.868	0.383	0.215	3.776	23.273	0.165	30.426	0.765	102.078	35.457	0	0	15.331	0	30.222
			1937.53	20.44	1	0	5.716	0.37	0.208	3.646	23.341	0.159	30.523	0.765	102.294	35.27	0	0	15.443	0	30.008
			1938.53	25.549	1	0	5.739	0.358	0.206	3.621	23.45	0.158	30.672	0.765	102.509	35.083	0	0	16.051	0	29.872
			1939.53	25.549	1	0	5.948	0.358	0.209	3.669	23.993	0.159	31.565	0.76	102.402	35.133	0	0	16.613	0	31.486
			1940.53	20.951	1	0	6.173	0.359	0.212	3.717	24.584	0.16	32.526	0.756	102.294	35.184	0	0	17.216	0	33.119
			1941.53	20.951	1	0	6.204	0.36	0.212	3.718	24.725	0.158	33.125	0.746	102.095	35.304	0	0	17.223	0	34.219
			1942.53	19.826	1	0	6.225	0.362	0.212	3.712	24.864	0.156	33.733	0.737	101.896	35.423	0	0	17.201	0	35.295
			1943.53	19.826	1	0	6.223	0.363	0.212	3.719	24.824	0.156	33.684	0.737	101.864	35.445	0	0	17.155	0	35.264
			1944.53	23.199	1	0	6.912	0.395	0.291	5.108	20.374	0.212	27.931	0.729	101.14	35.862	0	0	17.506	0	25.984
			1945.53	22.279	1	0	7.127	0.406	0.312	5.469	19.707	0.227	27.06	0.728	100.867	36.021	0	0	17.562	0	24.365
			1946.53	22.279	1	0	7.366	0.417	0.333	5.847	19.134	0.242	26.306	0.727	100.593	36.179	0	0	17.675	0	22.894
			1947.53	22.279	1	0	7.366	0.417	0.333	5.847	19.134	0.242	26.306	0.727	100.593	36.179	0	0	17.675	0	22.894
			1948.53	31.477	1	0	7.519	0.428	0.345	6.051	18.946	0.251	26.072	0.727	100.329	36.337	0	0	17.578	0	22.617
			1949.53	31.477	1	0	8.28	0.464	0.394	6.908	18.489	0.29	25.13	0.736	100.526	36.361	0	0	17.861	0	20.347
			1950.53	33.01	1	0	8.711	0.482	0.419	7.348	18.38	0.31	24.857	0.739	100.624	36.373	0	0	18.09	0	19.654
			1951.53	16.965	1	0	9.153	0.499	0.444	7.788	18.308	0.33	24.649	0.743	100.723	36.385	0	0	18.325	0	19.115
			1952.53	16.965	1	0	9.562	0.515	0.467	8.194	18.246	0.348	24.458	0.746	100.946	36.347	0	0	18.58	0	18.514
			1953.53	17.271	1	0	9.902	0.53	0.489	8.571	18.125	0.366	24.197	0.749	101.169	36.308	0	0	18.687	0	17.687
			1954.53	17.271	1	0	9.8	0.545	0.491	8.621	17.894	0.369	23.845	0.75	101.392	36.27	0	0	17.979	0	16.549
			1955.53	19.52	1	0	9.749	0.561	0.496	8.697	17.705	0.373	23.553	0.752	101.584	36.253	0	0	17.371	0	15.597
			1956.53	18.498	1	0	9.702	0.577	0.5	8.773	17.521	0.376	23.271	0.753	101.776	36.236	0	0	16.803	0	14.638
			1957.53	18.498	1	0	9.206	0.578	0.497	8.713	16.739	0.375	22.178	0.755	102.243	36.095	0	0	15.927	0	10.634
			1958.53	144.099	1	0	9.121	0.579	0.496	8.706	16.6	0.376	21.898	0.758	102.711	35.953	0	0	15.763	0	9.332
			1959.53	144.099	1	0	8.933	0.572	0.486	8.528	16.576	0.37	21.787	0.761	103.095	35.796	0	0	15.627	0	8.625
			1960.53	91.058	1	0	8.823	0.57	0.485	8.503	16.415	0.37	21.478	0.764	103.541	35.632	0	0	15.48	0	7.12
			1961.53	91.058	1	0	8.916	0.574	0.486	8.523	16.563	0.373	21.601	0.767	103.919	35.55	0	0	15.53	0	7.412
			1962.53	60.705	1	0	9.095	0.584	0.496	8.7	16.58	0.382	21.53	0.77	104.414	35.445	0	0	15.58	0	6.887
			1963.53	91.467	1	0	9.138	0.582	0.494	8.668	16.717	0.382	21.646	0.772	104.809	35.311	0	0	15.696	0	7.061
			1964.53	91.467	1	0	9.003	0.581	0.483	8.48	16.829	0.374	21.761	0.773	105.058	35.258	0	0	15.494	0	7.398
			1965.53	91.467	1	0	9.031	0.581	0.489	8.583	16.68	0.379	21.554	0.774	105.205	35.176	0	0	15.553	0	6.432
			1966.53	91.467	1	0	8.735	0.574	0.475	8.333	16.596	0.37	21.331	0.778	105.739	35.03	0	0	15.23	0	5.269
			1967.53	91.467	1	0	8.668	0.578	0.476	8.356	16.435	0.372	21.048	0.781	105.894	35.065	0	0	15.006	0	4.186
			1968.53	91.467	1	0	8.645	0.582	0.479	8.396	16.327	0.375	20.828	0.784	106.05	35.1	0	0	14.862	0	3.335
			1969.53	34.236	1	0	8.62	0.586	0.481	8.433	16.217	0.378	20.608	0.787	106.205	35.135	0	0	14.715	0	2.462
			1970.53	34.236	1	0	8.712	0.596	0.491	8.616	16.073	0.387	20.414	0.787	106.244	35.186	0	0	14.619	0	1.69
			1971.53	34.236	1	0	8.663	0.599	0.493	8.642	15.942	0.389	20.166	0.791	106.496	35.152	0	0	14.463	0	0.508
			1972.53	9.402	1	0	8.626	0.602	0.494	8.674	15.824	0.392	19.94	0.794	106.748	35.119	0	0	14.329	0	-0.608
			1973.53	18.6	1	0	8.59	0.605	0.496	8.706	15.708	0.395	19.719	0.797	106.999	35.085	0	0	14.198	0	-1.729
			1974.53	18.6	1	0	8.38	0.616	0.459	8.055	16.592	0.371	20.537	0.808	107.661	34.908	0	0	13.608	0	1.505
			1975.53	18.6	1	0	8.186	0.627	0.422	7.403	17.665	0.347	21.512	0.821	108.323	34.73	0	0	13.065	0	5.126
			1976.53	25.856	1	0	8.091	0.641	0.402	7.055	18.361	0.334	22.087	0.831	108.928	34.596	0	0	12.615	0	7.017
			1977.53	25.856	1	0	8.001	0.656	0.382	6.707	19.142	0.322	22.719	0.843	109.532	34.462	0	0	12.196	0	9.028
			1978.53	25.856	1	0	7.981	0.671	0.372	6.533	19.644	0.317	23.072	0.851	110.127	34.327	0	0	11.897	0	9.957
			1979.53	16.658	1	0	7.853	0.681	0.352	6.183	20.45	0.303	23.805	0.859	110.292	34.373	0	0	11.537	0	12.534
			1980.53	16.658	1	0	7.619	0.7	0.312	5.482	22.431	0.274	25.567	0.877	110.623	34.464	0	0	10.878	0	18.126
			1981.53	21.155	1	0	7.619	0.7	0.312	5.482	22.431	0.274	25.567	0.877	110.623	34.464	0	0	10.878	0	18.126
			1982.53	21.155	1	0	7.511	0.71	0.293	5.132	23.652	0.26	26.625	0.888	110.789	34.51	0	0	10.576	0	21.129
			1983.53	24.119	1	0	7.409	0.72	0.273	4.782	25.07	0.246	27.826	0.901	110.954	34.555	0	0	10.29	0	24.262
			1984.53	24.119	1	0	7.313	0.73	0.253	4.432	26.73	0.231	29.196	0.916	111.12	34.601	0	0	10.02	0	27.518
			1985.53	24.119	1	0	7.479	0.75	0.25	4.386	27.682	0.232	29.812	0.929	111.451	34.692	0	0	9.979	0	28.995
			1986.53	24.119	1	0	7.562	0.759	0.249	4.363	28.163	0.233	30.117	0.935	111.616	34.737	0	0	9.958	0	29.704
			1987.53	24.119	1	0	7.912	0.785	0.255	4.482	28.757	0.239	30.772	0.935	111.506	34.908	0	0	10.082	0	31.3
			1988.53	30.25	1	0	8.055	0.81	0.259	4.549	28.918	0.242	30.985	0.933	111.395	35.078	0	0	9.943	0	31.973
			1989.53	30.25	1	0	8.194	0.836	0.263	4.616	29.059	0.245	31.176	0.932	111.285	35.248	0	0	9.807	0	32.591
			1990.53	30.25	1	0	8.33	0.861	0.267	4.682	29.18	0.248	31.345	0.931	111.175	35.419	0	0	9.675	0	33.159
			1991.53	30.25	1	0	7.732	0.88	0.262	4.591	27.667	0.244	29.657	0.933	111.134	35.502	0	0	8.784	0	29.833
			1992.53	30.25	1	0	7.235	0.9	0.256	4.5	26.452	0.24	28.294	0.935	111.093	35.586	0	0	8.043	0	26.863
			1993.53	30.25	1	0	6.679	0.89	0.25	4.388	25.024	0.235	26.62	0.94	110.695	35.625	0	0	7.501	0	22.747
			1994.53	30.25	1	0	6.665	0.881	0.257	4.503	24.314	0.246	25.382	0.958	110.297	35.663	0	0	7.561	0	19.384
			1995.53	30.25	1	0	6.638	0.862	0.26	4.562	23.87	0.253	24.536	0.973	109.984	35.636	0	0	7.702	0	16.834
			1996.53	30.25	1	0	6.665	0.868	0.268	4.708	23.233	0.266	23.478	0.99	109.589	35.706	0	0	7.679	0	13.496
			1997.53	30.25	1	0	6.674	0.865	0.267	4.687	23.368	0.263	23.753	0.984	109.146	35.797	0	0	7.713	0	14.614
[truncated: 1,588 more rows]
