# Supplementary material for: Handcycling with concurrent lower body low-frequency electromyostimulation significantly increases acute oxygen uptake: implications for rehabilitation and prevention
Source: PeerJ. 2022 May 18;10:e13333. doi: 10.7717/peerj.13333 (PMC9123886; doi:10.7717/peerj.13333)
Supplement: Supplemental Information 1 — Raw data for each participant (load, heart rate, spirometric data) and R-Scripts for data processing (as described in the material & method section under “Data aquisition”), and EMS intensity and blood lactate concentration. [file peerj-10-13333-s001.zip › raw_data/SPIROMETRIC_DATA/EMS_Pilot_19.xlsx]

## Sheet: EMS_Pilot_19_22.04.2021
Name	Rappelt		Zeit	%VO2	Geschw.	Steig.	VE	VT	VO2	VO2/kg	VE/VO2	VCO2	VE/VCO2	RER	PETO2	PETCO2	O2Puls	HR	BF	P(A-a)O2	VD/VT
Vorname	Ludwig		min:sec		km/h	%	l/min	l	l/min	ml/(kg*min)	l/l	l/min	l/l		mmHg	mmHg	ml/beat	b/min	1/min	mmHg	%
Id-Nr.	RapLud270597		0.713	19.836	0	0	10.459	0.719	0.349	5.139	27.593	0.276	34.879	0.791	109.321	31.871	0	0	14.556	0	33.993
Geburtsdatum (TT.MM.JJJJ)			1.713	19.836	0	0	10.439	0.697	0.346	5.085	27.767	0.275	34.952	0.794	109.123	31.774	0	0	14.975	0	33.952
Größe (cm)			2.713	17.611	0	0	10.453	0.688	0.345	5.075	27.827	0.275	34.964	0.796	109.04	31.733	0	0	15.191	0	33.901
Gewicht (kg)	68		3.713	17.611	0	0	10.466	0.68	0.344	5.066	27.882	0.275	34.975	0.797	108.965	31.696	0	0	15.39	0	33.854
Geschlecht	weibl.		4.713	22.761	0	0	10.63	0.695	0.352	5.181	27.742	0.281	34.837	0.796	108.988	31.673	0	0	15.294	0	33.597
Datum			5.713	22.761	0	0	10.778	0.709	0.359	5.286	27.616	0.286	34.71	0.796	109.008	31.653	0	0	15.208	0	33.355
Messzeit			6.713	20.917	0	0	10.856	0.721	0.364	5.351	27.519	0.289	34.614	0.795	109.027	31.634	0	0	15.055	0	33.164
modality	EMS-CON		7.713	20.917	0	0	10.927	0.733	0.368	5.411	27.428	0.292	34.524	0.794	109.044	31.617	0	0	14.917	0	32.98
			8.713	20.917	0	0	10.99	0.743	0.372	5.465	27.343	0.295	34.438	0.794	109.06	31.601	0	0	14.792	0	32.803
			9.713	21.998	0	0	11.002	0.746	0.373	5.485	27.282	0.296	34.385	0.793	109.083	31.609	0	0	14.752	0	32.725
			10.713	23.46	0	0	11.013	0.748	0.374	5.503	27.226	0.297	34.337	0.793	109.105	31.616	0	0	14.716	0	32.651
			11.713	23.46	0	0	10.924	0.751	0.373	5.479	27.132	0.295	34.238	0.792	109.124	31.623	0	0	14.55	0	32.488
			12.713	23.46	0	0	10.843	0.753	0.371	5.457	27.047	0.294	34.15	0.792	109.143	31.629	0	0	14.399	0	32.344
			13.713	25.749	0	0	10.769	0.755	0.37	5.436	26.971	0.293	34.072	0.792	109.16	31.635	0	0	14.261	0	32.215
			14.713	26.766	0	0	10.701	0.757	0.368	5.417	26.903	0.291	34.002	0.791	109.176	31.64	0	0	14.135	0	32.099
			15.713	26.766	0	0	10.748	0.772	0.371	5.455	26.874	0.294	33.91	0.793	109.234	31.639	0	0	13.917	0	31.923
			16.713	19.073	0	0	10.748	0.772	0.371	5.455	26.874	0.294	33.91	0.793	109.234	31.639	0	0	13.917	0	31.923
			17.713	21.171	0	0	10.771	0.779	0.373	5.484	26.807	0.296	33.821	0.793	109.194	31.651	0	0	13.824	0	31.778
			18.713	21.171	0	0	10.931	0.797	0.38	5.585	26.76	0.302	33.699	0.794	109.242	31.653	0	0	13.721	0	31.544
			19.713	21.171	0	0	11.089	0.814	0.387	5.686	26.707	0.308	33.573	0.795	109.29	31.656	0	0	13.618	0	31.298
			20.713	32.234	0	0	11.105	0.815	0.388	5.706	26.655	0.309	33.469	0.796	109.354	31.634	0	0	13.621	0	31.068
			21.713	32.234	0	0	11.121	0.816	0.389	5.726	26.603	0.31	33.367	0.797	109.419	31.612	0	0	13.624	0	30.838
			22.713	29.246	0	0	11.167	0.817	0.392	5.76	26.555	0.313	33.271	0.798	109.484	31.591	0	0	13.662	0	30.619
			23.713	29.246	0	0	11.142	0.818	0.392	5.761	26.497	0.313	33.166	0.799	109.549	31.569	0	0	13.615	0	30.383
			24.713	29.246	0	0	11.118	0.819	0.392	5.761	26.441	0.313	33.063	0.8	109.613	31.548	0	0	13.569	0	30.147
			25.713	25.813	0	0	11.089	0.817	0.391	5.753	26.402	0.313	32.994	0.8	109.669	31.528	0	0	13.566	0	29.985
			26.713	25.813	0	0	11.059	0.824	0.391	5.748	26.369	0.313	32.904	0.801	109.757	31.509	0	0	13.418	0	29.768
			27.713	20.917	0	0	11.03	0.831	0.391	5.744	26.338	0.313	32.816	0.803	109.846	31.49	0	0	13.273	0	29.552
			28.713	20.917	0	0	11.001	0.838	0.39	5.739	26.307	0.314	32.729	0.804	109.935	31.471	0	0	13.131	0	29.338
			29.713	20.917	0	0	10.938	0.845	0.388	5.711	26.3	0.313	32.661	0.805	110.088	31.433	0	0	12.949	0	29.124
			30.713	20.917	0	0	10.865	0.852	0.386	5.675	26.303	0.311	32.606	0.807	110.242	31.394	0	0	12.757	0	28.934
			31.713	26.003	0	0	10.793	0.859	0.383	5.639	26.311	0.31	32.557	0.808	110.395	31.356	0	0	12.571	0	28.753
			32.713	30.708	1	0	10.709	0.882	0.385	5.66	26.056	0.311	32.247	0.808	110.611	31.418	0	0	12.138	0	28.197
			33.713	30.708	1	0	10.728	0.894	0.387	5.698	25.954	0.313	32.118	0.808	110.719	31.449	0	0	11.999	0	27.965
			34.713	25.367	1	0	10.747	0.906	0.39	5.736	25.851	0.315	31.988	0.808	110.827	31.481	0	0	11.863	0	27.73
			35.714	25.367	1	0	10.687	0.902	0.387	5.688	25.915	0.313	32.008	0.81	110.873	31.505	0	0	11.843	0	27.823
			36.713	25.367	1	0	10.578	0.894	0.381	5.609	25.995	0.309	32.072	0.811	110.901	31.519	0	0	11.831	0	27.999
			37.714	20.981	1	0	10.5	0.886	0.378	5.553	26.048	0.306	32.104	0.811	110.93	31.533	0	0	11.854	0	28.11
			38.714	20.981	1	0	10.41	0.878	0.373	5.491	26.102	0.303	32.135	0.812	110.959	31.548	0	0	11.862	0	28.217
			39.714	20.981	1	0	10.319	0.869	0.369	5.428	26.156	0.3	32.167	0.813	110.988	31.562	0	0	11.87	0	28.325
			40.714	22.824	1	0	10.276	0.866	0.367	5.399	26.179	0.299	32.175	0.814	111.021	31.54	0	0	11.861	0	28.309
			41.714	22.824	1	0	10.233	0.863	0.365	5.371	26.201	0.297	32.185	0.814	111.055	31.519	0	0	11.852	0	28.294
			42.714	22.824	1	0	10.234	0.86	0.365	5.368	26.215	0.297	32.188	0.814	111.088	31.497	0	0	11.894	0	28.267
			43.714	22.125	1	0	10.236	0.858	0.365	5.364	26.228	0.297	32.191	0.815	111.122	31.476	0	0	11.936	0	28.24
			44.714	22.125	1	0	10.237	0.855	0.365	5.361	26.242	0.297	32.194	0.815	111.156	31.454	0	0	11.978	0	28.213
			45.714	22.125	1	0	10.296	0.855	0.367	5.393	26.238	0.299	32.164	0.816	111.175	31.442	0	0	12.045	0	28.129
			46.714	21.489	1	0	10.305	0.846	0.368	5.411	26.151	0.3	32.094	0.815	111.112	31.445	0	0	12.187	0	28.008
			47.714	21.489	1	0	10.253	0.836	0.367	5.394	26.084	0.298	32.049	0.814	111.05	31.447	0	0	12.259	0	27.939
			48.714	26.067	1	0	10.171	0.824	0.363	5.343	26.093	0.296	32.058	0.814	111.007	31.437	0	0	12.342	0	27.962
			49.714	26.067	1	0	10.196	0.82	0.363	5.341	26.159	0.296	32.094	0.815	110.972	31.419	0	0	12.429	0	28.008
			50.714	26.067	1	0	10.196	0.82	0.363	5.341	26.159	0.296	32.094	0.815	110.972	31.419	0	0	12.429	0	28.008
			51.714	21.998	1	0	10.133	0.819	0.359	5.287	26.26	0.293	32.18	0.816	110.945	31.405	0	0	12.37	0	28.159
			52.714	21.998	1	0	10.133	0.819	0.359	5.287	26.26	0.293	32.18	0.816	110.945	31.405	0	0	12.37	0	28.159
			53.714	21.108	1	0	10.175	0.82	0.36	5.299	26.308	0.294	32.221	0.816	110.972	31.379	0	0	12.401	0	28.194
			54.714	21.108	1	0	10.275	0.822	0.364	5.352	26.308	0.297	32.196	0.817	110.986	31.354	0	0	12.504	0	28.093
			55.714	22.125	1	0	10.305	0.824	0.365	5.369	26.309	0.298	32.195	0.817	110.978	31.356	0	0	12.501	0	28.09
			56.714	22.125	1	0	10.416	0.812	0.369	5.425	26.289	0.301	32.179	0.817	110.954	31.312	0	0	12.83	0	28
			57.714	20.472	1	0	10.456	0.801	0.37	5.445	26.268	0.302	32.185	0.816	110.907	31.296	0	0	13.06	0	28.001
			58.714	20.472	1	0	10.47	0.789	0.37	5.445	26.271	0.302	32.223	0.815	110.866	31.28	0	0	13.262	0	28.065
			59.714	20.472	1	0	10.495	0.782	0.371	5.456	26.262	0.302	32.238	0.815	110.82	31.279	0	0	13.417	0	28.105
			60.714	25.05	1	0	10.561	0.772	0.372	5.475	26.308	0.303	32.32	0.814	110.798	31.249	0	0	13.683	0	28.232
			61.714	28.419	1	0	10.591	0.764	0.373	5.487	26.305	0.303	32.343	0.813	110.75	31.248	0	0	13.863	0	28.285
			62.714	28.419	1	0	10.682	0.762	0.375	5.518	26.377	0.305	32.43	0.813	110.772	31.212	0	0	14.027	0	28.395
			63.714	24.096	1	0	10.802	0.759	0.378	5.564	26.443	0.308	32.509	0.813	110.803	31.176	0	0	14.231	0	28.49
			64.714	24.096	1	0	10.839	0.757	0.379	5.576	26.473	0.308	32.548	0.813	110.834	31.14	0	0	14.326	0	28.504
			65.714	24.096	1	0	10.827	0.749	0.378	5.556	26.512	0.307	32.601	0.813	110.863	31.102	0	0	14.459	0	28.549
			66.714	21.744	1	0	10.815	0.741	0.377	5.537	26.551	0.306	32.653	0.813	110.892	31.063	0	0	14.595	0	28.591
			67.714	21.744	1	0	10.81	0.738	0.376	5.523	26.6	0.306	32.693	0.814	110.937	31.034	0	0	14.65	0	28.62
			68.714	22.697	1	0	10.806	0.735	0.375	5.509	26.648	0.305	32.733	0.814	110.983	31.006	0	0	14.706	0	28.648
			69.714	28.038	1	0	10.818	0.732	0.374	5.501	26.704	0.305	32.783	0.815	111.028	30.977	0	0	14.785	0	28.697
			70.715	28.038	1	0	11.115	0.748	0.382	5.611	26.951	0.313	32.902	0.819	111.242	30.898	0	0	14.856	0	28.768
			71.714	25.495	1	0	11.115	0.748	0.382	5.611	26.951	0.313	32.902	0.819	111.242	30.898	0	0	14.856	0	28.768
			72.714	25.495	1	0	11.287	0.757	0.386	5.679	27.063	0.317	32.936	0.822	111.343	30.867	0	0	14.917	0	28.767
			73.714	22.888	1	0	11.496	0.765	0.392	5.761	27.199	0.323	33.004	0.824	111.443	30.835	0	0	15.024	0	28.832
			74.715	22.888	1	0	11.416	0.755	0.386	5.681	27.359	0.319	33.102	0.826	111.616	30.768	0	0	15.122	0	28.913
			75.714	25.431	1	0	11.416	0.755	0.386	5.681	27.359	0.319	33.102	0.826	111.616	30.768	0	0	15.122	0	28.913
			76.715	25.431	1	0	10.925	0.739	0.371	5.456	27.213	0.307	32.839	0.829	111.825	30.682	0	0	14.791	0	28.263
			77.715	27.529	1	0	10.664	0.73	0.363	5.331	27.164	0.301	32.732	0.83	111.933	30.639	0	0	14.599	0	27.984
			78.715	27.529	1	0	10.445	0.725	0.356	5.239	27.057	0.296	32.6	0.83	112.021	30.608	0	0	14.399	0	27.671
			79.715	23.587	1	0	10.393	0.733	0.355	5.222	27.034	0.295	32.587	0.83	112.041	30.617	0	0	14.171	0	27.654
			80.715	23.587	1	0	10.342	0.741	0.354	5.204	27.015	0.293	32.578	0.829	112.06	30.627	0	0	13.95	0	27.645
			81.715	20.154	1	0	10.33	0.749	0.354	5.207	26.996	0.293	32.57	0.829	112.072	30.636	0	0	13.787	0	27.637
			82.715	20.154	1	0	10.319	0.757	0.354	5.209	26.977	0.293	32.563	0.828	112.084	30.646	0	0	13.627	0	27.628
			83.715	20.154	1	0	10.288	0.763	0.354	5.204	26.939	0.293	32.53	0.828	112.053	30.675	0	0	13.479	0	27.608
			84.715	26.385	1	0	10.195	0.769	0.351	5.158	26.949	0.29	32.562	0.828	112.036	30.703	0	0	13.252	0	27.716
			85.715	31.026	1	0	10.12	0.772	0.349	5.134	26.885	0.289	32.512	0.827	111.987	30.73	0	0	13.11	0	27.661
			86.715	31.026	1	0	9.927	0.778	0.343	5.039	26.887	0.283	32.526	0.827	111.988	30.761	0	0	12.764	0	27.738
			87.715	31.026	1	0	9.846	0.784	0.34	4.999	26.897	0.281	32.542	0.827	111.978	30.785	0	0	12.559	0	27.804
			88.715	15.322	1	0	9.794	0.79	0.339	4.979	26.876	0.28	32.52	0.826	111.964	30.809	0	0	12.393	0	27.794
			89.715	15.322	1	0	9.757	0.786	0.337	4.961	26.863	0.278	32.553	0.825	111.894	30.829	0	0	12.415	0	27.905
			90.715	12.143	1	0	9.644	0.785	0.333	4.901	26.872	0.275	32.581	0.825	111.87	30.85	0	0	12.285	0	28.001
			91.715	12.143	1	0	9.612	0.781	0.332	4.885	26.859	0.274	32.613	0.824	111.803	30.869	0	0	12.31	0	28.107
			92.715	12.143	1	0	9.516	0.776	0.329	4.834	26.858	0.27	32.651	0.823	111.75	30.887	0	0	12.265	0	28.222
			93.715	12.143	1	0	9.402	0.771	0.324	4.768	26.891	0.266	32.729	0.822	111.687	30.906	0	0	12.196	0	28.418
			94.715	21.871	1	0	9.288	0.766	0.32	4.702	26.928	0.262	32.815	0.821	111.625	30.925	0	0	12.127	0	28.626
			95.715	21.871	1	0	9.245	0.77	0.318	4.676	26.957	0.261	32.849	0.821	111.623	30.929	0	0	12.01	0	28.695
			96.715	22.061	1	0	9.05	0.763	0.312	4.584	26.9	0.255	32.908	0.817	111.383	30.976	0	0	11.867	0	28.904
			97.715	22.061	1	0	8.958	0.761	0.309	4.547	26.841	0.252	32.899	0.816	111.263	31.001	0	0	11.773	0	28.934
			98.715	22.061	1	0	8.943	0.765	0.309	4.543	26.829	0.252	32.891	0.816	111.249	31.008	0	0	11.697	0	28.926
			99.715	22.061	1	0	8.851	0.763	0.306	4.505	26.773	0.249	32.889	0.814	111.124	31.034	0	0	11.603	0	28.973
			100.715	19.01	1	0	8.664	0.75	0.3	4.419	26.682	0.243	32.925	0.81	110.932	31.08	0	0	11.551	0	29.138
			101.715	19.01	1	0	8.491	0.742	0.295	4.338	26.612	0.237	33.069	0.805	110.664	31.157	0	0	11.441	0	29.558
			102.715	20.345	1	0	8.322	0.734	0.29	4.258	26.55	0.231	33.234	0.799	110.395	31.234	0	0	11.332	0	30.012
			103.715	20.345	1	0	8.155	0.726	0.284	4.177	26.496	0.225	33.422	0.793	110.127	31.31	0	0	11.226	0	30.5
			104.715	19.073	1	0	8.155	0.732	0.286	4.211	26.301	0.226	33.321	0.789	109.872	31.389	0	0	11.138	0	30.446
			105.715	19.073	1	0	8.155	0.738	0.289	4.245	26.108	0.227	33.22	0.786	109.618	31.469	0	0	11.052	0	30.391
			106.715	19.073	1	0	8.213	0.744	0.293	4.303	25.951	0.229	33.153	0.783	109.364	31.548	0	0	11.043	0	30.399
			107.715	18.628	1	0	8.257	0.751	0.296	4.355	25.803	0.231	33.083	0.78	109.091	31.627	0	0	10.999	0	30.399
			108.715	18.628	1	0	8.301	0.758	0.3	4.406	25.656	0.233	33.012	0.777	108.817	31.706	0	0	10.954	0	30.398
			109.715	18.628	1	0	8.344	0.765	0.303	4.458	25.512	0.235	32.941	0.774	108.544	31.785	0	0	10.91	0	30.394
			110.716	15.704	1	0	8.183	0.753	0.3	4.414	25.235	0.231	32.849	0.768	108.136	31.862	0	0	10.868	0	30.362
			111.715	15.704	1	0	8.183	0.753	0.3	4.414	25.235	0.231	32.849	0.768	108.136	31.862	0	0	10.868	0	30.362
			112.715	15.195	1	0	8.099	0.747	0.299	4.39	25.097	0.228	32.803	0.765	107.932	31.9	0	0	10.843	0	30.345
			113.716	15.195	1	0	7.881	0.727	0.294	4.325	24.73	0.222	32.736	0.755	97.26	31.996	0	0	10.834	0	30.392
			114.716	15.195	1	0	7.801	0.718	0.293	4.309	24.543	0.22	32.71	0.75	91.895	32.044	0	0	10.871	0	30.43
			115.716	20.599	1	0	7.772	0.712	0.294	4.317	24.395	0.219	32.698	0.746	86.552	32.087	0	0	10.922	0	30.481
			116.716	20.599	1	0	7.744	0.706	0.294	4.324	24.247	0.218	32.684	0.742	81.208	32.13	0	0	10.973	0	30.528
			117.716	20.599	1	0	7.683	0.697	0.294	4.318	24.064	0.216	32.663	0.737	80.858	32.178	0	0	11.023	0	30.571
			118.716	19.709	1	0	7.622	0.688	0.293	4.312	23.879	0.215	32.639	0.732	80.508	32.226	0	0	11.074	0	30.606
			119.716	19.709	1	0	7.605	0.686	0.295	4.333	23.703	0.214	32.602	0.727	80.211	32.277	0	0	11.086	0	30.622
			120.716	19.709	1	0	7.588	0.684	0.296	4.354	23.529	0.214	32.566	0.723	79.913	32.327	0	0	11.098	0	30.636
			121.716	18.819	1	0	7.573	0.681	0.298	4.381	23.328	0.214	32.518	0.717	79.551	32.37	0	0	11.124	0	30.617
			122.716	18.819	1	0	7.563	0.678	0.3	4.412	23.126	0.214	32.466	0.712	79.189	32.413	0	0	11.158	0	30.59
			123.716	18.819	1	0	7.552	0.675	0.302	4.442	22.927	0.214	32.413	0.707	78.827	32.457	0	0	11.193	0	30.562
			124.716	19.01	1	0	7.483	0.672	0.301	4.432	22.759	0.212	32.377	0.703	78.465	32.5	0	0	11.14	0	30.565
			125.716	19.01	1	0	7.443	0.668	0.3	4.419	22.694	0.211	32.363	0.701	79.125	32.507	0	0	11.136	0	30.55
			126.716	19.01	1	0	7.435	0.67	0.303	4.458	22.477	0.211	32.27	0.697	77.865	32.577	0	0	11.103	0	30.489
			127.716	17.865	1	0	7.419	0.669	0.304	4.474	22.341	0.211	32.221	0.693	77.566	32.615	0	0	11.097	0	30.458
			128.716	17.865	1	0	7.381	0.665	0.303	4.46	22.289	0.21	32.212	0.692	78.255	32.619	0	0	11.094	0	30.446
			129.716	19.963	1	0	7.38	0.673	0.306	4.503	22.096	0.211	32.092	0.689	77.971	32.658	0	0	10.966	0	30.285
			130.716	19.963	1	0	7.419	0.681	0.311	4.569	21.914	0.213	31.996	0.685	77.687	32.698	0	0	10.899	0	30.166
			131.716	19.963	1	0	7.411	0.684	0.312	4.595	21.776	0.213	31.944	0.682	77.479	32.707	0	0	10.84	0	30.082
			132.716	19.582	1	0	7.403	0.687	0.314	4.62	21.641	0.213	31.893	0.679	77.27	32.716	0	0	10.781	0	29.998
			133.716	19.582	1	0	7.414	0.685	0.317	4.66	21.483	0.214	31.849	0.675	77.033	32.723	0	0	10.829	0	29.924
			134.716	21.807	1	0	7.435	0.683	0.32	4.706	21.328	0.215	31.802	0.671	76.796	32.73	0	0	10.892	0	29.845
			135.716	21.807	1	0	7.421	0.681	0.32	4.711	21.26	0.214	31.789	0.669	75.835	32.737	0	0	10.905	0	29.832
			136.716	22.57	1	0	7.445	0.679	0.324	4.772	21.051	0.215	31.733	0.663	76.323	32.744	0	0	10.972	0	29.734
			137.716	22.57	1	0	7.444	0.675	0.326	4.798	20.922	0.215	31.704	0.66	76.105	32.751	0	0	11.024	0	29.688
			138.716	22.57	1	0	7.44	0.672	0.327	4.813	20.837	0.215	31.681	0.658	75.14	32.759	0	0	11.08	0	29.655
			139.716	17.357	1	0	7.439	0.668	0.329	4.841	20.705	0.215	31.65	0.654	74.915	32.766	0	0	11.134	0	29.606
			140.716	17.357	1	0	7.435	0.665	0.331	4.867	20.574	0.215	31.618	0.651	74.69	32.773	0	0	11.186	0	29.556
			141.716	17.357	1	0	7.539	0.674	0.336	4.944	20.563	0.218	31.67	0.649	74.613	32.744	0	0	11.181	0	29.61
			142.716	17.357	1	0	7.642	0.684	0.341	5.021	20.552	0.221	31.72	0.648	74.536	32.716	0	0	11.175	0	29.66
			143.716	17.357	1	0	7.762	0.697	0.347	5.098	20.593	0.225	31.773	0.648	79.592	32.677	0	0	11.131	0	29.698
			144.716	21.044	1	0	7.88	0.711	0.352	5.175	20.63	0.228	31.82	0.648	84.647	32.639	0	0	11.087	0	29.722
			145.716	24.032	1	0	7.967	0.724	0.356	5.235	20.648	0.231	31.845	0.648	89.732	32.601	0	0	11.002	0	29.701
			146.716	24.032	1	0	7.974	0.726	0.356	5.241	20.647	0.231	31.827	0.649	94.813	32.586	0	0	10.99	0	29.642
			147.716	24.032	1	0	7.981	0.727	0.357	5.247	20.645	0.232	31.81	0.649	99.895	32.572	0	0	10.978	0	29.582
			148.716	25.876	1	0	8.029	0.731	0.359	5.275	20.67	0.233	31.793	0.65	99.984	32.553	0	0	10.982	0	29.515
			149.716	25.876	1	0	8.078	0.735	0.361	5.303	20.694	0.235	31.777	0.651	100.073	32.533	0	0	10.985	0	29.448
			150.717	25.876	1	0	8.116	0.743	0.362	5.322	20.736	0.236	31.735	0.653	100.176	32.507	0	0	10.915	0	29.312
			151.716	22.379	1	0	8.116	0.743	0.362	5.322	20.736	0.236	31.735	0.653	100.176	32.507	0	0	10.915	0	29.312
			152.716	22.379	1	0	8.128	0.748	0.362	5.325	20.768	0.237	31.709	0.655	100.284	32.507	0	0	10.862	0	29.257
			153.717	22.379	1	0	8.215	0.758	0.366	5.382	20.787	0.241	31.578	0.658	100.5	32.507	0	0	10.841	0	28.985
			154.717	22.379	1	0	8.264	0.757	0.367	5.402	20.833	0.242	31.605	0.659	100.629	32.5	0	0	10.914	0	29.027
			155.717	28.991	1	0	8.313	0.757	0.369	5.422	20.879	0.243	31.634	0.66	100.759	32.493	0	0	10.987	0	29.074
			156.717	28.991	1	0	8.363	0.756	0.37	5.441	20.928	0.245	31.665	0.661	100.888	32.485	0	0	11.062	0	29.125
			157.717	27.847	1	0	8.367	0.755	0.37	5.434	20.963	0.245	31.68	0.662	101.018	32.478	0	0	11.076	0	29.142
			158.717	27.847	1	0	8.371	0.755	0.369	5.427	21	0.245	31.694	0.663	101.147	32.471	0	0	11.091	0	29.159
			159.717	27.847	1	0	8.371	0.745	0.367	5.392	21.115	0.243	31.817	0.664	101.27	32.461	0	0	11.235	0	29.396
			160.717	20.726	1	0	8.425	0.745	0.367	5.401	21.215	0.245	31.848	0.666	101.382	32.478	0	0	11.301	0	29.486
			161.717	20.726	1	0	8.53	0.746	0.371	5.451	21.284	0.248	31.82	0.669	101.495	32.495	0	0	11.436	0	29.459
			162.717	23.206	1	0	8.637	0.746	0.374	5.501	21.358	0.251	31.802	0.672	101.608	32.512	0	0	11.574	0	29.452
			163.717	23.206	1	0	8.711	0.752	0.376	5.536	21.418	0.254	31.729	0.675	101.749	32.531	0	0	11.588	0	29.336
			164.717	23.206	1	0	8.687	0.748	0.374	5.494	21.513	0.253	31.773	0.677	101.893	32.536	0	0	11.616	0	29.434
			165.717	22.888	1	0	8.664	0.742	0.372	5.469	21.539	0.252	31.809	0.677	101.916	32.547	0	0	11.676	0	29.528
			166.717	22.888	1	0	8.669	0.74	0.369	5.429	21.705	0.251	31.868	0.681	102.181	32.545	0	0	11.713	0	29.644
			167.717	26.321	1	0	8.675	0.736	0.368	5.406	21.801	0.251	31.919	0.683	102.325	32.55	0	0	11.784	0	29.755
			168.717	26.321	1	0	8.64	0.731	0.366	5.377	21.819	0.25	31.946	0.683	102.334	32.561	0	0	11.825	0	29.829
			169.717	19.9	1	0	8.66	0.728	0.365	5.368	21.899	0.25	31.976	0.685	102.457	32.561	0	0	11.901	0	29.888
			170.717	19.9	1	0	8.684	0.725	0.365	5.361	21.979	0.25	32.007	0.687	102.58	32.561	0	0	11.982	0	29.952
			171.717	19.9	1	0	8.602	0.709	0.361	5.306	21.961	0.248	31.964	0.687	102.559	32.596	0	0	12.13	0	29.932
			172.717	16.467	1	0	8.518	0.694	0.357	5.25	21.936	0.245	31.911	0.687	102.538	32.63	0	0	12.282	0	29.89
			173.717	16.467	1	0	8.458	0.681	0.354	5.21	21.91	0.244	31.847	0.688	102.531	32.663	0	0	12.421	0	29.82
			174.717	16.467	1	0	8.374	0.663	0.35	5.153	21.879	0.241	31.788	0.688	102.478	32.708	0	0	12.64	0	29.78
			175.717	25.24	1	0	8.251	0.64	0.345	5.071	21.835	0.237	31.729	0.688	102.385	32.763	0	0	12.886	0	29.743
			176.717	30.454	1	0	8.266	0.638	0.345	5.08	21.828	0.238	31.721	0.688	102.375	32.776	0	0	12.959	0	29.749
			177.717	30.454	1	0	8.244	0.631	0.344	5.064	21.819	0.237	31.727	0.688	102.325	32.797	0	0	13.055	0	29.79
			178.717	30.454	1	0	8.213	0.629	0.344	5.055	21.765	0.236	31.683	0.687	102.234	32.831	0	0	13.066	0	29.759
			179.717	20.408	1	0	8.182	0.626	0.343	5.046	21.712	0.235	31.64	0.686	102.143	32.864	0	0	13.077	0	29.727
			180.717	20.408	1	0	8.191	0.623	0.344	5.065	21.643	0.236	31.579	0.685	102.051	32.898	0	0	13.152	0	29.661
			181.717	19.455	1	0	8.211	0.62	0.346	5.087	21.593	0.237	31.546	0.684	101.977	32.92	0	0	13.242	0	29.63
			182.717	19.455	1	0	8.23	0.617	0.347	5.108	21.544	0.237	31.515	0.684	101.903	32.941	0	0	13.334	0	29.602
			183.717	19.455	1	0	8.122	0.608	0.342	5.031	21.553	0.234	31.573	0.683	101.86	32.905	0	0	13.364	0	29.646
			184.717	21.171	1	0	7.993	0.598	0.336	4.944	21.548	0.229	31.612	0.682	101.816	32.869	0	0	13.361	0	29.652
			185.717	21.489	1	0	7.935	0.594	0.334	4.907	21.539	0.227	31.623	0.681	101.752	32.84	0	0	13.358	0	29.619
			186.717	21.489	1	0	7.877	0.59	0.331	4.87	21.529	0.225	31.633	0.681	101.687	32.812	0	0	13.354	0	29.587
			187.717	21.489	1	0	7.91	0.594	0.334	4.906	21.472	0.227	31.61	0.679	101.519	32.85	0	0	13.318	0	29.61
			188.718	20.472	1	0	8.061	0.602	0.341	5.02	21.417	0.231	31.644	0.677	101.183	32.927	0	0	13.391	0	29.812
			189.718	20.472	1	0	8.127	0.606	0.345	5.071	21.392	0.233	31.661	0.676	101.015	32.965	0	0	13.411	0	29.91
			190.717	18.628	1	0	8.127	0.606	0.345	5.071	21.392	0.233	31.661	0.676	101.015	32.965	0	0	13.411	0	29.91
			191.718	18.628	1	0	7.971	0.594	0.34	5.004	21.215	0.228	31.632	0.671	100.675	32.996	0	0	13.421	0	29.888
			192.718	22.061	1	0	7.906	0.588	0.339	4.982	21.113	0.226	31.609	0.668	100.452	33.015	0	0	13.451	0	29.866
			193.718	22.061	1	0	7.841	0.582	0.337	4.96	21.01	0.224	31.585	0.665	100.229	33.035	0	0	13.48	0	29.841
			194.718	25.685	1	0	7.94	0.583	0.345	5.072	20.81	0.229	31.299	0.665	100.013	33.051	0	0	13.624	0	29.316
			195.718	25.685	1	0	8.056	0.584	0.354	5.208	20.564	0.235	30.944	0.665	99.838	33.068	0	0	13.798	0	28.644
			196.718	25.685	1	0	8.187	0.585	0.364	5.352	20.341	0.242	30.627	0.664	99.663	33.085	0	0	13.998	0	28.034
			197.718	16.276	1	0	8.257	0.581	0.367	5.399	20.323	0.244	30.635	0.663	99.624	32.994	0	0	14.222	0	27.895
			198.718	15.068	1	0	8.314	0.576	0.369	5.428	20.335	0.245	30.687	0.663	99.586	32.903	0	0	14.427	0	27.845
			199.718	15.068	1	0	8.355	0.571	0.37	5.445	20.352	0.245	30.75	0.662	99.564	32.816	0	0	14.628	0	27.822
			200.718	15.068	1	0	8.464	0.574	0.376	5.537	20.287	0.249	30.686	0.661	99.478	32.809	0	0	14.757	0	27.684
			201.718	24.668	1	0	8.576	0.576	0.383	5.629	20.226	0.253	30.627	0.66	99.392	32.802	0	0	14.891	0	27.555
			202.718	24.668	1	0	8.691	0.578	0.389	5.722	20.173	0.257	30.578	0.66	99.305	32.795	0	0	15.026	0	27.443
			203.718	23.015	1	0	8.752	0.58	0.391	5.751	20.219	0.258	30.642	0.66	99.377	32.772	0	0	15.088	0	27.539
			204.718	23.015	1	0	8.845	0.584	0.395	5.813	20.23	0.261	30.674	0.66	99.388	32.742	0	0	15.155	0	27.559
			205.718	23.015	1	0	8.983	0.589	0.402	5.907	20.238	0.265	30.72	0.659	99.341	32.701	0	0	15.245	0	27.591
			206.718	24.096	1	0	9.014	0.591	0.402	5.913	20.294	0.265	30.797	0.659	99.412	32.682	0	0	15.261	0	27.717
			207.718	27.593	1	0	9.133	0.597	0.407	5.979	20.357	0.268	30.877	0.659	99.465	32.651	0	0	15.3	0	27.835
			208.718	27.593	1	0	9.225	0.6	0.409	6.019	20.435	0.27	30.973	0.66	99.558	32.61	0	0	15.377	0	27.962
			209.718	34.841	1	0	9.3	0.603	0.411	6.048	20.512	0.272	31.067	0.66	99.651	32.568	0	0	15.426	0	28.084
			210.718	38.147	1	0	9.324	0.606	0.411	6.051	20.567	0.272	31.131	0.661	99.744	32.526	0	0	15.391	0	28.144
			211.718	38.147	1	0	9.348	0.609	0.412	6.053	20.623	0.272	31.193	0.661	99.836	32.484	0	0	15.355	0	28.202
			212.718	25.431	1	0	9.353	0.608	0.412	6.057	20.618	0.272	31.197	0.661	99.833	32.454	0	0	15.377	0	28.158
			213.718	23.333	1	0	9.482	0.617	0.417	6.126	20.694	0.276	31.244	0.662	99.903	32.476	0	0	15.368	0	28.294
			214.718	23.333	1	0	9.654	0.626	0.423	6.215	20.799	0.281	31.33	0.664	99.972	32.497	0	0	15.43	0	28.51
			215.718	33.378	1	0	9.828	0.634	0.429	6.304	20.904	0.285	31.419	0.665	100.042	32.519	0	0	15.491	0	28.727
			216.718	33.505	1	0	10.004	0.643	0.435	6.393	21.009	0.29	31.51	0.667	100.111	32.541	0	0	15.554	0	28.947
			217.718	33.505	1	0	10.037	0.641	0.434	6.386	21.096	0.29	31.559	0.668	100.286	32.505	0	0	15.656	0	28.983
			218.718	28.674	1	0	10.071	0.639	0.434	6.379	21.184	0.291	31.609	0.67	100.461	32.469	0	0	15.76	0	29.021
			219.718	28.674	1	0	10.105	0.637	0.433	6.37	21.277	0.291	31.679	0.672	100.637	32.433	0	0	15.864	0	29.096
			220.718	26.258	1	0	10.139	0.635	0.433	6.361	21.371	0.291	31.75	0.673	100.812	32.397	0	0	15.969	0	29.173
			221.718	26.258	1	0	10.17	0.633	0.432	6.357	21.446	0.291	31.803	0.674	100.905	32.387	0	0	16.068	0	29.259
			222.718	27.466	1	0	10.187	0.631	0.431	6.344	21.518	0.291	31.852	0.676	101.023	32.37	0	0	16.14	0	29.327
			223.718	27.466	1	0	10.139	0.629	0.428	6.3	21.559	0.29	31.851	0.677	101.181	32.354	0	0	16.111	0	29.294
			224.718	26.003	1	0	10.091	0.627	0.425	6.257	21.601	0.289	31.849	0.678	101.339	32.337	0	0	16.083	0	29.263
			225.718	26.003	1	0	10.014	0.631	0.421	6.187	21.692	0.286	31.92	0.68	101.486	32.354	0	0	15.86	0	29.43
			226.718	26.003	1	0	9.917	0.635	0.414	6.091	21.833	0.282	32.056	0.681	101.591	32.37	0	0	15.609	0	29.723
			227.719	25.304	1	0	9.902	0.649	0.412	6.061	21.952	0.282	32.074	0.684	101.665	32.512	0	0	15.268	0	29.999
			228.719	26.575	1	0	9.87	0.651	0.411	6.047	21.94	0.282	32.024	0.685	101.673	32.581	0	0	15.168	0	30.019
			229.719	26.575	1	0	9.849	0.653	0.411	6.038	21.93	0.282	31.976	0.686	101.639	32.651	0	0	15.085	0	30.043
			230.719	26.575	1	0	9.762	0.648	0.405	5.952	22.031	0.278	32.074	0.687	101.67	32.641	0	0	15.075	0	30.211
			231.719	23.778	1	0	9.673	0.642	0.399	5.866	22.137	0.274	32.178	0.688	101.701	32.632	0	0	15.064	0	30.391
			232.719	23.778	1	0	9.569	0.641	0.394	5.796	22.158	0.272	32.143	0.689	101.629	32.684	0	0	14.932	0	30.409
			233.719	21.871	1	0	9.497	0.641	0.392	5.764	22.114	0.271	32.029	0.69	101.49	32.752	0	0	14.826	0	30.302
			234.719	21.871	1	0	9.365	0.64	0.388	5.702	22.039	0.268	31.876	0.691	101.392	32.819	0	0	14.625	0	30.12
			235.719	22.443	1	0	9.26	0.64	0.385	5.66	21.955	0.266	31.714	0.692	101.294	32.886	0	0	14.467	0	29.918
			236.719	22.443	1	0	9.157	0.64	0.382	5.617	21.875	0.265	31.558	0.693	101.195	32.953	0	0	14.312	0	29.724
			237.719	21.934	1	0	9.175	0.646	0.384	5.641	21.844	0.266	31.509	0.693	101.14	32.994	0	0	14.206	0	29.699
			238.719	21.934	1	0	9.192	0.652	0.385	5.665	21.812	0.267	31.46	0.693	101.085	33.035	0	0	14.1	0	29.671
			239.719	25.749	1	0	9.228	0.658	0.388	5.701	21.776	0.269	31.405	0.693	101.03	33.075	0	0	14.024	0	29.633
			240.719	25.749	1	0	9.263	0.664	0.39	5.738	21.739	0.271	31.349	0.693	100.975	33.116	0	0	13.949	0	29.592
			241.719	29.818	1	0	9.298	0.67	0.393	5.774	21.702	0.272	31.292	0.694	100.92	33.157	0	0	13.875	0	29.548
			242.719	29.818	1	0	9.291	0.67	0.393	5.775	21.682	0.272	31.263	0.694	100.916	33.169	0	0	13.868	0	29.51
			243.719	21.489	1	0	9.264	0.669	0.393	5.774	21.621	0.272	31.19	0.693	100.846	33.208	0	0	13.839	0	29.428
			244.719	22.252	1	0	9.2	0.669	0.391	5.75	21.558	0.271	31.114	0.693	100.776	33.248	0	0	13.757	0	29.343
			245.719	22.252	1	0	9.138	0.668	0.389	5.727	21.497	0.27	31.041	0.693	100.707	33.287	0	0	13.676	0	29.261
			246.719	22.252	1	0	9.076	0.668	0.388	5.704	21.437	0.268	30.97	0.692	100.637	33.327	0	0	13.596	0	29.182
			247.719	24.477	1	0	9.115	0.678	0.389	5.726	21.476	0.27	30.983	0.693	100.704	33.324	0	0	13.447	0	29.206
			248.719	24.477	1	0	9.154	0.688	0.391	5.749	21.512	0.271	30.992	0.694	100.772	33.322	0	0	13.301	0	29.221
			249.719	20.726	1	0	9.214	0.699	0.393	5.785	21.544	0.273	30.993	0.695	100.839	33.32	0	0	13.191	0	29.217
			250.719	20.726	1	0	9.277	0.709	0.396	5.824	21.573	0.276	30.991	0.696	100.906	33.317	0	0	13.088	0	29.205
			251.719	20.726	1	0	9.303	0.712	0.398	5.846	21.564	0.277	30.971	0.696	100.917	33.315	0	0	13.065	0	29.16
			252.719	30.581	1	0	9.37	0.723	0.4	5.882	21.611	0.279	30.98	0.698	101.068	33.286	0	0	12.966	0	29.126
			253.719	30.581	1	0	9.452	0.733	0.403	5.921	21.683	0.282	30.978	0.7	101.282	33.236	0	0	12.899	0	29.031
			254.719	30.708	1	0	9.534	0.743	0.405	5.959	21.753	0.285	30.973	0.702	101.495	33.186	0	0	12.833	0	28.929
			255.719	30.708	1	0	9.574	0.75	0.406	5.969	21.827	0.286	30.993	0.704	101.711	33.119	0	0	12.773	0	28.85
			256.719	30.708	1	0	9.617	0.756	0.407	5.979	21.901	0.287	31.009	0.706	101.927	33.051	0	0	12.718	0	28.763
			257.719	25.113	1	0	9.618	0.763	0.405	5.959	21.994	0.287	31.052	0.708	102.143	32.984	0	0	12.609	0	28.731
			258.719	25.113	1	0	9.516	0.76	0.4	5.876	22.06	0.283	31.106	0.709	102.347	32.922	0	0	12.521	0	28.736
			259.719	23.46	1	0	9.479	0.764	0.398	5.857	22.054	0.283	31.028	0.711	102.512	32.915	0	0	12.403	0	28.559
			260.719	23.46	1	0	9.477	0.768	0.398	5.855	22.066	0.284	30.966	0.713	102.718	32.908	0	0	12.332	0	28.414
			261.719	23.46	1	0	9.475	0.773	0.398	5.853	22.079	0.284	30.904	0.714	102.925	32.9	0	0	12.261	0	28.268
			262.719	26.766	1	0	9.476	0.776	0.398	5.854	22.087	0.285	30.861	0.716	103.104	32.893	0	0	12.217	0	28.161
			263.719	26.766	1	0	9.519	0.775	0.398	5.86	22.163	0.286	30.921	0.717	103.387	32.824	0	0	12.29	0	28.168
			264.719	26.766	1	0	9.563	0.773	0.399	5.866	22.239	0.286	30.983	0.718	103.67	32.754	0	0	12.365	0	28.177
			265.719	27.148	1	0	9.611	0.768	0.398	5.85	22.4	0.286	31.193	0.718	103.927	32.634	0	0	12.523	0	28.412
			266.72	27.148	1	0	9.709	0.756	0.395	5.815	22.733	0.284	31.627	0.719	104.44	32.394	0	0	12.848	0	28.892
			267.72	26.957	1	0	9.633	0.741	0.389	5.721	22.889	0.28	31.803	0.72	104.611	32.301	0	0	13.007	0	29.095
			268.72	26.957	1	0	9.569	0.727	0.384	5.644	23.013	0.276	31.945	0.72	104.704	32.253	0	0	13.169	0	29.305
			269.72	26.957	1	0	9.497	0.713	0.378	5.562	23.136	0.273	32.086	0.721	104.798	32.205	0	0	13.326	0	29.507
			270.72	27.148	1	0	9.423	0.699	0.373	5.481	23.258	0.269	32.224	0.722	104.891	32.157	0	0	13.487	0	29.697
			271.72	27.148	1	0	9.357	0.685	0.368	5.412	23.344	0.266	32.339	0.722	104.963	32.097	0	0	13.67	0	29.82
			272.72	19.073	1	0	9.35	0.678	0.366	5.387	23.417	0.264	32.462	0.721	105.047	32.03	0	0	13.788	0	29.942
			273.72	19.073	1	0	9.335	0.672	0.364	5.356	23.494	0.263	32.592	0.721	105.131	31.963	0	0	13.897	0	30.074
			274.72	21.998	1	0	9.343	0.665	0.363	5.338	23.574	0.261	32.729	0.72	105.215	31.895	0	0	14.043	0	30.218
			275.72	21.998	1	0	9.37	0.662	0.364	5.347	23.594	0.262	32.782	0.72	105.265	31.871	0	0	14.149	0	30.276
			276.72	22.316	1	0	9.389	0.659	0.364	5.35	23.619	0.262	32.839	0.719	105.316	31.847	0	0	14.243	0	30.341
			277.72	25.24	1	0	9.339	0.648	0.362	5.327	23.553	0.26	32.826	0.717	105.222	31.857	0	0	14.424	0	30.328
			278.72	25.24	1	0	9.288	0.636	0.361	5.304	23.482	0.258	32.808	0.716	105.129	31.867	0	0	14.609	0	30.302
			279.72	18.628	1	0	9.209	0.625	0.358	5.263	23.422	0.256	32.767	0.715	105.018	31.869	0	0	14.744	0	30.221
			280.72	18.628	1	0	9.122	0.613	0.355	5.219	23.357	0.253	32.717	0.714	104.908	31.871	0	0	14.874	0	30.122
			281.72	18.374	1	0	9.047	0.613	0.353	5.191	23.285	0.252	32.631	0.714	104.796	31.895	0	0	14.769	0	29.999
			282.72	18.374	1	0	8.919	0.602	0.349	5.129	23.193	0.249	32.541	0.713	104.678	31.897	0	0	14.824	0	29.824
			283.72	20.536	1	0	8.78	0.591	0.345	5.068	23.062	0.245	32.458	0.711	104.499	31.92	0	0	14.851	0	29.694
			284.72	20.154	1	0	8.749	0.587	0.345	5.066	22.974	0.244	32.425	0.709	104.351	31.967	0	0	14.894	0	29.702
			285.72	20.154	1	0	8.718	0.584	0.344	5.065	22.885	0.243	32.39	0.707	104.202	32.013	0	0	14.937	0	29.709
			286.72	21.807	1	0	8.689	0.58	0.344	5.065	22.795	0.243	32.357	0.704	104.065	32.06	0	0	14.985	0	29.716
			287.72	21.807	1	0	8.661	0.576	0.344	5.065	22.703	0.242	32.322	0.702	103.928	32.106	0	0	15.033	0	29.721
			288.72	21.108	1	0	8.699	0.574	0.346	5.086	22.698	0.243	32.364	0.701	103.838	32.109	0	0	15.146	0	29.801
			289.72	21.108	1	0	8.843	0.584	0.352	5.172	22.731	0.247	32.356	0.703	103.784	32.152	0	0	15.154	0	29.873
			290.72	24.605	1	0	8.938	0.587	0.356	5.241	22.689	0.25	32.294	0.703	103.708	32.176	0	0	15.221	0	29.801
			291.72	23.842	1	0	8.939	0.586	0.357	5.246	22.662	0.25	32.315	0.701	103.61	32.181	0	0	15.259	0	29.847
			292.72	23.842	1	0	9.036	0.591	0.361	5.315	22.631	0.254	32.241	0.702	103.558	32.205	0	0	15.29	0	29.755
			293.72	23.842	1	0	9.034	0.59	0.361	5.309	22.648	0.253	32.263	0.702	103.562	32.207	0	0	15.305	0	29.8
			294.72	21.426	1	0	9.036	0.59	0.361	5.307	22.66	0.253	32.279	0.702	103.572	32.21	0	0	15.328	0	29.832
			295.72	21.426	1	0	9.099	0.594	0.364	5.355	22.627	0.256	32.188	0.703	103.567	32.262	0	0	15.329	0	29.752
			296.72	18.819	1	0	9.155	0.597	0.367	5.396	22.609	0.258	32.114	0.704	103.55	32.315	0	0	15.329	0	29.705
			297.72	18.819	1	0	9.219	0.601	0.37	5.443	22.588	0.261	32.043	0.705	103.534	32.368	0	0	15.343	0	29.661
			298.72	18.819	1	0	9.284	0.605	0.373	5.489	22.568	0.263	31.973	0.706	103.517	32.421	0	0	15.357	0	29.619
			299.72	26.703	1	0	9.312	0.607	0.374	5.506	22.575	0.265	31.942	0.707	103.579	32.423	0	0	15.348	0	29.565
			300.72	26.703	1	0	9.346	0.609	0.376	5.527	22.583	0.266	31.913	0.708	103.642	32.425	0	0	15.348	0	29.516
			301.72	27.148	1	0	9.382	0.611	0.377	5.548	22.592	0.267	31.883	0.709	103.704	32.428	0	0	15.352	0	29.466
			302.72	27.148	1	0	9.408	0.614	0.378	5.556	22.629	0.268	31.868	0.71	103.788	32.442	0	0	15.333	0	29.464
			303.721	26.258	1	0	9.474	0.618	0.38	5.587	22.68	0.271	31.833	0.712	103.944	32.466	0	0	15.321	0	29.439
			304.72	26.258	1	0	9.474	0.618	0.38	5.587	22.68	0.271	31.833	0.712	103.944	32.466	0	0	15.321	0	29.439
			305.72	31.28	1	0	9.494	0.621	0.38	5.593	22.71	0.271	31.821	0.714	104.018	32.478	0	0	15.293	0	29.437
			306.721	31.28	1	0	9.564	0.625	0.382	5.615	22.806	0.274	31.806	0.717	104.157	32.473	0	0	15.292	0	29.405
			307.721	24.477	1	0	9.586	0.628	0.382	5.617	22.856	0.275	31.805	0.719	104.234	32.471	0	0	15.269	0	29.4
			308.721	24.922	1	0	9.607	0.63	0.382	5.62	22.906	0.275	31.803	0.72	104.311	32.469	0	0	15.247	0	29.394
			309.721	24.922	1	0	9.682	0.634	0.384	5.653	22.962	0.277	31.834	0.721	104.421	32.469	0	0	15.278	0	29.456
			310.721	23.905	1	0	9.757	0.637	0.387	5.686	23.017	0.279	31.865	0.722	104.531	32.469	0	0	15.309	0	29.52
			311.721	24.414	1	0	9.917	0.641	0.392	5.761	23.103	0.283	31.94	0.723	104.654	32.469	0	0	15.472	0	29.667
			312.721	24.414	1	0	10.081	0.645	0.397	5.836	23.194	0.287	32.024	0.724	104.776	32.469	0	0	15.638	0	29.831
			313.721	22.761	1	0	10.189	0.644	0.399	5.865	23.328	0.289	32.176	0.725	104.927	32.452	0	0	15.824	0	30.092
			314.721	22.761	1	0	10.178	0.636	0.397	5.832	23.403	0.288	32.25	0.726	105.047	32.411	0	0	15.996	0	30.161
			315.721	22.888	1	0	10.17	0.629	0.395	5.803	23.478	0.287	32.325	0.726	105.167	32.37	0	0	16.18	0	30.228
			316.721	22.888	1	0	10.156	0.621	0.392	5.77	23.549	0.285	32.393	0.727	105.275	32.33	0	0	16.356	0	30.283
			317.721	24.986	1	0	10.133	0.614	0.391	5.744	23.577	0.284	32.415	0.727	105.313	32.313	0	0	16.494	0	30.289
			318.721	21.934	1	0	10.112	0.614	0.39	5.736	23.559	0.284	32.397	0.727	105.267	32.329	0	0	16.471	0	30.281
			319.721	21.934	1	0	10.052	0.605	0.387	5.69	23.574	0.281	32.435	0.727	105.28	32.318	0	0	16.622	0	30.323
			320.721	25.622	1	0	9.929	0.6	0.382	5.616	23.574	0.277	32.448	0.727	105.268	32.32	0	0	16.55	0	30.345
			321.721	25.622	1	0	9.878	0.598	0.38	5.591	23.553	0.276	32.441	0.726	105.202	32.333	0	0	16.508	0	30.351
			322.721	24.159	1	0	9.789	0.592	0.376	5.53	23.569	0.273	32.498	0.725	105.17	32.333	0	0	16.532	0	30.447
			323.721	24.159	1	0	9.766	0.592	0.375	5.521	23.551	0.272	32.494	0.725	105.082	32.354	0	0	16.506	0	30.472
			324.721	25.749	1	0	9.745	0.59	0.375	5.514	23.524	0.271	32.498	0.724	104.975	32.371	0	0	16.512	0	30.504
			325.721	25.749	1	0	9.725	0.589	0.375	5.508	23.496	0.271	32.502	0.723	104.868	32.387	0	0	16.518	0	30.536
			326.721	28.546	1	0	9.71	0.588	0.375	5.508	23.456	0.27	32.494	0.722	104.755	32.403	0	0	16.524	0	30.544
			327.721	28.546	1	0	9.69	0.587	0.374	5.504	23.419	0.27	32.485	0.721	104.641	32.419	0	0	16.52	0	30.552
			328.721	22.506	1	0	9.672	0.588	0.374	5.499	23.4	0.27	32.467	0.721	104.603	32.43	0	0	16.462	0	30.539
			329.721	22.506	1	0	9.642	0.586	0.373	5.491	23.356	0.268	32.482	0.719	104.365	32.484	0	0	16.452	0	30.651
			330.721	22.888	1	0	9.645	0.587	0.374	5.499	23.336	0.269	32.456	0.719	104.315	32.502	0	0	16.419	0	30.634
			331.721	22.888	1	0	9.633	0.587	0.374	5.499	23.303	0.269	32.453	0.718	104.181	32.538	0	0	16.401	0	30.685
			332.721	23.778	1	0	9.653	0.587	0.375	5.522	23.257	0.269	32.437	0.717	104.025	32.565	0	0	16.433	0	30.699
			333.721	23.778	1	0	9.648	0.588	0.376	5.527	23.225	0.269	32.425	0.716	103.855	32.593	0	0	16.421	0	30.723
			334.721	21.68	1	0	9.682	0.588	0.378	5.555	23.188	0.27	32.407	0.716	103.692	32.622	0	0	16.475	0	30.737
			335.721	21.68	1	0	9.713	0.588	0.381	5.596	23.095	0.272	32.354	0.714	103.526	32.661	0	0	16.513	0	30.7
			336.721	20.917	1	0	9.711	0.585	0.381	5.608	23.027	0.271	32.361	0.712	103.399	32.67	0	0	16.588	0	30.724
			337.721	23.206	1	0	9.708	0.583	0.382	5.621	22.96	0.271	32.369	0.709	103.289	32.68	0	0	16.664	0	30.748
			338.721	23.206	1	0	9.726	0.58	0.384	5.644	22.895	0.271	32.377	0.707	103.171	32.689	0	0	16.776	0	30.773
			339.721	24.032	1	0	9.7	0.576	0.383	5.626	22.892	0.27	32.447	0.705	103.068	32.682	0	0	16.838	0	30.883
			340.721	24.032	1	0	9.639	0.571	0.38	5.592	22.862	0.267	32.497	0.704	102.948	32.68	0	0	16.893	0	30.959
			341.721	23.905	1	0	9.577	0.565	0.378	5.557	22.832	0.265	32.547	0.702	102.828	32.677	0	0	16.948	0	31.033
			342.721	23.905	1	0	9.515	0.561	0.376	5.524	22.805	0.263	32.602	0.7	102.677	32.694	0	0	16.961	0	31.15
			343.722	22.443	1	0	9.45	0.557	0.374	5.499	22.731	0.26	32.666	0.696	102.346	32.744	0	0	16.959	0	31.333
			344.721	23.015	1	0	9.45	0.557	0.374	5.499	22.731	0.26	32.666	0.696	102.346	32.744	0	0	16.959	0	31.333
			345.722	23.015	1	0	9.424	0.555	0.374	5.506	22.631	0.259	32.679	0.693	102.027	32.776	0	0	16.973	0	31.4
			346.722	25.813	1	0	9.4	0.553	0.374	5.503	22.576	0.258	32.685	0.691	101.869	32.773	0	0	17.001	0	31.4
			347.722	25.622	1	0	9.382	0.549	0.373	5.493	22.558	0.257	32.733	0.689	101.78	32.747	0	0	17.074	0	31.436
			348.722	25.622	1	0	9.363	0.546	0.373	5.482	22.54	0.256	32.782	0.688	101.692	32.72	0	0	17.148	0	31.471
			349.722	27.211	1	0	9.374	0.548	0.375	5.508	22.47	0.257	32.749	0.686	101.577	32.744	0	0	17.089	0	31.458
			350.722	27.211	1	0	9.384	0.551	0.376	5.534	22.4	0.258	32.717	0.685	101.461	32.768	0	0	17.031	0	31.444
			351.722	27.211	1	0	9.394	0.555	0.378	5.563	22.328	0.259	32.654	0.684	101.387	32.795	0	0	16.925	0	31.385
			352.722	27.211	1	0	9.371	0.559	0.379	5.574	22.246	0.259	32.583	0.683	101.313	32.821	0	0	16.759	0	31.31
			353.722	21.807	1	0	9.429	0.564	0.382	5.611	22.256	0.26	32.608	0.683	101.282	32.819	0	0	16.728	0	31.361
			354.722	21.298	1	0	9.498	0.569	0.385	5.655	22.27	0.263	32.615	0.683	101.265	32.821	0	0	16.689	0	31.39
			355.722	21.298	1	0	9.567	0.575	0.387	5.699	22.282	0.265	32.62	0.683	101.248	32.824	0	0	16.65	0	31.416
			356.722	24.159	1	0	9.583	0.576	0.388	5.699	22.324	0.265	32.638	0.684	101.296	32.807	0	0	16.648	0	31.425
			357.722	24.159	1	0	9.6	0.577	0.388	5.699	22.365	0.265	32.656	0.685	101.344	32.79	0	0	16.646	0	31.433
			358.722	23.778	1	0	9.604	0.576	0.387	5.687	22.419	0.265	32.679	0.686	101.419	32.767	0	0	16.673	0	31.439
			359.722	23.778	1	0	9.638	0.577	0.388	5.704	22.44	0.266	32.676	0.687	101.488	32.728	0	0	16.693	0	31.373
			360.722	22.506	1	0	9.645	0.578	0.388	5.705	22.452	0.267	32.662	0.687	101.563	32.721	0	0	16.689	0	31.338
			361.722	22.443	1	0	9.672	0.579	0.389	5.724	22.447	0.268	32.628	0.688	101.628	32.705	0	0	16.691	0	31.256
			362.722	22.443	1	0	9.667	0.581	0.389	5.722	22.45	0.268	32.606	0.689	101.714	32.698	0	0	16.644	0	31.207
			363.722	22.443	1	0	9.641	0.58	0.388	5.701	22.467	0.267	32.614	0.689	101.812	32.682	0	0	16.622	0	31.193
			364.722	25.05	1	0	9.614	0.579	0.386	5.68	22.484	0.266	32.622	0.689	101.909	32.665	0	0	16.6	0	31.181
			365.722	25.05	1	0	9.595	0.578	0.384	5.649	22.555	0.265	32.666	0.69	102.009	32.64	0	0	16.6	0	31.218
			366.722	24.668	1	0	9.579	0.579	0.383	5.628	22.606	0.265	32.7	0.691	102.056	32.627	0	0	16.557	0	31.261
			367.722	24.668	1	0	9.558	0.577	0.381	5.596	22.681	0.264	32.747	0.693	102.143	32.601	0	0	16.557	0	31.301
			368.722	27.974	1	0	9.546	0.577	0.379	5.568	22.767	0.263	32.803	0.694	102.243	32.579	0	0	16.551	0	31.366
			369.722	29.691	1	0	9.582	0.577	0.38	5.583	22.79	0.264	32.788	0.695	102.33	32.574	0	0	16.602	0	31.333
			370.722	29.691	1	0	9.627	0.578	0.381	5.603	22.818	0.265	32.777	0.696	102.416	32.569	0	0	16.667	0	31.307
			371.722	23.969	1	0	9.65	0.577	0.382	5.612	22.837	0.266	32.757	0.697	102.495	32.562	0	0	16.71	0	31.259
			372.722	23.969	1	0	9.638	0.576	0.381	5.599	22.855	0.266	32.742	0.698	102.606	32.536	0	0	16.733	0	31.187
			373.722	23.015	1	0	9.616	0.574	0.379	5.58	22.87	0.265	32.728	0.699	102.716	32.509	0	0	16.74	0	31.116
			374.722	23.015	1	0	9.619	0.573	0.379	5.581	22.868	0.266	32.683	0.7	102.833	32.483	0	0	16.787	0	30.99
			375.722	24.795	1	0	9.621	0.571	0.38	5.581	22.867	0.266	32.639	0.701	102.951	32.457	0	0	16.835	0	30.864
			376.722	25.558	1	0	9.635	0.573	0.38	5.589	22.872	0.267	32.598	0.702	103.028	32.466	0	0	16.825	0	30.808
			377.722	25.558	1	0	9.65	0.574	0.381	5.598	22.878	0.267	32.557	0.703	103.124	32.476	0	0	16.816	0	30.752
			378.722	22.824	1	0	9.684	0.577	0.382	5.623	22.87	0.269	32.489	0.704	103.236	32.49	0	0	16.785	0	30.655
			379.722	22.824	1	0	9.718	0.58	0.384	5.648	22.861	0.271	32.421	0.705	103.349	32.505	0	0	16.754	0	30.559
			380.722	23.079	1	0	9.751	0.577	0.384	5.647	22.929	0.271	32.461	0.706	103.443	32.469	0	0	16.892	0	30.571
			381.723	23.079	1	0	9.89	0.573	0.387	5.691	23.057	0.275	32.468	0.71	103.62	32.397	0	0	17.27	0	30.458
			382.723	23.524	1	0	9.98	0.57	0.389	5.724	23.121	0.277	32.469	0.712	103.733	32.361	0	0	17.496	0	30.397
			383.723	23.842	1	0	9.981	0.568	0.39	5.732	23.081	0.278	32.355	0.713	103.802	32.354	0	0	17.58	0	30.17
			384.723	23.842	1	0	9.928	0.565	0.388	5.699	23.08	0.277	32.296	0.715	103.898	32.351	0	0	17.557	0	30.052
			385.723	22.443	1	0	9.88	0.563	0.386	5.67	23.079	0.276	32.238	0.716	104.006	32.349	0	0	17.544	0	29.935
			386.723	22.443	1	0	9.887	0.565	0.386	5.684	23.048	0.277	32.178	0.716	104.068	32.366	0	0	17.492	0	29.855
			387.723	21.807	1	0	9.865	0.565	0.386	5.674	23.035	0.276	32.145	0.717	104.152	32.361	0	0	17.471	0	29.784
			388.723	23.842	1	0	9.856	0.564	0.386	5.671	23.023	0.276	32.111	0.717	104.236	32.356	0	0	17.474	0	29.712
			389.723	23.842	1	0	9.847	0.563	0.385	5.668	23.011	0.276	32.077	0.717	104.32	32.351	0	0	17.476	0	29.639
			390.723	23.524	1	0	9.738	0.562	0.381	5.61	22.979	0.274	31.999	0.718	104.399	32.332	0	0	17.339	0	29.456
			391.723	23.524	1	0	9.62	0.56	0.377	5.547	22.952	0.271	31.927	0.719	104.479	32.313	0	0	17.187	0	29.285
			392.723	25.685	1	0	9.505	0.558	0.373	5.484	22.93	0.268	31.861	0.72	104.558	32.294	0	0	17.037	0	29.124
			393.723	25.685	1	0	9.601	0.573	0.376	5.523	23.069	0.271	31.94	0.722	104.728	32.294	0	0	16.75	0	29.303
			394.723	24.986	1	0	9.749	0.589	0.38	5.59	23.207	0.276	32.005	0.725	104.898	32.294	0	0	16.565	0	29.45
			395.723	27.72	1	0	9.891	0.604	0.385	5.656	23.332	0.28	32.056	0.728	105.069	32.294	0	0	16.379	0	29.566
			396.723	27.72	1	0	10.012	0.616	0.388	5.709	23.445	0.283	32.126	0.73	105.189	32.292	0	0	16.25	0	29.71
			397.723	28.991	1	0	10.031	0.622	0.388	5.707	23.521	0.284	32.113	0.732	105.388	32.273	0	0	16.126	0	29.66
			398.723	28.991	1	0	10.043	0.627	0.388	5.702	23.588	0.285	32.091	0.735	105.574	32.25	0	0	16.01	0	29.584
			399.723	25.431	1	0	10.049	0.633	0.387	5.694	23.654	0.286	32.069	0.738	105.76	32.227	0	0	15.887	0	29.506
			400.723	25.813	1	0	10.055	0.638	0.387	5.687	23.719	0.286	32.046	0.74	105.945	32.203	0	0	15.767	0	29.426
			401.723	25.813	1	0	10.05	0.641	0.386	5.673	23.773	0.287	32.009	0.743	106.119	32.194	0	0	15.689	0	29.34
			402.723	22.634	1	0	10.044	0.643	0.385	5.659	23.828	0.287	31.972	0.745	106.293	32.185	0	0	15.612	0	29.254
			403.723	22.634	1	0	10.061	0.646	0.385	5.657	23.888	0.288	31.942	0.748	106.467	32.176	0	0	15.57	0	29.181
			404.723	22.634	1	0	10.059	0.649	0.383	5.639	23.966	0.288	31.937	0.75	106.635	32.166	0	0	15.501	0	29.158
			405.723	17.357	1	0	10.043	0.65	0.382	5.619	24.023	0.287	31.93	0.752	106.769	32.159	0	0	15.448	0	29.131
			406.723	17.357	1	0	10.061	0.654	0.382	5.625	24.054	0.288	31.911	0.754	106.858	32.154	0	0	15.384	0	29.087
			407.723	17.357	1	0	10.034	0.655	0.381	5.598	24.107	0.288	31.893	0.756	106.982	32.147	0	0	15.312	0	29.04
			408.723	27.847	1	0	9.99	0.655	0.378	5.555	24.185	0.286	31.909	0.758	107.09	32.135	0	0	15.26	0	29.05
			409.723	31.598	1	0	9.982	0.656	0.377	5.538	24.244	0.286	31.899	0.76	107.136	32.142	0	0	15.223	0	29.044
			410.723	31.598	1	0	9.982	0.657	0.376	5.526	24.299	0.286	31.885	0.762	107.227	32.15	0	0	15.197	0	29.029
			411.723	31.598	1	0	9.958	0.657	0.374	5.496	24.375	0.285	31.919	0.764	107.328	32.157	0	0	15.147	0	29.107
			412.723	22.824	1	0	9.934	0.658	0.372	5.466	24.452	0.284	31.954	0.765	107.429	32.164	0	0	15.098	0	29.187
			413.723	22.824	1	0	9.898	0.659	0.369	5.426	24.544	0.283	32.006	0.767	107.496	32.171	0	0	15.031	0	29.302
			414.723	22.824	1	0	9.814	0.659	0.364	5.357	24.651	0.28	32.097	0.768	107.587	32.166	0	0	14.9	0	29.47
			415.723	22.824	1	0	9.759	0.658	0.361	5.315	24.706	0.278	32.13	0.769	107.652	32.157	0	0	14.821	0	29.517
			416.723	20.599	1	0	9.693	0.658	0.358	5.266	24.764	0.276	32.162	0.77	107.704	32.147	0	0	14.726	0	29.562
			417.723	20.599	1	0	9.627	0.658	0.355	5.218	24.825	0.274	32.197	0.771	107.757	32.138	0	0	14.632	0	29.614
			418.723	21.489	1	0	9.612	0.659	0.354	5.205	24.85	0.273	32.209	0.772	107.774	32.138	0	0	14.58	0	29.637
			419.723	21.489	1	0	9.605	0.66	0.353	5.198	24.873	0.273	32.221	0.772	107.791	32.138	0	0	14.542	0	29.66
			420.723	21.044	1	0	9.599	0.662	0.353	5.19	24.896	0.273	32.233	0.772	107.807	32.138	0	0	14.505	0	29.683
			421.724	20.091	1	0	9.754	0.669	0.358	5.259	24.991	0.277	32.309	0.774	107.894	32.094	0	0	14.586	0	29.757
			422.724	20.091	1	0	9.837	0.674	0.36	5.295	25.05	0.279	32.345	0.774	107.963	32.051	0	0	14.585	0	29.754
			423.724	23.46	1	0	9.745	0.665	0.357	5.243	25.033	0.276	32.322	0.774	107.947	31.999	0	0	14.65	0	29.62
			424.724	23.46	1	0	9.606	0.656	0.351	5.162	25.028	0.272	32.316	0.774	107.93	31.946	0	0	14.642	0	29.517
			425.724	23.842	1	0	9.518	0.649	0.348	5.124	24.957	0.27	32.262	0.774	107.896	31.941	0	0	14.674	0	29.403
			426.724	23.842	1	0	9.431	0.641	0.346	5.087	24.884	0.267	32.205	0.773	107.863	31.936	0	0	14.706	0	29.283
			427.724	23.842	1	0	9.479	0.643	0.349	5.136	24.778	0.269	32.135	0.771	107.793	31.951	0	0	14.739	0	29.174
			428.724	19.963	1	0	9.528	0.645	0.353	5.186	24.674	0.271	32.068	0.769	107.724	31.965	0	0	14.773	0	29.068
			429.724	19.963	1	0	9.528	0.642	0.353	5.195	24.619	0.271	32.042	0.768	107.63	31.975	0	0	14.838	0	29.033
			430.724	19.518	1	0	9.551	0.639	0.355	5.221	24.548	0.272	31.995	0.767	107.524	31.984	0	0	14.94	0	28.958
			431.724	19.518	1	0	9.607	0.639	0.358	5.263	24.491	0.274	31.971	0.766	107.438	31.982	0	0	15.023	0	28.907
			432.724	20.981	1	0	9.652	0.638	0.361	5.304	24.412	0.276	31.932	0.765	107.359	31.982	0	0	15.126	0	28.829
			433.724	21.68	1	0	9.684	0.637	0.363	5.338	24.334	0.277	31.889	0.763	107.28	31.982	0	0	15.209	0	28.746
			434.724	21.68	1	0	9.704	0.635	0.365	5.362	24.266	0.278	31.859	0.762	107.184	31.982	0	0	15.272	0	28.686
			435.724	21.68	1	0	9.737	0.636	0.367	5.39	24.225	0.279	31.833	0.761	107.122	31.979	0	0	15.321	0	28.632
			436.724	21.998	1	0	9.737	0.633	0.367	5.393	24.202	0.279	31.84	0.76	107.057	31.999	0	0	15.383	0	28.678
			437.724	21.998	1	0	9.775	0.632	0.369	5.422	24.163	0.28	31.84	0.759	106.985	32.015	0	0	15.457	0	28.705
			438.724	21.108	1	0	9.813	0.632	0.371	5.452	24.124	0.281	31.84	0.758	106.913	32.032	0	0	15.53	0	28.733
			439.724	21.108	1	0	9.83	0.63	0.371	5.463	24.108	0.281	31.875	0.756	106.876	32.008	0	0	15.608	0	28.76
			440.724	26.703	1	0	9.839	0.628	0.372	5.469	24.097	0.281	31.914	0.755	106.85	31.985	0	0	15.675	0	28.795
			441.724	26.703	1	0	9.844	0.626	0.372	5.472	24.084	0.28	31.954	0.754	106.811	31.962	0	0	15.733	0	28.833
			442.724	29.246	1	0	9.84	0.626	0.372	5.471	24.083	0.28	31.98	0.753	106.824	31.939	0	0	15.727	0	28.844
			443.724	29.246	1	0	9.842	0.625	0.372	5.476	24.059	0.28	32.014	0.752	106.834	31.903	0	0	15.749	0	28.849
			444.724	24.032	1	0	9.895	0.625	0.375	5.512	24.033	0.281	32.021	0.751	106.819	31.879	0	0	15.843	0	28.821
			445.724	26.13	1	0	9.952	0.624	0.377	5.55	24.006	0.283	32.03	0.749	106.805	31.855	0	0	15.944	0	28.797
			446.724	26.13	1	0	10.018	0.624	0.38	5.591	23.986	0.285	32.048	0.748	106.791	31.831	0	0	16.06	0	28.792
			447.724	25.876	1	0	10.089	0.623	0.383	5.626	24	0.286	32.106	0.748	106.762	31.799	0	0	16.194	0	28.85
			448.724	25.876	1	0	10.126	0.623	0.384	5.648	23.999	0.287	32.131	0.747	106.733	31.78	0	0	16.243	0	28.867
			449.724	24.668	1	0	10.152	0.624	0.385	5.663	23.995	0.287	32.152	0.746	106.704	31.761	0	0	16.274	0	28.875
			450.724	24.668	1	0	10.182	0.624	0.387	5.685	23.975	0.288	32.146	0.746	106.654	31.761	0	0	16.308	0	28.863
			451.724	23.651	1	0	10.212	0.625	0.388	5.707	23.955	0.289	32.14	0.745	106.604	31.761	0	0	16.341	0	28.852
			452.724	24.032	1	0	10.213	0.621	0.389	5.714	23.914	0.289	32.138	0.744	106.515	31.804	0	0	16.445	0	28.92
			453.724	24.032	1	0	10.214	0.617	0.389	5.721	23.873	0.289	32.136	0.743	106.426	31.847	0	0	16.549	0	28.987
			454.724	24.986	1	0	10.253	0.616	0.39	5.742	23.874	0.29	32.189	0.742	106.368	31.883	0	0	16.632	0	29.148
			455.724	24.287	1	0	10.293	0.616	0.392	5.763	23.876	0.29	32.243	0.74	106.311	31.919	0	0	16.717	0	29.312
			456.724	24.287	1	0	10.268	0.613	0.39	5.74	23.903	0.289	32.306	0.74	106.27	31.907	0	0	16.745	0	29.41
			457.725	24.541	1	0	10.182	0.608	0.386	5.675	23.956	0.285	32.435	0.739	106.189	31.883	0	0	16.745	0	29.608
			458.725	24.541	1	0	10.183	0.609	0.385	5.664	24.009	0.284	32.508	0.739	106.196	31.862	0	0	16.714	0	29.71
			459.725	24.859	1	0	10.235	0.615	0.387	5.692	24.035	0.286	32.556	0.738	106.22	31.845	0	0	16.638	0	29.779
			460.725	24.859	1	0	10.259	0.621	0.388	5.704	24.064	0.286	32.609	0.738	106.256	31.828	0	0	16.518	0	29.855
			461.725	24.159	1	0	10.244	0.623	0.388	5.699	24.057	0.286	32.609	0.738	106.263	31.826	0	0	16.453	0	29.854
			462.725	23.714	1	0	10.242	0.626	0.387	5.696	24.075	0.286	32.628	0.738	106.263	31.821	0	0	16.368	0	29.884
			463.725	23.714	1	0	10.239	0.629	0.387	5.693	24.093	0.286	32.647	0.738	106.263	31.816	0	0	16.283	0	29.914
			464.725	24.541	1	0	10.217	0.632	0.386	5.682	24.101	0.285	32.653	0.738	106.287	31.811	0	0	16.168	0	29.919
			465.725	24.541	1	0	10.164	0.631	0.384	5.653	24.095	0.284	32.656	0.738	106.287	31.814	0	0	16.103	0	29.927
			466.725	22.888	1	0	10.126	0.631	0.383	5.632	24.095	0.283	32.637	0.738	106.33	31.797	0	0	16.042	0	29.865
			467.725	22.888	1	0	10.147	0.631	0.384	5.644	24.093	0.283	32.617	0.739	106.356	31.78	0	0	16.074	0	29.798
			468.725	23.842	1	0	10.168	0.631	0.385	5.656	24.091	0.284	32.596	0.739	106.383	31.764	0	0	16.107	0	29.731
			469.725	23.842	1	0	10.154	0.632	0.384	5.646	24.107	0.284	32.633	0.739	106.452	31.756	0	0	16.066	0	29.788
			470.725	23.714	1	0	10.149	0.633	0.384	5.64	24.121	0.283	32.666	0.738	106.51	31.749	0	0	16.04	0	29.839
			471.725	23.714	1	0	10.125	0.633	0.382	5.625	24.133	0.282	32.695	0.738	106.568	31.742	0	0	15.983	0	29.882
			472.725	23.714	1	0	10.101	0.632	0.381	5.609	24.135	0.281	32.718	0.738	106.579	31.742	0	0	15.986	0	29.924
			473.725	27.911	1	0	10.113	0.635	0.382	5.62	24.131	0.282	32.707	0.738	106.546	31.769	0	0	15.93	0	29.951
			474.725	27.656	1	0	10.132	0.638	0.383	5.633	24.129	0.283	32.695	0.738	106.514	31.797	0	0	15.883	0	29.977
			475.725	27.656	1	0	10.146	0.641	0.384	5.644	24.128	0.283	32.683	0.738	106.481	31.825	0	0	15.831	0	30.004
			476.725	25.495	1	0	10.161	0.644	0.385	5.655	24.128	0.284	32.671	0.739	106.449	31.853	0	0	15.779	0	30.029
			477.725	25.495	1	0	10.152	0.645	0.385	5.657	24.101	0.284	32.645	0.738	106.43	31.881	0	0	15.729	0	30.028
			478.725	25.495	1	0	10.171	0.647	0.386	5.676	24.071	0.285	32.614	0.738	106.426	31.909	0	0	15.724	0	30.017
			479.725	23.206	1	0	10.191	0.648	0.387	5.695	24.042	0.286	32.584	0.738	106.421	31.937	0	0	15.719	0	30.007
			480.725	20.917	1	0	10.192	0.65	0.387	5.696	24.049	0.286	32.586	0.738	106.462	31.936	0	0	15.675	0	30.013
			481.725	20.917	1	0	10.173	0.649	0.386	5.684	24.051	0.285	32.609	0.738	106.479	31.929	0	0	15.666	0	30.043
			482.725	25.622	1	0	10.176	0.649	0.387	5.685	24.052	0.285	32.631	0.737	106.481	31.922	0	0	15.692	0	30.072
			483.725	25.622	1	0	10.065	0.645	0.383	5.633	23.995	0.282	32.594	0.736	106.458	31.909	0	0	15.603	0	29.978
			484.725	23.587	1	0	10.065	0.644	0.383	5.637	23.972	0.282	32.559	0.736	106.455	31.915	0	0	15.635	0	29.923
			485.725	23.587	1	0	9.951	0.64	0.38	5.589	23.893	0.28	32.467	0.736	106.426	31.915	0	0	15.554	0	29.747
			486.725	22.252	1	0	9.841	0.636	0.377	5.541	23.816	0.277	32.382	0.735	106.397	31.915	0	0	15.478	0	29.582
			487.725	22.252	1	0	10.06	0.661	0.381	5.607	24.148	0.282	32.682	0.739	106.57	31.883	0	0	15.223	0	30.108
			488.725	25.94	1	0	10.272	0.686	0.386	5.674	24.452	0.286	32.947	0.742	106.743	31.852	0	0	14.977	0	30.554
			489.725	26.321	1	0	10.496	0.707	0.391	5.749	24.725	0.291	33.175	0.745	106.867	31.831	0	0	14.844	0	30.939
			490.725	26.321	1	0	10.72	0.728	0.396	5.825	24.98	0.296	33.382	0.748	106.999	31.809	0	0	14.718	0	31.277
			491.725	26.321	1	0	10.669	0.721	0.392	5.77	25.081	0.294	33.44	0.75	107.148	31.771	0	0	14.799	0	31.32
			492.725	24.477	1	0	10.65	0.718	0.39	5.73	25.2	0.293	33.525	0.752	107.325	31.718	0	0	14.836	0	31.388
			493.725	26.258	1	0	10.622	0.715	0.387	5.686	25.319	0.291	33.613	0.753	107.503	31.665	0	0	14.861	0	31.457
			494.725	26.258	1	0	10.594	0.712	0.384	5.642	25.441	0.29	33.7	0.755	107.68	31.612	0	0	14.885	0	31.528
			495.726	23.015	1	0	10.621	0.712	0.383	5.635	25.535	0.29	33.706	0.758	107.896	31.61	0	0	14.923	0	31.534
			496.726	23.015	1	0	10.667	0.714	0.384	5.65	25.584	0.292	33.705	0.759	108.016	31.605	0	0	14.948	0	31.524
			497.726	23.015	1	0	10.689	0.714	0.384	5.653	25.625	0.292	33.695	0.76	108.129	31.576	0	0	14.971	0	31.457
			498.725	17.547	1	0	10.689	0.714	0.384	5.653	25.625	0.292	33.695	0.76	108.129	31.576	0	0	14.971	0	31.457
			499.726	17.547	1	0	10.654	0.714	0.382	5.62	25.691	0.292	33.636	0.764	108.337	31.531	0	0	14.926	0	31.273
			500.726	17.547	1	0	10.598	0.713	0.38	5.584	25.718	0.291	33.588	0.766	108.433	31.514	0	0	14.859	0	31.157
			501.726	32.297	1	0	10.655	0.723	0.382	5.613	25.753	0.293	33.52	0.768	108.493	31.545	0	0	14.742	0	31.084
			502.726	32.297	1	0	10.71	0.732	0.384	5.641	25.785	0.296	33.45	0.771	108.553	31.576	0	0	14.627	0	31.005
			503.726	37.638	1	0	10.736	0.738	0.384	5.641	25.863	0.297	33.446	0.773	108.654	31.584	0	0	14.549	0	31.008
			504.726	37.638	1	0	10.765	0.744	0.384	5.643	25.94	0.298	33.445	0.776	108.755	31.591	0	0	14.475	0	31.014
			505.726	20.408	1	0	10.793	0.749	0.384	5.645	26.017	0.299	33.442	0.778	108.855	31.598	0	0	14.403	0	31.019
			506.726	20.408	1	0	10.786	0.754	0.383	5.627	26.097	0.299	33.448	0.78	108.968	31.596	0	0	14.304	0	31.023
			507.726	19.773	1	0	10.798	0.761	0.382	5.623	26.16	0.299	33.421	0.783	109.081	31.6	0	0	14.191	0	30.975
			508.726	19.773	1	0	10.786	0.768	0.381	5.605	26.233	0.299	33.401	0.785	109.194	31.605	0	0	14.051	0	30.941
			509.726	20.408	1	0	10.757	0.774	0.379	5.58	26.3	0.299	33.371	0.788	109.306	31.61	0	0	13.891	0	30.888
			510.726	22.824	1	0	10.727	0.776	0.379	5.571	26.273	0.299	33.321	0.788	109.299	31.635	0	0	13.817	0	30.836
			511.726	22.824	1	0	10.663	0.78	0.376	5.537	26.289	0.298	33.263	0.79	109.345	31.674	0	0	13.669	0	30.793
			512.726	26.003	1	0	10.6	0.784	0.374	5.502	26.308	0.296	33.209	0.792	109.392	31.714	0	0	13.523	0	30.756
			513.726	26.003	1	0	10.7	0.795	0.376	5.533	26.435	0.299	33.211	0.796	109.563	31.754	0	0	13.461	0	30.817
			514.726	18.946	1	0	10.654	0.791	0.375	5.51	26.42	0.298	33.214	0.795	109.485	31.793	0	0	13.463	0	30.893
			515.726	18.946	1	0	10.724	0.795	0.376	5.535	26.485	0.3	33.239	0.797	109.531	31.832	0	0	13.488	0	31.004
			516.726	25.94	1	0	10.806	0.8	0.379	5.575	26.508	0.302	33.222	0.798	109.554	31.874	0	0	13.514	0	31.04
			517.726	25.94	1	0	10.664	0.776	0.376	5.533	26.296	0.3	33.019	0.796	109.383	31.946	0	0	13.74	0	30.807
			518.726	25.94	1	0	10.516	0.753	0.373	5.491	26.066	0.297	32.795	0.795	109.211	32.018	0	0	13.974	0	30.525
			519.726	26.575	1	0	10.297	0.729	0.368	5.41	25.84	0.292	32.579	0.793	109.039	32.09	0	0	14.123	0	30.254
			520.726	26.575	1	0	10.039	0.705	0.36	5.3	25.643	0.285	32.371	0.792	108.949	32.133	0	0	14.23	0	29.938
			521.726	23.969	1	0	9.975	0.704	0.36	5.292	25.516	0.284	32.294	0.79	108.757	32.188	0	0	14.164	0	29.885
			522.726	23.969	1	0	9.894	0.703	0.359	5.276	25.382	0.283	32.208	0.788	108.565	32.243	0	0	14.073	0	29.812
			523.726	23.969	1	0	9.822	0.702	0.358	5.265	25.247	0.281	32.12	0.786	108.373	32.298	0	0	13.995	0	29.736
			524.726	22.952	1	0	9.751	0.701	0.357	5.253	25.114	0.28	32.034	0.784	108.182	32.354	0	0	13.917	0	29.663
			525.726	22.952	1	0	9.775	0.701	0.359	5.283	25.037	0.281	32.037	0.781	108.002	32.394	0	0	13.946	0	29.738
			526.726	18.374	1	0	9.767	0.701	0.36	5.294	24.965	0.28	32.049	0.779	107.822	32.435	0	0	13.928	0	29.83
			527.726	18.374	1	0	9.709	0.701	0.359	5.277	24.898	0.279	32.053	0.777	107.642	32.476	0	0	13.842	0	29.906
			528.726	20.853	1	0	9.623	0.703	0.356	5.236	24.876	0.276	32.105	0.775	107.469	32.541	0	0	13.683	0	30.115
			529.726	20.853	1	0	9.567	0.709	0.355	5.221	24.821	0.274	32.116	0.773	107.289	32.617	0	0	13.49	0	30.262
			530.726	20.853	1	0	9.591	0.715	0.358	5.26	24.715	0.276	32.051	0.771	107.11	32.694	0	0	13.411	0	30.263
			531.726	22.888	1	0	9.642	0.721	0.361	5.315	24.606	0.278	31.985	0.769	106.93	32.771	0	0	13.371	0	30.261
			532.726	26.703	1	0	9.603	0.717	0.361	5.316	24.493	0.277	31.942	0.767	106.786	32.8	0	0	13.394	0	30.228
			533.726	26.703	1	0	9.565	0.713	0.362	5.317	24.379	0.276	31.899	0.764	106.642	32.828	0	0	13.417	0	30.194
			534.726	26.703	1	0	9.488	0.704	0.359	5.283	24.31	0.274	31.903	0.762	106.534	32.836	0	0	13.481	0	30.214
			535.727	19.391	1	0	9.366	0.686	0.356	5.239	24.145	0.27	31.888	0.757	106.256	32.85	0	0	13.663	0	30.211
			536.727	18.31	1	0	9.332	0.676	0.356	5.239	24.027	0.269	31.846	0.754	106.064	32.876	0	0	13.794	0	30.172
			537.727	18.31	1	0	9.296	0.667	0.356	5.239	23.906	0.268	31.801	0.752	105.872	32.903	0	0	13.928	0	30.125
			538.727	18.31	1	0	9.239	0.658	0.355	5.225	23.791	0.266	31.759	0.749	105.683	32.929	0	0	14.032	0	30.084
			539.727	24.223	1	0	9.196	0.649	0.355	5.219	23.677	0.265	31.718	0.747	105.493	32.955	0	0	14.161	0	30.043
			540.727	24.223	1	0	9.164	0.641	0.355	5.217	23.577	0.264	31.69	0.744	105.294	32.975	0	0	14.29	0	30.017
			541.727	20.663	1	0	9.238	0.638	0.359	5.273	23.503	0.266	31.658	0.742	105.157	32.975	0	0	14.472	0	29.952
			542.727	20.663	1	0	9.313	0.635	0.362	5.329	23.435	0.268	31.632	0.741	105.021	32.975	0	0	14.658	0	29.9
			543.727	24.032	1	0	9.326	0.63	0.364	5.355	23.332	0.269	31.594	0.738	104.937	32.931	0	0	14.811	0	29.75
			544.727	24.032	1	0	9.346	0.624	0.366	5.387	23.224	0.27	31.549	0.736	104.884	32.888	0	0	14.978	0	29.588
			545.727	26.067	1	0	9.367	0.618	0.368	5.419	23.118	0.27	31.506	0.734	104.831	32.845	0	0	15.15	0	29.428
			546.727	26.067	1	0	9.394	0.612	0.371	5.45	23.029	0.271	31.496	0.731	104.781	32.8	0	0	15.339	0	29.329
			547.727	26.067	1	0	9.371	0.607	0.371	5.452	22.943	0.27	31.497	0.728	104.73	32.754	0	0	15.449	0	29.25
			548.727	21.553	1	0	9.334	0.601	0.37	5.443	22.868	0.269	31.512	0.726	104.68	32.708	0	0	15.538	0	29.197
			549.727	23.714	1	0	9.307	0.595	0.368	5.411	22.916	0.266	31.656	0.724	104.651	32.648	0	0	15.63	0	29.373
			550.727	23.714	1	0	9.342	0.594	0.368	5.405	23.021	0.266	31.802	0.724	104.68	32.603	0	0	15.725	0	29.576
			551.727	23.969	1	0	9.413	0.594	0.369	5.422	23.127	0.267	31.968	0.723	104.65	32.579	0	0	15.838	0	29.857
			552.727	23.969	1	0	9.505	0.595	0.37	5.446	23.248	0.268	32.154	0.723	104.62	32.556	0	0	15.984	0	30.17
			553.727	22.189	1	0	9.63	0.597	0.375	5.51	23.292	0.271	32.215	0.723	104.615	32.535	0	0	16.117	0	30.255
			554.727	22.189	1	0	9.775	0.6	0.38	5.587	23.327	0.275	32.262	0.723	104.606	32.514	0	0	16.282	0	30.314
			555.727	22.697	1	0	9.836	0.601	0.382	5.62	23.336	0.277	32.255	0.723	104.657	32.454	0	0	16.376	0	30.202
			556.727	25.622	1	0	9.86	0.598	0.383	5.626	23.36	0.277	32.286	0.724	104.748	32.375	0	0	16.48	0	30.129
			557.727	25.622	1	0	9.944	0.596	0.385	5.66	23.408	0.278	32.356	0.723	104.843	32.296	0	0	16.687	0	30.128
			558.727	24.287	1	0	10.031	0.594	0.387	5.694	23.46	0.28	32.432	0.723	104.938	32.217	0	0	16.898	0	30.138
			559.727	24.986	1	0	10.068	0.589	0.388	5.699	23.508	0.28	32.513	0.723	104.956	32.174	0	0	17.106	0	30.209
			560.727	24.986	1	0	10.142	0.583	0.389	5.72	23.572	0.281	32.61	0.723	105.088	32.085	0	0	17.387	0	30.235
			561.727	26.957	1	0	10.178	0.578	0.389	5.724	23.616	0.281	32.683	0.723	105.22	31.996	0	0	17.609	0	30.214
			562.727	26.957	1	0	10.215	0.573	0.389	5.727	23.662	0.281	32.757	0.722	105.352	31.907	0	0	17.837	0	30.196
			563.727	25.495	1	0	10.211	0.567	0.387	5.697	23.754	0.28	32.876	0.723	105.464	31.826	0	0	18.02	0	30.269
			564.727	22.57	1	0	10.257	0.566	0.388	5.701	23.838	0.28	32.988	0.723	105.541	31.766	0	0	18.131	0	30.37
			565.727	22.57	1	0	10.256	0.565	0.387	5.684	23.904	0.279	33.07	0.723	105.649	31.706	0	0	18.158	0	30.42
			566.727	21.616	1	0	10.272	0.562	0.385	5.669	23.991	0.279	33.166	0.723	105.75	31.636	0	0	18.293	0	30.471
			567.727	21.616	1	0	10.294	0.559	0.384	5.651	24.103	0.278	33.275	0.724	105.891	31.557	0	0	18.408	0	30.532
			568.727	26.83	1	0	10.307	0.557	0.383	5.63	24.215	0.278	33.386	0.725	106.033	31.478	0	0	18.508	0	30.596
			569.727	28.674	1	0	10.351	0.555	0.382	5.622	24.342	0.278	33.519	0.726	106.172	31.399	0	0	18.667	0	30.697
			570.727	28.674	1	0	10.424	0.556	0.383	5.637	24.458	0.279	33.621	0.727	106.309	31.346	0	0	18.732	0	30.794
			571.727	24.986	1	0	10.488	0.557	0.384	5.651	24.55	0.28	33.699	0.729	106.452	31.301	0	0	18.815	0	30.859
			572.727	25.24	1	0	10.505	0.558	0.384	5.644	24.628	0.28	33.755	0.73	106.599	31.255	0	0	18.813	0	30.885
			573.727	25.24	1	0	10.477	0.556	0.382	5.616	24.674	0.279	33.8	0.73	106.74	31.202	0	0	18.836	0	30.872
			574.728	26.703	1	0	10.474	0.557	0.38	5.587	24.8	0.278	33.87	0.732	106.882	31.183	0	0	18.797	0	30.965
			575.728	26.575	1	0	10.492	0.558	0.38	5.584	24.858	0.278	33.895	0.733	106.935	31.169	0	0	18.805	0	30.987
			576.728	26.575	1	0	10.484	0.558	0.378	5.566	24.922	0.278	33.912	0.735	107.009	31.154	0	0	18.789	0	30.992
			577.728	22.125	1	0	10.465	0.558	0.377	5.541	24.986	0.277	33.932	0.736	107.088	31.14	0	0	18.752	0	31.003
			578.728	22.125	1	0	10.465	0.558	0.376	5.528	25.046	0.277	33.948	0.738	107.167	31.126	0	0	18.75	0	31.007
			579.728	21.426	1	0	10.436	0.559	0.376	5.529	24.973	0.278	33.83	0.738	107.222	31.135	0	0	18.669	0	30.82
			580.728	21.744	1	0	10.369	0.56	0.375	5.515	24.883	0.277	33.69	0.739	107.277	31.145	0	0	18.523	0	30.592
			581.728	21.744	1	0	10.318	0.561	0.375	5.508	24.796	0.277	33.558	0.739	107.333	31.154	0	0	18.405	0	30.376
			582.728	21.171	1	0	10.268	0.561	0.374	5.501	24.71	0.277	33.428	0.739	107.388	31.164	0	0	18.288	0	30.162
			583.728	21.171	1	0	10.271	0.566	0.374	5.5	24.744	0.277	33.426	0.74	107.453	31.176	0	0	18.16	0	30.186
			584.728	24.096	1	0	10.253	0.57	0.373	5.484	24.79	0.277	33.436	0.741	107.522	31.188	0	0	17.996	0	30.233
			585.728	24.605	1	0	10.198	0.574	0.371	5.452	24.824	0.275	33.438	0.742	107.592	31.2	0	0	17.771	0	30.263
			586.728	24.605	1	0	10.187	0.581	0.37	5.448	24.847	0.276	33.407	0.744	107.62	31.231	0	0	17.541	0	30.273
			587.728	21.998	1	0	10.171	0.587	0.369	5.433	24.904	0.276	33.378	0.746	107.661	31.269	0	0	17.314	0	30.295
			588.728	22.761	1	0	10.155	0.594	0.368	5.419	24.962	0.276	33.349	0.749	107.702	31.308	0	0	17.093	0	30.317
			589.728	22.761	1	0	10.202	0.599	0.37	5.44	25.001	0.277	33.327	0.75	107.737	31.326	0	0	17.03	0	30.315
			590.728	24.605	1	0	10.218	0.604	0.37	5.436	25.079	0.278	33.323	0.753	107.751	31.359	0	0	16.91	0	30.368
			591.728	24.605	1	0	10.22	0.607	0.369	5.425	25.15	0.278	33.313	0.755	107.795	31.375	0	0	16.831	0	30.38
			592.728	23.778	1	0	10.238	0.61	0.369	5.423	25.217	0.279	33.297	0.757	107.839	31.391	0	0	16.78	0	30.382
			593.728	23.778	1	0	10.294	0.614	0.371	5.454	25.223	0.282	33.229	0.759	107.902	31.4	0	0	16.772	0	30.278
			594.728	22.761	1	0	10.284	0.614	0.37	5.445	25.241	0.282	33.198	0.76	107.964	31.412	0	0	16.76	0	30.239
			595.728	20.726	1	0	10.308	0.615	0.371	5.461	25.231	0.283	33.16	0.761	107.971	31.423	0	0	16.754	0	30.191
			596.728	20.726	1	0	10.291	0.617	0.371	5.455	25.228	0.283	33.118	0.762	108.043	31.445	0	0	16.667	0	30.152
			597.728	20.726	1	0	10.267	0.618	0.37	5.436	25.256	0.282	33.089	0.763	108.166	31.465	0	0	16.62	0	30.134
			598.728	26.639	1	0	10.266	0.62	0.37	5.438	25.252	0.283	33.047	0.764	108.236	31.486	0	0	16.561	0	30.094
			599.728	26.639	1	0	10.28	0.624	0.371	5.456	25.219	0.284	32.991	0.764	108.258	31.509	0	0	16.472	0	30.033
			600.728	24.477	1	0	10.137	0.621	0.366	5.389	25.168	0.28	32.901	0.765	108.28	31.509	0	0	16.321	0	29.865
			601.728	24.477	1	0	9.974	0.618	0.361	5.313	25.105	0.277	32.793	0.766	108.304	31.509	0	0	16.134	0	29.66
			602.728	23.333	1	0	9.814	0.615	0.356	5.237	25.049	0.273	32.693	0.766	108.328	31.509	0	0	15.951	0	29.471
			603.728	23.333	1	0	9.856	0.619	0.359	5.275	24.992	0.275	32.626	0.766	108.287	31.548	0	0	15.913	0	29.414
			604.728	26.258	1	0	9.888	0.623	0.361	5.307	24.939	0.276	32.564	0.766	108.249	31.586	0	0	15.861	0	29.364
			605.728	26.258	1	0	9.928	0.627	0.363	5.344	24.881	0.278	32.494	0.766	108.21	31.624	0	0	15.822	0	29.298
			606.728	24.986	1	0	9.948	0.631	0.365	5.367	24.84	0.279	32.444	0.766	108.174	31.668	0	0	15.758	0	29.279
			607.728	26.321	1	0	9.938	0.632	0.365	5.364	24.832	0.279	32.431	0.766	108.172	31.692	0	0	15.715	0	29.296
			608.728	26.321	1	0	9.956	0.633	0.366	5.381	24.803	0.28	32.396	0.766	108.165	31.716	0	0	15.719	0	29.271
			609.728	20.917	1	0	9.975	0.634	0.367	5.398	24.774	0.281	32.362	0.766	108.158	31.74	0	0	15.723	0	29.246
			610.729	20.917	1	0	10.03	0.632	0.37	5.446	24.686	0.283	32.304	0.764	108.153	31.744	0	0	15.88	0	29.143
			611.729	21.426	1	0	10.071	0.63	0.372	5.475	24.647	0.284	32.283	0.763	108.148	31.747	0	0	15.979	0	29.106
			612.728	21.426	1	0	10.071	0.63	0.372	5.475	24.647	0.284	32.283	0.763	108.148	31.747	0	0	15.979	0	29.106
			613.728	21.426	1	0	10.139	0.631	0.376	5.523	24.598	0.287	32.226	0.763	108.141	31.759	0	0	16.074	0	29.016
			614.729	15.386	1	0	10.132	0.62	0.377	5.538	24.473	0.287	32.147	0.761	108.026	31.773	0	0	16.342	0	28.883
			615.729	14.75	1	0	10.15	0.613	0.378	5.555	24.415	0.287	32.114	0.76	107.973	31.778	0	0	16.56	0	28.822
			616.729	14.75	1	0	10.162	0.606	0.379	5.567	24.363	0.287	32.087	0.759	107.939	31.783	0	0	16.772	0	28.773
			617.729	26.893	1	0	10.177	0.599	0.38	5.588	24.28	0.288	32.059	0.757	107.889	31.78	0	0	16.987	0	28.708
			618.729	26.893	1	0	10.208	0.593	0.381	5.608	24.242	0.288	32.087	0.756	107.872	31.764	0	0	17.205	0	28.727
			619.729	27.593	1	0	10.197	0.587	0.381	5.61	24.184	0.287	32.096	0.753	107.855	31.747	0	0	17.357	0	28.71
			620.729	27.593	1	0	10.187	0.582	0.382	5.612	24.126	0.287	32.104	0.751	107.839	31.73	0	0	17.512	0	28.69
			621.729	24.223	1	0	10.197	0.578	0.382	5.622	24.09	0.287	32.119	0.75	107.776	31.718	0	0	17.64	0	28.693
			622.729	26.003	1	0	10.189	0.574	0.382	5.622	24.054	0.286	32.134	0.749	107.714	31.706	0	0	17.737	0	28.697
			623.729	26.003	1	0	10.068	0.571	0.378	5.565	23.994	0.283	32.115	0.747	107.652	31.694	0	0	17.638	0	28.635
			624.729	25.05	1	0	10.018	0.571	0.377	5.55	23.942	0.282	32.084	0.746	107.589	31.68	0	0	17.544	0	28.55
			625.729	24.541	1	0	9.956	0.571	0.375	5.512	23.955	0.28	32.091	0.746	107.598	31.658	0	0	17.439	0	28.528
			626.729	24.541	1	0	9.909	0.571	0.374	5.498	23.907	0.279	32.064	0.746	107.537	31.644	0	0	17.35	0	28.452
			627.729	27.02	1	0	10.137	0.596	0.38	5.589	24.168	0.284	32.344	0.747	107.584	31.617	0	0	17.006	0	28.976
			628.729	27.593	1	0	10.411	0.621	0.387	5.691	24.476	0.29	32.617	0.75	107.704	31.584	0	0	16.774	0	29.459
			629.729	27.593	1	0	10.651	0.643	0.392	5.767	24.795	0.296	32.872	0.754	107.886	31.547	0	0	16.576	0	29.887
			630.729	26.703	1	0	11.024	0.667	0.402	5.911	25.126	0.304	33.175	0.757	108.053	31.509	0	0	16.523	0	30.394
			631.729	26.003	1	0	11.174	0.673	0.405	5.962	25.267	0.308	33.293	0.759	108.206	31.489	0	0	16.606	0	30.579
			632.729	26.003	1	0	11.324	0.679	0.409	6.013	25.409	0.311	33.415	0.76	108.359	31.468	0	0	16.689	0	30.766
			633.729	25.94	1	0	11.264	0.68	0.405	5.962	25.497	0.309	33.421	0.763	108.58	31.417	0	0	16.553	0	30.691
			634.729	26.512	1	0	11.204	0.682	0.402	5.911	25.588	0.308	33.431	0.765	108.8	31.366	0	0	16.418	0	30.622
			635.729	26.512	1	0	11.206	0.683	0.401	5.895	25.664	0.307	33.49	0.766	108.892	31.327	0	0	16.395	0	30.664
			636.729	26.321	1	0	11.136	0.686	0.397	5.837	25.766	0.305	33.508	0.769	109.119	31.274	0	0	16.245	0	30.607
			637.729	26.321	1	0	11.066	0.695	0.393	5.785	25.865	0.304	33.436	0.774	109.35	31.263	0	0	15.926	0	30.455
			638.729	18.946	1	0	11.071	0.699	0.393	5.777	25.925	0.304	33.46	0.775	109.426	31.241	0	0	15.834	0	30.461
			639.729	18.946	1	0	11.047	0.706	0.391	5.747	26.026	0.304	33.457	0.778	109.58	31.224	0	0	15.647	0	30.424
			640.729	18.946	1	0	11.039	0.714	0.389	5.724	26.133	0.304	33.437	0.782	109.729	31.219	0	0	15.463	0	30.376
			641.729	18.946	1	0	10.974	0.716	0.386	5.673	26.219	0.303	33.431	0.784	109.841	31.217	0	0	15.337	0	30.36
			642.729	30.899	1	0	10.931	0.717	0.383	5.63	26.322	0.301	33.444	0.787	109.952	31.214	0	0	15.242	0	30.379
			643.729	34.713	1	0	10.863	0.717	0.379	5.568	26.45	0.299	33.506	0.789	110.064	31.202	0	0	15.153	0	30.473
			644.729	34.713	1	0	10.802	0.716	0.375	5.517	26.544	0.297	33.558	0.791	110.115	31.21	0	0	15.077	0	30.58
			645.729	34.713	1	0	10.741	0.716	0.372	5.465	26.642	0.295	33.612	0.793	110.165	31.217	0	0	15.001	0	30.693
			646.729	21.616	1	0	10.657	0.717	0.368	5.406	26.727	0.292	33.643	0.794	110.213	31.226	0	0	14.86	0	30.765
			647.729	21.616	1	0	10.581	0.718	0.364	5.352	26.808	0.29	33.67	0.796	110.242	31.236	0	0	14.73	0	30.831
			648.729	20.027	1	0	10.507	0.719	0.36	5.298	26.895	0.287	33.702	0.798	110.271	31.245	0	0	14.603	0	30.904
			649.729	20.027	1	0	10.465	0.723	0.359	5.273	26.925	0.287	33.69	0.799	110.287	31.257	0	0	14.466	0	30.902
			650.73	20.027	1	0	10.408	0.731	0.356	5.234	27.005	0.285	33.687	0.802	110.321	31.281	0	0	14.234	0	30.935
			651.73	20.345	1	0	10.378	0.735	0.355	5.216	27.033	0.285	33.692	0.802	110.352	31.305	0	0	14.114	0	30.982
			652.729	22.125	1	0	10.378	0.735	0.355	5.216	27.033	0.285	33.692	0.802	110.352	31.305	0	0	14.114	0	30.982
			653.73	22.125	1	0	10.331	0.737	0.352	5.183	27.086	0.283	33.728	0.803	110.381	31.325	0	0	14.01	0	31.08
			654.73	22.125	1	0	10.359	0.738	0.353	5.198	27.085	0.284	33.726	0.803	110.395	31.334	0	0	14.029	0	31.091
			655.73	17.929	1	0	10.396	0.739	0.355	5.22	27.069	0.285	33.731	0.802	110.393	31.356	0	0	14.07	0	31.138
			656.73	18.946	1	0	10.432	0.739	0.356	5.241	27.054	0.286	33.737	0.802	110.391	31.377	0	0	14.112	0	31.185
			657.73	18.946	1	0	10.204	0.715	0.35	5.152	26.844	0.28	33.615	0.799	110.206	31.418	0	0	14.265	0	31.043
			658.73	20.917	1	0	9.922	0.691	0.342	5.034	26.637	0.272	33.513	0.795	110.021	31.459	0	0	14.351	0	30.931
			659.73	20.917	1	0	9.637	0.667	0.334	4.916	26.41	0.264	33.392	0.791	109.837	31.5	0	0	14.439	0	30.776
			660.73	19.01	1	0	9.349	0.644	0.326	4.798	26.16	0.257	33.25	0.787	109.652	31.54	0	0	14.527	0	30.575
			661.73	19.01	1	0	9.307	0.646	0.326	4.799	26.05	0.256	33.217	0.784	109.472	31.579	0	0	14.408	0	30.581
			662.73	19.01	1	0	9.266	0.648	0.326	4.799	25.942	0.255	33.186	0.782	109.292	31.617	0	0	14.291	0	30.591
			663.73	22.697	1	0	9.215	0.651	0.326	4.798	25.817	0.254	33.124	0.779	109.112	31.656	0	0	14.159	0	30.542
			664.73	23.969	1	0	9.165	0.653	0.326	4.796	25.694	0.253	33.064	0.777	108.932	31.694	0	0	14.03	0	30.498
			665.73	23.969	1	0	9.127	0.657	0.326	4.789	25.638	0.253	33.02	0.776	108.886	31.707	0	0	13.883	0	30.439
			666.73	23.969	1	0	9.113	0.659	0.327	4.806	25.516	0.253	32.96	0.774	108.7	31.753	0	0	13.821	0	30.407
			667.73	20.091	1	0	9.053	0.656	0.327	4.81	25.312	0.252	32.904	0.769	108.45	31.795	0	0	13.808	0	30.371
			668.73	20.917	1	0	9.072	0.659	0.329	4.831	25.268	0.253	32.865	0.769	108.408	31.813	0	0	13.76	0	30.332
			669.73	20.917	1	0	9.048	0.659	0.329	4.842	25.146	0.252	32.821	0.766	108.262	31.844	0	0	13.724	0	30.301
			670.73	21.744	1	0	9.048	0.66	0.33	4.857	25.072	0.253	32.794	0.765	108.159	31.865	0	0	13.702	0	30.286
			671.73	21.744	1	0	9.108	0.668	0.333	4.904	25.022	0.255	32.745	0.764	108.097	31.883	0	0	13.644	0	30.227
			672.73	19.391	1	0	9.151	0.675	0.336	4.943	24.968	0.257	32.694	0.764	108.036	31.902	0	0	13.565	0	30.163
			673.73	19.391	1	0	9.195	0.682	0.339	4.981	24.914	0.259	32.641	0.763	107.976	31.92	0	0	13.486	0	30.096
			674.73	19.391	1	0	9.192	0.685	0.339	4.986	24.895	0.259	32.637	0.763	107.973	31.915	0	0	13.415	0	30.079
			675.73	19.391	1	0	9.228	0.693	0.341	5.011	24.891	0.26	32.615	0.763	107.987	31.915	0	0	13.32	0	30.036
			676.73	21.68	1	0	9.217	0.696	0.341	5.01	24.877	0.26	32.603	0.763	107.995	31.927	0	0	13.252	0	30.033
			677.73	21.68	1	0	9.206	0.698	0.341	5.008	24.862	0.26	32.591	0.763	108.002	31.939	0	0	13.185	0	30.031
			678.73	19.836	1	0	9.218	0.701	0.341	5.018	24.855	0.26	32.587	0.763	108.009	31.951	0	0	13.151	0	30.043
			679.73	19.836	1	0	9.189	0.7	0.34	5	24.867	0.259	32.59	0.763	107.995	31.975	0	0	13.13	0	30.089
			680.73	19.836	1	0	9.16	0.697	0.339	4.981	24.872	0.258	32.61	0.763	107.968	31.972	0	0	13.145	0	30.124
			681.73	22.252	1	0	9.161	0.694	0.339	4.984	24.85	0.258	32.596	0.762	107.942	31.97	0	0	13.203	0	30.093
			682.73	22.252	1	0	9.162	0.691	0.339	4.987	24.828	0.258	32.581	0.762	107.915	31.967	0	0	13.261	0	30.062
			683.73	23.587	1	0	9.206	0.691	0.341	5.02	24.784	0.26	32.529	0.762	107.906	31.979	0	0	13.324	0	29.983
			684.73	23.587	1	0	9.24	0.691	0.343	5.046	24.745	0.261	32.482	0.762	107.896	31.991	0	0	13.371	0	29.913
			685.73	24.159	1	0	9.157	0.69	0.341	5.007	24.711	0.259	32.428	0.762	107.867	31.999	0	0	13.275	0	29.823
			686.73	24.159	1	0	9.071	0.689	0.337	4.962	24.698	0.257	32.377	0.763	107.855	31.994	0	0	13.162	0	29.718
			687.73	24.159	1	0	8.944	0.689	0.333	4.902	24.647	0.255	32.272	0.764	107.843	31.989	0	0	12.988	0	29.507
			688.73	24.159	1	0	8.849	0.688	0.331	4.861	24.591	0.253	32.161	0.765	107.831	31.984	0	0	12.861	0	29.284
			689.731	24.159	1	0	9.043	0.699	0.343	5.044	24.255	0.262	31.803	0.763	107.664	32.037	0	0	12.941	0	28.666
			690.731	18.819	1	0	9.169	0.704	0.351	5.161	24.046	0.267	31.573	0.762	107.58	32.063	0	0	13.02	0	28.248
			691.731	18.819	1	0	9.191	0.695	0.352	5.183	23.978	0.268	31.552	0.76	107.551	32.039	0	0	13.222	0	28.169
			692.731	20.281	1	0	9.211	0.686	0.354	5.201	23.918	0.268	31.54	0.758	107.522	32.015	0	0	13.426	0	28.107
			693.731	20.281	1	0	9.265	0.677	0.356	5.233	23.881	0.269	31.558	0.757	107.493	31.991	0	0	13.685	0	28.104
			694.731	21.553	1	0	9.304	0.667	0.357	5.246	23.892	0.269	31.637	0.755	107.441	31.972	0	0	13.946	0	28.233
			695.731	24.35	1	0	9.345	0.657	0.358	5.259	23.905	0.27	31.72	0.754	107.388	31.953	0	0	14.217	0	28.366
			696.731	24.35	1	0	9.349	0.648	0.357	5.251	23.917	0.269	31.801	0.752	107.345	31.924	0	0	14.43	0	28.476
			697.731	24.35	1	0	9.353	0.638	0.357	5.244	23.927	0.268	31.881	0.751	107.301	31.895	0	0	14.649	0	28.583
			698.731	24.35	1	0	9.348	0.63	0.356	5.241	23.897	0.267	31.922	0.749	107.191	31.895	0	0	14.837	0	28.661
			699.731	15.894	1	0	9.332	0.622	0.356	5.231	23.87	0.266	31.967	0.747	107.083	31.895	0	0	15.013	0	28.743
			700.731	15.894	1	0	9.289	0.612	0.355	5.217	23.787	0.264	31.981	0.744	106.93	31.905	0	0	15.178	0	28.78
			701.731	13.987	1	0	9.281	0.604	0.356	5.242	23.624	0.264	31.899	0.741	106.776	31.929	0	0	15.37	0	28.654
			702.731	13.987	1	0	9.288	0.596	0.359	5.279	23.44	0.265	31.79	0.737	106.623	31.953	0	0	15.591	0	28.475
			703.731	27.847	1	0	9.295	0.588	0.362	5.317	23.258	0.265	31.681	0.734	106.469	31.977	0	0	15.819	0	28.293
			704.731	34.65	1	0	9.317	0.586	0.363	5.338	23.215	0.266	31.69	0.733	106.382	31.985	0	0	15.897	0	28.323
			705.731	34.65	1	0	9.294	0.578	0.364	5.347	23.085	0.265	31.653	0.729	106.228	31.99	0	0	16.093	0	28.248
			706.731	24.477	1	0	9.357	0.574	0.367	5.396	23.013	0.267	31.662	0.727	106.08	31.983	0	0	16.309	0	28.25
			707.731	24.032	1	0	9.457	0.57	0.372	5.472	22.921	0.269	31.646	0.724	105.922	31.962	0	0	16.587	0	28.177
			708.731	24.032	1	0	9.532	0.567	0.377	5.537	22.811	0.272	31.605	0.722	105.764	31.941	0	0	16.825	0	28.056
			709.731	21.489	1	0	9.608	0.563	0.381	5.603	22.708	0.274	31.571	0.719	105.606	31.92	0	0	17.069	0	27.948
			710.731	21.489	1	0	9.617	0.562	0.382	5.624	22.641	0.275	31.528	0.718	105.527	31.929	0	0	17.123	0	27.876
			711.731	21.298	1	0	9.651	0.56	0.385	5.665	22.552	0.276	31.526	0.715	105.346	31.934	0	0	17.223	0	27.88
			712.731	21.298	1	0	9.655	0.559	0.387	5.685	22.472	0.276	31.5	0.713	105.216	31.941	0	0	17.268	0	27.838
			713.731	23.206	1	0	9.649	0.557	0.387	5.694	22.413	0.276	31.493	0.712	105.112	31.939	0	0	17.334	0	27.816
			714.731	22.316	1	0	9.619	0.555	0.387	5.697	22.328	0.275	31.44	0.71	105.016	31.948	0	0	17.325	0	27.726
			715.731	22.316	1	0	9.773	0.554	0.392	5.771	22.386	0.278	31.585	0.709	104.86	31.951	0	0	17.642	0	28.013
			716.731	27.338	1	0	9.932	0.553	0.398	5.846	22.454	0.281	31.745	0.707	104.704	31.953	0	0	17.97	0	28.326
			717.731	29.055	1	0	10.147	0.552	0.403	5.929	22.612	0.285	32.031	0.706	104.538	31.965	0	0	18.385	0	28.895
			718.731	29.055	1	0	10.372	0.551	0.409	6.013	22.788	0.288	32.343	0.705	104.373	31.977	0	0	18.82	0	29.499
			719.731	25.749	1	0	10.32	0.544	0.407	5.981	22.762	0.286	32.352	0.704	104.347	31.958	0	0	18.96	0	29.47
			720.731	25.367	1	0	10.18	0.537	0.401	5.897	22.741	0.282	32.383	0.702	104.32	31.939	0	0	18.939	0	29.478
			721.731	25.367	1	0	10.047	0.53	0.394	5.801	22.779	0.277	32.498	0.701	104.239	31.936	0	0	18.952	0	29.667
			722.731	28.991	1	0	10.057	0.53	0.394	5.794	22.834	0.276	32.589	0.701	104.112	31.97	0	0	18.96	0	29.89
			723.731	29.119	1	0	10.101	0.531	0.397	5.837	22.768	0.278	32.545	0.7	103.963	32.011	0	0	19.005	0	29.879
			724.731	29.119	1	0	10.145	0.533	0.4	5.88	22.705	0.279	32.503	0.699	103.814	32.051	0	0	19.05	0	29.87
			725.732	26.957	1	0	10.275	0.536	0.408	5.999	22.555	0.284	32.367	0.697	103.574	32.109	0	0	19.183	0	29.721
			726.731	27.148	1	0	10.275	0.536	0.408	5.999	22.555	0.284	32.367	0.697	103.574	32.109	0	0	19.183	0	29.721
			727.731	27.148	1	0	10.339	0.537	0.412	6.055	22.49	0.287	32.308	0.696	103.462	32.13	0	0	19.257	0	29.651
			728.731	25.558	1	0	10.39	0.538	0.415	6.103	22.431	0.289	32.256	0.695	103.318	32.152	0	0	19.306	0	29.591
			729.732	25.558	1	0	10.495	0.541	0.42	6.183	22.376	0.292	32.199	0.695	103.162	32.157	0	0	19.395	0	29.5
			730.732	25.558	1	0	10.549	0.543	0.423	6.224	22.353	0.294	32.18	0.695	103.114	32.159	0	0	19.442	0	29.473
			731.732	24.859	1	0	10.554	0.543	0.423	6.225	22.359	0.294	32.208	0.694	103.066	32.147	0	0	19.453	0	29.505
			732.732	24.859	1	0	10.515	0.542	0.421	6.184	22.419	0.292	32.299	0.694	103.054	32.123	0	0	19.406	0	29.634
			733.732	23.714	1	0	10.483	0.541	0.418	6.147	22.484	0.29	32.397	0.694	103.042	32.099	0	0	19.373	0	29.775
			734.732	23.714	1	0	10.486	0.541	0.417	6.135	22.532	0.29	32.452	0.694	103.035	32.094	0	0	19.378	0	29.87
			735.732	22.189	1	0	10.531	0.541	0.419	6.162	22.535	0.291	32.447	0.695	103.03	32.085	0	0	19.453	0	29.845
			736.732	23.524	1	0	10.553	0.542	0.42	6.173	22.541	0.292	32.445	0.695	103.025	32.075	0	0	19.484	0	29.827
			737.732	29.627	1	0	10.527	0.542	0.419	6.156	22.547	0.291	32.444	0.695	103.03	32.08	0	0	19.434	0	29.832
			738.732	29.627	1	0	10.592	0.549	0.421	6.193	22.587	0.293	32.454	0.696	103.044	32.106	0	0	19.3	0	29.912
			739.732	29.818	1	0	10.656	0.556	0.424	6.229	22.624	0.295	32.462	0.697	103.059	32.133	0	0	19.169	0	29.985
			740.732	28.61	1	0	10.708	0.562	0.426	6.261	22.647	0.297	32.456	0.698	103.086	32.148	0	0	19.036	0	30.013
			741.732	28.61	1	0	10.758	0.569	0.428	6.293	22.665	0.299	32.443	0.699	103.054	32.181	0	0	18.901	0	30.056
			742.732	27.466	1	0	10.771	0.574	0.428	6.295	22.708	0.3	32.428	0.7	103.131	32.202	0	0	18.751	0	30.073
			743.732	27.974	1	0	10.792	0.581	0.429	6.309	22.729	0.301	32.389	0.702	103.181	32.234	0	0	18.579	0	30.064
			744.732	27.974	1	0	10.803	0.585	0.429	6.31	22.768	0.302	32.377	0.703	103.281	32.243	0	0	18.458	0	30.064
			745.732	27.529	1	0	10.823	0.592	0.43	6.324	22.785	0.303	32.337	0.705	103.394	32.273	0	0	18.296	0	30.049
			746.732	27.529	1	0	10.839	0.597	0.43	6.33	22.82	0.304	32.302	0.706	103.548	32.287	0	0	18.148	0	30.013
			747.732	23.778	1	0	10.874	0.603	0.431	6.342	22.872	0.305	32.287	0.708	103.71	32.292	0	0	18.047	0	30
			748.732	24.223	1	0	10.905	0.608	0.432	6.352	22.923	0.307	32.27	0.71	103.873	32.296	0	0	17.943	0	29.981
			749.732	24.223	1	0	10.953	0.613	0.433	6.37	22.977	0.309	32.257	0.712	103.97	32.301	0	0	17.867	0	29.97
			750.732	28.801	1	0	11.003	0.616	0.435	6.4	22.985	0.31	32.252	0.713	103.953	32.315	0	0	17.876	0	29.987
			751.732	26.83	1	0	11.056	0.622	0.438	6.441	22.973	0.313	32.145	0.715	104.095	32.318	0	0	17.766	0	29.795
			752.732	26.83	1	0	11.131	0.632	0.441	6.487	22.999	0.317	32.021	0.718	104.327	32.324	0	0	17.607	0	29.576
			753.732	33.823	1	0	11.131	0.635	0.44	6.475	23.051	0.317	32.037	0.72	104.399	32.315	0	0	17.522	0	29.595
			754.732	33.823	1	0	11.119	0.64	0.438	6.444	23.155	0.316	32.056	0.722	104.577	32.313	0	0	17.383	0	29.629
			755.732	31.217	1	0	11.106	0.644	0.436	6.411	23.262	0.316	32.074	0.725	104.754	32.31	0	0	17.243	0	29.662
			756.732	31.217	1	0	11.082	0.649	0.434	6.378	23.348	0.316	32.072	0.728	104.922	32.322	0	0	17.073	0	29.68
			757.732	27.402	1	0	11.059	0.654	0.431	6.345	23.436	0.315	32.071	0.731	105.09	32.334	0	0	16.907	0	29.7
			758.732	27.402	1	0	11.057	0.659	0.43	6.331	23.503	0.316	32.039	0.734	105.277	32.349	0	0	16.768	0	29.664
			759.732	27.402	1	0	11.047	0.664	0.429	6.313	23.562	0.316	32.007	0.736	105.464	32.354	0	0	16.648	0	29.612
			760.732	27.402	1	0	11.08	0.668	0.43	6.319	23.622	0.317	31.974	0.739	105.651	32.358	0	0	16.595	0	29.556
			761.732	26.385	1	0	11.118	0.672	0.43	6.329	23.681	0.319	31.935	0.742	105.807	32.363	0	0	16.55	0	29.489
			762.732	26.385	1	0	11.093	0.672	0.427	6.287	23.786	0.318	31.987	0.744	106.021	32.339	0	0	16.514	0	29.549
			763.732	26.194	1	0	11.1	0.672	0.427	6.279	23.832	0.318	31.978	0.745	106.198	32.327	0	0	16.508	0	29.511
			764.732	26.194	1	0	11.099	0.673	0.426	6.268	23.876	0.318	31.966	0.747	106.376	32.315	0	0	16.491	0	29.469
			765.733	27.529	1	0	11.083	0.673	0.422	6.213	24.049	0.317	32.071	0.75	106.675	32.277	0	0	16.477	0	29.607
			766.733	28.801	1	0	11.085	0.672	0.421	6.186	24.157	0.316	32.15	0.751	106.824	32.26	0	0	16.49	0	29.731
			767.732	28.801	1	0	11.085	0.672	0.421	6.186	24.157	0.316	32.15	0.751	106.824	32.26	0	0	16.49	0	29.731
			768.733	25.558	1	0	11.033	0.667	0.416	6.113	24.31	0.314	32.215	0.755	107.021	32.219	0	0	16.552	0	29.787
			769.733	25.558	1	0	10.962	0.66	0.411	6.047	24.4	0.311	32.269	0.756	107.114	32.188	0	0	16.605	0	29.837
			770.733	24.35	1	0	10.944	0.654	0.408	6.006	24.502	0.309	32.339	0.758	107.232	32.135	0	0	16.741	0	29.88
			771.733	24.35	1	0	10.926	0.647	0.406	5.965	24.605	0.308	32.408	0.759	107.349	32.083	0	0	16.879	0	29.92
			772.733	25.622	1	0	10.871	0.642	0.402	5.917	24.663	0.306	32.466	0.76	107.388	32.032	0	0	16.925	0	29.944
			773.733	25.622	1	0	10.865	0.638	0.403	5.922	24.613	0.306	32.394	0.76	107.371	32.025	0	0	17.021	0	29.792
			774.733	28.801	1	0	10.859	0.634	0.403	5.927	24.562	0.306	32.321	0.76	107.354	32.018	0	0	17.118	0	29.64
			775.733	28.801	1	0	10.921	0.63	0.407	5.987	24.443	0.309	32.161	0.76	107.337	32.011	0	0	17.324	0	29.319
			776.733	22.061	1	0	10.983	0.629	0.409	6.016	24.457	0.311	32.168	0.76	107.414	31.991	0	0	17.465	0	29.3
			777.733	22.761	1	0	11.054	0.627	0.411	6.05	24.47	0.313	32.172	0.761	107.488	31.972	0	0	17.62	0	29.273
			778.733	22.761	1	0	11.129	0.626	0.414	6.086	24.485	0.315	32.18	0.761	107.563	31.953	0	0	17.782	0	29.256
			779.733	22.57	1	0	11.112	0.62	0.411	6.046	24.588	0.313	32.279	0.762	107.656	31.912	0	0	17.921	0	29.373
			780.733	23.333	1	0	11.096	0.617	0.409	6.011	24.684	0.312	32.365	0.763	107.744	31.876	0	0	17.983	0	29.472
			781.733	23.333	1	0	11.074	0.611	0.406	5.965	24.797	0.31	32.474	0.764	107.851	31.823	0	0	18.134	0	29.584
			782.733	26.067	1	0	11.05	0.601	0.404	5.936	24.827	0.308	32.487	0.764	107.93	31.771	0	0	18.382	0	29.51
			783.733	25.177	1	0	11.053	0.6	0.404	5.935	24.83	0.309	32.468	0.765	107.934	31.762	0	0	18.433	0	29.459
			784.733	25.177	1	0	11.065	0.596	0.404	5.935	24.839	0.309	32.462	0.765	107.953	31.73	0	0	18.573	0	29.389
			785.733	25.94	1	0	11.083	0.591	0.402	5.911	24.961	0.308	32.55	0.767	107.957	31.688	0	0	18.75	0	29.479
			786.733	25.94	1	0	11.12	0.586	0.401	5.894	25.096	0.308	32.655	0.769	107.953	31.646	0	0	18.961	0	29.599
			787.733	21.108	1	0	11.157	0.582	0.4	5.877	25.233	0.308	32.762	0.77	107.948	31.605	0	0	19.177	0	29.72
			788.733	28.101	1	0	11.218	0.581	0.4	5.882	25.343	0.308	32.859	0.771	107.985	31.584	0	0	19.312	0	29.863
			789.733	28.101	1	0	11.246	0.577	0.4	5.88	25.396	0.308	32.928	0.771	108.014	31.55	0	0	19.475	0	29.929
			790.733	35.095	1	0	11.255	0.576	0.398	5.86	25.501	0.308	33.016	0.772	108.081	31.529	0	0	19.523	0	30.052
			791.733	30.199	1	0	11.294	0.578	0.397	5.84	25.687	0.308	33.142	0.775	108.178	31.516	0	0	19.535	0	30.263
			792.733	30.835	1	0	11.348	0.579	0.399	5.864	25.704	0.309	33.139	0.776	108.155	31.509	0	0	19.606	0	30.248
			793.733	30.835	1	0	11.419	0.582	0.4	5.884	25.795	0.311	33.168	0.778	108.162	31.512	0	0	19.617	0	30.309
			794.733	20.981	1	0	11.512	0.585	0.402	5.915	25.885	0.314	33.195	0.78	108.17	31.514	0	0	19.666	0	30.368
			795.733	21.426	1	0	11.5	0.584	0.401	5.896	25.933	0.313	33.201	0.781	108.206	31.502	0	0	19.694	0	30.356
			796.733	21.426	1	0	11.488	0.582	0.4	5.877	25.983	0.313	33.207	0.782	108.242	31.49	0	0	19.723	0	30.345
			797.733	27.974	1	0	11.476	0.581	0.398	5.858	26.034	0.312	33.212	0.784	108.278	31.478	0	0	19.752	0	30.333
			798.733	25.558	1	0	11.435	0.578	0.396	5.822	26.085	0.31	33.274	0.784	108.323	31.469	0	0	19.781	0	30.423
			799.733	25.558	1	0	11.407	0.575	0.394	5.793	26.137	0.309	33.339	0.784	108.369	31.459	0	0	19.833	0	30.518
			800.733	22.316	1	0	11.345	0.572	0.391	5.751	26.174	0.307	33.382	0.784	108.414	31.449	0	0	19.827	0	30.574
			801.733	22.061	1	0	11.298	0.569	0.388	5.707	26.249	0.305	33.437	0.785	108.421	31.447	0	0	19.862	0	30.662
			802.733	22.061	1	0	11.275	0.565	0.386	5.675	26.325	0.303	33.496	0.786	108.429	31.445	0	0	19.939	0	30.754
			803.733	26.321	1	0	11.335	0.562	0.386	5.679	26.425	0.304	33.592	0.787	108.436	31.442	0	0	20.165	0	30.914
			804.734	26.13	1	0	11.385	0.561	0.386	5.671	26.578	0.303	33.797	0.786	108.546	31.418	0	0	20.298	0	31.23
			805.734	26.13	1	0	11.649	0.571	0.399	5.868	26.332	0.316	33.213	0.793	108.604	31.404	0	0	20.396	0	30.194
			806.733	25.304	1	0	11.649	0.571	0.399	5.868	26.332	0.316	33.213	0.793	108.604	31.404	0	0	20.396	0	30.194
			807.734	25.304	1	0	12.193	0.588	0.431	6.332	25.618	0.346	31.925	0.802	108.453	31.433	0	0	20.743	0	27.84
			808.734	26.766	1	0	12.292	0.596	0.435	6.396	25.609	0.35	31.785	0.806	108.378	31.447	0	0	20.62	0	27.596
			809.734	20.154	1	0	13.002	0.634	0.452	6.652	26.202	0.37	32.05	0.818	108.652	31.382	0	0	20.516	0	28.024
			810.734	20.853	1	0	13.879	0.671	0.484	7.116	26.288	0.403	31.547	0.833	108.923	31.317	0	0	20.673	0	26.89
			811.734	20.853	1	0	14.769	0.709	0.515	7.58	26.39	0.437	31.152	0.847	109.194	31.253	0	0	20.832	0	25.913
			812.734	21.426	1	0	15.605	0.746	0.544	7.993	26.555	0.468	30.871	0.86	109.522	31.164	0	0	20.929	0	25.089
			813.734	21.426	1	0	16.498	0.782	0.573	8.425	26.737	0.499	30.67	0.872	109.87	31.075	0	0	21.089	0	24.404
			814.734	19.645	1	0	17.405	0.819	0.602	8.857	26.924	0.531	30.518	0.882	110.218	30.987	0	0	21.251	0	23.805
			815.734	20.281	1	0	18.302	0.856	0.633	9.314	27.009	0.564	30.329	0.891	110.58	30.907	0	0	21.368	0	23.114
			816.734	21.744	1	0	18.121	0.892	0.631	9.275	26.927	0.567	29.977	0.898	110.935	30.965	0	0	20.324	0	22.301
			817.734	21.744	1	0	17.916	0.927	0.628	9.232	26.814	0.569	29.6	0.906	111.29	31.022	0	0	19.333	0	21.395
			818.734	28.038	1	0	17.724	0.958	0.623	9.157	26.8	0.569	29.309	0.914	111.614	31.056	0	0	18.508	0	20.636
			819.734	27.02	1	0	17.696	0.961	0.612	9.003	27.221	0.565	29.47	0.924	111.88	31.052	0	0	18.419	0	21.018
			820.734	60.653	1	0	17.846	0.974	0.609	8.949	27.639	0.569	29.543	0.936	112.226	31.02	0	0	18.329	0	21.086
			821.734	60.653	1	0	18.186	0.997	0.612	8.997	28.057	0.581	29.526	0.95	112.688	30.96	0	0	18.232	0	20.83
			822.734	60.653	1	0	18.048	0.999	0.6	8.831	28.372	0.575	29.616	0.958	112.92	30.959	0	0	18.061	0	21.046
			823.734	39.037	1	0	18.069	1.004	0.597	8.78	28.575	0.576	29.625	0.965	113.296	30.904	0	0	18.001	0	20.933
			824.734	54.295	1	0	18.06	1.008	0.593	8.719	28.768	0.576	29.614	0.971	113.672	30.848	0	0	17.911	0	20.771
			825.734	81.57	1	0	18.226	1.018	0.594	8.731	29.011	0.581	29.646	0.979	114.045	30.815	0	0	17.901	0	20.745
			826.734	81.57	1	0	18.373	1.028	0.594	8.737	29.241	0.586	29.662	0.986	114.419	30.783	0	0	17.874	0	20.677
			827.734	81.57	1	0	18.433	1.039	0.596	8.764	29.262	0.591	29.526	0.991	114.681	30.822	0	0	17.742	0	20.379
			828.734	81.57	1	0	18.679	1.058	0.605	8.891	29.259	0.602	29.389	0.996	114.902	30.804	0	0	17.663	0	19.919
			829.734	81.57	1	0	18.748	1.069	0.606	8.915	29.306	0.607	29.254	1.002	115.209	30.835	0	0	17.532	0	19.596
			830.734	81.57	1	0	18.808	1.081	0.608	8.938	29.342	0.612	29.127	1.007	115.516	30.867	0	0	17.397	0	19.286
			831.734	17.039	1	0	18.8	1.093	0.609	8.956	29.288	0.617	28.925	1.013	115.837	30.912	0	0	17.193	0	18.808
			832.734	16.53	1	0	18.758	1.106	0.609	8.963	29.218	0.62	28.703	1.018	116.159	30.958	0	0	16.965	0	18.269
			833.734	16.53	1	0	18.999	1.146	0.616	9.062	29.326	0.631	28.626	1.024	116.633	30.919	0	0	16.58	0	17.799
			834.734	18.946	1	0	19.282	1.182	0.621	9.129	29.589	0.641	28.642	1.033	117.115	30.847	0	0	16.31	0	17.516
			835.734	18.946	1	0	19.575	1.219	0.626	9.205	29.836	0.652	28.654	1.041	117.597	30.775	0	0	16.064	0	17.215
			836.734	18.946	1	0	19.257	1.213	0.605	8.901	30.348	0.637	28.855	1.052	117.988	30.749	0	0	15.87	0	17.723
			837.734	16.594	1	0	18.947	1.208	0.585	8.597	30.909	0.621	29.077	1.063	118.379	30.723	0	0	15.68	0	18.281
			838.734	18.565	1	0	18.645	1.203	0.564	8.293	31.524	0.606	29.322	1.075	118.77	30.696	0	0	15.495	0	18.889
			839.734	18.565	1	0	18.542	1.198	0.555	8.156	31.871	0.601	29.426	1.083	119.161	30.67	0	0	15.476	0	19.121
			840.734	21.68	1	0	18.033	1.168	0.537	7.902	31.951	0.584	29.403	1.087	119.075	30.785	0	0	15.433	0	19.451
			841.734	21.68	1	0	17.352	1.139	0.506	7.438	32.621	0.553	29.839	1.093	118.988	30.9	0	0	15.239	0	20.929
			842.734	24.541	1	0	16.727	1.109	0.475	6.987	33.43	0.523	30.376	1.101	118.902	31.015	0	0	15.084	0	22.6
			843.735	24.541	1	0	15.637	1.053	0.42	6.171	35.283	0.468	31.668	1.114	118.864	31.135	0	0	14.849	0	25.977
			844.735	22.634	1	0	15.067	1.025	0.391	5.744	36.467	0.439	32.474	1.123	118.845	31.195	0	0	14.697	0	27.879
			845.735	22.634	1	0	14.509	0.997	0.362	5.317	37.874	0.41	33.421	1.133	118.825	31.255	0	0	14.549	0	29.951
			846.735	22.634	1	0	14.499	0.966	0.364	5.354	37.516	0.408	33.441	1.122	118.756	31.181	0	0	15.008	0	29.928
			847.735	34.523	1	0	14.515	0.935	0.367	5.395	37.198	0.408	33.486	1.111	118.686	31.106	0	0	15.524	0	29.95
			848.735	36.811	1	0	14.468	0.904	0.368	5.414	36.867	0.405	33.497	1.101	118.617	31.032	0	0	16.008	0	29.903
			849.735	36.811	1	0	14.236	0.89	0.368	5.414	36.235	0.4	33.382	1.085	118.485	31.025	0	0	15.989	0	29.697
			850.735	21.235	1	0	13.987	0.879	0.368	5.407	35.621	0.394	33.266	1.071	118.389	31.025	0	0	15.906	0	29.495
			851.735	21.235	1	0	13.741	0.868	0.367	5.4	35.012	0.388	33.152	1.056	118.293	31.025	0	0	15.824	0	29.297
			852.735	21.235	1	0	13.63	0.857	0.369	5.431	34.493	0.385	33.078	1.043	118.197	31.025	0	0	15.897	0	29.174
			853.735	21.235	1	0	13.573	0.855	0.37	5.448	34.237	0.384	33.03	1.037	118.072	31.054	0	0	15.876	0	29.139
			854.735	21.362	1	0	13.556	0.855	0.374	5.495	33.903	0.385	32.934	1.029	117.904	31.111	0	0	15.861	0	29.057
			855.735	21.362	1	0	13.477	0.854	0.375	5.517	33.568	0.383	32.853	1.022	117.737	31.169	0	0	15.774	0	29.004
			856.735	23.079	1	0	13.379	0.854	0.376	5.531	33.238	0.382	32.771	1.014	117.569	31.226	0	0	15.665	0	28.948
			857.735	28.674	1	0	13.353	0.851	0.376	5.535	33.143	0.38	32.826	1.01	117.454	31.217	0	0	15.698	0	29.045
			858.735	28.674	1	0	13.334	0.847	0.377	5.543	33.039	0.38	32.803	1.007	117.337	31.243	0	0	15.747	0	29.055
			859.735	26.194	1	0	13.334	0.843	0.378	5.559	32.934	0.379	32.847	1.003	117.225	31.233	0	0	15.81	0	29.13
			860.735	26.194	1	0	13.369	0.84	0.38	5.589	32.831	0.379	32.887	0.998	117.114	31.224	0	0	15.914	0	29.197
			861.735	21.807	1	0	13.377	0.839	0.382	5.616	32.689	0.379	32.92	0.993	116.993	31.219	0	0	15.938	0	29.255
			862.735	21.807	1	0	13.384	0.839	0.384	5.643	32.549	0.379	32.954	0.988	116.872	31.215	0	0	15.962	0	29.313
			863.735	19.01	1	0	13.025	0.811	0.378	5.56	32.072	0.371	32.714	0.98	116.603	31.291	0	0	16.065	0	29.029
			864.735	19.01	1	0	12.627	0.783	0.371	5.459	31.582	0.361	32.474	0.973	116.334	31.368	0	0	16.126	0	28.735
			865.735	17.992	1	0	12.226	0.755	0.364	5.359	31.065	0.351	32.211	0.964	116.065	31.444	0	0	16.187	0	28.388
			866.735	17.992	1	0	12.083	0.755	0.361	5.305	31.009	0.348	32.183	0.964	115.932	31.44	0	0	16.011	0	28.323
			867.735	20.726	1	0	12.066	0.755	0.362	5.318	30.889	0.347	32.154	0.961	115.823	31.452	0	0	15.987	0	28.287
			868.735	20.726	1	0	11.921	0.754	0.358	5.263	30.838	0.343	32.134	0.96	115.686	31.447	0	0	15.81	0	28.238
			869.735	24.605	1	0	11.78	0.753	0.354	5.207	30.794	0.339	32.121	0.959	115.549	31.442	0	0	15.636	0	28.205
			870.735	24.605	1	0	11.612	0.752	0.35	5.141	30.744	0.335	32.068	0.959	115.523	31.397	0	0	15.434	0	28.017
			871.735	23.524	1	0	11.449	0.751	0.345	5.075	30.704	0.331	32.025	0.959	115.497	31.351	0	0	15.238	0	27.849
			872.735	24.986	1	0	11.413	0.761	0.346	5.092	30.534	0.331	31.974	0.955	115.381	31.365	0	0	15.001	0	27.761
			873.735	24.986	1	0	11.326	0.768	0.344	5.066	30.481	0.328	32.008	0.952	115.199	31.435	0	0	14.739	0	27.946
			874.735	26.703	1	0	11.37	0.776	0.347	5.108	30.371	0.33	31.999	0.949	115.017	31.504	0	0	14.651	0	28.042
			875.735	26.703	1	0	11.403	0.774	0.352	5.173	30.072	0.332	31.836	0.945	114.868	31.536	0	0	14.725	0	27.771
			876.735	26.258	1	0	11.435	0.773	0.356	5.238	29.78	0.335	31.677	0.94	114.719	31.567	0	0	14.799	0	27.504
			877.735	26.258	1	0	11.459	0.777	0.359	5.282	29.605	0.337	31.574	0.938	114.638	31.596	0	0	14.755	0	27.336
			878.735	23.333	1	0	11.483	0.781	0.362	5.326	29.431	0.339	31.47	0.935	114.556	31.624	0	0	14.711	0	27.168
			879.735	23.333	1	0	11.553	0.784	0.367	5.392	29.261	0.342	31.366	0.933	114.475	31.653	0	0	14.727	0	26.995
			880.735	23.333	1	0	12.055	0.825	0.377	5.54	29.827	0.354	31.764	0.939	114.715	31.555	0	0	14.61	0	27.572
			881.735	14.051	1	0	12.394	0.827	0.399	5.867	28.963	0.382	30.218	0.958	114.7	31.406	0	0	14.992	0	23.924
			882.736	14.051	1	0	12.954	0.83	0.428	6.289	28.245	0.421	28.677	0.985	114.89	31.109	0	0	15.61	0	19.573
			883.736	14.051	1	0	13.162	0.831	0.434	6.385	28.272	0.431	28.449	0.994	115.094	30.96	0	0	15.831	0	18.663
			884.736	12.779	1	0	13.336	0.831	0.439	6.451	28.351	0.44	28.267	1.003	115.341	30.783	0	0	16.053	0	17.804
			885.736	12.779	1	0	13.515	0.83	0.443	6.518	28.438	0.448	28.102	1.012	115.588	30.605	0	0	16.281	0	16.977
			886.736	25.304	1	0	13.329	0.834	0.439	6.449	28.355	0.445	27.946	1.015	115.772	30.538	0	0	15.973	0	16.384
			887.736	25.304	1	0	13.132	0.841	0.433	6.369	28.302	0.441	27.805	1.018	116.019	30.464	0	0	15.619	0	15.806
			888.736	34.141	1	0	12.943	0.847	0.428	6.289	28.264	0.437	27.68	1.021	116.266	30.389	0	0	15.28	0	15.262
			889.736	34.586	1	0	12.633	0.853	0.42	6.18	28.089	0.431	27.417	1.025	116.513	30.315	0	0	14.803	0	14.316
			890.736	34.586	1	0	12.341	0.86	0.413	6.07	27.948	0.424	27.187	1.028	116.76	30.241	0	0	14.355	0	13.447
			891.736	27.529	1	0	12.085	0.863	0.406	5.965	27.863	0.419	26.983	1.033	117.017	30.161	0	0	13.999	0	12.639
			892.736	27.529	1	0	12.136	0.879	0.404	5.944	28.111	0.419	27.1	1.037	117.238	30.099	0	0	13.811	0	12.774
			893.736	27.529	1	0	12.229	0.894	0.404	5.946	28.351	0.421	27.222	1.041	117.458	30.037	0	0	13.679	0	12.92
			894.736	38.274	1	0	12.351	0.909	0.405	5.959	28.602	0.424	27.353	1.046	117.679	29.974	0	0	13.581	0	13.087
			895.736	60.335	1	0	12.399	0.907	0.405	5.955	28.726	0.425	27.385	1.049	117.871	29.886	0	0	13.672	0	12.982
			896.736	60.335	1	0	12.535	0.907	0.41	6.023	28.716	0.429	27.405	1.048	118.01	29.838	0	0	13.822	0	12.926
			897.736	33.188	1	0	12.544	0.901	0.408	5.999	28.841	0.427	27.547	1.047	118.051	29.827	0	0	13.917	0	13.342
			898.736	33.188	1	0	12.681	0.901	0.412	6.065	28.839	0.431	27.573	1.046	118.186	29.78	0	0	14.067	0	13.308
			899.736	33.188	1	0	12.699	0.902	0.414	6.084	28.787	0.432	27.544	1.045	118.321	29.734	0	0	14.087	0	13.112
			900.736	33.188	1	0	12.765	0.902	0.416	6.114	28.796	0.434	27.573	1.044	118.455	29.687	0	0	14.158	0	13.085
			901.736	14.623	1	0	12.831	0.902	0.418	6.143	28.807	0.436	27.602	1.044	118.59	29.641	0	0	14.23	0	13.06
			902.736	14.623	1	0	12.945	0.917	0.417	6.135	29.135	0.437	27.804	1.048	118.85	29.544	0	0	14.111	0	13.341
			903.736	14.623	1	0	13.058	0.933	0.417	6.127	29.46	0.438	28.001	1.052	119.11	29.446	0	0	13.994	0	13.599
			904.736	12.525	1	0	13.132	0.949	0.414	6.087	29.855	0.438	28.221	1.058	119.37	29.349	0	0	13.84	0	13.919
			905.736	12.525	1	0	13.227	0.974	0.411	6.043	30.336	0.438	28.483	1.065	119.597	29.288	0	0	13.585	0	14.395
			906.736	12.525	1	0	13.177	0.981	0.407	5.978	30.563	0.436	28.48	1.073	119.802	29.212	0	0	13.439	0	14.17
			907.736	23.587	1	0	13.345	1.006	0.407	5.987	30.954	0.439	28.687	1.079	120.037	29.149	0	0	13.264	0	14.476
			908.736	23.587	1	0	13.273	1.011	0.403	5.926	31.109	0.436	28.726	1.083	120.149	29.142	0	0	13.134	0	14.545
			909.736	25.05	1	0	13.299	1.015	0.401	5.903	31.3	0.436	28.816	1.086	120.262	29.135	0	0	13.103	0	14.756
			910.736	22.824	1	0	12.949	0.983	0.394	5.798	30.973	0.427	28.58	1.084	120.053	29.255	0	0	13.178	0	14.546
			911.736	22.824	1	0	12.719	0.975	0.377	5.541	31.819	0.402	29.807	1.068	119.981	29.401	0	0	13.045	0	18.197
			912.736	22.824	1	0	12.511	0.968	0.36	5.301	32.701	0.378	31.171	1.049	119.909	29.547	0	0	12.931	0	21.871
			913.736	22.824	1	0	12.381	0.961	0.358	5.265	32.565	0.37	31.494	1.034	119.672	29.655	0	0	12.885	0	22.868
			914.736	16.721	1	0	12.245	0.954	0.355	5.224	32.449	0.362	31.849	1.019	119.435	29.763	0	0	12.833	0	23.909
			915.736	16.721	1	0	12.11	0.948	0.352	5.182	32.335	0.354	32.223	1.004	119.197	29.871	0	0	12.78	0	24.967
			916.736	16.721	1	0	11.984	0.941	0.348	5.124	32.347	0.345	32.675	0.99	118.981	29.95	0	0	12.732	0	26.102
			917.736	24.223	1	0	12.127	0.93	0.354	5.209	32.173	0.349	32.671	0.985	118.828	29.919	0	0	13.04	0	26.063
			918.736	24.223	1	0	12.217	0.919	0.357	5.255	32.105	0.35	32.746	0.98	118.674	29.888	0	0	13.298	0	26.19
			919.736	28.737	1	0	12.31	0.907	0.36	5.301	32.047	0.352	32.83	0.976	118.521	29.857	0	0	13.566	0	26.331
			920.736	28.737	1	0	12.505	0.896	0.365	5.362	32.152	0.355	33.071	0.972	118.367	29.826	0	0	13.954	0	26.791
			921.737	28.737	1	0	12.891	0.904	0.376	5.527	32.175	0.362	33.364	0.964	117.734	29.97	0	0	14.266	0	27.642
			922.737	19.645	1	0	12.758	0.896	0.375	5.52	31.866	0.36	33.211	0.96	117.454	30.025	0	0	14.245	0	27.465
			923.737	24.541	1	0	12.626	0.888	0.375	5.512	31.558	0.358	33.057	0.955	117.173	30.08	0	0	14.224	0	27.284
			924.737	24.541	1	0	12.426	0.86	0.369	5.42	31.523	0.35	33.157	0.951	117.02	29.998	0	0	14.446	0	27.391
			925.737	27.02	1	0	12.353	0.851	0.365	5.363	31.642	0.346	33.384	0.948	116.895	29.943	0	0	14.522	0	27.756
			926.737	29.182	1	0	12.279	0.841	0.361	5.307	31.762	0.341	33.615	0.945	116.77	29.888	0	0	14.599	0	28.121
			927.737	28.61	1	0	12.513	0.86	0.376	5.531	31.101	0.351	33.363	0.932	116.439	29.974	0	0	14.553	0	27.753
			928.737	27.783	1	0	12.746	0.879	0.391	5.756	30.488	0.36	33.119	0.921	116.108	30.061	0	0	14.508	0	27.394
			929.737	27.783	1	0	13.049	0.897	0.406	5.977	30.102	0.37	33.027	0.911	115.765	30.147	0	0	14.544	0	27.331
			930.737	25.685	1	0	13.534	0.918	0.42	6.18	30.24	0.386	32.902	0.919	115.811	30.085	0	0	14.748	0	26.902
			931.737	25.685	1	0	14.033	0.938	0.434	6.383	30.401	0.402	32.82	0.926	115.856	30.022	0	0	14.959	0	26.555
			932.737	20.536	1	0	14.452	0.932	0.451	6.63	30.127	0.421	32.261	0.934	115.873	29.953	0	0	15.508	0	25.264
			933.737	20.536	1	0	14.902	0.926	0.468	6.878	29.935	0.44	31.817	0.941	115.89	29.883	0	0	16.099	0	24.181
			934.737	20.536	1	0	15.244	0.919	0.482	7.091	29.689	0.457	31.356	0.947	115.907	29.814	0	0	16.578	0	23.029
			935.737	23.206	1	0	15.606	0.913	0.497	7.303	29.496	0.473	30.968	0.952	115.924	29.744	0	0	17.087	0	22.014
			936.737	23.206	1	0	15.275	0.911	0.487	7.155	29.466	0.464	30.883	0.954	116.19	29.664	0	0	16.773	0	21.653
			937.737	22.634	1	0	14.886	0.888	0.478	7.027	29.188	0.455	30.634	0.953	116.308	29.585	0	0	16.764	0	20.976
			938.737	22.634	1	0	14.699	0.886	0.473	6.958	29.102	0.451	30.502	0.954	116.545	29.453	0	0	16.594	0	20.381
			939.737	13.033	1	0	14.388	0.884	0.466	6.853	28.919	0.445	30.268	0.955	116.782	29.321	0	0	16.283	0	19.529
			940.737	15.513	1	0	14.459	0.884	0.468	6.879	28.953	0.448	30.25	0.957	116.84	29.281	0	0	16.354	0	19.396
			941.737	15.513	1	0	14.528	0.896	0.468	6.887	29.084	0.45	30.269	0.961	116.977	29.258	0	0	16.211	0	19.345
			942.737	51.943	1	0	14.563	0.908	0.467	6.874	29.234	0.451	30.298	0.965	117.114	29.235	0	0	16.036	0	19.319
			943.737	51.943	1	0	14.598	0.919	0.468	6.883	29.29	0.453	30.242	0.969	117.151	29.219	0	0	15.878	0	19.102
			944.737	45.394	1	0	14.661	0.931	0.468	6.881	29.448	0.456	30.245	0.974	117.24	29.233	0	0	15.748	0	19.097
			945.737	43.042	1	0	14.674	0.947	0.464	6.827	29.74	0.455	30.339	0.98	117.401	29.202	0	0	15.496	0	19.194
			946.737	43.042	1	0	14.815	0.963	0.465	6.84	29.998	0.459	30.417	0.986	117.54	29.2	0	0	15.39	0	19.317
			947.737	56.33	1	0	14.954	0.978	0.466	6.853	30.251	0.462	30.489	0.992	117.679	29.197	0	0	15.286	0	19.425
			948.737	56.33	1	0	15.216	0.99	0.471	6.928	30.47	0.471	30.493	0.999	117.931	29.104	0	0	15.369	0	19.175
			949.737	56.33	1	0	15.417	1.002	0.474	6.968	30.719	0.476	30.553	1.005	118.18	29.01	0	0	15.39	0	19.059
			950.737	56.33	1	0	15.619	1.013	0.477	7.008	30.966	0.482	30.613	1.012	118.43	28.917	0	0	15.411	0	18.94
			951.737	11.635	1	0	16.055	1.019	0.485	7.13	31.293	0.493	30.792	1.016	118.758	28.816	0	0	15.752	0	19.122
			952.737	11.635	1	0	16.511	1.025	0.493	7.253	31.648	0.503	31.001	1.021	119.087	28.715	0	0	16.109	0	19.374
			953.737	10.427	1	0	16.914	1.031	0.498	7.329	32.094	0.511	31.309	1.025	119.418	28.615	0	0	16.41	0	19.857
			954.737	10.427	1	0	17.332	1.036	0.504	7.405	32.56	0.518	31.637	1.029	119.749	28.514	0	0	16.722	0	20.376
			955.737	28.038	1	0	17.631	1.061	0.513	7.538	32.581	0.529	31.553	1.033	119.773	28.624	0	0	16.614	0	20.327
			956.737	28.038	1	0	17.84	1.086	0.52	7.652	32.516	0.539	31.382	1.036	119.797	28.734	0	0	16.426	0	20.069
			957.737	27.529	1	0	18.044	1.111	0.528	7.767	32.444	0.549	31.209	1.04	119.821	28.845	0	0	16.242	0	19.799
			958.738	27.529	1	0	17.654	1.104	0.499	7.331	33.615	0.534	31.357	1.072	120.408	28.715	0	0	15.991	0	19.885
			959.738	20.79	1	0	17.618	1.1	0.487	7.165	34.322	0.531	31.495	1.09	120.778	28.617	0	0	16.01	0	20
			960.738	27.402	1	0	17.337	1.095	0.477	7.016	34.48	0.522	31.528	1.094	120.758	28.667	0	0	15.83	0	20.219
			961.738	27.402	1	0	17.129	1.09	0.468	6.89	34.683	0.514	31.584	1.098	120.739	28.718	0	0	15.716	0	20.491
			962.738	30.263	1	0	16.823	1.085	0.453	6.661	35.225	0.5	31.937	1.103	120.708	28.768	0	0	15.51	0	21.45
			963.738	25.685	1	0	16.525	1.079	0.437	6.432	35.823	0.485	32.327	1.108	120.677	28.818	0	0	15.31	0	22.47
			964.738	25.685	1	0	16.235	1.074	0.422	6.203	36.483	0.47	32.758	1.114	120.646	28.869	0	0	15.115	0	23.553
			965.738	39.1	1	0	15.443	1.06	0.399	5.865	36.678	0.444	32.909	1.115	120.574	28.97	0	0	14.572	0	24.154
			966.738	39.1	1	0	15.466	1.063	0.4	5.888	36.594	0.446	32.842	1.114	120.396	29.082	0	0	14.555	0	24.243
			967.738	32.488	1	0	15.489	1.065	0.402	5.911	36.51	0.448	32.776	1.114	120.219	29.195	0	0	14.538	0	24.331
			968.738	32.488	1	0	15.972	1.07	0.411	6.045	36.824	0.458	33.043	1.114	120.3	29.121	0	0	14.924	0	24.726
			969.738	30.327	1	0	16.571	1.075	0.424	6.236	37.041	0.473	33.224	1.115	120.377	29.046	0	0	15.416	0	24.929
			970.738	30.327	1	0	16.816	1.082	0.434	6.385	36.726	0.484	32.956	1.114	120.435	29.029	0	0	15.545	0	24.3
			971.738	30.327	1	0	17.064	1.088	0.444	6.533	36.433	0.495	32.708	1.114	120.492	29.013	0	0	15.677	0	23.703
			972.738	23.651	1	0	17.238	1.095	0.45	6.619	36.343	0.501	32.625	1.114	120.555	28.996	0	0	15.739	0	23.457
			973.738	23.778	1	0	17.344	1.096	0.455	6.693	36.16	0.506	32.546	1.111	120.553	29.017	0	0	15.824	0	23.326
			974.738	23.778	1	0	17.356	1.097	0.454	6.677	36.273	0.505	32.623	1.112	120.66	28.97	0	0	15.82	0	23.389
			975.738	23.778	1	0	17.438	1.094	0.456	6.712	36.25	0.507	32.65	1.11	120.697	28.968	0	0	15.943	0	23.457
			976.738	26.639	1	0	17.357	1.09	0.455	6.698	36.152	0.505	32.605	1.109	120.734	28.966	0	0	15.917	0	23.368
			977.738	26.639	1	0	17.122	1.073	0.448	6.585	36.24	0.497	32.655	1.11	120.676	28.959	0	0	15.955	0	23.53
			978.738	26.639	1	0	16.835	1.06	0.439	6.452	36.347	0.487	32.762	1.109	120.509	29.04	0	0	15.888	0	23.99
			979.738	26.639	1	0	16.62	1.046	0.432	6.352	36.416	0.479	32.832	1.109	120.344	29.121	0	0	15.888	0	24.366
			980.738	12.461	1	0	16.406	1.033	0.425	6.253	36.488	0.472	32.904	1.109	120.18	29.202	0	0	15.888	0	24.742
			981.738	14.623	1	0	16.443	1.042	0.423	6.226	36.749	0.471	33.05	1.112	120.242	29.149	0	0	15.778	0	24.903
			982.738	14.623	1	0	16.254	1.037	0.417	6.132	36.872	0.465	33.08	1.115	120.197	29.157	0	0	15.678	0	25.002
			983.738	27.783	1	0	16.456	1.047	0.421	6.198	36.958	0.471	33.078	1.117	120.26	29.101	0	0	15.724	0	24.844
			984.738	35.286	1	0	16.659	1.056	0.426	6.263	37.044	0.477	33.078	1.12	120.322	29.046	0	0	15.77	0	24.691
			985.738	47.302	1	0	16.527	1.041	0.422	6.206	37.054	0.472	33.139	1.118	120.512	28.953	0	0	15.876	0	24.675
			986.738	47.302	1	0	16.394	1.026	0.418	6.15	37.06	0.467	33.197	1.116	120.701	28.859	0	0	15.983	0	24.653
			987.738	38.592	1	0	16.193	1.01	0.413	6.072	37.043	0.46	33.226	1.115	120.89	28.766	0	0	16.026	0	24.568
			988.738	38.592	1	0	16.154	0.995	0.411	6.046	37.082	0.458	33.311	1.113	121.08	28.672	0	0	16.234	0	24.601
			989.738	25.431	1	0	16.032	0.983	0.411	6.05	36.748	0.454	33.28	1.104	121.006	28.706	0	0	16.316	0	24.652
			990.738	25.431	1	0	15.983	0.97	0.414	6.085	36.397	0.453	33.255	1.094	120.91	28.739	0	0	16.475	0	24.714
			991.738	25.495	1	0	15.85	0.94	0.407	5.981	36.651	0.443	33.678	1.088	121.183	28.408	0	0	16.859	0	24.985
			992.738	12.334	1	0	15.644	0.91	0.398	5.855	36.875	0.43	34.105	1.081	121.456	28.077	0	0	17.188	0	25.241
			993.738	12.334	1	0	15.312	0.88	0.388	5.704	36.965	0.417	34.41	1.074	121.751	27.746	0	0	17.396	0	25.234
			994.738	12.398	1	0	14.996	0.861	0.381	5.599	36.826	0.407	34.463	1.069	121.79	27.684	0	0	17.411	0	25.263
			995.738	12.398	1	0	14.68	0.842	0.374	5.494	36.68	0.397	34.518	1.063	121.828	27.622	0	0	17.427	0	25.292
			996.738	35.476	1	0	14.944	0.833	0.374	5.499	37.278	0.398	35.059	1.063	121.907	27.509	0	0	17.95	0	26.131
			997.739	40.944	1	0	14.932	0.813	0.37	5.441	37.575	0.394	35.307	1.064	122.066	27.283	0	0	18.37	0	26.178
			998.739	40.944	1	0	14.825	0.823	0.378	5.558	36.556	0.396	34.867	1.048	121.581	27.499	0	0	18.005	0	25.766
			999.739	23.015	1	0	14.631	0.834	0.382	5.618	35.729	0.394	34.609	1.032	121.102	27.715	0	0	17.545	0	25.693
			1000.74	23.015	1	0	14.397	0.84	0.38	5.584	35.384	0.387	34.704	1.02	120.826	27.777	0	0	17.147	0	25.996
			1001.74	20.218	1	0	14.31	0.845	0.383	5.637	34.859	0.385	34.72	1.004	120.55	27.84	0	0	16.928	0	26.141
			1002.74	20.218	1	0	14.509	0.857	0.381	5.598	35.625	0.387	35.032	1.017	120.538	27.72	0	0	16.938	0	26.46
			1003.74	24.35	1	0	14.818	0.868	0.384	5.646	36.106	0.397	34.897	1.035	120.526	27.6	0	0	17.075	0	25.915
			1004.74	28.292	1	0	15.375	0.893	0.4	5.885	36.011	0.415	34.74	1.037	120.655	27.447	0	0	17.226	0	25.201
			1005.74	10.3	1	0	15.943	0.917	0.416	6.124	35.946	0.432	34.619	1.038	120.785	27.293	0	0	17.378	0	24.54
			1006.74	10.3	1	0	16.441	0.942	0.428	6.298	36.108	0.445	34.729	1.04	120.914	27.14	0	0	17.45	0	24.331
			1007.74	7.057	1	0	17.12	0.981	0.447	6.574	36.114	0.465	34.743	1.039	121.142	26.991	0	0	17.443	0	23.875
			1008.74	13.033	1	0	17.15	0.993	0.448	6.582	36.156	0.465	34.783	1.039	121.495	26.84	0	0	17.27	0	23.564
			1009.74	13.033	1	0	17.177	1.005	0.448	6.59	36.195	0.466	34.82	1.04	121.847	26.689	0	0	17.097	0	23.241
			1010.74	13.033	1	0	17.228	0.996	0.444	6.53	36.616	0.461	35.276	1.038	122.459	26.243	0	0	17.301	0	23.154
			1011.74	13.033	1	0	16.94	0.954	0.429	6.313	37.144	0.444	35.908	1.034	122.761	25.84	0	0	17.755	0	23.628
			1012.74	8.774	1	0	17.037	0.944	0.433	6.363	37.037	0.449	35.721	1.037	122.642	25.872	0	0	18.055	0	23.377
			1013.74	42.978	1	0	16.811	0.915	0.429	6.311	36.777	0.444	35.53	1.035	122.498	25.858	0	0	18.364	0	23.075
			1014.74	42.978	1	0	16.577	0.887	0.426	6.259	36.494	0.44	35.316	1.033	122.354	25.844	0	0	18.683	0	22.722
			1015.74	42.978	1	0	16.368	0.884	0.421	6.187	36.441	0.435	35.216	1.035	122.415	25.795	0	0	18.52	0	22.417
			1016.74	54.105	1	0	16.163	0.88	0.416	6.115	36.396	0.431	35.121	1.036	122.475	25.746	0	0	18.359	0	22.122
			1017.74	33.505	1	0	17.047	0.937	0.433	6.361	37.057	0.449	35.725	1.037	122.626	25.637	0	0	18.201	0	22.852
			1018.74	44.822	1	0	17.916	0.993	0.449	6.606	37.635	0.466	36.25	1.038	122.777	25.528	0	0	18.046	0	23.392
			1019.74	56.457	1	0	18.821	1.046	0.468	6.878	38.088	0.487	36.591	1.041	123.06	25.361	0	0	17.988	0	23.419
			1020.74	56.457	1	0	18.737	1.044	0.459	6.75	38.636	0.481	36.896	1.047	123.545	25.099	0	0	17.94	0	23.37
			1021.74	48.065	1	0	18.929	1.06	0.463	6.804	38.75	0.487	36.783	1.053	123.673	25.189	0	0	17.866	0	23.309
			1022.74	48.065	1	0	19.12	1.075	0.466	6.859	38.86	0.494	36.671	1.06	123.8	25.28	0	0	17.793	0	23.245
			1023.74	13.415	1	0	19.455	1.09	0.472	6.937	39.121	0.503	36.716	1.066	123.907	25.37	0	0	17.854	0	23.488
			1024.74	13.415	1	0	19.822	1.094	0.474	6.972	39.672	0.507	37.079	1.07	124.262	25.201	0	0	18.118	0	23.75
			1025.74	4.641	1	0	19.808	1.111	0.477	7.021	39.398	0.511	36.795	1.071	124.246	25.331	0	0	17.836	0	23.447
			1026.74	7.375	1	0	19.795	1.127	0.481	7.07	39.127	0.515	36.516	1.072	124.23	25.461	0	0	17.562	0	23.145
			1027.74	33.95	1	0	19.77	1.144	0.484	7.118	38.847	0.519	36.229	1.072	124.183	25.591	0	0	17.286	0	22.822
			1028.74	33.95	1	0	20.068	1.16	0.489	7.197	39.028	0.525	36.369	1.073	124.137	25.721	0	0	17.297	0	23.343
			1029.74	33.95	1	0	19.91	1.155	0.477	7.021	39.681	0.518	36.561	1.085	124.385	25.714	0	0	17.235	0	23.727
			1030.74	13.415	1	0	19.652	1.132	0.463	6.805	40.367	0.507	36.81	1.097	124.578	25.651	0	0	17.366	0	24.166
			1031.74	13.415	1	0	19.32	1.108	0.447	6.581	40.993	0.496	36.974	1.109	124.801	25.589	0	0	17.435	0	24.433
			1032.74	53.087	1	0	18.804	1.085	0.427	6.273	41.805	0.48	37.145	1.125	125.024	25.526	0	0	17.338	0	24.711
			1033.74	53.087	1	0	18.061	1.056	0.416	6.12	41.1	0.464	36.837	1.116	124.986	25.64	0	0	17.109	0	24.525
			1034.74	60.844	1	0	17.214	1.027	0.4	5.881	40.696	0.441	36.92	1.102	124.949	25.753	0	0	16.766	0	25.074
			1035.74	11.063	1	0	16.336	0.99	0.378	5.556	40.79	0.417	36.936	1.104	124.729	25.93	0	0	16.497	0	25.661
			1036.74	17.611	1	0	15.485	0.954	0.356	5.231	40.972	0.394	37.024	1.107	124.508	26.106	0	0	16.236	0	26.361
			1037.74	17.611	1	0	14.764	0.939	0.343	5.04	40.507	0.378	36.747	1.102	124.009	26.371	0	0	15.721	0	26.499
			1038.74	17.611	1	0	14.087	0.924	0.33	4.849	40.134	0.362	36.564	1.098	123.51	26.635	0	0	15.238	0	26.796
			1039.74	17.611	1	0	13.809	0.937	0.332	4.889	39.049	0.363	35.804	1.091	122.891	26.902	0	0	14.743	0	25.923
			1040.74	19.645	1	0	13.548	0.949	0.335	4.93	38.028	0.363	35.091	1.084	122.271	27.169	0	0	14.279	0	25.092
			1041.74	19.645	1	0	13.349	0.981	0.342	5.036	36.76	0.369	34.088	1.078	121.401	27.722	0	0	13.611	0	24.187
			1042.74	19.391	1	0	13.17	0.999	0.348	5.111	35.773	0.373	33.346	1.073	120.7	28.232	0	0	13.188	0	23.703
			1043.74	19.391	1	0	12.882	1.004	0.339	4.987	35.868	0.361	33.659	1.066	120.435	28.367	0	0	12.827	0	24.633
			1044.74	19.391	1	0	12.693	1.01	0.333	4.891	36.047	0.352	34.102	1.057	120.17	28.501	0	0	12.569	0	25.808
			1045.74	14.051	1	0	12.512	1.016	0.326	4.796	36.254	0.342	34.591	1.048	119.906	28.636	0	0	12.321	0	27.04
			1046.74	12.906	1	0	12.549	1.019	0.33	4.852	35.949	0.343	34.583	1.04	119.442	28.771	0	0	12.312	0	27.293
			1047.74	12.906	1	0	12.586	1.023	0.334	4.907	35.652	0.344	34.576	1.031	118.977	28.905	0	0	12.303	0	27.544
			1048.74	12.906	1	0	11.963	0.967	0.319	4.686	35.365	0.326	34.608	1.022	118.423	29.1	0	0	12.369	0	28.173
			1049.74	12.906	1	0	11.332	0.911	0.304	4.465	35.027	0.307	34.623	1.012	117.868	29.295	0	0	12.436	0	28.737
			1050.74	12.906	1	0	10.672	0.854	0.286	4.202	34.902	0.285	34.941	0.999	117.441	29.425	0	0	12.49	0	29.706
			1051.74	12.906	1	0	10.662	0.853	0.293	4.31	33.988	0.288	34.535	0.984	116.833	29.65	0	0	12.496	0	29.389
			1052.74	22.443	1	0	10.474	0.852	0.294	4.318	33.323	0.284	34.431	0.968	116.225	29.875	0	0	12.295	0	29.623
			1053.74	22.443	1	0	10.205	0.836	0.288	4.24	33.027	0.277	34.417	0.96	115.986	29.817	0	0	12.201	0	29.518
			1054.74	18.819	1	0	10.04	0.821	0.286	4.206	32.71	0.273	34.283	0.954	115.747	29.759	0	0	12.23	0	29.188
			1055.74	18.819	1	0	9.94	0.812	0.289	4.247	32.045	0.272	34.053	0.941	115.164	29.92	0	0	12.234	0	29.073
			1056.74	18.819	1	0	9.9	0.792	0.291	4.279	31.619	0.272	33.868	0.934	114.582	29.78	0	0	12.502	0	28.495
			1057.74	17.42	1	0	9.859	0.771	0.293	4.311	31.191	0.272	33.674	0.926	113.999	29.641	0	0	12.783	0	27.892
			1058.74	17.42	1	0	9.75	0.759	0.293	4.305	30.85	0.269	33.568	0.919	113.806	29.586	0	0	12.844	0	27.602
			1059.74	21.108	1	0	9.707	0.738	0.295	4.34	30.398	0.269	33.339	0.912	113.234	29.442	0	0	13.157	0	26.911
			1060.74	21.108	1	0	9.611	0.715	0.297	4.363	29.852	0.267	33.113	0.902	112.124	29.334	0	0	13.449	0	26.291
			1061.74	20.917	1	0	9.658	0.72	0.299	4.401	29.765	0.269	33.146	0.898	111.926	29.327	0	0	13.419	0	26.334
			1062.74	20.917	1	0	9.654	0.723	0.301	4.425	29.598	0.268	33.182	0.892	111.539	29.355	0	0	13.354	0	26.456
			1063.74	23.46	1	0	9.65	0.726	0.303	4.45	29.434	0.268	33.218	0.886	111.153	29.384	0	0	13.29	0	26.577
			1064.74	23.46	1	0	9.869	0.735	0.314	4.61	29.082	0.274	33.262	0.874	110.911	29.353	0	0	13.428	0	26.591
			1065.74	25.558	1	0	10.093	0.744	0.324	4.771	28.767	0.28	33.32	0.863	110.669	29.322	0	0	13.57	0	26.631
			1066.74	25.558	1	0	10.273	0.753	0.332	4.889	28.602	0.284	33.487	0.854	110.427	29.291	0	0	13.649	0	26.884
			1067.74	18.692	1	0	10.454	0.761	0.34	5.006	28.45	0.288	33.657	0.845	110.184	29.26	0	0	13.729	0	27.139
			1068.74	7.057	1	0	10.269	0.732	0.333	4.891	28.518	0.28	33.839	0.843	110.391	29.024	0	0	14.023	0	27.082
			1069.74	13.097	1	0	10.175	0.703	0.326	4.798	28.702	0.274	34.185	0.84	110.201	28.789	0	0	14.468	0	27.323
			1070.74	23.142	1	0	10.188	0.674	0.322	4.733	29.022	0.269	34.691	0.837	110.012	28.554	0	0	15.112	0	27.841
			1071.74	23.905	1	0	10.202	0.645	0.317	4.669	29.344	0.265	35.207	0.833	109.822	28.319	0	0	15.815	0	28.341
			1072.74	23.905	1	0	10.277	0.625	0.324	4.759	28.909	0.267	35.027	0.825	109.29	28.255	0	0	16.448	0	27.897
			1073.74	23.905	1	0	10.336	0.614	0.335	4.925	28.048	0.272	34.488	0.813	108.587	28.212	0	0	16.845	0	26.828
			1074.74	23.905	1	0	10.234	0.608	0.337	4.96	27.55	0.272	34.11	0.808	108.434	28.19	0	0	16.835	0	26.078
			1075.74	17.42	1	0	10.234	0.608	0.337	4.96	27.55	0.272	34.11	0.808	108.434	28.19	0	0	16.835	0	26.078
			1076.74	16.085	1	0	9.83	0.589	0.336	4.935	26.504	0.268	33.218	0.798	108.326	27.972	0	0	16.7	0	23.909
			1077.74	16.085	1	0	9.531	0.575	0.332	4.876	25.949	0.263	32.702	0.793	108.371	27.775	0	0	16.577	0	22.46
			1078.74	33.76	1	0	9.198	0.561	0.326	4.796	25.388	0.257	32.184	0.789	108.417	27.578	0	0	16.386	0	20.963
			1079.74	33.76	1	0	8.872	0.548	0.321	4.717	24.832	0.251	31.671	0.784	108.463	27.382	0	0	16.2	0	19.432
			1080.74	28.165	1	0	8.379	0.535	0.312	4.591	24.029	0.244	30.799	0.78	108.376	27.252	0	0	15.667	0	17.17
			1081.74	28.165	1	0	7.918	0.522	0.304	4.466	23.278	0.236	29.994	0.776	108.29	27.123	0	0	15.168	0	14.953
			1082.74	7.439	1	0	7.562	0.509	0.299	4.393	22.53	0.231	29.174	0.772	108.204	26.993	0	0	14.85	0	12.585
			1083.74	10.427	1	0	7.358	0.511	0.3	4.41	21.845	0.229	28.592	0.764	107.736	27.156	0	0	14.398	0	11.421
			1084.74	10.427	1	0	7.081	0.513	0.298	4.381	21.175	0.224	28.202	0.751	107.268	27.319	0	0	13.808	0	10.742
			1085.74	10.427	1	0	6.746	0.507	0.291	4.274	20.649	0.215	27.856	0.741	107.156	27.257	0	0	13.295	0	9.635
			1086.74	30.581	1	0	6.551	0.52	0.288	4.228	20.331	0.209	27.943	0.728	106.997	27.439	0	0	12.595	0	10.285
			1087.74	30.581	1	0	6.376	0.533	0.284	4.183	20.061	0.203	28.112	0.714	106.839	27.622	0	0	11.966	0	11.159
			1088.74	25.685	1	0	6.404	0.544	0.287	4.217	20.033	0.203	28.309	0.708	106.551	27.777	0	0	11.773	0	12.042
			1089.74	25.685	1	0	6.328	0.556	0.286	4.208	19.887	0.198	28.705	0.693	106.399	27.954	0	0	11.374	0	13.493
			1090.74	25.685	1	0	6.513	0.582	0.309	4.539	19.072	0.207	28.477	0.67	106.757	27.989	0	0	11.199	0	12.888
			1091.74	13.161	1	0	6.876	0.607	0.339	4.988	18.399	0.224	27.829	0.661	106.635	28.07	0	0	11.336	0	11.188
			1092.74	13.161	1	0	6.986	0.606	0.348	5.116	18.224	0.229	27.663	0.659	106.892	27.926	0	0	11.533	0	10.361
			1093.74	13.161	1	0	7.1	0.605	0.357	5.244	18.068	0.234	27.52	0.657	107.15	27.782	0	0	11.738	0	9.587
			1094.74	13.161	1	0	7.055	0.599	0.355	5.228	17.989	0.232	27.522	0.654	107.268	27.696	0	0	11.784	0	9.406
			1095.74	9.282	1	0	7.009	0.592	0.354	5.211	17.91	0.231	27.523	0.651	107.387	27.61	0	0	11.831	0	9.221
			1096.74	9.282	1	0	6.859	0.585	0.351	5.168	17.648	0.227	27.276	0.647	107.241	27.576	0	0	11.731	0	8.43
			1097.74	9.282	1	0	6.755	0.577	0.347	5.097	17.599	0.223	27.326	0.644	107.198	27.602	0	0	11.713	0	8.681
			1098.74	9.282	1	0	6.851	0.584	0.353	5.185	17.567	0.227	27.278	0.644	106.995	27.742	0	0	11.73	0	8.857
			1099.74	9.282	1	0	6.881	0.591	0.356	5.242	17.476	0.229	27.162	0.643	107.186	27.881	0	0	11.634	0	8.825
			1100.74	9.282	1	0	6.91	0.599	0.36	5.298	17.386	0.232	27.045	0.643	107.378	28.02	0	0	11.539	0	8.789
			1101.74	17.992	1	0	6.939	0.606	0.364	5.354	17.296	0.234	26.928	0.642	107.57	28.159	0	0	11.447	0	8.75
			1102.74	17.992	1	0	6.956	0.61	0.363	5.334	17.418	0.232	27.211	0.64	107.971	28.197	0	0	11.397	0	9.681
			1103.74	22.697	1	0	6.973	0.614	0.361	5.313	17.54	0.23	27.498	0.638	108.371	28.236	0	0	11.347	0	10.603
			1104.74	22.697	1	0	7.022	0.619	0.362	5.33	17.62	0.231	27.704	0.636	108.376	28.274	0	0	11.351	0	11.279
			1105.74	65.994	1	0	7	0.623	0.36	5.291	17.705	0.228	27.928	0.634	108.381	28.312	0	0	11.239	0	11.994
			1106.74	79.853	1	0	6.978	0.627	0.357	5.252	17.793	0.226	28.158	0.632	108.386	28.351	0	0	11.129	0	12.716
			1107.74	33.251	1	0	7.081	0.641	0.361	5.309	17.9	0.228	28.291	0.633	108.239	28.564	0	0	11.044	0	13.537
			1108.74	33.251	1	0	7.183	0.655	0.365	5.367	18.001	0.231	28.413	0.634	108.093	28.778	0	0	10.961	0	14.319
			1109.74	31.534	1	0	7.283	0.669	0.369	5.424	18.095	0.234	28.526	0.634	107.947	28.991	0	0	10.879	0	15.067
			1110.74	31.534	1	0	7.767	0.727	0.379	5.577	18.905	0.245	29.315	0.645	108.218	29.058	0	0	10.679	0	17.1
			1111.74	18.946	1	0	8.95	0.843	0.406	5.977	20.557	0.27	30.909	0.665	108.76	29.193	0	0	10.617	0	20.925
			1112.74	18.946	1	0	9.17	0.843	0.409	6.019	20.917	0.273	31.372	0.667	108.659	29.346	0	0	10.872	0	22.319
			1113.74	17.738	1	0	9.401	0.844	0.412	6.061	21.296	0.275	31.862	0.668	108.558	29.499	0	0	11.138	0	23.73
			1114.74	17.738	1	0	9.664	0.844	0.416	6.116	21.696	0.279	32.376	0.67	108.455	29.653	0	0	11.444	0	25.146
			1115.74	17.738	1	0	9.942	0.845	0.42	6.172	22.121	0.282	32.928	0.672	108.352	29.806	0	0	11.766	0	26.591
			1116.74	27.911	1	0	10.202	0.831	0.422	6.199	22.57	0.285	33.424	0.675	108.465	29.782	0	0	12.269	0	27.565
			1117.74	27.911	1	0	10.521	0.818	0.425	6.257	23.035	0.289	33.932	0.679	108.575	29.759	0	0	12.862	0	28.529
			1118.74	27.911	1	0	10.712	0.804	0.427	6.278	23.346	0.292	34.179	0.683	108.685	29.735	0	0	13.315	0	28.975
			1119.74	20.599	1	0	10.986	0.798	0.435	6.392	23.501	0.298	34.326	0.685	108.829	29.699	0	0	13.774	0	29.193
			1120.74	20.599	1	0	10.768	0.775	0.421	6.189	23.737	0.29	34.407	0.69	108.81	29.727	0	0	13.899	0	29.43
			1121.74	20.599	1	0	10.448	0.745	0.396	5.822	24.408	0.277	34.931	0.699	108.784	29.703	0	0	14.017	0	30.369
			1122.74	20.599	1	0	10.363	0.74	0.394	5.787	24.341	0.275	34.853	0.698	108.342	29.83	0	0	14.001	0	30.466
			1123.74	20.599	1	0	10.226	0.727	0.383	5.627	24.667	0.268	35.227	0.7	109.374	29.495	0	0	14.056	0	30.527
			1124.74	32.997	1	0	10.149	0.715	0.376	5.529	24.88	0.264	35.404	0.703	110.375	29.158	0	0	14.198	0	30.23
			1125.74	32.997	1	0	10.23	0.717	0.391	5.75	24.122	0.274	34.38	0.702	109.857	29.324	0	0	14.272	0	28.695
			1126.74	37.511	1	0	10.345	0.716	0.4	5.885	23.83	0.28	34.027	0.7	109.565	29.376	0	0	14.449	0	28.137
			1127.74	14.686	1	0	10.508	0.719	0.412	6.064	23.499	0.289	33.588	0.7	109.254	29.425	0	0	14.61	0	27.388
			1128.74	14.686	1	0	10.675	0.723	0.425	6.243	23.195	0.297	33.184	0.699	108.943	29.473	0	0	14.773	0	26.69
			1129.74	16.467	1	0	10.599	0.719	0.425	6.253	22.985	0.298	32.853	0.7	108.778	29.448	0	0	14.744	0	25.984
			1130.74	16.467	1	0	10.524	0.715	0.426	6.263	22.775	0.298	32.524	0.7	108.614	29.422	0	0	14.714	0	25.27
			1131.74	21.616	1	0	10.408	0.712	0.426	6.259	22.53	0.298	32.143	0.701	108.449	29.397	0	0	14.626	0	24.432
			1132.74	25.431	1	0	10.653	0.717	0.44	6.47	22.324	0.312	31.464	0.71	107.91	29.499	0	0	14.852	0	23.169
			1133.74	25.431	1	0	10.976	0.723	0.466	6.853	21.731	0.335	30.191	0.72	107.372	29.601	0	0	15.181	0	20.46
			1134.74	37.447	1	0	11.051	0.707	0.459	6.757	22.146	0.332	30.627	0.723	108.595	29.121	0	0	15.622	0	20.508
			1135.74	39.672	1	0	11.262	0.706	0.464	6.824	22.344	0.336	30.828	0.725	108.668	29.041	0	0	15.958	0	20.808
			1136.74	32.297	1	0	11.746	0.707	0.491	7.219	22.035	0.353	30.609	0.72	108.653	28.947	0	0	16.605	0	20.093
			1137.74	28.737	1	0	12.271	0.709	0.518	7.613	21.831	0.37	30.512	0.715	108.639	28.854	0	0	17.307	0	19.658
			1138.74	12.461	1	0	12.75	0.711	0.534	7.854	21.991	0.381	30.847	0.713	108.646	28.76	0	0	17.94	0	20.238
			1139.74	18.819	1	0	13.24	0.67	0.56	8.241	21.653	0.394	30.824	0.702	108.243	28.719	0	0	19.751	0	20.196
			1140.74	60.208	1	0	13.24	0.67	0.56	8.241	21.653	0.394	30.824	0.702	108.243	28.719	0	0	19.751	0	20.196
			1141.74	42.978	1	0	13.149	0.637	0.564	8.297	21.257	0.393	30.499	0.697	107.783	28.859	0	0	20.638	0	19.807
			1142.74	42.978	1	0	12.864	0.604	0.565	8.303	20.67	0.39	29.92	0.691	107.322	28.998	0	0	21.301	0	18.794
			1143.74	42.978	1	0	13.182	0.628	0.577	8.486	20.808	0.398	30.15	0.69	107.233	29.05	0	0	20.991	0	19.41
			1144.74	19.073	1	0	13.331	0.637	0.584	8.59	20.816	0.403	30.201	0.689	107.063	29.101	0	0	20.936	0	19.62
			1145.74	19.073	1	0	13.426	0.646	0.59	8.68	20.773	0.406	30.177	0.688	106.895	29.151	0	0	20.798	0	19.653
			1146.74	17.102	1	0	13.533	0.654	0.597	8.776	20.735	0.41	30.163	0.687	106.727	29.202	0	0	20.684	0	19.708
			1147.74	56.203	1	0	13.626	0.659	0.601	8.833	20.757	0.412	30.236	0.687	106.773	29.185	0	0	20.681	0	19.835
			1148.74	79.218	1	0	13.694	0.673	0.608	8.937	20.657	0.416	30.153	0.685	106.778	29.192	0	0	20.357	0	19.624
			1149.74	15.131	1	0	13.759	0.686	0.615	9.041	20.554	0.42	30.066	0.684	106.783	29.199	0	0	20.043	0	19.397
			1150.74	71.779	1	0	13.606	0.687	0.609	8.954	20.525	0.417	29.998	0.684	106.735	29.178	0	0	19.802	0	19.184
			1151.74	71.779	1	0	13.485	0.687	0.605	8.897	20.472	0.414	29.946	0.684	106.723	29.19	0	0	19.63	0	19.085
			1152.74	51.879	1	0	13.314	0.687	0.601	8.834	20.357	0.41	29.795	0.683	106.711	29.202	0	0	19.385	0	18.742
			1153.74	51.879	1	0	13.199	0.694	0.605	8.897	20.056	0.412	29.425	0.682	105.226	29.676	0	0	19.015	0	18.832
			1154.74	51.879	1	0	12.99	0.687	0.596	8.764	20.02	0.406	29.405	0.681	105.116	29.692	0	0	18.91	0	18.833
			1155.74	40.245	1	0	12.627	0.694	0.585	8.606	19.837	0.397	29.217	0.679	103.836	30.125	0	0	18.192	0	19.266
			1156.74	38.337	1	0	12.357	0.687	0.573	8.433	19.792	0.389	29.181	0.678	103.869	30.099	0	0	17.993	0	19.138
			1157.74	38.337	1	0	11.93	0.69	0.566	8.319	19.377	0.383	28.597	0.678	103.584	30.193	0	0	17.289	0	17.845
			1158.74	28.165	1	0	11.534	0.693	0.558	8.205	19.004	0.378	28.073	0.677	103.299	30.286	0	0	16.638	0	16.657
			1159.74	28.165	1	0	11.481	0.704	0.563	8.275	18.78	0.38	27.791	0.676	102.862	30.456	0	0	16.315	0	16.232
			1160.74	28.991	1	0	11.34	0.714	0.566	8.319	18.473	0.382	27.381	0.675	102.426	30.627	0	0	15.878	0	15.436
			1161.74	28.991	1	0	11.255	0.725	0.57	8.379	18.227	0.384	27.058	0.674	101.989	30.797	0	0	15.532	0	14.861
			1162.74	38.909	1	0	10.727	0.72	0.553	8.138	17.878	0.369	26.845	0.666	102.073	30.766	0	0	14.905	0	14.194
			1163.74	38.909	1	0	10.177	0.715	0.525	7.718	17.871	0.343	27.308	0.654	102.157	30.735	0	0	14.238	0	15.466
			1164.74	40.88	1	0	10.429	0.768	0.544	8.004	17.764	0.354	27.348	0.65	100.421	31.308	0	0	13.575	0	16.638
			1165.74	24.922	1	0	10.686	0.804	0.553	8.135	17.97	0.358	27.776	0.647	100.157	31.389	0	0	13.291	0	17.868
			1166.74	24.922	1	0	10.724	0.838	0.543	7.989	18.422	0.35	28.56	0.645	99.713	31.554	0	0	12.791	0	20.166
			1167.74	20.599	1	0	10.76	0.873	0.533	7.843	18.881	0.343	29.363	0.643	99.27	31.718	0	0	12.327	0	22.398
			1168.74	20.599	1	0	10.812	0.907	0.532	7.823	19.07	0.341	29.749	0.641	98.78	31.883	0	0	11.916	0	23.548
			1169.74	20.599	1	0	10.86	0.942	0.531	7.803	19.25	0.339	30.125	0.639	98.291	32.048	0	0	11.532	0	24.648
			1170.74	20.599	1	0	10.701	0.946	0.524	7.713	19.194	0.334	30.156	0.637	97.673	32.257	0	0	11.317	0	25.108
			1171.74	20.599	1	0	10.555	0.941	0.524	7.71	18.934	0.331	29.946	0.632	97.105	32.382	0	0	11.218	0	24.877
			1172.74	28.165	1	0	10.424	0.936	0.525	7.721	18.668	0.33	29.717	0.628	96.536	32.507	0	0	11.134	0	24.597
			1173.74	28.165	1	0	10.296	0.932	0.526	7.731	18.406	0.328	29.491	0.624	95.967	32.633	0	0	11.052	0	24.319
			1174.74	28.165	1	0	10.243	0.942	0.53	7.796	18.172	0.329	29.256	0.621	95.503	32.76	0	0	10.877	0	23.975
			1175.74	24.859	1	0	10.231	0.953	0.533	7.839	18.067	0.33	29.15	0.62	95.264	32.812	0	0	10.739	0	23.785
			1176.74	24.859	1	0	10.174	0.963	0.537	7.899	17.84	0.331	28.923	0.617	94.784	32.944	0	0	10.562	0	23.457
			1177.74	24.859	1	0	10.118	0.974	0.541	7.959	17.619	0.332	28.703	0.614	94.305	33.075	0	0	10.391	0	23.136
			1178.74	24.859	1	0	10.02	0.975	0.54	7.943	17.485	0.33	28.63	0.611	93.868	33.183	0	0	10.276	0	23.161
			1179.74	52.197	1	0	10.066	1.002	0.544	7.997	17.476	0.332	28.659	0.61	93.602	33.258	0	0	10.041	0	23.291
			1180.74	52.197	1	0	10.099	1.03	0.546	8.036	17.476	0.333	28.706	0.609	93.336	33.332	0	0	9.806	0	23.463
			1181.74	52.197	1	0	10.302	1.071	0.563	8.285	17.331	0.343	28.44	0.609	93.055	33.466	0	0	9.618	0	22.924
			1182.74	52.197	1	0	10.498	1.112	0.58	8.534	17.18	0.354	28.168	0.61	92.775	33.601	0	0	9.438	0	22.35
			1183.74	49.209	1	0	10.722	1.154	0.599	8.816	17.017	0.366	27.874	0.611	92.494	33.735	0	0	9.294	0	21.698
			1184.74	49.209	1	0	10.811	1.168	0.612	9.006	16.806	0.373	27.603	0.609	91.981	33.92	0	0	9.255	0	21.292
			1185.74	39.8	1	0	10.898	1.183	0.625	9.196	16.603	0.38	27.34	0.607	91.468	34.104	0	0	9.216	0	20.896
			1186.74	39.8	1	0	10.985	1.197	0.638	9.385	16.407	0.387	27.085	0.606	90.954	34.289	0	0	9.177	0	20.508
			1187.74	39.8	1	0	11.001	1.211	0.646	9.499	16.243	0.39	26.87	0.605	90.441	34.474	0	0	9.081	0	20.223
			1188.74	39.8	1	0	11.087	1.215	0.65	9.555	16.277	0.392	27.004	0.603	90.247	34.538	0	0	9.122	0	20.708
			1189.74	36.811	1	0	11.174	1.219	0.654	9.611	16.312	0.393	27.139	0.601	90.053	34.603	0	0	9.164	0	21.192
			1190.74	36.811	1	0	11.402	1.227	0.663	9.748	16.416	0.396	27.459	0.598	89.664	34.733	0	0	9.292	0	22.28
			1191.74	36.811	1	0	11.546	1.231	0.668	9.83	16.487	0.399	27.648	0.596	89.47	34.797	0	0	9.379	0	22.89
			1192.74	36.811	1	0	11.653	1.254	0.676	9.939	16.472	0.402	27.668	0.595	89.295	34.874	0	0	9.293	0	23.007
			1193.74	45.903	1	0	11.759	1.277	0.683	10.048	16.454	0.406	27.683	0.594	89.12	34.951	0	0	9.208	0	23.109
			1194.74	45.903	1	0	11.518	1.264	0.676	9.947	16.274	0.402	27.375	0.594	88.945	35.025	0	0	9.114	0	22.485
			1195.74	57.22	1	0	11.295	1.25	0.67	9.853	16.103	0.398	27.084	0.595	88.769	35.1	0	0	9.033	0	21.891
			1196.74	57.22	1	0	11.076	1.237	0.664	9.759	15.935	0.395	26.797	0.595	88.594	35.174	0	0	8.953	0	21.295
			1197.74	57.22	1	0	10.861	1.224	0.657	9.665	15.77	0.391	26.513	0.595	88.419	35.248	0	0	8.874	0	20.697
			1198.74	45.204	1	0	10.822	1.21	0.662	9.73	15.598	0.393	26.29	0.593	88.151	35.349	0	0	8.944	0	20.312
			1199.74	45.204	1	0	10.781	1.196	0.666	9.796	15.427	0.394	26.068	0.592	87.882	35.45	0	0	9.015	0	19.919
			1200.74	45.204	1	0	10.91	1.214	0.676	9.934	15.406	0.399	26.063	0.591	87.745	35.505	0	0	8.99	0	19.948
			1201.74	35.413	1	0	11.076	1.231	0.689	10.126	15.353	0.406	26.011	0.59	87.609	35.56	0	0	8.994	0	19.838
			1202.74	35.413	1	0	11.241	1.249	0.702	10.318	15.303	0.414	25.962	0.589	87.472	35.615	0	0	8.999	0	19.733
			1203.74	35.413	1	0	11.419	1.265	0.71	10.447	15.362	0.42	25.975	0.591	87.661	35.601	0	0	9.026	0	19.683
			1204.74	35.413	1	0	11.625	1.281	0.721	10.6	15.423	0.428	25.997	0.593	87.825	35.586	0	0	9.074	0	19.658
			1205.74	35.413	1	0	11.805	1.285	0.733	10.776	15.408	0.436	25.906	0.595	87.997	35.56	0	0	9.185	0	19.323
			1206.74	35.413	1	0	12.066	1.301	0.749	11.02	15.409	0.447	25.826	0.597	88.155	35.546	0	0	9.276	0	18.995
			1207.74	39.037	1	0	12.213	1.297	0.757	11.128	15.443	0.453	25.807	0.598	88.241	35.567	0	0	9.413	0	18.995
			1208.74	39.037	1	0	12.364	1.294	0.764	11.235	15.483	0.459	25.798	0.6	88.327	35.587	0	0	9.554	0	19.023
			1209.74	39.037	1	0	12.368	1.266	0.762	11.205	15.514	0.457	25.854	0.6	88.248	35.641	0	0	9.773	0	19.404
			1210.74	39.99	1	0	12.373	1.237	0.76	11.175	15.546	0.456	25.909	0.6	88.169	35.694	0	0	10.003	0	19.779
			1211.74	39.99	1	0	12.259	1.221	0.755	11.106	15.489	0.452	25.869	0.599	87.995	35.745	0	0	10.039	0	19.821
			1212.74	39.99	1	0	12.289	1.209	0.755	11.101	15.526	0.453	25.849	0.601	88.127	35.752	0	0	10.168	0	19.824
			1213.74	57.728	1	0	12.487	1.2	0.761	11.194	15.64	0.461	25.821	0.606	88.552	35.715	0	0	10.404	0	19.701
			1214.74	57.728	1	0	12.5	1.21	0.763	11.218	15.628	0.463	25.768	0.606	88.623	35.716	0	0	10.329	0	19.511
			1215.74	57.728	1	0	12.682	1.224	0.771	11.341	15.692	0.471	25.71	0.61	88.988	35.673	0	0	10.359	0	19.201
			1216.74	64.658	1	0	12.802	1.231	0.775	11.396	15.768	0.476	25.654	0.615	89.384	35.651	0	0	10.397	0	18.966
			1217.74	64.658	1	0	13.016	1.238	0.784	11.527	15.856	0.485	25.631	0.619	89.779	35.63	0	0	10.512	0	18.827
			1218.74	56.648	1	0	13.236	1.245	0.793	11.657	15.947	0.493	25.618	0.623	90.175	35.608	0	0	10.629	0	18.718
			1219.74	56.648	1	0	13.396	1.252	0.797	11.718	16.06	0.499	25.663	0.626	90.571	35.586	0	0	10.697	0	18.784
			1220.74	69.427	1	0	13.557	1.259	0.801	11.778	16.174	0.504	25.712	0.629	90.967	35.565	0	0	10.766	0	18.858
			1221.74	69.427	1	0	13.721	1.266	0.805	11.839	16.29	0.509	25.763	0.632	91.362	35.543	0	0	10.836	0	18.941
			1222.74	51.244	1	0	13.985	1.291	0.813	11.95	16.464	0.518	25.842	0.637	91.852	35.529	0	0	10.836	0	19.05
			1223.74	51.244	1	0	14.352	1.296	0.818	12.032	16.783	0.525	26.16	0.642	92.322	35.502	0	0	11.075	0	19.909
			1224.74	41.834	1	0	14.742	1.301	0.824	12.12	17.118	0.532	26.499	0.646	92.792	35.476	0	0	11.33	0	20.808
			1225.74	41.834	1	0	15.151	1.306	0.83	12.207	17.469	0.54	26.862	0.65	93.262	35.45	0	0	11.597	0	21.75
			1226.75	56.52	1	0	15.927	1.295	0.84	12.348	18.148	0.553	27.563	0.658	94.192	35.421	0	0	12.302	0	23.619
			1227.75	56.52	1	0	16.478	1.289	0.852	12.532	18.496	0.565	27.891	0.663	94.658	35.407	0	0	12.785	0	24.46
			1228.74	61.162	1	0	16.478	1.289	0.852	12.532	18.496	0.565	27.891	0.663	94.658	35.407	0	0	12.785	0	24.46
			1229.75	61.162	1	0	16.979	1.279	0.859	12.628	18.906	0.581	27.953	0.676	95.828	35.325	0	0	13.28	0	24.503
			1230.75	52.324	1	0	16.948	1.264	0.848	12.472	19.097	0.578	28.038	0.681	96.238	35.323	0	0	13.411	0	24.763
			1231.75	52.324	1	0	16.831	1.249	0.834	12.262	19.28	0.572	28.083	0.687	96.648	35.32	0	0	13.476	0	24.922
			1232.75	52.324	1	0	16.702	1.234	0.819	12.047	19.463	0.567	28.121	0.692	97.058	35.318	0	0	13.533	0	25.061
			1233.75	43.296	1	0	16.533	1.221	0.809	11.894	19.505	0.562	28.066	0.695	97.142	35.385	0	0	13.54	0	25.089
			1234.75	43.296	1	0	16.627	1.214	0.811	11.932	19.547	0.566	28.009	0.698	97.346	35.404	0	0	13.697	0	25.005
			1235.75	43.296	1	0	16.639	1.207	0.81	11.912	19.588	0.568	27.924	0.701	97.55	35.423	0	0	13.79	0	24.851
			1236.75	49.718	1	0	16.651	1.199	0.809	11.893	19.629	0.57	27.841	0.705	97.754	35.443	0	0	13.883	0	24.697
			1237.75	49.718	1	0	16.768	1.206	0.812	11.94	19.694	0.575	27.798	0.708	98.101	35.399	0	0	13.909	0	24.49
			1238.75	50.417	1	0	16.876	1.212	0.814	11.975	19.766	0.58	27.767	0.712	98.449	35.356	0	0	13.926	0	24.311
			1239.75	50.417	1	0	17.078	1.218	0.822	12.083	19.83	0.587	27.743	0.715	98.797	35.313	0	0	14.021	0	24.149
			1240.75	49.082	1	0	17.309	1.226	0.83	12.201	19.91	0.596	27.709	0.719	99.2	35.246	0	0	14.121	0	23.911
			1241.75	49.082	1	0	17.396	1.22	0.832	12.234	19.952	0.599	27.714	0.72	99.323	35.2	0	0	14.255	0	23.855
			1242.75	63.959	1	0	17.281	1.212	0.824	12.111	20.013	0.595	27.71	0.722	99.507	35.181	0	0	14.264	0	23.842
			1243.75	63.959	1	0	17.082	1.199	0.81	11.917	20.095	0.589	27.667	0.726	99.768	35.188	0	0	14.253	0	23.788
			1244.75	63.959	1	0	17.007	1.194	0.805	11.832	20.146	0.585	27.708	0.727	99.873	35.144	0	0	14.245	0	23.827
			1245.75	37.447	1	0	17.16	1.216	0.801	11.787	20.424	0.588	27.855	0.733	100.291	35.095	0	0	14.114	0	24.039
			1246.75	37.447	1	0	17.571	1.245	0.813	11.954	20.642	0.601	27.907	0.74	100.679	35.026	0	0	14.117	0	23.944
			1247.75	36.748	1	0	17.981	1.274	0.824	12.122	20.854	0.615	27.957	0.746	101.067	34.956	0	0	14.119	0	23.84
			1248.75	36.748	1	0	18	1.266	0.82	12.052	20.993	0.614	28.006	0.75	101.357	34.926	0	0	14.22	0	23.938
			1249.75	61.607	1	0	18.122	1.258	0.819	12.04	21.148	0.616	28.088	0.753	101.647	34.896	0	0	14.403	0	24.117
			1250.75	66.884	1	0	18.246	1.25	0.818	12.029	21.308	0.619	28.174	0.756	101.937	34.866	0	0	14.591	0	24.306
			1251.75	66.884	1	0	18.4	1.255	0.823	12.096	21.371	0.623	28.205	0.758	102.059	34.86	0	0	14.661	0	24.357
			1252.75	57.347	1	0	18.432	1.229	0.819	12.043	21.481	0.622	28.285	0.759	102.229	34.824	0	0	15.003	0	24.582
			1253.75	55.821	1	0	18.465	1.202	0.815	11.99	21.593	0.621	28.367	0.761	102.399	34.788	0	0	15.361	0	24.806
			1254.75	55.821	1	0	18.488	1.176	0.811	11.932	21.701	0.619	28.442	0.763	102.57	34.752	0	0	15.725	0	25.013
			1255.75	57.156	1	0	18.566	1.152	0.809	11.901	21.827	0.619	28.518	0.765	102.74	34.718	0	0	16.111	0	25.214
			1256.75	57.156	1	0	18.696	1.14	0.81	11.909	21.952	0.622	28.583	0.768	102.915	34.673	0	0	16.397	0	25.326
			1257.75	40.117	1	0	18.839	1.127	0.812	11.937	22.055	0.626	28.614	0.771	103.102	34.62	0	0	16.723	0	25.347
			1258.75	40.117	1	0	18.794	1.113	0.806	11.85	22.148	0.624	28.622	0.774	103.289	34.567	0	0	16.888	0	25.314
			1259.75	40.117	1	0	18.747	1.099	0.8	11.764	22.242	0.621	28.629	0.777	103.476	34.514	0	0	17.057	0	25.276
			1260.75	55.058	1	0	18.504	1.085	0.786	11.554	22.337	0.612	28.654	0.78	103.663	34.462	0	0	17.048	0	25.281
			1261.75	74.831	1	0	18.656	1.081	0.785	11.548	22.526	0.614	28.79	0.782	104.025	34.371	0	0	17.253	0	25.456
			1262.75	74.831	1	0	18.811	1.077	0.785	11.543	22.719	0.616	28.931	0.785	104.388	34.279	0	0	17.462	0	25.639
			1263.75	42.851	1	0	19.095	1.096	0.791	11.633	22.906	0.624	29.05	0.789	104.757	34.229	0	0	17.415	0	25.774
			1264.75	41.77	1	0	19.52	1.116	0.801	11.785	23.135	0.635	29.216	0.792	105.126	34.179	0	0	17.496	0	26.017
			1265.75	41.77	1	0	19.566	1.129	0.799	11.746	23.282	0.636	29.222	0.797	105.376	34.176	0	0	17.33	0	25.986
			1266.75	42.851	1	0	19.596	1.128	0.791	11.626	23.555	0.637	29.225	0.806	105.86	34.143	0	0	17.376	0	25.935
			1267.75	42.851	1	0	19.679	1.133	0.793	11.655	23.603	0.641	29.177	0.809	106.033	34.152	0	0	17.367	0	25.823
			1268.75	42.851	1	0	19.707	1.133	0.79	11.625	23.698	0.642	29.168	0.812	106.222	34.128	0	0	17.394	0	25.757
			1269.75	46.475	1	0	19.736	1.133	0.788	11.595	23.794	0.643	29.158	0.816	106.412	34.104	0	0	17.421	0	25.691
			1270.75	50.099	1	0	19.653	1.131	0.782	11.505	23.878	0.64	29.168	0.819	106.546	34.104	0	0	17.374	0	25.72
			1271.75	52.706	1	0	19.571	1.129	0.776	11.415	23.964	0.637	29.179	0.821	106.68	34.104	0	0	17.327	0	25.751
			1272.75	52.706	1	0	19.731	1.128	0.779	11.456	24.071	0.641	29.24	0.823	106.815	34.104	0	0	17.496	0	25.901
			1273.75	52.706	1	0	19.734	1.135	0.779	11.455	24.085	0.643	29.193	0.825	106.918	34.123	0	0	17.39	0	25.804
			1274.75	36.748	1	0	19.862	1.142	0.782	11.501	24.15	0.647	29.211	0.827	107.021	34.143	0	0	17.394	0	25.859
			1275.75	36.748	1	0	19.733	1.108	0.781	11.492	23.976	0.644	29.094	0.824	106.851	34.169	0	0	17.814	0	25.736
			1276.75	36.748	1	0	19.327	1.074	0.77	11.329	23.778	0.632	28.963	0.821	106.68	34.195	0	0	18.001	0	25.573
			1277.75	48.383	1	0	18.884	1.04	0.758	11.147	23.571	0.62	28.819	0.818	106.51	34.222	0	0	18.165	0	25.376
			1278.75	56.52	1	0	18.948	1.04	0.762	11.21	23.519	0.622	28.832	0.816	106.385	34.205	0	0	18.227	0	25.376
			1279.75	56.52	1	0	19.036	1.04	0.768	11.287	23.466	0.624	28.844	0.814	106.261	34.188	0	0	18.311	0	25.374
			1280.75	57.22	1	0	19.125	1.04	0.773	11.365	23.415	0.627	28.856	0.811	106.136	34.171	0	0	18.395	0	25.374
			1281.75	61.035	1	0	19.2	1.037	0.775	11.4	23.431	0.628	28.905	0.811	106.115	34.144	0	0	18.508	0	25.447
			1282.75	61.035	1	0	19.296	1.042	0.779	11.45	23.45	0.631	28.953	0.81	106.091	34.116	0	0	18.527	0	25.497
			1283.75	51.943	1	0	19.393	1.046	0.782	11.5	23.47	0.633	29	0.809	106.068	34.088	0	0	18.547	0	25.547
			1284.75	51.943	1	0	19.569	1.056	0.79	11.616	23.461	0.639	29.017	0.809	106.089	34.056	0	0	18.527	0	25.498
			1285.75	45.458	1	0	19.71	1.064	0.797	11.724	23.421	0.644	29.014	0.807	106.11	34.021	0	0	18.527	0	25.403
			1286.75	45.458	1	0	19.809	1.071	0.803	11.806	23.386	0.647	29.016	0.806	106.131	33.986	0	0	18.487	0	25.323
			1287.75	45.458	1	0	19.919	1.081	0.806	11.857	23.426	0.65	29.051	0.806	106.203	33.949	0	0	18.431	0	25.31
			1288.75	39.99	1	0	19.89	1.087	0.805	11.846	23.421	0.649	29.067	0.806	106.191	33.946	0	0	18.297	0	25.323
			1289.75	46.157	1	0	20.106	1.099	0.812	11.935	23.511	0.655	29.134	0.807	106.347	33.875	0	0	18.291	0	25.313
			1290.75	53.787	1	0	20.309	1.106	0.819	12.05	23.53	0.661	29.172	0.807	106.34	33.869	0	0	18.359	0	25.371
			1291.75	53.787	1	0	20.519	1.112	0.826	12.142	23.6	0.666	29.259	0.807	106.414	33.85	0	0	18.447	0	25.525
			1292.75	51.18	1	0	20.731	1.118	0.832	12.234	23.671	0.671	29.348	0.807	106.488	33.831	0	0	18.535	0	25.68
			1293.75	50.989	1	0	20.658	1.101	0.826	12.151	23.73	0.666	29.433	0.806	106.556	33.771	0	0	18.759	0	25.821
			1294.75	51.816	1	0	20.421	1.084	0.816	12.006	23.721	0.658	29.438	0.806	106.623	33.711	0	0	18.837	0	25.774
			1295.75	51.816	1	0	20.181	1.067	0.806	11.86	23.71	0.65	29.44	0.805	106.69	33.651	0	0	18.917	0	25.72
			1296.75	53.85	1	0	20.231	1.088	0.804	11.826	23.862	0.65	29.526	0.808	106.788	33.641	0	0	18.597	0	25.84
			1297.75	49.591	1	0	20.238	1.109	0.8	11.763	24.024	0.649	29.622	0.811	106.887	33.632	0	0	18.25	0	25.981
			1298.75	49.591	1	0	20.208	1.13	0.795	11.685	24.172	0.647	29.702	0.814	106.985	33.622	0	0	17.884	0	26.085
			1299.75	58.364	1	0	20.248	1.156	0.794	11.676	24.266	0.648	29.74	0.816	107.066	33.646	0	0	17.509	0	26.134
			1300.75	60.971	1	0	20.287	1.183	0.793	11.668	24.358	0.649	29.774	0.818	107.148	33.67	0	0	17.149	0	26.172
			1301.75	60.971	1	0	20.297	1.21	0.794	11.677	24.379	0.651	29.717	0.82	107.254	33.699	0	0	16.768	0	26.002
			1302.75	59.572	1	0	20.308	1.238	0.795	11.687	24.398	0.654	29.657	0.823	107.359	33.728	0	0	16.404	0	25.825
			1303.75	57.983	1	0	20.543	1.284	0.8	11.771	24.546	0.662	29.661	0.828	107.601	33.766	0	0	15.997	0	25.745
			1304.75	57.983	1	0	20.543	1.284	0.8	11.771	24.546	0.662	29.661	0.828	107.601	33.766	0	0	15.997	0	25.745
			1305.75	48.7	1	0	20.58	1.316	0.798	11.734	24.695	0.665	29.622	0.834	107.848	33.831	0	0	15.636	0	25.663
			1306.75	48.7	1	0	20.677	1.329	0.8	11.764	24.759	0.67	29.562	0.838	107.959	33.886	0	0	15.553	0	25.577
			1307.75	37.638	1	0	20.679	1.325	0.799	11.745	24.799	0.671	29.527	0.84	108.043	33.91	0	0	15.611	0	25.559
			1308.75	37.638	1	0	20.678	1.324	0.797	11.726	24.834	0.672	29.477	0.842	108.182	33.936	0	0	15.623	0	25.494
			1309.75	37.638	1	0	20.636	1.322	0.794	11.676	24.889	0.671	29.448	0.845	108.321	33.963	0	0	15.605	0	25.479
			1310.75	52.833	1	0	20.565	1.321	0.785	11.543	25.091	0.668	29.493	0.851	108.405	34.004	0	0	15.562	0	25.666
			1311.75	52.833	1	0	20.459	1.318	0.775	11.393	25.286	0.663	29.547	0.856	108.424	34.054	0	0	15.528	0	25.903
			1312.75	50.862	1	0	20.356	1.314	0.766	11.258	25.456	0.659	29.58	0.861	108.443	34.104	0	0	15.496	0	26.089
			1313.75	50.862	1	0	20.253	1.31	0.756	11.124	25.631	0.655	29.614	0.866	108.462	34.155	0	0	15.464	0	26.277
			1314.75	50.862	1	0	20.358	1.32	0.759	11.156	25.696	0.659	29.575	0.869	108.551	34.171	0	0	15.426	0	26.181
			1315.75	46.666	1	0	20.484	1.33	0.762	11.211	25.739	0.665	29.508	0.872	108.64	34.188	0	0	15.405	0	26.02
			1316.75	46.666	1	0	20.611	1.34	0.766	11.265	25.781	0.671	29.442	0.876	108.728	34.205	0	0	15.384	0	25.859
			1317.75	46.666	1	0	20.649	1.345	0.764	11.238	25.895	0.672	29.452	0.879	108.836	34.207	0	0	15.349	0	25.869
			1318.75	49.718	1	0	20.756	1.345	0.767	11.274	25.948	0.675	29.463	0.881	108.939	34.167	0	0	15.43	0	25.818
			1319.75	49.718	1	0	20.695	1.356	0.759	11.167	26.129	0.673	29.486	0.886	109.052	34.212	0	0	15.259	0	25.918
			1320.75	45.458	1	0	20.727	1.35	0.76	11.176	26.143	0.674	29.491	0.886	109.109	34.179	0	0	15.353	0	25.891
			1321.75	57.665	1	0	20.78	1.353	0.761	11.188	26.182	0.676	29.453	0.889	109.174	34.169	0	0	15.36	0	25.771
			1322.75	48.637	1	0	20.832	1.356	0.762	11.201	26.221	0.679	29.414	0.891	109.239	34.16	0	0	15.367	0	25.652
			1323.75	48.637	1	0	21.032	1.357	0.767	11.284	26.278	0.686	29.414	0.893	109.306	34.165	0	0	15.503	0	25.657
			1324.75	45.331	1	0	21.236	1.358	0.773	11.368	26.339	0.692	29.419	0.895	109.373	34.169	0	0	15.642	0	25.674
			1325.75	34.459	1	0	21.435	1.367	0.779	11.456	26.387	0.699	29.41	0.897	109.393	34.193	0	0	15.679	0	25.663
			1326.75	34.459	1	0	21.358	1.344	0.775	11.397	26.412	0.695	29.434	0.897	109.438	34.162	0	0	15.893	0	25.745
			1327.75	32.107	1	0	21.28	1.321	0.771	11.337	26.434	0.692	29.455	0.897	109.484	34.131	0	0	16.112	0	25.818
			1328.75	32.107	1	0	21.217	1.305	0.77	11.324	26.37	0.699	29.05	0.908	109.689	34.014	0	0	16.254	0	24.676
			1329.75	62.624	1	0	21.205	1.289	0.769	11.31	26.375	0.698	29.039	0.908	109.695	33.996	0	0	16.453	0	24.676
			1330.75	68.028	1	0	21.112	1.251	0.763	11.224	26.423	0.693	29.097	0.908	109.592	33.984	0	0	16.881	0	24.928
			1331.75	68.028	1	0	21.126	1.212	0.76	11.17	26.527	0.689	29.227	0.908	109.465	33.968	0	0	17.438	0	25.346
			1332.75	56.075	1	0	21.022	1.172	0.752	11.055	26.628	0.682	29.349	0.907	109.342	33.951	0	0	17.931	0	25.733
			1333.75	53.342	1	0	20.911	1.133	0.744	10.94	26.72	0.675	29.462	0.907	109.22	33.934	0	0	18.452	0	26.092
			1334.75	53.342	1	0	20.717	1.094	0.734	10.801	26.763	0.666	29.522	0.907	109.098	33.917	0	0	18.935	0	26.32
			1335.75	49.527	1	0	20.514	1.055	0.725	10.663	26.791	0.657	29.565	0.906	108.975	33.9	0	0	19.445	0	26.503
			1336.75	50.353	1	0	20.482	1.067	0.726	10.679	26.725	0.658	29.503	0.906	108.997	33.879	0	0	19.205	0	26.286
			1337.75	50.353	1	0	20.254	1.078	0.721	10.601	26.638	0.653	29.411	0.906	109.018	33.857	0	0	18.788	0	26.001
			1338.75	48.828	1	0	20.057	1.108	0.718	10.555	26.531	0.651	29.257	0.907	109.066	33.867	0	0	18.109	0	25.564
			1339.75	48.828	1	0	19.873	1.137	0.715	10.51	26.438	0.649	29.118	0.908	109.114	33.877	0	0	17.477	0	25.157
			1340.75	45.077	1	0	19.636	1.196	0.718	10.553	26.081	0.65	28.773	0.906	109.266	33.881	0	0	16.42	0	24.128
			1341.75	45.077	1	0	19.42	1.219	0.72	10.584	25.743	0.65	28.52	0.903	109.062	33.965	0	0	15.928	0	23.576
			1342.75	44.059	1	0	19.252	1.243	0.723	10.633	25.426	0.65	28.283	0.899	108.858	34.049	0	0	15.494	0	23.052
			1343.75	54.168	1	0	19.252	1.243	0.723	10.633	25.426	0.65	28.283	0.899	108.858	34.049	0	0	15.494	0	23.052
			1344.75	39.736	1	0	18.69	1.268	0.714	10.5	25.021	0.639	27.97	0.895	108.335	34.255	0	0	14.734	0	22.549
			1345.75	39.736	1	0	18.261	1.271	0.699	10.274	24.987	0.625	27.951	0.894	108.016	34.378	0	0	14.366	0	22.729
			1346.75	31.725	1	0	18.05	1.277	0.693	10.191	24.904	0.617	27.973	0.89	107.8	34.45	0	0	14.134	0	22.904
			1347.75	31.725	1	0	17.906	1.287	0.694	10.2	24.693	0.613	27.927	0.884	107.5	34.546	0	0	13.908	0	22.931
			1348.75	31.725	1	0	17.789	1.298	0.696	10.231	24.467	0.611	27.86	0.878	107.201	34.642	0	0	13.707	0	22.903
			1349.75	31.725	1	0	17.64	1.308	0.696	10.24	24.249	0.607	27.794	0.872	106.901	34.737	0	0	13.484	0	22.876
			1350.75	47.556	1	0	17.563	1.325	0.699	10.278	24.068	0.607	27.731	0.868	106.642	34.826	0	0	13.26	0	22.822
			1351.75	47.556	1	0	17.513	1.335	0.7	10.3	23.956	0.605	27.726	0.864	106.407	34.91	0	0	13.114	0	22.928
			1352.75	42.724	1	0	17.464	1.346	0.702	10.322	23.846	0.604	27.722	0.86	106.172	34.994	0	0	12.972	0	23.039
			1353.75	42.724	1	0	17.506	1.359	0.708	10.419	23.692	0.606	27.677	0.856	105.934	35.064	0	0	12.882	0	23.005
			1354.75	42.724	1	0	17.548	1.372	0.715	10.515	23.539	0.609	27.63	0.852	105.697	35.133	0	0	12.793	0	22.969
			1355.75	42.724	1	0	17.561	1.369	0.718	10.553	23.469	0.61	27.608	0.85	105.678	35.144	0	0	12.827	0	22.941
			1356.75	38.464	1	0	17.516	1.375	0.72	10.595	23.323	0.61	27.54	0.847	105.492	35.204	0	0	12.738	0	22.854
			1357.75	38.464	1	0	17.442	1.381	0.722	10.615	23.184	0.609	27.477	0.844	105.307	35.265	0	0	12.628	0	22.778
			1358.75	38.719	1	0	17.265	1.382	0.719	10.58	23.024	0.595	27.836	0.827	104.81	35.455	0	0	12.491	0	24.076
			1359.75	38.719	1	0	17.312	1.379	0.723	10.625	22.988	0.597	27.827	0.826	104.787	35.469	0	0	12.556	0	24.093
			1360.75	38.719	1	0	17.356	1.399	0.729	10.715	22.867	0.6	27.769	0.823	104.713	35.525	0	0	12.407	0	23.974
			1361.75	57.283	1	0	17.442	1.419	0.737	10.844	22.72	0.605	27.68	0.821	104.639	35.58	0	0	12.293	0	23.774
			1362.75	57.283	1	0	17.592	1.439	0.75	11.033	22.537	0.614	27.533	0.819	104.56	35.636	0	0	12.226	0	23.417
			1363.75	57.283	1	0	17.638	1.446	0.756	11.119	22.425	0.617	27.463	0.817	104.455	35.678	0	0	12.197	0	23.284
			1364.75	54.486	1	0	17.684	1.453	0.762	11.205	22.314	0.621	27.393	0.815	104.351	35.72	0	0	12.168	0	23.151
			1365.75	54.486	1	0	17.755	1.48	0.771	11.334	22.165	0.627	27.262	0.813	104.277	35.771	0	0	11.998	0	22.796
			1366.75	53.214	1	0	17.628	1.451	0.765	11.257	22.14	0.62	27.315	0.811	104.083	35.798	0	0	12.145	0	23.095
			1367.75	53.214	1	0	17.497	1.423	0.76	11.179	22.111	0.614	27.363	0.808	103.889	35.824	0	0	12.295	0	23.38
			1368.75	61.352	1	0	17.69	1.421	0.768	11.301	22.111	0.621	27.384	0.807	103.797	35.821	0	0	12.449	0	23.439
			1369.75	61.352	1	0	17.992	1.419	0.784	11.533	22.037	0.633	27.302	0.807	103.706	35.819	0	0	12.682	0	23.226
			1370.75	50.608	1	0	18.307	1.417	0.8	11.764	21.98	0.645	27.241	0.807	103.615	35.817	0	0	12.923	0	23.066
			1371.75	50.608	1	0	18.399	1.391	0.803	11.814	21.98	0.647	27.287	0.806	103.55	35.802	0	0	13.227	0	23.256
			1372.75	47.81	1	0	18.592	1.371	0.809	11.892	22.052	0.651	27.375	0.806	103.793	35.699	0	0	13.559	0	23.369
			1373.75	47.81	1	0	18.795	1.351	0.814	11.97	22.134	0.656	27.475	0.806	104.035	35.596	0	0	13.908	0	23.513
			1374.75	51.752	1	0	18.987	1.33	0.818	12.029	22.234	0.659	27.586	0.806	104.244	35.498	0	0	14.281	0	23.698
			1375.75	51.752	1	0	19.2	1.308	0.823	12.097	22.341	0.663	27.705	0.806	104.452	35.399	0	0	14.682	0	23.903
			1376.75	57.029	1	0	19.425	1.286	0.827	12.165	22.461	0.667	27.84	0.807	104.661	35.301	0	0	15.107	0	24.143
			1377.75	57.029	1	0	19.432	1.261	0.822	12.089	22.588	0.665	27.933	0.809	104.766	35.253	0	0	15.416	0	24.38
			1378.75	43.296	1	0	19.2	1.24	0.812	11.935	22.589	0.657	27.911	0.809	104.774	35.246	0	0	15.479	0	24.379
			1379.75	43.296	1	0	18.965	1.22	0.801	11.781	22.586	0.649	27.885	0.81	104.781	35.239	0	0	15.543	0	24.368
			1380.75	37.511	1	0	18.434	1.18	0.78	11.471	22.511	0.633	27.746	0.811	104.795	35.224	0	0	15.626	0	24.119
			1381.75	37.511	1	0	18.057	1.165	0.769	11.303	22.365	0.624	27.561	0.811	104.778	35.222	0	0	15.498	0	23.686
			1382.75	58.555	1	0	18.37	1.191	0.775	11.398	22.587	0.63	27.796	0.813	104.92	35.157	0	0	15.424	0	24.087
			1383.75	72.733	1	0	18.582	1.217	0.777	11.43	22.807	0.632	28.027	0.814	105.061	35.092	0	0	15.271	0	24.469
			1384.75	72.733	1	0	18.947	1.243	0.788	11.581	22.975	0.642	28.189	0.815	105.203	35.028	0	0	15.246	0	24.67
			1385.75	49.209	1	0	19.142	1.236	0.794	11.671	23.025	0.649	28.17	0.817	105.344	34.937	0	0	15.491	0	24.476
			1386.75	48.573	1	0	19.343	1.229	0.8	11.762	23.083	0.656	28.16	0.82	105.486	34.845	0	0	15.743	0	24.306
			1387.75	48.573	1	0	19.523	1.222	0.803	11.804	23.207	0.66	28.242	0.822	105.627	34.754	0	0	15.981	0	24.366
			1388.75	46.412	1	0	19.603	1.206	0.801	11.779	23.338	0.659	28.376	0.822	105.759	34.666	0	0	16.248	0	24.587
			1389.75	47.492	1	0	19.638	1.192	0.799	11.754	23.416	0.658	28.439	0.823	105.925	34.562	0	0	16.478	0	24.601
			1390.75	47.492	1	0	19.675	1.177	0.798	11.729	23.495	0.657	28.503	0.824	106.09	34.459	0	0	16.714	0	24.617
			1391.75	47.492	1	0	19.715	1.173	0.798	11.735	23.527	0.658	28.531	0.825	106.253	34.368	0	0	16.814	0	24.531
			1392.75	37.32	1	0	19.778	1.168	0.8	11.759	23.548	0.66	28.547	0.825	106.416	34.277	0	0	16.934	0	24.415
			1393.75	37.32	1	0	19.98	1.177	0.808	11.89	23.537	0.667	28.533	0.825	106.606	34.2	0	0	16.981	0	24.206
			1394.75	37.32	1	0	20.262	1.191	0.818	12.028	23.608	0.676	28.564	0.827	106.826	34.119	0	0	17.015	0	24.079
			1395.75	31.407	1	0	20.436	1.194	0.823	12.105	23.662	0.681	28.602	0.827	106.927	34.083	0	0	17.109	0	24.095
			1396.75	31.407	1	0	20.816	1.208	0.836	12.291	23.752	0.693	28.661	0.829	107.141	34.004	0	0	17.23	0	24.045
			1397.75	65.549	1	0	21.167	1.215	0.843	12.401	23.944	0.701	28.796	0.832	107.496	33.865	0	0	17.425	0	24.088
			1398.75	65.549	1	0	21.205	1.196	0.84	12.354	24.061	0.7	28.878	0.833	107.751	33.754	0	0	17.73	0	24.143
			1399.75	80.934	1	0	21.069	1.174	0.84	12.357	23.877	0.699	28.693	0.832	107.899	33.705	0	0	17.951	0	23.669
			1400.75	62.306	1	0	20.929	1.151	0.841	12.361	23.689	0.699	28.502	0.831	108.048	33.656	0	0	18.178	0	23.174
			1401.75	62.306	1	0	20.858	1.152	0.84	12.354	23.621	0.698	28.427	0.831	108.171	33.619	0	0	18.109	0	22.91
			1402.75	53.342	1	0	21.301	1.183	0.853	12.542	23.794	0.711	28.542	0.834	108.392	33.531	0	0	18.009	0	22.919
			1403.75	44.504	1	0	21.897	1.214	0.876	12.878	23.852	0.733	28.504	0.837	108.612	33.443	0	0	18.039	0	22.532
			1404.75	48.51	1	0	21.985	1.224	0.881	12.949	23.826	0.737	28.473	0.837	108.692	33.411	0	0	17.956	0	22.352
			1405.75	48.51	1	0	22.015	1.217	0.877	12.89	23.961	0.734	28.598	0.838	108.884	33.306	0	0	18.083	0	22.488
			1406.75	57.792	1	0	22.045	1.21	0.873	12.831	24.097	0.732	28.725	0.839	109.076	33.2	0	0	18.212	0	22.625
			1407.75	60.208	1	0	22.022	1.204	0.866	12.741	24.236	0.728	28.858	0.84	109.268	33.095	0	0	18.298	0	22.776
			1408.75	60.208	1	0	22.34	1.191	0.866	12.729	24.596	0.729	29.22	0.842	109.558	32.948	0	0	18.75	0	23.43
			1409.75	61.225	1	0	22.475	1.18	0.862	12.67	24.847	0.726	29.482	0.843	109.633	32.929	0	0	19.054	0	24.075
			1410.75	62.37	1	0	22.556	1.168	0.856	12.595	25.072	0.723	29.714	0.844	109.707	32.91	0	0	19.318	0	24.634
			1411.75	62.37	1	0	22.858	1.156	0.854	12.566	25.454	0.722	30.138	0.845	109.781	32.891	0	0	19.778	0	25.629
			1412.75	52.261	1	0	24.271	1.203	0.883	12.988	26.203	0.748	30.917	0.848	110.093	32.759	0	0	20.171	0	26.98
			1413.75	52.261	1	0	24.798	1.21	0.894	13.146	26.457	0.76	31.118	0.85	110.247	32.689	0	0	20.489	0	27.268
			1414.75	73.178	1	0	25.311	1.217	0.903	13.286	26.727	0.77	31.341	0.853	110.4	32.62	0	0	20.791	0	27.597
			1415.75	73.178	1	0	25.544	1.224	0.905	13.308	26.937	0.774	31.485	0.856	110.554	32.55	0	0	20.862	0	27.752
			1416.75	48.383	1	0	25.423	1.233	0.9	13.228	26.979	0.77	31.515	0.856	110.671	32.541	0	0	20.627	0	27.771
			1417.75	73.75	1	0	25.305	1.241	0.894	13.149	27.024	0.766	31.548	0.857	110.789	32.531	0	0	20.396	0	27.798
			1418.75	93.523	1	0	25.212	1.249	0.891	13.103	27.027	0.764	31.534	0.857	110.906	32.521	0	0	20.19	0	27.722
			1419.75	39.863	1	0	24.593	1.236	0.873	12.845	26.879	0.748	31.376	0.857	110.498	32.723	0	0	19.901	0	27.807
			1420.75	39.863	1	0	24.402	1.229	0.867	12.746	26.871	0.742	31.382	0.856	110.287	32.824	0	0	19.852	0	28.03
			1421.75	35.794	1	0	24.487	1.23	0.869	12.777	26.901	0.744	31.396	0.857	110.225	32.852	0	0	19.901	0	28.109
			1422.75	35.794	1	0	24.54	1.232	0.87	12.79	26.934	0.746	31.411	0.857	110.163	32.881	0	0	19.924	0	28.192
			1423.75	29.691	1	0	24.452	1.233	0.865	12.727	26.97	0.743	31.424	0.858	110.108	32.91	0	0	19.834	0	28.268
			1424.75	27.593	1	0	24.278	1.229	0.861	12.657	26.922	0.738	31.392	0.858	110.021	32.943	0	0	19.761	0	28.277
			1425.75	27.593	1	0	24.238	1.245	0.859	12.64	26.932	0.737	31.387	0.858	110.031	32.967	0	0	19.474	0	28.258
			1426.75	86.084	1	0	24.2	1.261	0.858	12.622	26.943	0.737	31.383	0.859	110.04	32.991	0	0	19.194	0	28.241
			1427.75	86.084	1	0	24.187	1.284	0.862	12.682	26.823	0.739	31.287	0.857	109.904	33.078	0	0	18.833	0	28.117
			1428.75	83.732	1	0	23.968	1.308	0.861	12.667	26.635	0.737	31.11	0.856	109.767	33.164	0	0	18.328	0	27.815
			1429.75	83.732	1	0	23.757	1.335	0.849	12.49	26.799	0.729	31.236	0.858	109.741	33.186	0	0	17.797	0	28.036
			1430.75	52.006	1	0	23.558	1.362	0.837	12.313	26.981	0.72	31.379	0.86	109.714	33.207	0	0	17.296	0	28.292
			1431.75	52.006	1	0	23.617	1.389	0.838	12.327	27.039	0.722	31.403	0.861	109.688	33.229	0	0	17	0	28.288
			1432.75	47.365	1	0	23.171	1.401	0.825	12.139	26.949	0.711	31.284	0.861	109.558	33.327	0	0	16.543	0	28.176
			1433.75	29.818	1	0	22.598	1.412	0.802	11.799	27.049	0.691	31.4	0.861	109.429	33.425	0	0	16.002	0	28.569
			1434.75	29.818	1	0	22.54	1.44	0.802	11.795	27.011	0.692	31.296	0.863	109.452	33.459	0	0	15.656	0	28.309
			1435.75	35.667	1	0	22.535	1.491	0.807	11.873	26.862	0.698	31.082	0.864	109.394	33.564	0	0	15.117	0	27.854
			1436.75	61.797	1	0	22.529	1.542	0.813	11.952	26.713	0.703	30.869	0.865	109.336	33.668	0	0	14.614	0	27.391
			1437.75	61.797	1	0	22.359	1.565	0.817	12.012	26.393	0.706	30.55	0.864	109.139	33.816	0	0	14.286	0	26.865
			1438.75	52.134	1	0	22.197	1.588	0.821	12.073	26.085	0.708	30.242	0.863	108.942	33.965	0	0	13.974	0	26.353
			1439.75	52.134	1	0	22.266	1.612	0.831	12.216	25.873	0.716	30.018	0.862	108.953	33.991	0	0	13.815	0	25.787
			1440.75	60.081	1	0	22.374	1.635	0.842	12.376	25.676	0.725	29.812	0.861	108.965	34.016	0	0	13.683	0	25.255
			1441.75	60.081	1	0	22.63	1.661	0.858	12.624	25.472	0.738	29.627	0.86	108.96	34.023	0	0	13.626	0	24.719
			1442.75	60.081	1	0	22.33	1.629	0.856	12.589	25.187	0.733	29.425	0.856	108.726	34.139	0	0	13.709	0	24.587
			1443.75	50.226	1	0	21.848	1.601	0.839	12.345	25.116	0.717	29.392	0.855	108.597	34.222	0	0	13.65	0	24.782
			1444.75	50.226	1	0	21.376	1.546	0.825	12.132	24.971	0.702	29.33	0.851	108.395	34.272	0	0	13.829	0	24.947
			1445.75	50.226	1	0	20.882	1.491	0.81	11.909	24.817	0.687	29.258	0.848	108.194	34.323	0	0	14.006	0	25.083
			1446.75	50.226	1	0	20.861	1.475	0.813	11.958	24.681	0.687	29.195	0.845	108.021	34.334	0	0	14.14	0	25.011
			1447.75	49.4	1	0	20.841	1.46	0.817	12.007	24.545	0.688	29.131	0.843	107.848	34.346	0	0	14.276	0	24.938
			1448.75	49.4	1	0	20.795	1.444	0.817	12.012	24.471	0.686	29.128	0.84	107.676	34.358	0	0	14.397	0	25.012
			1449.75	50.417	1	0	20.991	1.452	0.826	12.152	24.421	0.694	29.084	0.84	107.834	34.258	0	0	14.46	0	24.681
			1450.75	50.417	1	0	21.366	1.477	0.843	12.398	24.384	0.709	28.992	0.841	108.066	34.169	0	0	14.463	0	24.184
			1451.75	50.417	1	0	21.719	1.503	0.861	12.665	24.28	0.726	28.816	0.843	108.306	34.08	0	0	14.451	0	23.465
			1452.75	43.869	1	0	21.708	1.5	0.859	12.628	24.336	0.724	28.846	0.844	108.407	34.032	0	0	14.473	0	23.457
			1453.75	43.869	1	0	21.697	1.497	0.856	12.591	24.393	0.723	28.875	0.845	108.508	33.984	0	0	14.494	0	23.449
			1454.75	48.955	1	0	21.684	1.494	0.854	12.554	24.448	0.722	28.907	0.846	108.601	33.936	0	0	14.514	0	23.446
			1455.75	48.955	1	0	21.671	1.491	0.851	12.518	24.503	0.721	28.939	0.847	108.695	33.888	0	0	14.535	0	23.443
			1456.75	60.907	1	0	21.648	1.48	0.85	12.494	24.516	0.72	28.917	0.848	108.757	33.85	0	0	14.627	0	23.354
			1457.75	81.379	1	0	21.618	1.469	0.848	12.466	24.53	0.72	28.896	0.849	108.819	33.812	0	0	14.717	0	23.27
			1458.75	56.139	1	0	21.707	1.447	0.849	12.485	24.58	0.723	28.877	0.851	108.944	33.735	0	0	15.002	0	23.156
			1459.75	54.804	1	0	21.831	1.436	0.852	12.532	24.618	0.726	28.882	0.852	109.007	33.697	0	0	15.203	0	23.138
			1460.75	58.364	1	0	21.595	1.422	0.846	12.444	24.516	0.721	28.761	0.852	108.858	33.759	0	0	15.182	0	23.008
			1461.75	58.364	1	0	21.464	1.409	0.843	12.391	24.461	0.718	28.691	0.853	108.709	33.821	0	0	15.235	0	23.01
			1462.75	48.001	1	0	21.331	1.379	0.839	12.345	24.379	0.714	28.645	0.851	108.563	33.86	0	0	15.465	0	23.086
			1463.75	48.001	1	0	21.503	1.345	0.853	12.538	24.172	0.722	28.542	0.847	108.426	33.855	0	0	15.99	0	22.947
			1464.75	61.607	1	0	21.677	1.31	0.866	12.741	23.952	0.73	28.421	0.843	108.289	33.85	0	0	16.544	0	22.762
			1465.75	70.317	1	0	21.7	1.264	0.87	12.787	23.851	0.729	28.436	0.839	108.141	33.836	0	0	17.163	0	22.947
			1466.75	57.029	1	0	21.723	1.218	0.873	12.833	23.75	0.728	28.45	0.835	107.992	33.821	0	0	17.831	0	23.124
			1467.75	57.029	1	0	21.922	1.201	0.874	12.855	23.908	0.729	28.675	0.834	107.987	33.761	0	0	18.257	0	23.638
			1468.75	47.365	1	0	22.406	1.204	0.885	13.02	24.13	0.738	28.93	0.834	108.078	33.67	0	0	18.607	0	24.082
			1469.75	47.365	1	0	22.778	1.208	0.894	13.146	24.3	0.746	29.121	0.834	108.17	33.579	0	0	18.861	0	24.363
			1470.75	57.029	1	0	23.228	1.211	0.905	13.316	24.467	0.756	29.309	0.835	108.261	33.488	0	0	19.179	0	24.63
			1471.75	56.393	1	0	23.465	1.212	0.911	13.395	24.572	0.761	29.399	0.836	108.369	33.416	0	0	19.358	0	24.705
			1472.75	56.393	1	0	23.181	1.201	0.896	13.181	24.656	0.75	29.474	0.837	108.443	33.368	0	0	19.308	0	24.833
			1473.75	56.393	1	0	23.085	1.199	0.894	13.142	24.626	0.747	29.461	0.836	108.415	33.382	0	0	19.261	0	24.838
			1474.75	56.393	1	0	23.007	1.208	0.891	13.109	24.613	0.745	29.441	0.836	108.447	33.403	0	0	19.038	0	24.794
			1475.75	38.719	1	0	23.111	1.224	0.895	13.167	24.63	0.749	29.445	0.837	108.505	33.415	0	0	18.884	0	24.772
			1476.75	43.424	1	0	23.181	1.238	0.897	13.196	24.664	0.751	29.456	0.837	108.526	33.438	0	0	18.722	0	24.793
			1477.75	43.424	1	0	23.25	1.253	0.899	13.226	24.697	0.754	29.465	0.838	108.547	33.461	0	0	18.563	0	24.809
			1478.75	74.386	1	0	23.436	1.265	0.905	13.315	24.74	0.76	29.454	0.84	108.642	33.445	0	0	18.523	0	24.704
			1479.75	76.738	1	0	23.625	1.278	0.912	13.405	24.781	0.767	29.442	0.842	108.737	33.429	0	0	18.486	0	24.598
			1480.75	56.393	1	0	23.535	1.273	0.91	13.377	24.736	0.765	29.402	0.841	108.697	33.438	0	0	18.481	0	24.536
			1481.75	56.393	1	0	23.416	1.266	0.902	13.262	24.816	0.759	29.469	0.842	108.8	33.387	0	0	18.489	0	24.625
			1482.75	46.793	1	0	23.37	1.271	0.9	13.228	24.835	0.758	29.483	0.842	108.832	33.392	0	0	18.392	0	24.653
			1483.75	65.231	1	0	23.327	1.277	0.9	13.229	24.793	0.757	29.448	0.842	108.788	33.418	0	0	18.27	0	24.598
			1484.75	65.231	1	0	23.407	1.281	0.902	13.269	24.808	0.76	29.454	0.842	108.822	33.423	0	0	18.27	0	24.606
			1485.75	71.08	1	0	23.455	1.284	0.904	13.296	24.81	0.762	29.445	0.843	108.86	33.421	0	0	18.272	0	24.57
			1486.75	71.08	1	0	23.359	1.274	0.901	13.249	24.788	0.758	29.453	0.842	108.834	33.418	0	0	18.339	0	24.619
			1487.75	53.66	1	0	23.137	1.264	0.894	13.146	24.735	0.751	29.427	0.841	108.808	33.416	0	0	18.307	0	24.588
			1488.75	51.752	1	0	22.915	1.254	0.887	13.043	24.682	0.745	29.402	0.839	108.781	33.414	0	0	18.275	0	24.559
			1489.75	51.752	1	0	22.694	1.244	0.88	12.94	24.63	0.738	29.377	0.838	108.755	33.411	0	0	18.243	0	24.531
			1490.75	62.56	1	0	22.474	1.234	0.873	12.837	24.577	0.731	29.353	0.837	108.729	33.409	0	0	18.211	0	24.504
			1491.75	62.306	1	0	22.236	1.232	0.87	12.793	24.399	0.728	29.161	0.837	108.635	33.442	0	0	18.055	0	24.111
			1492.75	62.306	1	0	21.876	1.229	0.864	12.712	24.155	0.723	28.893	0.836	108.541	33.476	0	0	17.801	0	23.525
			1493.75	59.89	1	0	21.477	1.226	0.858	12.621	23.882	0.717	28.59	0.835	108.448	33.509	0	0	17.513	0	22.838
			1494.75	60.144	1	0	20.765	1.229	0.836	12.292	23.711	0.7	28.327	0.837	108.345	33.586	0	0	16.9	0	22.309
			1495.75	60.144	1	0	20.238	1.275	0.815	11.979	23.753	0.684	28.283	0.84	108.27	33.67	0	0	15.878	0	22.185
			1496.75	52.642	1	0	20.238	1.275	0.815	11.979	23.753	0.684	28.283	0.84	108.27	33.67	0	0	15.878	0	22.185
			1497.75	52.452	1	0	20.382	1.318	0.817	12.015	23.887	0.687	28.411	0.841	108.299	33.677	0	0	15.463	0	22.363
			1498.75	52.452	1	0	20.545	1.384	0.821	12.07	24.019	0.69	28.573	0.841	108.261	33.723	0	0	14.843	0	22.611
			1499.75	50.926	1	0	20.49	1.407	0.817	12.016	24.078	0.686	28.669	0.84	108.194	33.761	0	0	14.566	0	22.844
			1500.75	50.926	1	0	20.169	1.405	0.805	11.844	24.044	0.676	28.661	0.839	108.055	33.843	0	0	14.353	0	22.99
			1501.75	43.042	1	0	19.858	1.404	0.794	11.672	24.021	0.665	28.665	0.838	107.915	33.924	0	0	14.146	0	23.17
			1502.75	43.042	1	0	19.886	1.415	0.797	11.717	23.97	0.667	28.62	0.838	107.81	33.982	0	0	14.053	0	23.125
			1503.75	43.042	1	0	19.931	1.426	0.801	11.777	23.911	0.67	28.566	0.837	107.704	34.039	0	0	13.975	0	23.056
			1504.75	43.042	1	0	19.97	1.429	0.804	11.821	23.871	0.672	28.543	0.836	107.64	34.054	0	0	13.97	0	23.013
			1505.75	32.933	1	0	19.873	1.427	0.8	11.769	23.857	0.668	28.562	0.835	107.549	34.078	0	0	13.926	0	23.119
			1506.75	32.933	1	0	19.778	1.425	0.797	11.72	23.842	0.665	28.58	0.834	107.457	34.102	0	0	13.883	0	23.221
			1507.75	31.662	1	0	19.678	1.422	0.792	11.644	23.874	0.66	28.623	0.834	107.46	34.09	0	0	13.839	0	23.318
			1508.75	31.662	1	0	19.577	1.421	0.788	11.586	23.869	0.656	28.67	0.833	107.385	34.119	0	0	13.778	0	23.498
			1509.75	31.662	1	0	19.517	1.42	0.786	11.562	23.845	0.653	28.695	0.831	107.311	34.147	0	0	13.746	0	23.622
			1510.75	60.971	1	0	19.598	1.414	0.79	11.615	23.83	0.656	28.692	0.831	107.347	34.116	0	0	13.865	0	23.578
			1511.75	60.971	1	0	19.37	1.422	0.784	11.526	23.742	0.649	28.684	0.828	107.131	34.212	0	0	13.62	0	23.712
			1512.75	60.971	1	0	19.286	1.426	0.783	11.514	23.664	0.647	28.648	0.826	107.026	34.248	0	0	13.529	0	23.677
			1513.75	58.237	1	0	19.288	1.422	0.783	11.519	23.655	0.647	28.648	0.826	107.057	34.234	0	0	13.563	0	23.665
			1514.75	58.237	1	0	19.199	1.425	0.782	11.503	23.581	0.645	28.616	0.824	106.955	34.269	0	0	13.47	0	23.638
			1515.75	48.764	1	0	19.297	1.44	0.788	11.581	23.551	0.649	28.594	0.824	106.932	34.274	0	0	13.402	0	23.535
			1516.75	48.764	1	0	19.393	1.454	0.793	11.659	23.519	0.653	28.571	0.823	106.908	34.278	0	0	13.334	0	23.429
			1517.75	59.509	1	0	19.511	1.469	0.799	11.752	23.485	0.658	28.541	0.823	106.885	34.283	0	0	13.282	0	23.305
			1518.75	59.509	1	0	19.628	1.484	0.805	11.844	23.45	0.662	28.511	0.822	106.862	34.288	0	0	13.231	0	23.178
			1519.75	57.411	1	0	19.65	1.494	0.81	11.907	23.359	0.665	28.442	0.821	106.714	34.347	0	0	13.15	0	23.074
			1520.75	55.885	1	0	19.769	1.509	0.816	12.003	23.322	0.67	28.409	0.821	106.69	34.351	0	0	13.098	0	22.937
			1521.75	55.885	1	0	20.236	1.528	0.828	12.181	23.535	0.682	28.602	0.823	106.913	34.267	0	0	13.245	0	23.19
			1522.75	52.452	1	0	20.577	1.535	0.839	12.333	23.64	0.69	28.742	0.822	107.045	34.188	0	0	13.402	0	23.361
			1523.75	52.452	1	0	20.896	1.548	0.846	12.442	23.806	0.696	28.925	0.823	107.222	34.107	0	0	13.495	0	23.609
			1524.75	57.029	1	0	21.22	1.561	0.853	12.55	23.974	0.703	29.111	0.824	107.4	34.025	0	0	13.59	0	23.859
			1525.75	57.029	1	0	21.654	1.575	0.867	12.748	24.091	0.713	29.273	0.823	107.508	33.968	0	0	13.75	0	24.092
			1526.75	50.989	1	0	21.533	1.559	0.865	12.721	23.998	0.712	29.158	0.823	107.496	33.989	0	0	13.816	0	23.916
			1527.75	50.989	1	0	21.411	1.542	0.863	12.694	23.904	0.71	29.041	0.823	107.484	34.011	0	0	13.883	0	23.733
			1528.75	50.353	1	0	21.395	1.526	0.866	12.735	23.8	0.713	28.911	0.823	107.472	34.032	0	0	14.021	0	23.516
			1529.75	50.353	1	0	21.423	1.51	0.87	12.798	23.703	0.716	28.791	0.823	107.46	34.054	0	0	14.191	0	23.324
			1530.75	61.416	1	0	21.006	1.472	0.859	12.637	23.515	0.706	28.603	0.822	107.119	34.191	0	0	14.272	0	23.269
			1531.75	61.416	1	0	20.805	1.458	0.853	12.549	23.444	0.701	28.549	0.821	106.851	34.284	0	0	14.269	0	23.37
			1532.75	55.44	1	0	20.604	1.444	0.847	12.462	23.372	0.695	28.494	0.82	106.582	34.378	0	0	14.266	0	23.467
			1533.75	55.44	1	0	20.179	1.431	0.834	12.264	23.25	0.683	28.368	0.82	106.313	34.471	0	0	14.106	0	23.382
			1534.75	55.44	1	0	19.699	1.426	0.822	12.082	23.035	0.671	28.186	0.817	105.86	34.641	0	0	13.814	0	23.262
			1535.75	54.359	1	0	19.65	1.435	0.823	12.11	22.931	0.672	28.115	0.816	105.676	34.718	0	0	13.689	0	23.192
			1536.75	54.359	1	0	19.65	1.435	0.823	12.11	22.931	0.672	28.115	0.816	105.676	34.718	0	0	13.689	0	23.192
			1537.75	45.712	1	0	19.891	1.454	0.849	12.481	22.534	0.688	27.814	0.81	105.213	34.908	0	0	13.677	0	22.698
			1538.75	45.712	1	0	19.935	1.458	0.856	12.592	22.387	0.691	27.721	0.808	104.994	34.994	0	0	13.671	0	22.608
			1539.75	57.411	1	0	19.91	1.462	0.86	12.644	22.27	0.692	27.662	0.805	104.776	35.08	0	0	13.619	0	22.602
			1540.75	57.411	1	0	19.885	1.466	0.863	12.695	22.155	0.693	27.602	0.803	104.558	35.167	0	0	13.567	0	22.597
			1541.75	57.411	1	0	20.028	1.469	0.871	12.802	22.129	0.698	27.585	0.802	104.51	35.155	0	0	13.633	0	22.516
			1542.75	66.375	1	0	20.172	1.473	0.878	12.91	22.105	0.704	27.571	0.802	104.462	35.143	0	0	13.699	0	22.44
			1543.75	66.375	1	0	20.316	1.476	0.885	13.013	22.088	0.709	27.565	0.801	104.414	35.131	0	0	13.764	0	22.387
			1544.75	37.384	1	0	20.461	1.479	0.892	13.116	22.073	0.714	27.561	0.801	104.366	35.119	0	0	13.831	0	22.339
			1545.75	37.384	1	0	20.38	1.477	0.891	13.108	21.997	0.713	27.509	0.8	104.241	35.181	0	0	13.799	0	22.332
			1546.75	37.384	1	0	20.299	1.474	0.891	13.101	21.921	0.711	27.457	0.798	104.117	35.243	0	0	13.769	0	22.325
			1547.75	33.887	1	0	20.225	1.472	0.891	13.101	21.839	0.71	27.394	0.797	103.992	35.306	0	0	13.742	0	22.285
			1548.75	33.887	1	0	20.152	1.469	0.891	13.102	21.757	0.709	27.331	0.796	103.867	35.368	0	0	13.715	0	22.245
			1549.75	59.445	1	0	20.323	1.476	0.894	13.142	21.878	0.714	27.402	0.798	104.103	35.274	0	0	13.765	0	22.227
			1550.75	59.445	1	0	20.529	1.479	0.905	13.306	21.83	0.724	27.297	0.8	104.121	35.267	0	0	13.881	0	21.918
			1551.75	78.264	1	0	20.699	1.472	0.919	13.509	21.676	0.734	27.127	0.799	104.078	35.246	0	0	14.065	0	21.44
			1552.75	78.264	1	0	20.599	1.452	0.907	13.338	21.836	0.726	27.27	0.801	104.179	35.211	0	0	14.186	0	21.844
			1553.75	66.82	1	0	20.649	1.425	0.905	13.305	21.927	0.725	27.367	0.801	104.144	35.211	0	0	14.487	0	22.211
			1554.75	63.705	1	0	20.825	1.401	0.914	13.442	21.872	0.732	27.327	0.8	104.107	35.195	0	0	14.865	0	22.168
			1555.75	63.705	1	0	20.884	1.376	0.916	13.472	21.868	0.733	27.324	0.8	104.137	35.156	0	0	15.175	0	22.179
			1556.75	64.913	1	0	20.928	1.348	0.916	13.464	21.908	0.733	27.365	0.801	104.202	35.072	0	0	15.528	0	22.235
			1557.75	64.913	1	0	20.974	1.319	0.915	13.456	21.949	0.733	27.407	0.801	104.265	34.989	0	0	15.897	0	22.294
			1558.75	63.705	1	0	20.904	1.291	0.91	13.381	21.976	0.729	27.435	0.801	104.327	34.905	0	0	16.191	0	22.314
			1559.75	63.705	1	0	20.767	1.277	0.905	13.316	21.93	0.725	27.4	0.8	104.265	34.905	0	0	16.259	0	22.27
			1560.75	60.462	1	0	21.255	1.275	0.918	13.497	22.142	0.737	27.569	0.803	104.699	34.699	0	0	16.667	0	22.331
			1561.75	60.462	1	0	21.773	1.273	0.93	13.683	22.371	0.75	27.76	0.806	105.136	34.493	0	0	17.102	0	22.443
			1562.75	55.503	1	0	22.251	1.268	0.938	13.79	22.681	0.758	28.07	0.808	105.637	34.258	0	0	17.554	0	22.816
			1563.75	55.503	1	0	22.817	1.262	0.944	13.886	23.092	0.765	28.511	0.81	106.138	34.023	0	0	18.08	0	23.511
			1564.75	62.052	1	0	23.418	1.256	0.951	13.982	23.532	0.772	28.988	0.812	106.64	33.788	0	0	18.638	0	24.265
			1565.75	77.438	1	0	23.784	1.252	0.955	14.04	23.798	0.778	29.191	0.815	107.023	33.625	0	0	18.997	0	24.463
			1566.75	77.438	1	0	24.131	1.248	0.957	14.074	24.082	0.784	29.416	0.819	107.407	33.462	0	0	19.342	0	24.709
			1567.75	35.476	1	0	24.129	1.237	0.946	13.909	24.356	0.778	29.596	0.823	107.846	33.272	0	0	19.506	0	24.813
			1568.75	41.262	1	0	24.128	1.226	0.935	13.745	24.637	0.773	29.779	0.827	108.285	33.083	0	0	19.674	0	24.918
			1569.75	64.15	1	0	24.24	1.222	0.929	13.666	24.889	0.773	29.94	0.831	108.664	32.919	0	0	19.841	0	24.998
			1570.75	61.48	1	0	24.331	1.214	0.922	13.564	25.163	0.77	30.124	0.835	109.023	32.79	0	0	20.038	0	25.203
			1571.75	56.33	1	0	24.424	1.207	0.915	13.461	25.444	0.768	30.311	0.839	109.383	32.66	0	0	20.239	0	25.411
			1572.75	56.33	1	0	24.431	1.196	0.91	13.381	25.593	0.766	30.398	0.842	109.587	32.608	0	0	20.419	0	25.544
			1573.75	56.33	1	0	24.356	1.181	0.903	13.277	25.697	0.762	30.463	0.844	109.745	32.565	0	0	20.625	0	25.663
			1574.75	60.844	1	0	23.976	1.15	0.882	12.965	25.871	0.747	30.552	0.847	110.062	32.478	0	0	20.854	0	25.805
			1575.75	61.607	1	0	23.406	1.114	0.858	12.623	25.898	0.728	30.55	0.848	109.928	32.452	0	0	21.006	0	25.867
			1576.75	51.244	1	0	22.827	1.079	0.835	12.28	25.917	0.709	30.537	0.849	109.793	32.425	0	0	21.161	0	25.899
			1577.75	46.348	1	0	22.247	1.043	0.814	11.966	25.874	0.691	30.451	0.85	109.659	32.399	0	0	21.324	0	25.766
			1578.75	46.348	1	0	21.658	1.008	0.792	11.651	25.818	0.674	30.348	0.851	109.525	32.373	0	0	21.49	0	25.588
			1579.75	66.884	1	0	20.794	0.967	0.767	11.286	25.527	0.652	30.039	0.85	109.246	32.416	0	0	21.5	0	25.082
			1580.75	63.895	1	0	20.751	0.979	0.764	11.233	25.612	0.647	30.228	0.847	109.141	32.452	0	0	21.193	0	25.548
			1581.75	56.902	1	0	20.799	0.991	0.764	11.232	25.693	0.645	30.419	0.845	109.035	32.488	0	0	20.986	0	26.014
			1582.75	56.902	1	0	21.426	1.031	0.786	11.555	25.787	0.662	30.622	0.842	109.062	32.466	0	0	20.788	0	26.315
			1583.75	56.648	1	0	21.523	1.044	0.792	11.652	25.706	0.666	30.586	0.84	109.093	32.461	0	0	20.623	0	26.188
			1584.75	50.417	1	0	21.438	1.054	0.787	11.573	25.794	0.662	30.672	0.841	109.127	32.473	0	0	20.338	0	26.369
			1585.75	50.417	1	0	21.358	1.065	0.782	11.504	25.866	0.658	30.737	0.842	109.16	32.485	0	0	20.063	0	26.506
			1586.75	54.55	1	0	21.48	1.086	0.786	11.56	25.916	0.662	30.76	0.843	109.237	32.509	0	0	19.781	0	26.536
			1587.75	51.434	1	0	21.599	1.107	0.79	11.616	25.961	0.666	30.776	0.844	109.316	32.533	0	0	19.507	0	26.552
			1588.75	43.424	1	0	21.826	1.129	0.799	11.754	25.951	0.675	30.724	0.845	109.395	32.557	0	0	19.34	0	26.413
			1589.75	43.424	1	0	21.921	1.13	0.803	11.813	25.939	0.679	30.69	0.845	109.464	32.549	0	0	19.391	0	26.315
			1590.75	16.085	1	0	21.907	1.137	0.802	11.796	25.966	0.678	30.718	0.845	109.533	32.554	0	0	19.273	0	26.367
			1591.75	16.085	1	0	21.875	1.143	0.8	11.766	26.002	0.676	30.758	0.845	109.601	32.559	0	0	19.142	0	26.444
			1592.75	14.686	1	0	21.931	1.15	0.804	11.819	25.959	0.68	30.698	0.846	109.591	32.596	0	0	19.069	0	26.358
			1593.75	14.686	1	0	22.04	1.157	0.81	11.908	25.9	0.685	30.619	0.846	109.582	32.633	0	0	19.043	0	26.228
			1594.75	14.686	1	0	21.993	1.165	0.81	11.907	25.855	0.685	30.559	0.846	109.573	32.67	0	0	18.883	0	26.14
			1595.75	70.635	1	0	21.779	1.158	0.802	11.789	25.853	0.678	30.572	0.846	109.505	32.704	0	0	18.815	0	26.257
			1596.75	77.31	1	0	21.901	1.157	0.81	11.906	25.742	0.688	30.311	0.849	109.522	32.767	0	0	18.931	0	25.789
			1597.75	77.31	1	0	21.917	1.151	0.813	11.959	25.64	0.691	30.19	0.849	109.475	32.8	0	0	19.037	0	25.591
			1598.75	53.85	1	0	21.798	1.15	0.81	11.919	25.585	0.688	30.145	0.849	109.35	32.864	0	0	18.957	0	25.615
			1599.75	53.85	1	0	21.836	1.144	0.816	11.995	25.461	0.692	29.997	0.849	109.302	32.898	0	0	19.086	0	25.356
			1600.75	52.579	1	0	21.887	1.138	0.819	12.044	25.409	0.696	29.906	0.85	109.299	32.876	0	0	19.235	0	25.124
			1601.75	63.578	1	0	21.926	1.132	0.822	12.083	25.365	0.699	29.828	0.85	109.297	32.855	0	0	19.376	0	24.921
			1602.75	63.578	1	0	21.915	1.125	0.822	12.09	25.331	0.7	29.764	0.851	109.295	32.833	0	0	19.474	0	24.748
			1603.75	74.322	1	0	21.995	1.129	0.829	12.186	25.227	0.705	29.644	0.851	109.271	32.848	0	0	19.477	0	24.478
			1604.75	58.619	1	0	22.188	1.133	0.839	12.345	25.126	0.714	29.527	0.851	109.247	32.862	0	0	19.578	0	24.214
			1605.75	58.619	1	0	22.121	1.137	0.84	12.354	25.035	0.715	29.421	0.851	109.223	32.876	0	0	19.451	0	23.972
			1606.75	57.538	1	0	22.491	1.157	0.855	12.575	25.03	0.728	29.406	0.851	109.482	32.838	0	0	19.435	0	23.791
			1607.75	58.364	1	0	22.86	1.177	0.87	12.795	25.023	0.741	29.391	0.851	109.741	32.8	0	0	19.418	0	23.607
			1608.75	58.364	1	0	23.316	1.197	0.886	13.027	25.09	0.754	29.462	0.852	110	32.761	0	0	19.474	0	23.631
			1609.75	46.221	1	0	23.774	1.217	0.902	13.258	25.157	0.768	29.534	0.852	110.259	32.723	0	0	19.531	0	23.656
			1610.76	53.85	1	0	23.725	1.292	0.902	13.261	25.169	0.775	29.304	0.859	110.853	32.644	0	0	18.369	0	22.643
			1611.75	76.738	1	0	23.725	1.292	0.902	13.261	25.169	0.775	29.304	0.859	110.853	32.644	0	0	18.369	0	22.643
			1612.75	64.023	1	0	23.24	1.302	0.884	13.003	25.153	0.764	29.127	0.864	111.064	32.608	0	0	17.843	0	22.083
			1613.76	66.439	1	0	22.867	1.328	0.871	12.811	25.143	0.756	28.963	0.868	111.23	32.589	0	0	17.225	0	21.522
			1614.76	56.838	1	0	22.951	1.342	0.876	12.876	25.119	0.76	28.944	0.868	111.184	32.605	0	0	17.105	0	21.45
			1615.76	55.44	1	0	23.026	1.356	0.88	12.938	25.092	0.763	28.922	0.868	111.139	32.622	0	0	16.981	0	21.368
			1616.76	55.44	1	0	22.946	1.363	0.878	12.915	25.055	0.761	28.913	0.867	111.014	32.672	0	0	16.833	0	21.419
			1617.76	63.959	1	0	22.849	1.36	0.875	12.871	25.031	0.758	28.918	0.866	110.916	32.708	0	0	16.803	0	21.522
			1618.76	63.959	1	0	22.801	1.356	0.874	12.858	25.001	0.756	28.927	0.864	110.817	32.744	0	0	16.81	0	21.635
			1619.76	44.695	1	0	22.776	1.353	0.874	12.86	24.967	0.755	28.934	0.863	110.738	32.78	0	0	16.835	0	21.742
			1620.76	44.695	1	0	22.752	1.349	0.875	12.863	24.933	0.754	28.941	0.862	110.659	32.816	0	0	16.86	0	21.848
			1621.76	44.695	1	0	22.699	1.346	0.873	12.844	24.908	0.751	28.955	0.86	110.58	32.852	0	0	16.864	0	21.973
			1622.76	44.695	1	0	22.689	1.347	0.874	12.847	24.893	0.751	28.952	0.86	110.525	32.876	0	0	16.841	0	22.008
			1623.76	44.695	1	0	22.762	1.349	0.879	12.923	24.827	0.755	28.891	0.859	110.47	32.9	0	0	16.879	0	21.899
			1624.76	42.851	1	0	22.885	1.345	0.885	13.011	24.789	0.759	28.883	0.858	110.431	32.917	0	0	17.015	0	21.926
			1625.76	42.851	1	0	22.922	1.334	0.885	13.021	24.802	0.759	28.936	0.857	110.415	32.918	0	0	17.18	0	22.107
			1626.76	43.869	1	0	22.704	1.328	0.875	12.869	24.851	0.747	29.128	0.853	110.374	32.903	0	0	17.09	0	22.585
			1627.76	43.869	1	0	22.643	1.328	0.871	12.812	24.893	0.742	29.218	0.852	110.309	32.943	0	0	17.049	0	22.895
			1628.76	62.306	1	0	22.695	1.318	0.872	12.829	24.91	0.743	29.264	0.851	110.295	32.948	0	0	17.223	0	23.059
			1629.76	62.306	1	0	22.676	1.321	0.87	12.794	24.959	0.74	29.337	0.851	110.248	32.986	0	0	17.169	0	23.305
			1630.76	60.589	1	0	22.746	1.327	0.875	12.875	24.885	0.744	29.299	0.849	110.176	33.044	0	0	17.144	0	23.304
			1631.76	60.589	1	0	22.828	1.333	0.882	12.966	24.804	0.748	29.25	0.848	110.104	33.102	0	0	17.127	0	23.276
			1632.76	57.919	1	0	22.852	1.334	0.884	13	24.765	0.748	29.257	0.846	110.067	33.12	0	0	17.132	0	23.325
			1633.76	72.606	1	0	22.865	1.33	0.882	12.965	24.844	0.746	29.346	0.847	110.095	33.095	0	0	17.188	0	23.508
			1634.76	58.936	1	0	22.878	1.327	0.879	12.93	24.923	0.744	29.436	0.847	110.123	33.069	0	0	17.246	0	23.692
			1635.76	58.936	1	0	23.048	1.335	0.885	13.016	24.947	0.749	29.463	0.847	110.107	33.085	0	0	17.262	0	23.758
			1636.76	55.122	1	0	22.89	1.317	0.876	12.884	25.016	0.742	29.519	0.847	110.202	33.032	0	0	17.385	0	23.858
			1637.76	58.746	1	0	23.061	1.325	0.882	12.969	25.045	0.747	29.55	0.848	110.189	33.047	0	0	17.407	0	23.933
			1638.76	68.219	1	0	23.42	1.333	0.895	13.165	25.062	0.759	29.547	0.848	110.203	33.049	0	0	17.568	0	23.897
			1639.76	57.601	1	0	23.801	1.341	0.91	13.375	25.076	0.772	29.539	0.849	110.215	33.051	0	0	17.743	0	23.85
			1640.76	57.601	1	0	24.236	1.306	0.925	13.6	25.084	0.783	29.617	0.847	110.103	33.059	0	0	18.554	0	24.191
			1641.76	54.613	1	0	24.712	1.271	0.94	13.824	25.13	0.794	29.741	0.845	109.99	33.066	0	0	19.442	0	24.633
			1642.76	56.648	1	0	25.191	1.236	0.955	14.041	25.189	0.805	29.879	0.843	109.877	33.073	0	0	20.383	0	25.101
			1643.76	57.601	1	0	25.064	1.197	0.953	14.008	25.081	0.801	29.83	0.841	109.779	33.085	0	0	20.932	0	25.143
			1644.76	61.797	1	0	24.63	1.182	0.941	13.834	24.942	0.792	29.625	0.842	109.932	33.027	0	0	20.835	0	24.601
			1645.76	67.647	1	0	24.005	1.167	0.926	13.618	24.679	0.781	29.275	0.843	110.088	32.97	0	0	20.572	0	23.697
			1646.76	67.647	1	0	23.428	1.152	0.912	13.415	24.433	0.77	28.944	0.844	110.244	32.912	0	0	20.343	0	22.822
			1647.76	60.017	1	0	23.539	1.157	0.912	13.413	24.559	0.771	29.053	0.845	110.422	32.845	0	0	20.338	0	22.937
			1648.76	59.254	1	0	23.665	1.174	0.913	13.431	24.674	0.773	29.148	0.847	110.573	32.792	0	0	20.162	0	23.007
			1649.76	59.254	1	0	23.521	1.19	0.905	13.305	24.776	0.767	29.22	0.848	110.724	32.74	0	0	19.764	0	23.02
			1650.76	43.296	1	0	23.563	1.241	0.902	13.264	24.945	0.768	29.289	0.852	110.887	32.728	0	0	18.995	0	22.977
			1651.76	39.927	1	0	23.563	1.241	0.902	13.264	24.945	0.768	29.289	0.852	110.887	32.728	0	0	18.995	0	22.977
			1652.76	70.126	1	0	23.889	1.288	0.91	13.386	25.102	0.779	29.317	0.856	111.007	32.768	0	0	18.552	0	22.946
			1653.76	71.97	1	0	23.731	1.283	0.901	13.256	25.178	0.772	29.398	0.856	111.033	32.766	0	0	18.498	0	23.161
			1654.76	71.97	1	0	23.682	1.283	0.898	13.206	25.22	0.77	29.422	0.857	111.043	32.771	0	0	18.46	0	23.228
			1655.76	71.97	1	0	23.401	1.283	0.888	13.052	25.215	0.762	29.387	0.858	111.052	32.776	0	0	18.241	0	23.151
			1656.76	71.97	1	0	23.157	1.283	0.879	12.921	25.206	0.755	29.349	0.859	111.062	32.78	0	0	18.051	0	23.068
			1657.76	39.672	1	0	23.309	1.313	0.88	12.935	25.37	0.758	29.439	0.862	111.194	32.747	0	0	17.755	0	23.105
			1658.76	39.672	1	0	23.705	1.343	0.891	13.109	25.483	0.771	29.446	0.865	111.326	32.713	0	0	17.653	0	22.934
			1659.76	34.268	1	0	23.656	1.336	0.888	13.057	25.527	0.769	29.463	0.866	111.395	32.672	0	0	17.706	0	22.921
			1660.76	34.268	1	0	23.578	1.329	0.883	12.979	25.59	0.766	29.503	0.867	111.465	32.632	0	0	17.739	0	22.963
			1661.76	60.335	1	0	23.5	1.322	0.877	12.901	25.653	0.762	29.543	0.868	111.534	32.591	0	0	17.771	0	23.006
			1662.76	60.335	1	0	23.474	1.321	0.874	12.859	25.706	0.761	29.552	0.87	111.566	32.586	0	0	17.772	0	23.025
			1663.76	56.139	1	0	23.389	1.319	0.869	12.775	25.782	0.757	29.592	0.871	111.597	32.581	0	0	17.728	0	23.118
			1664.76	56.139	1	0	23.36	1.326	0.865	12.728	25.851	0.755	29.631	0.872	111.65	32.577	0	0	17.614	0	23.178
			1665.76	56.457	1	0	23.403	1.321	0.865	12.714	25.923	0.754	29.703	0.873	111.694	32.547	0	0	17.717	0	23.314
			1666.76	56.457	1	0	23.811	1.343	0.877	12.904	26.005	0.767	29.768	0.874	111.731	32.553	0	0	17.734	0	23.396
			1667.76	73.305	1	0	23.812	1.334	0.876	12.876	26.055	0.765	29.828	0.874	111.713	32.561	0	0	17.848	0	23.593
			1668.76	51.244	1	0	23.655	1.326	0.866	12.741	26.15	0.757	29.925	0.874	111.717	32.565	0	0	17.834	0	23.867
			1669.76	51.244	1	0	23.296	1.319	0.85	12.501	26.241	0.743	30.016	0.874	111.724	32.57	0	0	17.667	0	24.125
			1670.76	37.574	1	0	22.881	1.305	0.834	12.259	26.27	0.728	30.078	0.873	111.606	32.628	0	0	17.529	0	24.439
			1671.76	37.574	1	0	22.473	1.292	0.817	12.017	26.309	0.713	30.151	0.873	111.488	32.686	0	0	17.394	0	24.778
			1672.76	58.491	1	0	22.267	1.291	0.807	11.863	26.406	0.704	30.247	0.873	111.506	32.687	0	0	17.247	0	25.008
			1673.76	80.235	1	0	22.34	1.281	0.807	11.867	26.475	0.703	30.367	0.872	111.369	32.742	0	0	17.445	0	25.434
			1674.76	54.995	1	0	22.415	1.27	0.807	11.871	26.545	0.703	30.49	0.871	111.232	32.797	0	0	17.648	0	25.861
			1675.76	57.538	1	0	22.651	1.26	0.81	11.916	26.711	0.704	30.724	0.869	111.093	32.852	0	0	17.981	0	26.535
			1676.76	57.538	1	0	23.383	1.29	0.825	12.139	27.097	0.719	31.12	0.871	111.122	32.845	0	0	18.123	0	27.295
			1677.76	54.613	1	0	23.71	1.3	0.835	12.272	27.187	0.728	31.151	0.873	111.129	32.848	0	0	18.242	0	27.335
			1678.76	48.255	1	0	23.471	1.263	0.824	12.125	27.205	0.72	31.165	0.873	111.057	32.86	0	0	18.586	0	27.516
			1679.76	53.151	1	0	23.302	1.226	0.817	12.01	27.23	0.713	31.187	0.873	110.985	32.872	0	0	19.007	0	27.71
			1680.76	53.151	1	0	23.128	1.189	0.809	11.896	27.243	0.706	31.197	0.873	110.913	32.884	0	0	19.45	0	27.874
			1681.76	52.897	1	0	22.93	1.153	0.801	11.781	27.234	0.699	31.231	0.872	110.875	32.85	0	0	19.887	0	27.997
			1682.76	52.07	1	0	22.724	1.117	0.793	11.665	27.211	0.691	31.251	0.871	110.836	32.816	0	0	20.345	0	28.086
			1683.76	52.07	1	0	21.906	1.087	0.772	11.357	26.905	0.671	30.984	0.868	110.681	32.857	0	0	20.16	0	27.675
			1684.76	39.8	1	0	21.336	1.084	0.761	11.19	26.591	0.661	30.632	0.868	110.553	32.924	0	0	19.69	0	27.037
			1685.76	39.545	1	0	20.791	1.08	0.75	11.022	26.301	0.65	30.307	0.868	110.426	32.992	0	0	19.242	0	26.446
			1686.76	39.545	1	0	21.314	1.109	0.769	11.314	26.306	0.666	30.397	0.865	110.354	32.999	0	0	19.212	0	26.575
			1687.76	40.181	1	0	21.992	1.137	0.803	11.807	26.043	0.689	30.351	0.858	110.091	33.047	0	0	19.336	0	26.473
			1688.76	40.181	1	0	21.558	1.111	0.792	11.646	25.848	0.676	30.274	0.854	109.959	33.054	0	0	19.405	0	26.394
			1689.76	40.181	1	0	21.629	1.118	0.797	11.728	25.763	0.679	30.243	0.852	109.872	33.071	0	0	19.349	0	26.334
			1690.76	63.196	1	0	21.659	1.123	0.798	11.74	25.778	0.679	30.303	0.851	109.86	33.054	0	0	19.289	0	26.424
			1691.76	77.628	1	0	21.698	1.128	0.8	11.76	25.786	0.679	30.356	0.849	109.848	33.037	0	0	19.236	0	26.496
			1692.76	41.198	1	0	21.746	1.133	0.803	11.803	25.755	0.68	30.379	0.848	109.839	33.025	0	0	19.195	0	26.51
			1693.76	41.198	1	0	21.805	1.134	0.806	11.857	25.709	0.683	30.353	0.847	109.812	33.023	0	0	19.236	0	26.444
			1694.76	41.453	1	0	21.779	1.126	0.806	11.858	25.665	0.682	30.325	0.846	109.764	33.02	0	0	19.344	0	26.4
			1695.76	41.453	1	0	21.77	1.12	0.807	11.87	25.623	0.683	30.263	0.847	109.74	33.027	0	0	19.439	0	26.293
			1696.76	41.453	1	0	21.74	1.114	0.807	11.866	25.59	0.683	30.217	0.847	109.716	33.035	0	0	19.514	0	26.22
			1697.76	33.315	1	0	21.81	1.115	0.809	11.903	25.593	0.687	30.174	0.848	109.781	33.008	0	0	19.554	0	26.067
			1698.76	29.564	1	0	21.88	1.117	0.812	11.94	25.597	0.69	30.131	0.85	109.846	32.982	0	0	19.593	0	25.915
			1699.76	29.564	1	0	22.18	1.118	0.822	12.092	25.624	0.7	30.107	0.851	109.911	32.956	0	0	19.838	0	25.806
			1700.76	75.403	1	0	22.588	1.122	0.834	12.265	25.733	0.712	30.132	0.854	110.141	32.843	0	0	20.124	0	25.636
			1701.76	75.403	1	0	22.898	1.127	0.84	12.357	25.895	0.72	30.233	0.857	110.371	32.73	0	0	20.321	0	25.637
			1702.76	84.622	1	0	22.946	1.124	0.839	12.343	25.976	0.72	30.272	0.858	110.494	32.677	0	0	20.416	0	25.634
			1703.76	59.381	1	0	23.639	1.155	0.85	12.506	26.45	0.736	30.573	0.865	110.907	32.503	0	0	20.464	0	25.882
			1704.76	65.549	1	0	24.461	1.186	0.867	12.749	26.885	0.757	30.796	0.873	111.321	32.329	0	0	20.618	0	25.941
			1705.76	59.127	1	0	25.296	1.218	0.883	12.991	27.317	0.778	31.022	0.881	111.734	32.155	0	0	20.775	0	26
			1706.76	60.144	1	0	24.868	1.18	0.866	12.737	27.349	0.764	30.999	0.882	111.931	32.097	0	0	21.079	0	25.968
			1707.76	60.144	1	0	24.08	1.142	0.84	12.349	27.271	0.742	30.864	0.884	112.126	32.039	0	0	21.088	0	25.682
			1708.76	55.249	1	0	23.92	1.149	0.832	12.232	27.355	0.737	30.861	0.886	112.398	31.971	0	0	20.821	0	25.518
			1709.76	53.342	1	0	24.246	1.179	0.839	12.333	27.538	0.747	30.917	0.891	112.65	31.916	0	0	20.561	0	25.429
			1710.76	54.677	1	0	24.561	1.21	0.845	12.432	27.709	0.757	30.96	0.895	112.903	31.86	0	0	20.304	0	25.307
			1711.76	52.324	1	0	24.896	1.24	0.853	12.543	27.872	0.767	30.992	0.899	113.159	31.804	0	0	20.076	0	25.156
			1712.76	56.902	1	0	25.072	1.257	0.86	12.641	27.867	0.774	30.95	0.9	113.266	31.768	0	0	19.953	0	24.927
			1713.76	56.902	1	0	25.808	1.282	0.872	12.819	28.315	0.789	31.276	0.905	113.648	31.636	0	0	20.128	0	25.3
			1714.76	59.445	1	0	26.541	1.293	0.883	12.979	28.77	0.802	31.667	0.909	113.957	31.533	0	0	20.528	0	25.921
			1715.76	61.988	1	0	27.389	1.304	0.896	13.176	29.255	0.817	32.086	0.912	114.266	31.43	0	0	21.01	0	26.587
			1716.76	51.561	1	0	27.155	1.275	0.881	12.95	29.482	0.808	32.14	0.917	114.499	31.38	0	0	21.291	0	26.707
			1717.76	51.561	1	0	26.864	1.247	0.864	12.704	29.7	0.797	32.178	0.923	114.732	31.329	0	0	21.539	0	26.79
			1718.76	61.925	1	0	26.433	1.219	0.842	12.387	29.939	0.783	32.206	0.93	114.964	31.279	0	0	21.684	0	26.853
			1719.76	72.733	1	0	26.371	1.217	0.834	12.269	30.154	0.779	32.275	0.934	115.187	31.241	0	0	21.673	0	26.931
			1720.76	72.733	1	0	26.23	1.214	0.823	12.103	30.4	0.773	32.359	0.939	115.41	31.202	0	0	21.597	0	27.041
			1721.76	29.055	1	0	26.337	1.22	0.824	12.122	30.484	0.779	32.275	0.945	115.595	31.174	0	0	21.58	0	26.783
			1722.76	25.622	1	0	26.431	1.226	0.825	12.133	30.573	0.783	32.195	0.95	115.78	31.145	0	0	21.552	0	26.534
			1723.76	25.622	1	0	26.012	1.199	0.795	11.691	31.192	0.758	32.7	0.954	116.799	30.329	0	0	21.687	0	26.052
			1724.76	54.677	1	0	25.701	1.177	0.768	11.29	31.884	0.735	33.3	0.957	117.835	29.504	0	0	21.841	0	25.678
			1725.76	54.677	1	0	25.41	1.154	0.741	10.903	32.61	0.713	33.924	0.961	118.871	28.679	0	0	22.019	0	25.292
			1726.76	56.33	1	0	25.096	1.13	0.714	10.506	33.387	0.689	34.623	0.964	119.883	27.845	0	0	22.218	0	24.974
			1727.76	56.33	1	0	24.135	1.106	0.669	9.837	34.251	0.652	35.15	0.974	121.02	27.017	0	0	21.827	0	24.255
			1728.76	50.353	1	0	23.645	1.106	0.651	9.566	34.508	0.639	35.131	0.982	121.128	27.025	0	0	21.372	0	24.23
			1729.76	55.185	1	0	23.146	1.107	0.631	9.276	34.84	0.625	35.165	0.991	121.236	27.032	0	0	20.909	0	24.313
			1730.76	46.094	1	0	22.641	1.11	0.61	8.965	35.265	0.61	35.267	1	121.308	27.07	0	0	20.392	0	24.592
			1731.76	43.487	1	0	22.266	1.114	0.594	8.735	35.599	0.599	35.288	1.009	121.38	27.109	0	0	19.993	0	24.707
			1732.76	43.487	1	0	21.905	1.117	0.578	8.506	35.974	0.589	35.333	1.018	121.451	27.147	0	0	19.611	0	24.87
			1733.76	44.059	1	0	21.156	1.092	0.557	8.196	36.015	0.57	35.229	1.022	121.327	27.252	0	0	19.366	0	25.005
			1734.76	44.059	1	0	20.325	1.068	0.531	7.803	36.298	0.545	35.35	1.027	121.202	27.358	0	0	19.033	0	25.578
			1735.76	61.543	1	0	19.522	1.043	0.504	7.41	36.666	0.52	35.535	1.032	121.077	27.463	0	0	18.712	0	26.265
			1736.76	61.543	1	0	18.905	1.071	0.504	7.416	35.528	0.518	34.562	1.028	120.351	27.737	0	0	17.654	0	24.845
			1737.76	2.861	1	0	18.318	1.098	0.505	7.434	34.391	0.518	33.572	1.024	119.643	28.01	0	0	16.676	0	23.292
			1738.76	3.179	1	0	18.89	1.117	0.538	7.91	33.361	0.543	33.025	1.01	119.636	27.886	0	0	16.906	0	21.734
			1739.76	3.179	1	0	19.062	1.112	0.555	8.161	32.618	0.554	32.673	0.998	119.648	27.749	0	0	17.141	0	20.645
			1740.76	3.179	1	0	19.24	1.107	0.572	8.413	31.927	0.565	32.342	0.987	119.66	27.612	0	0	17.384	0	19.58
			1741.76	3.179	1	0	19.02	1.101	0.566	8.321	31.905	0.555	32.512	0.981	119.67	27.475	0	0	17.268	0	19.669
			1742.76	19.328	1	0	19.136	1.115	0.57	8.384	31.88	0.557	32.651	0.976	119.62	27.462	0	0	17.158	0	19.891
			1743.76	21.744	1	0	18.927	1.11	0.564	8.295	31.864	0.547	32.829	0.971	119.63	27.329	0	0	17.049	0	20.002
			1744.76	21.744	1	0	18.895	1.119	0.561	8.25	31.995	0.542	33.103	0.967	119.709	27.169	0	0	16.878	0	20.191
			1745.76	21.744	1	0	18.818	1.129	0.556	8.169	32.194	0.535	33.448	0.962	119.787	27.009	0	0	16.671	0	20.53
			1746.76	21.744	1	0	18.83	1.145	0.555	8.157	32.289	0.532	33.674	0.959	119.887	26.856	0	0	16.449	0	20.579
			1747.76	21.744	1	0	18.813	1.176	0.552	8.112	32.478	0.53	33.788	0.961	119.843	26.919	0	0	16.001	0	20.835
			1748.76	21.744	1	0	18.769	1.159	0.55	8.089	32.473	0.529	33.774	0.961	119.887	26.837	0	0	16.199	0	20.688
			1749.76	21.744	1	0	18.664	1.162	0.545	8.019	32.577	0.524	33.884	0.961	119.998	26.693	0	0	16.056	0	20.556
			1750.76	21.744	1	0	18.525	1.13	0.541	7.955	32.551	0.519	33.95	0.959	119.732	26.833	0	0	16.389	0	21.195
			1751.76	29.881	1	0	18.261	1.127	0.527	7.746	32.947	0.504	34.406	0.958	119.802	26.713	0	0	16.206	0	21.901
			1752.76	27.911	1	0	18.008	1.109	0.515	7.58	33.175	0.492	34.776	0.954	119.595	26.794	0	0	16.236	0	22.953
			1753.76	87.356	1	0	18.126	1.124	0.532	7.823	32.379	0.506	34.016	0.952	118.554	27.662	0	0	16.12	0	23.329
			1754.76	87.356	1	0	18.212	1.14	0.548	8.063	31.586	0.521	33.254	0.95	117.514	28.531	0	0	15.979	0	23.611
			1755.76	87.356	1	0	18.557	1.186	0.572	8.406	30.932	0.543	32.565	0.95	116.703	29.303	0	0	15.653	0	23.633
			1756.76	44.377	1	0	18.888	1.231	0.595	8.749	30.304	0.565	31.904	0.95	115.892	30.075	0	0	15.341	0	23.654
			1757.76	44.377	1	0	19.134	1.277	0.616	9.054	29.714	0.585	31.282	0.95	115.082	30.847	0	0	14.984	0	23.701
			1758.76	44.377	1	0	19.443	1.293	0.628	9.235	29.62	0.594	31.33	0.945	115.132	30.773	0	0	15.035	0	23.586
			1759.76	44.377	1	0	19.667	1.309	0.639	9.397	29.461	0.601	31.322	0.941	115.199	30.699	0	0	15.02	0	23.341
			1760.76	44.377	1	0	19.891	1.326	0.65	9.56	29.306	0.608	31.313	0.936	115.266	30.624	0	0	15.006	0	23.092
			1761.76	44.377	1	0	20.114	1.342	0.661	9.722	29.156	0.616	31.304	0.931	115.333	30.55	0	0	14.991	0	22.84
			1762.76	37.574	1	0	20.116	1.374	0.666	9.788	28.99	0.619	31.191	0.929	115.329	30.536	0	0	14.643	0	22.404
			1763.76	40.372	1	0	20.369	1.406	0.675	9.92	28.993	0.626	31.228	0.928	115.264	30.521	0	0	14.491	0	22.317
			1764.76	30.072	1	0	20.698	1.42	0.685	10.075	29.02	0.633	31.405	0.924	115.161	30.43	0	0	14.574	0	22.466
			1765.76	40.054	1	0	20.698	1.42	0.685	10.075	29.02	0.633	31.405	0.924	115.161	30.43	0	0	14.574	0	22.466
			1766.76	40.054	1	0	21.483	1.385	0.695	10.216	29.675	0.644	31.995	0.927	115.945	30.008	0	0	15.507	0	23.05
			1767.76	34.332	1	0	22.61	1.368	0.708	10.411	30.631	0.662	32.771	0.935	116.691	29.663	0	0	16.528	0	24.099
			1768.76	34.332	1	0	22.312	1.352	0.686	10.084	31.192	0.647	33.078	0.943	116.828	29.699	0	0	16.498	0	24.91
			1769.76	47.683	1	0	22.015	1.337	0.663	9.757	31.792	0.631	33.401	0.952	116.964	29.735	0	0	16.468	0	25.738
			1770.76	47.683	1	0	21.719	1.321	0.641	9.43	32.435	0.616	33.741	0.961	117.101	29.77	0	0	16.438	0	26.585
			1771.76	42.788	1	0	21.546	1.306	0.633	9.302	32.601	0.611	33.728	0.967	117.238	29.806	0	0	16.502	0	26.696
			1772.76	42.788	1	0	21.373	1.29	0.624	9.175	32.77	0.606	33.713	0.972	117.374	29.842	0	0	16.566	0	26.801
			1773.76	42.788	1	0	21.198	1.275	0.615	9.047	32.942	0.601	33.694	0.978	117.511	29.878	0	0	16.632	0	26.899
			1774.76	42.788	1	0	20.527	1.249	0.599	8.814	32.715	0.589	33.291	0.983	117.427	30.053	0	0	16.43	0	26.532
			1775.76	42.788	1	0	20.195	1.224	0.587	8.631	32.834	0.58	33.228	0.988	117.343	30.229	0	0	16.496	0	26.857
			1776.76	30.327	1	0	20.002	1.191	0.578	8.501	32.973	0.574	33.23	0.992	117.173	30.382	0	0	16.791	0	27.293
			1777.76	38.846	1	0	19.946	1.143	0.575	8.461	32.97	0.57	33.298	0.99	117.151	30.313	0	0	17.454	0	27.463
			1778.76	38.846	1	0	19.866	1.144	0.571	8.398	33.083	0.565	33.411	0.99	117.039	30.392	0	0	17.367	0	27.846
			1779.76	24.795	1	0	19.871	1.138	0.577	8.483	32.754	0.569	33.182	0.987	116.923	30.384	0	0	17.455	0	27.385
			1780.76	16.721	1	0	19.913	1.168	0.582	8.566	32.549	0.576	32.932	0.988	116.993	30.329	0	0	17.045	0	26.654
			1781.76	53.151	1	0	20.053	1.165	0.592	8.712	32.222	0.582	32.823	0.982	116.851	30.365	0	0	17.218	0	26.513
			1782.76	53.151	1	0	20.208	1.176	0.601	8.836	32.03	0.588	32.744	0.978	116.889	30.319	0	0	17.186	0	26.212
			1783.76	44.949	1	0	20.264	1.187	0.604	8.889	31.945	0.59	32.727	0.976	116.926	30.272	0	0	17.073	0	26.04
			1784.76	44.949	1	0	20.32	1.198	0.608	8.941	31.859	0.592	32.709	0.974	116.963	30.226	0	0	16.961	0	25.864
			1785.76	44.949	1	0	20.09	1.178	0.604	8.884	31.674	0.586	32.648	0.97	116.749	30.291	0	0	17.054	0	25.944
			1786.76	27.847	1	0	19.97	1.158	0.605	8.894	31.422	0.584	32.553	0.965	116.536	30.356	0	0	17.245	0	25.948
			1787.76	27.847	1	0	19.674	1.121	0.593	8.72	31.52	0.572	32.703	0.964	116.392	30.342	0	0	17.557	0	26.372
			1788.76	27.847	1	0	19.568	1.104	0.59	8.681	31.467	0.569	32.639	0.964	116.326	30.353	0	0	17.728	0	26.318
			1789.76	14.051	1	0	19.188	1.046	0.573	8.423	31.706	0.55	33.021	0.96	116.104	30.314	0	0	18.35	0	27.222
			1790.76	20.726	1	0	19.055	1.026	0.569	8.374	31.637	0.547	32.944	0.96	116.029	30.325	0	0	18.565	0	27.146
			1791.76	27.529	1	0	18.938	1.003	0.57	8.389	31.344	0.544	32.849	0.954	115.691	30.406	0	0	18.889	0	27.184
			1792.76	32.297	1	0	19.044	0.963	0.577	8.484	31.089	0.545	32.887	0.945	115.424	30.428	0	0	19.773	0	27.418
			1793.76	32.297	1	0	18.821	0.924	0.579	8.514	30.539	0.542	32.638	0.936	115.218	30.449	0	0	20.378	0	27.061
			1794.76	47.62	1	0	18.349	0.875	0.574	8.44	29.924	0.532	32.281	0.927	114.99	30.504	0	0	20.979	0	26.556
			1795.76	44.186	1	0	18.193	0.875	0.576	8.474	29.552	0.531	32.079	0.921	114.736	30.622	0	0	20.796	0	26.362
			1796.76	56.648	1	0	18.135	0.875	0.58	8.53	29.263	0.532	31.915	0.917	114.422	30.739	0	0	20.723	0	26.243
			1797.76	56.648	1	0	17.429	0.854	0.565	8.306	28.835	0.511	31.855	0.905	114.024	30.9	0	0	20.413	0	26.476
			1798.76	41.389	1	0	17.263	0.856	0.563	8.284	28.642	0.503	32.076	0.893	113.774	30.999	0	0	20.158	0	27.118
			1799.76	41.389	1	0	17.222	0.866	0.566	8.325	28.454	0.501	32.143	0.885	113.434	31.114	0	0	19.894	0	27.453
			1800.76	40.054	1	0	17.115	0.875	0.566	8.33	28.281	0.497	32.222	0.878	113.093	31.229	0	0	19.56	0	27.81
			1801.76	49.018	1	0	17.011	0.884	0.567	8.335	28.114	0.493	32.308	0.87	112.753	31.344	0	0	19.237	0	28.178
			1802.76	19.455	1	0	17.445	0.917	0.578	8.499	28.343	0.503	32.592	0.87	112.628	31.399	0	0	19.026	0	28.78
			1803.76	22.888	1	0	18.386	0.982	0.603	8.873	28.734	0.524	33.063	0.869	112.379	31.509	0	0	18.721	0	29.76
			1804.76	22.888	1	0	18.386	0.982	0.603	8.873	28.734	0.524	33.063	0.869	112.379	31.509	0	0	18.721	0	29.76
			1805.76	44.759	1	0	20.119	1.066	0.643	9.456	29.647	0.561	33.99	0.872	112.57	31.341	0	0	18.865	0	31.013
			1806.76	42.661	1	0	19.742	1.072	0.637	9.375	29.352	0.555	33.702	0.871	112.537	31.392	0	0	18.415	0	30.544
			1807.76	42.661	1	0	19.319	1.078	0.629	9.256	29.097	0.547	33.47	0.869	112.503	31.442	0	0	17.927	0	30.178
			1808.76	29.246	1	0	18.844	1.083	0.621	9.128	28.79	0.539	33.182	0.868	112.47	31.493	0	0	17.397	0	29.695
			1809.76	29.246	1	0	18.324	1.074	0.604	8.881	28.76	0.523	33.212	0.866	112.422	31.593	0	0	17.056	0	29.965
			1810.76	24.032	1	0	18.352	1.083	0.602	8.859	28.89	0.521	33.427	0.864	112.417	31.668	0	0	16.939	0	30.493
			1811.76	24.032	1	0	18.211	1.09	0.594	8.74	29.066	0.514	33.591	0.865	112.441	31.699	0	0	16.711	0	30.846
			1812.76	50.29	1	0	18.119	1.096	0.588	8.646	29.244	0.509	33.755	0.866	112.465	31.73	0	0	16.531	0	31.196
			1813.76	50.29	1	0	18.079	1.09	0.584	8.593	29.351	0.507	33.826	0.868	112.551	31.704	0	0	16.584	0	31.297
			1814.76	45.585	1	0	18.039	1.084	0.581	8.54	29.458	0.505	33.897	0.869	112.638	31.677	0	0	16.637	0	31.398
			1815.76	45.585	1	0	18.004	1.08	0.577	8.481	29.599	0.502	33.987	0.871	112.753	31.632	0	0	16.668	0	31.496
			1816.76	49.082	1	0	17.867	1.076	0.568	8.353	29.817	0.496	34.154	0.873	112.868	31.586	0	0	16.605	0	31.736
			1817.76	49.082	1	0	17.702	1.086	0.567	8.342	29.598	0.496	33.874	0.874	112.837	31.665	0	0	16.299	0	31.33
			1818.76	55.185	1	0	17.404	1.076	0.558	8.206	29.565	0.488	33.817	0.874	112.841	31.674	0	0	16.179	0	31.266
			1819.76	55.185	1	0	17.362	1.106	0.563	8.285	29.257	0.493	33.421	0.875	112.774	31.824	0	0	15.695	0	30.703
			1820.76	55.185	1	0	17.333	1.096	0.565	8.309	29.108	0.494	33.324	0.873	112.618	31.904	0	0	15.82	0	30.69
			1821.76	16.975	1	0	17.243	1.091	0.562	8.267	29.101	0.491	33.286	0.874	112.609	31.964	0	0	15.8	0	30.739
			1822.76	16.975	1	0	17.087	1.087	0.557	8.19	29.101	0.487	33.252	0.875	112.599	32.025	0	0	15.718	0	30.792
			1823.76	15.64	1	0	16.932	1.083	0.552	8.113	29.104	0.483	33.22	0.876	112.59	32.085	0	0	15.637	0	30.85
			1824.76	15.64	1	0	16.946	1.088	0.553	8.136	29.052	0.485	33.136	0.877	112.602	32.113	0	0	15.58	0	30.726
			1825.76	41.262	1	0	16.959	1.093	0.555	8.159	29	0.487	33.053	0.877	112.613	32.141	0	0	15.522	0	30.601
			1826.76	41.262	1	0	17.366	1.135	0.566	8.32	29.181	0.498	33.163	0.88	112.815	32.085	0	0	15.3	0	30.598
			1827.76	44.441	1	0	17.592	1.152	0.572	8.412	29.26	0.504	33.179	0.882	112.99	32.039	0	0	15.271	0	30.497
			1828.76	34.523	1	0	17.936	1.197	0.58	8.524	29.495	0.513	33.345	0.885	113.075	32.034	0	0	14.986	0	30.678
			1829.76	34.523	1	0	18.026	1.216	0.58	8.528	29.652	0.514	33.443	0.887	113.133	32.039	0	0	14.822	0	30.818
			1830.76	32.425	1	0	17.937	1.212	0.575	8.461	29.734	0.511	33.47	0.888	113.17	32.054	0	0	14.799	0	30.91
			1831.76	32.425	1	0	18.082	1.232	0.578	8.502	29.855	0.515	33.53	0.89	113.23	32.059	0	0	14.677	0	30.973
			1832.76	17.929	1	0	18.02	1.229	0.579	8.516	29.7	0.514	33.443	0.888	113.074	32.123	0	0	14.666	0	30.933
			1833.76	17.929	1	0	17.273	1.19	0.564	8.3	29.164	0.5	32.907	0.886	112.873	32.2	0	0	14.519	0	30.145
			1834.76	20.536	1	0	16.473	1.151	0.547	8.037	28.674	0.483	32.439	0.884	112.671	32.277	0	0	14.316	0	29.466
			1835.76	39.037	1	0	15.695	1.112	0.529	7.775	28.192	0.466	31.983	0.881	112.47	32.353	0	0	14.119	0	28.79
			1836.76	39.037	1	0	14.938	1.073	0.511	7.512	27.717	0.449	31.539	0.879	112.268	32.43	0	0	13.927	0	28.116
			1837.76	32.361	1	0	15.247	1.088	0.524	7.707	27.594	0.459	31.514	0.876	112.172	32.416	0	0	14.008	0	27.991
			1838.76	32.361	1	0	15.538	1.104	0.536	7.889	27.496	0.468	31.509	0.873	112.077	32.401	0	0	14.071	0	27.907
			1839.76	32.361	1	0	15.867	1.106	0.551	8.096	27.362	0.479	31.478	0.869	112.137	32.306	0	0	14.351	0	27.657
			1840.76	32.361	1	0	16.21	1.107	0.565	8.304	27.257	0.489	31.475	0.866	112.196	32.21	0	0	14.644	0	27.465
			1841.76	45.522	1	0	16.063	1.09	0.561	8.244	27.183	0.484	31.481	0.863	112.213	32.14	0	0	14.731	0	27.398
			1842.76	50.862	1	0	15.689	1.061	0.547	8.041	27.179	0.47	31.587	0.86	112.24	32.025	0	0	14.785	0	27.494
			1843.76	50.862	1	0	15.689	1.061	0.547	8.041	27.179	0.47	31.587	0.86	112.24	32.025	0	0	14.785	0	27.494
			1844.76	50.862	1	0	15.69	1.061	0.547	8.041	27.18	0.47	31.622	0.86	112.187	32.037	0	0	14.791	0	27.592
			1845.76	50.862	1	0	15.84	1.071	0.553	8.132	27.148	0.475	31.603	0.859	112.175	32.037	0	0	14.783	0	27.521
			1846.76	50.862	1	0	16.004	1.083	0.56	8.236	27.099	0.481	31.53	0.859	112.216	32.025	0	0	14.783	0	27.307
			1847.76	21.108	1	0	16.41	1.098	0.575	8.452	27.097	0.494	31.502	0.86	112.331	31.97	0	0	14.951	0	27.097
			1848.76	21.108	1	0	16.664	1.101	0.581	8.551	27.201	0.501	31.583	0.861	112.527	31.876	0	0	15.135	0	27.082
			1849.76	21.108	1	0	16.841	1.104	0.587	8.63	27.245	0.506	31.597	0.862	112.724	31.783	0	0	15.25	0	26.922
			1850.76	21.108	1	0	16.76	1.107	0.579	8.521	27.464	0.501	31.744	0.865	113.089	31.61	0	0	15.136	0	26.895
			1851.76	42.343	1	0	16.68	1.11	0.572	8.412	27.69	0.497	31.896	0.868	113.453	31.437	0	0	15.023	0	26.875
			1852.76	40.499	1	0	16.684	1.113	0.568	8.355	27.89	0.495	32.024	0.871	113.818	31.265	0	0	14.987	0	26.801
			1853.76	42.533	1	0	16.688	1.116	0.564	8.297	28.094	0.493	32.153	0.874	114.182	31.092	0	0	14.95	0	26.725
			1854.76	42.533	1	0	16.692	1.119	0.56	8.24	28.3	0.491	32.283	0.877	114.547	30.919	0	0	14.914	0	26.649
			1855.76	33.505	1	0	16.696	1.122	0.556	8.182	28.509	0.489	32.414	0.88	114.911	30.747	0	0	14.878	0	26.571
			1856.76	33.505	1	0	16.464	1.124	0.545	8.019	28.689	0.482	32.448	0.884	115.11	30.723	0	0	14.641	0	26.586
			1857.76	25.876	1	0	16.471	1.153	0.54	7.946	29.004	0.48	32.616	0.889	115.262	30.732	0	0	14.284	0	26.861
			1858.76	34.523	1	0	15.909	1.129	0.518	7.617	29.191	0.463	32.647	0.894	115.508	30.675	0	0	14.089	0	26.893
			1859.76	34.523	1	0	15.548	1.089	0.504	7.419	29.234	0.452	32.615	0.896	115.616	30.672	0	0	14.281	0	26.958
			1860.76	44.25	1	0	15.576	1.077	0.504	7.41	29.307	0.453	32.605	0.899	115.663	30.704	0	0	14.463	0	27.039
			1861.76	45.903	1	0	15.283	1.038	0.494	7.26	29.287	0.445	32.483	0.902	115.768	30.702	0	0	14.727	0	26.904
			1862.76	45.903	1	0	14.924	0.998	0.481	7.074	29.286	0.435	32.412	0.904	115.888	30.665	0	0	14.949	0	26.803
			1863.76	30.772	1	0	15.221	0.993	0.483	7.109	29.711	0.437	32.847	0.905	116.053	30.616	0	0	15.321	0	27.618
			1864.76	30.772	1	0	15.531	0.989	0.486	7.145	30.156	0.44	33.308	0.905	116.218	30.567	0	0	15.71	0	28.461
			1865.76	24.922	1	0	15.835	0.983	0.488	7.181	30.581	0.442	33.776	0.905	116.327	30.528	0	0	16.103	0	29.313
			1866.76	24.922	1	0	16.159	0.978	0.491	7.219	31.032	0.445	34.27	0.906	116.436	30.488	0	0	16.52	0	30.189
			1867.76	24.922	1	0	16.431	0.978	0.505	7.425	30.68	0.462	33.536	0.915	116.798	30.337	0	0	16.808	0	28.5
			1868.76	24.922	1	0	16.383	0.971	0.5	7.36	30.847	0.46	33.553	0.919	117.053	30.257	0	0	16.877	0	28.396
			1869.76	24.922	1	0	16.707	0.985	0.515	7.571	30.606	0.478	32.944	0.929	117.271	30.183	0	0	16.968	0	26.992
			1870.76	24.922	1	0	16.835	0.998	0.515	7.568	30.878	0.482	32.955	0.937	117.49	30.109	0	0	16.86	0	26.825
			1871.76	24.35	1	0	17.066	1.012	0.519	7.635	31.055	0.49	32.913	0.944	117.708	30.034	0	0	16.858	0	26.547
			1872.76	24.795	1	0	16.937	1.011	0.509	7.49	31.412	0.484	33.029	0.951	118.012	29.955	0	0	16.752	0	26.631
			1873.76	24.795	1	0	16.981	1.006	0.505	7.433	31.726	0.483	33.181	0.956	118.324	29.852	0	0	16.884	0	26.751
			1874.76	25.113	1	0	16.871	1.001	0.497	7.31	32.043	0.478	33.3	0.962	118.636	29.749	0	0	16.863	0	26.802
			1875.76	30.835	1	0	16.789	1.003	0.492	7.238	32.209	0.476	33.284	0.968	118.821	29.73	0	0	16.742	0	26.724
			1876.76	30.835	1	0	16.572	0.994	0.482	7.09	32.433	0.469	33.332	0.973	118.912	29.734	0	0	16.678	0	26.858
			1877.76	25.876	1	0	16.344	0.984	0.471	6.933	32.697	0.461	33.405	0.979	119.003	29.739	0	0	16.602	0	27.045
			1878.76	25.876	1	0	16.295	0.967	0.471	6.932	32.569	0.465	33.043	0.986	119.257	29.511	0	0	16.854	0	25.898
			1879.76	25.876	1	0	16.428	0.961	0.479	7.047	32.283	0.474	32.617	0.99	119.43	29.322	0	0	17.099	0	24.631
			1880.76	26.003	1	0	16.465	0.956	0.479	7.043	32.363	0.476	32.585	0.993	119.466	29.312	0	0	17.219	0	24.558
			1881.76	26.194	1	0	16.616	0.952	0.482	7.085	32.462	0.48	32.588	0.996	119.502	29.303	0	0	17.461	0	24.559
			1882.76	69.872	1	0	16.597	0.947	0.48	7.052	32.564	0.479	32.605	0.999	119.538	29.293	0	0	17.524	0	24.59
			1883.76	69.872	1	0	16.532	0.938	0.475	6.979	32.757	0.476	32.631	1.004	119.543	29.332	0	0	17.624	0	24.754
			1884.76	42.152	1	0	16.506	0.934	0.472	6.943	32.862	0.475	32.652	1.006	119.511	29.38	0	0	17.682	0	24.913
			1885.76	42.152	1	0	17.131	0.959	0.496	7.288	32.549	0.499	32.323	1.007	119.49	29.404	0	0	17.864	0	24.175
			1886.76	14.75	1	0	17.825	0.946	0.528	7.77	31.738	0.53	31.649	1.003	119.437	29.365	0	0	18.837	0	22.647
			1887.76	18.501	1	0	18.574	0.934	0.561	8.249	31.126	0.56	31.152	0.999	119.384	29.327	0	0	19.896	0	21.471
			1888.76	18.501	1	0	19.19	0.912	0.571	8.393	31.559	0.575	31.332	1.007	119.603	29.159	0	0	21.032	0	21.598
			1889.76	25.177	1	0	19.813	0.934	0.58	8.53	32.112	0.59	31.553	1.018	119.912	28.969	0	0	21.21	0	21.613
			1890.76	25.177	1	0	20.305	0.956	0.586	8.622	32.604	0.603	31.714	1.028	120.221	28.78	0	0	21.243	0	21.482
			1891.76	25.431	1	0	20.272	0.958	0.578	8.503	33.012	0.598	31.901	1.035	120.684	28.533	0	0	21.154	0	21.349
			1892.76	45.776	1	0	20.39	0.961	0.573	8.43	33.497	0.597	32.14	1.042	121.13	28.322	0	0	21.217	0	21.405
			1893.76	45.776	1	0	20.39	0.953	0.567	8.335	33.86	0.593	32.337	1.047	121.495	28.152	0	0	21.405	0	21.497
			1894.76	30.263	1	0	20.335	0.944	0.56	8.231	34.178	0.589	32.495	1.052	121.859	27.981	0	0	21.538	0	21.496
			1895.76	30.263	1	0	20.316	0.936	0.553	8.125	34.572	0.584	32.694	1.057	122.282	27.801	0	0	21.704	0	21.56
			1896.76	20.663	1	0	20.312	0.937	0.549	8.076	34.776	0.583	32.741	1.062	122.514	27.761	0	0	21.683	0	21.569
			1897.76	20.663	1	0	19.696	0.922	0.523	7.689	35.382	0.559	33.085	1.069	122.596	27.813	0	0	21.357	0	22.494
			1898.76	19.709	1	0	19.483	0.916	0.516	7.589	35.445	0.553	33.103	1.071	122.603	27.872	0	0	21.27	0	22.689
			1899.76	20.345	1	0	18.591	0.902	0.487	7.167	35.779	0.526	33.179	1.078	122.682	27.923	0	0	20.614	0	23.015
			1900.76	69.617	1	0	17.996	0.888	0.473	6.952	35.666	0.512	32.909	1.084	122.761	27.974	0	0	20.27	0	22.597
			1901.76	86.911	1	0	17.42	0.874	0.458	6.737	35.588	0.499	32.662	1.09	122.84	28.026	0	0	19.937	0	22.223
			1902.76	86.911	1	0	16.891	0.866	0.454	6.675	34.806	0.494	31.966	1.089	122.647	28.13	0	0	19.516	0	20.936
			1903.76	43.487	1	0	16.988	0.871	0.459	6.755	34.606	0.5	31.787	1.089	122.637	28.137	0	0	19.51	0	20.523
			1904.76	42.788	1	0	16.612	0.862	0.454	6.681	34.193	0.494	31.437	1.088	122.437	28.245	0	0	19.268	0	19.988
			1905.76	42.788	1	0	16.48	0.833	0.45	6.624	34.126	0.487	31.594	1.08	122.15	28.214	0	0	19.789	0	20.389
			1906.76	15.386	1	0	16.53	0.829	0.452	6.651	34.083	0.489	31.511	1.082	122.25	28.14	0	0	19.932	0	20.042
			1907.76	16.467	1	0	16.42	0.812	0.449	6.602	34.05	0.484	31.572	1.078	122.138	28.065	0	0	20.233	0	20.076
			1908.76	13.542	1	0	16.145	0.802	0.437	6.419	34.404	0.47	31.977	1.076	121.847	28.224	0	0	20.128	0	21.382
			1909.76	12.334	1	0	15.873	0.793	0.424	6.237	34.785	0.455	32.414	1.073	121.557	28.382	0	0	20.024	0	22.717
			1910.76	12.334	1	0	15.739	0.782	0.426	6.271	34.262	0.451	32.379	1.058	121.205	28.387	0	0	20.132	0	22.684
			1911.76	19.773	1	0	15.739	0.782	0.426	6.271	34.262	0.451	32.379	1.058	121.205	28.387	0	0	20.132	0	22.684
			1912.76	19.773	1	0	15.828	0.771	0.43	6.321	34.148	0.452	32.455	1.052	121.111	28.315	0	0	20.529	0	22.722
			1913.76	19.773	1	0	15.748	0.76	0.428	6.296	34.075	0.449	32.497	1.049	121.018	28.243	0	0	20.715	0	22.687
			1914.76	13.351	1	0	15.739	0.752	0.427	6.278	34.124	0.446	32.631	1.046	120.96	28.156	0	0	20.926	0	22.811
			1915.76	13.351	1	0	15.851	0.744	0.429	6.309	34.166	0.447	32.805	1.041	120.902	28.07	0	0	21.306	0	23.017
			1916.76	13.351	1	0	15.188	0.706	0.405	5.961	34.499	0.422	33.123	1.042	120.835	28.008	0	0	21.516	0	23.636
			1917.76	6.421	1	0	14.625	0.689	0.381	5.609	35.227	0.397	33.88	1.04	120.713	28.048	0	0	21.236	0	25.275
			1918.76	8.901	1	0	13.622	0.663	0.352	5.178	35.417	0.358	34.853	1.016	120.197	28.259	0	0	20.552	0	27.574
			1919.76	24.096	1	0	13.19	0.654	0.347	5.104	34.748	0.345	34.949	0.994	119.804	28.43	0	0	20.165	0	28.085
			1920.76	22.379	1	0	13.19	0.654	0.347	5.104	34.748	0.345	34.949	0.994	119.804	28.43	0	0	20.165	0	28.085
			1921.76	19.137	1	0	12.413	0.635	0.339	4.982	33.409	0.326	34.686	0.963	119.099	28.727	0	0	19.533	0	28.178
			1922.76	22.061	1	0	12.247	0.636	0.342	5.022	32.701	0.325	34.379	0.951	118.67	28.905	0	0	19.264	0	27.952
			1923.76	22.061	1	0	12.234	0.647	0.346	5.085	32.32	0.326	34.23	0.944	118.322	29.041	0	0	18.903	0	27.933
			1924.76	37.892	1	0	12.007	0.643	0.343	5.044	31.952	0.322	34.068	0.938	118.065	29.046	0	0	18.686	0	27.641
			1925.76	27.148	1	0	11.891	0.632	0.337	4.955	32.168	0.316	34.302	0.938	118.154	28.935	0	0	18.805	0	27.869
			1926.76	27.148	1	0	11.98	0.632	0.352	5.17	31.053	0.324	33.699	0.922	117.523	29.034	0	0	18.966	0	26.926
			1927.76	17.357	1	0	11.916	0.617	0.351	5.169	30.825	0.321	33.772	0.913	117.456	28.84	0	0	19.302	0	26.696
			1928.76	17.357	1	0	11.845	0.603	0.351	5.165	30.594	0.318	33.841	0.904	117.398	28.646	0	0	19.644	0	26.455
			1929.76	24.414	1	0	12.195	0.604	0.367	5.401	30.126	0.329	33.677	0.895	117.079	28.679	0	0	20.181	0	26.208
			1930.76	24.414	1	0	12.564	0.606	0.383	5.638	29.744	0.34	33.577	0.886	116.76	28.713	0	0	20.747	0	26.081
			1931.76	41.325	1	0	12.876	0.607	0.395	5.81	29.583	0.347	33.677	0.878	116.441	28.746	0	0	21.216	0	26.337
			1932.76	41.325	1	0	13.635	0.619	0.41	6.033	30.233	0.36	34.477	0.877	116.451	28.655	0	0	22.025	0	27.661
			1933.76	33.188	1	0	13.779	0.626	0.415	6.101	30.238	0.364	34.497	0.877	116.478	28.648	0	0	22.028	0	27.685
			1934.76	33.188	1	0	14.163	0.631	0.424	6.236	30.436	0.371	34.78	0.875	116.461	28.564	0	0	22.435	0	28.041
			1935.76	21.171	1	0	14.063	0.626	0.413	6.075	30.992	0.361	35.461	0.874	117.151	28.075	0	0	22.48	0	28.328
			1936.76	21.171	1	0	14.021	0.617	0.407	5.988	31.308	0.356	35.797	0.875	117.459	27.863	0	0	22.727	0	28.512
			1937.76	21.68	1	0	14.564	0.642	0.426	6.27	31.175	0.374	35.536	0.877	117.543	27.893	0	0	22.701	0	28.107
			1938.76	21.68	1	0	14.558	0.638	0.421	6.193	31.535	0.37	35.915	0.878	117.982	27.624	0	0	22.808	0	28.253
			1939.76	7.057	1	0	14.599	0.635	0.417	6.133	31.92	0.367	36.313	0.879	118.416	27.355	0	0	22.992	0	28.42
			1940.76	9.791	1	0	14.51	0.632	0.411	6.045	32.171	0.362	36.508	0.881	118.624	27.228	0	0	22.96	0	28.507
			1941.76	38.655	1	0	14.472	0.618	0.398	5.856	33.049	0.352	37.389	0.884	119.328	26.77	0	0	23.423	0	29.091
			1942.76	19.582	1	0	14.41	0.627	0.395	5.802	33.264	0.35	37.487	0.887	119.4	26.821	0	0	22.969	0	29.354
			1943.76	19.264	1	0	14.581	0.635	0.399	5.862	33.353	0.354	37.555	0.888	119.475	26.825	0	0	22.972	0	29.474
			1944.76	43.996	1	0	14.564	0.638	0.399	5.863	33.32	0.355	37.406	0.891	119.453	26.907	0	0	22.834	0	29.387
			1945.76	43.996	1	0	14.546	0.643	0.399	5.871	33.264	0.356	37.332	0.891	119.562	26.871	0	0	22.629	0	29.193
			1946.76	35.731	1	0	14.465	0.644	0.399	5.863	33.126	0.355	37.158	0.891	119.559	26.907	0	0	22.471	0	28.973
			1947.76	35.286	1	0	14.03	0.624	0.386	5.684	33.041	0.345	37.066	0.891	119.634	26.84	0	0	22.493	0	28.689
			1948.76	35.286	1	0	13.593	0.604	0.374	5.504	32.949	0.334	36.965	0.891	119.708	26.773	0	0	22.515	0	28.385
			1949.76	11.063	1	0	12.977	0.576	0.358	5.269	32.697	0.319	36.671	0.892	119.837	26.667	0	0	22.537	0	27.668
			1950.76	14.559	1	0	12.977	0.576	0.358	5.269	32.697	0.319	36.671	0.892	119.837	26.667	0	0	22.537	0	27.668
			1951.76	14.559	1	0	13.017	0.578	0.358	5.267	32.823	0.319	36.861	0.89	119.749	26.679	0	0	22.518	0	28.016
			1952.76	56.966	1	0	13.219	0.57	0.368	5.406	32.422	0.326	36.589	0.886	119.619	26.662	0	0	23.206	0	27.515
			1953.76	11.698	1	0	13.36	0.561	0.374	5.495	32.187	0.33	36.48	0.882	119.516	26.646	0	0	23.807	0	27.287
			1954.76	13.987	1	0	13.509	0.556	0.377	5.544	32.225	0.331	36.655	0.879	119.447	26.607	0	0	24.294	0	27.508
			1955.76	13.987	1	0	14.314	0.578	0.399	5.87	32.386	0.349	36.995	0.875	119.125	26.794	0	0	24.761	0	28.467
			1956.76	13.987	1	0	14.314	0.578	0.399	5.87	32.386	0.349	36.995	0.875	119.125	26.794	0	0	24.761	0	28.467
			1957.76	19.9	1	0	14.078	0.578	0.39	5.737	32.587	0.341	37.25	0.875	119.164	26.787	0	0	24.364	0	28.876
			1958.76	19.455	1	0	13.898	0.593	0.391	5.746	32.216	0.342	36.836	0.875	118.794	27.128	0	0	23.418	0	28.861
			1959.76	23.46	1	0	13.898	0.593	0.391	5.746	32.216	0.342	36.836	0.875	118.794	27.128	0	0	23.418	0	28.861
			1960.76	23.46	1	0	13.184	0.563	0.358	5.269	33.141	0.315	37.728	0.878	119.178	26.763	0	0	23.403	0	29.593
			1961.76	18.056	1	0	13.025	0.556	0.353	5.193	33.167	0.31	37.802	0.877	119.101	26.746	0	0	23.447	0	29.666
			1962.76	18.056	1	0	12.816	0.546	0.348	5.121	33.029	0.304	37.789	0.874	118.89	26.804	0	0	23.476	0	29.741
			1963.76	18.056	1	0	12.55	0.536	0.342	5.026	32.889	0.298	37.761	0.871	118.679	26.861	0	0	23.399	0	29.786
			1964.76	17.802	1	0	12.614	0.54	0.347	5.105	32.574	0.301	37.618	0.866	118.416	26.986	0	0	23.343	0	29.801
			1965.76	20.917	1	0	12.765	0.557	0.361	5.314	31.769	0.311	36.954	0.86	117.6	27.475	0	0	22.934	0	29.677
			1966.76	39.227	1	0	12.749	0.561	0.367	5.395	31.283	0.314	36.588	0.855	117.113	27.734	0	0	22.73	0	29.566
			1967.76	33.188	1	0	12.223	0.538	0.35	5.149	31.279	0.296	36.966	0.846	116.904	27.739	0	0	22.707	0	30.148
			1968.76	28.038	1	0	12.233	0.545	0.357	5.253	30.726	0.301	36.515	0.841	116.343	28.053	0	0	22.466	0	30.003
			1969.76	29.564	1	0	12.203	0.551	0.363	5.339	30.194	0.304	36.092	0.837	115.787	28.367	0	0	22.156	0	29.887
			1970.76	29.564	1	0	12.194	0.549	0.364	5.355	30.071	0.304	36.064	0.834	115.668	28.397	0	0	22.222	0	29.89
			1971.76	21.426	1	0	11.867	0.564	0.369	5.422	28.994	0.305	34.995	0.829	114.525	29.075	0	0	21.026	0	29.322
			1972.76	19.963	1	0	11.585	0.558	0.366	5.377	28.506	0.301	34.641	0.823	114.134	29.188	0	0	20.746	0	28.895
			1973.76	19.963	1	0	11.585	0.558	0.366	5.377	28.506	0.301	34.641	0.823	114.134	29.188	0	0	20.746	0	28.895
			1974.76	12.143	1	0	11.636	0.55	0.373	5.479	28.048	0.302	34.581	0.811	113.77	29.142	0	0	21.165	0	28.693
			1975.76	13.987	1	0	11.715	0.547	0.376	5.528	27.975	0.304	34.584	0.809	113.714	29.105	0	0	21.398	0	28.627
			1976.76	25.94	1	0	11.849	0.553	0.385	5.657	27.683	0.309	34.462	0.803	113.512	29.142	0	0	21.421	0	28.486
			1977.76	25.94	1	0	12.069	0.559	0.395	5.811	27.484	0.316	34.408	0.799	113.289	29.179	0	0	21.597	0	28.467
			1978.76	22.952	1	0	12.179	0.559	0.4	5.879	27.415	0.318	34.489	0.795	113.147	29.175	0	0	21.772	0	28.603
			1979.76	32.297	1	0	12.291	0.56	0.404	5.947	27.351	0.32	34.574	0.791	113.006	29.17	0	0	21.95	0	28.746
			1980.76	30.708	1	0	12.389	0.549	0.409	6.008	27.232	0.322	34.535	0.789	112.899	29.145	0	0	22.553	0	28.615
			1981.76	25.05	1	0	12.205	0.538	0.407	5.99	26.844	0.32	34.216	0.785	112.798	29.111	0	0	22.693	0	27.964
			1982.76	25.05	1	0	11.895	0.537	0.396	5.831	26.873	0.31	34.416	0.781	112.738	29.106	0	0	22.15	0	28.312
			1983.76	25.177	1	0	11.601	0.535	0.387	5.692	26.836	0.301	34.494	0.778	112.609	29.123	0	0	21.685	0	28.476
			1984.76	25.177	1	0	11.466	0.53	0.384	5.645	26.713	0.298	34.458	0.775	112.446	29.161	0	0	21.647	0	28.47
			1985.76	25.177	1	0	11.354	0.523	0.383	5.628	26.488	0.295	34.342	0.771	112.302	29.173	0	0	21.727	0	28.271
			1986.76	13.542	1	0	11.242	0.516	0.382	5.612	26.259	0.293	34.222	0.767	112.158	29.185	0	0	21.807	0	28.061
			1987.76	14.114	1	0	11.221	0.513	0.382	5.622	26.143	0.292	34.187	0.765	112.033	29.181	0	0	21.892	0	27.984
			1988.77	25.876	1	0	11.124	0.509	0.383	5.631	25.86	0.291	34.034	0.76	111.729	29.224	0	0	21.835	0	27.779
			1989.76	30.263	1	0	11.124	0.509	0.383	5.631	25.86	0.291	34.034	0.76	111.729	29.224	0	0	21.835	0	27.779
			1990.76	30.263	1	0	11.094	0.517	0.386	5.675	25.63	0.293	33.774	0.759	111.429	29.396	0	0	21.475	0	27.635
			1991.76	40.753	1	0	11.156	0.523	0.391	5.743	25.508	0.296	33.646	0.758	111.201	29.497	0	0	21.335	0	27.596
			1992.76	38.592	1	0	11.131	0.522	0.389	5.719	25.553	0.295	33.73	0.758	111.242	29.432	0	0	21.325	0	27.631
			1993.76	27.211	1	0	11.09	0.521	0.387	5.686	25.598	0.293	33.813	0.757	111.283	29.368	0	0	21.284	0	27.663
			1994.76	27.211	1	0	11.094	0.52	0.386	5.677	25.645	0.292	33.892	0.757	111.323	29.303	0	0	21.331	0	27.689
			1995.77	18.565	1	0	11.19	0.534	0.387	5.698	25.849	0.294	34.081	0.758	111.266	29.255	0	0	20.95	0	27.975
			1996.77	18.565	1	0	11.507	0.559	0.4	5.878	25.905	0.304	34.064	0.76	111.1	29.339	0	0	20.581	0	28.135
			1997.77	15.195	1	0	11.412	0.55	0.389	5.725	26.33	0.296	34.617	0.761	111.868	28.768	0	0	20.738	0	28.077
[truncated: 1,564 more rows]
