# Supplementary material for: Handcycling with concurrent lower body low-frequency electromyostimulation significantly increases acute oxygen uptake: implications for rehabilitation and prevention
Source: PeerJ. 2022 May 18;10:e13333. doi: 10.7717/peerj.13333 (PMC9123886; doi:10.7717/peerj.13333)
Supplement: Supplemental Information 1 — Raw data for each participant (load, heart rate, spirometric data) and R-Scripts for data processing (as described in the material & method section under “Data aquisition”), and EMS intensity and blood lactate concentration. [file peerj-10-13333-s001.zip › raw_data/SPIROMETRIC_DATA/EMS_Pilot_20.xlsx]

## Sheet: EMS_Pilot_20_27.04.2021
Name	Rappelt		Zeit	%VO2	Geschw.	Steig.	VE	VT	VO2	VO2/kg	VE/VO2	VCO2	VE/VCO2	RER	PETO2	PETCO2	O2Puls	HR	BF	P(A-a)O2	VD/VT
Vorname	Ludwig		min:sec		km/h	%	l/min	l	l/min	ml/(kg*min)	l/l	l/min	l/l		mmHg	mmHg	ml/beat	b/min	1/min	mmHg	%
Id-Nr.	RapLud270597		0.369	23.284	0	0	6.328	0.411	0.203	3.985	26.946	0.167	32.656	0.825	111.712	32.278	0	0	15.403	0	29.881
Geburtsdatum (TT.MM.JJJJ)			1.368	23.403	0	0	6.224	0.404	0.198	3.889	27.086	0.163	32.807	0.826	111.753	32.24	0	0	15.402	0	30.028
Größe (cm)			2.368	23.403	0	0	6.162	0.398	0.194	3.817	27.256	0.16	32.997	0.826	111.789	32.206	0	0	15.474	0	30.248
Gewicht (kg)	50.9		3.369	23.403	0	0	6.088	0.389	0.19	3.727	27.477	0.157	33.262	0.826	111.862	32.135	0	0	15.637	0	30.504
Geschlecht	weibl.		4.369	26.967	0	0	6.072	0.386	0.189	3.704	27.537	0.156	33.347	0.826	111.898	32.097	0	0	15.727	0	30.557
Datum			5.369	25.422	0	0	6.039	0.383	0.187	3.672	27.588	0.154	33.42	0.825	111.931	32.063	0	0	15.759	0	30.598
Messzeit			6.369	25.422	0	0	6.009	0.381	0.185	3.643	27.634	0.153	33.487	0.825	111.961	32.032	0	0	15.789	0	30.634
modality	CON-EMS		7.369	23.997	0	0	5.922	0.377	0.183	3.588	27.614	0.151	33.482	0.825	111.912	32.05	0	0	15.692	0	30.619
			8.369	23.997	0	0	5.844	0.375	0.18	3.538	27.6	0.148	33.483	0.824	111.866	32.067	0	0	15.603	0	30.614
			9.369	24.829	0	0	5.772	0.372	0.178	3.491	27.591	0.146	33.489	0.824	111.824	32.082	0	0	15.523	0	30.616
			10.369	24.829	0	0	5.672	0.369	0.175	3.436	27.509	0.144	33.397	0.824	111.786	32.096	0	0	15.353	0	30.458
			11.369	24.829	0	0	5.58	0.367	0.172	3.386	27.442	0.142	33.321	0.824	111.75	32.108	0	0	15.199	0	30.327
			12.369	23.165	0	0	5.512	0.367	0.171	3.356	27.343	0.141	33.219	0.823	111.62	32.184	0	0	15.038	0	30.264
			13.369	22.69	0	0	5.45	0.366	0.169	3.328	27.256	0.139	33.131	0.823	111.499	32.254	0	0	14.89	0	30.216
			14.369	22.69	0	0	5.394	0.366	0.168	3.301	27.179	0.138	33.054	0.822	111.386	32.32	0	0	14.755	0	30.178
			15.369	22.69	0	0	5.381	0.365	0.168	3.295	27.172	0.138	33.06	0.822	111.35	32.344	0	0	14.726	0	30.222
			16.369	14.612	0	0	5.271	0.365	0.165	3.242	27.039	0.135	32.942	0.821	111.141	32.473	0	0	14.454	0	30.206
			17.369	15.919	0	0	5.164	0.364	0.162	3.189	26.923	0.133	32.846	0.82	110.933	32.603	0	0	14.192	0	30.224
			18.369	15.919	0	0	5.101	0.363	0.161	3.159	26.833	0.132	32.745	0.819	110.84	32.656	0	0	14.033	0	30.128
			19.369	19.72	0	0	5.002	0.363	0.159	3.116	26.675	0.13	32.612	0.818	110.524	32.839	0	0	13.776	0	30.164
			20.369	19.72	0	0	4.903	0.361	0.155	3.053	26.662	0.127	32.622	0.817	110.304	32.951	0	0	13.576	0	30.316
			21.369	18.295	0	0	4.816	0.359	0.153	2.998	26.639	0.125	32.616	0.817	110.083	33.062	0	0	13.406	0	30.441
			22.369	18.295	0	0	4.729	0.357	0.15	2.943	26.618	0.122	32.616	0.816	109.863	33.174	0	0	13.232	0	30.572
			23.369	14.256	0	0	4.637	0.356	0.147	2.896	26.505	0.12	32.51	0.815	109.649	33.283	0	0	13.037	0	30.529
			24.369	14.256	0	0	4.547	0.354	0.145	2.848	26.404	0.118	32.421	0.814	109.436	33.392	0	0	12.848	0	30.511
			25.369	14.256	0	0	4.449	0.351	0.142	2.785	26.371	0.115	32.411	0.814	109.276	33.485	0	0	12.682	0	30.581
			26.369	12.355	0	0	4.353	0.348	0.139	2.723	26.353	0.113	32.42	0.813	109.116	33.577	0	0	12.521	0	30.682
			27.369	12.355	0	0	4.26	0.345	0.135	2.66	26.35	0.11	32.45	0.812	108.956	33.67	0	0	12.363	0	30.814
			28.369	15.325	0	0	4.181	0.341	0.133	2.609	26.319	0.108	32.463	0.811	108.819	33.747	0	0	12.267	0	30.885
			29.369	15.325	0	0	4.107	0.337	0.13	2.56	26.285	0.105	32.466	0.81	108.682	33.823	0	0	12.179	0	30.939
			30.369	15.325	0	0	4.062	0.334	0.129	2.536	26.201	0.104	32.434	0.808	108.47	33.916	0	0	12.148	0	30.968
			31.37	13.78	0	0	4.068	0.333	0.132	2.588	25.692	0.106	31.981	0.803	107.985	34.151	0	0	12.222	0	30.519
			32.369	13.78	1	0	4.068	0.333	0.132	2.588	25.692	0.106	31.981	0.803	107.985	34.151	0	0	12.222	0	30.519
			33.369	13.78	1	0	4.099	0.336	0.134	2.633	25.478	0.107	31.818	0.801	107.723	34.267	0	0	12.21	0	30.448
			34.369	15.206	1	0	4.129	0.338	0.136	2.679	25.271	0.109	31.66	0.798	107.461	34.383	0	0	12.198	0	30.379
			35.369	15.206	1	0	4.152	0.341	0.138	2.714	25.115	0.11	31.547	0.796	107.192	34.508	0	0	12.192	0	30.387
			36.369	15.206	1	0	4.175	0.343	0.14	2.749	24.963	0.111	31.436	0.794	106.922	34.633	0	0	12.185	0	30.397
			37.369	15.087	1	0	4.146	0.343	0.139	2.739	24.886	0.111	31.374	0.793	106.733	34.742	0	0	12.081	0	30.445
			38.369	15.087	1	0	4.183	0.346	0.142	2.795	24.637	0.113	31.147	0.791	106.551	34.826	0	0	12.099	0	30.203
			39.369	15.087	1	0	4.246	0.349	0.146	2.873	24.373	0.115	30.876	0.789	106.428	34.874	0	0	12.175	0	29.838
			40.369	13.068	1	0	4.284	0.352	0.149	2.918	24.248	0.117	30.775	0.788	106.306	34.922	0	0	12.178	0	29.765
			41.369	13.068	1	0	4.321	0.355	0.151	2.963	24.128	0.119	30.677	0.787	106.184	34.97	0	0	12.18	0	29.694
			42.369	13.068	1	0	4.378	0.358	0.154	3.019	24.032	0.121	30.613	0.785	106.062	35.018	0	0	12.235	0	29.682
			43.369	13.543	1	0	4.414	0.36	0.156	3.064	23.905	0.122	30.512	0.783	105.834	35.114	0	0	12.261	0	29.659
			44.369	13.543	1	0	4.437	0.361	0.157	3.092	23.82	0.123	30.459	0.782	105.697	35.15	0	0	12.299	0	29.62
			45.369	18.176	1	0	4.467	0.362	0.159	3.125	23.734	0.124	30.397	0.781	105.56	35.186	0	0	12.358	0	29.567
			46.369	23.522	1	0	4.513	0.363	0.161	3.171	23.646	0.126	30.349	0.779	105.377	35.225	0	0	12.448	0	29.547
			47.369	23.522	1	0	4.546	0.363	0.163	3.2	23.601	0.127	30.32	0.778	105.287	35.258	0	0	12.525	0	29.543
			48.369	24.472	1	0	4.596	0.365	0.165	3.24	23.597	0.128	30.36	0.777	105.121	35.32	0	0	12.581	0	29.727
			49.369	24.472	1	0	4.646	0.368	0.167	3.279	23.595	0.13	30.402	0.776	104.956	35.383	0	0	12.637	0	29.913
			50.369	26.254	1	0	4.688	0.37	0.168	3.305	23.649	0.13	30.513	0.775	104.908	35.385	0	0	12.683	0	30.139
			51.369	26.254	1	0	4.731	0.372	0.17	3.33	23.705	0.131	30.624	0.774	104.86	35.387	0	0	12.73	0	30.365
			52.37	28.392	1	0	4.83	0.376	0.173	3.392	23.807	0.133	30.822	0.772	104.793	35.387	0	0	12.847	0	30.764
			53.37	28.392	1	0	4.887	0.378	0.175	3.429	23.856	0.135	30.91	0.772	104.774	35.385	0	0	12.919	0	30.942
			54.37	22.453	1	0	4.938	0.381	0.176	3.462	23.902	0.136	30.997	0.771	104.754	35.383	0	0	12.973	0	31.117
			55.37	22.453	1	0	4.996	0.384	0.178	3.506	23.922	0.138	31.044	0.771	104.68	35.397	0	0	12.997	0	31.259
			56.37	22.453	1	0	5.055	0.388	0.181	3.549	23.944	0.139	31.091	0.77	104.606	35.411	0	0	13.021	0	31.401
			57.37	20.433	1	0	5.121	0.393	0.183	3.601	23.956	0.141	31.123	0.77	104.512	35.438	0	0	13.038	0	31.537
			58.37	20.433	1	0	5.179	0.397	0.186	3.649	23.952	0.143	31.131	0.769	104.419	35.464	0	0	13.037	0	31.633
			59.37	21.383	1	0	5.237	0.402	0.188	3.697	23.947	0.145	31.139	0.769	104.325	35.49	0	0	13.036	0	31.726
			60.37	21.383	1	0	5.264	0.405	0.19	3.725	23.93	0.146	31.126	0.769	104.308	35.5	0	0	12.987	0	31.751
			61.37	21.383	1	0	5.252	0.409	0.19	3.723	23.918	0.146	31.123	0.769	104.292	35.51	0	0	12.84	0	31.792
			62.37	20.908	1	0	5.241	0.412	0.189	3.722	23.899	0.146	31.107	0.768	104.306	35.505	0	0	12.736	0	31.781
			63.37	20.908	1	0	5.215	0.413	0.189	3.716	23.825	0.145	31.011	0.768	104.308	35.526	0	0	12.64	0	31.65
			64.37	19.839	1	0	5.189	0.414	0.189	3.711	23.753	0.145	30.917	0.768	104.311	35.548	0	0	12.545	0	31.522
			65.37	19.839	1	0	5.154	0.415	0.188	3.695	23.703	0.144	30.856	0.768	104.313	35.57	0	0	12.43	0	31.452
			66.37	19.839	1	0	5.12	0.416	0.187	3.679	23.655	0.144	30.799	0.768	104.316	35.591	0	0	12.317	0	31.387
			67.37	21.74	1	0	5.086	0.417	0.186	3.657	23.651	0.143	30.791	0.768	104.203	35.668	0	0	12.188	0	31.49
			68.37	21.74	1	0	5.052	0.419	0.185	3.636	23.65	0.142	30.786	0.768	104.09	35.745	0	0	12.062	0	31.6
			69.37	21.027	1	0	5.05	0.42	0.186	3.647	23.581	0.143	30.69	0.768	103.977	35.822	0	0	12.01	0	31.543
			70.37	21.027	1	0	5.039	0.422	0.186	3.651	23.517	0.143	30.604	0.768	103.865	35.898	0	0	11.938	0	31.505
			71.37	21.027	1	0	5.028	0.424	0.186	3.655	23.453	0.143	30.518	0.769	103.752	35.975	0	0	11.867	0	31.467
			72.37	22.334	1	0	5.049	0.426	0.187	3.676	23.433	0.144	30.473	0.769	103.805	35.989	0	0	11.851	0	31.423
			73.37	22.334	1	0	5.07	0.428	0.188	3.698	23.412	0.145	30.428	0.769	103.857	36.004	0	0	11.836	0	31.378
			74.37	22.334	1	0	5.105	0.431	0.19	3.736	23.356	0.146	30.345	0.77	103.91	36.018	0	0	11.855	0	31.265
			75.37	23.165	1	0	5.141	0.433	0.192	3.774	23.302	0.148	30.266	0.77	103.963	36.033	0	0	11.873	0	31.156
			76.37	23.165	1	0	5.177	0.435	0.194	3.812	23.249	0.149	30.188	0.77	104.016	36.047	0	0	11.892	0	31.049
			77.37	23.403	1	0	5.213	0.437	0.196	3.845	23.226	0.151	30.128	0.771	104.025	36.061	0	0	11.925	0	30.971
			78.37	23.403	1	0	5.249	0.439	0.197	3.878	23.204	0.152	30.07	0.772	104.035	36.076	0	0	11.958	0	30.895
			79.37	23.403	1	0	5.257	0.44	0.198	3.88	23.231	0.153	30.085	0.772	104.014	36.091	0	0	11.943	0	30.953
			80.37	23.403	1	0	5.284	0.442	0.199	3.903	23.229	0.154	30.052	0.773	104.023	36.105	0	0	11.955	0	30.921
			81.37	23.403	1	0	5.311	0.444	0.2	3.925	23.228	0.155	30.019	0.774	104.033	36.119	0	0	11.968	0	30.891
			82.37	24.472	1	0	5.327	0.445	0.2	3.939	23.227	0.155	29.98	0.775	104.077	36.119	0	0	11.976	0	30.826
			83.37	24.472	1	0	5.334	0.446	0.201	3.943	23.241	0.156	29.971	0.775	104.093	36.124	0	0	11.97	0	30.819
			84.37	24.472	1	0	5.337	0.446	0.201	3.943	23.255	0.156	29.957	0.776	104.109	36.128	0	0	11.956	0	30.805
			85.37	23.165	1	0	5.346	0.447	0.201	3.948	23.275	0.156	29.948	0.777	104.126	36.133	0	0	11.956	0	30.8
			86.37	23.165	1	0	5.356	0.448	0.201	3.952	23.295	0.157	29.94	0.778	104.142	36.137	0	0	11.956	0	30.795
			87.37	24.353	1	0	5.366	0.449	0.202	3.961	23.293	0.157	29.905	0.779	104.158	36.158	0	0	11.957	0	30.764
			88.37	24.353	1	0	5.38	0.449	0.202	3.97	23.3	0.157	29.905	0.779	104.184	36.152	0	0	11.991	0	30.755
			89.37	28.274	1	0	5.374	0.449	0.202	3.965	23.31	0.157	29.87	0.78	104.228	36.177	0	0	11.97	0	30.724
			90.37	28.274	1	0	5.374	0.449	0.202	3.963	23.319	0.158	29.849	0.781	104.263	36.186	0	0	11.965	0	30.698
			91.37	28.274	1	0	5.381	0.449	0.202	3.967	23.323	0.158	29.839	0.782	104.292	36.181	0	0	11.983	0	30.672
			92.37	26.848	1	0	5.373	0.449	0.202	3.961	23.328	0.158	29.809	0.783	104.327	36.191	0	0	11.962	0	30.629
			93.37	26.848	1	0	5.368	0.45	0.201	3.956	23.341	0.158	29.791	0.783	104.325	36.205	0	0	11.934	0	30.618
			94.37	23.997	1	0	5.364	0.451	0.201	3.952	23.354	0.158	29.773	0.784	104.323	36.22	0	0	11.907	0	30.608
			95.37	23.997	1	0	5.36	0.451	0.201	3.947	23.367	0.158	29.755	0.785	104.32	36.234	0	0	11.879	0	30.598
			96.37	23.997	1	0	5.37	0.452	0.201	3.953	23.38	0.158	29.733	0.786	104.318	36.248	0	0	11.886	0	30.579
			97.37	22.453	1	0	5.381	0.453	0.202	3.96	23.392	0.159	29.711	0.787	104.316	36.263	0	0	11.892	0	30.561
			98.37	22.453	1	0	5.39	0.453	0.202	3.965	23.403	0.159	29.689	0.788	104.347	36.268	0	0	11.901	0	30.529
			99.37	21.859	1	0	5.399	0.453	0.202	3.971	23.415	0.159	29.668	0.789	104.378	36.272	0	0	11.911	0	30.497
			100.37	21.859	1	0	5.408	0.454	0.202	3.976	23.426	0.16	29.647	0.79	104.409	36.277	0	0	11.92	0	30.466
			101.37	21.859	1	0	5.42	0.454	0.203	3.983	23.438	0.16	29.623	0.791	104.44	36.282	0	0	11.936	0	30.429
			102.37	22.69	1	0	5.432	0.455	0.203	3.99	23.45	0.161	29.6	0.792	104.471	36.287	0	0	11.951	0	30.393
			103.371	22.69	1	0	5.425	0.454	0.202	3.968	23.545	0.16	29.641	0.794	104.51	36.292	0	0	11.949	0	30.475
			104.37	22.69	1	0	5.425	0.454	0.202	3.968	23.545	0.16	29.641	0.794	104.51	36.292	0	0	11.949	0	30.475
			105.37	21.977	1	0	5.399	0.454	0.2	3.936	23.621	0.159	29.686	0.796	104.529	36.294	0	0	11.901	0	30.564
			106.371	21.977	1	0	5.35	0.453	0.197	3.874	23.78	0.157	29.782	0.798	104.567	36.299	0	0	11.805	0	30.75
			107.371	22.571	1	0	5.313	0.451	0.196	3.842	23.796	0.156	29.78	0.799	104.637	36.282	0	0	11.778	0	30.711
			108.371	22.571	1	0	5.277	0.449	0.194	3.811	23.812	0.155	29.779	0.8	104.706	36.265	0	0	11.752	0	30.673
			109.371	22.571	1	0	5.259	0.447	0.193	3.795	23.816	0.155	29.764	0.8	104.776	36.248	0	0	11.767	0	30.607
			110.371	24.591	1	0	5.232	0.445	0.192	3.773	23.815	0.154	29.742	0.801	104.846	36.232	0	0	11.76	0	30.529
			111.371	24.591	1	0	5.204	0.443	0.191	3.75	23.815	0.153	29.721	0.801	104.915	36.215	0	0	11.752	0	30.45
			112.371	25.422	1	0	5.187	0.441	0.19	3.737	23.812	0.152	29.705	0.802	104.949	36.212	0	0	11.749	0	30.408
			113.371	25.422	1	0	5.155	0.441	0.189	3.716	23.787	0.152	29.662	0.802	104.956	36.232	0	0	11.702	0	30.345
			114.371	25.422	1	0	5.127	0.44	0.188	3.699	23.76	0.151	29.623	0.802	104.963	36.251	0	0	11.663	0	30.291
			115.371	24.472	1	0	5.1	0.439	0.187	3.682	23.734	0.15	29.585	0.802	104.97	36.27	0	0	11.625	0	30.237
			116.371	24.472	1	0	5.076	0.438	0.187	3.667	23.717	0.15	29.548	0.803	104.977	36.289	0	0	11.595	0	30.187
			117.371	22.334	1	0	5.051	0.437	0.186	3.646	23.725	0.149	29.54	0.803	104.985	36.292	0	0	11.565	0	30.167
			118.371	22.334	1	0	5.029	0.436	0.185	3.63	23.725	0.148	29.53	0.803	104.975	36.305	0	0	11.522	0	30.163
			119.371	22.571	1	0	5.057	0.441	0.186	3.663	23.681	0.15	29.473	0.804	104.766	36.402	0	0	11.463	0	30.219
			120.371	22.571	1	0	5.092	0.447	0.188	3.703	23.624	0.151	29.413	0.803	104.541	36.51	0	0	11.403	0	30.287
			121.371	22.571	1	0	5.149	0.452	0.192	3.766	23.531	0.154	29.312	0.803	104.309	36.618	0	0	11.391	0	30.274
			122.371	21.146	1	0	5.211	0.457	0.195	3.832	23.445	0.157	29.215	0.803	104.079	36.722	0	0	11.397	0	30.259
			123.371	21.146	1	0	5.263	0.458	0.197	3.869	23.456	0.158	29.231	0.802	104.151	36.671	0	0	11.485	0	30.226
			124.371	21.146	1	0	5.315	0.459	0.199	3.906	23.471	0.16	29.251	0.802	104.223	36.62	0	0	11.574	0	30.201
			125.371	19.958	1	0	5.376	0.46	0.201	3.953	23.467	0.161	29.25	0.802	104.307	36.569	0	0	11.68	0	30.135
			126.371	19.958	1	0	5.423	0.461	0.203	3.988	23.469	0.163	29.257	0.802	104.39	36.518	0	0	11.757	0	30.084
			127.371	19.958	1	0	5.459	0.461	0.204	4.01	23.495	0.164	29.296	0.802	104.481	36.458	0	0	11.835	0	30.077
			128.371	18.77	1	0	5.499	0.461	0.205	4.036	23.513	0.165	29.325	0.802	104.557	36.397	0	0	11.936	0	30.046
			129.371	18.77	1	0	5.539	0.46	0.207	4.061	23.534	0.166	29.357	0.802	104.634	36.337	0	0	12.039	0	30.022
			130.371	18.77	1	0	5.558	0.457	0.207	4.059	23.607	0.166	29.445	0.802	104.759	36.249	0	0	12.161	0	30.054
			131.371	19.007	1	0	5.585	0.454	0.207	4.062	23.68	0.166	29.536	0.802	104.885	36.161	0	0	12.301	0	30.091
			132.371	19.007	1	0	5.61	0.451	0.207	4.063	23.759	0.166	29.635	0.802	105.01	36.072	0	0	12.439	0	30.14
			133.371	19.007	1	0	5.64	0.449	0.207	4.075	23.798	0.166	29.689	0.802	105.089	36.001	0	0	12.569	0	30.131
			134.371	29.343	1	0	5.658	0.448	0.208	4.081	23.836	0.166	29.738	0.802	105.131	35.961	0	0	12.632	0	30.165
			135.371	29.343	1	0	5.667	0.448	0.208	4.092	23.808	0.167	29.714	0.801	105.097	35.965	0	0	12.639	0	30.127
			136.371	34.213	1	0	5.69	0.446	0.208	4.09	23.907	0.167	29.834	0.801	105.214	35.882	0	0	12.747	0	30.229
			137.371	34.213	1	0	5.666	0.446	0.207	4.069	23.917	0.166	29.855	0.801	105.256	35.843	0	0	12.715	0	30.209
			138.371	29.58	1	0	5.657	0.446	0.206	4.057	23.953	0.165	29.9	0.801	105.319	35.796	0	0	12.698	0	30.229
			139.371	29.58	1	0	5.677	0.447	0.207	4.067	23.982	0.166	29.922	0.801	105.365	35.773	0	0	12.705	0	30.247
			140.371	31.244	1	0	5.702	0.448	0.208	4.086	23.985	0.167	29.927	0.801	105.361	35.764	0	0	12.73	0	30.253
			141.371	31.244	1	0	5.76	0.449	0.21	4.12	24.042	0.168	29.965	0.802	105.458	35.727	0	0	12.817	0	30.282
			142.371	28.749	1	0	5.824	0.451	0.212	4.162	24.078	0.17	29.992	0.803	105.504	35.703	0	0	12.923	0	30.309
			143.371	30.174	1	0	5.868	0.452	0.213	4.191	24.1	0.171	30.021	0.803	105.505	35.692	0	0	12.984	0	30.355
			144.371	30.174	1	0	5.956	0.453	0.216	4.24	24.183	0.173	30.106	0.803	105.579	35.646	0	0	13.154	0	30.459
			145.371	25.066	1	0	6.011	0.452	0.217	4.255	24.312	0.174	30.26	0.803	105.639	35.591	0	0	13.312	0	30.665
			146.371	25.066	1	0	6.067	0.45	0.217	4.269	24.446	0.175	30.419	0.804	105.699	35.536	0	0	13.474	0	30.877
			147.371	24.591	1	0	6.088	0.449	0.217	4.267	24.539	0.174	30.539	0.804	105.759	35.481	0	0	13.56	0	31.015
			148.371	24.591	1	0	6.11	0.448	0.217	4.264	24.633	0.174	30.66	0.803	105.819	35.426	0	0	13.647	0	31.153
			149.371	23.403	1	0	6.133	0.446	0.217	4.261	24.728	0.174	30.783	0.803	105.879	35.371	0	0	13.736	0	31.293
			150.372	23.403	1	0	6.035	0.433	0.211	4.153	24.862	0.17	30.93	0.804	106.426	35.092	0	0	13.934	0	31.078
			151.371	23.403	1	0	6.035	0.433	0.211	4.153	24.862	0.17	30.93	0.804	106.426	35.092	0	0	13.934	0	31.078
			152.371	18.77	1	0	5.945	0.426	0.207	4.072	24.918	0.167	30.988	0.804	106.711	34.953	0	0	13.941	0	30.939
			153.371	18.77	1	0	5.855	0.42	0.203	3.991	24.976	0.163	31.049	0.804	106.997	34.814	0	0	13.948	0	30.801
			154.371	23.165	1	0	5.765	0.418	0.2	3.936	24.92	0.161	30.975	0.805	106.978	34.845	0	0	13.792	0	30.697
			155.372	23.165	1	0	5.723	0.42	0.199	3.906	24.944	0.16	30.985	0.805	106.922	34.913	0	0	13.627	0	30.825
			156.371	27.798	1	0	5.723	0.42	0.199	3.906	24.944	0.16	30.985	0.805	106.922	34.913	0	0	13.627	0	30.825
			157.371	27.798	1	0	5.714	0.421	0.198	3.899	24.958	0.16	30.991	0.805	106.889	34.946	0	0	13.573	0	30.891
			158.372	27.798	1	0	5.653	0.419	0.195	3.841	25.046	0.158	31.076	0.806	106.918	34.951	0	0	13.499	0	31.032
			159.372	21.383	1	0	5.587	0.415	0.192	3.776	25.144	0.155	31.185	0.806	106.987	34.913	0	0	13.478	0	31.138
			160.372	21.383	1	0	5.51	0.413	0.189	3.72	25.158	0.153	31.2	0.806	107.006	34.903	0	0	13.345	0	31.137
			161.372	18.532	1	0	5.435	0.411	0.186	3.663	25.179	0.15	31.224	0.806	107.026	34.893	0	0	13.214	0	31.153
			162.372	18.532	1	0	5.412	0.414	0.186	3.656	25.143	0.15	31.181	0.806	106.954	34.956	0	0	13.083	0	31.182
			163.372	18.532	1	0	5.389	0.416	0.186	3.649	25.109	0.15	31.139	0.806	106.882	35.018	0	0	12.953	0	31.215
			164.372	19.483	1	0	5.378	0.417	0.186	3.648	25.069	0.15	31.097	0.806	106.848	35.047	0	0	12.901	0	31.187
			165.372	19.483	1	0	5.386	0.417	0.186	3.657	25.052	0.15	31.08	0.806	106.829	35.061	0	0	12.902	0	31.18
			166.372	19.601	1	0	5.361	0.418	0.186	3.651	24.99	0.15	31.008	0.806	106.771	35.104	0	0	12.813	0	31.12
			167.372	19.601	1	0	5.38	0.419	0.187	3.67	24.957	0.151	30.97	0.806	106.707	35.148	0	0	12.828	0	31.12
			168.372	19.601	1	0	5.399	0.42	0.188	3.689	24.926	0.151	30.933	0.806	106.642	35.191	0	0	12.842	0	31.122
			169.372	25.422	1	0	5.389	0.42	0.188	3.684	24.91	0.151	30.932	0.805	106.594	35.21	0	0	12.832	0	31.142
			170.372	29.937	1	0	5.386	0.421	0.188	3.685	24.894	0.151	30.919	0.805	106.563	35.232	0	0	12.803	0	31.156
			171.372	29.937	1	0	5.341	0.419	0.186	3.65	24.904	0.149	30.971	0.804	106.508	35.248	0	0	12.742	0	31.258
			172.372	29.937	1	0	5.31	0.419	0.185	3.625	24.934	0.148	31.034	0.803	106.474	35.251	0	0	12.672	0	31.372
			173.372	18.413	1	0	5.318	0.42	0.185	3.631	24.933	0.148	31.038	0.803	106.456	35.256	0	0	12.659	0	31.395
			174.372	18.413	1	0	5.294	0.42	0.184	3.611	24.96	0.148	31.101	0.803	106.423	35.258	0	0	12.605	0	31.509
			175.372	14.85	1	0	5.302	0.422	0.185	3.625	24.922	0.148	31.071	0.802	106.405	35.269	0	0	12.566	0	31.489
			176.372	14.85	1	0	5.311	0.424	0.185	3.639	24.884	0.148	31.042	0.802	106.386	35.281	0	0	12.526	0	31.468
			177.372	23.284	1	0	5.354	0.426	0.187	3.675	24.868	0.15	31.028	0.801	106.37	35.295	0	0	12.555	0	31.482
			178.372	23.284	1	0	5.398	0.429	0.189	3.71	24.853	0.151	31.015	0.801	106.354	35.309	0	0	12.585	0	31.499
			179.372	23.284	1	0	5.43	0.431	0.19	3.736	24.847	0.152	31.007	0.801	106.337	35.323	0	0	12.586	0	31.522
			180.372	23.641	1	0	5.468	0.433	0.191	3.757	24.896	0.153	31.057	0.802	106.34	35.316	0	0	12.628	0	31.615
			181.372	23.641	1	0	5.506	0.435	0.192	3.778	24.946	0.154	31.109	0.802	106.342	35.309	0	0	12.67	0	31.709
			182.372	22.215	1	0	5.517	0.435	0.193	3.785	24.954	0.155	31.111	0.802	106.34	35.318	0	0	12.677	0	31.731
			183.372	22.215	1	0	5.549	0.436	0.194	3.803	24.986	0.155	31.149	0.802	106.354	35.306	0	0	12.734	0	31.785
			184.372	22.215	1	0	5.543	0.436	0.193	3.801	24.975	0.155	31.119	0.803	106.335	35.337	0	0	12.7	0	31.779
			185.372	22.453	1	0	5.509	0.434	0.192	3.778	24.951	0.154	31.082	0.803	106.335	35.344	0	0	12.682	0	31.708
			186.372	22.453	1	0	5.447	0.432	0.19	3.732	24.959	0.153	31.088	0.803	106.335	35.351	0	0	12.598	0	31.712
			187.372	23.165	1	0	5.392	0.429	0.188	3.688	24.98	0.151	31.112	0.803	106.354	35.344	0	0	12.564	0	31.721
			188.372	23.165	1	0	5.369	0.426	0.187	3.669	24.968	0.15	31.096	0.803	106.372	35.337	0	0	12.603	0	31.658
			189.372	23.997	1	0	5.377	0.43	0.188	3.69	24.895	0.151	31.002	0.803	106.28	35.404	0	0	12.512	0	31.612
			190.372	23.997	1	0	5.425	0.431	0.19	3.733	24.839	0.153	30.917	0.803	106.212	35.464	0	0	12.598	0	31.55
			191.372	23.997	1	0	5.48	0.432	0.192	3.772	24.844	0.154	30.916	0.804	106.14	35.52	0	0	12.672	0	31.638
			192.372	25.185	1	0	5.525	0.436	0.194	3.816	24.794	0.156	30.85	0.804	106.04	35.594	0	0	12.662	0	31.649
			193.372	25.185	1	0	5.539	0.434	0.194	3.813	24.86	0.156	30.926	0.804	106.057	35.579	0	0	12.756	0	31.749
			194.372	23.403	1	0	5.59	0.431	0.195	3.836	24.906	0.157	30.963	0.804	106.117	35.541	0	0	12.98	0	31.736
			195.372	23.403	1	0	5.592	0.431	0.195	3.836	24.918	0.157	30.974	0.805	106.107	35.543	0	0	12.989	0	31.757
			196.372	23.403	1	0	5.629	0.429	0.196	3.86	24.912	0.158	30.951	0.805	106.145	35.522	0	0	13.122	0	31.675
			197.372	20.908	1	0	5.646	0.427	0.197	3.863	24.953	0.158	30.983	0.805	106.184	35.5	0	0	13.209	0	31.69
			198.373	20.908	1	0	5.703	0.425	0.198	3.888	25.017	0.16	31.02	0.806	106.265	35.457	0	0	13.428	0	31.676
			199.372	21.265	1	0	5.703	0.425	0.198	3.888	25.017	0.16	31.02	0.806	106.265	35.457	0	0	13.428	0	31.676
			200.372	21.265	1	0	5.728	0.424	0.199	3.902	25.03	0.16	31.017	0.807	106.282	35.45	0	0	13.52	0	31.652
			201.372	21.265	1	0	5.747	0.423	0.199	3.911	25.044	0.161	31.01	0.808	106.294	35.443	0	0	13.598	0	31.622
			202.372	21.621	1	0	5.766	0.422	0.2	3.92	25.059	0.161	31.005	0.808	106.306	35.435	0	0	13.676	0	31.594
			203.372	26.492	1	0	5.775	0.42	0.2	3.925	25.053	0.162	30.976	0.809	106.309	35.445	0	0	13.743	0	31.543
			204.373	26.492	1	0	5.75	0.419	0.199	3.904	25.07	0.161	30.972	0.809	106.285	35.512	0	0	13.729	0	31.616
			205.372	22.215	1	0	5.75	0.419	0.199	3.904	25.07	0.161	30.972	0.809	106.285	35.512	0	0	13.729	0	31.616
			206.372	22.215	1	0	5.738	0.418	0.198	3.893	25.083	0.16	30.97	0.81	106.273	35.546	0	0	13.724	0	31.653
			207.373	22.69	1	0	5.732	0.415	0.197	3.88	25.114	0.16	30.969	0.811	106.297	35.553	0	0	13.804	0	31.635
			208.373	22.69	1	0	5.758	0.413	0.198	3.897	25.097	0.161	30.929	0.811	106.333	35.527	0	0	13.939	0	31.51
			209.372	28.036	1	0	5.758	0.413	0.198	3.897	25.097	0.161	30.929	0.811	106.333	35.527	0	0	13.939	0	31.51
			210.373	28.036	1	0	5.869	0.413	0.203	3.981	25.03	0.164	30.839	0.812	106.402	35.493	0	0	14.225	0	31.299
			211.373	24.235	1	0	5.939	0.414	0.206	4.039	24.983	0.167	30.784	0.812	106.436	35.486	0	0	14.338	0	31.204
			212.373	24.235	1	0	6.044	0.417	0.209	4.111	25	0.17	30.805	0.812	106.474	35.462	0	0	14.499	0	31.233
			213.373	24.71	1	0	6.102	0.42	0.212	4.161	24.97	0.172	30.773	0.811	106.491	35.455	0	0	14.528	0	31.193
			214.373	24.71	1	0	6.266	0.422	0.216	4.249	25.131	0.176	30.916	0.813	106.592	35.399	0	0	14.836	0	31.393
			215.373	24.116	1	0	6.383	0.425	0.22	4.314	25.244	0.179	31.005	0.814	106.671	35.361	0	0	15.013	0	31.523
			216.373	24.116	1	0	6.488	0.428	0.222	4.365	25.378	0.181	31.126	0.815	106.75	35.323	0	0	15.156	0	31.708
			217.373	24.116	1	0	6.58	0.432	0.225	4.415	25.484	0.183	31.21	0.817	106.81	35.299	0	0	15.228	0	31.856
			218.373	21.621	1	0	6.593	0.433	0.224	4.401	25.625	0.183	31.331	0.818	106.963	35.224	0	0	15.21	0	31.978
			219.373	21.621	1	0	6.618	0.434	0.224	4.4	25.735	0.183	31.426	0.819	107.094	35.163	0	0	15.259	0	32.062
			220.373	21.977	1	0	6.671	0.437	0.225	4.422	25.839	0.185	31.485	0.821	107.253	35.092	0	0	15.262	0	32.096
			221.373	21.977	1	0	6.813	0.444	0.232	4.566	25.611	0.191	31.14	0.822	107.275	35.124	0	0	15.361	0	31.574
			222.373	24.829	1	0	6.925	0.447	0.238	4.677	25.448	0.196	30.894	0.824	107.284	35.151	0	0	15.477	0	31.195
			223.373	28.274	1	0	7.039	0.454	0.244	4.785	25.331	0.201	30.698	0.825	107.305	35.181	0	0	15.517	0	30.918
			224.373	28.274	1	0	7.153	0.462	0.25	4.902	25.193	0.206	30.463	0.827	107.323	35.224	0	0	15.475	0	30.593
			225.373	33.857	1	0	7.048	0.458	0.245	4.809	25.271	0.203	30.525	0.828	107.656	35.03	0	0	15.402	0	30.406
			226.373	33.857	1	0	6.987	0.455	0.241	4.737	25.414	0.2	30.645	0.829	107.985	34.849	0	0	15.345	0	30.358
			227.373	34.095	1	0	6.955	0.453	0.239	4.686	25.556	0.198	30.77	0.831	108.315	34.668	0	0	15.35	0	30.317
			228.373	34.095	1	0	6.923	0.451	0.236	4.635	25.701	0.196	30.897	0.832	108.644	34.487	0	0	15.355	0	30.278
			229.373	33.025	1	0	6.969	0.453	0.237	4.652	25.794	0.197	30.96	0.833	108.828	34.415	0	0	15.376	0	30.304
			230.373	33.025	1	0	7.016	0.456	0.238	4.67	25.886	0.198	31.022	0.834	109.011	34.343	0	0	15.396	0	30.33
			231.373	30.65	1	0	7.013	0.458	0.237	4.661	25.944	0.198	31.047	0.836	109.195	34.271	0	0	15.308	0	30.285
			232.373	30.65	1	0	7.01	0.461	0.237	4.652	26.001	0.198	31.072	0.837	109.378	34.199	0	0	15.221	0	30.239
			233.373	23.997	1	0	7.007	0.463	0.236	4.644	26.059	0.198	31.097	0.838	109.561	34.128	0	0	15.135	0	30.193
			234.373	26.254	1	0	7.006	0.462	0.235	4.625	26.157	0.198	31.152	0.84	109.756	34.028	0	0	15.165	0	30.142
			235.373	26.254	1	0	7.006	0.461	0.234	4.605	26.255	0.197	31.207	0.841	109.951	33.928	0	0	15.195	0	30.092
			236.373	48.35	1	0	7	0.46	0.233	4.585	26.346	0.197	31.254	0.843	110.146	33.828	0	0	15.213	0	30.025
			237.373	48.35	1	0	6.952	0.459	0.232	4.551	26.352	0.196	31.207	0.844	110.341	33.728	0	0	15.14	0	29.784
			238.373	43.004	1	0	6.863	0.459	0.229	4.502	26.296	0.194	31.088	0.846	110.487	33.684	0	0	14.946	0	29.496
			239.373	43.004	1	0	6.752	0.459	0.226	4.435	26.262	0.191	30.986	0.848	110.634	33.64	0	0	14.704	0	29.238
			240.373	12.117	1	0	6.624	0.459	0.223	4.372	26.139	0.189	30.79	0.849	110.687	33.668	0	0	14.415	0	28.909
			241.373	14.612	1	0	6.478	0.456	0.218	4.278	26.094	0.185	30.663	0.851	110.743	33.677	0	0	14.203	0	28.661
			242.373	14.612	1	0	6.358	0.453	0.213	4.192	26.11	0.182	30.602	0.853	110.798	33.687	0	0	14.044	0	28.54
			243.373	14.612	1	0	6.24	0.449	0.209	4.105	26.142	0.179	30.558	0.855	110.854	33.696	0	0	13.887	0	28.45
			244.373	28.036	1	0	6.188	0.447	0.206	4.054	26.236	0.177	30.59	0.858	110.983	33.644	0	0	13.84	0	28.42
			245.373	28.036	1	0	6.06	0.443	0.202	3.969	26.209	0.173	30.525	0.859	111	33.668	0	0	13.668	0	28.31
			246.373	22.453	1	0	5.937	0.437	0.197	3.874	26.259	0.169	30.545	0.86	111.084	33.634	0	0	13.573	0	28.263
			247.373	22.453	1	0	5.829	0.431	0.193	3.791	26.286	0.166	30.538	0.861	111.167	33.601	0	0	13.509	0	28.163
			248.373	22.453	1	0	5.725	0.425	0.189	3.711	26.322	0.163	30.543	0.862	111.251	33.567	0	0	13.454	0	28.084
			249.373	18.057	1	0	5.651	0.422	0.187	3.667	26.263	0.161	30.457	0.862	111.242	33.584	0	0	13.384	0	27.923
			250.373	18.057	1	0	5.564	0.419	0.184	3.61	26.232	0.159	30.401	0.863	111.232	33.601	0	0	13.281	0	27.819
			251.373	18.057	1	0	5.478	0.418	0.181	3.563	26.157	0.156	30.32	0.863	111.127	33.67	0	0	13.11	0	27.759
			252.373	15.681	1	0	5.32	0.413	0.173	3.394	26.613	0.149	30.823	0.863	111.136	33.651	0	0	12.891	0	28.654
			253.373	15.681	1	0	5.175	0.407	0.164	3.23	27.153	0.142	31.422	0.864	111.143	33.632	0	0	12.701	0	29.684
			254.373	15.681	1	0	5.048	0.402	0.158	3.095	27.583	0.136	31.896	0.865	111.151	33.613	0	0	12.549	0	30.452
			255.373	16.394	1	0	4.924	0.397	0.151	2.96	28.071	0.13	32.434	0.865	111.158	33.594	0	0	12.4	0	31.299
			256.373	16.394	1	0	4.935	0.399	0.152	2.994	27.835	0.132	32.227	0.864	110.808	33.797	0	0	12.368	0	31.253
			257.373	17.701	1	0	4.92	0.401	0.153	3.014	27.589	0.132	32.004	0.862	110.458	34.001	0	0	12.272	0	31.178
			258.373	17.701	1	0	4.899	0.403	0.154	3.03	27.349	0.133	31.787	0.86	110.11	34.205	0	0	12.161	0	31.107
			259.374	17.701	1	0	4.8	0.401	0.152	2.988	27.161	0.13	31.666	0.858	109.613	34.471	0	0	11.965	0	31.251
			260.374	15.681	1	0	4.744	0.399	0.15	2.948	27.178	0.129	31.715	0.857	109.489	34.538	0	0	11.883	0	31.41
			261.374	15.681	1	0	4.719	0.397	0.15	2.94	27.089	0.128	31.643	0.856	109.364	34.606	0	0	11.878	0	31.359
			262.374	16.038	1	0	4.682	0.395	0.149	2.923	27.008	0.127	31.578	0.855	109.239	34.673	0	0	11.844	0	31.319
			263.374	16.038	1	0	4.646	0.393	0.148	2.907	26.927	0.126	31.513	0.854	109.115	34.74	0	0	11.811	0	31.28
			264.374	16.038	1	0	4.633	0.394	0.148	2.915	26.792	0.127	31.407	0.853	108.992	34.812	0	0	11.755	0	31.202
			265.374	17.701	1	0	4.611	0.395	0.148	2.916	26.656	0.126	31.327	0.851	108.796	34.91	0	0	11.689	0	31.201
			266.374	17.701	1	0	4.589	0.395	0.149	2.917	26.521	0.126	31.249	0.849	108.599	35.008	0	0	11.623	0	31.201
			267.374	18.532	1	0	4.589	0.395	0.149	2.932	26.394	0.126	31.17	0.847	108.402	35.107	0	0	11.613	0	31.201
			268.374	18.532	1	0	4.59	0.396	0.15	2.946	26.271	0.127	31.095	0.845	108.206	35.205	0	0	11.605	0	31.205
			269.374	18.532	1	0	4.59	0.396	0.151	2.961	26.149	0.127	31.02	0.843	108.009	35.303	0	0	11.596	0	31.209
			270.374	18.295	1	0	4.601	0.396	0.151	2.971	26.12	0.127	31.038	0.842	107.908	35.327	0	0	11.623	0	31.274
			271.374	18.295	1	0	4.605	0.395	0.152	2.977	26.084	0.127	31.057	0.84	107.846	35.327	0	0	11.654	0	31.3
			272.374	17.463	1	0	4.596	0.394	0.151	2.976	26.035	0.127	31.067	0.838	107.784	35.327	0	0	11.651	0	31.31
			273.374	17.463	1	0	4.583	0.394	0.151	2.972	25.983	0.127	31.068	0.836	107.721	35.327	0	0	11.639	0	31.306
			274.374	17.463	1	0	4.57	0.394	0.151	2.968	25.947	0.126	31.053	0.836	107.693	35.334	0	0	11.61	0	31.287
			275.374	20.908	1	0	4.558	0.393	0.151	2.965	25.897	0.126	31.056	0.834	107.633	35.334	0	0	11.599	0	31.284
			276.374	20.908	1	0	4.558	0.395	0.152	2.982	25.772	0.126	30.965	0.832	107.391	35.448	0	0	11.537	0	31.298
			277.374	19.483	1	0	4.558	0.397	0.153	2.999	25.648	0.127	30.874	0.831	107.15	35.562	0	0	11.477	0	31.312
			278.374	19.483	1	0	4.556	0.399	0.153	3.014	25.529	0.127	30.785	0.829	106.908	35.676	0	0	11.411	0	31.326
			279.374	19.483	1	0	4.555	0.401	0.154	3.03	25.414	0.128	30.698	0.828	106.667	35.789	0	0	11.35	0	31.344
			280.374	18.295	1	0	4.554	0.403	0.155	3.046	25.299	0.128	30.612	0.826	106.426	35.903	0	0	11.29	0	31.361
			281.374	18.295	1	0	4.55	0.403	0.155	3.053	25.219	0.128	30.538	0.826	106.277	35.966	0	0	11.28	0	31.313
			282.374	18.295	1	0	4.568	0.405	0.157	3.077	25.133	0.129	30.467	0.825	106.196	36.007	0	0	11.281	0	31.255
			283.374	18.295	1	0	4.579	0.406	0.158	3.097	25.047	0.13	30.398	0.824	106.117	36.049	0	0	11.267	0	31.199
			284.374	18.295	1	0	4.601	0.408	0.159	3.126	24.946	0.131	30.302	0.823	106.036	36.091	0	0	11.281	0	31.095
			285.374	18.295	1	0	4.624	0.409	0.161	3.156	24.847	0.132	30.209	0.822	105.954	36.133	0	0	11.296	0	30.994
			286.374	17.463	1	0	4.662	0.412	0.163	3.196	24.763	0.134	30.136	0.822	105.843	36.189	0	0	11.31	0	30.959
			287.374	17.463	1	0	4.7	0.415	0.165	3.236	24.683	0.135	30.064	0.821	105.732	36.244	0	0	11.323	0	30.926
			288.374	17.107	1	0	4.753	0.418	0.167	3.29	24.578	0.137	29.956	0.82	105.62	36.3	0	0	11.373	0	30.825
			289.374	17.107	1	0	4.806	0.421	0.17	3.344	24.479	0.14	29.855	0.82	105.509	36.356	0	0	11.423	0	30.733
			290.374	17.107	1	0	4.816	0.422	0.171	3.359	24.433	0.14	29.81	0.82	105.452	36.39	0	0	11.408	0	30.706
			291.374	18.889	1	0	4.926	0.423	0.177	3.472	24.186	0.145	29.552	0.818	105.435	36.365	0	0	11.639	0	30.193
			292.374	18.889	1	0	4.985	0.424	0.18	3.538	24.027	0.147	29.392	0.817	105.386	36.367	0	0	11.765	0	29.891
			293.374	18.889	1	0	5.045	0.423	0.183	3.591	23.947	0.149	29.343	0.816	105.374	36.337	0	0	11.934	0	29.747
			294.374	19.007	1	0	5.055	0.423	0.183	3.603	23.911	0.15	29.327	0.815	105.289	36.366	0	0	11.961	0	29.755
			295.374	19.007	1	0	5.122	0.422	0.186	3.661	23.831	0.152	29.277	0.814	105.277	36.335	0	0	12.148	0	29.607
			296.374	19.007	1	0	5.201	0.421	0.19	3.726	23.776	0.154	29.232	0.813	105.34	36.277	0	0	12.352	0	29.434
			297.374	22.215	1	0	5.271	0.42	0.192	3.768	23.819	0.156	29.278	0.814	105.33	36.251	0	0	12.54	0	29.484
			298.374	22.215	1	0	5.342	0.42	0.194	3.81	23.87	0.158	29.336	0.814	105.32	36.224	0	0	12.734	0	29.554
			299.374	24.116	1	0	5.417	0.419	0.196	3.854	23.922	0.16	29.391	0.814	105.311	36.198	0	0	12.936	0	29.619
			300.374	24.116	1	0	5.5	0.418	0.199	3.903	23.977	0.162	29.453	0.814	105.416	36.119	0	0	13.156	0	29.623
			301.374	25.779	1	0	5.586	0.417	0.201	3.952	24.043	0.164	29.527	0.814	105.522	36.04	0	0	13.384	0	29.653
			302.374	25.779	1	0	5.676	0.417	0.204	3.999	24.144	0.166	29.643	0.814	105.589	35.985	0	0	13.599	0	29.799
			303.374	27.561	1	0	5.77	0.417	0.206	4.047	24.255	0.168	29.771	0.815	105.656	35.929	0	0	13.822	0	29.968
			304.374	27.561	1	0	5.871	0.417	0.209	4.099	24.358	0.17	29.893	0.815	105.745	35.857	0	0	14.084	0	30.095
			305.375	29.343	1	0	6.101	0.416	0.215	4.221	24.574	0.175	30.156	0.815	105.913	35.714	0	0	14.68	0	30.381
			306.374	33.144	1	0	6.101	0.416	0.215	4.221	24.574	0.175	30.156	0.815	105.913	35.714	0	0	14.68	0	30.381
			307.374	33.144	1	0	6.207	0.416	0.217	4.268	24.722	0.177	30.331	0.815	106.014	35.646	0	0	14.929	0	30.613
			308.374	29.462	1	0	6.315	0.416	0.22	4.315	24.882	0.179	30.519	0.815	106.114	35.579	0	0	15.187	0	30.867
			309.375	30.056	1	0	6.495	0.416	0.223	4.377	25.228	0.182	30.934	0.816	106.325	35.445	0	0	15.612	0	31.434
			310.375	30.056	1	0	6.587	0.416	0.224	4.408	25.407	0.183	31.151	0.816	106.431	35.378	0	0	15.829	0	31.727
			311.375	25.898	1	0	6.722	0.421	0.228	4.488	25.513	0.186	31.299	0.815	106.488	35.359	0	0	15.966	0	32.004
			312.375	25.898	1	0	6.824	0.424	0.232	4.55	25.577	0.189	31.392	0.815	106.476	35.361	0	0	16.08	0	32.197
			313.375	26.254	1	0	6.899	0.428	0.234	4.595	25.633	0.19	31.473	0.814	106.464	35.363	0	0	16.127	0	32.37
			314.375	27.204	1	0	6.947	0.431	0.236	4.63	25.65	0.192	31.511	0.814	106.455	35.366	0	0	16.114	0	32.466
			315.375	27.204	1	0	6.93	0.427	0.234	4.59	25.775	0.19	31.666	0.814	106.623	35.231	0	0	16.224	0	32.52
			316.375	26.016	1	0	6.933	0.423	0.232	4.558	25.924	0.189	31.839	0.814	106.843	35.085	0	0	16.396	0	32.582
			317.375	26.016	1	0	6.935	0.418	0.23	4.526	26.075	0.188	32.014	0.814	107.064	34.939	0	0	16.57	0	32.642
			318.375	26.61	1	0	6.917	0.414	0.228	4.484	26.21	0.186	32.173	0.815	107.282	34.793	0	0	16.702	0	32.673
			319.375	28.155	1	0	6.918	0.413	0.228	4.475	26.252	0.186	32.221	0.815	107.376	34.754	0	0	16.739	0	32.694
			320.375	28.155	1	0	6.9	0.414	0.228	4.47	26.225	0.185	32.185	0.815	107.349	34.791	0	0	16.664	0	32.691
			321.375	27.442	1	0	6.817	0.413	0.224	4.405	26.281	0.183	32.244	0.815	107.385	34.778	0	0	16.504	0	32.761
			322.375	27.442	1	0	6.743	0.413	0.222	4.354	26.303	0.181	32.263	0.815	107.39	34.79	0	0	16.329	0	32.809
			323.375	24.591	1	0	6.684	0.414	0.22	4.322	26.277	0.18	32.206	0.816	107.357	34.836	0	0	16.13	0	32.789
			324.375	24.591	1	0	6.612	0.414	0.218	4.282	26.236	0.178	32.15	0.816	107.333	34.863	0	0	15.958	0	32.732
			325.375	24.591	1	0	6.533	0.415	0.215	4.228	26.256	0.176	32.149	0.817	107.303	34.9	0	0	15.744	0	32.786
			326.375	33.501	1	0	6.455	0.416	0.212	4.175	26.286	0.174	32.159	0.817	107.273	34.938	0	0	15.536	0	32.857
			327.375	33.501	1	0	6.451	0.416	0.213	4.18	26.246	0.174	32.113	0.817	107.389	34.9	0	0	15.496	0	32.738
			328.375	30.412	1	0	6.448	0.417	0.213	4.185	26.206	0.174	32.068	0.817	107.505	34.863	0	0	15.457	0	32.619
			329.375	30.412	1	0	6.456	0.418	0.214	4.2	26.155	0.175	32.015	0.817	107.612	34.826	0	0	15.448	0	32.487
			330.375	16.869	1	0	6.46	0.418	0.214	4.211	26.102	0.175	31.944	0.817	107.616	34.828	0	0	15.462	0	32.368
			331.375	19.958	1	0	6.464	0.418	0.215	4.221	26.049	0.176	31.872	0.817	107.621	34.831	0	0	15.476	0	32.249
			332.375	19.958	1	0	6.472	0.418	0.216	4.235	25.994	0.176	31.8	0.817	107.612	34.833	0	0	15.5	0	32.126
			333.375	19.958	1	0	6.48	0.417	0.216	4.249	25.94	0.177	31.727	0.818	107.602	34.835	0	0	15.524	0	32.005
			334.375	26.016	1	0	6.485	0.418	0.217	4.259	25.906	0.177	31.669	0.818	107.526	34.88	0	0	15.502	0	31.972
			335.375	26.016	1	0	6.484	0.419	0.217	4.265	25.88	0.178	31.617	0.819	107.477	34.924	0	0	15.466	0	31.949
			336.375	23.759	1	0	6.483	0.42	0.217	4.27	25.853	0.178	31.565	0.819	107.428	34.968	0	0	15.43	0	31.927
			337.375	23.759	1	0	6.473	0.421	0.217	4.265	25.846	0.178	31.557	0.819	107.461	34.963	0	0	15.389	0	31.912
			338.375	23.759	1	0	6.463	0.421	0.217	4.261	25.839	0.178	31.55	0.819	107.493	34.958	0	0	15.349	0	31.898
			339.375	18.651	1	0	6.459	0.422	0.217	4.26	25.829	0.178	31.539	0.819	107.521	34.954	0	0	15.32	0	31.876
			340.375	19.958	1	0	6.454	0.422	0.217	4.259	25.819	0.178	31.528	0.819	107.549	34.949	0	0	15.292	0	31.854
			341.375	19.958	1	0	6.449	0.423	0.217	4.259	25.809	0.178	31.517	0.819	107.577	34.944	0	0	15.263	0	31.833
			342.375	26.848	1	0	6.402	0.418	0.214	4.202	25.919	0.175	31.623	0.82	107.656	34.9	0	0	15.317	0	31.918
			343.375	26.848	1	0	6.346	0.413	0.211	4.142	26.024	0.173	31.723	0.82	107.735	34.856	0	0	15.35	0	31.99
			344.375	29.105	1	0	6.314	0.409	0.209	4.097	26.127	0.171	31.821	0.821	107.814	34.812	0	0	15.444	0	32.057
			345.375	29.224	1	0	6.297	0.404	0.207	4.066	26.205	0.17	31.891	0.822	107.908	34.747	0	0	15.588	0	32.041
			346.375	29.224	1	0	6.33	0.407	0.208	4.095	26.188	0.171	31.865	0.822	107.812	34.838	0	0	15.572	0	32.145
			347.375	28.63	1	0	6.324	0.409	0.209	4.107	26.111	0.172	31.757	0.822	107.731	34.913	0	0	15.454	0	32.086
			348.375	28.63	1	0	6.318	0.412	0.21	4.117	26.055	0.172	31.654	0.823	107.656	34.984	0	0	15.333	0	32.032
			349.375	28.511	1	0	6.344	0.414	0.211	4.138	26.047	0.173	31.633	0.823	107.649	35.007	0	0	15.332	0	32.045
			350.375	29.105	1	0	6.341	0.413	0.21	4.132	26.061	0.173	31.643	0.824	107.685	34.977	0	0	15.354	0	32.013
			351.375	29.105	1	0	6.349	0.411	0.21	4.12	26.15	0.173	31.733	0.824	107.803	34.893	0	0	15.433	0	32.039
			352.375	26.61	1	0	6.387	0.41	0.21	4.128	26.245	0.173	31.831	0.825	107.92	34.809	0	0	15.588	0	32.077
			353.375	26.61	1	0	6.426	0.408	0.21	4.135	26.343	0.174	31.931	0.825	108.038	34.725	0	0	15.746	0	32.119
			354.375	24.472	1	0	6.452	0.405	0.21	4.132	26.439	0.174	32.015	0.826	108.184	34.63	0	0	15.911	0	32.106
			355.375	24.472	1	0	6.512	0.404	0.211	4.152	26.54	0.175	32.105	0.827	108.328	34.541	0	0	16.129	0	32.12
			356.375	24.472	1	0	6.554	0.402	0.212	4.164	26.612	0.175	32.16	0.827	108.472	34.452	0	0	16.304	0	32.074
			357.375	22.928	1	0	6.6	0.401	0.213	4.181	26.678	0.176	32.218	0.828	108.57	34.387	0	0	16.467	0	32.072
			358.375	22.096	1	0	6.586	0.4	0.212	4.16	26.74	0.175	32.266	0.829	108.589	34.368	0	0	16.479	0	32.115
			359.375	22.096	1	0	6.579	0.398	0.211	4.145	26.803	0.175	32.318	0.829	108.609	34.349	0	0	16.511	0	32.163
			360.376	22.096	1	0	6.537	0.397	0.208	4.094	26.941	0.173	32.435	0.831	108.64	34.337	0	0	16.465	0	32.327
			361.376	22.215	1	0	6.516	0.397	0.207	4.071	27.008	0.172	32.491	0.831	108.642	34.344	0	0	16.425	0	32.425
			362.376	23.284	1	0	6.499	0.396	0.206	4.05	27.07	0.172	32.536	0.832	108.659	34.351	0	0	16.395	0	32.506
			363.375	23.284	1	0	6.499	0.396	0.206	4.05	27.07	0.172	32.536	0.832	108.659	34.351	0	0	16.395	0	32.506
			364.375	23.878	1	0	6.48	0.397	0.205	4.029	27.138	0.171	32.607	0.832	108.666	34.373	0	0	16.324	0	32.657
			365.376	23.878	1	0	6.431	0.397	0.202	3.976	27.298	0.168	32.798	0.832	108.752	34.363	0	0	16.189	0	32.957
			366.376	25.066	1	0	6.397	0.397	0.201	3.942	27.386	0.167	32.901	0.832	108.784	34.359	0	0	16.098	0	33.117
			367.376	25.066	1	0	6.4	0.398	0.201	3.943	27.398	0.167	32.9	0.833	108.81	34.354	0	0	16.098	0	33.112
			368.376	23.284	1	0	6.403	0.398	0.201	3.944	27.409	0.167	32.9	0.833	108.836	34.349	0	0	16.098	0	33.107
			369.376	22.215	1	0	6.376	0.398	0.2	3.929	27.397	0.167	32.87	0.833	108.863	34.344	0	0	16.02	0	33.056
			370.376	22.215	1	0	6.348	0.398	0.199	3.914	27.385	0.166	32.842	0.834	108.889	34.339	0	0	15.943	0	33.006
			371.376	23.047	1	0	6.32	0.398	0.198	3.898	27.374	0.166	32.815	0.834	108.916	34.335	0	0	15.866	0	32.958
			372.376	23.047	1	0	6.298	0.399	0.198	3.892	27.33	0.165	32.753	0.834	108.937	34.323	0	0	15.785	0	32.848
			373.376	23.997	1	0	6.274	0.402	0.198	3.898	27.221	0.166	32.6	0.835	108.928	34.351	0	0	15.588	0	32.672
			374.376	23.997	1	0	6.25	0.406	0.199	3.904	27.115	0.166	32.449	0.836	108.918	34.38	0	0	15.396	0	32.497
			375.376	25.185	1	0	6.197	0.41	0.198	3.894	26.987	0.166	32.289	0.836	108.86	34.441	0	0	15.132	0	32.347
			376.376	24.947	1	0	6.159	0.413	0.198	3.893	26.865	0.166	32.12	0.836	108.851	34.469	0	0	14.918	0	32.132
			377.376	24.947	1	0	6.126	0.416	0.198	3.891	26.769	0.166	31.996	0.837	108.828	34.513	0	0	14.723	0	32.011
			378.376	24.829	1	0	6.086	0.419	0.198	3.882	26.681	0.165	31.875	0.837	108.87	34.531	0	0	14.538	0	31.851
			379.376	24.829	1	0	6.024	0.422	0.197	3.868	26.536	0.165	31.679	0.838	108.805	34.613	0	0	14.274	0	31.653
			380.376	23.047	1	0	5.984	0.424	0.196	3.858	26.452	0.165	31.565	0.838	108.784	34.652	0	0	14.104	0	31.527
			381.376	23.047	1	0	5.953	0.428	0.196	3.858	26.347	0.165	31.415	0.839	108.721	34.731	0	0	13.924	0	31.4
			382.376	26.729	1	0	5.916	0.431	0.196	3.851	26.255	0.165	31.285	0.839	108.658	34.81	0	0	13.731	0	31.304
			383.376	26.729	1	0	5.879	0.434	0.196	3.845	26.167	0.164	31.159	0.84	108.596	34.889	0	0	13.543	0	31.213
			384.376	21.74	1	0	5.827	0.436	0.195	3.828	26.071	0.164	31.053	0.84	108.484	34.97	0	0	13.352	0	31.154
			385.376	21.74	1	0	5.783	0.439	0.194	3.816	25.969	0.163	30.943	0.839	108.373	35.051	0	0	13.179	0	31.084
			386.376	21.74	1	0	5.729	0.441	0.193	3.8	25.859	0.162	30.819	0.839	108.262	35.132	0	0	12.988	0	30.99
			387.376	21.74	1	0	5.674	0.443	0.192	3.779	25.766	0.161	30.703	0.839	108.194	35.191	0	0	12.812	0	30.871
			388.376	23.165	1	0	5.62	0.445	0.191	3.758	25.677	0.161	30.594	0.839	108.127	35.249	0	0	12.64	0	30.762
			389.376	23.165	1	0	5.546	0.445	0.189	3.721	25.594	0.159	30.485	0.84	108.083	35.293	0	0	12.458	0	30.625
			390.376	21.859	1	0	5.474	0.446	0.188	3.685	25.52	0.158	30.385	0.84	108.039	35.337	0	0	12.28	0	30.505
			391.376	21.859	1	0	5.416	0.446	0.186	3.649	25.499	0.156	30.348	0.84	108.011	35.367	0	0	12.133	0	30.481
			392.376	21.859	1	0	5.36	0.447	0.184	3.615	25.48	0.155	30.316	0.84	107.983	35.397	0	0	11.991	0	30.469
			393.376	21.383	1	0	5.305	0.448	0.182	3.581	25.466	0.153	30.292	0.841	107.955	35.427	0	0	11.853	0	30.468
			394.376	21.383	1	0	5.268	0.448	0.181	3.56	25.432	0.152	30.239	0.841	107.916	35.45	0	0	11.772	0	30.402
			395.376	21.383	1	0	5.234	0.449	0.18	3.542	25.41	0.152	30.194	0.842	107.887	35.479	0	0	11.658	0	30.366
			396.376	23.878	1	0	5.209	0.447	0.18	3.533	25.345	0.151	30.11	0.842	107.837	35.497	0	0	11.644	0	30.221
			397.376	23.878	1	0	5.187	0.447	0.179	3.525	25.29	0.151	30.031	0.842	107.797	35.52	0	0	11.595	0	30.104
			398.376	23.878	1	0	5.162	0.446	0.178	3.502	25.323	0.15	30.068	0.842	107.756	35.543	0	0	11.572	0	30.198
			399.376	20.077	1	0	5.122	0.447	0.177	3.472	25.35	0.149	30.083	0.843	107.745	35.56	0	0	11.47	0	30.254
			400.376	20.077	1	0	5.125	0.445	0.177	3.475	25.325	0.149	30.054	0.843	107.702	35.584	0	0	11.51	0	30.224
			401.376	19.126	1	0	5.154	0.442	0.178	3.497	25.29	0.15	30.024	0.842	107.63	35.613	0	0	11.654	0	30.189
			402.376	19.126	1	0	5.142	0.443	0.178	3.494	25.256	0.15	29.969	0.843	107.616	35.632	0	0	11.617	0	30.114
			403.376	19.126	1	0	5.145	0.442	0.178	3.49	25.296	0.15	30.036	0.842	107.541	35.668	0	0	11.632	0	30.288
			404.376	17.107	1	0	5.148	0.439	0.177	3.478	25.372	0.149	30.159	0.841	107.498	35.663	0	0	11.723	0	30.493
			405.376	17.107	1	0	5.152	0.436	0.176	3.466	25.448	0.148	30.283	0.84	107.455	35.658	0	0	11.817	0	30.696
			406.376	18.532	1	0	5.136	0.433	0.175	3.442	25.523	0.147	30.399	0.84	107.412	35.654	0	0	11.867	0	30.882
			407.376	18.532	1	0	5.121	0.43	0.174	3.418	25.598	0.146	30.515	0.839	107.369	35.649	0	0	11.919	0	31.066
			408.376	18.532	1	0	5.105	0.426	0.173	3.394	25.673	0.145	30.633	0.838	107.325	35.644	0	0	11.97	0	31.249
			409.376	21.027	1	0	5.111	0.425	0.173	3.399	25.65	0.145	30.631	0.837	107.297	35.639	0	0	12.016	0	31.23
			410.377	21.027	1	0	5.14	0.423	0.174	3.423	25.595	0.146	30.615	0.836	107.239	35.63	0	0	12.146	0	31.17
			411.376	21.621	1	0	5.14	0.423	0.174	3.423	25.595	0.146	30.615	0.836	107.239	35.63	0	0	12.146	0	31.17
			412.376	21.621	1	0	5.142	0.422	0.174	3.427	25.565	0.146	30.607	0.835	107.21	35.625	0	0	12.182	0	31.14
			413.376	22.453	1	0	5.144	0.421	0.175	3.431	25.535	0.146	30.599	0.835	107.181	35.62	0	0	12.218	0	31.111
			414.377	22.453	1	0	5.104	0.417	0.173	3.396	25.564	0.144	30.676	0.833	107.083	35.625	0	0	12.248	0	31.221
			415.377	23.403	1	0	5.094	0.416	0.172	3.386	25.569	0.144	30.698	0.833	107.045	35.632	0	0	12.256	0	31.262
			416.376	23.403	1	0	5.094	0.416	0.172	3.386	25.569	0.144	30.698	0.833	107.045	35.632	0	0	12.256	0	31.262
			417.377	21.027	1	0	5.09	0.413	0.172	3.379	25.588	0.143	30.764	0.832	106.968	35.646	0	0	12.314	0	31.379
			418.377	21.027	1	0	5.1	0.413	0.172	3.387	25.572	0.143	30.758	0.831	106.951	35.654	0	0	12.341	0	31.377
			419.377	21.027	1	0	5.126	0.414	0.173	3.407	25.568	0.144	30.767	0.831	106.91	35.675	0	0	12.373	0	31.432
			420.377	17.463	1	0	5.15	0.415	0.174	3.424	25.566	0.145	30.774	0.831	106.87	35.697	0	0	12.398	0	31.484
			421.377	17.463	1	0	5.159	0.417	0.175	3.434	25.545	0.145	30.766	0.83	106.829	35.718	0	0	12.385	0	31.509
			422.377	17.463	1	0	5.167	0.418	0.175	3.444	25.524	0.145	30.758	0.83	106.788	35.74	0	0	12.373	0	31.533
			423.377	22.453	1	0	5.194	0.419	0.177	3.468	25.488	0.146	30.755	0.829	106.714	35.769	0	0	12.41	0	31.573
			424.377	22.453	1	0	5.237	0.419	0.179	3.51	25.397	0.148	30.667	0.828	106.661	35.79	0	0	12.489	0	31.451
			425.377	24.591	1	0	5.276	0.419	0.181	3.55	25.304	0.15	30.564	0.828	106.639	35.796	0	0	12.578	0	31.275
			426.377	24.591	1	0	5.319	0.421	0.183	3.591	25.228	0.151	30.509	0.827	106.556	35.834	0	0	12.637	0	31.236
			427.377	24.591	1	0	5.331	0.421	0.183	3.596	25.248	0.151	30.578	0.826	106.5	35.855	0	0	12.672	0	31.389
			428.377	18.77	1	0	5.331	0.421	0.183	3.597	25.246	0.151	30.607	0.825	106.472	35.862	0	0	12.669	0	31.453
			429.377	18.77	1	0	5.323	0.42	0.183	3.587	25.269	0.151	30.652	0.824	106.453	35.866	0	0	12.675	0	31.531
			430.377	18.413	1	0	5.304	0.42	0.182	3.574	25.273	0.15	30.681	0.824	106.426	35.873	0	0	12.626	0	31.594
			431.377	18.413	1	0	5.279	0.423	0.181	3.565	25.235	0.149	30.665	0.823	106.33	35.917	0	0	12.493	0	31.644
			432.377	18.413	1	0	5.291	0.423	0.182	3.576	25.219	0.15	30.651	0.823	106.263	35.952	0	0	12.507	0	31.671
			433.377	20.671	1	0	5.289	0.424	0.183	3.589	25.127	0.15	30.536	0.823	106.212	35.98	0	0	12.486	0	31.504
			434.377	20.671	1	0	5.288	0.424	0.183	3.602	25.036	0.151	30.421	0.823	106.161	36.007	0	0	12.466	0	31.339
			435.377	20.314	1	0	5.286	0.425	0.184	3.614	24.945	0.151	30.308	0.823	106.11	36.035	0	0	12.447	0	31.173
			436.377	20.314	1	0	5.324	0.426	0.186	3.653	24.872	0.153	30.219	0.823	106.038	36.07	0	0	12.488	0	31.07
			437.377	20.314	1	0	5.362	0.428	0.188	3.692	24.8	0.155	30.134	0.823	105.966	36.105	0	0	12.529	0	30.972
			438.377	22.928	1	0	5.406	0.43	0.19	3.735	24.729	0.156	30.047	0.823	105.894	36.14	0	0	12.585	0	30.87
			439.377	28.63	1	0	5.43	0.43	0.191	3.751	24.735	0.157	30.069	0.823	105.776	36.189	0	0	12.628	0	30.981
			440.377	28.63	1	0	5.454	0.43	0.192	3.768	24.742	0.158	30.092	0.822	105.657	36.237	0	0	12.671	0	31.092
			441.377	28.63	1	0	5.468	0.43	0.192	3.776	24.747	0.158	30.108	0.822	105.583	36.256	0	0	12.708	0	31.146
			442.377	22.571	1	0	5.489	0.43	0.193	3.792	24.739	0.159	30.114	0.821	105.509	36.274	0	0	12.764	0	31.181
			443.377	22.571	1	0	5.511	0.43	0.194	3.808	24.731	0.159	30.121	0.821	105.435	36.293	0	0	12.82	0	31.216
			444.377	19.958	1	0	5.569	0.432	0.196	3.854	24.703	0.161	30.097	0.821	105.39	36.309	0	0	12.903	0	31.207
			445.377	19.958	1	0	5.607	0.432	0.198	3.882	24.697	0.162	30.092	0.821	105.432	36.263	0	0	12.985	0	31.136
			446.377	23.641	1	0	5.667	0.432	0.2	3.925	24.685	0.164	30.074	0.821	105.474	36.216	0	0	13.117	0	31.043
			447.377	23.641	1	0	5.706	0.433	0.201	3.955	24.681	0.165	30.075	0.821	105.445	36.232	0	0	13.174	0	31.073
			448.377	23.403	1	0	5.794	0.432	0.204	4.009	24.716	0.168	30.109	0.821	105.544	36.144	0	0	13.398	0	31.013
			449.377	23.403	1	0	5.849	0.432	0.205	4.037	24.773	0.169	30.184	0.821	105.551	36.119	0	0	13.549	0	31.112
			450.377	23.403	1	0	5.901	0.431	0.207	4.061	24.84	0.17	30.273	0.821	105.558	36.093	0	0	13.694	0	31.236
			451.377	24.71	1	0	5.943	0.431	0.208	4.084	24.87	0.171	30.326	0.82	105.51	36.104	0	0	13.787	0	31.349
			452.377	24.71	1	0	6.002	0.43	0.209	4.111	24.95	0.172	30.433	0.82	105.517	36.078	0	0	13.951	0	31.503
			453.377	25.541	1	0	6.076	0.432	0.211	4.149	25.034	0.173	30.533	0.82	105.486	36.083	0	0	14.076	0	31.702
			454.377	25.541	1	0	6.124	0.433	0.212	4.173	25.104	0.174	30.598	0.82	105.488	36.08	0	0	14.138	0	31.829
			455.377	25.541	1	0	6.114	0.435	0.212	4.155	25.182	0.174	30.674	0.821	105.491	36.078	0	0	14.064	0	31.975
			456.377	26.135	1	0	6.103	0.436	0.211	4.138	25.261	0.173	30.751	0.821	105.493	36.076	0	0	13.991	0	32.122
			457.377	27.561	1	0	6.098	0.436	0.21	4.117	25.368	0.172	30.861	0.822	105.534	36.056	0	0	13.976	0	32.293
			458.377	27.561	1	0	6.124	0.437	0.21	4.129	25.407	0.173	30.871	0.823	105.577	36.037	0	0	14.002	0	32.294
			459.377	27.561	1	0	6.157	0.438	0.211	4.147	25.442	0.174	30.879	0.824	105.62	36.018	0	0	14.045	0	32.29
			460.377	23.878	1	0	6.217	0.439	0.213	4.18	25.497	0.175	30.917	0.825	105.663	35.999	0	0	14.148	0	32.339
			461.377	26.61	1	0	6.274	0.44	0.215	4.216	25.516	0.177	30.908	0.826	105.721	35.958	0	0	14.251	0	32.274
			462.378	26.61	1	0	6.343	0.439	0.216	4.246	25.605	0.179	30.969	0.827	105.934	35.809	0	0	14.451	0	32.174
			463.377	25.898	1	0	6.343	0.439	0.216	4.246	25.605	0.179	30.969	0.827	105.934	35.809	0	0	14.451	0	32.174
			464.377	25.898	1	0	6.378	0.437	0.217	4.253	25.684	0.179	31.053	0.827	106.124	35.687	0	0	14.602	0	32.141
			465.377	25.185	1	0	6.414	0.435	0.217	4.261	25.764	0.179	31.139	0.827	106.313	35.565	0	0	14.757	0	32.112
			466.378	25.185	1	0	6.492	0.429	0.218	4.277	25.931	0.18	31.316	0.828	106.723	35.313	0	0	15.127	0	32.039
			467.378	27.204	1	0	6.544	0.427	0.219	4.295	26.006	0.181	31.39	0.828	106.932	35.193	0	0	15.319	0	31.989
			468.378	27.204	1	0	6.589	0.425	0.219	4.311	26.073	0.182	31.453	0.829	107.148	35.073	0	0	15.499	0	31.92
			469.378	25.422	1	0	6.636	0.423	0.22	4.327	26.144	0.183	31.521	0.829	107.364	34.953	0	0	15.685	0	31.857
			470.378	25.422	1	0	6.689	0.422	0.221	4.339	26.266	0.183	31.614	0.831	107.558	34.831	0	0	15.857	0	31.84
			471.378	24.829	1	0	6.732	0.421	0.221	4.348	26.371	0.184	31.693	0.832	107.707	34.74	0	0	15.981	0	31.847
			472.378	24.829	1	0	6.765	0.421	0.221	4.352	26.474	0.185	31.76	0.834	107.855	34.649	0	0	16.082	0	31.832
			473.378	25.898	1	0	6.793	0.419	0.221	4.348	26.587	0.185	31.872	0.834	108.038	34.546	0	0	16.219	0	31.867
			474.378	25.898	1	0	6.822	0.417	0.221	4.345	26.702	0.185	31.986	0.835	108.22	34.442	0	0	16.358	0	31.905
			475.378	26.492	1	0	6.881	0.417	0.222	4.363	26.819	0.185	32.11	0.835	108.313	34.404	0	0	16.507	0	32.062
			476.378	26.492	1	0	6.914	0.417	0.222	4.367	26.925	0.186	32.221	0.836	108.407	34.366	0	0	16.594	0	32.195
			477.378	26.254	1	0	6.911	0.415	0.222	4.359	26.947	0.185	32.256	0.835	108.519	34.309	0	0	16.645	0	32.163
			478.378	24.71	1	0	6.905	0.414	0.221	4.338	27.048	0.185	32.358	0.836	108.704	34.229	0	0	16.662	0	32.217
			479.378	24.71	1	0	6.886	0.413	0.22	4.318	27.085	0.184	32.395	0.836	108.86	34.15	0	0	16.662	0	32.161
			480.378	25.541	1	0	6.873	0.412	0.219	4.305	27.111	0.183	32.388	0.837	109.014	34.09	0	0	16.663	0	32.058
			481.378	25.541	1	0	6.848	0.411	0.218	4.287	27.115	0.183	32.37	0.838	109.104	34.06	0	0	16.645	0	31.977
			482.378	28.036	1	0	6.836	0.411	0.218	4.273	27.141	0.182	32.363	0.839	109.253	34.002	0	0	16.646	0	31.877
			483.378	28.392	1	0	6.769	0.408	0.215	4.23	27.121	0.181	32.317	0.839	109.438	33.914	0	0	16.599	0	31.652
			484.378	28.392	1	0	6.682	0.4	0.211	4.143	27.258	0.177	32.451	0.84	109.77	33.696	0	0	16.686	0	31.503
			485.378	27.798	1	0	6.613	0.393	0.207	4.066	27.405	0.174	32.598	0.841	110.102	33.478	0	0	16.818	0	31.372
			486.378	27.798	1	0	6.553	0.386	0.203	3.991	27.576	0.171	32.768	0.842	110.434	33.259	0	0	16.982	0	31.274
			487.378	28.155	1	0	6.485	0.38	0.2	3.92	27.711	0.168	32.896	0.842	110.729	33.058	0	0	17.067	0	31.136
			488.378	26.967	1	0	6.417	0.374	0.196	3.849	27.847	0.165	33.023	0.843	111.023	32.856	0	0	17.153	0	30.994
			489.378	26.967	1	0	6.338	0.368	0.192	3.773	27.986	0.162	33.147	0.844	111.318	32.654	0	0	17.214	0	30.841
			490.378	27.204	1	0	6.3	0.372	0.191	3.758	27.98	0.162	33.112	0.845	111.372	32.644	0	0	16.922	0	30.817
			491.378	27.204	1	0	6.268	0.377	0.19	3.74	28.025	0.161	33.141	0.846	111.411	32.656	0	0	16.642	0	30.93
			492.378	24.947	1	0	6.246	0.381	0.19	3.726	28.088	0.161	33.184	0.846	111.451	32.668	0	0	16.396	0	31.064
			493.378	22.334	1	0	6.227	0.385	0.189	3.714	28.153	0.16	33.227	0.847	111.502	32.679	0	0	16.163	0	31.197
			494.378	22.334	1	0	6.211	0.391	0.189	3.709	28.187	0.16	33.222	0.848	111.467	32.737	0	0	15.883	0	31.331
			495.378	22.69	1	0	6.207	0.398	0.189	3.711	28.245	0.16	33.241	0.85	111.432	32.805	0	0	15.582	0	31.53
			496.378	22.69	1	0	6.197	0.406	0.189	3.707	28.306	0.161	33.264	0.851	111.393	32.872	0	0	15.277	0	31.733
			497.378	22.69	1	0	6.229	0.413	0.19	3.727	28.381	0.162	33.301	0.852	111.353	32.939	0	0	15.084	0	31.956
			498.378	19.007	1	0	6.246	0.419	0.19	3.733	28.475	0.162	33.363	0.854	111.321	32.997	0	0	14.906	0	32.191
			499.378	10.929	1	0	6.205	0.417	0.188	3.687	28.621	0.16	33.47	0.855	111.399	32.96	0	0	14.883	0	32.295
			500.378	10.929	1	0	6.172	0.417	0.186	3.654	28.732	0.159	33.563	0.856	111.443	32.939	0	0	14.797	0	32.417
			501.378	11.523	1	0	6.127	0.414	0.184	3.61	28.831	0.157	33.654	0.857	111.547	32.903	0	0	14.794	0	32.485
			502.378	11.523	1	0	6.112	0.41	0.183	3.593	28.851	0.157	33.668	0.857	111.673	32.858	0	0	14.923	0	32.403
			503.378	11.523	1	0	6.069	0.409	0.181	3.557	28.925	0.155	33.76	0.857	111.748	32.836	0	0	14.848	0	32.511
			504.378	11.523	1	0	6.035	0.407	0.18	3.531	28.961	0.154	33.779	0.857	111.81	32.816	0	0	14.809	0	32.502
			505.378	23.165	1	0	6.001	0.406	0.178	3.505	28.999	0.153	33.799	0.858	111.873	32.797	0	0	14.77	0	32.495
			506.378	23.165	1	0	5.959	0.405	0.177	3.477	29.017	0.152	33.805	0.858	111.923	32.792	0	0	14.723	0	32.484
			507.378	23.878	1	0	5.919	0.403	0.176	3.449	29.036	0.151	33.814	0.859	111.973	32.788	0	0	14.677	0	32.476
			508.378	23.878	1	0	5.918	0.403	0.176	3.451	29.011	0.151	33.759	0.859	111.973	32.802	0	0	14.699	0	32.403
			509.378	23.878	1	0	5.936	0.402	0.176	3.467	28.954	0.152	33.673	0.86	111.973	32.816	0	0	14.767	0	32.281
			510.378	24.947	1	0	5.97	0.405	0.178	3.506	28.827	0.154	33.502	0.86	111.767	32.946	0	0	14.749	0	32.215
			511.378	24.947	1	0	6.002	0.407	0.18	3.542	28.712	0.155	33.384	0.86	111.563	33.056	0	0	14.742	0	32.204
			512.378	29.224	1	0	6.02	0.41	0.182	3.566	28.627	0.156	33.299	0.86	111.364	33.167	0	0	14.697	0	32.244
			513.378	29.224	1	0	6.128	0.414	0.188	3.696	28.17	0.161	32.829	0.858	111.249	33.229	0	0	14.788	0	31.601
			514.378	19.72	1	0	6.284	0.419	0.197	3.863	27.689	0.168	32.325	0.857	111.134	33.291	0	0	14.994	0	30.875
			515.379	19.958	1	0	6.648	0.438	0.218	4.286	26.575	0.186	31.143	0.853	110.602	33.685	0	0	15.186	0	29.473
			516.379	19.958	1	0	6.823	0.447	0.229	4.494	26.089	0.195	30.628	0.852	110.335	33.881	0	0	15.259	0	28.854
			517.378	26.373	1	0	6.823	0.447	0.229	4.494	26.089	0.195	30.628	0.852	110.335	33.881	0	0	15.259	0	28.854
			518.379	22.215	1	0	6.792	0.455	0.231	4.529	25.839	0.196	30.376	0.851	110.187	33.987	0	0	14.919	0	28.571
			519.379	22.215	1	0	6.778	0.459	0.231	4.547	25.716	0.197	30.252	0.85	110.112	34.039	0	0	14.756	0	28.43
			520.379	22.096	1	0	6.816	0.454	0.231	4.545	25.826	0.197	30.398	0.85	110.223	33.927	0	0	15.023	0	28.515
			521.379	22.096	1	0	6.86	0.448	0.231	4.547	25.939	0.196	30.55	0.849	110.333	33.814	0	0	15.309	0	28.609
			522.379	25.304	1	0	6.896	0.443	0.231	4.544	26.04	0.196	30.693	0.848	110.443	33.701	0	0	15.582	0	28.681
			523.379	25.304	1	0	6.944	0.436	0.232	4.557	26.098	0.197	30.789	0.848	110.51	33.617	0	0	15.918	0	28.698
			524.379	29.343	1	0	6.995	0.43	0.233	4.569	26.162	0.197	30.89	0.847	110.578	33.533	0	0	16.268	0	28.724
			525.379	29.343	1	0	7.026	0.422	0.232	4.566	26.218	0.197	30.986	0.846	110.645	33.44	0	0	16.641	0	28.71
			526.379	27.086	1	0	7.092	0.416	0.234	4.598	26.219	0.198	31.026	0.845	110.712	33.351	0	0	17.056	0	28.607
			527.379	46.212	1	0	7.105	0.409	0.234	4.607	26.154	0.198	30.99	0.844	110.779	33.262	0	0	17.354	0	28.36
			528.379	49.301	1	0	7.105	0.403	0.234	4.606	26.096	0.198	30.96	0.843	110.846	33.174	0	0	17.63	0	28.121
			529.379	49.301	1	0	7.163	0.405	0.237	4.657	26.041	0.199	30.94	0.842	110.791	33.183	0	0	17.681	0	28.113
			530.379	49.301	1	0	7.235	0.411	0.239	4.702	26.109	0.202	31.007	0.842	110.764	33.204	0	0	17.619	0	28.311
			531.379	49.301	1	0	7.368	0.418	0.245	4.808	26.073	0.206	30.986	0.841	110.68	33.248	0	0	17.621	0	28.392
			532.379	14.612	1	0	7.504	0.428	0.251	4.933	25.974	0.211	30.896	0.841	110.537	33.315	0	0	17.544	0	28.389
			533.379	14.731	1	0	7.502	0.428	0.25	4.921	26.029	0.211	30.942	0.841	110.606	33.292	0	0	17.532	0	28.442
			534.379	14.731	1	0	7.541	0.43	0.252	4.95	26.036	0.212	30.941	0.841	110.617	33.292	0	0	17.532	0	28.453
			535.379	22.928	1	0	7.578	0.432	0.253	4.976	26.043	0.213	30.937	0.842	110.629	33.292	0	0	17.526	0	28.46
			536.379	23.403	1	0	7.622	0.435	0.255	5.003	26.075	0.215	30.956	0.842	110.652	33.278	0	0	17.526	0	28.491
			537.379	23.403	1	0	7.623	0.436	0.254	4.998	26.115	0.214	30.982	0.843	110.65	33.292	0	0	17.475	0	28.569
			538.379	26.135	1	0	7.592	0.437	0.253	4.976	26.137	0.214	30.987	0.843	110.65	33.306	0	0	17.354	0	28.608
			539.379	26.135	1	0	7.555	0.439	0.252	4.952	26.151	0.213	30.986	0.844	110.65	33.32	0	0	17.219	0	28.635
			540.379	24.472	1	0	7.512	0.437	0.25	4.905	26.23	0.211	31.066	0.844	110.849	33.222	0	0	17.198	0	28.626
			541.379	30.768	1	0	7.474	0.435	0.247	4.861	26.318	0.209	31.152	0.845	111.037	33.113	0	0	17.187	0	28.608
			542.379	30.768	1	0	7.457	0.433	0.246	4.829	26.418	0.208	31.249	0.845	111.221	33.004	0	0	17.225	0	28.612
			543.379	28.986	1	0	7.304	0.429	0.239	4.686	26.624	0.202	31.447	0.847	111.323	32.941	0	0	17.036	0	28.856
			544.379	28.986	1	0	7.142	0.425	0.23	4.527	26.908	0.195	31.733	0.848	111.425	32.879	0	0	16.823	0	29.256
			545.379	36.589	1	0	6.984	0.42	0.223	4.374	27.193	0.189	32.019	0.849	111.571	32.802	0	0	16.619	0	29.624
			546.379	39.916	1	0	6.83	0.416	0.215	4.22	27.516	0.183	32.344	0.851	111.717	32.726	0	0	16.42	0	30.05
			547.379	39.916	1	0	6.702	0.412	0.208	4.078	27.895	0.177	32.732	0.852	111.864	32.649	0	0	16.28	0	30.573
			548.379	27.561	1	0	6.772	0.412	0.21	4.121	27.9	0.179	32.714	0.853	111.824	32.712	0	0	16.418	0	30.641
			549.379	27.561	1	0	6.85	0.412	0.212	4.16	27.958	0.181	32.765	0.853	111.824	32.726	0	0	16.617	0	30.746
			550.379	27.204	1	0	6.934	0.412	0.214	4.201	28.024	0.183	32.822	0.854	111.824	32.74	0	0	16.829	0	30.862
			551.379	27.204	1	0	6.929	0.411	0.214	4.197	28.017	0.183	32.784	0.855	111.887	32.721	0	0	16.853	0	30.762
			552.379	21.146	1	0	6.895	0.409	0.212	4.165	28.068	0.181	32.8	0.856	111.936	32.698	0	0	16.868	0	30.735
			553.379	21.146	1	0	6.896	0.41	0.213	4.175	28.013	0.182	32.713	0.856	111.928	32.73	0	0	16.838	0	30.641
			554.379	20.671	1	0	6.853	0.408	0.21	4.129	28.13	0.18	32.796	0.858	112.021	32.677	0	0	16.808	0	30.69
			555.379	20.671	1	0	6.811	0.406	0.208	4.083	28.251	0.179	32.882	0.859	112.115	32.624	0	0	16.779	0	30.741
			556.379	21.027	1	0	6.82	0.404	0.207	4.059	28.434	0.178	33.036	0.861	112.212	32.549	0	0	16.898	0	30.869
			557.379	21.027	1	0	6.785	0.403	0.205	4.024	28.526	0.177	33.093	0.862	112.256	32.543	0	0	16.816	0	30.955
			558.379	19.483	1	0	6.756	0.402	0.202	3.978	28.714	0.175	33.246	0.864	112.324	32.5	0	0	16.825	0	31.127
			559.379	19.483	1	0	6.738	0.4	0.201	3.941	28.883	0.174	33.382	0.865	112.391	32.457	0	0	16.863	0	31.27
			560.379	20.552	1	0	6.682	0.398	0.198	3.889	29.001	0.171	33.483	0.866	112.463	32.435	0	0	16.795	0	31.388
			561.379	20.552	1	0	6.558	0.39	0.193	3.793	29.097	0.167	33.585	0.866	112.573	32.377	0	0	16.798	0	31.397
			562.379	22.69	1	0	6.416	0.383	0.187	3.678	29.26	0.162	33.755	0.867	112.683	32.32	0	0	16.752	0	31.51
			563.379	22.69	1	0	6.322	0.376	0.183	3.594	29.413	0.159	33.918	0.867	112.813	32.234	0	0	16.814	0	31.568
			564.379	21.977	1	0	6.314	0.374	0.182	3.58	29.463	0.158	33.99	0.867	112.851	32.188	0	0	16.89	0	31.591
			565.379	22.334	1	0	6.306	0.372	0.181	3.565	29.513	0.157	34.062	0.866	112.89	32.142	0	0	16.966	0	31.614
			566.379	22.334	1	0	6.287	0.369	0.18	3.538	29.619	0.156	34.196	0.866	112.882	32.114	0	0	17.031	0	31.751
			567.379	17.344	1	0	6.276	0.367	0.179	3.516	29.713	0.155	34.322	0.866	112.875	32.085	0	0	17.117	0	31.875
			568.38	17.82	1	0	6.342	0.365	0.181	3.559	29.639	0.156	34.325	0.863	112.926	31.996	0	0	17.37	0	31.736
			569.38	17.82	1	0	6.38	0.365	0.183	3.589	29.565	0.157	34.289	0.862	112.957	31.965	0	0	17.487	0	31.631
			570.38	22.215	1	0	6.418	0.365	0.184	3.618	29.494	0.159	34.256	0.861	112.988	31.934	0	0	17.605	0	31.532
			571.379	22.334	1	0	6.418	0.365	0.184	3.618	29.494	0.159	34.256	0.861	112.988	31.934	0	0	17.605	0	31.532
			572.38	22.334	1	0	6.431	0.361	0.185	3.629	29.423	0.158	34.315	0.857	112.997	31.919	0	0	17.79	0	31.565
			573.38	22.334	1	0	6.449	0.36	0.185	3.638	29.405	0.158	34.365	0.856	113.002	31.912	0	0	17.918	0	31.612
			574.38	19.601	1	0	6.468	0.358	0.186	3.648	29.388	0.159	34.416	0.854	113.007	31.905	0	0	18.047	0	31.661
			575.38	19.126	1	0	6.447	0.357	0.185	3.629	29.427	0.158	34.508	0.853	112.926	31.924	0	0	18.044	0	31.812
			576.38	19.126	1	0	6.425	0.356	0.184	3.61	29.467	0.156	34.6	0.852	112.844	31.943	0	0	18.042	0	31.965
			577.38	24.591	1	0	6.346	0.355	0.182	3.569	29.42	0.154	34.593	0.85	112.762	31.963	0	0	17.875	0	31.965
			578.38	24.947	1	0	6.267	0.354	0.18	3.528	29.379	0.152	34.594	0.849	112.681	31.982	0	0	17.711	0	31.977
			579.38	24.947	1	0	6.184	0.354	0.178	3.49	29.295	0.151	34.537	0.848	112.559	32.051	0	0	17.477	0	31.989
			580.38	22.215	1	0	6.116	0.356	0.177	3.475	29.142	0.15	34.392	0.847	112.367	32.178	0	0	17.173	0	31.979
			581.38	23.284	1	0	6.051	0.358	0.176	3.459	28.998	0.149	34.257	0.846	112.175	32.306	0	0	16.88	0	31.981
			582.38	23.284	1	0	6.014	0.362	0.177	3.471	28.78	0.149	34.047	0.845	111.997	32.437	0	0	16.596	0	31.893
			583.38	26.848	1	0	5.97	0.365	0.176	3.463	28.669	0.149	33.921	0.845	111.88	32.519	0	0	16.379	0	31.839
			584.38	26.016	1	0	5.865	0.368	0.176	3.451	28.315	0.148	33.56	0.844	111.708	32.647	0	0	15.925	0	31.496
			585.38	26.016	1	0	5.766	0.372	0.175	3.439	27.982	0.147	33.223	0.842	111.536	32.774	0	0	15.496	0	31.181
			586.38	21.977	1	0	5.619	0.374	0.173	3.4	27.604	0.145	32.879	0.84	111.379	32.91	0	0	15.023	0	30.832
			587.38	21.977	1	0	5.545	0.374	0.172	3.38	27.409	0.144	32.664	0.839	111.325	32.951	0	0	14.81	0	30.538
			588.38	21.265	1	0	5.51	0.376	0.172	3.386	27.208	0.144	32.494	0.837	111.223	33.039	0	0	14.673	0	30.393
			589.38	21.265	1	0	5.477	0.377	0.173	3.391	27.012	0.144	32.328	0.836	111.121	33.127	0	0	14.538	0	30.251
			590.38	17.107	1	0	5.471	0.376	0.173	3.391	26.986	0.144	32.335	0.835	110.993	33.169	0	0	14.535	0	30.319
			591.38	17.107	1	0	5.482	0.376	0.173	3.401	26.952	0.144	32.332	0.834	110.859	33.211	0	0	14.576	0	30.37
			592.38	15.206	1	0	5.494	0.376	0.174	3.412	26.918	0.145	32.328	0.833	110.724	33.253	0	0	14.617	0	30.42
			593.38	15.206	1	0	5.47	0.375	0.173	3.401	26.876	0.144	32.335	0.831	110.569	33.324	0	0	14.582	0	30.525
			594.38	15.206	1	0	5.443	0.374	0.172	3.389	26.838	0.143	32.35	0.83	110.413	33.396	0	0	14.541	0	30.644
			595.38	19.483	1	0	5.415	0.374	0.172	3.374	26.805	0.142	32.368	0.828	110.258	33.468	0	0	14.494	0	30.767
			596.38	19.483	1	0	5.397	0.373	0.172	3.374	26.708	0.142	32.31	0.827	110.146	33.524	0	0	14.461	0	30.743
			597.38	19.483	1	0	5.414	0.376	0.174	3.413	26.522	0.143	32.145	0.825	110.002	33.619	0	0	14.412	0	30.627
			598.38	19.483	1	0	5.435	0.378	0.176	3.456	26.324	0.145	31.963	0.824	109.858	33.714	0	0	14.373	0	30.477
			599.38	15.562	1	0	5.45	0.38	0.177	3.48	26.23	0.146	31.893	0.822	109.703	33.784	0	0	14.351	0	30.471
			600.38	15.562	1	0	5.435	0.378	0.176	3.466	26.249	0.145	31.958	0.821	109.649	33.77	0	0	14.363	0	30.55
			601.38	16.75	1	0	5.419	0.377	0.176	3.45	26.275	0.144	32.029	0.82	109.596	33.756	0	0	14.37	0	30.636
			602.38	16.75	1	0	5.396	0.378	0.175	3.444	26.224	0.144	31.968	0.82	109.527	33.785	0	0	14.274	0	30.584
			603.38	23.403	1	0	5.401	0.378	0.176	3.45	26.199	0.144	31.955	0.82	109.51	33.759	0	0	14.292	0	30.523
			604.38	23.403	1	0	5.427	0.378	0.176	3.463	26.219	0.144	31.991	0.82	109.459	33.735	0	0	14.373	0	30.547
			605.38	19.483	1	0	5.41	0.379	0.176	3.462	26.161	0.144	31.922	0.82	109.386	33.764	0	0	14.29	0	30.48
			606.38	21.146	1	0	5.435	0.379	0.177	3.487	26.103	0.145	31.859	0.819	109.318	33.783	0	0	14.337	0	30.405
			607.38	21.146	1	0	5.431	0.38	0.178	3.493	26.039	0.146	31.797	0.819	109.251	33.802	0	0	14.305	0	30.33
			608.38	22.571	1	0	5.424	0.38	0.178	3.492	26.019	0.146	31.781	0.819	109.093	33.87	0	0	14.282	0	30.399
			609.38	22.571	1	0	5.456	0.381	0.179	3.525	25.938	0.147	31.691	0.818	109.048	33.891	0	0	14.337	0	30.282
			610.38	22.215	1	0	5.463	0.381	0.18	3.539	25.87	0.147	31.615	0.818	108.911	33.96	0	0	14.34	0	30.252
			611.38	22.215	1	0	5.473	0.379	0.18	3.54	25.883	0.147	31.657	0.818	108.844	33.972	0	0	14.441	0	30.319
			612.38	30.531	1	0	5.483	0.377	0.18	3.542	25.896	0.147	31.698	0.817	108.776	33.984	0	0	14.544	0	30.387
			613.38	31.362	1	0	5.493	0.375	0.18	3.543	25.909	0.147	31.741	0.816	108.709	33.996	0	0	14.648	0	30.454
			614.38	31.362	1	0	5.495	0.374	0.18	3.538	25.948	0.147	31.82	0.815	108.709	33.968	0	0	14.697	0	30.54
			615.38	23.403	1	0	5.567	0.373	0.181	3.558	26.122	0.148	32.051	0.815	108.709	33.939	0	0	14.931	0	30.879
			616.38	23.047	1	0	5.641	0.372	0.182	3.578	26.304	0.148	32.291	0.815	108.709	33.91	0	0	15.172	0	31.23
			617.381	23.047	1	0	5.832	0.373	0.186	3.649	26.687	0.151	32.79	0.814	108.63	33.898	0	0	15.625	0	32.048
			618.381	23.047	1	0	5.88	0.374	0.187	3.673	26.75	0.152	32.891	0.813	108.597	33.888	0	0	15.708	0	32.211
			619.38	21.621	1	0	5.88	0.374	0.187	3.673	26.75	0.152	32.891	0.813	108.597	33.888	0	0	15.708	0	32.211
			620.381	21.621	1	0	5.961	0.377	0.19	3.729	26.741	0.154	32.922	0.812	108.553	33.888	0	0	15.813	0	32.293
			621.381	18.295	1	0	5.98	0.378	0.191	3.754	26.669	0.155	32.847	0.812	108.544	33.898	0	0	15.8	0	32.202
			622.381	18.295	1	0	6	0.38	0.192	3.779	26.598	0.156	32.772	0.812	108.534	33.908	0	0	15.787	0	32.112
			623.38	17.82	1	0	6	0.38	0.192	3.779	26.598	0.156	32.772	0.812	108.534	33.908	0	0	15.787	0	32.112
			624.381	17.82	1	0	6.065	0.382	0.195	3.825	26.58	0.158	32.761	0.811	108.63	33.85	0	0	15.889	0	32.035
			625.381	19.72	1	0	6.099	0.383	0.196	3.849	26.576	0.159	32.764	0.811	108.678	33.821	0	0	15.944	0	32.009
			626.381	19.72	1	0	6.118	0.382	0.196	3.856	26.606	0.159	32.773	0.812	108.719	33.804	0	0	15.997	0	32
			627.381	19.72	1	0	6.091	0.379	0.194	3.819	26.707	0.158	32.874	0.812	108.793	33.747	0	0	16.057	0	32.051
			628.381	18.532	1	0	6.059	0.376	0.192	3.778	26.82	0.156	32.99	0.813	108.868	33.689	0	0	16.105	0	32.123
			629.381	19.245	1	0	6.035	0.373	0.19	3.741	26.928	0.155	33.113	0.813	108.968	33.598	0	0	16.194	0	32.153
			630.381	19.245	1	0	6.046	0.372	0.191	3.747	26.928	0.155	33.093	0.814	108.964	33.593	0	0	16.248	0	32.109
			631.381	19.245	1	0	6.059	0.372	0.191	3.755	26.924	0.156	33.072	0.814	108.959	33.589	0	0	16.309	0	32.061
			632.381	27.086	1	0	6.301	0.386	0.203	3.986	26.548	0.165	32.584	0.815	108.844	33.68	0	0	16.336	0	31.553
			633.381	27.68	1	0	6.528	0.401	0.215	4.214	26.18	0.175	32.104	0.815	108.658	33.819	0	0	16.291	0	31.09
			634.381	27.68	1	0	6.744	0.417	0.225	4.418	25.964	0.183	31.823	0.816	108.474	33.963	0	0	16.163	0	30.953
			635.381	25.422	1	0	6.925	0.43	0.233	4.574	25.868	0.19	31.689	0.816	108.375	34.042	0	0	16.108	0	30.929
			636.381	25.66	1	0	6.882	0.425	0.23	4.511	26.028	0.187	31.882	0.816	108.747	33.775	0	0	16.178	0	30.851
			637.381	25.66	1	0	6.915	0.421	0.228	4.476	26.314	0.186	32.217	0.817	109.118	33.508	0	0	16.429	0	31.015
			638.381	27.086	1	0	7.045	0.418	0.229	4.491	26.691	0.187	32.664	0.817	109.594	33.171	0	0	16.853	0	31.271
			639.381	26.492	1	0	7.054	0.418	0.229	4.491	26.726	0.187	32.697	0.817	109.624	33.167	0	0	16.879	0	31.32
			640.381	26.492	1	0	7.161	0.419	0.231	4.54	26.852	0.189	32.845	0.818	109.759	33.092	0	0	17.073	0	31.475
			641.381	23.522	1	0	7.238	0.421	0.233	4.582	26.905	0.191	32.912	0.817	109.872	33.018	0	0	17.188	0	31.493
			642.381	23.878	1	0	7.325	0.423	0.235	4.624	26.995	0.193	33.001	0.818	110.012	32.958	0	0	17.336	0	31.567
			643.381	23.878	1	0	7.412	0.424	0.238	4.671	27.059	0.195	33.067	0.818	110.13	32.897	0	0	17.472	0	31.603
			644.381	24.71	1	0	7.514	0.425	0.24	4.721	27.145	0.197	33.158	0.819	110.183	32.876	0	0	17.682	0	31.73
			645.381	24.472	1	0	7.605	0.426	0.243	4.768	27.212	0.199	33.226	0.819	110.237	32.856	0	0	17.866	0	31.818
			646.381	24.472	1	0	7.669	0.425	0.244	4.791	27.306	0.2	33.34	0.819	110.327	32.818	0	0	18.05	0	31.945
			647.381	65.932	1	0	7.754	0.424	0.245	4.823	27.415	0.201	33.471	0.819	110.399	32.781	0	0	18.284	0	32.101
			648.381	65.932	1	0	7.76	0.423	0.245	4.813	27.474	0.201	33.532	0.819	110.46	32.751	0	0	18.364	0	32.144
			649.381	56.072	1	0	7.741	0.421	0.244	4.789	27.531	0.2	33.563	0.82	110.429	32.77	0	0	18.398	0	32.206
			650.381	56.072	1	0	7.722	0.419	0.242	4.764	27.588	0.199	33.594	0.821	110.399	32.788	0	0	18.432	0	32.268
			651.381	9.741	1	0	7.693	0.418	0.241	4.74	27.613	0.198	33.59	0.822	110.385	32.814	0	0	18.405	0	32.29
			652.381	11.761	1	0	7.662	0.417	0.24	4.716	27.635	0.198	33.584	0.823	110.371	32.839	0	0	18.371	0	32.308
			653.381	11.761	1	0	7.644	0.416	0.239	4.697	27.669	0.197	33.609	0.823	110.39	32.839	0	0	18.357	0	32.344
			654.381	27.086	1	0	7.65	0.418	0.239	4.705	27.665	0.197	33.578	0.824	110.388	32.848	0	0	18.301	0	32.319
			655.381	26.967	1	0	7.61	0.418	0.238	4.681	27.662	0.196	33.554	0.824	110.352	32.884	0	0	18.202	0	32.332
			656.382	26.967	1	0	7.394	0.419	0.233	4.583	27.462	0.192	33.301	0.825	110.227	33.002	0	0	17.638	0	32.099
			657.381	28.392	1	0	7.394	0.419	0.233	4.583	27.462	0.192	33.301	0.825	110.227	33.002	0	0	17.638	0	32.099
			658.381	28.392	1	0	7.412	0.422	0.234	4.604	27.429	0.193	33.262	0.825	110.227	33.003	0	0	17.57	0	32.059
			659.381	28.036	1	0	7.357	0.424	0.234	4.591	27.328	0.193	33.149	0.824	110.167	33.063	0	0	17.331	0	31.98
			660.381	28.036	1	0	7.287	0.428	0.233	4.571	27.217	0.192	33.004	0.825	110.081	33.157	0	0	17.041	0	31.9
			661.381	23.403	1	0	7.22	0.431	0.232	4.552	27.111	0.191	32.871	0.825	109.995	33.251	0	0	16.764	0	31.835
			662.381	25.304	1	0	7.156	0.434	0.231	4.533	27.011	0.19	32.745	0.825	109.908	33.344	0	0	16.496	0	31.781
			663.381	25.304	1	0	6.813	0.419	0.217	4.261	27.212	0.179	32.986	0.825	109.932	33.318	0	0	16.257	0	32.029
			664.381	23.047	1	0	6.479	0.404	0.203	3.99	27.486	0.168	33.316	0.825	109.956	33.291	0	0	16.024	0	32.399
			665.381	23.047	1	0	6.209	0.39	0.192	3.78	27.633	0.159	33.501	0.825	109.98	33.265	0	0	15.937	0	32.507
			666.381	21.027	1	0	5.942	0.375	0.182	3.57	27.812	0.15	33.726	0.825	110.004	33.239	0	0	15.851	0	32.655
			667.381	21.027	1	0	5.936	0.379	0.184	3.616	27.49	0.152	33.362	0.824	109.544	33.574	0	0	15.649	0	32.596
			668.381	22.215	1	0	5.877	0.383	0.185	3.64	27.08	0.152	32.913	0.823	109.074	33.9	0	0	15.347	0	32.363
			669.382	22.215	1	0	5.702	0.384	0.183	3.601	26.576	0.15	32.376	0.821	108.448	34.303	0	0	14.849	0	32.045
			670.382	19.245	1	0	5.589	0.382	0.18	3.538	26.476	0.148	32.284	0.82	108.292	34.38	0	0	14.648	0	31.97
			671.381	19.245	1	0	5.527	0.38	0.179	3.508	26.397	0.146	32.21	0.82	108.213	34.411	0	0	14.536	0	31.874
			672.381	21.502	1	0	5.478	0.379	0.177	3.476	26.389	0.145	32.208	0.819	108.136	34.457	0	0	14.452	0	31.919
			673.382	21.502	1	0	5.336	0.377	0.173	3.398	26.271	0.141	32.198	0.816	107.772	34.634	0	0	14.159	0	32.113
			674.382	21.027	1	0	5.275	0.376	0.171	3.365	26.21	0.139	32.194	0.814	107.568	34.723	0	0	14.038	0	32.213
			675.382	21.027	1	0	5.215	0.375	0.17	3.332	26.154	0.138	32.197	0.812	107.364	34.812	0	0	13.92	0	32.322
			676.382	21.027	1	0	5.179	0.375	0.169	3.325	26.035	0.137	32.105	0.811	107.122	34.917	0	0	13.804	0	32.316
			677.382	16.632	1	0	5.131	0.377	0.169	3.314	25.905	0.137	32.009	0.809	106.827	35.064	0	0	13.606	0	32.373
			678.382	16.632	1	0	5.085	0.379	0.168	3.303	25.78	0.136	31.92	0.808	106.532	35.21	0	0	13.413	0	32.44
			679.382	18.057	1	0	5.055	0.381	0.168	3.307	25.618	0.136	31.825	0.805	106.352	35.306	0	0	13.254	0	32.434
			680.382	18.057	1	0	5.049	0.381	0.169	3.326	25.444	0.136	31.736	0.802	106.313	35.301	0	0	13.242	0	32.279
			681.382	18.057	1	0	5.056	0.381	0.171	3.356	25.247	0.136	31.605	0.799	106.256	35.296	0	0	13.261	0	32.053
			682.382	16.038	1	0	5.068	0.381	0.173	3.393	25.033	0.137	31.449	0.796	106.198	35.291	0	0	13.295	0	31.781
			683.382	16.038	1	0	5.072	0.381	0.174	3.423	24.831	0.138	31.283	0.794	106.107	35.313	0	0	13.319	0	31.522
			684.382	15.681	1	0	5.167	0.384	0.18	3.537	24.515	0.143	30.94	0.792	105.969	35.355	0	0	13.45	0	31.018
			685.382	15.681	1	0	5.242	0.388	0.187	3.665	24.042	0.147	30.43	0.79	105.725	35.45	0	0	13.519	0	30.271
			686.382	15.681	1	0	5.378	0.395	0.197	3.866	23.453	0.155	29.753	0.788	105.392	35.586	0	0	13.609	0	29.27
			687.382	21.265	1	0	5.512	0.4	0.206	4.039	23.061	0.162	29.285	0.787	105.213	35.627	0	0	13.765	0	28.469
			688.382	21.265	1	0	5.636	0.406	0.212	4.161	22.943	0.167	29.139	0.787	105.131	35.638	0	0	13.877	0	28.242
			689.382	22.096	1	0	5.756	0.411	0.219	4.297	22.729	0.172	28.901	0.786	104.945	35.678	0	0	13.996	0	27.859
			690.382	22.096	1	0	5.762	0.411	0.22	4.325	22.606	0.173	28.782	0.785	104.829	35.709	0	0	14.019	0	27.66
			691.382	22.096	1	0	5.977	0.422	0.229	4.499	22.638	0.18	28.837	0.785	104.82	35.636	0	0	14.15	0	27.748
			692.382	23.284	1	0	6.091	0.428	0.234	4.602	22.598	0.184	28.811	0.784	104.768	35.615	0	0	14.232	0	27.699
			693.382	23.284	1	0	6.259	0.435	0.241	4.729	22.655	0.189	28.893	0.784	104.792	35.567	0	0	14.381	0	27.841
			694.382	23.878	1	0	6.386	0.439	0.245	4.809	22.762	0.192	28.999	0.785	104.924	35.476	0	0	14.552	0	27.948
			695.382	26.492	1	0	6.491	0.443	0.248	4.875	22.845	0.195	29.078	0.786	105.056	35.385	0	0	14.666	0	27.999
			696.382	26.492	1	0	6.596	0.446	0.252	4.942	22.932	0.198	29.163	0.786	105.189	35.295	0	0	14.783	0	28.06
			697.382	27.68	1	0	6.704	0.45	0.255	5.009	23.024	0.201	29.253	0.787	105.321	35.204	0	0	14.901	0	28.131
			698.382	27.68	1	0	6.776	0.45	0.256	5.032	23.167	0.202	29.417	0.788	105.476	35.112	0	0	15.045	0	28.327
			699.382	42.054	1	0	6.856	0.451	0.257	5.059	23.319	0.203	29.592	0.788	105.632	35.019	0	0	15.206	0	28.544
			700.382	46.212	1	0	6.945	0.451	0.259	5.087	23.493	0.204	29.795	0.788	105.787	34.926	0	0	15.386	0	28.814
			701.382	52.865	1	0	6.995	0.45	0.259	5.089	23.643	0.204	29.964	0.789	105.899	34.854	0	0	15.544	0	29.031
			702.382	52.865	1	0	7.046	0.449	0.259	5.091	23.796	0.205	30.136	0.79	106.01	34.782	0	0	15.704	0	29.253
			703.382	47.162	1	0	7.042	0.446	0.258	5.06	23.909	0.204	30.247	0.79	106.163	34.685	0	0	15.797	0	29.307
			704.382	47.162	1	0	7.039	0.443	0.256	5.029	24.022	0.203	30.358	0.791	106.317	34.587	0	0	15.89	0	29.36
			705.383	39.916	1	0	7.1	0.441	0.256	5.035	24.184	0.203	30.513	0.793	106.683	34.434	0	0	16.103	0	29.417
			706.382	39.916	1	0	7.1	0.441	0.256	5.035	24.184	0.203	30.513	0.793	106.683	34.434	0	0	16.103	0	29.417
			707.382	40.391	1	0	7.179	0.443	0.259	5.081	24.247	0.205	30.58	0.793	106.776	34.378	0	0	16.217	0	29.475
			708.382	40.391	1	0	7.244	0.44	0.259	5.088	24.414	0.206	30.756	0.794	107.038	34.258	0	0	16.458	0	29.614
			709.382	31.6	1	0	7.328	0.434	0.258	5.066	24.755	0.205	31.126	0.795	107.363	34.083	0	0	16.869	0	30.007
			710.382	30.531	1	0	7.427	0.435	0.26	5.103	24.911	0.207	31.297	0.796	107.529	33.975	0	0	17.094	0	30.161
			711.382	30.531	1	0	7.459	0.434	0.259	5.098	25.036	0.207	31.396	0.797	107.623	33.934	0	0	17.188	0	30.278
			712.382	30.531	1	0	7.487	0.434	0.26	5.099	25.128	0.207	31.455	0.799	107.692	33.924	0	0	17.238	0	30.373
			713.382	20.433	1	0	7.504	0.435	0.259	5.093	25.218	0.207	31.51	0.8	107.762	33.915	0	0	17.264	0	30.461
			714.382	21.027	1	0	7.511	0.435	0.259	5.081	25.305	0.207	31.562	0.802	107.832	33.905	0	0	17.266	0	30.543
			715.382	21.027	1	0	7.434	0.431	0.254	4.989	25.474	0.204	31.704	0.803	108.062	33.819	0	0	17.238	0	30.644
			716.382	16.038	1	0	7.338	0.429	0.249	4.885	25.664	0.2	31.862	0.805	108.28	33.747	0	0	17.087	0	30.807
			717.382	16.038	1	0	7.194	0.424	0.241	4.744	25.862	0.195	32.057	0.807	108.457	33.697	0	0	16.948	0	31.038
			718.382	15.444	1	0	7.045	0.419	0.234	4.599	26.077	0.189	32.277	0.808	108.618	33.646	0	0	16.794	0	31.306
			719.382	15.444	1	0	6.922	0.415	0.228	4.486	26.22	0.185	32.403	0.809	108.791	33.596	0	0	16.698	0	31.407
			720.382	22.69	1	0	6.85	0.412	0.225	4.419	26.314	0.182	32.481	0.81	108.821	33.64	0	0	16.631	0	31.58
			721.382	22.69	1	0	6.761	0.406	0.221	4.346	26.344	0.179	32.481	0.811	108.899	33.625	0	0	16.657	0	31.505
			722.383	24.472	1	0	6.574	0.397	0.214	4.213	26.33	0.174	32.412	0.812	108.901	33.716	0	0	16.569	0	31.43
			723.383	24.235	1	0	6.465	0.39	0.21	4.128	26.36	0.171	32.393	0.814	108.93	33.733	0	0	16.557	0	31.36
			724.382	25.66	1	0	6.465	0.39	0.21	4.128	26.36	0.171	32.393	0.814	108.93	33.733	0	0	16.557	0	31.36
			725.383	25.66	1	0	6.396	0.385	0.208	4.085	26.291	0.169	32.329	0.813	108.762	33.852	0	0	16.601	0	31.364
			726.383	26.61	1	0	6.364	0.382	0.206	4.056	26.302	0.168	32.37	0.813	108.776	33.855	0	0	16.677	0	31.397
			727.383	26.61	1	0	6.34	0.378	0.205	4.033	26.307	0.167	32.398	0.812	108.791	33.857	0	0	16.774	0	31.406
			728.383	25.422	1	0	6.388	0.378	0.207	4.066	26.298	0.168	32.398	0.812	108.791	33.872	0	0	16.877	0	31.432
			729.383	25.422	1	0	6.43	0.38	0.209	4.102	26.265	0.17	32.343	0.812	108.709	33.951	0	0	16.904	0	31.47
			730.383	27.323	1	0	6.472	0.382	0.211	4.137	26.233	0.171	32.29	0.812	108.628	34.03	0	0	16.932	0	31.511
			731.383	27.323	1	0	6.553	0.386	0.214	4.195	26.236	0.173	32.29	0.813	108.592	34.088	0	0	16.977	0	31.631
			732.383	26.61	1	0	6.634	0.39	0.216	4.253	26.241	0.176	32.292	0.813	108.556	34.145	0	0	17.022	0	31.753
			733.383	26.61	1	0	6.721	0.393	0.219	4.306	26.292	0.178	32.354	0.813	108.541	34.186	0	0	17.103	0	31.945
			734.383	30.887	1	0	6.815	0.396	0.222	4.364	26.345	0.181	32.415	0.813	108.527	34.227	0	0	17.203	0	32.135
			735.383	30.887	1	0	6.863	0.397	0.223	4.382	26.435	0.181	32.502	0.813	108.503	34.246	0	0	17.265	0	32.319
			736.383	28.036	1	0	6.913	0.399	0.224	4.398	26.548	0.182	32.621	0.814	108.472	34.251	0	0	17.34	0	32.532
			737.383	28.036	1	0	6.919	0.398	0.224	4.391	26.607	0.182	32.682	0.814	108.424	34.239	0	0	17.366	0	32.613
			738.383	24.947	1	0	6.95	0.4	0.224	4.396	26.706	0.182	32.789	0.814	108.34	34.244	0	0	17.392	0	32.807
			739.383	27.204	1	0	6.958	0.403	0.225	4.415	26.66	0.183	32.722	0.815	108.196	34.325	0	0	17.256	0	32.843
			740.383	27.204	1	0	6.965	0.403	0.225	4.415	26.685	0.183	32.743	0.815	108.132	34.327	0	0	17.278	0	32.879
			741.383	25.304	1	0	6.97	0.405	0.225	4.424	26.673	0.184	32.72	0.815	108.08	34.369	0	0	17.216	0	32.916
			742.383	26.373	1	0	6.977	0.405	0.225	4.418	26.733	0.183	32.775	0.816	108.122	34.341	0	0	17.238	0	32.966
			743.383	26.373	1	0	6.984	0.405	0.225	4.412	26.794	0.183	32.829	0.816	108.164	34.313	0	0	17.259	0	33.017
			744.383	27.442	1	0	6.978	0.405	0.224	4.399	26.851	0.183	32.881	0.817	108.206	34.285	0	0	17.249	0	33.062
			745.383	27.442	1	0	6.972	0.404	0.223	4.386	26.908	0.182	32.933	0.817	108.248	34.257	0	0	17.238	0	33.107
			746.383	26.61	1	0	6.964	0.403	0.222	4.362	27.003	0.182	33.03	0.818	108.301	34.216	0	0	17.302	0	33.187
			747.383	26.61	1	0	7.014	0.408	0.223	4.387	27.09	0.183	33.112	0.818	108.285	34.227	0	0	17.211	0	33.383
			748.383	25.066	1	0	7.071	0.413	0.225	4.418	27.176	0.184	33.183	0.819	108.282	34.239	0	0	17.141	0	33.562
			749.383	25.898	1	0	7.128	0.418	0.226	4.448	27.258	0.186	33.251	0.82	108.28	34.251	0	0	17.072	0	33.733
			750.383	25.898	1	0	7.155	0.422	0.227	4.456	27.355	0.186	33.328	0.821	108.331	34.23	0	0	16.968	0	33.865
			751.383	25.541	1	0	7.118	0.42	0.225	4.415	27.454	0.185	33.388	0.822	108.445	34.176	0	0	16.939	0	33.875
			752.383	25.422	1	0	7.112	0.419	0.224	4.392	27.56	0.184	33.455	0.824	108.545	34.123	0	0	16.985	0	33.895
			753.383	25.422	1	0	7.107	0.417	0.222	4.369	27.667	0.184	33.522	0.825	108.644	34.069	0	0	17.03	0	33.915
			754.383	26.729	1	0	7.1	0.416	0.221	4.349	27.756	0.183	33.609	0.826	108.749	34.021	0	0	17.074	0	33.973
			755.383	26.729	1	0	7.106	0.416	0.221	4.344	27.814	0.183	33.667	0.826	108.784	34.001	0	0	17.072	0	34.041
			756.383	27.204	1	0	7.083	0.413	0.219	4.304	27.945	0.181	33.779	0.827	108.953	33.923	0	0	17.154	0	34.079
			757.383	25.541	1	0	7.091	0.414	0.219	4.306	27.975	0.182	33.764	0.829	108.979	33.923	0	0	17.141	0	34.063
			758.383	25.541	1	0	7.09	0.414	0.219	4.301	28.006	0.182	33.756	0.83	109.004	33.923	0	0	17.107	0	34.058
			759.383	22.928	1	0	7.086	0.416	0.219	4.299	28.018	0.182	33.738	0.83	108.949	33.958	0	0	17.039	0	34.09
			760.383	22.928	1	0	7.086	0.415	0.218	4.289	28.081	0.181	33.787	0.831	109.059	33.893	0	0	17.063	0	34.074
			761.383	22.928	1	0	7.086	0.415	0.218	4.278	28.145	0.181	33.837	0.832	109.17	33.828	0	0	17.087	0	34.058
			762.383	32.075	1	0	7.14	0.416	0.22	4.314	28.138	0.183	33.804	0.832	109.227	33.802	0	0	17.178	0	33.981
			763.383	32.313	1	0	7.186	0.417	0.221	4.341	28.149	0.184	33.792	0.833	109.285	33.776	0	0	17.248	0	33.937
			764.383	32.313	1	0	7.235	0.418	0.223	4.377	28.126	0.186	33.739	0.834	109.321	33.766	0	0	17.303	0	33.855
			765.383	32.313	1	0	7.278	0.42	0.224	4.409	28.104	0.187	33.689	0.834	109.357	33.757	0	0	17.34	0	33.778
			766.383	23.165	1	0	7.219	0.419	0.223	4.376	28.082	0.186	33.646	0.835	109.376	33.723	0	0	17.217	0	33.661
			767.383	23.759	1	0	7.158	0.419	0.221	4.345	28.038	0.185	33.574	0.835	109.402	33.704	0	0	17.082	0	33.519
			768.383	23.759	1	0	7.065	0.419	0.219	4.303	27.941	0.183	33.443	0.835	109.484	33.685	0	0	16.87	0	33.281
			769.383	21.146	1	0	6.974	0.418	0.217	4.261	27.851	0.181	33.32	0.836	109.566	33.665	0	0	16.664	0	33.055
			770.384	23.047	1	0	6.97	0.425	0.218	4.278	27.79	0.182	33.21	0.837	109.801	33.646	0	0	16.405	0	32.907
			771.383	23.047	1	0	6.97	0.425	0.218	4.278	27.79	0.182	33.21	0.837	109.801	33.646	0	0	16.405	0	32.907
			772.383	25.541	1	0	6.982	0.428	0.219	4.293	27.768	0.183	33.16	0.837	109.863	33.637	0	0	16.312	0	32.838
			773.383	25.541	1	0	6.995	0.432	0.22	4.318	27.701	0.184	33.067	0.838	109.853	33.668	0	0	16.183	0	32.765
			774.384	25.541	1	0	7.027	0.437	0.222	4.363	27.587	0.186	32.86	0.84	109.796	33.749	0	0	16.095	0	32.572
			775.384	25.541	1	0	7.055	0.439	0.224	4.393	27.527	0.188	32.757	0.84	109.767	33.79	0	0	16.078	0	32.474
			776.384	33.025	1	0	7.075	0.44	0.225	4.414	27.482	0.189	32.679	0.841	109.813	33.79	0	0	16.093	0	32.351
			777.384	31.6	1	0	7.041	0.433	0.223	4.384	27.475	0.188	32.645	0.842	109.93	33.735	0	0	16.247	0	32.166
			778.384	31.6	1	0	7.003	0.427	0.222	4.352	27.467	0.187	32.609	0.842	110.05	33.68	0	0	16.401	0	31.979
			779.384	31.6	1	0	6.949	0.421	0.219	4.31	27.465	0.185	32.555	0.844	110.153	33.641	0	0	16.51	0	31.784
			780.384	19.958	1	0	6.895	0.415	0.217	4.267	27.459	0.184	32.496	0.845	110.256	33.603	0	0	16.619	0	31.579
			781.384	19.958	1	0	6.901	0.415	0.217	4.272	27.447	0.184	32.462	0.845	110.295	33.598	0	0	16.646	0	31.512
			782.384	17.82	1	0	6.901	0.414	0.218	4.274	27.431	0.184	32.424	0.846	110.331	33.593	0	0	16.658	0	31.438
			783.384	17.82	1	0	6.911	0.413	0.218	4.281	27.42	0.184	32.39	0.847	110.414	33.577	0	0	16.722	0	31.348
			784.384	26.373	1	0	6.936	0.414	0.219	4.302	27.394	0.186	32.324	0.847	110.46	33.584	0	0	16.753	0	31.252
			785.384	30.056	1	0	6.918	0.413	0.218	4.287	27.406	0.185	32.318	0.848	110.52	33.575	0	0	16.752	0	31.219
			786.384	30.056	1	0	6.916	0.415	0.219	4.303	27.321	0.186	32.179	0.849	110.556	33.598	0	0	16.646	0	31.037
			787.384	30.056	1	0	6.888	0.417	0.219	4.303	27.226	0.186	32.05	0.849	110.518	33.644	0	0	16.524	0	30.89
			788.384	28.155	1	0	6.86	0.418	0.219	4.302	27.132	0.186	31.923	0.85	110.479	33.689	0	0	16.404	0	30.744
			789.384	28.392	1	0	6.81	0.419	0.218	4.283	27.06	0.185	31.832	0.85	110.473	33.707	0	0	16.264	0	30.614
			790.384	28.392	1	0	6.753	0.42	0.217	4.266	26.951	0.185	31.686	0.851	110.434	33.752	0	0	16.079	0	30.431
			791.384	26.729	1	0	6.698	0.421	0.216	4.25	26.846	0.184	31.545	0.851	110.395	33.796	0	0	15.898	0	30.253
			792.384	26.61	1	0	6.624	0.423	0.214	4.21	26.815	0.183	31.478	0.852	110.339	33.856	0	0	15.668	0	30.23
			793.384	26.61	1	0	6.598	0.424	0.214	4.201	26.78	0.182	31.398	0.853	110.283	33.916	0	0	15.553	0	30.185
			794.384	24.591	1	0	6.572	0.426	0.213	4.192	26.746	0.182	31.32	0.854	110.227	33.977	0	0	15.44	0	30.142
			795.384	24.591	1	0	6.535	0.423	0.211	4.148	26.851	0.18	31.433	0.854	110.36	33.902	0	0	15.462	0	30.217
			796.384	24.116	1	0	6.576	0.422	0.212	4.162	26.916	0.181	31.501	0.854	110.508	33.851	0	0	15.602	0	30.257
			797.384	24.116	1	0	6.619	0.42	0.213	4.177	26.984	0.182	31.573	0.855	110.657	33.8	0	0	15.744	0	30.302
			798.384	24.947	1	0	6.691	0.419	0.214	4.203	27.097	0.183	31.695	0.855	110.805	33.749	0	0	15.959	0	30.437
			799.384	24.947	1	0	6.861	0.427	0.22	4.319	27.12	0.188	31.664	0.856	110.838	33.791	0	0	16.052	0	30.505
			800.384	23.165	1	0	6.981	0.432	0.224	4.403	27.108	0.192	31.585	0.858	110.861	33.807	0	0	16.16	0	30.42
			801.384	23.165	1	0	7.067	0.437	0.227	4.468	27.089	0.196	31.504	0.86	110.884	33.823	0	0	16.19	0	30.329
			802.384	25.422	1	0	7.053	0.433	0.226	4.446	27.139	0.195	31.53	0.861	110.989	33.768	0	0	16.284	0	30.272
			803.384	25.422	1	0	7.037	0.43	0.225	4.422	27.19	0.194	31.554	0.862	111.093	33.712	0	0	16.376	0	30.209
			804.384	22.453	1	0	7.03	0.428	0.224	4.409	27.229	0.193	31.588	0.862	111.216	33.647	0	0	16.413	0	30.166
			805.384	22.453	1	0	7.017	0.428	0.224	4.399	27.236	0.193	31.585	0.862	111.285	33.622	0	0	16.389	0	30.122
			806.384	22.453	1	0	7.032	0.426	0.222	4.37	27.455	0.192	31.751	0.865	111.434	33.554	0	0	16.515	0	30.303
			807.384	25.541	1	0	7.048	0.426	0.222	4.364	27.555	0.192	31.81	0.866	111.471	33.547	0	0	16.549	0	30.398
			808.384	29.937	1	0	7.044	0.427	0.222	4.363	27.559	0.192	31.792	0.867	111.475	33.56	0	0	16.497	0	30.392
			809.384	29.937	1	0	7.153	0.432	0.226	4.446	27.505	0.197	31.672	0.868	111.458	33.608	0	0	16.576	0	30.282
			810.384	23.284	1	0	7.207	0.434	0.228	4.486	27.494	0.198	31.643	0.869	111.467	33.622	0	0	16.602	0	30.268
			811.384	22.69	1	0	7.225	0.435	0.229	4.5	27.487	0.199	31.635	0.869	111.487	33.62	0	0	16.6	0	30.259
			812.384	22.69	1	0	7.27	0.434	0.23	4.511	27.574	0.2	31.707	0.87	111.635	33.526	0	0	16.746	0	30.242
			813.384	22.69	1	0	7.315	0.433	0.23	4.523	27.663	0.2	31.781	0.87	111.784	33.433	0	0	16.895	0	30.228
			814.384	39.559	1	0	7.306	0.432	0.229	4.503	27.749	0.2	31.854	0.871	111.885	33.351	0	0	16.893	0	30.235
			815.384	42.173	1	0	7.311	0.433	0.229	4.494	27.828	0.199	31.916	0.872	111.95	33.294	0	0	16.882	0	30.265
			816.384	42.173	1	0	7.332	0.434	0.229	4.494	27.912	0.2	31.985	0.873	112.014	33.236	0	0	16.912	0	30.306
			817.384	25.898	1	0	7.4	0.434	0.23	4.525	27.981	0.201	32.033	0.874	112.079	33.178	0	0	17.046	0	30.309
			818.384	25.66	1	0	7.473	0.433	0.231	4.544	28.133	0.202	32.161	0.875	112.211	33.09	0	0	17.266	0	30.396
			819.384	25.66	1	0	7.505	0.431	0.231	4.53	28.317	0.202	32.331	0.876	112.384	33.001	0	0	17.414	0	30.549
			820.385	23.997	1	0	7.653	0.427	0.231	4.538	28.787	0.203	32.795	0.878	112.729	32.824	0	0	17.912	0	31.059
			821.384	25.541	1	0	7.653	0.427	0.231	4.538	28.787	0.203	32.795	0.878	112.729	32.824	0	0	17.912	0	31.059
			822.384	25.541	1	0	7.69	0.424	0.23	4.516	29.034	0.202	33.04	0.879	112.866	32.744	0	0	18.136	0	31.332
			823.385	34.332	1	0	7.606	0.414	0.224	4.396	29.397	0.197	33.392	0.88	113.278	32.476	0	0	18.365	0	31.444
			824.384	34.332	1	0	7.606	0.414	0.224	4.396	29.397	0.197	33.392	0.88	113.278	32.476	0	0	18.365	0	31.444
			825.384	31.956	1	0	7.508	0.409	0.22	4.314	29.51	0.193	33.49	0.881	113.484	32.341	0	0	18.348	0	31.367
			826.385	26.254	1	0	7.33	0.409	0.215	4.229	29.386	0.19	33.248	0.884	113.508	32.351	0	0	17.941	0	30.975
			827.385	26.254	1	0	7.113	0.407	0.213	4.189	28.776	0.189	32.426	0.887	113.422	32.401	0	0	17.457	0	29.64
			828.385	21.265	1	0	6.907	0.406	0.211	4.149	28.201	0.188	31.648	0.891	113.336	32.452	0	0	16.999	0	28.318
			829.385	23.284	1	0	6.76	0.392	0.203	3.993	28.509	0.181	31.988	0.891	114.041	31.871	0	0	17.255	0	27.922
			830.385	23.284	1	0	6.594	0.377	0.195	3.823	28.859	0.173	32.369	0.892	114.746	31.291	0	0	17.478	0	27.57
			831.385	28.749	1	0	6.423	0.363	0.186	3.652	29.216	0.166	32.758	0.892	115.451	30.711	0	0	17.707	0	27.197
			832.385	28.749	1	0	6.32	0.356	0.181	3.557	29.419	0.162	32.963	0.892	116.06	30.205	0	0	17.732	0	26.678
			833.385	23.047	1	0	6.415	0.363	0.186	3.66	29.122	0.166	32.644	0.892	115.784	30.358	0	0	17.674	0	26.43
			834.385	23.165	1	0	6.572	0.37	0.196	3.852	28.438	0.175	31.91	0.891	115.521	30.512	0	0	17.783	0	25.404
			835.385	23.165	1	0	6.743	0.377	0.206	4.05	27.844	0.183	31.302	0.89	115.183	30.72	0	0	17.908	0	24.655
			836.385	18.413	1	0	6.695	0.374	0.205	4.028	27.774	0.182	31.255	0.889	115.389	30.524	0	0	17.89	0	24.215
			837.385	18.413	1	0	6.673	0.373	0.204	4.006	27.807	0.181	31.319	0.888	115.506	30.401	0	0	17.909	0	24.119
			838.385	15.206	1	0	6.683	0.372	0.203	3.992	27.935	0.18	31.478	0.887	115.524	30.365	0	0	17.979	0	24.359
			839.385	15.206	1	0	6.537	0.365	0.198	3.883	28.001	0.175	31.551	0.888	115.696	30.2	0	0	17.913	0	24.162
			840.385	15.206	1	0	6.482	0.362	0.196	3.843	28.009	0.174	31.576	0.887	115.722	30.159	0	0	17.915	0	24.117
			841.385	15.206	1	0	6.504	0.363	0.196	3.858	28.002	0.174	31.593	0.886	115.6	30.247	0	0	17.935	0	24.304
			842.385	15.444	1	0	6.495	0.362	0.197	3.861	27.933	0.174	31.559	0.885	115.612	30.235	0	0	17.954	0	24.212
			843.385	15.444	1	0	6.5	0.361	0.197	3.877	27.829	0.174	31.489	0.884	115.624	30.224	0	0	18.012	0	24.051
			844.385	11.286	1	0	6.549	0.361	0.2	3.935	27.622	0.177	31.28	0.883	115.593	30.258	0	0	18.145	0	23.707
			845.385	11.286	1	0	6.584	0.36	0.203	3.983	27.426	0.179	31.081	0.882	115.598	30.27	0	0	18.29	0	23.332
			846.385	11.286	1	0	6.595	0.359	0.204	4.008	27.282	0.18	30.941	0.882	115.603	30.282	0	0	18.369	0	23.068
			847.385	8.672	1	0	6.564	0.358	0.204	4.005	27.162	0.18	30.831	0.881	115.607	30.293	0	0	18.331	0	22.861
			848.385	44.311	1	0	6.498	0.356	0.202	3.969	27.108	0.178	30.808	0.88	115.556	30.314	0	0	18.259	0	22.834
			849.385	60.468	1	0	6.478	0.354	0.202	3.966	27.019	0.177	30.743	0.879	115.466	30.335	0	0	18.285	0	22.727
			850.385	60.468	1	0	6.457	0.353	0.202	3.963	26.93	0.177	30.678	0.878	115.375	30.356	0	0	18.309	0	22.621
			851.385	20.908	1	0	6.445	0.352	0.202	3.963	26.864	0.177	30.647	0.877	115.306	30.393	0	0	18.319	0	22.615
			852.385	21.621	1	0	6.458	0.352	0.203	3.983	26.797	0.177	30.611	0.875	115.271	30.421	0	0	18.331	0	22.595
			853.385	21.621	1	0	6.472	0.353	0.204	4.002	26.73	0.178	30.575	0.874	115.236	30.449	0	0	18.343	0	22.575
			854.385	24.71	1	0	6.534	0.353	0.206	4.043	26.72	0.18	30.601	0.873	115.136	30.514	0	0	18.501	0	22.742
			855.385	24.71	1	0	6.598	0.354	0.208	4.084	26.715	0.181	30.632	0.872	115.036	30.579	0	0	18.661	0	22.918
			856.385	26.135	1	0	6.663	0.354	0.21	4.125	26.714	0.183	30.667	0.871	114.937	30.644	0	0	18.825	0	23.103
			857.385	26.729	1	0	6.714	0.353	0.212	4.156	26.708	0.184	30.702	0.87	114.851	30.704	0	0	19.001	0	23.269
			858.385	29.224	1	0	6.902	0.353	0.213	4.186	27.26	0.185	31.456	0.867	114.86	30.72	0	0	19.524	0	24.756
			859.385	32.194	1	0	7.082	0.354	0.214	4.208	27.828	0.185	32.231	0.863	114.86	30.737	0	0	20.028	0	26.212
			860.385	32.194	1	0	7.135	0.359	0.218	4.286	27.599	0.188	31.959	0.864	114.302	31.188	0	0	19.889	0	26.494
			861.385	28.155	1	0	7.06	0.361	0.218	4.281	27.372	0.188	31.698	0.864	113.56	31.779	0	0	19.56	0	26.971
			862.385	28.155	1	0	7.111	0.366	0.222	4.362	27.133	0.192	31.416	0.864	112.959	32.265	0	0	19.412	0	27.26
			863.385	21.859	1	0	7.164	0.37	0.225	4.411	27.076	0.194	31.337	0.864	112.309	32.79	0	0	19.367	0	27.947
			864.385	22.571	1	0	6.946	0.359	0.215	4.217	27.311	0.185	31.627	0.864	112.521	32.663	0	0	19.353	0	28.162
			865.385	22.571	1	0	6.766	0.351	0.205	4.024	27.766	0.177	32.174	0.863	112.77	32.519	0	0	19.26	0	28.819
			866.385	23.284	1	0	6.53	0.342	0.193	3.784	28.353	0.166	32.89	0.862	112.995	32.382	0	0	19.094	0	29.702
			867.385	21.977	1	0	6.486	0.341	0.192	3.765	28.285	0.165	32.831	0.862	112.854	32.502	0	0	19.035	0	29.76
			868.385	21.977	1	0	6.436	0.34	0.19	3.742	28.216	0.164	32.77	0.861	112.712	32.622	0	0	18.955	0	29.813
			869.385	22.928	1	0	6.397	0.339	0.19	3.731	28.121	0.163	32.701	0.86	112.515	32.759	0	0	18.849	0	29.891
			870.385	22.928	1	0	6.363	0.338	0.188	3.703	28.159	0.162	32.779	0.859	112.451	32.776	0	0	18.836	0	30.019
			871.385	22.928	1	0	6.329	0.336	0.187	3.675	28.198	0.161	32.859	0.858	112.386	32.792	0	0	18.823	0	30.149
			872.385	21.027	1	0	6.318	0.334	0.187	3.665	28.2	0.16	32.938	0.856	112.407	32.754	0	0	18.894	0	30.197
			873.385	21.027	1	0	6.298	0.334	0.186	3.652	28.202	0.159	33.001	0.855	112.28	32.795	0	0	18.85	0	30.35
			874.385	19.601	1	0	6.264	0.334	0.185	3.626	28.244	0.157	33.112	0.853	112.153	32.836	0	0	18.761	0	30.58
			875.386	19.601	1	0	6.189	0.332	0.18	3.54	28.562	0.153	33.634	0.849	111.827	32.927	0	0	18.631	0	31.494
			876.385	16.632	1	0	6.189	0.332	0.18	3.54	28.562	0.153	33.634	0.849	111.827	32.927	0	0	18.631	0	31.494
			877.386	17.701	1	0	6.243	0.335	0.182	3.578	28.545	0.154	33.857	0.843	111.659	32.965	0	0	18.663	0	31.923
			878.386	17.701	1	0	6.301	0.337	0.185	3.627	28.463	0.155	33.848	0.841	111.633	32.975	0	0	18.699	0	31.962
			879.385	16.869	1	0	6.301	0.337	0.185	3.627	28.463	0.155	33.848	0.841	111.633	32.975	0	0	18.699	0	31.962
			880.386	16.869	1	0	6.427	0.343	0.19	3.724	28.379	0.159	33.835	0.839	111.556	33.013	0	0	18.719	0	32.092
			881.386	17.463	1	0	6.49	0.346	0.192	3.777	28.293	0.161	33.76	0.838	111.496	33.015	0	0	18.774	0	32.016
			882.386	17.463	1	0	6.566	0.348	0.195	3.837	28.213	0.164	33.693	0.837	111.436	33.018	0	0	18.866	0	31.951
			883.386	19.72	1	0	6.642	0.353	0.198	3.89	28.222	0.166	33.723	0.837	111.266	33.085	0	0	18.831	0	32.154
			884.386	19.601	1	0	6.704	0.357	0.2	3.931	28.261	0.167	33.789	0.836	111.163	33.114	0	0	18.753	0	32.361
			885.386	19.601	1	0	6.765	0.362	0.202	3.971	28.297	0.169	33.851	0.836	111.06	33.143	0	0	18.675	0	32.559
			886.386	24.235	1	0	6.893	0.368	0.207	4.067	28.234	0.173	33.802	0.835	111.021	33.145	0	0	18.722	0	32.564
			887.386	24.472	1	0	7.036	0.375	0.212	4.173	28.182	0.177	33.755	0.835	110.969	33.152	0	0	18.759	0	32.586
			888.386	24.472	1	0	7.155	0.382	0.217	4.256	28.185	0.181	33.771	0.835	110.913	33.159	0	0	18.728	0	32.702
			889.386	24.116	1	0	7.289	0.389	0.221	4.347	28.201	0.185	33.803	0.834	110.868	33.167	0	0	18.741	0	32.84
			890.386	24.591	1	0	7.309	0.392	0.222	4.355	28.257	0.185	33.865	0.834	110.838	33.201	0	0	18.669	0	33.012
			891.386	31.6	1	0	7.491	0.399	0.227	4.468	28.317	0.19	33.973	0.834	110.769	33.226	0	0	18.761	0	33.297
			892.386	31.6	1	0	7.527	0.401	0.228	4.486	28.363	0.19	34.019	0.834	110.745	33.259	0	0	18.747	0	33.436
			893.386	30.768	1	0	7.598	0.408	0.231	4.545	28.336	0.193	33.99	0.834	110.722	33.29	0	0	18.622	0	33.498
			894.386	31.362	1	0	7.752	0.418	0.237	4.665	28.278	0.198	33.938	0.833	110.662	33.334	0	0	18.54	0	33.575
			895.386	31.362	1	0	7.737	0.421	0.237	4.661	28.275	0.198	33.908	0.834	110.673	33.352	0	0	18.373	0	33.581
			896.386	32.907	1	0	7.804	0.428	0.24	4.718	28.241	0.2	33.857	0.834	110.647	33.385	0	0	18.248	0	33.603
			897.386	32.907	1	0	7.841	0.429	0.241	4.737	28.273	0.201	33.892	0.834	110.777	33.287	0	0	18.291	0	33.531
			898.386	31.6	1	0	7.891	0.43	0.242	4.762	28.313	0.202	33.936	0.834	110.907	33.19	0	0	18.365	0	33.474
			899.386	30.293	1	0	7.933	0.43	0.243	4.775	28.385	0.203	34.003	0.835	111.091	33.076	0	0	18.465	0	33.42
			900.386	30.293	1	0	8.198	0.444	0.253	4.961	28.368	0.212	33.846	0.838	111.144	33.097	0	0	18.482	0	33.311
			901.386	40.272	1	0	8.479	0.458	0.263	5.164	28.312	0.221	33.647	0.841	111.198	33.118	0	0	18.533	0	33.12
			902.386	40.272	1	0	8.714	0.472	0.272	5.342	28.242	0.23	33.42	0.845	111.167	33.192	0	0	18.472	0	32.946
			903.386	36.114	1	0	8.882	0.479	0.279	5.481	28.121	0.237	33.123	0.849	111.263	33.211	0	0	18.526	0	32.523
			904.386	36.114	1	0	9.07	0.487	0.287	5.642	27.952	0.245	32.771	0.853	111.358	33.229	0	0	18.618	0	31.99
			905.386	27.798	1	0	9.293	0.499	0.296	5.809	27.902	0.254	32.53	0.858	111.504	33.243	0	0	18.618	0	31.649
			906.386	30.412	1	0	9.51	0.511	0.304	5.973	27.852	0.262	32.3	0.862	111.622	33.257	0	0	18.608	0	31.313
			907.386	30.412	1	0	9.689	0.521	0.31	6.1	27.853	0.269	32.11	0.867	111.678	33.297	0	0	18.595	0	31.07
			908.386	28.749	1	0	9.869	0.531	0.317	6.227	27.854	0.276	31.93	0.872	111.734	33.336	0	0	18.583	0	30.836
			909.386	28.749	1	0	9.823	0.541	0.317	6.226	27.789	0.278	31.73	0.876	111.789	33.376	0	0	18.155	0	30.557
			910.386	27.561	1	0	9.864	0.545	0.319	6.261	27.774	0.28	31.666	0.877	111.798	33.394	0	0	18.101	0	30.48
			911.386	27.561	1	0	9.564	0.542	0.31	6.099	27.622	0.274	31.341	0.881	112.063	33.343	0	0	17.655	0	29.774
			912.386	20.908	1	0	9.513	0.542	0.308	6.057	27.669	0.273	31.283	0.884	112.2	33.327	0	0	17.551	0	29.639
			913.386	22.215	1	0	9.463	0.542	0.306	6.014	27.719	0.272	31.227	0.888	112.337	33.311	0	0	17.448	0	29.507
			914.386	22.215	1	0	9.497	0.544	0.307	6.041	27.709	0.273	31.165	0.889	112.475	33.262	0	0	17.458	0	29.315
			915.386	54.409	1	0	9.477	0.542	0.306	6.011	27.775	0.273	31.133	0.892	112.727	33.181	0	0	17.485	0	29.119
			916.386	57.616	1	0	9.346	0.541	0.301	5.921	27.806	0.27	31.016	0.896	112.855	33.255	0	0	17.26	0	29.008
			917.386	57.616	1	0	9.267	0.541	0.298	5.851	27.894	0.268	30.984	0.9	112.929	33.292	0	0	17.133	0	29.003
			918.386	50.489	1	0	9.232	0.541	0.296	5.824	27.918	0.268	30.926	0.903	113.022	33.27	0	0	17.053	0	28.853
			919.386	54.765	1	0	9.182	0.541	0.294	5.776	27.997	0.266	30.886	0.906	113.101	33.308	0	0	16.98	0	28.835
			920.386	55.359	1	0	9.133	0.54	0.292	5.728	28.079	0.265	30.848	0.91	113.18	33.346	0	0	16.907	0	28.82
			921.386	55.359	1	0	9.198	0.552	0.295	5.802	27.982	0.27	30.661	0.913	113.125	33.478	0	0	16.676	0	28.685
			922.386	55.359	1	0	9.223	0.563	0.298	5.856	27.865	0.273	30.45	0.915	113.067	33.61	0	0	16.383	0	28.495
			923.386	55.359	1	0	9.247	0.574	0.301	5.91	27.745	0.276	30.238	0.918	113.01	33.742	0	0	16.1	0	28.296
			924.386	30.65	1	0	9.222	0.567	0.298	5.847	27.927	0.273	30.391	0.919	113.221	33.593	0	0	16.253	0	28.356
			925.387	19.483	1	0	9.278	0.553	0.294	5.774	28.373	0.271	30.794	0.921	113.643	33.296	0	0	16.763	0	28.662
			926.386	19.483	1	0	9.278	0.553	0.294	5.774	28.373	0.271	30.794	0.921	113.643	33.296	0	0	16.763	0	28.662
			927.386	24.947	1	0	9.333	0.552	0.295	5.79	28.455	0.272	30.818	0.923	113.755	33.262	0	0	16.916	0	28.653
			928.386	24.947	1	0	9.381	0.556	0.297	5.835	28.402	0.275	30.719	0.925	113.707	33.363	0	0	16.88	0	28.625
			929.387	24.947	1	0	9.4	0.554	0.297	5.839	28.435	0.275	30.685	0.927	113.679	33.478	0	0	16.956	0	28.74
			930.387	22.334	1	0	9.23	0.539	0.289	5.678	28.621	0.268	30.841	0.928	113.803	33.397	0	0	17.115	0	28.883
			931.386	27.323	1	0	9.23	0.539	0.289	5.678	28.621	0.268	30.841	0.928	113.803	33.397	0	0	17.115	0	28.883
			932.386	27.323	1	0	9.082	0.529	0.283	5.568	28.651	0.263	30.846	0.929	113.799	33.411	0	0	17.182	0	28.888
			933.387	27.323	1	0	8.823	0.514	0.273	5.371	28.754	0.254	30.934	0.93	113.664	33.497	0	0	17.173	0	29.15
			934.387	27.323	1	0	8.698	0.51	0.268	5.261	28.911	0.249	31.106	0.929	113.535	33.569	0	0	17.065	0	29.579
			935.387	41.341	1	0	8.543	0.501	0.262	5.148	28.958	0.243	31.213	0.928	113.446	33.593	0	0	17.054	0	29.787
			936.387	40.153	1	0	8.622	0.513	0.266	5.231	28.848	0.246	31.165	0.926	113.158	33.776	0	0	16.808	0	30.021
			937.387	40.153	1	0	8.705	0.525	0.271	5.32	28.718	0.25	31.095	0.924	112.89	33.958	0	0	16.579	0	30.206
			938.387	17.463	1	0	8.786	0.537	0.275	5.409	28.582	0.254	31.016	0.922	112.621	34.14	0	0	16.357	0	30.37
			939.387	21.502	1	0	8.782	0.525	0.272	5.339	28.873	0.251	31.316	0.922	112.976	33.845	0	0	16.715	0	30.455
			940.387	21.502	1	0	8.75	0.52	0.268	5.265	29.139	0.247	31.567	0.923	113.331	33.557	0	0	16.825	0	30.465
			941.387	30.412	1	0	8.967	0.521	0.271	5.327	29.513	0.25	31.991	0.923	113.523	33.351	0	0	17.226	0	30.934
			942.387	29.105	1	0	8.978	0.518	0.269	5.291	29.736	0.248	32.23	0.923	113.796	33.104	0	0	17.33	0	30.981
			943.387	22.571	1	0	9.011	0.525	0.27	5.31	29.783	0.25	32.258	0.923	113.791	33.126	0	0	17.18	0	31.088
			944.387	22.571	1	0	8.989	0.528	0.269	5.288	29.854	0.249	32.275	0.925	113.841	33.12	0	0	17.03	0	31.122
			945.387	25.185	1	0	9.052	0.526	0.27	5.305	29.956	0.25	32.369	0.925	113.932	33.058	0	0	17.215	0	31.189
			946.387	37.659	1	0	9.218	0.522	0.273	5.362	30.15	0.253	32.585	0.925	114.185	32.831	0	0	17.665	0	31.213
			947.387	37.659	1	0	9.273	0.517	0.273	5.366	30.275	0.253	32.702	0.926	114.388	32.673	0	0	17.927	0	31.159
			948.387	34.807	1	0	9.156	0.513	0.269	5.286	30.31	0.249	32.71	0.927	114.542	32.598	0	0	17.862	0	31.041
			949.387	34.807	1	0	9.084	0.508	0.266	5.234	30.342	0.247	32.745	0.927	114.758	32.445	0	0	17.876	0	30.848
			950.387	34.807	1	0	9.012	0.504	0.264	5.181	30.373	0.244	32.779	0.927	114.974	32.292	0	0	17.889	0	30.653
			951.387	70.446	1	0	8.872	0.49	0.257	5.054	30.548	0.239	32.931	0.928	115.324	32.039	0	0	18.121	0	30.466
			952.387	71.516	1	0	8.658	0.486	0.252	4.958	30.36	0.234	32.678	0.929	115.373	32.006	0	0	17.803	0	29.952
			953.387	71.516	1	0	8.452	0.483	0.247	4.862	30.192	0.23	32.447	0.931	115.422	31.974	0	0	17.495	0	29.468
			954.387	17.82	1	0	8.458	0.496	0.25	4.914	29.999	0.233	32.164	0.933	115.178	32.224	0	0	17.045	0	29.404
			955.387	18.413	1	0	8.423	0.509	0.252	4.945	29.788	0.235	31.858	0.935	114.934	32.475	0	0	16.537	0	29.283
			956.387	18.413	1	0	8.39	0.522	0.253	4.975	29.581	0.237	31.559	0.937	114.691	32.726	0	0	16.058	0	29.159
			957.387	18.413	1	0	8.283	0.521	0.251	4.924	29.497	0.235	31.413	0.939	114.897	32.586	0	0	15.901	0	28.652
			958.387	28.392	1	0	8.175	0.519	0.248	4.874	29.397	0.233	31.245	0.941	115.104	32.447	0	0	15.741	0	28.094
			959.387	28.036	1	0	8.096	0.522	0.247	4.86	29.221	0.233	30.987	0.943	115.278	32.35	0	0	15.502	0	27.43
			960.387	28.036	1	0	8.1	0.526	0.248	4.868	29.208	0.234	30.936	0.944	115.296	32.391	0	0	15.41	0	27.406
			961.387	28.036	1	0	8.085	0.529	0.247	4.862	29.212	0.234	30.903	0.945	115.315	32.433	0	0	15.283	0	27.418
			962.387	28.036	1	0	8.015	0.528	0.243	4.781	29.445	0.231	31.081	0.947	115.459	32.382	0	0	15.175	0	27.685
			963.387	17.463	1	0	7.947	0.527	0.239	4.7	29.69	0.227	31.267	0.95	115.603	32.331	0	0	15.069	0	27.967
			964.387	17.463	1	0	7.859	0.526	0.235	4.616	29.886	0.224	31.413	0.951	115.716	32.278	0	0	14.943	0	28.16
			965.387	17.463	1	0	7.773	0.525	0.231	4.533	30.095	0.22	31.569	0.953	115.83	32.224	0	0	14.819	0	28.372
			966.387	17.463	1	0	7.744	0.527	0.229	4.492	30.273	0.219	31.677	0.956	115.993	32.15	0	0	14.695	0	28.464
			967.387	22.215	1	0	7.444	0.505	0.214	4.209	30.893	0.206	32.19	0.96	116.31	31.936	0	0	14.75	0	29.019
			968.387	22.215	1	0	7.108	0.481	0.198	3.899	31.641	0.191	32.82	0.964	116.596	31.73	0	0	14.791	0	29.74
			969.387	27.204	1	0	6.837	0.461	0.185	3.635	32.457	0.18	33.451	0.97	116.964	31.481	0	0	14.837	0	30.354
			970.387	27.204	1	0	6.805	0.463	0.186	3.646	32.23	0.18	33.239	0.97	116.698	31.716	0	0	14.7	0	30.369
			971.387	27.204	1	0	6.778	0.465	0.186	3.659	32.013	0.18	33.043	0.969	116.441	31.951	0	0	14.573	0	30.406
			972.387	20.789	1	0	6.751	0.467	0.187	3.671	31.8	0.181	32.849	0.968	116.185	32.186	0	0	14.449	0	30.443
			973.387	19.839	1	0	6.726	0.468	0.187	3.679	31.616	0.181	32.716	0.966	115.947	32.39	0	0	14.384	0	30.527
			974.387	19.839	1	0	6.648	0.459	0.185	3.628	31.608	0.178	32.773	0.964	115.988	32.325	0	0	14.481	0	30.481
			975.387	24.116	1	0	6.571	0.451	0.182	3.579	31.59	0.175	32.827	0.962	116.039	32.26	0	0	14.586	0	30.426
			976.387	24.116	1	0	6.506	0.45	0.18	3.53	31.708	0.173	33.013	0.96	115.981	32.282	0	0	14.441	0	30.78
			977.387	22.453	1	0	6.45	0.452	0.178	3.492	31.79	0.17	33.145	0.959	115.892	32.351	0	0	14.278	0	31.119
			978.387	22.453	1	0	6.405	0.453	0.176	3.46	31.869	0.169	33.28	0.958	115.803	32.421	0	0	14.14	0	31.46
			979.387	19.126	1	0	6.432	0.454	0.177	3.487	31.768	0.17	33.215	0.956	115.696	32.49	0	0	14.161	0	31.463
			980.387	19.126	1	0	6.456	0.455	0.179	3.522	31.582	0.171	33.09	0.954	115.52	32.589	0	0	14.186	0	31.403
			981.388	19.126	1	0	6.482	0.457	0.182	3.576	31.243	0.173	32.861	0.951	115.17	32.785	0	0	14.186	0	31.318
			982.388	19.126	1	0	6.493	0.447	0.182	3.57	31.254	0.172	32.946	0.949	115.307	32.656	0	0	14.54	0	31.205
			983.387	19.839	1	0	6.493	0.447	0.182	3.57	31.254	0.172	32.946	0.949	115.307	32.656	0	0	14.54	0	31.205
			984.388	19.839	1	0	6.5	0.43	0.181	3.558	31.213	0.171	33.076	0.944	115.403	32.526	0	0	15.129	0	31.114
			985.388	20.671	1	0	6.485	0.421	0.181	3.549	31.122	0.17	33.075	0.941	115.432	32.461	0	0	15.398	0	30.952
			986.388	20.671	1	0	6.469	0.411	0.181	3.553	30.897	0.17	32.962	0.937	115.528	32.332	0	0	15.733	0	30.49
			987.388	19.839	1	0	6.554	0.411	0.184	3.614	30.774	0.172	32.959	0.934	115.266	32.49	0	0	15.938	0	30.719
			988.388	19.126	1	0	6.652	0.411	0.187	3.68	30.672	0.174	32.979	0.93	115.005	32.649	0	0	16.177	0	30.985
			989.388	19.126	1	0	6.754	0.411	0.19	3.737	30.664	0.176	33.074	0.927	114.813	32.778	0	0	16.436	0	31.331
			990.388	19.126	1	0	6.781	0.41	0.192	3.771	30.508	0.178	32.964	0.925	114.782	32.764	0	0	16.535	0	31.119
			991.388	21.146	1	0	6.785	0.409	0.193	3.784	30.411	0.178	32.918	0.924	114.76	32.749	0	0	16.575	0	31.014
			992.388	22.334	1	0	6.805	0.409	0.194	3.806	30.312	0.179	32.862	0.922	114.739	32.735	0	0	16.655	0	30.893
			993.388	22.334	1	0	6.708	0.405	0.191	3.752	30.269	0.176	32.83	0.922	114.76	32.663	0	0	16.553	0	30.704
			994.388	23.759	1	0	6.647	0.403	0.189	3.717	30.243	0.174	32.804	0.922	114.832	32.593	0	0	16.512	0	30.534
			995.388	23.759	1	0	6.585	0.4	0.187	3.682	30.219	0.173	32.779	0.922	114.904	32.524	0	0	16.472	0	30.365
			996.388	21.027	1	0	6.439	0.397	0.184	3.616	30.054	0.17	32.59	0.922	114.96	32.466	0	0	16.206	0	29.935
			997.388	21.027	1	0	6.317	0.395	0.182	3.567	29.852	0.167	32.377	0.922	115.029	32.398	0	0	16.003	0	29.442
			998.388	23.641	1	0	6.196	0.391	0.179	3.527	29.571	0.165	32.112	0.921	115.06	32.344	0	0	15.848	0	28.861
			999.388	23.641	1	0	6.073	0.389	0.176	3.466	29.464	0.163	31.985	0.921	115.111	32.292	0	0	15.62	0	28.538
			1000.39	25.66	1	0	6.004	0.391	0.176	3.458	29.227	0.162	31.784	0.92	114.828	32.433	0	0	15.336	0	28.416
			1001.39	27.917	1	0	5.929	0.394	0.175	3.446	28.996	0.161	31.593	0.918	114.544	32.575	0	0	15.04	0	28.309
			1002.39	31.838	1	0	5.89	0.397	0.175	3.447	28.835	0.161	31.48	0.916	114.261	32.716	0	0	14.84	0	28.341
			1003.39	31.838	1	0	5.855	0.401	0.176	3.452	28.675	0.161	31.333	0.915	113.96	32.888	0	0	14.588	0	28.367
			1004.39	30.174	1	0	5.828	0.406	0.176	3.461	28.517	0.161	31.184	0.914	113.658	33.06	0	0	14.359	0	28.388
			1005.39	30.174	1	0	5.968	0.423	0.182	3.566	28.523	0.166	31.262	0.912	113.472	33.194	0	0	14.114	0	28.859
			1006.39	26.492	1	0	6.103	0.44	0.187	3.671	28.501	0.17	31.306	0.91	113.286	33.329	0	0	13.877	0	29.254
			1007.39	26.492	1	0	6.226	0.456	0.192	3.766	28.487	0.174	31.376	0.908	113.131	33.417	0	0	13.666	0	29.61
			1008.39	12.711	1	0	6.318	0.471	0.196	3.841	28.477	0.177	31.439	0.906	112.975	33.505	0	0	13.407	0	29.943
			1009.39	12.711	1	0	6.408	0.487	0.199	3.917	28.447	0.18	31.477	0.904	112.82	33.594	0	0	13.157	0	30.223
			1010.39	12.711	1	0	6.496	0.503	0.203	3.984	28.466	0.183	31.547	0.902	112.729	33.654	0	0	12.912	0	30.512
			1011.39	9.979	1	0	6.417	0.503	0.201	3.942	28.426	0.181	31.523	0.902	112.602	33.712	0	0	12.749	0	30.556
			1012.39	9.979	1	0	6.407	0.504	0.2	3.935	28.433	0.181	31.547	0.901	112.474	33.77	0	0	12.721	0	30.69
			1013.39	9.979	1	0	6.397	0.504	0.2	3.928	28.439	0.18	31.572	0.901	112.346	33.828	0	0	12.693	0	30.824
			1014.39	9.979	1	0	6.396	0.5	0.2	3.935	28.359	0.18	31.517	0.9	112.446	33.712	0	0	12.785	0	30.532
			1015.39	18.413	1	0	6.383	0.502	0.2	3.936	28.306	0.18	31.474	0.899	112.487	33.661	0	0	12.72	0	30.382
			1016.39	18.413	1	0	6.402	0.493	0.202	3.962	28.136	0.181	31.339	0.898	112.664	33.48	0	0	12.987	0	29.817
			1017.39	20.789	1	0	6.395	0.491	0.201	3.957	28.128	0.181	31.352	0.897	112.662	33.471	0	0	13.021	0	29.821
			1018.39	20.789	1	0	6.349	0.494	0.199	3.914	28.259	0.179	31.501	0.897	112.652	33.476	0	0	12.857	0	30.117
			1019.39	20.789	1	0	6.319	0.492	0.198	3.881	28.344	0.177	31.62	0.896	112.64	33.466	0	0	12.845	0	30.315
			1020.39	38.847	1	0	6.289	0.49	0.196	3.859	28.364	0.176	31.682	0.895	112.559	33.486	0	0	12.824	0	30.452
			1021.39	38.847	1	0	6.274	0.49	0.197	3.861	28.282	0.176	31.63	0.894	112.506	33.495	0	0	12.793	0	30.372
			1022.39	38.847	1	0	6.266	0.49	0.197	3.871	28.171	0.176	31.537	0.893	112.443	33.505	0	0	12.776	0	30.214
			1023.39	36.471	1	0	6.258	0.49	0.198	3.881	28.06	0.176	31.444	0.892	112.381	33.514	0	0	12.759	0	30.057
			1024.39	36.471	1	0	6.337	0.493	0.201	3.957	27.891	0.179	31.305	0.891	112.213	33.615	0	0	12.844	0	29.962
			1025.39	36.471	1	0	6.423	0.496	0.206	4.038	27.724	0.183	31.16	0.89	112.045	33.716	0	0	12.94	0	29.855
			1026.39	15.8	1	0	6.509	0.499	0.21	4.119	27.568	0.186	31.027	0.889	111.877	33.816	0	0	13.037	0	29.767
			1027.39	19.72	1	0	6.654	0.502	0.214	4.214	27.562	0.19	31.051	0.888	111.71	33.917	0	0	13.249	0	29.978
			1028.39	19.72	1	0	6.802	0.506	0.219	4.308	27.585	0.194	31.108	0.887	111.592	33.994	0	0	13.445	0	30.217
			1029.39	24.947	1	0	6.94	0.51	0.224	4.392	27.635	0.198	31.193	0.886	111.475	34.071	0	0	13.617	0	30.506
			1030.39	27.204	1	0	7.188	0.508	0.229	4.495	27.953	0.202	31.583	0.885	111.592	33.987	0	0	14.148	0	31.098
			1031.39	27.204	1	0	7.188	0.508	0.229	4.495	27.953	0.202	31.583	0.885	111.592	33.987	0	0	14.148	0	31.098
			1032.39	26.967	1	0	7.297	0.503	0.23	4.513	28.226	0.203	31.896	0.885	111.827	33.826	0	0	14.513	0	31.406
			1033.39	26.016	1	0	7.4	0.488	0.227	4.469	28.803	0.201	32.563	0.885	112.482	33.349	0	0	15.151	0	31.813
			1034.39	26.016	1	0	7.459	0.479	0.225	4.43	29.216	0.199	33.041	0.884	112.902	33.032	0	0	15.56	0	32.119
			1035.39	30.531	1	0	7.4	0.461	0.224	4.396	29.063	0.198	32.878	0.884	112.923	32.955	0	0	16.037	0	31.627
			1036.39	28.392	1	0	7.345	0.444	0.222	4.369	28.86	0.196	32.659	0.884	112.945	32.879	0	0	16.557	0	31.023
			1037.39	28.392	1	0	7.285	0.426	0.221	4.342	28.629	0.195	32.407	0.883	112.966	32.802	0	0	17.112	0	30.348
			1038.39	26.492	1	0	7.186	0.407	0.217	4.27	28.516	0.192	32.301	0.883	112.969	32.725	0	0	17.635	0	29.907
			1039.39	27.323	1	0	7.058	0.389	0.213	4.187	28.355	0.188	32.135	0.882	112.971	32.649	0	0	18.131	0	29.345
			1040.39	27.323	1	0	6.922	0.371	0.209	4.103	28.144	0.184	31.914	0.882	112.973	32.572	0	0	18.657	0	28.664
			1041.39	27.323	1	0	7.03	0.369	0.21	4.133	28.346	0.185	32.169	0.881	113.014	32.497	0	0	19.045	0	28.981
			1042.39	27.086	1	0	7.017	0.366	0.21	4.116	28.374	0.184	32.23	0.88	113.117	32.397	0	0	19.159	0	28.907
			1043.39	25.066	1	0	7.005	0.363	0.209	4.099	28.4	0.184	32.29	0.88	113.22	32.296	0	0	19.273	0	28.831
			1044.39	25.066	1	0	6.935	0.363	0.206	4.053	28.427	0.181	32.341	0.879	113.177	32.31	0	0	19.113	0	28.932
			1045.39	22.096	1	0	7.012	0.369	0.211	4.152	28.136	0.185	32.072	0.877	112.959	32.449	0	0	19.027	0	28.734
			1046.39	21.74	1	0	7.055	0.376	0.215	4.229	27.896	0.188	31.881	0.875	112.65	32.641	0	0	18.757	0	28.761
			1047.39	21.74	1	0	7.223	0.382	0.227	4.47	27.099	0.198	31.058	0.873	112.443	32.761	0	0	18.894	0	27.506
			1048.39	11.761	1	0	7.237	0.382	0.227	4.465	27.176	0.198	31.15	0.872	112.418	32.765	0	0	18.929	0	27.684
			1049.39	13.662	1	0	7.254	0.383	0.227	4.467	27.243	0.198	31.241	0.872	112.388	32.76	0	0	18.926	0	27.852
			1050.39	32.669	1	0	7.258	0.384	0.227	4.46	27.308	0.198	31.332	0.872	112.358	32.756	0	0	18.89	0	28.021
			1051.39	33.976	1	0	7.241	0.384	0.225	4.43	27.425	0.196	31.489	0.871	112.3	32.76	0	0	18.878	0	28.308
			1052.39	33.976	1	0	7.327	0.388	0.229	4.495	27.4	0.199	31.443	0.871	112.077	32.872	0	0	18.885	0	28.432
			1053.39	23.522	1	0	7.435	0.392	0.233	4.581	27.332	0.203	31.348	0.872	111.854	32.983	0	0	18.949	0	28.464
			1054.39	21.265	1	0	7.543	0.396	0.238	4.678	27.204	0.208	31.179	0.873	111.692	33.062	0	0	19.027	0	28.306
			1055.39	21.265	1	0	7.549	0.396	0.238	4.678	27.227	0.208	31.201	0.873	111.757	33.004	0	0	19.045	0	28.259
			1056.39	21.265	1	0	7.547	0.396	0.238	4.672	27.25	0.208	31.218	0.873	111.822	32.946	0	0	19.04	0	28.203
			1057.39	16.632	1	0	7.544	0.396	0.238	4.666	27.273	0.207	31.236	0.873	111.887	32.888	0	0	19.035	0	28.148
			1058.39	16.632	1	0	7.577	0.398	0.238	4.68	27.337	0.208	31.291	0.874	111.878	32.881	0	0	19.027	0	28.254
			1059.39	16.632	1	0	7.633	0.4	0.239	4.704	27.419	0.209	31.366	0.874	111.868	32.874	0	0	19.076	0	28.398
			1060.39	43.123	1	0	7.644	0.402	0.24	4.706	27.469	0.209	31.408	0.875	111.85	32.867	0	0	19.014	0	28.478
			1061.39	43.123	1	0	7.647	0.407	0.24	4.723	27.426	0.21	31.351	0.875	111.785	32.909	0	0	18.806	0	28.472
			1062.39	70.684	1	0	7.572	0.404	0.238	4.673	27.418	0.208	31.345	0.875	111.915	32.798	0	0	18.758	0	28.271
			1063.39	26.254	1	0	7.498	0.401	0.235	4.623	27.411	0.206	31.342	0.875	112.045	32.686	0	0	18.711	0	28.071
			1064.39	26.254	1	0	7.473	0.402	0.235	4.626	27.311	0.206	31.23	0.875	112.005	32.726	0	0	18.611	0	27.931
			1065.39	24.829	1	0	7.418	0.402	0.235	4.618	27.164	0.206	31.065	0.874	111.966	32.765	0	0	18.439	0	27.689
			1066.39	24.829	1	0	7.348	0.405	0.233	4.58	27.17	0.204	31.06	0.875	111.977	32.772	0	0	18.128	0	27.712
			1067.39	40.628	1	0	7.275	0.408	0.231	4.534	27.2	0.202	31.085	0.875	111.989	32.779	0	0	17.812	0	27.793
			1068.39	44.549	1	0	7.225	0.41	0.229	4.498	27.247	0.2	31.137	0.875	111.997	32.776	0	0	17.621	0	27.897
			1069.39	44.549	1	0	7.219	0.414	0.23	4.511	27.184	0.201	31.042	0.876	112.029	32.783	0	0	17.457	0	27.753
			1070.39	27.323	1	0	7.236	0.417	0.231	4.536	27.13	0.202	30.96	0.876	112.06	32.79	0	0	17.349	0	27.633
			1071.39	26.254	1	0	7.107	0.415	0.229	4.501	26.834	0.201	30.565	0.878	112.256	32.649	0	0	17.127	0	26.634
			1072.39	26.254	1	0	6.981	0.413	0.227	4.466	26.546	0.2	30.179	0.88	112.453	32.507	0	0	16.911	0	25.628
			1073.39	29.58	1	0	6.923	0.412	0.227	4.464	26.32	0.2	29.864	0.881	112.587	32.392	0	0	16.82	0	24.792
			1074.39	29.58	1	0	6.936	0.408	0.226	4.435	26.5	0.199	30.069	0.881	113.072	31.972	0	0	17.017	0	24.498
			1075.39	25.422	1	0	6.949	0.404	0.224	4.407	26.682	0.198	30.277	0.881	113.556	31.553	0	0	17.219	0	24.198
			1076.39	25.422	1	0	6.808	0.392	0.215	4.225	27.14	0.19	30.742	0.883	114.249	30.982	0	0	17.351	0	24.105
			1077.39	12.355	1	0	6.749	0.388	0.211	4.151	27.337	0.187	30.929	0.884	114.319	30.919	0	0	17.394	0	24.343
			1078.39	12.355	1	0	6.602	0.384	0.2	3.925	28.224	0.177	31.842	0.886	114.388	30.857	0	0	17.204	0	25.964
			1079.39	12.236	1	0	6.624	0.385	0.202	3.969	28.02	0.179	31.638	0.886	114.295	30.919	0	0	17.221	0	25.69
			1080.39	12.236	1	0	6.647	0.386	0.204	4.012	27.82	0.181	31.438	0.885	114.201	30.982	0	0	17.238	0	25.42
			1081.39	25.422	1	0	6.634	0.386	0.204	4.015	27.759	0.181	31.401	0.884	114.192	30.994	0	0	17.168	0	25.376
			1082.39	25.422	1	0	6.616	0.387	0.204	4.014	27.701	0.18	31.36	0.883	114.182	31.006	0	0	17.084	0	25.323
			1083.39	25.898	1	0	6.402	0.379	0.194	3.815	28.089	0.171	31.918	0.88	114.504	30.809	0	0	16.909	0	25.986
			1084.39	25.898	1	0	6.273	0.374	0.188	3.694	28.366	0.165	32.301	0.878	114.671	30.699	0	0	16.779	0	26.467
			1085.39	14.85	1	0	6.22	0.373	0.186	3.663	28.355	0.163	32.344	0.877	114.604	30.73	0	0	16.663	0	26.592
			1086.39	14.85	1	0	6.176	0.373	0.185	3.639	28.332	0.162	32.381	0.875	114.537	30.761	0	0	16.567	0	26.705
			1087.39	16.394	1	0	6.101	0.37	0.183	3.592	28.315	0.16	32.43	0.873	114.451	30.78	0	0	16.503	0	26.795
			1088.39	11.404	1	0	5.995	0.364	0.18	3.527	28.256	0.156	32.443	0.871	114.391	30.771	0	0	16.475	0	26.749
			1089.39	11.404	1	0	5.873	0.358	0.176	3.454	28.184	0.153	32.433	0.869	114.331	30.761	0	0	16.405	0	26.658
			1090.39	10.098	1	0	5.783	0.352	0.173	3.404	28.071	0.15	32.375	0.867	114.281	30.752	0	0	16.421	0	26.479
			1091.39	29.699	1	0	5.771	0.349	0.174	3.411	27.913	0.15	32.297	0.864	114.182	30.785	0	0	16.525	0	26.363
			1092.39	29.699	1	0	5.846	0.354	0.178	3.489	27.71	0.153	32.138	0.862	113.882	30.977	0	0	16.513	0	26.434
			1093.39	34.213	1	0	5.936	0.359	0.182	3.581	27.486	0.157	31.95	0.86	113.583	31.169	0	0	16.543	0	26.449
			1094.39	34.213	1	0	6.029	0.364	0.187	3.673	27.28	0.161	31.772	0.859	113.273	31.361	0	0	16.58	0	26.476
			1095.39	25.304	1	0	6.089	0.369	0.191	3.749	27.065	0.163	31.603	0.856	112.93	31.574	0	0	16.507	0	26.552
			1096.39	24.591	1	0	6.096	0.368	0.192	3.762	26.983	0.163	31.611	0.854	112.813	31.62	0	0	16.579	0	26.627
			1097.39	24.591	1	0	6.102	0.366	0.192	3.775	26.902	0.164	31.619	0.851	112.695	31.665	0	0	16.653	0	26.702
			1098.39	24.591	1	0	6.233	0.373	0.199	3.9	26.686	0.168	31.443	0.849	112.474	31.8	0	0	16.71	0	26.651
			1099.39	22.453	1	0	6.344	0.377	0.204	4.013	26.442	0.173	31.278	0.845	112.272	31.888	0	0	16.839	0	26.515
			1100.39	21.859	1	0	6.456	0.38	0.21	4.126	26.219	0.177	31.13	0.842	112.07	31.976	0	0	16.97	0	26.407
			1101.39	21.859	1	0	6.708	0.39	0.219	4.297	26.258	0.183	31.309	0.839	111.708	32.208	0	0	17.215	0	27.183
			1102.39	17.701	1	0	6.831	0.395	0.221	4.348	26.492	0.185	31.667	0.837	111.495	32.354	0	0	17.298	0	28.112
			1103.39	17.701	1	0	6.927	0.4	0.223	4.389	26.666	0.186	31.959	0.834	111.281	32.501	0	0	17.311	0	28.905
			1104.39	16.394	1	0	6.944	0.408	0.227	4.454	26.427	0.189	31.678	0.834	110.729	32.941	0	0	17.016	0	29.129
			1105.39	16.394	1	0	6.96	0.416	0.23	4.519	26.189	0.192	31.399	0.834	110.176	33.382	0	0	16.73	0	29.342
			1106.39	26.61	1	0	6.998	0.421	0.233	4.581	26.017	0.194	31.195	0.834	109.654	33.805	0	0	16.619	0	29.632
			1107.39	26.61	1	0	6.94	0.419	0.231	4.531	26.075	0.192	31.293	0.833	109.735	33.735	0	0	16.548	0	29.696
			1108.39	28.986	1	0	6.883	0.418	0.228	4.48	26.137	0.19	31.396	0.833	109.817	33.666	0	0	16.478	0	29.767
			1109.39	28.986	1	0	6.839	0.418	0.226	4.441	26.204	0.188	31.516	0.831	109.848	33.629	0	0	16.365	0	29.933
			1110.39	26.016	1	0	6.755	0.416	0.222	4.363	26.32	0.184	31.69	0.831	109.92	33.557	0	0	16.229	0	30.126
			1111.39	27.798	1	0	6.631	0.409	0.217	4.256	26.424	0.18	31.822	0.83	110.018	33.431	0	0	16.199	0	30.121
			1112.39	27.798	1	0	6.582	0.406	0.214	4.211	26.47	0.178	31.893	0.83	110.044	33.373	0	0	16.208	0	30.134
			1113.39	46.212	1	0	6.554	0.404	0.213	4.19	26.465	0.177	31.915	0.829	110.025	33.362	0	0	16.233	0	30.135
			1114.39	47.043	1	0	6.526	0.401	0.212	4.169	26.46	0.176	31.936	0.829	110.007	33.35	0	0	16.257	0	30.135
			1115.39	47.043	1	0	6.5	0.4	0.211	4.154	26.436	0.175	31.926	0.828	109.981	33.35	0	0	16.27	0	30.102
			1116.39	47.043	1	0	6.481	0.398	0.211	4.141	26.419	0.174	31.926	0.828	109.956	33.35	0	0	16.301	0	30.085
			1117.39	24.235	1	0	6.454	0.395	0.21	4.119	26.421	0.173	31.94	0.827	109.916	33.341	0	0	16.333	0	30.073
			1118.39	24.235	1	0	6.455	0.395	0.21	4.119	26.424	0.173	31.944	0.827	109.895	33.343	0	0	16.337	0	30.083
			1119.39	23.522	1	0	6.5	0.398	0.212	4.159	26.384	0.175	31.9	0.827	109.858	33.37	0	0	16.347	0	30.068
			1120.39	23.522	1	0	6.486	0.398	0.211	4.153	26.36	0.175	31.879	0.827	109.836	33.373	0	0	16.313	0	30.036
			1121.39	21.859	1	0	6.472	0.398	0.211	4.148	26.337	0.175	31.86	0.827	109.815	33.375	0	0	16.279	0	30.004
			1122.39	20.195	1	0	6.363	0.393	0.207	4.072	26.322	0.171	31.855	0.826	109.839	33.31	0	0	16.194	0	29.86
			1123.39	20.195	1	0	6.262	0.384	0.202	3.97	26.474	0.167	32.052	0.826	109.877	33.202	0	0	16.297	0	29.962
			1124.39	20.195	1	0	6.152	0.381	0.198	3.891	26.497	0.163	32.126	0.825	109.872	33.152	0	0	16.155	0	29.984
			1125.39	15.206	1	0	6.115	0.378	0.196	3.855	26.54	0.162	32.188	0.825	109.892	33.102	0	0	16.196	0	29.985
			1126.39	16.275	1	0	6.115	0.378	0.196	3.855	26.54	0.162	32.188	0.825	109.892	33.102	0	0	16.196	0	29.985
			1127.39	16.275	1	0	6.058	0.374	0.194	3.807	26.589	0.16	32.247	0.825	109.87	33.051	0	0	16.184	0	29.98
			1128.39	20.671	1	0	6.002	0.371	0.191	3.758	26.639	0.158	32.308	0.825	109.848	33.001	0	0	16.173	0	29.976
			1129.39	20.671	1	0	5.89	0.365	0.186	3.656	26.789	0.153	32.514	0.824	109.877	32.946	0	0	16.15	0	30.171
			1130.39	19.483	1	0	5.771	0.358	0.181	3.546	26.977	0.149	32.768	0.823	109.947	32.891	0	0	16.107	0	30.437
			1131.39	19.483	1	0	5.653	0.352	0.175	3.436	27.18	0.144	33.043	0.823	110.016	32.836	0	0	16.065	0	30.726
			1132.39	17.701	1	0	5.565	0.348	0.17	3.337	27.483	0.14	33.41	0.823	110.083	32.78	0	0	16.003	0	31.179
			1133.39	17.701	1	0	5.593	0.348	0.171	3.364	27.401	0.141	33.355	0.821	109.997	32.814	0	0	16.088	0	31.137
			1134.39	15.444	1	0	5.657	0.347	0.174	3.422	27.245	0.143	33.253	0.819	109.824	32.881	0	0	16.282	0	31.066
			1135.39	15.444	1	0	5.713	0.349	0.177	3.472	27.138	0.145	33.185	0.818	109.748	32.912	0	0	16.379	0	31.019
			1136.39	12.83	1	0	5.775	0.353	0.18	3.53	27.041	0.147	33.131	0.816	109.652	32.963	0	0	16.355	0	31.061
			1137.39	16.038	1	0	5.851	0.357	0.183	3.597	26.949	0.149	33.079	0.815	109.556	33.013	0	0	16.369	0	31.105
			1138.39	16.038	1	0	5.851	0.357	0.183	3.597	26.949	0.149	33.079	0.815	109.556	33.013	0	0	16.369	0	31.105
			1139.39	19.601	1	0	5.97	0.365	0.188	3.695	26.877	0.153	33.044	0.813	109.424	33.09	0	0	16.351	0	31.252
			1140.39	19.601	1	0	6.023	0.369	0.19	3.736	26.859	0.155	33.048	0.813	109.338	33.132	0	0	16.34	0	31.359
			1141.39	19.007	1	0	6.143	0.376	0.196	3.842	26.733	0.159	32.923	0.812	109.117	33.27	0	0	16.338	0	31.434
			1142.39	19.007	1	0	6.217	0.381	0.199	3.908	26.669	0.161	32.851	0.812	108.99	33.351	0	0	16.304	0	31.49
			1143.39	27.68	1	0	6.262	0.385	0.201	3.943	26.661	0.163	32.841	0.812	108.942	33.363	0	0	16.269	0	31.529
			1144.39	27.086	1	0	6.306	0.388	0.202	3.978	26.653	0.164	32.83	0.812	108.894	33.375	0	0	16.234	0	31.565
			1145.39	27.086	1	0	6.35	0.392	0.204	4.012	26.653	0.166	32.831	0.812	108.846	33.387	0	0	16.199	0	31.62
			1146.39	29.105	1	0	6.394	0.396	0.206	4.046	26.651	0.167	32.83	0.812	108.798	33.399	0	0	16.164	0	31.672
			1147.39	29.105	1	0	6.49	0.403	0.21	4.126	26.606	0.17	32.783	0.812	108.724	33.462	0	0	16.123	0	31.748
			1148.39	29.105	1	0	6.605	0.409	0.215	4.221	26.536	0.174	32.706	0.811	108.649	33.524	0	0	16.131	0	31.772
			1149.39	29.105	1	0	6.669	0.413	0.217	4.272	26.513	0.176	32.668	0.812	108.633	33.554	0	0	16.139	0	31.785
			1150.39	32.55	1	0	6.848	0.421	0.225	4.42	26.387	0.182	32.541	0.811	108.542	33.629	0	0	16.263	0	31.743
			1151.39	32.55	1	0	7.029	0.429	0.233	4.569	26.281	0.188	32.436	0.81	108.452	33.703	0	0	16.389	0	31.734
			1152.39	32.313	1	0	7.231	0.438	0.241	4.735	26.171	0.195	32.313	0.81	108.315	33.8	0	0	16.492	0	31.734
			1153.39	32.313	1	0	7.419	0.45	0.251	4.928	25.899	0.203	31.965	0.81	108.129	33.936	0	0	16.477	0	31.405
			1154.39	27.917	1	0	7.467	0.45	0.253	4.974	25.824	0.205	31.845	0.811	108.083	33.939	0	0	16.59	0	31.197
			1155.39	27.917	1	0	7.571	0.454	0.258	5.064	25.751	0.209	31.722	0.812	108.053	33.974	0	0	16.671	0	31.055
			1156.39	28.155	1	0	7.658	0.459	0.261	5.124	25.779	0.212	31.709	0.813	108.078	34	0	0	16.692	0	31.097
			1157.39	28.155	1	0	7.753	0.463	0.264	5.187	25.816	0.215	31.713	0.814	108.143	34.025	0	0	16.73	0	31.169
			1158.39	27.086	1	0	7.854	0.468	0.267	5.254	25.854	0.218	31.718	0.815	108.208	34.051	0	0	16.78	0	31.243
			1159.39	27.086	1	0	7.902	0.471	0.269	5.275	25.93	0.219	31.759	0.816	108.313	34.037	0	0	16.782	0	31.312
			1160.39	25.66	1	0	7.936	0.472	0.268	5.272	26.066	0.22	31.847	0.818	108.433	33.977	0	0	16.817	0	31.387
			1161.39	25.66	1	0	7.958	0.473	0.268	5.261	26.2	0.22	31.931	0.821	108.554	33.916	0	0	16.827	0	31.454
			1162.39	32.075	1	0	7.954	0.472	0.267	5.239	26.287	0.219	31.976	0.822	108.677	33.856	0	0	16.859	0	31.44
			1163.39	35.045	1	0	8.037	0.478	0.27	5.306	26.271	0.222	31.903	0.823	108.74	33.858	0	0	16.83	0	31.344
			1164.39	35.045	1	0	8.12	0.483	0.273	5.372	26.255	0.226	31.831	0.825	108.802	33.861	0	0	16.802	0	31.247
			1165.39	43.242	1	0	8.215	0.489	0.277	5.449	26.226	0.229	31.746	0.826	108.865	33.863	0	0	16.798	0	31.127
			1166.39	43.242	1	0	8.292	0.493	0.28	5.507	26.222	0.232	31.68	0.828	108.918	33.868	0	0	16.806	0	31.033
			1167.39	43.955	1	0	8.295	0.492	0.28	5.497	26.275	0.232	31.693	0.829	109.016	33.83	0	0	16.844	0	30.998
			1168.39	38.49	1	0	8.3	0.492	0.279	5.488	26.327	0.232	31.706	0.83	109.113	33.793	0	0	16.887	0	30.962
			1169.39	38.49	1	0	8.293	0.491	0.279	5.472	26.376	0.232	31.712	0.832	109.211	33.756	0	0	16.904	0	30.914
			1170.39	36.352	1	0	8.333	0.491	0.28	5.5	26.372	0.233	31.692	0.832	109.239	33.752	0	0	16.957	0	30.875
			1171.39	30.887	1	0	8.301	0.489	0.278	5.462	26.437	0.232	31.726	0.833	109.352	33.714	0	0	16.978	0	30.87
			1172.39	30.887	1	0	8.304	0.487	0.278	5.452	26.484	0.231	31.755	0.834	109.403	33.703	0	0	17.034	0	30.898
			1173.39	31.6	1	0	8.341	0.488	0.279	5.479	26.481	0.233	31.734	0.834	109.438	33.697	0	0	17.086	0	30.854
			1174.39	31.6	1	0	8.35	0.487	0.279	5.474	26.525	0.233	31.761	0.835	109.458	33.706	0	0	17.129	0	30.914
			1175.39	26.373	1	0	8.419	0.492	0.281	5.519	26.552	0.235	31.703	0.838	109.45	33.793	0	0	17.128	0	30.957
			1176.39	25.066	1	0	8.487	0.494	0.283	5.563	26.578	0.238	31.685	0.839	109.448	33.844	0	0	17.172	0	31.013
			1177.39	25.066	1	0	8.555	0.496	0.285	5.607	26.592	0.24	31.684	0.839	109.45	33.864	0	0	17.25	0	31.048
			1178.39	41.579	1	0	8.582	0.496	0.286	5.617	26.627	0.24	31.671	0.841	109.489	33.876	0	0	17.3	0	31.043
			1179.39	41.579	1	0	8.585	0.496	0.286	5.621	26.614	0.241	31.611	0.842	109.501	33.896	0	0	17.32	0	30.961
			1180.39	43.48	1	0	8.592	0.495	0.286	5.629	26.599	0.242	31.551	0.843	109.513	33.915	0	0	17.347	0	30.877
			1181.39	43.48	1	0	8.554	0.494	0.285	5.591	26.652	0.24	31.544	0.845	109.544	33.92	0	0	17.325	0	30.865
			1182.39	30.65	1	0	8.517	0.492	0.283	5.553	26.706	0.239	31.538	0.847	109.575	33.924	0	0	17.303	0	30.853
			1183.39	30.65	1	0	8.471	0.492	0.281	5.518	26.728	0.238	31.516	0.848	109.609	33.963	0	0	17.217	0	30.87
			1184.39	29.224	1	0	8.452	0.496	0.28	5.511	26.728	0.238	31.51	0.848	109.621	34.03	0	0	17.052	0	30.974
			1185.39	29.224	1	0	8.475	0.504	0.282	5.544	26.7	0.24	31.448	0.849	109.518	34.193	0	0	16.798	0	31.141
			1186.39	24.829	1	0	8.475	0.504	0.282	5.544	26.7	0.24	31.448	0.849	109.518	34.193	0	0	16.798	0	31.141
			1187.39	26.254	1	0	8.536	0.509	0.286	5.614	26.587	0.243	31.314	0.849	109.345	34.299	0	0	16.769	0	31.069
			1188.39	26.254	1	0	8.619	0.518	0.291	5.725	26.383	0.247	31.07	0.849	108.99	34.51	0	0	16.637	0	30.963
			1189.39	34.332	1	0	8.581	0.517	0.29	5.693	26.405	0.246	31.077	0.85	109.004	34.488	0	0	16.61	0	30.938
			1190.39	34.332	1	0	8.581	0.517	0.29	5.693	26.405	0.246	31.077	0.85	109.004	34.488	0	0	16.61	0	30.938
			1191.39	33.857	1	0	8.586	0.517	0.29	5.703	26.377	0.247	31.052	0.849	108.966	34.514	0	0	16.608	0	30.931
			1192.39	33.857	1	0	8.634	0.519	0.293	5.758	26.278	0.249	30.969	0.849	108.865	34.594	0	0	16.641	0	30.899
			1193.39	35.877	1	0	8.577	0.513	0.29	5.706	26.31	0.246	31.012	0.848	108.865	34.582	0	0	16.713	0	30.939
			1194.39	36.352	1	0	8.504	0.508	0.287	5.643	26.34	0.244	31.05	0.848	108.865	34.57	0	0	16.754	0	30.97
			1195.39	36.352	1	0	8.418	0.502	0.283	5.57	26.38	0.24	31.097	0.848	108.865	34.558	0	0	16.771	0	31.016
			1196.39	36.352	1	0	8.369	0.501	0.282	5.533	26.393	0.239	31.088	0.849	108.798	34.596	0	0	16.715	0	31.051
			1197.39	37.659	1	0	8.396	0.505	0.283	5.567	26.344	0.241	31.006	0.85	108.685	34.677	0	0	16.629	0	31.035
			1198.39	37.183	1	0	8.403	0.509	0.284	5.589	26.289	0.242	30.92	0.85	108.573	34.759	0	0	16.503	0	31.011
			1199.39	37.183	1	0	8.422	0.513	0.286	5.618	26.239	0.243	30.84	0.851	108.46	34.841	0	0	16.404	0	30.998
			1200.39	43.598	1	0	8.419	0.514	0.286	5.622	26.218	0.244	30.802	0.851	108.471	34.847	0	0	16.368	0	30.938
			1201.39	43.598	1	0	8.528	0.52	0.291	5.727	26.106	0.248	30.649	0.852	108.342	34.96	0	0	16.39	0	30.837
			1202.39	41.341	1	0	8.596	0.524	0.295	5.798	26.019	0.251	30.529	0.852	108.304	35.011	0	0	16.392	0	30.698
			1203.39	41.341	1	0	8.586	0.522	0.294	5.783	26.044	0.251	30.542	0.853	108.324	35	0	0	16.435	0	30.7
			1204.39	25.779	1	0	8.618	0.524	0.296	5.815	26.003	0.253	30.474	0.853	108.292	35.037	0	0	16.452	0	30.627
			1205.39	28.155	1	0	8.595	0.522	0.295	5.805	25.965	0.252	30.44	0.853	108.246	35.04	0	0	16.478	0	30.557
			1206.39	28.155	1	0	8.578	0.519	0.295	5.792	25.959	0.252	30.427	0.853	108.234	35.035	0	0	16.515	0	30.519
			1207.39	32.075	1	0	8.627	0.522	0.297	5.84	25.908	0.254	30.359	0.853	108.215	35.065	0	0	16.527	0	30.441
			1208.39	32.075	1	0	8.679	0.524	0.3	5.898	25.824	0.256	30.263	0.853	108.162	35.102	0	0	16.554	0	30.316
			1209.39	30.174	1	0	8.727	0.527	0.303	5.945	25.777	0.258	30.198	0.854	108.134	35.132	0	0	16.56	0	30.243
			1210.39	30.174	1	0	8.711	0.525	0.302	5.924	25.808	0.257	30.229	0.854	108.176	35.095	0	0	16.578	0	30.244
			1211.39	36.827	1	0	8.694	0.524	0.301	5.904	25.839	0.257	30.26	0.854	108.217	35.058	0	0	16.595	0	30.244
			1212.39	36.827	1	0	8.681	0.522	0.3	5.886	25.871	0.256	30.29	0.854	108.259	35.021	0	0	16.619	0	30.243
			1213.39	34.57	1	0	8.672	0.52	0.298	5.86	25.939	0.255	30.342	0.855	108.347	34.951	0	0	16.693	0	30.232
			1214.39	34.57	1	0	8.671	0.517	0.298	5.85	25.966	0.255	30.344	0.856	108.419	34.914	0	0	16.777	0	30.171
			1215.39	34.689	1	0	8.654	0.514	0.297	5.829	25.993	0.254	30.349	0.856	108.491	34.877	0	0	16.829	0	30.116
			1216.39	39.084	1	0	8.591	0.51	0.294	5.773	26.028	0.252	30.377	0.857	108.638	34.812	0	0	16.844	0	30.057
			1217.39	39.084	1	0	8.567	0.509	0.293	5.749	26.06	0.251	30.4	0.857	108.716	34.784	0	0	16.815	0	30.058
			1218.39	32.313	1	0	8.558	0.509	0.292	5.737	26.084	0.25	30.416	0.858	108.8	34.756	0	0	16.817	0	30.045
			1219.39	32.313	1	0	8.56	0.508	0.292	5.732	26.106	0.25	30.429	0.858	108.884	34.729	0	0	16.84	0	30.027
			1220.39	31.6	1	0	8.637	0.514	0.296	5.811	26.016	0.254	30.333	0.858	108.781	34.824	0	0	16.818	0	30.002
			1221.39	31.6	1	0	8.654	0.514	0.296	5.822	26.02	0.254	30.324	0.858	108.777	34.824	0	0	16.832	0	29.987
			1222.39	43.955	1	0	8.686	0.515	0.297	5.844	26.023	0.255	30.308	0.859	108.772	34.824	0	0	16.876	0	29.959
			1223.39	44.668	1	0	8.701	0.517	0.298	5.862	26	0.256	30.267	0.859	108.738	34.855	0	0	16.84	0	29.931
			1224.39	44.668	1	0	8.752	0.517	0.3	5.893	26.019	0.258	30.259	0.86	108.737	34.847	0	0	16.938	0	29.905
			1225.39	32.55	1	0	8.807	0.519	0.303	5.945	25.967	0.26	30.194	0.86	108.684	34.896	0	0	16.961	0	29.857
			1226.39	32.55	1	0	8.842	0.521	0.304	5.976	25.946	0.262	30.155	0.86	108.647	34.929	0	0	16.959	0	29.839
			1227.39	32.907	1	0	8.863	0.52	0.305	5.993	25.922	0.262	30.14	0.86	108.659	34.929	0	0	17.057	0	29.803
			1228.39	32.907	1	0	8.947	0.522	0.309	6.071	25.85	0.266	30.059	0.86	108.652	34.953	0	0	17.138	0	29.688
			1229.39	35.283	1	0	9.056	0.525	0.314	6.16	25.797	0.27	29.997	0.86	108.645	34.977	0	0	17.262	0	29.607
			1230.39	33.144	1	0	9.137	0.527	0.317	6.227	25.768	0.273	29.962	0.86	108.606	35.001	0	0	17.335	0	29.582
			1231.39	33.144	1	0	9.214	0.531	0.32	6.292	25.735	0.275	29.924	0.86	108.534	35.037	0	0	17.351	0	29.573
			1232.39	39.084	1	0	9.147	0.529	0.318	6.246	25.726	0.273	29.91	0.86	108.503	35.032	0	0	17.275	0	29.532
			1233.39	39.084	1	0	9.08	0.528	0.316	6.2	25.719	0.271	29.897	0.86	108.472	35.028	0	0	17.201	0	29.494
			1234.39	40.51	1	0	9.074	0.529	0.316	6.204	25.691	0.272	29.864	0.86	108.438	35.035	0	0	17.153	0	29.443
			1235.39	40.51	1	0	9.067	0.53	0.316	6.208	25.663	0.272	29.832	0.86	108.405	35.042	0	0	17.105	0	29.392
			1236.39	30.293	1	0	9.097	0.532	0.317	6.235	25.646	0.273	29.846	0.859	108.376	35.044	0	0	17.113	0	29.429
			1237.39	32.313	1	0	9.125	0.533	0.319	6.261	25.628	0.273	29.86	0.858	108.376	35.047	0	0	17.118	0	29.465
			1238.39	32.313	1	0	9.041	0.527	0.314	6.172	25.723	0.269	30.024	0.857	108.462	34.965	0	0	17.152	0	29.652
			1239.39	40.866	1	0	9.041	0.527	0.314	6.172	25.723	0.269	30.024	0.857	108.462	34.965	0	0	17.152	0	29.652
			1240.39	39.916	1	0	8.957	0.524	0.31	6.092	25.796	0.266	30.118	0.856	108.551	34.9	0	0	17.105	0	29.729
			1241.39	39.916	1	0	8.861	0.526	0.307	6.041	25.747	0.263	30.065	0.856	108.585	34.91	0	0	16.859	0	29.645
			1242.39	50.845	1	0	8.782	0.527	0.305	6.001	25.695	0.262	30.008	0.856	108.601	34.915	0	0	16.678	0	29.543
			1243.39	50.845	1	0	8.752	0.528	0.305	5.993	25.647	0.261	29.95	0.856	108.544	34.965	0	0	16.572	0	29.508
			1244.39	46.568	1	0	8.79	0.529	0.307	6.023	25.639	0.263	29.94	0.856	108.503	34.982	0	0	16.6	0	29.516
			1245.39	46.568	1	0	8.845	0.531	0.309	6.064	25.633	0.264	29.928	0.856	108.462	34.999	0	0	16.662	0	29.522
			1246.39	30.768	1	0	8.926	0.534	0.312	6.131	25.605	0.267	29.909	0.856	108.395	35.023	0	0	16.711	0	29.529
			1247.39	30.768	1	0	8.958	0.534	0.313	6.155	25.594	0.268	29.909	0.856	108.398	35.008	0	0	16.783	0	29.506
			1248.39	33.025	1	0	8.991	0.533	0.315	6.179	25.583	0.269	29.91	0.855	108.4	34.994	0	0	16.856	0	29.485
			1249.39	33.025	1	0	8.998	0.533	0.315	6.181	25.593	0.269	29.954	0.854	108.424	34.958	0	0	16.896	0	29.518
			1250.39	36.471	1	0	9.005	0.532	0.315	6.182	25.604	0.269	29.998	0.853	108.448	34.922	0	0	16.936	0	29.55
			1251.39	36.233	1	0	9.051	0.536	0.318	6.241	25.513	0.271	29.939	0.852	108.366	34.984	0	0	16.896	0	29.537
			1252.39	36.233	1	0	9.054	0.537	0.318	6.254	25.476	0.271	29.929	0.851	108.328	35.011	0	0	16.86	0	29.561
			1253.39	36.233	1	0	9.054	0.535	0.317	6.237	25.534	0.27	30.003	0.851	108.357	34.975	0	0	16.918	0	29.649
			1254.39	30.293	1	0	9.038	0.537	0.317	6.233	25.513	0.27	30.016	0.85	108.326	34.987	0	0	16.844	0	29.698
			1255.39	30.293	1	0	9.025	0.535	0.316	6.204	25.585	0.268	30.111	0.85	108.361	34.937	0	0	16.875	0	29.805
			1256.39	25.541	1	0	9.043	0.535	0.316	6.215	25.593	0.269	30.128	0.849	108.361	34.94	0	0	16.918	0	29.843
			1257.39	25.541	1	0	9.044	0.534	0.316	6.208	25.62	0.268	30.168	0.849	108.368	34.928	0	0	16.926	0	29.904
			1258.39	31.6	1	0	8.984	0.53	0.313	6.144	25.692	0.265	30.277	0.849	108.394	34.893	0	0	16.953	0	30.053
			1259.39	40.628	1	0	8.977	0.529	0.312	6.129	25.73	0.265	30.312	0.849	108.375	34.907	0	0	16.966	0	30.14
			1260.39	40.628	1	0	8.997	0.528	0.312	6.137	25.747	0.265	30.322	0.849	108.387	34.921	0	0	17.028	0	30.177
			1261.39	45.262	1	0	9.008	0.528	0.312	6.138	25.771	0.265	30.339	0.849	108.398	34.935	0	0	17.073	0	30.228
			1262.39	43.48	1	0	9.119	0.532	0.317	6.223	25.759	0.269	30.309	0.85	108.371	34.989	0	0	17.136	0	30.265
			1263.39	43.48	1	0	9.19	0.536	0.319	6.27	25.785	0.271	30.324	0.85	108.405	35.014	0	0	17.155	0	30.343
			1264.39	40.747	1	0	9.239	0.539	0.321	6.306	25.796	0.273	30.325	0.851	108.438	35.04	0	0	17.132	0	30.394
			1265.39	40.747	1	0	9.282	0.543	0.323	6.338	25.806	0.275	30.325	0.851	108.47	35.065	0	0	17.098	0	30.442
			1266.39	40.985	1	0	9.291	0.544	0.323	6.348	25.796	0.275	30.297	0.851	108.484	35.076	0	0	17.079	0	30.407
			1267.39	34.689	1	0	9.273	0.544	0.322	6.326	25.831	0.275	30.284	0.853	108.591	35.061	0	0	17.056	0	30.359
			1268.39	34.689	1	0	9.275	0.544	0.322	6.324	25.846	0.275	30.265	0.854	108.61	35.058	0	0	17.048	0	30.319
			1269.39	34.689	1	0	9.277	0.544	0.322	6.322	25.862	0.275	30.246	0.855	108.628	35.056	0	0	17.04	0	30.279
			1270.39	34.689	1	0	9.311	0.544	0.323	6.343	25.872	0.276	30.231	0.856	108.656	35.026	0	0	17.119	0	30.203
			1271.39	39.441	1	0	9.342	0.543	0.324	6.36	25.884	0.277	30.216	0.857	108.712	34.996	0	0	17.193	0	30.127
			1272.39	38.728	1	0	9.436	0.543	0.326	6.403	25.963	0.279	30.282	0.857	108.768	34.965	0	0	17.381	0	30.21
			1273.39	38.728	1	0	9.531	0.542	0.328	6.447	26.048	0.282	30.354	0.858	108.823	34.935	0	0	17.574	0	30.304
			1274.39	48.113	1	0	9.594	0.545	0.33	6.474	26.123	0.283	30.386	0.86	108.86	34.951	0	0	17.614	0	30.397
			1275.39	48.113	1	0	9.587	0.546	0.329	6.466	26.143	0.283	30.405	0.86	108.887	34.937	0	0	17.568	0	30.416
			1276.39	46.687	1	0	9.576	0.549	0.328	6.442	26.227	0.283	30.392	0.863	108.935	34.984	0	0	17.429	0	30.471
			1277.39	46.687	1	0	9.547	0.549	0.326	6.408	26.283	0.282	30.42	0.864	109.034	34.963	0	0	17.397	0	30.494
			1278.39	39.678	1	0	9.525	0.548	0.325	6.382	26.325	0.281	30.443	0.865	109.093	34.941	0	0	17.381	0	30.503
			1279.39	39.678	1	0	9.507	0.547	0.324	6.356	26.378	0.28	30.465	0.866	109.196	34.92	0	0	17.37	0	30.513
			1280.39	38.965	1	0	9.491	0.547	0.323	6.337	26.411	0.28	30.448	0.867	109.278	34.92	0	0	17.348	0	30.479
			1281.39	35.283	1	0	9.465	0.548	0.321	6.314	26.44	0.28	30.375	0.87	109.393	34.953	0	0	17.275	0	30.389
			1282.39	35.283	1	0	9.465	0.548	0.321	6.314	26.44	0.28	30.375	0.87	109.393	34.953	0	0	17.275	0	30.389
			1283.39	35.877	1	0	9.49	0.552	0.323	6.352	26.375	0.282	30.273	0.871	109.383	35.023	0	0	17.204	0	30.303
			1284.39	35.877	1	0	9.515	0.555	0.325	6.389	26.309	0.284	30.172	0.872	109.374	35.092	0	0	17.134	0	30.217
			1285.39	34.095	1	0	9.501	0.556	0.325	6.384	26.298	0.284	30.131	0.873	109.41	35.119	0	0	17.073	0	30.179
			1286.39	33.619	1	0	9.488	0.558	0.325	6.379	26.288	0.284	30.091	0.874	109.446	35.145	0	0	17.013	0	30.142
			1287.39	33.619	1	0	9.449	0.557	0.323	6.343	26.329	0.282	30.102	0.875	109.51	35.133	0	0	16.955	0	30.144
			1288.39	33.619	1	0	9.416	0.557	0.321	6.31	26.367	0.281	30.114	0.876	109.575	35.121	0	0	16.907	0	30.149
			1289.39	36.708	1	0	9.468	0.564	0.324	6.356	26.358	0.284	30.038	0.877	109.546	35.21	0	0	16.785	0	30.148
			1290.39	37.659	1	0	9.44	0.571	0.322	6.329	26.427	0.283	30.035	0.88	109.58	35.287	0	0	16.536	0	30.273
			1291.39	37.659	1	0	9.44	0.571	0.322	6.329	26.427	0.283	30.035	0.88	109.58	35.287	0	0	16.536	0	30.273
			1292.39	38.847	1	0	9.425	0.574	0.322	6.316	26.456	0.283	30.03	0.881	109.597	35.325	0	0	16.412	0	30.33
			1293.39	38.847	1	0	9.25	0.568	0.314	6.172	26.543	0.277	30.09	0.882	109.729	35.263	0	0	16.287	0	30.341
			1294.39	37.302	1	0	9.203	0.565	0.312	6.129	26.579	0.275	30.111	0.883	109.762	35.246	0	0	16.282	0	30.351
			1295.39	37.302	1	0	9.162	0.563	0.31	6.09	26.614	0.274	30.132	0.883	109.796	35.229	0	0	16.286	0	30.361
			1296.39	40.272	1	0	9.142	0.562	0.309	6.075	26.617	0.273	30.124	0.884	109.777	35.246	0	0	16.279	0	30.367
			1297.39	41.46	1	0	9.142	0.563	0.309	6.076	26.622	0.274	30.085	0.885	109.719	35.301	0	0	16.231	0	30.376
			1298.39	41.46	1	0	9.122	0.564	0.309	6.063	26.623	0.273	30.062	0.886	109.709	35.337	0	0	16.186	0	30.385
			1299.39	33.738	1	0	9.103	0.564	0.308	6.05	26.625	0.273	30.039	0.886	109.7	35.373	0	0	16.141	0	30.394
			1300.39	33.738	1	0	9.122	0.568	0.309	6.078	26.58	0.274	29.964	0.887	109.582	35.498	0	0	16.049	0	30.44
			1301.39	32.907	1	0	9.144	0.573	0.311	6.109	26.534	0.276	29.888	0.888	109.436	35.622	0	0	15.964	0	30.485
			1302.39	32.907	1	0	9.177	0.577	0.313	6.147	26.484	0.278	29.812	0.888	109.29	35.747	0	0	15.898	0	30.526
			1303.39	47.043	1	0	9.21	0.582	0.315	6.186	26.433	0.28	29.735	0.889	109.143	35.872	0	0	15.833	0	30.566
			1304.39	47.043	1	0	9.2	0.58	0.315	6.187	26.392	0.28	29.73	0.888	109.131	35.872	0	0	15.863	0	30.552
			1305.39	44.311	1	0	9.193	0.579	0.315	6.185	26.376	0.279	29.73	0.887	109.123	35.873	0	0	15.89	0	30.55
			1306.39	44.311	1	0	9.165	0.577	0.315	6.179	26.309	0.278	29.72	0.885	109.107	35.872	0	0	15.896	0	30.524
			1307.39	30.056	1	0	9.128	0.576	0.314	6.161	26.279	0.278	29.679	0.885	109.019	35.91	0	0	15.837	0	30.498
			1308.39	30.056	1	0	9.108	0.575	0.313	6.152	26.256	0.277	29.66	0.885	108.976	35.917	0	0	15.829	0	30.466
			1309.39	31.956	1	0	9.057	0.575	0.312	6.125	26.223	0.276	29.615	0.885	108.891	35.954	0	0	15.745	0	30.431
			1310.39	31.956	1	0	9.017	0.575	0.311	6.106	26.188	0.275	29.568	0.886	108.805	35.991	0	0	15.682	0	30.388
			1311.39	33.976	1	0	8.978	0.575	0.31	6.087	26.155	0.274	29.52	0.886	108.719	36.028	0	0	15.618	0	30.346
			1312.39	33.976	1	0	8.967	0.577	0.31	6.089	26.121	0.275	29.491	0.886	108.64	36.077	0	0	15.552	0	30.362
			1313.39	33.501	1	0	8.951	0.578	0.31	6.087	26.091	0.274	29.462	0.886	108.561	36.126	0	0	15.478	0	30.379
			1314.39	33.501	1	0	8.924	0.578	0.309	6.062	26.12	0.273	29.477	0.886	108.549	36.131	0	0	15.442	0	30.415
			1315.39	39.203	1	0	8.943	0.582	0.311	6.102	26.022	0.275	29.377	0.886	108.421	36.224	0	0	15.36	0	30.357
			1316.39	39.203	1	0	8.969	0.584	0.313	6.149	25.91	0.277	29.284	0.885	108.227	36.309	0	0	15.364	0	30.296
			1317.39	40.628	1	0	9	0.586	0.315	6.191	25.829	0.279	29.208	0.884	108.099	36.377	0	0	15.368	0	30.241
			1318.39	40.628	1	0	9.031	0.588	0.317	6.234	25.75	0.28	29.132	0.884	107.971	36.444	0	0	15.371	0	30.187
			1319.39	36.946	1	0	8.952	0.581	0.314	6.169	25.759	0.277	29.176	0.883	107.976	36.402	0	0	15.421	0	30.203
			1320.39	36.946	1	0	8.873	0.574	0.311	6.104	25.768	0.274	29.22	0.882	107.981	36.36	0	0	15.47	0	30.216
			1321.39	36.946	1	0	8.806	0.567	0.308	6.051	25.765	0.271	29.248	0.881	107.985	36.319	0	0	15.544	0	30.196
			1322.39	35.52	1	0	8.739	0.56	0.305	5.998	25.761	0.269	29.275	0.88	107.99	36.277	0	0	15.619	0	30.172
			1323.39	35.52	1	0	8.752	0.559	0.306	6.012	25.731	0.269	29.245	0.88	107.934	36.314	0	0	15.666	0	30.164
			1324.39	33.738	1	0	8.765	0.558	0.307	6.027	25.702	0.27	29.216	0.88	107.879	36.351	0	0	15.714	0	30.156
			1325.39	33.738	1	0	8.748	0.557	0.307	6.024	25.662	0.27	29.177	0.88	107.823	36.388	0	0	15.708	0	30.127
			1326.39	33.738	1	0	8.731	0.556	0.306	6.021	25.622	0.269	29.137	0.879	107.767	36.425	0	0	15.703	0	30.097
			1327.39	40.747	1	0	8.728	0.556	0.307	6.035	25.551	0.27	29.095	0.878	107.674	36.486	0	0	15.689	0	30.098
			1328.39	41.104	1	0	8.733	0.557	0.308	6.049	25.514	0.27	29.07	0.878	107.623	36.51	0	0	15.676	0	30.084
			1329.39	41.104	1	0	8.76	0.558	0.311	6.104	25.364	0.272	28.976	0.875	107.431	36.635	0	0	15.709	0	30.073
			1330.39	39.678	1	0	8.7	0.552	0.308	6.048	25.395	0.269	29.009	0.875	107.489	36.585	0	0	15.762	0	30.054
			1331.39	39.678	1	0	8.7	0.552	0.308	6.048	25.395	0.269	29.009	0.875	107.489	36.585	0	0	15.762	0	30.054
			1332.39	40.866	1	0	8.677	0.55	0.307	6.033	25.378	0.269	29.019	0.875	107.484	36.577	0	0	15.778	0	30.057
			1333.39	40.866	1	0	8.624	0.546	0.305	5.99	25.387	0.267	29.038	0.874	107.51	36.548	0	0	15.793	0	30.044
			1334.39	34.926	1	0	8.571	0.542	0.303	5.946	25.396	0.265	29.058	0.874	107.536	36.519	0	0	15.808	0	30.031
			1335.39	34.926	1	0	8.585	0.545	0.304	5.976	25.322	0.266	28.973	0.874	107.455	36.567	0	0	15.749	0	29.933
			1336.39	34.332	1	0	8.598	0.548	0.306	6.007	25.247	0.267	28.888	0.874	107.373	36.615	0	0	15.69	0	29.835
			1337.39	34.332	1	0	8.612	0.551	0.307	6.038	25.173	0.269	28.803	0.874	107.277	36.663	0	0	15.632	0	29.737
			1338.39	32.788	1	0	8.64	0.553	0.309	6.077	25.108	0.27	28.737	0.874	107.22	36.704	0	0	15.611	0	29.666
			1339.39	32.788	1	0	8.622	0.55	0.308	6.048	25.154	0.269	28.774	0.874	107.28	36.656	0	0	15.672	0	29.664
			1340.39	31.362	1	0	8.629	0.547	0.307	6.037	25.206	0.269	28.816	0.875	107.354	36.608	0	0	15.78	0	29.673
			1341.39	31.362	1	0	8.635	0.543	0.307	6.025	25.257	0.268	28.858	0.875	107.429	36.56	0	0	15.889	0	29.681
			1342.39	36.708	1	0	8.681	0.545	0.308	6.059	25.254	0.27	28.842	0.876	107.431	36.57	0	0	15.94	0	29.664
			1343.39	38.49	1	0	8.682	0.54	0.308	6.042	25.306	0.27	28.845	0.877	107.517	36.498	0	0	16.071	0	29.554
			1344.39	38.49	1	0	8.699	0.542	0.308	6.054	25.308	0.27	28.834	0.878	107.526	36.495	0	0	16.062	0	29.53
			1345.39	32.788	1	0	8.686	0.538	0.307	6.029	25.358	0.269	28.876	0.878	107.605	36.428	0	0	16.15	0	29.508
			1346.39	32.788	1	0	8.667	0.537	0.306	6.011	25.37	0.269	28.874	0.879	107.647	36.416	0	0	16.149	0	29.486
			1347.39	32.669	1	0	8.642	0.534	0.304	5.972	25.448	0.267	28.929	0.88	107.819	36.325	0	0	16.19	0	29.457
			1348.39	32.669	1	0	8.628	0.532	0.303	5.951	25.489	0.267	28.956	0.88	107.906	36.28	0	0	16.207	0	29.442
			1349.39	42.529	1	0	8.666	0.534	0.305	5.987	25.457	0.268	28.928	0.88	107.896	36.282	0	0	16.217	0	29.395
			1350.39	42.529	1	0	8.72	0.536	0.307	6.037	25.414	0.27	28.889	0.88	107.887	36.284	0	0	16.258	0	29.323
			1351.39	42.529	1	0	8.78	0.538	0.31	6.091	25.374	0.273	28.855	0.879	107.877	36.287	0	0	16.309	0	29.26
			1352.39	42.529	1	0	8.828	0.539	0.312	6.124	25.378	0.274	28.839	0.88	107.903	36.256	0	0	16.378	0	29.183
			1353.39	30.412	1	0	8.883	0.54	0.314	6.165	25.375	0.276	28.826	0.88	107.911	36.227	0	0	16.44	0	29.118
			1354.39	31.6	1	0	8.906	0.542	0.315	6.181	25.38	0.277	28.821	0.881	107.918	36.198	0	0	16.44	0	29.069
			1355.39	31.6	1	0	8.941	0.543	0.316	6.206	25.389	0.278	28.823	0.881	107.925	36.169	0	0	16.464	0	29.034
			1356.39	39.916	1	0	9.031	0.549	0.319	6.275	25.392	0.281	28.828	0.881	107.923	36.167	0	0	16.44	0	29.057
			1357.39	39.916	1	0	9.095	0.554	0.321	6.315	25.436	0.283	28.849	0.882	107.982	36.121	0	0	16.408	0	29.047
			1358.39	38.847	1	0	9.151	0.559	0.324	6.359	25.439	0.285	28.852	0.882	107.988	36.126	0	0	16.382	0	29.069
			1359.39	38.847	1	0	9.216	0.563	0.326	6.402	25.472	0.288	28.864	0.882	108.046	36.082	0	0	16.357	0	29.041
			1360.39	36.352	1	0	9.28	0.567	0.328	6.446	25.492	0.29	28.871	0.883	108.069	36.047	0	0	16.368	0	29.01
			1361.39	36.352	1	0	9.31	0.57	0.329	6.473	25.478	0.291	28.862	0.883	108.019	36.064	0	0	16.34	0	29.022
			1362.39	37.065	1	0	9.3	0.57	0.329	6.466	25.481	0.291	28.865	0.883	107.983	36.077	0	0	16.313	0	29.049
			1363.39	37.065	1	0	9.33	0.573	0.331	6.493	25.468	0.292	28.859	0.882	107.934	36.093	0	0	16.289	0	29.067
			1364.39	41.46	1	0	9.36	0.576	0.332	6.518	25.469	0.293	28.856	0.883	107.944	36.103	0	0	16.257	0	29.08
			1365.39	44.074	1	0	9.36	0.575	0.331	6.496	25.551	0.292	28.919	0.884	108.034	36.068	0	0	16.289	0	29.16
			1366.39	44.074	1	0	9.361	0.574	0.33	6.474	25.632	0.291	28.983	0.884	108.125	36.033	0	0	16.321	0	29.24
			1367.39	40.272	1	0	9.362	0.572	0.328	6.453	25.715	0.291	29.047	0.885	108.229	35.998	0	0	16.354	0	29.319
			1368.39	40.272	1	0	9.35	0.572	0.327	6.428	25.781	0.29	29.105	0.886	108.273	35.98	0	0	16.346	0	29.412
			1369.39	35.758	1	0	9.381	0.577	0.329	6.467	25.736	0.291	29.062	0.886	108.204	36.047	0	0	16.251	0	29.434
			1370.39	35.758	1	0	9.385	0.583	0.33	6.49	25.677	0.292	29.005	0.885	108.12	36.114	0	0	16.111	0	29.426
			1371.39	43.955	1	0	9.388	0.588	0.332	6.514	25.619	0.293	28.948	0.885	108.036	36.182	0	0	15.973	0	29.415
			1372.39	43.955	1	0	9.351	0.589	0.33	6.485	25.635	0.292	28.954	0.885	108.036	36.2	0	0	15.884	0	29.457
			1373.39	46.45	1	0	9.315	0.59	0.329	6.457	25.652	0.291	28.961	0.886	108.036	36.219	0	0	15.796	0	29.501
			1374.39	46.45	1	0	9.309	0.591	0.328	6.447	25.681	0.291	28.977	0.886	108.036	36.237	0	0	15.76	0	29.564
			1375.39	40.628	1	0	9.282	0.587	0.326	6.407	25.751	0.289	29.044	0.887	108.083	36.195	0	0	15.805	0	29.636
			1376.39	37.777	1	0	9.262	0.586	0.325	6.38	25.794	0.288	29.068	0.887	108.092	36.186	0	0	15.817	0	29.671
			1377.39	37.777	1	0	9.258	0.584	0.324	6.364	25.84	0.288	29.094	0.888	108.101	36.177	0	0	15.856	0	29.707
			1378.39	37.777	1	0	9.248	0.582	0.323	6.343	25.887	0.287	29.119	0.889	108.111	36.168	0	0	15.887	0	29.742
			1379.39	37.183	1	0	9.272	0.584	0.324	6.365	25.874	0.288	29.073	0.89	108.094	36.189	0	0	15.883	0	29.68
			1380.39	38.49	1	0	9.261	0.584	0.323	6.348	25.912	0.288	29.087	0.891	108.119	36.179	0	0	15.865	0	29.694
			1381.39	38.49	1	0	9.254	0.584	0.322	6.332	25.957	0.288	29.086	0.892	108.155	36.164	0	0	15.854	0	29.672
			1382.39	38.49	1	0	9.235	0.584	0.321	6.308	26.001	0.287	29.073	0.894	108.199	36.147	0	0	15.826	0	29.619
			1383.39	37.777	1	0	9.218	0.585	0.321	6.297	26.008	0.287	29.078	0.894	108.191	36.169	0	0	15.76	0	29.665
			1384.39	37.777	1	0	9.198	0.585	0.32	6.282	26.013	0.286	29.102	0.894	108.208	36.184	0	0	15.715	0	29.736
			1385.39	35.995	1	0	9.219	0.586	0.321	6.298	26.009	0.286	29.115	0.893	108.225	36.198	0	0	15.741	0	29.785
			1386.39	35.995	1	0	9.24	0.586	0.321	6.314	26.004	0.287	29.128	0.893	108.242	36.212	0	0	15.767	0	29.835
			1387.39	34.57	1	0	9.187	0.579	0.318	6.254	26.069	0.284	29.172	0.894	108.311	36.172	0	0	15.859	0	29.853
			1388.39	34.57	1	0	9.144	0.572	0.316	6.202	26.13	0.282	29.215	0.894	108.381	36.131	0	0	15.972	0	29.867
			1389.39	36.946	1	0	9.083	0.566	0.312	6.137	26.199	0.28	29.263	0.895	108.45	36.09	0	0	16.055	0	29.89
			1390.39	31.362	1	0	9.044	0.561	0.311	6.107	26.188	0.278	29.253	0.895	108.438	36.093	0	0	16.124	0	29.861
			1391.39	31.362	1	0	9.044	0.56	0.311	6.11	26.169	0.278	29.234	0.895	108.45	36.088	0	0	16.159	0	29.812
			1392.39	33.263	1	0	9.052	0.558	0.311	6.119	26.15	0.279	29.222	0.895	108.479	36.083	0	0	16.209	0	29.776
			1393.39	33.263	1	0	9.06	0.557	0.312	6.127	26.131	0.279	29.209	0.895	108.508	36.078	0	0	16.26	0	29.741
			1394.39	41.104	1	0	9.053	0.554	0.311	6.112	26.159	0.278	29.228	0.895	108.613	36.023	0	0	16.338	0	29.691
			1395.4	41.104	1	0	9.042	0.547	0.31	6.092	26.179	0.277	29.258	0.895	108.688	35.927	0	0	16.522	0	29.593
			1396.4	38.965	1	0	9.063	0.547	0.311	6.117	26.129	0.278	29.237	0.894	108.633	35.932	0	0	16.585	0	29.554
			1397.39	38.965	1	0	9.063	0.547	0.311	6.117	26.129	0.278	29.237	0.894	108.633	35.932	0	0	16.585	0	29.554
			1398.4	37.659	1	0	9.114	0.544	0.314	6.166	26.05	0.28	29.208	0.892	108.585	35.925	0	0	16.747	0	29.478
			1399.4	38.609	1	0	9.145	0.543	0.315	6.187	26.044	0.281	29.197	0.892	108.582	35.913	0	0	16.843	0	29.433
			1400.4	38.609	1	0	9.193	0.542	0.316	6.217	26.047	0.282	29.197	0.892	108.58	35.901	0	0	16.972	0	29.411
			1401.4	33.144	1	0	9.22	0.54	0.317	6.232	26.055	0.283	29.204	0.892	108.577	35.889	0	0	17.064	0	29.406
			1402.4	34.57	1	0	9.255	0.539	0.318	6.255	26.05	0.284	29.212	0.892	108.561	35.869	0	0	17.171	0	29.39
			1403.4	34.57	1	0	9.277	0.538	0.319	6.257	26.097	0.284	29.261	0.892	108.613	35.838	0	0	17.234	0	29.441
			1404.4	41.104	1	0	9.274	0.538	0.318	6.247	26.13	0.284	29.296	0.892	108.666	35.807	0	0	17.252	0	29.466
			1405.4	41.104	1	0	9.316	0.541	0.32	6.279	26.133	0.285	29.295	0.892	108.671	35.838	0	0	17.208	0	29.522
			1406.4	39.322	1	0	9.357	0.545	0.321	6.311	26.135	0.287	29.294	0.892	108.676	35.869	0	0	17.164	0	29.575
			1407.4	39.322	1	0	9.389	0.548	0.323	6.353	26.066	0.288	29.24	0.891	108.652	35.905	0	0	17.14	0	29.525
			1408.4	35.045	1	0	9.421	0.55	0.326	6.395	25.998	0.29	29.187	0.891	108.628	35.941	0	0	17.116	0	29.476
			1409.4	35.995	1	0	9.416	0.55	0.325	6.394	25.984	0.29	29.199	0.89	108.63	35.946	0	0	17.134	0	29.506
			1410.4	35.995	1	0	9.378	0.545	0.323	6.342	26.067	0.287	29.273	0.89	108.733	35.878	0	0	17.214	0	29.542
			1411.4	43.004	1	0	9.322	0.539	0.319	6.276	26.15	0.284	29.368	0.89	108.842	35.806	0	0	17.293	0	29.615
			1412.4	42.648	1	0	9.279	0.532	0.316	6.214	26.246	0.281	29.491	0.89	108.968	35.723	0	0	17.45	0	29.722
			1413.4	42.648	1	0	9.25	0.53	0.315	6.197	26.228	0.281	29.484	0.89	108.937	35.745	0	0	17.438	0	29.736
			1414.4	41.46	1	0	9.226	0.528	0.315	6.18	26.221	0.28	29.473	0.89	108.907	35.761	0	0	17.458	0	29.731
			1415.4	41.46	1	0	9.159	0.527	0.312	6.139	26.192	0.278	29.437	0.89	108.877	35.778	0	0	17.395	0	29.677
			1416.4	38.728	1	0	9.057	0.518	0.307	6.028	26.326	0.273	29.575	0.89	109.025	35.611	0	0	17.482	0	29.68
			1417.4	38.728	1	0	8.979	0.512	0.303	5.947	26.419	0.269	29.701	0.889	109.132	35.471	0	0	17.543	0	29.706
			1418.4	35.045	1	0	8.889	0.506	0.298	5.857	26.513	0.265	29.828	0.889	109.239	35.332	0	0	17.583	0	29.73
			1419.4	35.045	1	0	8.768	0.499	0.293	5.757	26.565	0.26	29.903	0.888	109.345	35.193	0	0	17.561	0	29.649
			1420.4	37.183	1	0	8.623	0.491	0.286	5.622	26.697	0.254	30.035	0.889	109.531	35.012	0	0	17.556	0	29.609
			1421.4	37.183	1	0	8.513	0.492	0.284	5.57	26.607	0.252	29.95	0.888	109.417	35.088	0	0	17.321	0	29.555
			1422.4	40.866	1	0	8.488	0.49	0.282	5.539	26.663	0.251	29.997	0.889	109.472	35.047	0	0	17.329	0	29.58
			1423.4	40.866	1	0	8.377	0.492	0.281	5.512	26.463	0.249	29.819	0.887	109.185	35.242	0	0	17.019	0	29.526
			1424.4	40.866	1	0	8.352	0.494	0.281	5.519	26.364	0.249	29.75	0.886	108.993	35.367	0	0	16.893	0	29.581
			1425.4	28.986	1	0	8.32	0.497	0.281	5.521	26.269	0.249	29.684	0.885	108.8	35.492	0	0	16.755	0	29.642
			1426.4	28.749	1	0	8.271	0.5	0.281	5.516	26.16	0.248	29.618	0.883	108.526	35.638	0	0	16.559	0	29.736
			1427.4	28.749	1	0	8.191	0.5	0.279	5.472	26.111	0.246	29.589	0.882	108.338	35.734	0	0	16.382	0	29.82
			1428.4	34.451	1	0	8.113	0.5	0.276	5.431	26.064	0.244	29.562	0.882	108.15	35.829	0	0	16.213	0	29.905
			1429.4	34.451	1	0	8.038	0.501	0.274	5.39	26.021	0.242	29.54	0.881	107.962	35.924	0	0	16.047	0	29.999
			1430.4	30.887	1	0	7.98	0.499	0.272	5.341	26.055	0.239	29.593	0.88	107.985	35.908	0	0	16.006	0	30.073
			1431.4	17.82	1	0	7.979	0.504	0.275	5.401	25.795	0.241	29.479	0.875	107.577	36.11	0	0	15.836	0	30.158
			1432.4	17.82	1	0	7.966	0.505	0.276	5.422	25.668	0.241	29.427	0.872	107.384	36.202	0	0	15.765	0	30.193
			1433.4	17.82	1	0	7.924	0.503	0.274	5.389	25.673	0.239	29.456	0.872	107.388	36.196	0	0	15.748	0	30.233
			1434.4	15.8	1	0	7.948	0.506	0.278	5.464	25.42	0.241	29.325	0.867	107.008	36.346	0	0	15.699	0	30.197
			1435.4	15.8	1	0	7.914	0.504	0.278	5.453	25.344	0.24	29.288	0.865	106.93	36.356	0	0	15.717	0	30.126
			1436.4	31.362	1	0	7.893	0.503	0.278	5.463	25.225	0.24	29.242	0.863	106.74	36.409	0	0	15.691	0	30.107
			1437.4	31.362	1	0	7.837	0.503	0.278	5.457	25.075	0.238	29.232	0.858	106.39	36.51	0	0	15.579	0	30.23
			1438.4	36.352	1	0	7.837	0.503	0.278	5.457	25.075	0.238	29.232	0.858	106.39	36.51	0	0	15.579	0	30.23
			1439.4	36.352	1	0	7.811	0.503	0.277	5.439	25.074	0.237	29.296	0.856	106.272	36.524	0	0	15.527	0	30.379
			1440.4	36.352	1	0	7.794	0.503	0.276	5.429	25.066	0.236	29.354	0.854	106.155	36.539	0	0	15.495	0	30.513
			1441.4	35.045	1	0	7.828	0.508	0.279	5.485	24.951	0.238	29.304	0.851	105.927	36.632	0	0	15.409	0	30.567
			1442.4	34.926	1	0	7.844	0.51	0.281	5.526	24.83	0.239	29.258	0.849	105.74	36.697	0	0	15.367	0	30.577
			1443.4	34.926	1	0	7.86	0.513	0.283	5.567	24.711	0.24	29.212	0.846	105.553	36.762	0	0	15.325	0	30.586
			1444.4	34.926	1	0	7.857	0.512	0.284	5.57	24.681	0.239	29.239	0.844	105.493	36.74	0	0	15.334	0	30.608
			1445.4	42.529	1	0	7.936	0.518	0.288	5.663	24.552	0.242	29.218	0.84	105.27	36.764	0	0	15.322	0	30.621
			1446.4	42.529	1	0	7.936	0.518	0.288	5.663	24.552	0.242	29.218	0.84	105.27	36.764	0	0	15.322	0	30.621
			1447.4	42.529	1	0	8.058	0.531	0.297	5.825	24.309	0.249	28.985	0.839	104.922	36.999	0	0	15.182	0	30.529
			1448.4	42.529	1	0	8.292	0.556	0.313	6.145	23.843	0.261	28.529	0.836	104.227	37.469	0	0	14.905	0	30.331
			1449.4	39.084	1	0	8.292	0.556	0.313	6.145	23.843	0.261	28.529	0.836	104.227	37.469	0	0	14.905	0	30.331
			1450.4	39.084	1	0	8.541	0.579	0.328	6.447	23.51	0.274	28.171	0.835	103.637	37.92	0	0	14.746	0	30.269
			1451.4	38.49	1	0	8.608	0.582	0.33	6.493	23.54	0.276	28.222	0.834	103.651	37.879	0	0	14.794	0	30.327
			1452.4	38.49	1	0	8.61	0.584	0.331	6.495	23.544	0.276	28.219	0.834	103.685	37.867	0	0	14.755	0	30.306
			1453.4	37.54	1	0	8.634	0.579	0.329	6.462	23.71	0.274	28.439	0.834	103.881	37.651	0	0	14.919	0	30.457
			1454.4	39.084	1	0	8.627	0.573	0.326	6.406	23.873	0.272	28.629	0.834	104.092	37.464	0	0	15.056	0	30.577
			1455.4	39.084	1	0	8.62	0.567	0.323	6.35	24.038	0.27	28.821	0.834	104.303	37.277	0	0	15.197	0	30.696
			1456.4	36.233	1	0	8.63	0.561	0.321	6.301	24.223	0.268	29.019	0.835	104.598	37.069	0	0	15.394	0	30.789
			1457.4	36.233	1	0	8.776	0.567	0.327	6.424	24.188	0.273	28.93	0.836	104.656	37.057	0	0	15.473	0	30.607
			1458.4	35.045	1	0	8.923	0.574	0.333	6.548	24.158	0.279	28.85	0.837	104.714	37.045	0	0	15.553	0	30.441
			1459.4	35.045	1	0	9.018	0.58	0.337	6.626	24.159	0.283	28.815	0.838	104.776	37.033	0	0	15.543	0	30.367
			1460.4	47.162	1	0	9.056	0.587	0.34	6.674	24.112	0.285	28.721	0.84	104.738	37.096	0	0	15.44	0	30.275
			1461.4	47.162	1	0	9.114	0.591	0.341	6.698	24.199	0.287	28.743	0.842	104.929	37.014	0	0	15.426	0	30.211
			1462.4	46.806	1	0	9.069	0.594	0.339	6.656	24.244	0.286	28.747	0.843	105.068	36.966	0	0	15.264	0	30.156
			1463.4	46.806	1	0	9.015	0.598	0.337	6.628	24.221	0.285	28.697	0.844	105.082	36.994	0	0	15.075	0	30.099
			1464.4	43.242	1	0	9.031	0.602	0.337	6.62	24.312	0.285	28.742	0.846	105.268	36.925	0	0	14.998	0	30.101
			1465.4	43.242	1	0	9.03	0.606	0.337	6.62	24.324	0.285	28.733	0.847	105.274	36.954	0	0	14.906	0	30.132
			1466.4	39.678	1	0	9.025	0.604	0.336	6.599	24.377	0.285	28.741	0.848	105.418	36.906	0	0	14.94	0	30.075
			1467.4	39.678	1	0	9.025	0.602	0.335	6.582	24.432	0.285	28.748	0.85	105.562	36.857	0	0	14.981	0	30.015
			1468.4	22.453	1	0	8.999	0.601	0.333	6.549	24.481	0.284	28.749	0.852	105.706	36.808	0	0	14.982	0	29.944
			1469.4	26.135	1	0	8.969	0.6	0.332	6.52	24.502	0.283	28.72	0.853	105.808	36.792	0	0	14.959	0	29.857
			1470.4	26.135	1	0	8.941	0.6	0.331	6.495	24.519	0.283	28.684	0.855	105.859	36.818	0	0	14.902	0	29.818
			1471.4	26.135	1	0	8.951	0.6	0.331	6.498	24.539	0.283	28.646	0.857	105.91	36.843	0	0	14.908	0	29.776
			1472.4	57.379	1	0	8.976	0.603	0.332	6.516	24.554	0.285	28.592	0.859	105.922	36.896	0	0	14.878	0	29.745
			1473.4	57.379	1	0	9.002	0.606	0.333	6.533	24.569	0.286	28.539	0.861	105.934	36.95	0	0	14.847	0	29.713
			1474.4	49.063	1	0	9.085	0.614	0.336	6.609	24.545	0.29	28.445	0.863	105.957	36.989	0	0	14.792	0	29.582
			1475.4	49.063	1	0	9.167	0.622	0.34	6.684	24.519	0.294	28.352	0.865	105.98	37.029	0	0	14.738	0	29.45
			1476.4	49.063	1	0	9.15	0.623	0.339	6.655	24.586	0.294	28.356	0.867	106.103	37.003	0	0	14.676	0	29.421
			1477.4	34.926	1	0	9.133	0.625	0.337	6.626	24.654	0.293	28.359	0.869	106.226	36.978	0	0	14.614	0	29.392
			1478.4	34.926	1	0	9.06	0.622	0.334	6.56	24.692	0.291	28.333	0.872	106.423	36.92	0	0	14.563	0	29.245
			1479.4	40.034	1	0	8.988	0.619	0.331	6.494	24.733	0.289	28.308	0.874	106.621	36.862	0	0	14.511	0	29.101
			1480.4	40.034	1	0	8.959	0.618	0.329	6.466	24.755	0.288	28.287	0.875	106.767	36.813	0	0	14.498	0	28.982
			1481.4	35.283	1	0	8.929	0.616	0.328	6.437	24.777	0.287	28.267	0.877	106.913	36.764	0	0	14.484	0	28.863
			1482.4	35.283	1	0	8.955	0.616	0.328	6.448	24.802	0.288	28.257	0.878	106.987	36.757	0	0	14.537	0	28.829
			1483.4	32.194	1	0	8.98	0.616	0.329	6.46	24.827	0.289	28.247	0.879	107.062	36.75	0	0	14.59	0	28.797
			1484.4	32.194	1	0	9.074	0.623	0.335	6.572	24.689	0.294	28.092	0.879	106.946	36.885	0	0	14.561	0	28.664
			1485.4	34.451	1	0	9.112	0.631	0.338	6.647	24.542	0.297	27.923	0.879	106.829	37.011	0	0	14.434	0	28.487
			1486.4	39.559	1	0	9.171	0.639	0.343	6.743	24.382	0.302	27.742	0.879	106.714	37.15	0	0	14.348	0	28.293
			1487.4	39.559	1	0	9.214	0.645	0.347	6.811	24.268	0.305	27.577	0.88	106.644	37.268	0	0	14.28	0	28.099
			1488.4	39.559	1	0	9.139	0.638	0.342	6.709	24.412	0.301	27.687	0.882	106.807	37.189	0	0	14.323	0	28.226
			1489.4	49.182	1	0	9.063	0.631	0.336	6.607	24.558	0.297	27.799	0.883	106.97	37.109	0	0	14.365	0	28.354
			1490.4	49.182	1	0	9.029	0.622	0.332	6.531	24.713	0.294	27.918	0.885	107.153	36.997	0	0	14.523	0	28.444
			1491.4	41.698	1	0	8.993	0.612	0.329	6.455	24.868	0.291	28.037	0.887	107.335	36.884	0	0	14.683	0	28.529
			1492.4	41.698	1	0	8.957	0.603	0.325	6.379	25.024	0.289	28.154	0.889	107.517	36.771	0	0	14.848	0	28.608
			1493.4	34.451	1	0	8.891	0.596	0.322	6.318	25.052	0.286	28.145	0.89	107.637	36.697	0	0	14.918	0	28.466
			1494.4	34.451	1	0	8.825	0.589	0.318	6.256	25.079	0.284	28.133	0.891	107.757	36.623	0	0	14.99	0	28.317
			1495.4	37.896	1	0	8.74	0.584	0.315	6.193	25.069	0.281	28.077	0.893	107.788	36.591	0	0	14.968	0	28.138
			1496.4	37.896	1	0	8.655	0.579	0.312	6.129	25.059	0.279	28.02	0.894	107.819	36.56	0	0	14.947	0	27.958
			1497.4	41.816	1	0	8.685	0.581	0.313	6.153	25.055	0.28	27.993	0.895	107.762	36.587	0	0	14.957	0	27.939
			1498.4	41.816	1	0	8.715	0.582	0.314	6.178	25.051	0.282	27.966	0.896	107.704	36.613	0	0	14.967	0	27.921
			1499.4	43.48	1	0	8.771	0.584	0.317	6.219	25.051	0.284	27.944	0.896	107.647	36.639	0	0	15.02	0	27.915
			1500.4	43.48	1	0	8.631	0.586	0.313	6.155	24.917	0.281	27.815	0.896	107.508	36.721	0	0	14.717	0	27.752
			1501.4	38.609	1	0	8.533	0.587	0.31	6.094	24.883	0.278	27.781	0.896	107.464	36.74	0	0	14.539	0	27.706
			1502.4	38.847	1	0	8.437	0.587	0.307	6.033	24.854	0.275	27.755	0.895	107.421	36.759	0	0	14.364	0	27.677
			1503.4	38.847	1	0	8.456	0.588	0.309	6.067	24.774	0.276	27.689	0.895	107.349	36.759	0	0	14.384	0	27.527
			1504.4	35.283	1	0	8.424	0.583	0.308	6.048	24.737	0.275	27.657	0.894	107.265	36.774	0	0	14.442	0	27.471
			1505.4	35.283	1	0	8.391	0.579	0.307	6.029	24.699	0.274	27.625	0.894	107.182	36.788	0	0	14.501	0	27.412
			1506.4	35.283	1	0	8.384	0.573	0.307	6.024	24.667	0.274	27.629	0.893	107.17	36.781	0	0	14.643	0	27.4
			1507.4	23.759	1	0	8.376	0.566	0.306	6.02	24.635	0.273	27.632	0.892	107.158	36.774	0	0	14.787	0	27.386
			1508.4	23.759	1	0	8.432	0.565	0.308	6.057	24.637	0.274	27.677	0.89	107.069	36.8	0	0	14.93	0	27.525
			1509.4	28.511	1	0	8.488	0.563	0.31	6.094	24.642	0.276	27.725	0.889	106.98	36.826	0	0	15.077	0	27.67
			1510.4	28.511	1	0	8.509	0.562	0.31	6.098	24.681	0.276	27.773	0.889	106.872	36.855	0	0	15.151	0	27.818
			1511.4	39.678	1	0	8.534	0.56	0.311	6.104	24.72	0.276	27.821	0.889	106.762	36.884	0	0	15.231	0	27.966
			1512.4	39.678	1	0	8.526	0.558	0.31	6.088	24.751	0.275	27.855	0.889	106.726	36.87	0	0	15.283	0	28.015
			1513.4	39.678	1	0	8.517	0.555	0.31	6.081	24.739	0.275	27.879	0.887	106.697	36.858	0	0	15.343	0	28.043
			1514.4	27.561	1	0	8.496	0.552	0.309	6.065	24.732	0.274	27.908	0.886	106.668	36.846	0	0	15.385	0	28.084
			1515.4	27.561	1	0	8.516	0.552	0.31	6.083	24.712	0.274	27.93	0.885	106.653	36.848	0	0	15.438	0	28.134
			1516.4	28.511	1	0	8.495	0.549	0.309	6.066	24.707	0.273	27.959	0.884	106.628	36.836	0	0	15.476	0	28.173
			1517.4	28.511	1	0	8.505	0.548	0.31	6.083	24.666	0.273	27.967	0.882	106.583	36.82	0	0	15.509	0	28.167
			1518.4	45.618	1	0	8.511	0.548	0.31	6.096	24.626	0.273	27.979	0.88	106.539	36.804	0	0	15.533	0	28.169
			1519.4	45.737	1	0	8.517	0.547	0.311	6.109	24.586	0.273	27.992	0.878	106.495	36.787	0	0	15.557	0	28.172
			1520.4	45.737	1	0	8.52	0.549	0.312	6.133	24.509	0.273	27.981	0.876	106.426	36.806	0	0	15.521	0	28.179
			1521.4	40.866	1	0	8.523	0.55	0.313	6.156	24.432	0.274	27.97	0.873	106.356	36.824	0	0	15.484	0	28.186
			1522.4	40.866	1	0	8.525	0.552	0.315	6.179	24.355	0.274	27.96	0.871	106.286	36.843	0	0	15.447	0	28.193
			1523.4	41.222	1	0	8.641	0.553	0.319	6.263	24.36	0.277	28.027	0.869	106.217	36.862	0	0	15.614	0	28.372
			1524.4	41.222	1	0	8.789	0.558	0.325	6.384	24.332	0.282	28.036	0.868	106.045	36.947	0	0	15.742	0	28.53
			1525.4	38.609	1	0	8.907	0.561	0.33	6.48	24.308	0.286	28.05	0.867	105.959	36.992	0	0	15.88	0	28.631
			1526.4	38.965	1	0	9.011	0.564	0.334	6.563	24.293	0.289	28.075	0.865	105.873	37.036	0	0	15.991	0	28.756
			1527.4	38.965	1	0	9.008	0.566	0.335	6.587	24.212	0.29	28.037	0.864	105.787	37.08	0	0	15.912	0	28.744
			1528.4	40.51	1	0	9.086	0.572	0.339	6.665	24.161	0.293	27.97	0.864	105.885	37.043	0	0	15.898	0	28.552
			1529.4	40.51	1	0	9.195	0.577	0.345	6.778	24.066	0.298	27.844	0.864	105.982	37.006	0	0	15.937	0	28.229
			1530.4	40.153	1	0	9.439	0.582	0.354	6.956	24.095	0.307	27.824	0.866	106.117	36.934	0	0	16.219	0	28.085
			1531.4	40.153	1	0	9.63	0.581	0.36	7.073	24.172	0.312	27.882	0.867	106.314	36.801	0	0	16.565	0	28.017
			1532.4	41.816	1	0	9.828	0.581	0.367	7.203	24.223	0.318	27.911	0.868	106.509	36.669	0	0	16.926	0	27.882
			1533.4	41.341	1	0	10.057	0.581	0.373	7.331	24.355	0.325	27.967	0.871	106.746	36.513	0	0	17.297	0	27.772
			1534.4	41.341	1	0	10.052	0.581	0.373	7.324	24.367	0.325	27.985	0.871	106.824	36.483	0	0	17.289	0	27.767
			1535.4	39.678	1	0	10.13	0.582	0.375	7.362	24.433	0.327	27.959	0.874	107.098	36.342	0	0	17.401	0	27.494
			1536.4	39.678	1	0	10.204	0.583	0.376	7.394	24.507	0.33	27.945	0.877	107.374	36.2	0	0	17.505	0	27.246
			1537.4	39.559	1	0	10.404	0.587	0.381	7.484	24.705	0.337	27.929	0.885	107.76	36.005	0	0	17.723	0	26.912
			1538.4	39.559	1	0	10.517	0.59	0.384	7.538	24.808	0.341	27.915	0.889	107.967	35.898	0	0	17.832	0	26.718
			1539.4	46.45	1	0	10.551	0.592	0.385	7.562	24.818	0.343	27.887	0.89	108.014	35.869	0	0	17.837	0	26.61
			1540.4	46.45	1	0	10.654	0.594	0.388	7.622	24.874	0.347	27.843	0.893	108.271	35.747	0	0	17.929	0	26.318
			1541.4	44.074	1	0	10.769	0.597	0.392	7.696	24.912	0.351	27.809	0.896	108.546	35.622	0	0	18.054	0	26.041
			1542.4	44.074	1	0	10.819	0.599	0.393	7.72	24.96	0.353	27.796	0.898	108.825	35.498	0	0	18.068	0	25.813
			1543.4	54.29	1	0	10.87	0.601	0.394	7.744	25.007	0.355	27.784	0.9	109.103	35.373	0	0	18.083	0	25.585
			1544.4	60.943	1	0	10.929	0.606	0.394	7.747	25.157	0.356	27.842	0.904	109.424	35.234	0	0	18.028	0	25.497
			1545.4	60.943	1	0	10.988	0.611	0.394	7.749	25.305	0.358	27.899	0.907	109.745	35.095	0	0	17.972	0	25.403
			1546.4	49.419	1	0	11.049	0.616	0.395	7.754	25.453	0.359	27.956	0.91	110.064	34.956	0	0	17.922	0	25.308
			1547.4	52.865	1	0	11.11	0.622	0.395	7.758	25.599	0.361	28.011	0.914	110.383	34.817	0	0	17.872	0	25.209
			1548.4	52.627	1	0	11.099	0.624	0.393	7.713	25.734	0.36	28.059	0.917	110.609	34.776	0	0	17.774	0	25.254
			1549.4	52.627	1	0	11.125	0.63	0.389	7.646	26.043	0.36	28.187	0.924	111.06	34.694	0	0	17.658	0	25.417
			1550.4	51.558	1	0	11.119	0.631	0.387	7.606	26.17	0.359	28.236	0.927	111.261	34.649	0	0	17.616	0	25.456
			1551.4	51.439	1	0	11.113	0.632	0.385	7.567	26.298	0.358	28.286	0.93	111.463	34.603	0	0	17.575	0	25.495
			1552.4	50.964	1	0	11.113	0.632	0.385	7.567	26.298	0.358	28.286	0.93	111.463	34.603	0	0	17.575	0	25.495
			1553.4	50.964	1	0	11.115	0.633	0.383	7.531	26.435	0.358	28.343	0.933	111.664	34.558	0	0	17.548	0	25.55
			1554.4	52.033	1	0	11.039	0.629	0.376	7.381	26.765	0.353	28.518	0.939	112.199	34.378	0	0	17.557	0	25.653
			1555.4	52.033	1	0	10.959	0.623	0.37	7.268	26.961	0.348	28.639	0.941	112.532	34.243	0	0	17.594	0	25.702
			1556.4	43.361	1	0	10.908	0.617	0.365	7.17	27.177	0.345	28.778	0.944	112.866	34.109	0	0	17.677	0	25.792
			1557.4	43.361	1	0	10.856	0.611	0.36	7.071	27.397	0.341	28.918	0.947	113.199	33.975	0	0	17.761	0	25.881
			1558.4	40.985	1	0	10.739	0.605	0.354	6.953	27.535	0.336	29.02	0.949	113.295	33.965	0	0	17.754	0	26.089
			1559.4	40.985	1	0	10.581	0.599	0.346	6.798	27.719	0.329	29.16	0.951	113.391	33.956	0	0	17.677	0	26.381
			1560.4	40.985	1	0	10.409	0.592	0.338	6.635	27.905	0.322	29.296	0.953	113.487	33.946	0	0	17.576	0	26.658
			1561.4	40.985	1	0	10.305	0.592	0.333	6.536	28.042	0.318	29.381	0.954	113.518	33.999	0	0	17.413	0	26.93
			1562.4	33.619	1	0	10.176	0.591	0.327	6.421	28.185	0.312	29.484	0.956	113.47	34.061	0	0	17.215	0	27.252
			1563.4	35.283	1	0	10.043	0.589	0.321	6.314	28.277	0.307	29.613	0.955	113.369	34.147	0	0	17.054	0	27.665
			1564.4	35.283	1	0	9.997	0.587	0.32	6.288	28.255	0.305	29.622	0.954	113.247	34.199	0	0	17.022	0	27.767
			1565.4	32.432	1	0	9.871	0.585	0.315	6.185	28.356	0.3	29.762	0.953	113.15	34.283	0	0	16.87	0	28.192
			1566.4	32.432	1	0	9.683	0.582	0.308	6.054	28.396	0.293	29.833	0.952	112.994	34.387	0	0	16.644	0	28.5
			1567.4	33.025	1	0	9.387	0.576	0.297	5.841	28.504	0.282	30.026	0.949	112.825	34.517	0	0	16.29	0	29.091
			1568.4	33.025	1	0	9.188	0.572	0.29	5.707	28.534	0.275	30.113	0.948	112.664	34.615	0	0	16.059	0	29.412
			1569.4	25.898	1	0	9.12	0.565	0.287	5.635	28.645	0.272	30.251	0.947	112.699	34.501	0	0	16.153	0	29.5
			1570.4	25.898	1	0	8.962	0.556	0.278	5.469	28.947	0.263	30.592	0.946	112.683	34.436	0	0	16.127	0	30.053
			1571.4	26.254	1	0	8.806	0.547	0.27	5.306	29.268	0.255	30.958	0.945	112.667	34.371	0	0	16.107	0	30.639
			1572.4	26.254	1	0	8.694	0.538	0.264	5.189	29.493	0.249	31.225	0.945	112.65	34.306	0	0	16.166	0	31.019
			1573.4	32.788	1	0	8.622	0.535	0.261	5.132	29.553	0.246	31.362	0.942	112.462	34.397	0	0	16.129	0	31.399
			1574.4	32.788	1	0	8.537	0.529	0.259	5.087	29.481	0.243	31.385	0.939	112.226	34.499	0	0	16.137	0	31.572
			1575.4	31.481	1	0	8.444	0.524	0.256	5.038	29.41	0.24	31.405	0.936	111.989	34.601	0	0	16.129	0	31.737
			1576.4	31.481	1	0	8.352	0.518	0.254	4.988	29.337	0.237	31.425	0.934	111.752	34.703	0	0	16.122	0	31.901
			1577.4	31.956	1	0	8.296	0.515	0.254	4.984	29.151	0.236	31.381	0.929	111.448	34.838	0	0	16.099	0	32.004
			1578.4	33.263	1	0	8.251	0.512	0.253	4.965	29.075	0.234	31.372	0.927	111.371	34.836	0	0	16.13	0	31.967
			1579.4	33.263	1	0	8.273	0.514	0.257	5.056	28.642	0.236	31.178	0.919	110.97	34.968	0	0	16.107	0	31.812
			1580.4	33.263	1	0	8.234	0.51	0.258	5.066	28.428	0.236	31.101	0.914	110.787	34.998	0	0	16.138	0	31.699
			1581.4	27.086	1	0	8.226	0.508	0.259	5.09	28.252	0.236	31.012	0.911	110.629	35.03	0	0	16.179	0	31.574
			1582.4	27.086	1	0	8.218	0.507	0.26	5.115	28.076	0.236	30.923	0.908	110.471	35.063	0	0	16.221	0	31.447
			1583.4	26.61	1	0	8.206	0.505	0.261	5.137	27.903	0.237	30.837	0.905	110.313	35.095	0	0	16.253	0	31.325
			1584.4	21.027	1	0	8.255	0.51	0.266	5.227	27.621	0.24	30.659	0.901	110.009	35.207	0	0	16.198	0	31.172
			1585.4	21.027	1	0	8.274	0.511	0.268	5.258	27.525	0.241	30.596	0.9	109.884	35.239	0	0	16.197	0	31.105
			1586.4	21.383	1	0	8.376	0.519	0.274	5.39	27.235	0.246	30.392	0.896	109.544	35.373	0	0	16.133	0	30.944
			1587.4	21.383	1	0	8.456	0.528	0.28	5.506	26.97	0.25	30.207	0.893	109.203	35.507	0	0	16.028	0	30.813
			1588.4	32.669	1	0	8.534	0.536	0.286	5.621	26.711	0.255	30.024	0.89	108.863	35.642	0	0	15.925	0	30.679
			1589.4	32.669	1	0	8.567	0.541	0.29	5.689	26.52	0.257	29.909	0.887	108.524	35.761	0	0	15.84	0	30.642
			1590.4	31.719	1	0	8.588	0.543	0.292	5.734	26.392	0.258	29.834	0.885	108.299	35.824	0	0	15.811	0	30.593
			1591.4	31.719	1	0	8.589	0.543	0.293	5.751	26.316	0.258	29.805	0.883	108.165	35.836	0	0	15.818	0	30.551
			1592.4	40.153	1	0	8.622	0.545	0.295	5.804	26.187	0.26	29.732	0.881	107.932	35.901	0	0	15.809	0	30.509
			1593.4	41.222	1	0	8.694	0.546	0.3	5.891	26.019	0.263	29.643	0.878	107.783	35.91	0	0	15.928	0	30.346
			1594.4	41.222	1	0	8.694	0.546	0.3	5.891	26.019	0.263	29.643	0.878	107.783	35.91	0	0	15.928	0	30.346
			1595.4	37.065	1	0	8.737	0.546	0.302	5.942	25.926	0.265	29.589	0.876	107.714	35.915	0	0	16	0	30.244
			1596.4	37.065	1	0	8.784	0.547	0.305	5.998	25.822	0.267	29.529	0.874	107.659	35.915	0	0	16.072	0	30.126
			1597.4	37.065	1	0	8.896	0.548	0.31	6.088	25.775	0.271	29.529	0.873	107.661	35.894	0	0	16.226	0	30.099
			1598.4	37.065	1	0	9.005	0.55	0.314	6.174	25.739	0.274	29.544	0.871	107.663	35.872	0	0	16.372	0	30.102
			1599.4	49.895	1	0	9.122	0.552	0.319	6.261	25.719	0.277	29.573	0.87	107.656	35.85	0	0	16.532	0	30.133
			1600.4	49.895	1	0	9.312	0.567	0.33	6.476	25.461	0.287	29.254	0.87	107.277	36.162	0	0	16.411	0	29.981
			1601.4	47.162	1	0	9.392	0.575	0.335	6.574	25.337	0.291	29.099	0.871	107.088	36.318	0	0	16.328	0	29.909
			1602.4	47.162	1	0	9.502	0.585	0.341	6.708	25.167	0.297	28.925	0.87	106.946	36.469	0	0	16.234	0	29.789
			1603.4	39.797	1	0	9.575	0.59	0.345	6.78	25.109	0.3	28.868	0.87	106.982	36.46	0	0	16.242	0	29.661
			1604.4	39.797	1	0	9.575	0.59	0.345	6.78	25.109	0.3	28.868	0.87	106.982	36.46	0	0	16.242	0	29.661
			1605.4	41.104	1	0	9.657	0.594	0.349	6.859	25.05	0.304	28.807	0.87	107.018	36.45	0	0	16.265	0	29.527
			1606.4	41.104	1	0	9.834	0.601	0.357	7.009	24.999	0.311	28.717	0.871	107.085	36.426	0	0	16.352	0	29.313
			1607.4	38.609	1	0	9.882	0.602	0.358	7.028	25.056	0.312	28.72	0.872	107.184	36.378	0	0	16.413	0	29.248
			1608.4	42.41	1	0	9.905	0.603	0.358	7.033	25.1	0.313	28.724	0.874	107.252	36.349	0	0	16.434	0	29.213
			1609.4	42.41	1	0	9.929	0.601	0.358	7.025	25.18	0.313	28.76	0.876	107.438	36.246	0	0	16.517	0	29.133
			1610.4	43.48	1	0	9.955	0.602	0.358	7.033	25.225	0.314	28.778	0.877	107.536	36.198	0	0	16.532	0	29.102
			1611.4	43.48	1	0	9.975	0.603	0.358	7.036	25.267	0.314	28.794	0.878	107.637	36.15	0	0	16.534	0	29.064
			1612.4	42.529	1	0	9.994	0.604	0.358	7.039	25.309	0.315	28.809	0.878	107.738	36.102	0	0	16.536	0	29.027
			1613.4	42.529	1	0	10.007	0.605	0.358	7.028	25.385	0.315	28.839	0.88	107.834	36.064	0	0	16.548	0	29.032
			1614.4	41.935	1	0	9.96	0.598	0.353	6.943	25.546	0.312	28.948	0.882	108.081	35.944	0	0	16.647	0	29.075
			1615.4	39.084	1	0	9.936	0.596	0.351	6.904	25.619	0.311	28.991	0.884	108.173	35.903	0	0	16.665	0	29.103
			1616.4	39.084	1	0	9.866	0.59	0.347	6.815	25.741	0.307	29.069	0.886	108.41	35.799	0	0	16.727	0	29.098
			1617.4	45.737	1	0	9.816	0.583	0.343	6.741	25.864	0.304	29.147	0.887	108.647	35.694	0	0	16.825	0	29.094
			1618.4	45.737	1	0	9.777	0.577	0.34	6.672	25.995	0.302	29.232	0.889	108.884	35.59	0	0	16.943	0	29.102
			1619.4	47.043	1	0	9.79	0.573	0.338	6.645	26.114	0.301	29.299	0.891	109.186	35.45	0	0	17.095	0	29.021
			1620.4	47.043	1	0	9.778	0.572	0.337	6.626	26.153	0.301	29.308	0.892	109.302	35.416	0	0	17.098	0	28.987
			1621.4	43.598	1	0	9.756	0.573	0.337	6.613	26.148	0.3	29.292	0.893	109.285	35.448	0	0	17.036	0	29.005
			1622.4	43.48	1	0	9.718	0.572	0.335	6.581	26.172	0.299	29.286	0.894	109.396	35.416	0	0	16.993	0	28.94
			1623.4	43.48	1	0	9.688	0.573	0.334	6.562	26.172	0.299	29.255	0.895	109.438	35.432	0	0	16.893	0	28.904
			1624.4	38.49	1	0	9.651	0.575	0.333	6.535	26.189	0.298	29.257	0.895	109.51	35.413	0	0	16.785	0	28.881
			1625.4	38.49	1	0	9.615	0.576	0.331	6.507	26.207	0.297	29.259	0.896	109.582	35.395	0	0	16.679	0	28.861
			1626.4	37.659	1	0	9.582	0.578	0.33	6.479	26.241	0.296	29.27	0.897	109.64	35.381	0	0	16.586	0	28.865
			1627.4	37.659	1	0	9.551	0.579	0.328	6.45	26.276	0.295	29.282	0.897	109.698	35.367	0	0	16.494	0	28.871
			1628.4	34.926	1	0	9.493	0.578	0.326	6.396	26.336	0.293	29.283	0.899	109.772	35.344	0	0	16.411	0	28.837
			1629.4	34.57	1	0	9.437	0.578	0.323	6.343	26.398	0.291	29.286	0.901	109.847	35.32	0	0	16.328	0	28.807
			1630.4	34.57	1	0	9.397	0.577	0.321	6.306	26.433	0.29	29.304	0.902	109.916	35.297	0	0	16.294	0	28.806
			1631.4	33.263	1	0	9.376	0.575	0.32	6.284	26.459	0.289	29.312	0.903	109.986	35.274	0	0	16.294	0	28.784
			1632.4	33.263	1	0	9.336	0.573	0.319	6.258	26.449	0.287	29.314	0.902	110.067	35.239	0	0	16.285	0	28.732
			1633.4	34.332	1	0	9.269	0.569	0.315	6.197	26.495	0.285	29.34	0.903	110.102	35.209	0	0	16.291	0	28.731
			1634.4	34.332	1	0	9.202	0.565	0.312	6.136	26.542	0.282	29.366	0.904	110.137	35.179	0	0	16.296	0	28.731
			1635.4	37.659	1	0	9.149	0.562	0.31	6.081	26.613	0.28	29.402	0.905	110.158	35.164	0	0	16.278	0	28.78
			1636.4	37.659	1	0	9.09	0.559	0.307	6.027	26.663	0.278	29.454	0.905	110.1	35.193	0	0	16.251	0	28.924
			1637.4	35.045	1	0	9.04	0.557	0.305	5.988	26.679	0.276	29.489	0.905	110.124	35.184	0	0	16.223	0	28.977
			1638.4	35.045	1	0	8.96	0.555	0.302	5.936	26.662	0.273	29.524	0.903	110.074	35.216	0	0	16.137	0	29.096
			1639.4	37.302	1	0	8.917	0.554	0.301	5.908	26.655	0.271	29.549	0.902	110.058	35.218	0	0	16.109	0	29.146
			1640.4	37.302	1	0	8.893	0.553	0.3	5.893	26.65	0.271	29.539	0.902	110.026	35.246	0	0	16.067	0	29.167
			1641.4	38.134	1	0	8.879	0.554	0.3	5.891	26.619	0.27	29.517	0.902	109.952	35.284	0	0	16.027	0	29.182
			1642.4	38.134	1	0	8.87	0.555	0.3	5.899	26.562	0.27	29.486	0.901	109.84	35.33	0	0	15.982	0	29.188
			1643.4	32.432	1	0	8.851	0.555	0.3	5.888	26.553	0.27	29.474	0.901	109.798	35.361	0	0	15.948	0	29.211
			1644.4	32.432	1	0	8.838	0.557	0.3	5.897	26.482	0.27	29.449	0.899	109.719	35.397	0	0	15.873	0	29.218
			1645.4	35.045	1	0	8.828	0.559	0.301	5.908	26.413	0.27	29.423	0.898	109.64	35.433	0	0	15.804	0	29.224
			1646.4	35.045	1	0	8.823	0.56	0.301	5.922	26.344	0.27	29.397	0.896	109.561	35.469	0	0	15.744	0	29.228
			1647.4	34.095	1	0	8.797	0.556	0.299	5.881	26.429	0.268	29.518	0.895	109.618	35.371	0	0	15.823	0	29.32
			1648.4	34.332	1	0	8.771	0.552	0.297	5.84	26.513	0.266	29.641	0.894	109.676	35.272	0	0	15.903	0	29.411
			1649.4	34.332	1	0	8.752	0.547	0.295	5.803	26.598	0.264	29.766	0.894	109.733	35.174	0	0	15.997	0	29.505
			1650.4	36.827	1	0	8.745	0.543	0.294	5.782	26.648	0.263	29.869	0.892	109.745	35.088	0	0	16.111	0	29.571
			1651.4	36.827	1	0	8.745	0.543	0.294	5.782	26.648	0.263	29.869	0.892	109.745	35.088	0	0	16.111	0	29.571
			1652.4	35.045	1	0	8.769	0.543	0.296	5.811	26.587	0.264	29.83	0.891	109.654	35.112	0	0	16.15	0	29.531
			1653.4	35.045	1	0	8.769	0.543	0.296	5.811	26.587	0.264	29.83	0.891	109.654	35.112	0	0	16.15	0	29.531
			1654.4	38.134	1	0	8.781	0.543	0.297	5.825	26.561	0.264	29.815	0.891	109.609	35.124	0	0	16.169	0	29.519
			1655.4	38.134	1	0	8.816	0.55	0.299	5.883	26.441	0.266	29.749	0.889	109.34	35.272	0	0	16.042	0	29.626
			1656.4	37.421	1	0	8.814	0.553	0.3	5.899	26.383	0.267	29.715	0.888	109.206	35.347	0	0	15.945	0	29.678
			1657.4	37.421	1	0	8.814	0.553	0.3	5.899	26.383	0.267	29.715	0.888	109.206	35.347	0	0	15.945	0	29.678
			1658.4	36.589	1	0	8.843	0.561	0.303	5.961	26.235	0.269	29.649	0.885	108.92	35.505	0	0	15.76	0	29.8
			1659.4	36.589	1	0	8.858	0.563	0.305	5.985	26.188	0.269	29.639	0.884	108.848	35.541	0	0	15.725	0	29.838
			1660.4	37.065	1	0	8.872	0.566	0.306	6.009	26.138	0.27	29.629	0.882	108.776	35.577	0	0	15.688	0	29.877
			1661.4	25.779	1	0	8.886	0.568	0.307	6.032	26.088	0.27	29.618	0.881	108.704	35.613	0	0	15.652	0	29.914
			1662.4	25.779	1	0	8.919	0.571	0.309	6.061	26.074	0.272	29.609	0.881	108.621	35.661	0	0	15.625	0	29.974
			1663.4	27.68	1	0	8.97	0.576	0.312	6.121	25.992	0.274	29.545	0.88	108.484	35.75	0	0	15.564	0	29.988
			1664.4	27.68	1	0	9.014	0.582	0.314	6.176	25.915	0.276	29.482	0.879	108.347	35.838	0	0	15.492	0	30.002
			1665.4	40.51	1	0	9.04	0.585	0.316	6.213	25.847	0.278	29.418	0.879	108.287	35.887	0	0	15.456	0	29.948
			1666.4	40.51	1	0	8.974	0.581	0.313	6.155	25.881	0.275	29.478	0.878	108.376	35.793	0	0	15.458	0	29.924
			1667.4	37.54	1	0	8.913	0.575	0.31	6.093	25.939	0.272	29.548	0.878	108.501	35.701	0	0	15.504	0	29.918
			1668.4	37.54	1	0	8.898	0.57	0.309	6.065	25.993	0.271	29.627	0.877	108.597	35.601	0	0	15.605	0	29.919
			1669.4	42.529	1	0	8.85	0.565	0.306	6.01	26.063	0.268	29.722	0.877	108.712	35.515	0	0	15.673	0	29.972
			1670.4	42.529	1	0	8.92	0.569	0.309	6.076	26.006	0.271	29.656	0.877	108.628	35.564	0	0	15.675	0	29.922
			1671.4	40.985	1	0	8.979	0.573	0.312	6.132	25.956	0.274	29.61	0.877	108.542	35.613	0	0	15.661	0	29.91
			1672.4	40.985	1	0	8.997	0.578	0.313	6.157	25.926	0.275	29.597	0.876	108.436	35.666	0	0	15.573	0	29.971
			1673.4	40.985	1	0	9.018	0.582	0.315	6.184	25.892	0.276	29.557	0.876	108.352	35.71	0	0	15.501	0	29.964
			1674.4	36.708	1	0	9.03	0.583	0.316	6.201	25.863	0.276	29.53	0.876	108.347	35.706	0	0	15.48	0	29.906
			1675.4	39.322	1	0	9.043	0.585	0.317	6.218	25.835	0.277	29.503	0.876	108.343	35.701	0	0	15.46	0	29.847
			1676.4	39.322	1	0	9.073	0.587	0.318	6.249	25.801	0.278	29.471	0.875	108.347	35.696	0	0	15.47	0	29.776
			1677.4	39.322	1	0	9.141	0.594	0.323	6.341	25.654	0.282	29.31	0.875	108.222	35.81	0	0	15.381	0	29.629
			1678.4	45.262	1	0	9.188	0.601	0.326	6.409	25.539	0.285	29.19	0.875	108.078	35.924	0	0	15.301	0	29.559
			1679.4	44.311	1	0	9.23	0.607	0.33	6.476	25.418	0.288	29.061	0.875	107.934	36.038	0	0	15.212	0	29.468
			1680.4	44.311	1	0	9.271	0.613	0.333	6.542	25.298	0.291	28.933	0.874	107.79	36.151	0	0	15.125	0	29.376
			1681.4	25.541	1	0	9.275	0.613	0.333	6.54	25.315	0.291	28.97	0.874	107.814	36.114	0	0	15.14	0	29.399
			1682.4	25.541	1	0	9.251	0.611	0.332	6.524	25.302	0.29	28.982	0.873	107.876	36.056	0	0	15.145	0	29.334
			1683.4	28.155	1	0	9.251	0.609	0.332	6.526	25.287	0.29	28.992	0.872	107.939	35.998	0	0	15.189	0	29.265
			1684.4	28.155	1	0	9.25	0.607	0.332	6.528	25.271	0.29	29.001	0.871	108.002	35.94	0	0	15.234	0	29.196
			1685.4	48.707	1	0	9.261	0.604	0.332	6.527	25.288	0.29	29.013	0.872	108.05	35.894	0	0	15.341	0	29.144
			1686.4	48.707	1	0	9.271	0.6	0.332	6.526	25.306	0.29	29.024	0.872	108.099	35.847	0	0	15.45	0	29.092
			1687.4	42.292	1	0	9.29	0.596	0.332	6.53	25.327	0.29	29.042	0.872	108.148	35.801	0	0	15.574	0	29.055
			1688.4	42.292	1	0	9.296	0.593	0.332	6.521	25.362	0.29	29.069	0.872	108.23	35.742	0	0	15.665	0	29.018
			1689.4	39.797	1	0	9.315	0.59	0.332	6.525	25.384	0.29	29.088	0.873	108.28	35.694	0	0	15.797	0	28.981
			1690.4	39.797	1	0	9.322	0.587	0.332	6.532	25.365	0.29	29.103	0.872	108.245	35.685	0	0	15.868	0	28.994
			1691.4	42.886	1	0	9.273	0.586	0.331	6.504	25.334	0.288	29.093	0.871	108.231	35.673	0	0	15.819	0	28.953
			1692.4	42.886	1	0	9.27	0.586	0.331	6.504	25.322	0.288	29.092	0.87	108.237	35.658	0	0	15.827	0	28.927
			1693.4	38.609	1	0	9.219	0.584	0.33	6.475	25.291	0.287	29.082	0.87	108.222	35.646	0	0	15.777	0	28.886
			1694.4	40.153	1	0	9.175	0.583	0.328	6.437	25.313	0.285	29.103	0.87	108.263	35.601	0	0	15.724	0	28.858
			1695.4	40.153	1	0	9.137	0.583	0.326	6.405	25.333	0.284	29.124	0.87	108.304	35.555	0	0	15.682	0	28.833
			1696.4	40.153	1	0	9.112	0.582	0.325	6.38	25.358	0.282	29.153	0.87	108.345	35.51	0	0	15.662	0	28.822
			1697.4	37.54	1	0	9.177	0.59	0.329	6.458	25.268	0.286	29.053	0.87	108.194	35.61	0	0	15.558	0	28.778
			1698.4	37.896	1	0	9.242	0.598	0.333	6.537	25.176	0.289	28.953	0.87	108.042	35.711	0	0	15.455	0	28.73
			1699.4	37.896	1	0	9.229	0.603	0.334	6.565	25.053	0.29	28.829	0.869	107.887	35.817	0	0	15.304	0	28.633
			1700.4	42.292	1	0	9.229	0.608	0.336	6.601	24.941	0.292	28.716	0.869	107.731	35.922	0	0	15.179	0	28.556
			1701.4	42.292	1	0	9.127	0.603	0.332	6.523	24.939	0.288	28.739	0.868	107.779	35.891	0	0	15.133	0	28.553
			1702.4	41.698	1	0	9.052	0.596	0.328	6.446	24.996	0.285	28.816	0.867	107.872	35.819	0	0	15.187	0	28.6
			1703.4	41.698	1	0	8.995	0.582	0.324	6.368	25.078	0.281	28.928	0.867	108.078	35.675	0	0	15.462	0	28.598
			1704.4	38.728	1	0	8.982	0.577	0.323	6.345	25.111	0.28	28.971	0.867	108.095	35.651	0	0	15.572	0	28.645
			1705.4	38.728	1	0	8.982	0.577	0.323	6.345	25.111	0.28	28.971	0.867	108.095	35.651	0	0	15.572	0	28.645
			1706.4	34.095	1	0	8.935	0.574	0.321	6.31	25.107	0.278	28.978	0.866	108.019	35.692	0	0	15.569	0	28.716
			1707.4	34.095	1	0	8.871	0.568	0.318	6.253	25.122	0.276	29.022	0.866	107.846	35.774	0	0	15.612	0	28.921
			1708.4	38.371	1	0	8.859	0.567	0.318	6.249	25.102	0.275	29.005	0.865	107.779	35.814	0	0	15.626	0	28.944
			1709.4	38.371	1	0	9.039	0.577	0.327	6.426	24.956	0.286	28.542	0.874	107.558	35.929	0	0	15.657	0	28.147
			1710.4	39.797	1	0	9.198	0.588	0.335	6.574	24.87	0.295	28.193	0.882	107.337	36.045	0	0	15.652	0	27.57
			1711.4	39.797	1	0	9.357	0.598	0.342	6.722	24.789	0.304	27.865	0.89	107.117	36.16	0	0	15.647	0	27.019
			1712.4	39.797	1	0	9.476	0.598	0.345	6.786	24.863	0.308	27.918	0.891	107.277	36.03	0	0	15.843	0	26.939
			1713.4	33.263	1	0	9.83	0.61	0.377	7.411	23.668	0.335	26.622	0.889	107.313	36.016	0	0	16.111	0	23.817
			1714.4	34.57	1	0	10.197	0.622	0.409	8.036	22.687	0.363	25.557	0.888	107.349	36.001	0	0	16.388	0	20.991
			1715.4	34.57	1	0	10.204	0.615	0.403	7.921	23.003	0.358	25.884	0.889	107.959	35.553	0	0	16.601	0	21.11
			1716.4	34.807	1	0	10.233	0.607	0.398	7.821	23.334	0.354	26.226	0.89	108.568	35.104	0	0	16.858	0	21.249
			1717.4	34.807	1	0	10.269	0.599	0.393	7.725	23.677	0.35	26.579	0.891	109.177	34.656	0	0	17.131	0	21.393
			1718.4	35.639	1	0	10.268	0.593	0.389	7.649	23.884	0.347	26.769	0.892	109.506	34.49	0	0	17.305	0	21.596
			1719.4	35.639	1	0	10.264	0.588	0.386	7.585	24.052	0.345	26.897	0.894	109.898	34.276	0	0	17.457	0	21.551
			1720.4	33.382	1	0	10.325	0.584	0.386	7.575	24.211	0.346	26.977	0.897	110.364	34.018	0	0	17.684	0	21.299
			1721.4	37.777	1	0	10.423	0.581	0.386	7.576	24.423	0.347	27.137	0.9	110.702	33.867	0	0	17.947	0	21.436
			1722.4	37.777	1	0	10.4	0.577	0.382	7.502	24.593	0.344	27.286	0.901	110.931	33.782	0	0	18.02	0	21.662
			1723.4	37.777	1	0	10.475	0.574	0.381	7.49	24.798	0.345	27.44	0.904	111.258	33.635	0	0	18.246	0	21.789
			1724.4	72.228	1	0	10.541	0.569	0.38	7.473	24.987	0.345	27.583	0.906	111.536	33.517	0	0	18.516	0	21.933
			1725.4	67.001	1	0	10.626	0.564	0.38	7.467	25.185	0.345	27.735	0.908	111.815	33.399	0	0	18.828	0	22.095
			1726.4	67.001	1	0	10.698	0.56	0.379	7.454	25.375	0.345	27.873	0.91	112.093	33.28	0	0	19.119	0	22.221
			1727.4	49.301	1	0	10.71	0.553	0.376	7.397	25.567	0.344	28.018	0.913	112.4	33.146	0	0	19.366	0	22.33
			1728.4	151.228	1	0	10.718	0.547	0.373	7.338	25.757	0.342	28.16	0.915	112.706	33.011	0	0	19.611	0	22.429
			1729.4	151.228	1	0	10.793	0.543	0.372	7.314	26.003	0.341	28.358	0.917	113.017	32.872	0	0	19.873	0	22.649
			1730.4	21.383	1	0	10.82	0.538	0.37	7.265	26.212	0.34	28.509	0.919	113.34	32.723	0	0	20.113	0	22.739
			1731.4	24.235	1	0	10.844	0.533	0.367	7.216	26.42	0.339	28.661	0.922	113.662	32.575	0	0	20.353	0	22.823
			1732.4	24.235	1	0	10.819	0.53	0.365	7.165	26.528	0.337	28.712	0.924	113.941	32.466	0	0	20.421	0	22.746
			1733.4	32.55	1	0	10.769	0.527	0.362	7.111	26.592	0.335	28.73	0.926	114.145	32.419	0	0	20.43	0	22.702
			1734.4	29.699	1	0	10.842	0.528	0.364	7.151	26.628	0.337	28.722	0.927	114.319	32.337	0	0	20.518	0	22.535
			1735.4	29.699	1	0	10.613	0.522	0.355	6.981	26.659	0.33	28.696	0.929	114.554	32.326	0	0	20.341	0	22.452
			1736.4	34.332	1	0	10.59	0.516	0.352	6.92	26.805	0.328	28.796	0.931	114.853	32.194	0	0	20.508	0	22.441
			1737.4	31.838	1	0	10.511	0.511	0.348	6.835	26.901	0.325	28.834	0.933	115.152	32.062	0	0	20.568	0	22.285
			1738.4	31.838	1	0	10.459	0.506	0.344	6.759	27.035	0.322	28.911	0.935	115.452	31.93	0	0	20.684	0	22.216
			1739.4	35.164	1	0	10.45	0.5	0.341	6.7	27.212	0.32	29.032	0.937	115.779	31.769	0	0	20.894	0	22.198
			1740.4	37.302	1	0	10.173	0.483	0.329	6.457	27.364	0.307	29.337	0.933	116.255	31.537	0	0	21.044	0	22.442
			1741.4	37.302	1	0	9.978	0.47	0.321	6.303	27.392	0.298	29.514	0.928	116.746	31.286	0	0	21.252	0	22.357
			1742.4	29.105	1	0	9.489	0.45	0.304	5.964	27.367	0.28	29.644	0.923	117.207	31.073	0	0	21.095	0	22.21
			1743.4	28.749	1	0	9.243	0.445	0.296	5.812	27.308	0.274	29.533	0.925	117.274	31.099	0	0	20.794	0	21.995
			1744.4	28.749	1	0	8.815	0.429	0.263	5.172	29.115	0.246	31.188	0.934	117.502	30.984	0	0	20.538	0	25.2
			1745.4	25.541	1	0	8.288	0.412	0.227	4.453	31.592	0.214	33.415	0.945	117.696	30.895	0	0	20.132	0	29.053
			1746.4	25.304	1	0	8.091	0.416	0.226	4.447	30.936	0.214	32.708	0.946	117.257	31.284	0	0	19.446	0	28.47
			1747.4	25.304	1	0	7.886	0.42	0.225	4.424	30.355	0.213	32.074	0.946	116.818	31.672	0	0	18.758	0	27.975
			1748.4	24.591	1	0	7.685	0.425	0.224	4.399	29.794	0.212	31.461	0.947	116.379	32.061	0	0	18.09	0	27.483
			1749.4	24.591	1	0	7.561	0.423	0.221	4.335	29.731	0.208	31.537	0.943	116.015	32.291	0	0	17.87	0	27.98
			1750.4	22.453	1	0	7.561	0.423	0.221	4.335	29.731	0.208	31.537	0.943	116.015	32.291	0	0	17.87	0	27.98
			1751.4	21.859	1	0	7.547	0.422	0.221	4.334	29.676	0.207	31.56	0.94	115.832	32.406	0	0	17.872	0	28.198
			1752.4	21.859	1	0	7.474	0.42	0.218	4.284	29.706	0.205	31.671	0.938	115.652	32.493	0	0	17.794	0	28.521
			1753.4	23.522	1	0	7.417	0.418	0.216	4.248	29.704	0.202	31.75	0.936	115.473	32.579	0	0	17.755	0	28.783
			1754.4	26.729	1	0	7.341	0.415	0.214	4.202	29.7	0.2	31.829	0.933	115.293	32.665	0	0	17.669	0	29.041
			1755.4	26.729	1	0	7.256	0.41	0.21	4.134	29.776	0.196	31.996	0.931	115.185	32.672	0	0	17.68	0	29.313
			1756.4	20.789	1	0	7.014	0.4	0.201	3.952	29.993	0.186	32.41	0.925	114.969	32.687	0	0	17.526	0	29.978
			1757.4	20.789	1	0	7.014	0.4	0.201	3.952	29.993	0.186	32.41	0.925	114.969	32.687	0	0	17.526	0	29.978
			1758.4	20.789	1	0	6.919	0.397	0.198	3.893	29.987	0.183	32.49	0.923	114.832	32.711	0	0	17.438	0	30.12
			1759.4	20.789	1	0	6.709	0.393	0.193	3.79	29.82	0.177	32.492	0.918	114.403	32.879	0	0	17.064	0	30.337
			1760.4	20.195	1	0	6.622	0.395	0.191	3.762	29.678	0.175	32.44	0.915	114.098	33.032	0	0	16.774	0	30.485
			1761.4	20.195	1	0	6.58	0.396	0.191	3.752	29.583	0.174	32.448	0.912	113.794	33.186	0	0	16.601	0	30.736
			1762.4	19.72	1	0	6.539	0.398	0.191	3.743	29.491	0.173	32.461	0.909	113.489	33.339	0	0	16.431	0	30.992
			1763.4	21.146	1	0	6.625	0.401	0.195	3.831	29.228	0.176	32.304	0.905	113.324	33.378	0	0	16.53	0	30.806
			1764.4	29.462	1	0	6.893	0.41	0.22	4.324	27.036	0.197	30.186	0.896	113.147	33.454	0	0	16.822	0	27.113
			1765.4	29.462	1	0	7.168	0.419	0.247	4.846	25.175	0.219	28.407	0.886	112.83	33.531	0	0	17.107	0	23.576
			1766.4	25.304	1	0	7.459	0.429	0.273	5.363	23.757	0.24	27.009	0.88	112.578	33.632	0	0	17.395	0	20.517
			1767.4	25.304	1	0	7.637	0.439	0.283	5.564	23.522	0.248	26.849	0.876	112.331	33.732	0	0	17.413	0	20.324
			1768.4	23.403	1	0	7.555	0.436	0.28	5.509	23.484	0.245	26.848	0.875	112.384	33.62	0	0	17.308	0	20.12
			1769.4	22.928	1	0	7.448	0.435	0.277	5.437	23.446	0.242	26.852	0.873	112.408	33.536	0	0	17.139	0	19.981
			1770.4	22.928	1	0	7.407	0.433	0.274	5.388	23.513	0.239	26.975	0.872	112.415	33.452	0	0	17.12	0	20.135
			1771.4	18.532	1	0	7.386	0.429	0.27	5.309	23.765	0.236	27.256	0.872	112.546	33.32	0	0	17.216	0	20.587
			1772.4	18.532	1	0	7.41	0.433	0.274	5.39	23.518	0.239	27.036	0.87	112.144	33.497	0	0	17.118	0	20.366
			1773.4	18.532	1	0	7.399	0.435	0.275	5.408	23.421	0.239	26.948	0.869	111.866	33.627	0	0	17.006	0	20.379
			1774.4	20.314	1	0	7.338	0.435	0.273	5.355	23.46	0.237	26.976	0.87	111.755	33.696	0	0	16.852	0	20.566
			1775.4	20.314	1	0	7.311	0.438	0.273	5.365	23.347	0.237	26.867	0.869	111.502	33.821	0	0	16.709	0	20.519
			1776.4	23.641	1	0	7.564	0.447	0.28	5.497	23.645	0.243	27.226	0.868	111.478	33.826	0	0	16.928	0	21.435
			1777.4	23.641	1	0	7.824	0.456	0.287	5.63	23.951	0.249	27.595	0.868	111.455	33.83	0	0	17.152	0	22.352
			1778.4	40.51	1	0	8.096	0.465	0.293	5.761	24.289	0.254	28.001	0.867	111.432	33.835	0	0	17.396	0	23.337
			1779.4	115.589	1	0	8.293	0.478	0.3	5.884	24.442	0.26	28.17	0.868	111.358	33.884	0	0	17.357	0	23.843
			1780.4	115.589	1	0	8.408	0.49	0.304	5.964	24.534	0.263	28.275	0.868	111.283	33.933	0	0	17.154	0	24.195
			1781.4	115.589	1	0	8.52	0.502	0.308	6.043	24.614	0.267	28.366	0.868	111.209	33.981	0	0	16.957	0	24.512
			1782.4	58.448	1	0	8.951	0.54	0.316	6.2	25.424	0.275	29.139	0.873	111.46	33.868	0	0	16.561	0	26.119
			1783.4	13.543	1	0	9.419	0.578	0.326	6.398	26.125	0.286	29.764	0.878	111.71	33.754	0	0	16.283	0	27.332
			1784.4	13.543	1	0	9.895	0.616	0.336	6.606	26.757	0.297	30.31	0.883	111.961	33.64	0	0	16.051	0	28.328
			1785.4	17.82	1	0	10.34	0.656	0.347	6.816	27.26	0.308	30.713	0.888	112.189	33.568	0	0	15.756	0	29.056
			1786.4	17.82	1	0	10.284	0.657	0.345	6.771	27.298	0.307	30.693	0.889	112.458	33.445	0	0	15.645	0	28.815
			1787.4	24.116	1	0	10.266	0.658	0.343	6.745	27.358	0.306	30.704	0.891	112.727	33.322	0	0	15.591	0	28.634
			1788.4	24.116	1	0	10.247	0.66	0.342	6.719	27.419	0.305	30.716	0.893	112.996	33.199	0	0	15.537	0	28.453
			1789.4	22.69	1	0	10.229	0.661	0.341	6.693	27.48	0.305	30.727	0.894	113.266	33.076	0	0	15.483	0	28.271
			1790.4	22.69	1	0	10.432	0.668	0.346	6.804	27.596	0.31	30.847	0.895	113.427	32.975	0	0	15.619	0	28.345
			1791.4	45.024	1	0	10.46	0.666	0.343	6.74	27.927	0.308	31.08	0.899	113.734	32.918	0	0	15.705	0	28.726
			1792.4	45.024	1	0	10.511	0.669	0.343	6.743	28.06	0.309	31.152	0.901	113.969	32.839	0	0	15.717	0	28.738
			1793.4	44.311	1	0	10.666	0.676	0.348	6.838	28.108	0.314	31.187	0.901	114.153	32.73	0	0	15.771	0	28.625
			1794.4	44.311	1	0	10.461	0.669	0.339	6.669	28.237	0.307	31.257	0.903	114.607	32.442	0	0	15.63	0	28.277
			1795.4	44.311	1	0	10.124	0.656	0.31	6.097	29.836	0.283	32.756	0.911	115.142	32.116	0	0	15.434	0	30.632
			1796.4	44.311	1	0	9.869	0.641	0.284	5.588	31.67	0.262	34.346	0.922	115.724	31.825	0	0	15.397	0	32.969
			1797.4	54.765	1	0	9.667	0.64	0.261	5.137	33.737	0.244	36.191	0.932	115.986	31.694	0	0	15.11	0	35.739
			1798.4	62.368	1	0	9.642	0.637	0.256	5.034	34.324	0.241	36.529	0.94	116.291	31.598	0	0	15.141	0	36.101
			1799.4	62.368	1	0	9.839	0.646	0.264	5.179	34.091	0.248	36.202	0.942	116.295	31.715	0	0	15.235	0	35.799
			1800.4	62.368	1	0	10.039	0.655	0.271	5.323	33.88	0.256	35.903	0.944	116.3	31.833	0	0	15.33	0	35.532
			1801.4	14.493	1	0	10.053	0.659	0.272	5.348	33.795	0.257	35.733	0.946	116.358	31.888	0	0	15.257	0	35.357
			1802.4	13.662	1	0	10.067	0.663	0.273	5.372	33.71	0.259	35.565	0.948	116.415	31.943	0	0	15.185	0	35.182
			1803.4	13.662	1	0	10.136	0.663	0.273	5.361	34.005	0.259	35.788	0.95	116.758	31.785	0	0	15.29	0	35.29
			1804.4	13.662	1	0	10.22	0.664	0.273	5.37	34.235	0.26	35.967	0.952	117.087	31.641	0	0	15.391	0	35.348
			1805.4	25.185	1	0	10.433	0.666	0.275	5.402	34.756	0.263	36.393	0.955	117.71	31.353	0	0	15.658	0	35.564
			1806.4	24.235	1	0	10.433	0.666	0.275	5.402	34.756	0.263	36.393	0.955	117.71	31.353	0	0	15.658	0	35.564
			1807.4	24.235	1	0	10.308	0.657	0.269	5.295	34.989	0.258	36.501	0.959	117.917	31.252	0	0	15.698	0	35.56
			1808.4	9.979	1	0	10.018	0.637	0.258	5.063	35.454	0.249	36.713	0.966	118.281	31.089	0	0	15.722	0	35.597
			1809.4	11.88	1	0	9.865	0.627	0.252	4.945	35.692	0.244	36.813	0.97	118.463	31.008	0	0	15.722	0	35.603
			1810.4	11.88	1	0	9.669	0.614	0.244	4.791	36.031	0.237	36.997	0.974	118.651	30.9	0	0	15.75	0	35.684
			1811.4	45.024	1	0	9.669	0.614	0.244	4.791	36.031	0.237	36.997	0.974	118.651	30.9	0	0	15.75	0	35.684
			1812.4	39.797	1	0	8.997	0.56	0.225	4.424	35.955	0.22	36.76	0.978	118.739	30.823	0	0	16.072	0	35.062
			1813.4	39.797	1	0	8.339	0.519	0.211	4.145	35.268	0.206	36.071	0.978	118.641	30.854	0	0	16.06	0	33.913
			1814.4	39.797	1	0	7.683	0.479	0.197	3.865	34.486	0.192	35.287	0.977	118.543	30.886	0	0	16.049	0	32.546
			1815.4	22.215	1	0	7.028	0.438	0.182	3.585	33.587	0.178	34.385	0.977	118.444	30.917	0	0	16.038	0	30.899
			1816.4	22.215	1	0	6.931	0.438	0.182	3.57	33.267	0.177	34.106	0.975	118.303	31.001	0	0	15.839	0	30.567
			1817.4	22.215	1	0	6.853	0.443	0.183	3.588	32.786	0.178	33.671	0.974	117.974	31.217	0	0	15.455	0	30.214
			1818.4	25.779	1	0	6.877	0.449	0.185	3.638	32.51	0.18	33.456	0.972	117.646	31.432	0	0	15.308	0	30.221
			1819.4	25.541	1	0	6.9	0.455	0.188	3.688	32.238	0.182	33.242	0.97	117.317	31.648	0	0	15.164	0	30.224
			1820.4	25.541	1	0	6.883	0.458	0.188	3.69	32.173	0.182	33.199	0.969	117.133	31.762	0	0	15.023	0	30.346
			1821.4	25.541	1	0	6.827	0.453	0.187	3.671	32.016	0.18	33.151	0.966	117.176	31.653	0	0	15.08	0	30.062
			1822.4	24.472	1	0	6.799	0.45	0.186	3.664	31.915	0.18	33.135	0.963	117.171	31.607	0	0	15.123	0	29.944
			1823.4	22.928	1	0	6.801	0.449	0.187	3.668	31.885	0.18	33.157	0.962	117.119	31.63	0	0	15.148	0	30.014
			1824.4	22.928	1	0	6.893	0.453	0.191	3.747	31.68	0.183	33.02	0.959	116.863	31.82	0	0	15.206	0	30.099
			1825.4	16.275	1	0	6.96	0.458	0.194	3.82	31.411	0.186	32.81	0.957	116.608	32.011	0	0	15.207	0	30.053
			1826.4	16.275	1	0	6.889	0.458	0.192	3.775	31.462	0.183	32.966	0.954	116.326	32.178	0	0	15.053	0	30.585
			1827.4	16.275	1	0	6.916	0.456	0.193	3.791	31.443	0.184	32.993	0.953	116.315	32.169	0	0	15.158	0	30.608
			1828.4	11.642	1	0	6.779	0.451	0.188	3.688	31.624	0.179	33.259	0.951	116.227	32.166	0	0	15.037	0	31.028
			1829.4	11.642	1	0	6.645	0.445	0.183	3.586	31.827	0.173	33.552	0.949	116.139	32.164	0	0	14.918	0	31.484
			1830.4	11.642	1	0	6.509	0.44	0.177	3.482	32.056	0.168	33.874	0.946	116.051	32.162	0	0	14.792	0	31.975
			1831.4	11.642	1	0	6.465	0.439	0.177	3.471	31.931	0.167	33.827	0.944	115.928	32.22	0	0	14.713	0	31.979
			1832.4	16.988	1	0	6.412	0.436	0.175	3.441	31.913	0.165	33.872	0.942	115.828	32.234	0	0	14.7	0	32.049
			1833.4	22.69	1	0	6.342	0.433	0.173	3.403	31.877	0.163	33.903	0.94	115.728	32.248	0	0	14.649	0	32.096
			1834.4	22.69	1	0	6.258	0.429	0.17	3.347	31.934	0.16	34	0.939	115.642	32.248	0	0	14.603	0	32.218
			1835.4	22.69	1	0	6.19	0.424	0.168	3.3	31.981	0.157	34.117	0.937	115.556	32.243	0	0	14.613	0	32.359
			1836.4	23.759	1	0	6.122	0.419	0.166	3.253	32.029	0.155	34.237	0.936	115.47	32.238	0	0	14.622	0	32.502
			1837.4	22.928	1	0	6.071	0.414	0.164	3.216	32.068	0.153	34.349	0.934	115.385	32.234	0	0	14.672	0	32.628
			1838.4	22.928	1	0	6.027	0.409	0.162	3.185	32.084	0.151	34.426	0.932	115.322	32.21	0	0	14.737	0	32.671
			1839.4	24.71	1	0	5.944	0.403	0.162	3.173	31.692	0.151	33.885	0.935	115.35	32.085	0	0	14.734	0	31.581
			1840.4	25.66	1	0	5.867	0.398	0.161	3.165	31.294	0.151	33.336	0.939	115.378	31.96	0	0	14.746	0	30.447
			1841.4	25.66	1	0	5.836	0.396	0.162	3.192	30.837	0.153	32.734	0.942	115.401	31.86	0	0	14.735	0	29.259
			1842.4	25.66	1	0	5.834	0.397	0.163	3.209	30.682	0.154	32.591	0.941	115.341	31.881	0	0	14.689	0	29.051
			1843.4	20.671	1	0	5.802	0.395	0.165	3.237	30.222	0.156	31.989	0.945	115.365	31.778	0	0	14.678	0	27.805
			1844.4	20.671	1	0	5.981	0.404	0.172	3.37	30.029	0.162	31.868	0.942	115.146	31.9	0	0	14.817	0	27.842
			1845.4	20.195	1	0	6.171	0.407	0.178	3.489	29.964	0.167	31.943	0.938	115.106	31.832	0	0	15.168	0	27.895
			1846.4	20.195	1	0	6.264	0.403	0.18	3.528	30.039	0.168	32.103	0.936	115.21	31.667	0	0	15.536	0	27.9
			1847.4	16.513	1	0	6.356	0.405	0.182	3.582	30.042	0.17	32.127	0.935	115.144	31.682	0	0	15.71	0	27.977
			1848.4	15.206	1	0	6.443	0.395	0.182	3.583	30.31	0.17	32.482	0.933	115.439	31.38	0	0	16.331	0	28.058
			1849.4	15.206	1	0	6.689	0.399	0.198	3.898	28.981	0.184	31.323	0.925	115.42	31.349	0	0	16.745	0	25.903
			1850.4	16.75	1	0	6.929	0.404	0.212	4.169	28.132	0.195	30.603	0.919	115.401	31.317	0	0	17.138	0	24.467
			1851.4	16.75	1	0	7.182	0.409	0.226	4.439	27.433	0.207	30.014	0.914	115.381	31.286	0	0	17.549	0	23.228
			1852.4	18.651	1	0	7.41	0.418	0.239	4.704	26.802	0.218	29.446	0.91	115.23	31.351	0	0	17.719	0	22.163
			1853.4	18.651	1	0	7.571	0.428	0.245	4.821	26.817	0.223	29.476	0.91	115.132	31.408	0	0	17.696	0	22.368
			1854.4	20.671	1	0	7.739	0.437	0.252	4.943	26.822	0.229	29.491	0.91	115.034	31.466	0	0	17.689	0	22.537
			1855.4	21.383	1	0	7.879	0.448	0.257	5.056	26.789	0.234	29.461	0.909	114.921	31.538	0	0	17.595	0	22.632
			1856.4	21.383	1	0	7.839	0.446	0.255	5.003	26.915	0.232	29.604	0.909	115.113	31.351	0	0	17.577	0	22.609
			1857.4	21.383	1	0	7.799	0.439	0.25	4.906	27.242	0.227	29.957	0.909	115.585	30.91	0	0	17.775	0	22.563
			1858.4	35.758	1	0	7.83	0.433	0.248	4.874	27.478	0.226	30.196	0.91	115.919	30.624	0	0	18.084	0	22.542
			1859.4	35.283	1	0	7.862	0.427	0.246	4.842	27.718	0.224	30.439	0.911	116.252	30.339	0	0	18.404	0	22.523
			1860.4	19.007	1	0	7.862	0.427	0.246	4.842	27.718	0.224	30.439	0.911	116.252	30.339	0	0	18.404	0	22.523
			1861.4	19.007	1	0	7.902	0.421	0.245	4.813	27.972	0.223	30.7	0.911	116.585	30.053	0	0	18.751	0	22.53
			1862.4	17.344	1	0	8.173	0.431	0.254	4.999	27.948	0.232	30.677	0.911	116.561	30.037	0	0	18.953	0	22.486
			1863.4	79.831	1	0	8.335	0.437	0.26	5.106	27.966	0.237	30.698	0.911	116.492	30.051	0	0	19.052	0	22.579
			1864.4	71.753	1	0	8.397	0.437	0.261	5.122	28.085	0.238	30.803	0.912	116.569	29.965	0	0	19.209	0	22.639
			1865.4	71.753	1	0	8.426	0.437	0.261	5.128	28.149	0.238	30.835	0.913	116.737	29.883	0	0	19.267	0	22.557
			1866.4	71.753	1	0	8.454	0.437	0.261	5.134	28.214	0.239	30.868	0.914	116.904	29.802	0	0	19.325	0	22.475
			1867.4	44.074	1	0	8.395	0.437	0.26	5.107	28.157	0.238	30.794	0.914	117.02	29.739	0	0	19.223	0	22.202
			1868.4	45.143	1	0	8.334	0.436	0.259	5.079	28.096	0.236	30.718	0.915	117.135	29.677	0	0	19.117	0	21.921
			1869.4	45.143	1	0	8.361	0.436	0.257	5.041	28.402	0.234	31.149	0.912	117.156	29.72	0	0	19.179	0	22.904
			1870.4	16.156	1	0	8.447	0.438	0.256	5.037	28.733	0.233	31.628	0.908	117.094	29.83	0	0	19.297	0	24.084
			1871.4	19.483	1	0	8.534	0.44	0.256	5.033	29.07	0.232	32.116	0.905	117.032	29.941	0	0	19.416	0	25.246
			1872.4	14.256	1	0	8.46	0.437	0.253	4.976	29.124	0.229	32.173	0.905	117	29.989	0	0	19.363	0	25.43
			1873.4	14.85	1	0	8.532	0.439	0.253	4.967	29.44	0.228	32.639	0.902	116.94	30.096	0	0	19.449	0	26.505
			1874.4	14.85	1	0	8.425	0.431	0.249	4.882	29.493	0.224	32.706	0.902	117.074	29.987	0	0	19.563	0	26.401
			1875.4	14.85	1	0	8.349	0.428	0.247	4.852	29.386	0.223	32.579	0.902	117.101	30.003	0	0	19.492	0	26.18
			1876.4	35.995	1	0	8.304	0.432	0.247	4.853	29.258	0.223	32.416	0.903	116.914	30.183	0	0	19.218	0	26.206
			1877.4	34.57	1	0	8.224	0.43	0.244	4.799	29.279	0.22	32.441	0.903	116.847	30.226	0	0	19.13	0	26.314
			1878.4	34.57	1	0	8.126	0.431	0.243	4.771	29.116	0.219	32.252	0.903	116.696	30.368	0	0	18.843	0	26.21
			1879.4	18.057	1	0	7.775	0.418	0.225	4.413	29.974	0.203	33.091	0.906	116.849	30.247	0	0	18.598	0	27.472
			1880.4	17.82	1	0	7.453	0.405	0.209	4.099	30.78	0.19	33.87	0.909	117.002	30.126	0	0	18.407	0	28.539
			1881.4	17.82	1	0	7.204	0.394	0.195	3.829	31.714	0.178	34.783	0.912	117.049	30.08	0	0	18.286	0	29.885
			1882.4	13.78	1	0	6.958	0.383	0.181	3.557	32.809	0.166	35.849	0.915	117.095	30.033	0	0	18.165	0	31.366
			1883.4	13.662	1	0	6.784	0.371	0.175	3.434	32.963	0.16	36.043	0.915	117.09	29.994	0	0	18.267	0	31.469
			1884.4	13.662	1	0	6.61	0.36	0.169	3.313	33.101	0.154	36.25	0.913	117.088	29.945	0	0	18.365	0	31.561
			1885.4	20.671	1	0	6.434	0.348	0.162	3.192	33.237	0.148	36.459	0.912	117.086	29.896	0	0	18.465	0	31.638
			1886.4	20.671	1	0	6.436	0.349	0.164	3.225	32.914	0.149	36.177	0.91	116.789	30.098	0	0	18.458	0	31.535
			1887.4	19.72	1	0	6.403	0.349	0.165	3.24	32.599	0.15	35.899	0.908	116.492	30.3	0	0	18.351	0	31.432
			1888.4	19.72	1	0	6.417	0.353	0.167	3.283	32.306	0.151	35.682	0.905	116.109	30.567	0	0	18.198	0	31.556
			1889.4	19.958	1	0	6.464	0.362	0.171	3.366	31.881	0.154	35.363	0.902	115.598	30.927	0	0	17.872	0	31.728
			1890.4	19.245	1	0	6.464	0.365	0.173	3.397	31.655	0.156	35.159	0.9	115.305	31.15	0	0	17.691	0	31.792
			1891.4	19.245	1	0	6.56	0.38	0.18	3.539	31.049	0.161	34.71	0.895	114.577	31.646	0	0	17.275	0	31.999
			1892.4	19.245	1	0	6.506	0.376	0.178	3.489	31.169	0.158	34.96	0.892	114.445	31.651	0	0	17.316	0	32.34
			1893.4	11.998	1	0	6.413	0.371	0.174	3.415	31.317	0.155	35.183	0.89	114.492	31.644	0	0	17.306	0	32.601
			1894.4	12.83	1	0	6.441	0.368	0.175	3.441	31.184	0.155	35.269	0.884	114.391	31.639	0	0	17.487	0	32.696
			1895.4	12.83	1	0	6.444	0.37	0.176	3.456	31.076	0.155	35.242	0.882	114.29	31.732	0	0	17.436	0	32.802
			1896.4	21.027	1	0	6.522	0.373	0.18	3.539	30.764	0.158	35.082	0.877	114.043	31.816	0	0	17.497	0	32.721
			1897.4	20.908	1	0	6.644	0.378	0.186	3.658	30.39	0.162	34.9	0.871	113.762	31.883	0	0	17.597	0	32.602
			1898.4	20.908	1	0	6.792	0.387	0.192	3.766	30.31	0.167	34.883	0.869	113.544	31.995	0	0	17.549	0	32.842
			1899.4	22.453	1	0	6.942	0.397	0.197	3.874	30.233	0.171	34.864	0.867	113.326	32.106	0	0	17.505	0	33.073
			1900.4	22.453	1	0	7.008	0.4	0.2	3.928	30.141	0.173	34.807	0.866	113.151	32.195	0	0	17.535	0	33.145
			1901.4	22.334	1	0	7.102	0.408	0.204	4.001	30.084	0.176	34.807	0.864	113.009	32.243	0	0	17.42	0	33.293
			1902.4	22.334	1	0	7.194	0.416	0.207	4.073	30.022	0.179	34.8	0.863	112.868	32.291	0	0	17.306	0	33.425
			1903.4	22.334	1	0	7.187	0.416	0.208	4.079	29.963	0.179	34.783	0.861	112.796	32.284	0	0	17.258	0	33.396
			1904.4	30.531	1	0	7.18	0.417	0.208	4.084	29.905	0.179	34.766	0.86	112.724	32.277	0	0	17.21	0	33.367
			1905.41	31.006	1	0	7.134	0.418	0.207	4.076	29.782	0.178	34.712	0.858	112.662	32.258	0	0	17.05	0	33.268
			1906.4	31.006	1	0	7.134	0.418	0.207	4.076	29.782	0.178	34.712	0.858	112.662	32.258	0	0	17.05	0	33.268
			1907.4	26.729	1	0	7.125	0.419	0.208	4.081	29.718	0.178	34.696	0.857	112.587	32.289	0	0	17.007	0	33.292
			1908.41	27.323	1	0	7.222	0.422	0.211	4.153	29.633	0.181	34.687	0.854	112.407	32.385	0	0	17.097	0	33.446
			1909.4	32.788	1	0	7.222	0.422	0.211	4.153	29.633	0.181	34.687	0.854	112.407	32.385	0	0	17.097	0	33.446
			1910.41	32.788	1	0	7.48	0.435	0.222	4.364	29.343	0.189	34.427	0.852	112.201	32.5	0	0	17.18	0	33.315
			1911.41	30.768	1	0	7.534	0.44	0.225	4.418	29.237	0.191	34.343	0.851	112.208	32.481	0	0	17.139	0	33.189
			1912.4	30.768	1	0	7.534	0.44	0.225	4.418	29.237	0.191	34.343	0.851	112.208	32.481	0	0	17.139	0	33.189
			1913.4	33.976	1	0	7.589	0.444	0.228	4.472	29.132	0.194	34.259	0.85	112.216	32.461	0	0	17.1	0	33.06
			1914.4	33.976	1	0	7.576	0.445	0.228	4.477	29.065	0.194	34.204	0.85	112.201	32.445	0	0	17.014	0	32.958
			1915.41	33.857	1	0	7.536	0.448	0.228	4.47	28.982	0.193	34.127	0.849	112.168	32.43	0	0	16.825	0	32.834
			1916.41	33.857	1	0	7.539	0.448	0.227	4.467	29.01	0.193	34.17	0.849	112.177	32.378	0	0	16.846	0	32.823
			1917.41	20.671	1	0	7.543	0.447	0.227	4.464	29.039	0.193	34.213	0.849	112.187	32.325	0	0	16.867	0	32.812
			1918.41	20.671	1	0	7.548	0.447	0.227	4.462	29.066	0.193	34.254	0.849	112.196	32.272	0	0	16.89	0	32.799
			1919.41	18.889	1	0	7.525	0.441	0.225	4.415	29.23	0.191	34.441	0.849	112.338	32.123	0	0	17.061	0	32.836
			1920.41	18.889	1	0	7.695	0.453	0.232	4.566	29.012	0.197	34.155	0.849	112.149	32.252	0	0	17.001	0	32.651
			1921.41	20.077	1	0	7.864	0.459	0.238	4.68	28.987	0.202	34.102	0.85	112.199	32.171	0	0	17.134	0	32.487
			1922.41	22.215	1	0	8.007	0.472	0.245	4.82	28.764	0.209	33.819	0.851	112.026	32.308	0	0	16.958	0	32.307
			1923.41	22.215	1	0	8.143	0.483	0.252	4.943	28.613	0.214	33.617	0.851	111.847	32.431	0	0	16.87	0	32.214
			1924.41	31.956	1	0	8.269	0.499	0.257	5.053	28.542	0.219	33.464	0.853	111.753	32.543	0	0	16.563	0	32.207
			1925.41	31.956	1	0	8.411	0.51	0.263	5.158	28.521	0.224	33.4	0.854	111.687	32.6	0	0	16.482	0	32.234
			1926.41	30.768	1	0	8.488	0.524	0.266	5.22	28.531	0.227	33.355	0.855	111.59	32.696	0	0	16.205	0	32.356
			1927.41	30.768	1	0	8.576	0.541	0.27	5.299	28.505	0.231	33.243	0.857	111.451	32.838	0	0	15.855	0	32.441
			1928.41	21.74	1	0	8.382	0.528	0.262	5.143	28.628	0.225	33.375	0.858	112.009	32.39	0	0	15.862	0	31.939
			1929.41	21.74	1	0	8.188	0.516	0.254	4.987	28.757	0.218	33.514	0.858	112.568	31.941	0	0	15.869	0	31.437
			1930.41	21.859	1	0	8.092	0.507	0.248	4.865	29.066	0.213	33.861	0.858	113.084	31.537	0	0	15.973	0	31.359
			1931.41	21.859	1	0	7.989	0.497	0.242	4.76	29.254	0.208	34.029	0.86	113.356	31.352	0	0	16.089	0	31.308
			1932.41	21.859	1	0	7.908	0.487	0.237	4.666	29.468	0.205	34.218	0.861	113.628	31.166	0	0	16.255	0	31.287
			1933.41	21.977	1	0	7.924	0.483	0.236	4.642	29.657	0.204	34.384	0.863	113.832	31.034	0	0	16.39	0	31.34
			1934.41	21.977	1	0	8.2	0.499	0.248	4.866	29.391	0.214	33.944	0.866	113.79	31.126	0	0	16.431	0	30.816
			1935.41	55.003	1	0	8.502	0.515	0.26	5.1	29.188	0.226	33.592	0.869	113.748	31.219	0	0	16.522	0	30.416
			1936.41	55.003	1	0	8.808	0.53	0.271	5.334	29.016	0.237	33.287	0.872	113.707	31.312	0	0	16.614	0	30.079
			1937.41	52.152	1	0	9.105	0.546	0.283	5.561	28.865	0.248	33.006	0.875	113.707	31.366	0	0	16.684	0	29.701
			1938.41	52.152	1	0	9.146	0.561	0.286	5.626	28.753	0.251	32.811	0.876	113.707	31.419	0	0	16.292	0	29.466
			1939.41	50.251	1	0	9.227	0.567	0.29	5.691	28.71	0.254	32.737	0.877	113.743	31.385	0	0	16.262	0	29.281
			1940.41	50.251	1	0	9.264	0.582	0.293	5.748	28.623	0.257	32.525	0.88	113.932	31.366	0	0	15.908	0	28.874
			1941.41	44.311	1	0	9.485	0.591	0.305	5.984	28.191	0.269	31.927	0.883	114.043	31.342	0	0	16.045	0	27.691
			1942.41	44.311	1	0	9.452	0.583	0.3	5.886	28.523	0.265	32.225	0.885	114.549	30.98	0	0	16.207	0	27.634
			1943.41	5.702	1	0	9.447	0.575	0.295	5.798	28.894	0.262	32.56	0.887	115.055	30.618	0	0	16.42	0	27.635
			1944.41	5.702	1	0	9.51	0.57	0.293	5.759	29.257	0.261	32.903	0.889	115.582	30.254	0	0	16.683	0	27.639
			1945.41	7.247	1	0	9.626	0.576	0.297	5.831	29.276	0.264	32.896	0.89	115.7	30.185	0	0	16.724	0	27.509
			1946.41	14.256	1	0	9.668	0.573	0.295	5.791	29.598	0.264	33.105	0.894	116.079	30.059	0	0	16.858	0	27.676
			1947.41	16.156	1	0	9.707	0.577	0.295	5.804	29.668	0.265	33.094	0.896	116.301	30.005	0	0	16.83	0	27.561
			1948.41	16.156	1	0	9.792	0.584	0.299	5.877	29.596	0.268	32.981	0.897	116.417	29.974	0	0	16.763	0	27.296
			1949.41	62.725	1	0	9.781	0.582	0.297	5.833	29.772	0.267	33.106	0.899	116.809	29.768	0	0	16.811	0	27.157
			1950.41	62.725	1	0	9.769	0.579	0.295	5.789	29.95	0.266	33.232	0.901	117.2	29.562	0	0	16.859	0	27.017
			1951.41	62.725	1	0	9.532	0.562	0.283	5.551	30.374	0.256	33.587	0.904	117.802	29.183	0	0	16.95	0	26.972
			1952.41	62.725	1	0	9.335	0.548	0.273	5.36	30.723	0.248	33.84	0.908	118.192	28.991	0	0	17.021	0	27.074
			1953.41	34.332	1	0	9.156	0.535	0.264	5.185	31.06	0.241	34.078	0.911	118.583	28.799	0	0	17.127	0	27.135
			1954.41	38.49	1	0	8.714	0.505	0.246	4.824	31.555	0.225	34.363	0.918	119.257	28.475	0	0	17.242	0	26.995
			1955.41	38.49	1	0	8.714	0.505	0.246	4.824	31.555	0.225	34.363	0.918	119.257	28.475	0	0	17.242	0	26.995
			1956.41	76.267	1	0	8.481	0.49	0.237	4.65	31.742	0.218	34.438	0.922	119.54	28.343	0	0	17.306	0	26.848
			1957.41	12.355	1	0	8.291	0.475	0.229	4.507	31.875	0.212	34.458	0.925	119.823	28.211	0	0	17.465	0	26.594
			1958.41	14.374	1	0	8.098	0.459	0.222	4.365	32.001	0.206	34.462	0.929	120.106	28.08	0	0	17.627	0	26.304
			1959.41	14.374	1	0	8.193	0.465	0.226	4.436	31.913	0.21	34.341	0.929	119.761	28.444	0	0	17.631	0	26.78
			1960.41	25.185	1	0	8.18	0.503	0.238	4.669	30.593	0.222	32.772	0.934	118.758	29.375	0	0	16.258	0	25.688
			1961.41	24.353	1	0	8.18	0.503	0.238	4.669	30.593	0.222	32.772	0.934	118.758	29.375	0	0	16.258	0	25.688
			1962.41	24.353	1	0	8.115	0.52	0.241	4.742	30.005	0.226	32.083	0.935	118.535	29.583	0	0	15.598	0	24.747
			1963.41	14.018	1	0	7.828	0.555	0.246	4.832	28.613	0.231	30.502	0.938	118.089	30.001	0	0	14.116	0	22.228
			1964.41	14.018	1	0	7.483	0.552	0.235	4.621	28.59	0.221	30.368	0.941	118.121	29.977	0	0	13.544	0	21.881
			1965.41	11.88	1	0	7.227	0.543	0.225	4.425	28.777	0.213	30.477	0.944	118.017	30.039	0	0	13.309	0	22.246
			1966.41	20.314	1	0	6.979	0.533	0.215	4.229	29.019	0.204	30.637	0.947	117.914	30.101	0	0	13.083	0	22.713
			1967.41	20.314	1	0	6.768	0.524	0.206	4.05	29.32	0.196	30.846	0.951	117.804	30.164	0	0	12.916	0	23.276
			1968.41	18.532	1	0	6.63	0.502	0.2	3.936	29.403	0.19	30.92	0.951	118.248	29.77	0	0	13.201	0	22.666
			1969.41	18.532	1	0	6.636	0.493	0.2	3.938	29.346	0.19	30.949	0.948	118.502	29.53	0	0	13.468	0	22.255
			1970.41	18.532	1	0	6.437	0.466	0.192	3.779	29.442	0.183	30.983	0.95	118.914	29.156	0	0	13.825	0	21.563
			1971.41	18.532	1	0	6.216	0.447	0.178	3.492	30.596	0.169	32.127	0.952	119.248	28.849	0	0	13.897	0	23.297
			1972.41	18.532	1	0	6.233	0.446	0.181	3.557	30.103	0.172	31.726	0.949	119.173	28.893	0	0	13.968	0	22.568
			1973.41	18.532	1	0	6.194	0.455	0.184	3.616	29.513	0.174	31.256	0.944	118.502	29.375	0	0	13.615	0	22.537
			1974.41	27.561	1	0	6.157	0.464	0.187	3.674	28.946	0.176	30.802	0.94	117.83	29.857	0	0	13.279	0	22.511
			1975.41	27.561	1	0	6.134	0.465	0.188	3.688	28.738	0.176	30.7	0.936	117.52	30.038	0	0	13.194	0	22.634
			1976.41	27.561	1	0	6.006	0.467	0.187	3.676	28.25	0.174	30.366	0.93	117.063	30.269	0	0	12.872	0	22.352
			1977.41	24.353	1	0	5.823	0.468	0.185	3.633	27.728	0.171	29.917	0.927	116.679	30.475	0	0	12.44	0	21.759
			1978.41	24.353	1	0	5.709	0.469	0.183	3.603	27.411	0.17	29.642	0.925	116.406	30.637	0	0	12.166	0	21.449
			1979.41	24.353	1	0	5.598	0.476	0.184	3.617	26.831	0.17	29.111	0.922	115.879	30.983	0	0	11.754	0	20.896
			1980.41	27.204	1	0	5.561	0.484	0.187	3.664	26.366	0.171	28.732	0.918	115.222	31.347	0	0	11.492	0	20.7
			1981.41	27.204	1	0	5.543	0.492	0.19	3.723	25.918	0.173	28.355	0.914	114.565	31.711	0	0	11.276	0	20.492
			1982.41	30.293	1	0	5.55	0.496	0.192	3.78	25.591	0.175	28.139	0.909	114.113	31.895	0	0	11.186	0	20.314
			1983.41	13.543	1	0	5.556	0.501	0.195	3.836	25.273	0.177	27.926	0.905	113.66	32.078	0	0	11.098	0	20.138
			1984.41	24.235	1	0	5.488	0.496	0.192	3.782	25.296	0.174	28.03	0.902	113.537	32.025	0	0	11.06	0	20.29
			1985.41	24.235	1	0	5.449	0.492	0.19	3.738	25.377	0.171	28.214	0.899	113.414	31.971	0	0	11.077	0	20.633
			1986.41	24.235	1	0	5.409	0.487	0.188	3.694	25.46	0.169	28.403	0.896	113.291	31.918	0	0	11.095	0	20.981
			1987.41	24.235	1	0	5.368	0.483	0.186	3.65	25.543	0.166	28.596	0.893	113.168	31.865	0	0	11.112	0	21.335
			1988.41	24.947	1	0	5.364	0.482	0.187	3.67	25.379	0.166	28.56	0.889	112.871	31.941	0	0	11.126	0	21.387
			1989.41	24.947	1	0	5.356	0.481	0.188	3.686	25.225	0.166	28.531	0.884	112.574	32.018	0	0	11.131	0	21.456
			1990.41	24.947	1	0	5.323	0.467	0.186	3.654	25.189	0.163	28.715	0.877	112.428	31.997	0	0	11.405	0	21.819
			1991.41	24.947	1	0	5.274	0.451	0.183	3.6	25.206	0.159	28.97	0.87	112.314	31.95	0	0	11.701	0	22.276
			1992.41	16.513	1	0	5.222	0.435	0.18	3.546	25.203	0.156	29.213	0.863	112.2	31.904	0	0	12.013	0	22.686
			1993.41	16.513	1	0	5.208	0.419	0.179	3.514	25.221	0.153	29.48	0.856	112.086	31.858	0	0	12.441	0	23.121
			1994.41	16.513	1	0	5.194	0.403	0.177	3.482	25.224	0.15	29.737	0.848	111.973	31.811	0	0	12.901	0	23.51
			1995.41	22.928	1	0	5.224	0.391	0.179	3.51	25.048	0.15	29.804	0.84	111.71	31.867	0	0	13.369	0	23.674
			1996.41	22.928	1	0	5.187	0.384	0.177	3.477	25.038	0.148	29.965	0.836	111.784	31.73	0	0	13.491	0	23.737
			1997.41	30.887	1	0	5.237	0.382	0.179	3.521	24.934	0.148	30.163	0.827	111.446	31.811	0	0	13.725	0	24.256
[truncated: 1,541 more rows]
