# Supplementary material for: Handcycling with concurrent lower body low-frequency electromyostimulation significantly increases acute oxygen uptake: implications for rehabilitation and prevention
Source: PeerJ. 2022 May 18;10:e13333. doi: 10.7717/peerj.13333 (PMC9123886; doi:10.7717/peerj.13333)
Supplement: Supplemental Information 1 — Raw data for each participant (load, heart rate, spirometric data) and R-Scripts for data processing (as described in the material & method section under “Data aquisition”), and EMS intensity and blood lactate concentration. [file peerj-10-13333-s001.zip › raw_data/SPIROMETRIC_DATA/EMS_Pilot_21.xlsx]

## Sheet: EMS_Pilot_21_27.04.2021
Name	Rappelt		Zeit	%VO2	Geschw.	Steig.	VE	VT	VO2	VO2/kg	VE/VO2	VCO2	VE/VCO2	RER	PETO2	PETCO2	O2Puls	HR	BF	P(A-a)O2	VD/VT
Vorname	Ludwig		min:sec		km/h	%	l/min	l	l/min	ml/(kg*min)	l/l	l/min	l/l		mmHg	mmHg	ml/beat	b/min	1/min	mmHg	%
Id-Nr.	RapLud270597		0.11	25.268	0	0	18.989	1.31	0.606	7.579	29.979	0.484	37.566	0.798	107.351	32.16	0	0	14.499	0	37.877
Geburtsdatum (TT.MM.JJJJ)			0.994	21.258	0	0	18.989	1.31	0.606	7.579	29.979	0.484	37.566	0.798	107.351	32.16	0	0	14.499	0	37.877
Größe (cm)			1.994	19.965	0	0	18.169	1.223	0.572	7.146	30.326	0.458	37.825	0.802	108.263	31.812	0	0	14.855	0	37.914
Gewicht (kg)	80		2.994	19.965	0	0	17.679	1.181	0.552	6.906	30.483	0.443	37.972	0.803	108.677	31.634	0	0	14.968	0	37.94
Geschlecht	männl.		3.994	18.671	0	0	17.02	1.143	0.533	6.66	30.378	0.428	37.804	0.804	109.049	31.473	0	0	14.887	0	37.503
Datum			4.994	18.671	0	0	16.43	1.109	0.515	6.438	30.289	0.414	37.655	0.804	109.386	31.328	0	0	14.814	0	37.108
Messzeit			5.994	18.671	0	0	15.899	1.078	0.499	6.237	30.211	0.402	37.524	0.805	109.693	31.195	0	0	14.749	0	36.75
modality	EMS-CON		6.994	13.54	0	0	15.418	1.05	0.484	6.052	30.144	0.39	37.407	0.806	109.973	31.075	0	0	14.689	0	36.422
			7.994	13.54	0	0	14.869	1.036	0.475	5.933	29.633	0.383	36.751	0.806	110.067	31.054	0	0	14.358	0	35.376
			8.994	13.54	0	0	14.501	1.023	0.467	5.843	29.326	0.377	36.343	0.807	110.154	31.035	0	0	14.179	0	34.706
			9.994	13.54	0	0	14.17	1.011	0.461	5.759	29.051	0.372	35.977	0.807	110.235	31.018	0	0	14.018	0	34.092
			10.994	54.59	0	0	13.87	1	0.455	5.682	28.804	0.367	35.646	0.808	110.309	31.001	0	0	13.871	0	33.527
			11.994	71.407	0	0	13.792	0.991	0.455	5.682	28.626	0.367	35.48	0.807	109.982	31.207	0	0	13.914	0	33.62
			12.994	71.407	0	0	13.719	0.983	0.455	5.682	28.459	0.366	35.324	0.806	109.678	31.399	0	0	13.954	0	33.7
			13.994	15.955	0	0	13.629	0.976	0.454	5.674	28.303	0.365	35.177	0.805	109.394	31.578	0	0	13.97	0	33.768
			14.994	16.558	0	0	13.629	0.976	0.454	5.674	28.303	0.365	35.177	0.805	109.394	31.578	0	0	13.97	0	33.768
			15.994	16.558	0	0	13.586	0.979	0.452	5.645	28.362	0.364	35.146	0.807	109.335	31.687	0	0	13.877	0	33.895
			16.994	16.558	0	0	13.586	0.979	0.452	5.645	28.362	0.364	35.146	0.807	109.335	31.687	0	0	13.877	0	33.895
			17.994	8.883	0	0	13.573	0.976	0.453	5.665	28.232	0.366	34.97	0.807	109.127	31.881	0	0	13.911	0	33.926
			18.994	8.883	0	0	13.585	0.98	0.453	5.665	28.264	0.367	34.931	0.809	109.123	31.953	0	0	13.869	0	33.972
			19.994	6.899	0	0	13.595	0.984	0.454	5.676	28.234	0.368	34.831	0.811	109.106	32.034	0	0	13.818	0	33.928
			20.994	6.899	0	0	13.636	0.993	0.457	5.716	28.136	0.371	34.669	0.812	109.081	32.127	0	0	13.733	0	33.786
			21.994	6.899	0	0	13.697	1.002	0.461	5.767	28.028	0.375	34.496	0.812	109.055	32.22	0	0	13.672	0	33.622
			22.994	6.899	0	0	13.89	1.011	0.469	5.867	27.955	0.381	34.404	0.813	109.03	32.313	0	0	13.74	0	33.599
			23.994	10.996	0	0	14.084	1.02	0.477	5.966	27.89	0.388	34.32	0.813	109.004	32.405	0	0	13.809	0	33.588
			24.994	12.677	0	0	14.303	1.033	0.483	6.034	28.026	0.393	34.396	0.815	109.186	32.387	0	0	13.846	0	33.666
			25.994	12.677	0	0	14.441	1.037	0.487	6.087	28.055	0.397	34.412	0.815	109.196	32.45	0	0	13.92	0	33.79
			26.994	12.677	0	0	13.126	0.921	0.459	5.741	26.843	0.372	33.152	0.81	108.894	32.555	0	0	14.25	0	31.898
			27.994	19.62	0	0	11.59	0.805	0.419	5.232	25.764	0.336	32.133	0.802	108.592	32.661	0	0	14.402	0	30.3
			28.994	19.62	0	0	10.052	0.685	0.378	4.722	24.434	0.3	30.802	0.793	108.4	32.677	0	0	14.683	0	27.743
			29.994	18.714	0	0	10.065	0.685	0.38	4.747	24.336	0.3	30.786	0.79	108.138	32.761	0	0	14.702	0	27.854
			30.995	18.714	0	0	9.962	0.685	0.378	4.72	24.227	0.296	30.862	0.785	107.615	32.929	0	0	14.551	0	28.297
			31.995	21.646	1	0	9.912	0.685	0.376	4.706	24.175	0.295	30.903	0.782	107.354	33.013	0	0	14.476	0	28.523
			32.994	19.922	1	0	9.912	0.685	0.376	4.706	24.175	0.295	30.903	0.782	107.354	33.013	0	0	14.476	0	28.523
			33.994	19.922	1	0	9.998	0.692	0.381	4.766	24.098	0.298	30.851	0.781	107.054	33.138	0	0	14.451	0	28.625
			34.994	19.922	1	0	10.084	0.699	0.386	4.827	24.022	0.301	30.799	0.78	106.754	33.263	0	0	14.426	0	28.726
			35.994	22.94	1	0	11.385	0.806	0.416	5.205	25.444	0.328	32.292	0.788	106.656	33.392	0	0	14.124	0	31.822
			36.994	24.147	1	0	12.763	0.913	0.455	5.685	26.343	0.362	33.075	0.796	106.551	33.522	0	0	13.976	0	33.367
			37.994	24.147	1	0	14.113	1.02	0.493	6.165	27.043	0.396	33.65	0.804	106.445	33.651	0	0	13.832	0	34.444
			38.994	24.147	1	0	15.435	1.127	0.532	6.646	27.59	0.431	34.069	0.81	106.34	33.781	0	0	13.69	0	35.185
			39.995	19.059	1	0	16.896	1.219	0.565	7.058	28.548	0.461	34.985	0.816	106.411	33.848	0	0	13.856	0	36.665
			40.995	18.757	1	0	16.951	1.214	0.562	7.03	28.75	0.459	35.206	0.817	106.459	33.857	0	0	13.964	0	37.06
			41.995	18.757	1	0	16.79	1.208	0.558	6.976	28.69	0.456	35.116	0.817	106.515	33.867	0	0	13.896	0	36.939
			42.995	18.585	1	0	16.416	1.201	0.548	6.855	28.537	0.449	34.852	0.819	106.939	33.67	0	0	13.665	0	36.198
			43.995	18.585	1	0	16.054	1.194	0.539	6.735	28.401	0.442	34.606	0.821	107.364	33.474	0	0	13.442	0	35.476
			44.995	15.135	1	0	15.727	1.187	0.53	6.622	28.285	0.436	34.384	0.823	107.788	33.277	0	0	13.246	0	34.782
			45.995	15.135	1	0	15.279	1.167	0.518	6.475	28.078	0.426	34.108	0.823	107.985	33.199	0	0	13.096	0	34.215
			46.995	15.135	1	0	15.066	1.181	0.515	6.44	27.859	0.425	33.757	0.825	108.183	33.181	0	0	12.757	0	33.512
			47.995	15.135	1	0	14.89	1.21	0.512	6.396	27.752	0.425	33.445	0.83	108.496	33.128	0	0	12.306	0	32.77
			48.995	15.135	1	0	14.667	1.225	0.508	6.347	27.562	0.423	33.114	0.832	108.637	33.152	0	0	11.975	0	32.144
			49.995	46.009	1	0	14.415	1.24	0.503	6.292	27.346	0.42	32.753	0.835	108.779	33.176	0	0	11.629	0	31.448
			50.995	56.617	1	0	14.153	1.25	0.497	6.207	27.226	0.416	32.487	0.838	108.93	33.188	0	0	11.326	0	30.914
			51.995	56.617	1	0	13.886	1.26	0.489	6.11	27.145	0.411	32.26	0.841	109.081	33.2	0	0	11.024	0	30.451
			52.995	56.617	1	0	13.633	1.27	0.481	6.013	27.089	0.406	32.06	0.845	109.232	33.212	0	0	10.738	0	30.036
			53.995	56.617	1	0	13.392	1.28	0.473	5.917	27.055	0.402	31.886	0.849	109.383	33.224	0	0	10.466	0	29.667
			54.995	9.745	1	0	13.392	1.28	0.473	5.917	27.055	0.402	31.886	0.849	109.383	33.224	0	0	10.466	0	29.667
			55.995	9.745	1	0	13.213	1.295	0.47	5.869	26.923	0.4	31.619	0.851	109.498	33.27	0	0	10.207	0	29.146
			56.995	7.115	1	0	13.047	1.309	0.466	5.825	26.802	0.398	31.366	0.854	109.613	33.315	0	0	9.964	0	28.644
			57.995	7.115	1	0	12.78	1.321	0.461	5.759	26.565	0.395	31.002	0.857	109.592	33.409	0	0	9.678	0	27.992
			58.995	7.115	1	0	12.496	1.336	0.456	5.695	26.279	0.391	30.614	0.858	109.46	33.591	0	0	9.356	0	27.423
			59.995	7.115	1	0	12.289	1.351	0.451	5.644	26.09	0.388	30.342	0.86	109.328	33.773	0	0	9.098	0	27.099
			60.995	7.115	1	0	12.134	1.366	0.45	5.626	25.853	0.387	30.032	0.861	109.196	33.956	0	0	8.884	0	26.68
			61.995	14.876	1	0	11.986	1.381	0.449	5.609	25.629	0.387	29.738	0.862	109.064	34.138	0	0	8.68	0	26.286
			62.995	14.876	1	0	11.899	1.382	0.446	5.58	25.578	0.385	29.67	0.862	108.99	34.236	0	0	8.613	0	26.309
			63.995	14.876	1	0	11.814	1.382	0.444	5.55	25.529	0.383	29.605	0.862	108.916	34.335	0	0	8.547	0	26.337
			64.995	14.143	1	0	10.964	1.284	0.415	5.185	25.277	0.356	29.429	0.859	108.565	34.526	0	0	8.541	0	26.62
			65.995	14.143	1	0	10.131	1.184	0.38	4.751	25.394	0.325	29.735	0.854	108.297	34.62	0	0	8.554	0	27.809
			66.995	14.143	1	0	9.296	1.085	0.345	4.317	25.527	0.293	30.099	0.848	108.028	34.713	0	0	8.567	0	29.058
			67.995	14.143	1	0	8.489	0.991	0.314	3.92	25.543	0.263	30.431	0.839	107.64	34.869	0	0	8.566	0	30.249
			68.995	14.143	1	0	7.683	0.897	0.282	3.522	25.564	0.234	30.848	0.829	107.251	35.025	0	0	8.565	0	31.525
			69.995	14.143	1	0	7.72	0.906	0.287	3.584	25.26	0.236	30.655	0.824	106.839	35.229	0	0	8.521	0	31.446
			70.995	14.143	1	0	7.757	0.915	0.292	3.646	24.964	0.239	30.465	0.819	106.426	35.433	0	0	8.477	0	31.367
			71.995	11.944	1	0	7.854	0.924	0.299	3.734	24.701	0.244	30.288	0.816	106.006	35.637	0	0	8.499	0	31.312
			72.995	11.944	1	0	7.92	0.929	0.303	3.791	24.538	0.246	30.225	0.812	105.623	35.798	0	0	8.526	0	31.429
			73.995	13.324	1	0	7.986	0.934	0.308	3.849	24.382	0.249	30.166	0.808	105.239	35.958	0	0	8.554	0	31.551
			74.995	13.324	1	0	8.053	0.938	0.312	3.906	24.232	0.251	30.109	0.805	104.855	36.119	0	0	8.582	0	31.678
			75.995	13.324	1	0	8.115	0.943	0.317	3.96	24.091	0.254	30.058	0.801	104.471	36.28	0	0	8.604	0	31.815
			76.995	12.117	1	0	8.057	0.926	0.315	3.94	24.019	0.251	30.115	0.798	104.308	36.263	0	0	8.7	0	31.931
			77.995	12.117	1	0	8.016	0.909	0.314	3.925	23.952	0.249	30.18	0.794	104.104	36.239	0	0	8.823	0	32.05
			78.995	11.686	1	0	7.973	0.891	0.313	3.911	23.881	0.247	30.24	0.79	103.9	36.215	0	0	8.948	0	32.157
			79.995	11.686	1	0	7.973	0.891	0.313	3.911	23.881	0.247	30.24	0.79	103.9	36.215	0	0	8.948	0	32.157
			80.995	11.686	1	0	7.959	0.874	0.313	3.913	23.798	0.246	30.284	0.786	103.697	36.191	0	0	9.111	0	32.228
			81.995	11.686	1	0	7.944	0.856	0.313	3.914	23.713	0.245	30.325	0.782	103.493	36.167	0	0	9.28	0	32.291
			82.995	15.48	1	0	7.929	0.839	0.313	3.915	23.624	0.244	30.362	0.778	103.289	36.143	0	0	9.455	0	32.345
			83.995	15.48	1	0	7.913	0.821	0.313	3.916	23.533	0.243	30.396	0.774	103.085	36.119	0	0	9.637	0	32.388
			84.995	16.17	1	0	7.907	0.807	0.315	3.937	23.363	0.242	30.357	0.77	102.816	36.121	0	0	9.799	0	32.322
			85.995	16.17	1	0	7.902	0.793	0.317	3.958	23.192	0.242	30.316	0.765	102.548	36.124	0	0	9.967	0	32.25
			86.995	16.17	1	0	7.887	0.779	0.318	3.973	23.027	0.242	30.28	0.76	102.279	36.126	0	0	10.129	0	32.188
			87.995	13.065	1	0	7.957	0.768	0.321	4.01	22.997	0.243	30.36	0.757	102.147	36.081	0	0	10.358	0	32.281
			88.995	13.065	1	0	8.031	0.758	0.324	4.047	22.975	0.244	30.449	0.755	102.015	36.035	0	0	10.597	0	32.393
			89.996	13.065	1	0	8.14	0.734	0.329	4.118	22.825	0.247	30.487	0.749	101.766	35.929	0	0	11.089	0	32.309
			90.996	12.72	1	0	8.205	0.722	0.333	4.158	22.753	0.248	30.51	0.746	101.641	35.877	0	0	11.361	0	32.272
			91.995	12.72	1	0	8.205	0.722	0.333	4.158	22.753	0.248	30.51	0.746	101.641	35.877	0	0	11.361	0	32.272
			92.996	13.41	1	0	8.338	0.727	0.341	4.261	22.575	0.253	30.394	0.743	101.277	35.939	0	0	11.467	0	32.138
			93.996	13.41	1	0	8.366	0.727	0.343	4.291	22.496	0.254	30.358	0.741	101.126	35.958	0	0	11.502	0	32.096
			94.996	14.273	1	0	8.395	0.728	0.346	4.32	22.419	0.256	30.324	0.739	100.975	35.977	0	0	11.536	0	32.056
			95.996	14.273	1	0	8.393	0.728	0.347	4.336	22.336	0.256	30.28	0.738	100.824	35.997	0	0	11.529	0	31.997
			96.996	14.273	1	0	8.392	0.728	0.348	4.351	22.254	0.256	30.236	0.736	100.672	36.016	0	0	11.522	0	31.939
			97.996	14.273	1	0	8.348	0.723	0.346	4.33	22.234	0.255	30.259	0.735	100.641	35.973	0	0	11.541	0	31.918
			98.996	16.299	1	0	8.304	0.718	0.345	4.309	22.213	0.253	30.281	0.734	100.61	35.929	0	0	11.56	0	31.896
			99.996	16.299	1	0	8.299	0.72	0.345	4.312	22.186	0.253	30.275	0.733	100.526	35.915	0	0	11.532	0	31.863
			100.996	15.739	1	0	8.294	0.721	0.345	4.315	22.159	0.253	30.269	0.732	100.442	35.901	0	0	11.503	0	31.831
			101.996	15.739	1	0	8.286	0.722	0.345	4.317	22.133	0.253	30.265	0.731	100.358	35.886	0	0	11.471	0	31.801
			102.996	15.739	1	0	8.321	0.728	0.348	4.349	22.077	0.254	30.2	0.731	100.238	35.915	0	0	11.43	0	31.714
			103.996	16.558	1	0	8.355	0.734	0.35	4.38	22.022	0.256	30.134	0.731	100.118	35.944	0	0	11.39	0	31.627
			104.996	17.464	1	0	8.363	0.738	0.351	4.392	21.994	0.257	30.095	0.731	100.076	35.963	0	0	11.338	0	31.578
			105.996	17.464	1	0	8.409	0.744	0.354	4.431	21.938	0.259	30.015	0.731	99.976	35.998	0	0	11.298	0	31.468
			106.996	17.464	1	0	8.499	0.753	0.36	4.499	21.86	0.263	29.913	0.731	99.792	36.045	0	0	11.289	0	31.329
			107.996	17.464	1	0	8.526	0.758	0.362	4.521	21.832	0.264	29.863	0.731	99.776	36.068	0	0	11.255	0	31.259
			108.996	14.747	1	0	8.566	0.765	0.365	4.562	21.751	0.267	29.754	0.731	99.716	36.11	0	0	11.204	0	31.096
			109.996	14.747	1	0	8.606	0.772	0.368	4.604	21.672	0.269	29.646	0.731	99.655	36.151	0	0	11.154	0	30.933
			110.996	13.281	1	0	8.63	0.779	0.371	4.637	21.59	0.271	29.537	0.731	99.595	36.193	0	0	11.084	0	30.766
			111.996	13.281	1	0	8.611	0.784	0.372	4.648	21.505	0.272	29.433	0.731	99.546	36.228	0	0	10.979	0	30.598
			112.996	13.281	1	0	8.593	0.79	0.373	4.659	21.421	0.272	29.331	0.73	99.498	36.263	0	0	10.877	0	30.431
			113.996	13.281	1	0	8.572	0.796	0.373	4.669	21.337	0.273	29.228	0.73	99.449	36.298	0	0	10.773	0	30.261
			114.996	16.515	1	0	8.542	0.798	0.373	4.659	21.309	0.272	29.184	0.73	99.463	36.307	0	0	10.702	0	30.178
			115.996	16.515	1	0	8.512	0.801	0.372	4.65	21.282	0.272	29.14	0.73	99.477	36.316	0	0	10.632	0	30.096
			116.996	16.343	1	0	8.492	0.803	0.372	4.646	21.255	0.272	29.096	0.731	99.491	36.325	0	0	10.574	0	30.014
			117.996	16.343	1	0	8.509	0.806	0.373	4.667	21.207	0.273	29.011	0.731	99.498	36.337	0	0	10.558	0	29.845
			118.996	16.343	1	0	8.527	0.809	0.375	4.689	21.158	0.274	28.927	0.731	99.505	36.349	0	0	10.541	0	29.676
			119.996	16.343	1	0	8.535	0.813	0.377	4.708	21.1	0.276	28.839	0.732	99.505	36.367	0	0	10.495	0	29.507
			120.996	17.205	1	0	8.532	0.818	0.378	4.719	21.053	0.276	28.762	0.732	99.505	36.386	0	0	10.435	0	29.362
			121.996	17.205	1	0	8.529	0.822	0.378	4.73	21.005	0.277	28.686	0.732	99.505	36.404	0	0	10.376	0	29.218
			122.996	17.852	1	0	8.526	0.826	0.379	4.741	20.957	0.278	28.611	0.732	99.505	36.423	0	0	10.318	0	29.073
			123.996	17.852	1	0	8.49	0.829	0.379	4.74	20.876	0.278	28.494	0.733	99.621	36.377	0	0	10.243	0	28.735
			124.996	17.852	1	0	8.506	0.833	0.382	4.771	20.79	0.28	28.36	0.733	99.706	36.342	0	0	10.206	0	28.367
			125.996	17.852	1	0	8.522	0.838	0.384	4.801	20.705	0.282	28.226	0.734	99.792	36.307	0	0	10.17	0	27.998
			126.996	15.437	1	0	8.564	0.843	0.388	4.846	20.625	0.285	28.1	0.734	99.878	36.272	0	0	10.165	0	27.642
			127.996	15.437	1	0	8.607	0.848	0.39	4.879	20.595	0.287	28.044	0.734	99.862	36.292	0	0	10.145	0	27.534
			128.996	15.308	1	0	8.65	0.853	0.394	4.925	20.515	0.29	27.918	0.735	99.951	36.256	0	0	10.14	0	27.168
			129.996	15.308	1	0	8.698	0.857	0.397	4.96	20.486	0.292	27.872	0.735	99.888	36.284	0	0	10.151	0	27.102
			130.996	15.308	1	0	8.702	0.854	0.397	4.965	20.471	0.292	27.859	0.735	99.879	36.284	0	0	10.186	0	27.075
			131.996	15.308	1	0	8.705	0.852	0.398	4.97	20.457	0.292	27.846	0.735	99.869	36.284	0	0	10.22	0	27.047
			132.996	18.024	1	0	8.652	0.849	0.396	4.945	20.426	0.291	27.809	0.735	99.86	36.284	0	0	10.188	0	26.964
			133.996	18.024	1	0	8.599	0.847	0.394	4.921	20.397	0.289	27.773	0.734	99.85	36.284	0	0	10.156	0	26.881
			134.996	18.628	1	0	8.546	0.844	0.392	4.897	20.367	0.288	27.738	0.734	99.84	36.284	0	0	10.124	0	26.801
			135.996	18.628	1	0	8.494	0.842	0.39	4.873	20.339	0.286	27.703	0.734	99.831	36.284	0	0	10.092	0	26.722
			136.996	18.628	1	0	8.43	0.838	0.387	4.84	20.314	0.284	27.685	0.734	99.804	36.277	0	0	10.061	0	26.672
			137.996	18.628	1	0	8.366	0.834	0.385	4.808	20.29	0.282	27.668	0.733	99.778	36.27	0	0	10.031	0	26.625
			138.996	17.377	1	0	8.912	0.904	0.397	4.962	21.06	0.294	28.468	0.74	100.095	36.167	0	0	9.853	0	28.224
			139.996	18.024	1	0	9.516	0.975	0.415	5.181	21.638	0.31	28.97	0.747	100.411	36.064	0	0	9.761	0	29.067
			140.996	18.024	1	0	10.108	1.045	0.432	5.4	22.144	0.326	29.388	0.753	100.728	35.961	0	0	9.67	0	29.682
			141.996	18.024	1	0	10.69	1.116	0.45	5.62	22.585	0.341	29.735	0.76	101.044	35.857	0	0	9.581	0	30.111
			142.997	18.024	1	0	11.916	1.259	0.488	6.105	23.314	0.376	30.26	0.77	101.653	35.666	0	0	9.462	0	30.554
			143.997	16.989	1	0	12.52	1.331	0.508	6.348	23.616	0.394	30.462	0.775	101.958	35.57	0	0	9.406	0	30.62
			144.997	16.989	1	0	13.118	1.403	0.527	6.592	23.882	0.411	30.629	0.78	102.263	35.474	0	0	9.35	0	30.599
			145.997	16.989	1	0	13.709	1.475	0.547	6.836	24.116	0.429	30.766	0.784	102.567	35.378	0	0	9.296	0	30.502
			146.997	13.842	1	0	13.474	1.466	0.541	6.757	23.973	0.425	30.494	0.786	102.98	35.203	0	0	9.191	0	29.638
			147.997	13.842	1	0	13.187	1.457	0.532	6.651	23.831	0.42	30.222	0.789	103.399	35.025	0	0	9.052	0	28.755
			148.997	13.842	1	0	12.909	1.448	0.524	6.545	23.699	0.414	29.963	0.791	103.819	34.848	0	0	8.918	0	27.883
			149.997	13.842	1	0	12.628	1.438	0.515	6.434	23.579	0.408	29.714	0.794	104.239	34.67	0	0	8.78	0	27.016
			150.997	13.842	1	0	12.587	1.428	0.508	6.355	23.786	0.404	29.917	0.795	104.479	34.55	0	0	8.818	0	27.303
			151.997	13.842	1	0	12.546	1.417	0.502	6.277	23.997	0.4	30.123	0.797	104.718	34.43	0	0	8.856	0	27.592
			152.997	33.806	1	0	12.514	1.406	0.496	6.202	24.217	0.396	30.34	0.798	104.932	34.311	0	0	8.901	0	27.899
			153.997	40.533	1	0	12.518	1.397	0.491	6.139	24.466	0.393	30.591	0.8	105.025	34.258	0	0	8.96	0	28.392
			154.997	40.533	1	0	12.508	1.388	0.486	6.07	24.72	0.389	30.843	0.801	105.119	34.205	0	0	9.01	0	28.877
			155.997	40.533	1	0	12.525	1.382	0.482	6.027	24.924	0.387	31.05	0.803	105.162	34.174	0	0	9.064	0	29.291
			156.997	40.533	1	0	12.542	1.376	0.479	5.984	25.132	0.385	31.261	0.804	105.232	34.143	0	0	9.118	0	29.705
			157.997	40.533	1	0	12.448	1.351	0.473	5.918	25.202	0.38	31.379	0.803	105.228	34.128	0	0	9.213	0	30.006
			158.997	40.533	1	0	12.492	1.342	0.47	5.876	25.466	0.378	31.657	0.804	105.298	34.058	0	0	9.31	0	30.49
			159.997	40.533	1	0	12.527	1.333	0.467	5.843	25.672	0.377	31.859	0.806	105.514	33.926	0	0	9.395	0	30.698
			160.997	40.533	1	0	12.562	1.325	0.465	5.81	25.883	0.375	32.064	0.807	105.729	33.793	0	0	9.482	0	30.908
			161.997	7.158	1	0	12.544	1.316	0.46	5.754	26.093	0.372	32.261	0.809	105.945	33.661	0	0	9.529	0	31.098
			162.997	7.072	1	0	12.605	1.308	0.458	5.726	26.337	0.371	32.514	0.81	106.161	33.529	0	0	9.637	0	31.395
			163.997	7.072	1	0	12.666	1.299	0.456	5.699	26.586	0.37	32.773	0.811	106.377	33.396	0	0	9.747	0	31.696
			164.997	7.072	1	0	12.73	1.291	0.454	5.671	26.84	0.369	33.036	0.812	106.593	33.264	0	0	9.86	0	32
			165.997	10.521	1	0	12.743	1.295	0.454	5.68	26.829	0.369	33.016	0.813	106.628	33.269	0	0	9.843	0	31.959
			166.997	10.521	1	0	12.756	1.298	0.455	5.689	26.818	0.37	32.996	0.813	106.662	33.273	0	0	9.827	0	31.919
			167.997	10.866	1	0	12.789	1.302	0.456	5.704	26.819	0.371	32.995	0.813	106.697	33.278	0	0	9.826	0	31.914
			168.997	10.866	1	0	12.278	1.233	0.443	5.533	26.478	0.358	32.703	0.81	106.4	33.376	0	0	9.956	0	31.716
			169.997	10.866	1	0	11.657	1.165	0.424	5.299	26.178	0.342	32.481	0.806	106.103	33.473	0	0	10.007	0	31.639
			170.997	13.583	1	0	11.03	1.097	0.405	5.065	25.835	0.325	32.216	0.802	105.806	33.57	0	0	10.059	0	31.462
			171.997	13.583	1	0	10.393	1.023	0.385	4.816	25.498	0.307	31.98	0.797	105.539	33.635	0	0	10.164	0	31.277
			172.997	13.583	1	0	9.742	0.948	0.365	4.568	25.087	0.289	31.668	0.792	105.272	33.7	0	0	10.272	0	30.917
			173.997	13.497	1	0	9.091	0.874	0.346	4.326	24.588	0.272	31.265	0.786	105.005	33.765	0	0	10.397	0	30.343
			174.997	13.497	1	0	8.424	0.8	0.327	4.084	23.981	0.255	30.744	0.78	104.738	33.83	0	0	10.526	0	29.485
			175.997	13.497	1	0	7.74	0.726	0.307	3.842	23.242	0.238	30.076	0.773	104.471	33.895	0	0	10.657	0	28.258
			176.997	10.909	1	0	7.033	0.651	0.288	3.597	22.338	0.22	29.233	0.764	104.17	33.958	0	0	10.802	0	26.56
			177.997	10.909	1	0	7.206	0.654	0.293	3.665	22.477	0.223	29.578	0.76	103.764	34.097	0	0	11.021	0	27.549
			178.997	10.909	1	0	7.392	0.657	0.299	3.733	22.644	0.226	29.958	0.756	103.357	34.237	0	0	11.257	0	28.585
			179.997	10.909	1	0	7.586	0.659	0.304	3.801	22.83	0.229	30.36	0.752	102.951	34.376	0	0	11.504	0	29.642
			180.997	14.79	1	0	7.787	0.662	0.309	3.859	23.089	0.231	30.81	0.749	102.649	34.478	0	0	11.769	0	30.706
			181.997	14.79	1	0	7.845	0.665	0.313	3.916	22.931	0.234	30.711	0.747	102.435	34.548	0	0	11.793	0	30.622
			182.997	15.48	1	0	7.902	0.669	0.318	3.973	22.779	0.237	30.616	0.744	102.222	34.618	0	0	11.817	0	30.542
			183.997	15.48	1	0	7.953	0.672	0.322	4.027	22.628	0.239	30.519	0.741	102.035	34.687	0	0	11.829	0	30.459
			184.997	15.48	1	0	7.948	0.676	0.324	4.05	22.497	0.239	30.439	0.739	101.848	34.757	0	0	11.76	0	30.408
			185.997	15.48	1	0	7.943	0.679	0.326	4.073	22.368	0.24	30.359	0.737	101.66	34.826	0	0	11.692	0	30.356
			186.997	13.971	1	0	7.907	0.68	0.326	4.07	22.287	0.239	30.33	0.735	101.524	34.874	0	0	11.62	0	30.372
			187.997	13.971	1	0	7.944	0.688	0.33	4.127	22.104	0.242	30.171	0.733	101.26	34.975	0	0	11.545	0	30.209
			188.997	14.661	1	0	7.981	0.696	0.335	4.184	21.925	0.245	30.013	0.731	100.996	35.076	0	0	11.47	0	30.044
			189.997	14.661	1	0	8.052	0.707	0.342	4.277	21.669	0.249	29.75	0.728	100.73	35.217	0	0	11.393	0	29.718
			190.997	14.661	1	0	8.122	0.718	0.35	4.37	21.421	0.254	29.492	0.726	100.464	35.359	0	0	11.316	0	29.395
			191.997	14.359	1	0	8.191	0.729	0.357	4.463	21.181	0.259	29.24	0.724	100.198	35.5	0	0	11.241	0	29.075
			192.997	14.359	1	0	8.268	0.737	0.363	4.539	21.038	0.263	29.1	0.723	100.001	35.618	0	0	11.223	0	28.954
			193.997	14.359	1	0	8.363	0.745	0.37	4.63	20.879	0.267	28.935	0.722	99.804	35.735	0	0	11.23	0	28.775
			194.997	14.359	1	0	8.458	0.753	0.378	4.722	20.726	0.272	28.776	0.72	99.608	35.853	0	0	11.236	0	28.606
			195.998	16.429	1	0	8.617	0.754	0.387	4.834	20.63	0.278	28.689	0.719	99.341	35.951	0	0	11.421	0	28.567
			196.998	16.429	1	0	8.695	0.748	0.389	4.863	20.676	0.28	28.748	0.719	99.25	35.932	0	0	11.622	0	28.672
			197.998	16.429	1	0	8.757	0.742	0.391	4.885	20.715	0.281	28.798	0.719	99.159	35.913	0	0	11.805	0	28.756
			198.998	13.238	1	0	8.793	0.726	0.39	4.872	20.818	0.28	28.93	0.72	99.428	35.673	0	0	12.111	0	28.673
			199.998	13.238	1	0	8.851	0.71	0.39	4.879	20.889	0.281	29.015	0.72	99.684	35.433	0	0	12.461	0	28.483
			200.998	13.238	1	0	8.917	0.695	0.392	4.901	20.908	0.282	29.05	0.72	99.792	35.255	0	0	12.834	0	28.282
			201.998	19.49	1	0	8.975	0.685	0.393	4.914	20.966	0.283	29.127	0.72	99.903	35.112	0	0	13.099	0	28.219
			202.998	19.49	1	0	9.037	0.676	0.394	4.926	21.029	0.284	29.209	0.72	100.013	34.968	0	0	13.375	0	28.168
			203.998	23.112	1	0	9.082	0.666	0.395	4.932	21.082	0.284	29.28	0.72	100.123	34.824	0	0	13.635	0	28.089
			204.998	23.112	1	0	9.192	0.665	0.401	5.007	21.015	0.288	29.236	0.719	100.032	34.805	0	0	13.823	0	27.963
			205.998	23.112	1	0	9.297	0.664	0.406	5.075	20.967	0.291	29.215	0.718	99.941	34.785	0	0	14.004	0	27.887
			206.998	18.844	1	0	9.409	0.664	0.412	5.146	20.927	0.295	29.194	0.717	99.886	34.769	0	0	14.171	0	27.813
			207.998	20.353	1	0	9.511	0.662	0.415	5.19	20.972	0.298	29.256	0.717	99.934	34.723	0	0	14.358	0	27.874
			208.998	20.353	1	0	9.617	0.661	0.419	5.234	21.021	0.3	29.325	0.717	99.982	34.678	0	0	14.549	0	27.95
			209.998	20.353	1	0	9.732	0.66	0.423	5.282	21.073	0.303	29.398	0.717	100.03	34.632	0	0	14.756	0	28.034
			210.998	16.946	1	0	9.766	0.659	0.423	5.293	21.102	0.304	29.44	0.717	100.057	34.62	0	0	14.826	0	28.104
			211.998	17.809	1	0	9.809	0.656	0.424	5.304	21.143	0.304	29.48	0.717	100.082	34.566	0	0	14.951	0	28.104
			212.998	17.809	1	0	9.845	0.653	0.425	5.31	21.187	0.305	29.525	0.718	100.108	34.513	0	0	15.067	0	28.112
			213.998	14.143	1	0	9.859	0.643	0.418	5.228	21.519	0.301	29.873	0.72	100.674	34.102	0	0	15.325	0	28.183
			214.998	16.127	1	0	9.961	0.633	0.414	5.176	21.928	0.299	30.324	0.723	101.241	33.691	0	0	15.73	0	28.451
			215.998	17.809	1	0	10.068	0.623	0.41	5.123	22.357	0.298	30.796	0.726	101.807	33.28	0	0	16.157	0	28.736
			216.998	15.265	1	0	10.073	0.613	0.404	5.046	22.671	0.294	31.141	0.728	102.373	32.87	0	0	16.431	0	28.744
			217.998	15.265	1	0	9.976	0.597	0.393	4.911	23.009	0.287	31.507	0.73	103.037	32.408	0	0	16.722	0	28.686
			218.998	15.265	1	0	9.876	0.58	0.382	4.775	23.355	0.28	31.877	0.733	103.701	31.946	0	0	17.023	0	28.613
			219.998	22.423	1	0	9.851	0.586	0.38	4.753	23.43	0.279	31.919	0.734	103.589	31.999	0	0	16.823	0	28.791
			220.998	21.69	1	0	9.8	0.577	0.375	4.688	23.593	0.276	32.096	0.735	103.802	31.843	0	0	16.99	0	28.857
			221.998	21.69	1	0	10.196	0.594	0.398	4.978	23.189	0.294	31.375	0.739	103.357	32.073	0	0	17.157	0	27.857
			222.998	18.93	1	0	10.484	0.6	0.416	5.195	22.873	0.308	30.823	0.742	103.179	32.118	0	0	17.466	0	26.814
			223.998	18.93	1	0	10.747	0.606	0.432	5.398	22.589	0.322	30.325	0.745	103	32.162	0	0	17.728	0	25.846
			224.998	19.361	1	0	11.019	0.612	0.448	5.601	22.343	0.335	29.89	0.748	102.821	32.206	0	0	17.997	0	24.98
			225.998	19.361	1	0	11.066	0.618	0.45	5.631	22.341	0.338	29.811	0.749	102.652	32.25	0	0	17.898	0	24.882
			226.998	17.593	1	0	11.156	0.626	0.455	5.692	22.308	0.342	29.724	0.751	102.54	32.289	0	0	17.816	0	24.757
			227.998	17.119	1	0	11.223	0.634	0.46	5.746	22.26	0.345	29.617	0.752	102.45	32.329	0	0	17.699	0	24.587
			228.998	7.632	1	0	11.289	0.642	0.464	5.799	22.21	0.349	29.511	0.753	102.359	32.368	0	0	17.583	0	24.414
			229.998	7.632	1	0	11.346	0.65	0.468	5.856	22.131	0.353	29.403	0.753	102.183	32.464	0	0	17.468	0	24.336
			230.998	7.632	1	0	12.486	0.765	0.491	6.137	23.57	0.372	31.068	0.759	102.006	32.735	0	0	16.332	0	28.331
			231.998	5.002	1	0	12.525	0.776	0.494	6.169	23.546	0.375	31.002	0.759	101.979	32.781	0	0	16.145	0	28.261
			232.998	5.002	1	0	13.6	0.885	0.515	6.436	24.742	0.394	32.343	0.765	102.183	32.836	0	0	15.373	0	30.896
			233.998	5.002	1	0	14.755	0.993	0.543	6.792	25.625	0.419	33.242	0.771	102.387	32.891	0	0	14.853	0	32.502
			234.998	20.741	1	0	15.834	1.102	0.572	7.147	26.285	0.444	33.866	0.776	102.591	32.946	0	0	14.367	0	33.506
			235.999	28.244	1	0	17.787	1.303	0.618	7.728	27.534	0.487	34.94	0.788	103.401	32.807	0	0	13.655	0	34.67
			236.998	42.042	1	0	17.787	1.303	0.618	7.728	27.534	0.487	34.94	0.788	103.401	32.807	0	0	13.655	0	34.67
			237.998	42.042	1	0	18.701	1.403	0.642	8.021	27.979	0.509	35.268	0.793	103.807	32.737	0	0	13.33	0	34.833
			238.998	42.042	1	0	18.351	1.413	0.637	7.958	27.683	0.507	34.786	0.796	104.073	32.737	0	0	12.987	0	33.955
			239.998	42.042	1	0	18.018	1.423	0.632	7.894	27.408	0.504	34.333	0.798	104.339	32.737	0	0	12.661	0	33.103
			240.998	23.544	1	0	17.716	1.433	0.626	7.83	27.178	0.502	33.933	0.801	104.605	32.737	0	0	12.361	0	32.329
			241.998	23.544	1	0	17.428	1.443	0.621	7.766	26.965	0.499	33.556	0.804	104.872	32.737	0	0	12.075	0	31.579
			242.998	23.544	1	0	17.162	1.456	0.617	7.719	26.724	0.498	33.161	0.806	105.133	32.764	0	0	11.791	0	30.816
			243.998	23.544	1	0	16.918	1.468	0.614	7.676	26.499	0.496	32.789	0.808	105.394	32.79	0	0	11.527	0	30.08
			244.999	23.544	1	0	16.356	1.488	0.617	7.717	25.497	0.498	31.619	0.806	104.713	33.558	0	0	10.992	0	29.015
			245.998	42.818	1	0	16.356	1.488	0.617	7.717	25.497	0.498	31.619	0.806	104.713	33.558	0	0	10.992	0	29.015
			246.999	42.818	1	0	15.979	1.508	0.623	7.787	24.697	0.501	30.683	0.805	104.032	34.325	0	0	10.595	0	28.331
			247.999	52.089	1	0	15.857	1.518	0.627	7.835	24.364	0.504	30.29	0.804	103.692	34.709	0	0	10.444	0	28.121
			248.999	52.089	1	0	15.743	1.524	0.63	7.878	24.062	0.506	29.957	0.803	103.298	35.054	0	0	10.33	0	27.976
			249.999	52.089	1	0	15.615	1.507	0.622	7.769	24.19	0.5	30.081	0.804	103.706	34.867	0	0	10.36	0	27.978
			250.999	52.089	1	0	15.297	1.475	0.608	7.603	24.194	0.489	30.108	0.804	103.779	34.798	0	0	10.37	0	28.025
			251.999	52.089	1	0	14.933	1.476	0.581	7.266	24.716	0.469	30.619	0.807	104.531	34.527	0	0	10.118	0	28.672
			252.999	12.332	1	0	14.551	1.461	0.556	6.947	25.176	0.45	31.128	0.809	104.939	34.373	0	0	9.957	0	29.549
			253.999	12.332	1	0	14.18	1.447	0.53	6.629	25.703	0.43	31.71	0.811	105.346	34.22	0	0	9.8	0	30.549
			254.999	12.72	1	0	13.872	1.437	0.508	6.345	26.264	0.412	32.359	0.812	105.608	34.145	0	0	9.651	0	31.763
			255.999	12.72	1	0	13.729	1.428	0.499	6.24	26.425	0.405	32.561	0.812	105.86	34.071	0	0	9.616	0	32.064
			256.999	12.72	1	0	13.6	1.418	0.491	6.138	26.602	0.398	32.786	0.811	106.111	33.996	0	0	9.59	0	32.405
			257.999	12.72	1	0	13.472	1.409	0.483	6.037	26.786	0.392	33.021	0.811	106.363	33.922	0	0	9.564	0	32.759
			258.999	9.745	1	0	13.345	1.399	0.475	5.936	26.977	0.385	33.266	0.811	106.615	33.848	0	0	9.538	0	33.126
			259.999	9.745	1	0	13.301	1.383	0.478	5.977	26.688	0.386	33.088	0.807	106.198	34.002	0	0	9.621	0	33.102
			260.999	9.961	1	0	12.706	1.304	0.462	5.776	26.314	0.37	32.825	0.802	106.062	34.078	0	0	9.746	0	32.958
			261.999	9.961	1	0	12.629	1.29	0.463	5.792	26.073	0.37	32.669	0.798	105.662	34.225	0	0	9.788	0	32.944
			262.999	9.961	1	0	11.935	1.2	0.447	5.593	25.43	0.354	32.109	0.792	105.138	34.406	0	0	9.947	0	32.401
			263.999	9.443	1	0	11.128	1.109	0.425	5.307	24.887	0.333	31.716	0.785	104.613	34.587	0	0	10.031	0	32.15
			264.999	9.443	1	0	10.308	1.019	0.402	5.022	24.249	0.312	31.227	0.777	104.088	34.768	0	0	10.116	0	31.665
			265.999	9.098	1	0	9.458	0.931	0.377	4.716	23.561	0.29	30.701	0.767	103.624	34.921	0	0	10.162	0	31.008
			266.999	9.098	1	0	8.599	0.842	0.353	4.41	22.755	0.267	30.058	0.757	103.16	35.074	0	0	10.209	0	30.046
			267.999	9.098	1	0	7.745	0.754	0.329	4.113	21.791	0.245	29.25	0.745	102.696	35.228	0	0	10.273	0	28.646
			268.999	9.098	1	0	7.808	0.754	0.335	4.188	21.574	0.248	29.153	0.74	102.266	35.341	0	0	10.35	0	28.619
			269.999	12.634	1	0	7.871	0.755	0.341	4.263	21.368	0.251	29.063	0.735	101.837	35.455	0	0	10.429	0	28.602
			270.999	12.634	1	0	7.872	0.749	0.343	4.289	21.227	0.251	29.034	0.731	101.461	35.534	0	0	10.511	0	28.669
			271.999	13.065	1	0	7.874	0.743	0.345	4.315	21.088	0.251	29.005	0.727	101.085	35.613	0	0	10.595	0	28.735
			272.999	13.065	1	0	7.875	0.737	0.347	4.342	20.951	0.251	28.976	0.723	100.709	35.692	0	0	10.68	0	28.8
			273.999	13.065	1	0	7.839	0.732	0.348	4.349	20.806	0.25	28.93	0.719	100.333	35.771	0	0	10.716	0	28.827
			274.999	24.924	1	0	7.868	0.735	0.351	4.385	20.722	0.251	28.911	0.717	99.999	35.861	0	0	10.701	0	28.926
			275.999	24.924	1	0	7.897	0.739	0.354	4.42	20.639	0.253	28.891	0.714	99.665	35.952	0	0	10.687	0	29.024
			276.999	21.56	1	0	7.92	0.743	0.356	4.454	20.553	0.254	28.867	0.712	99.33	36.042	0	0	10.665	0	29.11
			277.999	21.56	1	0	7.997	0.754	0.362	4.527	20.439	0.257	28.794	0.71	98.917	36.191	0	0	10.613	0	29.179
			278.999	21.56	1	0	8.074	0.764	0.368	4.601	20.327	0.261	28.721	0.708	98.504	36.339	0	0	10.561	0	29.242
			279.999	21.56	1	0	8.167	0.78	0.374	4.68	20.248	0.265	28.648	0.707	98.142	36.525	0	0	10.478	0	29.36
			280.999	19.361	1	0	8.246	0.788	0.38	4.745	20.181	0.268	28.589	0.706	97.881	36.651	0	0	10.459	0	29.419
			281.999	19.361	1	0	8.346	0.804	0.386	4.827	20.106	0.272	28.518	0.705	97.507	36.843	0	0	10.381	0	29.545
			282.999	20.353	1	0	8.444	0.82	0.393	4.91	20.031	0.277	28.443	0.704	97.132	37.035	0	0	10.304	0	29.661
			283.999	20.353	1	0	8.542	0.835	0.399	4.992	19.954	0.281	28.366	0.703	96.758	37.227	0	0	10.228	0	29.767
			284.999	20.353	1	0	8.637	0.851	0.406	5.075	19.876	0.285	28.285	0.703	96.384	37.419	0	0	10.154	0	29.864
			285.999	15.523	1	0	8.689	0.861	0.411	5.144	19.743	0.289	28.108	0.702	96.226	37.515	0	0	10.091	0	29.599
			286.999	15.523	1	0	8.74	0.872	0.417	5.213	19.612	0.293	27.933	0.702	96.068	37.611	0	0	10.029	0	29.333
			287.999	15.523	1	0	8.81	0.882	0.424	5.296	19.474	0.297	27.745	0.702	95.909	37.707	0	0	9.989	0	29.032
			288.999	13.54	1	0	8.879	0.892	0.43	5.379	19.339	0.302	27.561	0.702	95.751	37.803	0	0	9.949	0	28.734
			289.999	13.54	1	0	8.947	0.903	0.437	5.462	19.207	0.306	27.38	0.701	95.593	37.898	0	0	9.91	0	28.439
			290.999	13.54	1	0	8.903	0.906	0.434	5.43	19.228	0.305	27.392	0.702	95.698	37.877	0	0	9.83	0	28.43
			291.999	13.54	1	0	8.808	0.904	0.427	5.341	19.338	0.3	27.523	0.703	95.797	37.851	0	0	9.739	0	28.702
			292.999	17.852	1	0	8.748	0.903	0.423	5.284	19.41	0.297	27.603	0.703	95.895	37.824	0	0	9.688	0	28.851
			293.999	17.852	1	0	8.685	0.902	0.418	5.226	19.484	0.294	27.684	0.704	95.993	37.798	0	0	9.632	0	29.002
			294.999	17.852	1	0	8.623	0.9	0.413	5.167	19.56	0.291	27.769	0.704	96.092	37.771	0	0	9.578	0	29.162
			296	17.636	1	0	8.512	0.895	0.406	5.072	19.667	0.286	27.86	0.706	96.226	37.747	0	0	9.506	0	29.343
			297	17.636	1	0	8.463	0.892	0.403	5.038	19.679	0.285	27.857	0.706	96.228	37.762	0	0	9.492	0	29.365
			298	17.636	1	0	8.402	0.888	0.4	4.995	19.699	0.283	27.865	0.707	96.231	37.776	0	0	9.464	0	29.409
			299	17.636	1	0	8.34	0.884	0.396	4.952	19.721	0.28	27.873	0.708	96.233	37.791	0	0	9.436	0	29.457
			300	19.792	1	0	8.291	0.88	0.393	4.915	19.744	0.278	27.884	0.708	96.235	37.805	0	0	9.421	0	29.508
			301	19.792	1	0	8.293	0.883	0.394	4.926	19.708	0.279	27.823	0.708	96.183	37.855	0	0	9.395	0	29.442
			302	21.646	1	0	8.294	0.885	0.395	4.936	19.673	0.28	27.763	0.709	96.13	37.906	0	0	9.369	0	29.376
			303	21.646	1	0	8.292	0.887	0.395	4.943	19.648	0.28	27.725	0.709	96.065	37.954	0	0	9.348	0	29.36
			304	21.646	1	0	8.326	0.889	0.397	4.968	19.629	0.282	27.7	0.709	96	38.002	0	0	9.367	0	29.371
			305	21.646	1	0	8.359	0.891	0.399	4.993	19.61	0.283	27.674	0.709	95.936	38.05	0	0	9.386	0	29.384
			306	15.696	1	0	8.391	0.892	0.401	5.018	19.592	0.284	27.652	0.709	95.871	38.098	0	0	9.402	0	29.403
			307	15.696	1	0	8.422	0.894	0.403	5.042	19.574	0.286	27.63	0.708	95.806	38.146	0	0	9.418	0	29.423
			308	15.523	1	0	8.406	0.889	0.402	5.024	19.595	0.285	27.67	0.708	95.823	38.134	0	0	9.459	0	29.505
			309	15.523	1	0	8.399	0.885	0.402	5.02	19.59	0.284	27.683	0.708	95.801	38.126	0	0	9.495	0	29.529
			310	15.523	1	0	8.393	0.881	0.401	5.016	19.586	0.284	27.696	0.707	95.78	38.119	0	0	9.53	0	29.552
			311	15.523	1	0	8.394	0.88	0.401	5.017	19.584	0.284	27.714	0.707	95.726	38.124	0	0	9.539	0	29.603
			312	15.868	1	0	8.388	0.876	0.401	5.012	19.581	0.283	27.729	0.706	95.705	38.117	0	0	9.573	0	29.633
			313	15.868	1	0	8.382	0.872	0.401	5.008	19.578	0.283	27.745	0.706	95.684	38.11	0	0	9.608	0	29.662
			314	15.868	1	0	8.375	0.869	0.4	5.004	19.574	0.282	27.759	0.705	95.663	38.103	0	0	9.643	0	29.69
			315	16.601	1	0	8.369	0.865	0.4	4.999	19.571	0.282	27.774	0.705	95.642	38.096	0	0	9.679	0	29.718
			316	16.601	1	0	8.365	0.862	0.398	4.98	19.632	0.281	27.878	0.704	95.554	38.11	0	0	9.706	0	29.98
			317	16.601	1	0	8.36	0.859	0.397	4.96	19.694	0.279	27.983	0.704	95.466	38.124	0	0	9.733	0	30.241
			318	16.17	1	0	8.327	0.856	0.394	4.921	19.766	0.277	28.104	0.703	95.378	38.138	0	0	9.726	0	30.539
			319	16.17	1	0	8.293	0.853	0.391	4.882	19.84	0.275	28.228	0.703	95.29	38.152	0	0	9.719	0	30.838
			320	16.17	1	0	8.26	0.85	0.387	4.843	19.915	0.272	28.355	0.702	95.201	38.166	0	0	9.712	0	31.14
			321	16.041	1	0	8.227	0.848	0.384	4.804	19.992	0.27	28.484	0.702	95.113	38.18	0	0	9.705	0	31.445
			322	16.041	1	0	8.232	0.848	0.385	4.816	19.953	0.27	28.467	0.701	95.062	38.18	0	0	9.708	0	31.408
			323	16.041	1	0	8.236	0.848	0.386	4.828	19.915	0.27	28.45	0.7	95.011	38.18	0	0	9.711	0	31.371
			324	17.421	1	0	8.25	0.848	0.388	4.845	19.88	0.271	28.436	0.699	94.96	38.18	0	0	9.724	0	31.34
			325	17.421	1	0	8.263	0.849	0.389	4.861	19.845	0.272	28.422	0.698	94.909	38.18	0	0	9.736	0	31.309
			326	17.421	1	0	8.277	0.849	0.39	4.878	19.811	0.272	28.408	0.697	94.858	38.18	0	0	9.749	0	31.279
			327	17.162	1	0	8.29	0.849	0.392	4.894	19.776	0.273	28.394	0.696	94.807	38.18	0	0	9.762	0	31.249
			328	17.162	1	0	8.304	0.85	0.392	4.904	19.77	0.273	28.398	0.696	94.78	38.179	0	0	9.772	0	31.254
			329	17.162	1	0	8.325	0.853	0.395	4.931	19.715	0.275	28.333	0.696	94.723	38.18	0	0	9.764	0	31.111
			330	17.162	1	0	8.349	0.854	0.396	4.955	19.683	0.276	28.302	0.695	94.682	38.18	0	0	9.773	0	31.041
			331	17.722	1	0	8.362	0.856	0.398	4.971	19.65	0.276	28.269	0.695	94.64	38.18	0	0	9.768	0	30.967
			332	17.722	1	0	8.365	0.857	0.398	4.977	19.638	0.277	28.267	0.695	94.607	38.179	0	0	9.764	0	30.96
			333	17.464	1	0	8.378	0.859	0.4	4.994	19.604	0.277	28.233	0.694	94.564	38.179	0	0	9.759	0	30.884
			334	17.464	1	0	8.447	0.859	0.404	5.048	19.555	0.281	28.119	0.695	94.566	38.155	0	0	9.832	0	30.594
			335	17.464	1	0	8.517	0.86	0.408	5.102	19.508	0.284	28.011	0.696	94.569	38.131	0	0	9.906	0	30.315
			336	17.464	1	0	8.589	0.86	0.413	5.156	19.466	0.288	27.91	0.697	94.571	38.107	0	0	9.982	0	30.048
			337	16.989	1	0	8.663	0.861	0.417	5.212	19.427	0.291	27.813	0.699	94.573	38.083	0	0	10.061	0	29.79
			338	16.989	1	0	8.645	0.862	0.416	5.204	19.414	0.291	27.763	0.699	94.576	38.059	0	0	10.032	0	29.64
			339	17.291	1	0	8.626	0.862	0.416	5.197	19.402	0.291	27.715	0.7	94.578	38.035	0	0	10.003	0	29.491
			340	17.291	1	0	8.597	0.861	0.414	5.176	19.412	0.29	27.691	0.701	94.619	38.006	0	0	9.981	0	29.393
			341	17.291	1	0	8.567	0.86	0.412	5.155	19.422	0.29	27.667	0.702	94.66	37.978	0	0	9.959	0	29.295
			342	17.291	1	0	8.538	0.859	0.411	5.134	19.433	0.289	27.644	0.703	94.701	37.949	0	0	9.937	0	29.198
			343.001	17.852	1	0	9.465	0.975	0.428	5.352	20.837	0.306	29.129	0.715	95.36	37.697	0	0	9.702	0	31.971
			344	17.852	1	0	9.465	0.975	0.428	5.352	20.837	0.306	29.129	0.715	95.36	37.697	0	0	9.702	0	31.971
			345	18.369	1	0	10.375	1.093	0.447	5.587	22.022	0.324	30.341	0.726	95.979	37.474	0	0	9.494	0	33.957
			346	18.369	1	0	11.39	1.21	0.476	5.947	22.834	0.351	30.951	0.738	96.598	37.251	0	0	9.412	0	34.606
			347.001	18.369	1	0	13.343	1.443	0.532	6.654	24.093	0.403	31.807	0.757	97.835	36.795	0	0	9.246	0	35.018
			348.001	21.776	1	0	13.351	1.436	0.528	6.6	24.299	0.402	31.95	0.761	98.389	36.608	0	0	9.296	0	35.021
			349.001	21.776	1	0	13.358	1.429	0.524	6.546	24.509	0.4	32.094	0.764	98.943	36.421	0	0	9.346	0	35.023
			350.001	21.776	1	0	13.361	1.422	0.519	6.49	24.72	0.398	32.236	0.767	99.497	36.234	0	0	9.394	0	35.019
			351.001	21.776	1	0	13.365	1.415	0.515	6.435	24.934	0.396	32.379	0.77	100.051	36.047	0	0	9.443	0	35.014
			352.001	15.265	1	0	13.381	1.409	0.511	6.384	25.16	0.395	32.526	0.774	100.574	35.879	0	0	9.494	0	35.041
			353.001	15.265	1	0	13.398	1.404	0.507	6.333	25.389	0.394	32.674	0.777	101.097	35.711	0	0	9.545	0	35.069
			354.001	15.265	1	0	13.406	1.398	0.502	6.28	25.618	0.392	32.816	0.781	101.62	35.543	0	0	9.591	0	35.084
			355.001	15.265	1	0	13.293	1.388	0.496	6.194	25.744	0.388	32.859	0.783	102.097	35.378	0	0	9.576	0	34.924
			356.001	15.265	1	0	13.18	1.379	0.489	6.109	25.874	0.384	32.903	0.786	102.574	35.212	0	0	9.56	0	34.767
			357.001	15.265	1	0	13.053	1.369	0.482	6.021	25.992	0.38	32.929	0.789	103.051	35.047	0	0	9.535	0	34.574
			358.001	41.568	1	0	12.783	1.343	0.472	5.903	25.939	0.373	32.85	0.79	103.255	34.977	0	0	9.517	0	34.383
			359.001	41.568	1	0	12.804	1.348	0.467	5.834	26.294	0.371	33.055	0.795	104.054	34.692	0	0	9.501	0	34.29
			360.001	54.332	1	0	12.76	1.335	0.46	5.754	26.558	0.367	33.283	0.798	104.437	34.517	0	0	9.556	0	34.46
			361.001	54.332	1	0	12.726	1.323	0.454	5.676	26.838	0.364	33.524	0.801	104.821	34.342	0	0	9.62	0	34.65
			362.001	54.332	1	0	12.562	1.297	0.447	5.59	26.878	0.358	33.602	0.8	104.854	34.297	0	0	9.687	0	34.786
			363.001	11.858	1	0	12.528	1.285	0.441	5.515	27.157	0.354	33.84	0.803	105.226	34.128	0	0	9.751	0	34.97
			364.001	11.858	1	0	12.449	1.271	0.432	5.402	27.54	0.348	34.22	0.805	105.534	33.953	0	0	9.792	0	35.395
			365.001	11.729	1	0	12.37	1.258	0.423	5.288	27.937	0.341	34.611	0.807	105.843	33.779	0	0	9.834	0	35.829
			366.001	11.729	1	0	12.29	1.244	0.414	5.175	28.35	0.335	35.015	0.81	106.152	33.605	0	0	9.877	0	36.271
			367.001	11.729	1	0	12.209	1.231	0.405	5.062	28.78	0.329	35.433	0.812	106.46	33.431	0	0	9.919	0	36.722
			368.001	11.729	1	0	12.279	1.225	0.405	5.063	28.927	0.329	35.605	0.812	106.607	33.385	0	0	10.025	0	36.946
			369.001	11.729	1	0	12.35	1.219	0.405	5.065	29.079	0.329	35.781	0.813	106.753	33.338	0	0	10.132	0	37.174
			370.001	8.452	1	0	12.413	1.213	0.405	5.063	29.235	0.329	35.964	0.813	106.899	33.292	0	0	10.235	0	37.409
			371.001	8.452	1	0	12.478	1.207	0.405	5.06	29.394	0.329	36.149	0.813	107.045	33.246	0	0	10.339	0	37.647
			372.001	8.193	1	0	12.544	1.201	0.405	5.058	29.557	0.329	36.339	0.813	107.192	33.199	0	0	10.446	0	37.888
			373.001	8.193	1	0	12.581	1.192	0.403	5.031	29.786	0.327	36.611	0.814	107.38	33.102	0	0	10.559	0	38.181
			374.001	8.193	1	0	11.672	1.068	0.382	4.769	28.985	0.308	35.877	0.808	107.008	33.192	0	0	10.932	0	37.398
			375.001	10.047	1	0	10.696	0.944	0.361	4.507	27.902	0.289	34.809	0.802	106.637	33.283	0	0	11.333	0	35.979
			376.001	10.349	1	0	9.501	0.82	0.33	4.126	26.818	0.262	33.823	0.793	106.266	33.373	0	0	11.587	0	34.556
			377.001	10.349	1	0	8.236	0.695	0.299	3.735	25.343	0.234	32.394	0.782	105.892	33.459	0	0	11.844	0	32.15
			378.001	10.349	1	0	6.914	0.571	0.268	3.344	23.308	0.206	30.295	0.769	105.518	33.545	0	0	12.112	0	28.089
			379.001	9.659	1	0	6.872	0.566	0.267	3.341	23.165	0.204	30.294	0.765	105.207	33.591	0	0	12.145	0	28.154
			380.001	9.659	1	0	6.829	0.561	0.267	3.338	23.021	0.203	30.292	0.76	104.896	33.638	0	0	12.179	0	28.215
			381.001	9.659	1	0	6.789	0.556	0.267	3.336	22.875	0.202	30.289	0.755	104.585	33.684	0	0	12.217	0	28.274
			382.001	9.659	1	0	6.805	0.556	0.27	3.374	22.673	0.202	30.242	0.75	104.139	33.807	0	0	12.246	0	28.374
			383.001	15.437	1	0	6.772	0.552	0.27	3.373	22.549	0.201	30.21	0.746	103.92	33.84	0	0	12.275	0	28.355
			384.001	15.437	1	0	6.789	0.552	0.273	3.412	22.346	0.202	30.162	0.741	103.459	33.968	0	0	12.305	0	28.458
			385.001	15.006	1	0	6.854	0.556	0.279	3.487	22.096	0.205	30.108	0.734	102.803	34.176	0	0	12.332	0	28.686
			386.001	15.006	1	0	6.971	0.559	0.284	3.555	22.057	0.208	30.186	0.731	102.401	34.297	0	0	12.46	0	29.04
			387.001	15.006	1	0	7.048	0.559	0.287	3.592	22.072	0.209	30.282	0.729	102.169	34.344	0	0	12.604	0	29.307
			388.001	12.462	1	0	7.182	0.564	0.293	3.666	22.058	0.213	30.395	0.726	101.754	34.474	0	0	12.74	0	29.741
			389.001	13.54	1	0	7.32	0.568	0.299	3.74	22.054	0.216	30.517	0.723	101.339	34.603	0	0	12.88	0	30.19
			390.001	13.54	1	0	7.462	0.573	0.305	3.815	22.059	0.22	30.649	0.72	100.924	34.733	0	0	13.025	0	30.655
			391.001	13.54	1	0	7.541	0.579	0.31	3.872	21.991	0.222	30.639	0.718	100.627	34.86	0	0	13.021	0	30.842
			392.001	12.548	1	0	7.612	0.585	0.314	3.926	21.916	0.225	30.622	0.716	100.329	34.987	0	0	13.002	0	31.012
			393.001	12.548	1	0	7.682	0.592	0.318	3.98	21.842	0.227	30.604	0.714	100.032	35.114	0	0	12.983	0	31.179
			394.001	11.513	1	0	7.721	0.597	0.321	4.018	21.771	0.229	30.583	0.712	99.723	35.239	0	0	12.924	0	31.336
			395.001	11.513	1	0	7.747	0.607	0.325	4.064	21.63	0.231	30.454	0.71	99.444	35.395	0	0	12.771	0	31.334
			396.001	11.513	1	0	7.772	0.616	0.329	4.11	21.489	0.233	30.324	0.709	99.166	35.551	0	0	12.622	0	31.327
			397.001	15.782	1	0	7.797	0.625	0.333	4.156	21.349	0.235	30.194	0.707	98.888	35.706	0	0	12.477	0	31.314
			398.002	15.782	1	0	7.82	0.636	0.337	4.212	21.162	0.237	30.062	0.704	98.454	35.896	0	0	12.304	0	31.349
			399.002	15.739	1	0	7.815	0.637	0.338	4.22	21.115	0.237	30.066	0.702	98.298	35.929	0	0	12.269	0	31.407
			400.001	15.739	1	0	7.815	0.637	0.338	4.22	21.115	0.237	30.066	0.702	98.298	35.929	0	0	12.269	0	31.407
			401.001	15.739	1	0	7.817	0.638	0.339	4.231	21.067	0.237	30.063	0.701	98.142	35.963	0	0	12.244	0	31.453
			402.002	15.868	1	0	7.821	0.641	0.34	4.255	20.971	0.237	30.058	0.698	97.83	36.03	0	0	12.196	0	31.544
			403.002	15.868	1	0	7.845	0.645	0.343	4.281	20.919	0.239	30.019	0.697	97.667	36.105	0	0	12.155	0	31.583
			404.002	15.955	1	0	7.857	0.65	0.344	4.301	20.865	0.239	29.982	0.696	97.504	36.179	0	0	12.095	0	31.623
			405.002	15.955	1	0	7.869	0.654	0.346	4.321	20.812	0.24	29.945	0.695	97.341	36.253	0	0	12.036	0	31.662
			406.002	15.955	1	0	7.88	0.658	0.347	4.341	20.759	0.241	29.907	0.694	97.178	36.328	0	0	11.977	0	31.7
			407.002	15.955	1	0	7.948	0.662	0.352	4.403	20.655	0.244	29.8	0.693	96.972	36.419	0	0	12.004	0	31.622
			408.002	14.187	1	0	8.022	0.666	0.358	4.47	20.546	0.248	29.685	0.692	96.766	36.51	0	0	12.039	0	31.528
			409.002	14.445	1	0	8.118	0.671	0.364	4.548	20.45	0.251	29.585	0.691	96.559	36.601	0	0	12.106	0	31.463
			410.002	14.445	1	0	8.214	0.675	0.37	4.625	20.36	0.255	29.493	0.69	96.353	36.692	0	0	12.174	0	31.41
			411.002	14.445	1	0	8.261	0.677	0.373	4.662	20.317	0.257	29.465	0.69	96.185	36.745	0	0	12.198	0	31.433
			412.002	14.445	1	0	8.249	0.674	0.373	4.658	20.298	0.257	29.472	0.689	96.156	36.718	0	0	12.232	0	31.407
			413.002	16.429	1	0	8.23	0.672	0.372	4.646	20.298	0.256	29.49	0.688	96.153	36.69	0	0	12.25	0	31.399
			414.002	16.213	1	0	8.207	0.669	0.371	4.635	20.279	0.255	29.495	0.688	96.125	36.664	0	0	12.266	0	31.371
			415.002	16.213	1	0	8.182	0.666	0.37	4.628	20.24	0.254	29.487	0.686	96.07	36.639	0	0	12.285	0	31.314
			416.002	16.213	1	0	8.207	0.666	0.372	4.652	20.196	0.255	29.467	0.685	96.02	36.623	0	0	12.328	0	31.248
			417.002	16.213	1	0	8.226	0.666	0.373	4.667	20.18	0.256	29.465	0.685	96	36.606	0	0	12.354	0	31.22
			418.002	15.221	1	0	8.244	0.665	0.375	4.683	20.152	0.256	29.458	0.684	95.951	36.585	0	0	12.401	0	31.176
			419.002	15.61	1	0	8.263	0.664	0.376	4.699	20.125	0.257	29.453	0.683	95.902	36.565	0	0	12.449	0	31.132
			420.002	15.61	1	0	8.296	0.665	0.378	4.722	20.11	0.258	29.464	0.683	95.844	36.565	0	0	12.478	0	31.156
			421.002	15.61	1	0	8.329	0.666	0.38	4.745	20.095	0.259	29.475	0.682	95.786	36.565	0	0	12.507	0	31.18
			422.002	18.973	1	0	8.376	0.667	0.382	4.778	20.074	0.26	29.478	0.681	95.728	36.565	0	0	12.557	0	31.188
			423.002	19.49	1	0	8.424	0.668	0.385	4.81	20.055	0.262	29.483	0.68	95.67	36.565	0	0	12.608	0	31.199
			424.002	19.49	1	0	8.487	0.667	0.388	4.848	20.045	0.264	29.497	0.68	95.654	36.532	0	0	12.728	0	31.177
			425.002	19.49	1	0	8.546	0.666	0.391	4.884	20.032	0.265	29.506	0.679	95.638	36.5	0	0	12.84	0	31.148
			426.002	15.394	1	0	8.609	0.664	0.394	4.922	20.02	0.267	29.515	0.678	95.622	36.467	0	0	12.96	0	31.117
			427.002	15.394	1	0	8.674	0.663	0.397	4.96	20.011	0.269	29.527	0.678	95.605	36.435	0	0	13.083	0	31.094
			428.002	14.704	1	0	8.739	0.662	0.4	4.999	20.004	0.271	29.544	0.677	95.589	36.402	0	0	13.208	0	31.078
			429.002	14.704	1	0	8.754	0.661	0.401	5.01	19.993	0.271	29.549	0.677	95.577	36.386	0	0	13.239	0	31.065
			430.002	14.704	1	0	8.773	0.661	0.402	5.023	19.983	0.272	29.555	0.676	95.566	36.37	0	0	13.277	0	31.052
			431.002	18.283	1	0	8.79	0.66	0.403	5.034	19.975	0.272	29.563	0.676	95.554	36.353	0	0	13.312	0	31.044
			432.002	17.593	1	0	8.808	0.66	0.404	5.046	19.967	0.273	29.571	0.675	95.543	36.337	0	0	13.348	0	31.035
			433.002	17.593	1	0	8.869	0.658	0.406	5.078	19.975	0.274	29.566	0.676	95.638	36.263	0	0	13.482	0	30.913
			434.002	17.593	1	0	8.958	0.657	0.41	5.125	19.984	0.277	29.561	0.676	95.698	36.2	0	0	13.644	0	30.81
			435.002	18.412	1	0	9.04	0.655	0.414	5.169	19.993	0.28	29.556	0.676	95.758	36.137	0	0	13.796	0	30.704
			436.002	18.412	1	0	9.08	0.655	0.415	5.191	19.996	0.281	29.571	0.676	95.741	36.121	0	0	13.863	0	30.711
			437.002	19.447	1	0	9.127	0.65	0.416	5.196	20.066	0.281	29.66	0.677	95.898	36.008	0	0	14.036	0	30.721
			438.002	19.447	1	0	9.119	0.642	0.412	5.151	20.2	0.279	29.81	0.678	96.255	35.799	0	0	14.196	0	30.705
			439.002	18.24	1	0	9.096	0.642	0.411	5.134	20.216	0.278	29.832	0.678	96.3	35.759	0	0	14.164	0	30.689
			440.002	18.24	1	0	9.074	0.638	0.408	5.099	20.293	0.277	29.921	0.678	96.502	35.634	0	0	14.219	0	30.678
			441.002	18.542	1	0	9.08	0.637	0.408	5.097	20.312	0.277	29.942	0.678	96.588	35.57	0	0	14.244	0	30.623
			442.002	18.542	1	0	9.153	0.638	0.411	5.137	20.317	0.279	29.944	0.679	96.636	35.543	0	0	14.338	0	30.588
			443.002	18.542	1	0	9.228	0.639	0.414	5.178	20.324	0.281	29.949	0.679	96.684	35.517	0	0	14.433	0	30.559
			444.002	17.593	1	0	9.312	0.639	0.417	5.217	20.355	0.283	29.979	0.679	96.708	35.481	0	0	14.568	0	30.566
			445.002	17.593	1	0	9.398	0.639	0.421	5.257	20.389	0.286	30.015	0.679	96.732	35.445	0	0	14.706	0	30.583
			446.002	17.464	1	0	9.478	0.639	0.423	5.291	20.428	0.288	30.059	0.68	96.756	35.409	0	0	14.835	0	30.617
			447.002	17.464	1	0	9.497	0.636	0.423	5.291	20.461	0.288	30.087	0.68	96.802	35.363	0	0	14.929	0	30.602
			448.002	19.62	1	0	9.524	0.635	0.424	5.3	20.483	0.288	30.113	0.68	96.792	35.366	0	0	14.992	0	30.657
			449.002	20.31	1	0	9.551	0.634	0.425	5.309	20.505	0.289	30.139	0.68	96.782	35.368	0	0	15.055	0	30.713
			450.002	20.31	1	0	9.576	0.634	0.425	5.316	20.527	0.289	30.167	0.68	96.773	35.371	0	0	15.114	0	30.77
			451.003	16.17	1	0	9.611	0.627	0.426	5.323	20.553	0.29	30.176	0.681	96.835	35.303	0	0	15.331	0	30.679
			452.003	16.17	1	0	9.619	0.623	0.426	5.321	20.566	0.29	30.17	0.682	96.898	35.255	0	0	15.433	0	30.59
			453.002	15.868	1	0	9.619	0.623	0.426	5.321	20.566	0.29	30.17	0.682	96.898	35.255	0	0	15.433	0	30.59
			454.003	15.868	1	0	9.671	0.619	0.427	5.339	20.593	0.292	30.161	0.683	96.991	35.195	0	0	15.622	0	30.475
			455.003	19.232	1	0	9.599	0.616	0.424	5.304	20.568	0.29	30.089	0.684	97.205	35.064	0	0	15.58	0	30.126
			456.003	19.62	1	0	9.523	0.613	0.421	5.265	20.543	0.288	30.019	0.684	97.418	34.932	0	0	15.53	0	29.776
			457.003	19.62	1	0	9.458	0.61	0.418	5.231	20.526	0.287	29.955	0.685	97.631	34.8	0	0	15.498	0	29.438
			458.003	18.757	1	0	9.393	0.607	0.416	5.197	20.509	0.285	29.892	0.686	97.845	34.668	0	0	15.466	0	29.099
			459.003	18.757	1	0	9.355	0.604	0.414	5.172	20.511	0.284	29.852	0.687	98.099	34.51	0	0	15.5	0	28.762
			460.003	18.283	1	0	9.423	0.607	0.417	5.215	20.5	0.286	29.854	0.687	98.032	34.546	0	0	15.532	0	28.827
			461.003	18.283	1	0	9.493	0.61	0.421	5.26	20.489	0.289	29.856	0.686	97.965	34.582	0	0	15.568	0	28.893
			462.003	18.499	1	0	9.529	0.613	0.423	5.285	20.477	0.29	29.853	0.686	97.886	34.617	0	0	15.547	0	28.946
			463.003	18.499	1	0	9.506	0.618	0.423	5.29	20.426	0.29	29.826	0.685	97.696	34.713	0	0	15.391	0	29.045
			464.003	18.326	1	0	9.474	0.622	0.423	5.288	20.381	0.289	29.807	0.684	97.507	34.809	0	0	15.223	0	29.161
			465.003	18.326	1	0	9.447	0.628	0.423	5.29	20.334	0.289	29.794	0.682	97.298	34.92	0	0	15.043	0	29.313
			466.003	19.232	1	0	9.458	0.633	0.425	5.31	20.295	0.29	29.774	0.682	97.123	35.019	0	0	14.935	0	29.431
			467.003	19.232	1	0	9.466	0.642	0.428	5.347	20.198	0.291	29.685	0.68	96.842	35.172	0	0	14.745	0	29.491
			468.003	19.792	1	0	9.483	0.655	0.433	5.41	20.037	0.294	29.52	0.679	96.416	35.395	0	0	14.482	0	29.499
			469.003	19.792	1	0	9.486	0.659	0.434	5.423	20.006	0.294	29.504	0.678	96.281	35.478	0	0	14.389	0	29.599
			470.003	14.575	1	0	9.518	0.669	0.437	5.469	19.934	0.296	29.431	0.677	96.016	35.629	0	0	14.224	0	29.682
			471.003	14.575	1	0	9.527	0.676	0.439	5.484	19.915	0.297	29.416	0.677	95.863	35.722	0	0	14.098	0	29.798
			472.003	15.006	1	0	9.532	0.682	0.44	5.496	19.899	0.298	29.402	0.677	95.71	35.815	0	0	13.967	0	29.914
			473.003	15.006	1	0	9.536	0.689	0.441	5.508	19.882	0.298	29.388	0.677	95.557	35.908	0	0	13.838	0	30.027
			474.003	15.006	1	0	9.547	0.697	0.442	5.529	19.852	0.299	29.362	0.676	95.427	36.01	0	0	13.7	0	30.131
			475.003	22.078	1	0	9.522	0.703	0.442	5.527	19.821	0.299	29.333	0.676	95.366	36.072	0	0	13.544	0	30.167
			476.003	22.078	1	0	9.505	0.709	0.442	5.53	19.788	0.299	29.3	0.675	95.306	36.135	0	0	13.401	0	30.194
			477.003	20.094	1	0	9.485	0.715	0.443	5.532	19.756	0.299	29.269	0.675	95.246	36.198	0	0	13.259	0	30.223
			478.003	20.094	1	0	9.472	0.72	0.443	5.532	19.737	0.299	29.248	0.675	95.239	36.214	0	0	13.159	0	30.204
			479.003	20.094	1	0	9.458	0.724	0.443	5.532	19.719	0.299	29.228	0.675	95.232	36.23	0	0	13.061	0	30.185
			480.003	20.482	1	0	9.453	0.729	0.443	5.537	19.701	0.299	29.196	0.675	95.25	36.247	0	0	12.966	0	30.143
			481.003	20.482	1	0	9.448	0.734	0.443	5.542	19.682	0.299	29.165	0.675	95.269	36.263	0	0	12.873	0	30.1
			482.003	20.094	1	0	9.422	0.739	0.443	5.537	19.659	0.299	29.144	0.675	95.227	36.307	0	0	12.745	0	30.121
			483.003	20.094	1	0	9.397	0.745	0.443	5.532	19.637	0.298	29.124	0.674	95.185	36.351	0	0	12.62	0	30.145
			484.003	20.094	1	0	9.371	0.748	0.442	5.525	19.615	0.298	29.113	0.674	95.125	36.385	0	0	12.52	0	30.173
			485.003	20.698	1	0	9.374	0.758	0.443	5.533	19.613	0.298	29.089	0.674	95.095	36.462	0	0	12.371	0	30.237
			486.003	20.913	1	0	9.463	0.768	0.447	5.594	19.606	0.302	29.072	0.674	94.87	36.646	0	0	12.324	0	30.476
			487.003	20.913	1	0	9.551	0.778	0.452	5.654	19.597	0.305	29.053	0.675	94.644	36.829	0	0	12.277	0	30.708
			488.003	20.913	1	0	9.604	0.785	0.456	5.697	19.569	0.307	29.044	0.674	94.384	36.999	0	0	12.23	0	30.941
			489.003	20.913	1	0	9.685	0.796	0.46	5.756	19.554	0.31	29.02	0.674	94.151	37.189	0	0	12.172	0	31.167
			490.003	18.585	1	0	9.766	0.806	0.465	5.814	19.537	0.313	28.993	0.674	93.919	37.378	0	0	12.114	0	31.387
			491.003	18.585	1	0	9.737	0.808	0.463	5.782	19.59	0.312	29.016	0.675	94.027	37.352	0	0	12.051	0	31.395
			492.003	18.499	1	0	9.709	0.81	0.46	5.751	19.645	0.311	29.039	0.676	94.135	37.325	0	0	11.989	0	31.404
			493.003	18.499	1	0	9.709	0.812	0.459	5.738	19.69	0.311	29.052	0.678	94.255	37.299	0	0	11.962	0	31.392
			494.003	18.499	1	0	9.655	0.813	0.456	5.7	19.715	0.31	29.038	0.679	94.374	37.272	0	0	11.868	0	31.322
			495.003	18.887	1	0	9.602	0.815	0.453	5.662	19.743	0.308	29.027	0.68	94.494	37.246	0	0	11.776	0	31.257
			496.003	18.887	1	0	9.547	0.816	0.45	5.62	19.778	0.306	29.017	0.682	94.633	37.205	0	0	11.695	0	31.174
			497.003	18.671	1	0	9.492	0.817	0.446	5.577	19.816	0.305	29.009	0.683	94.773	37.165	0	0	11.615	0	31.095
			498.003	18.671	1	0	9.444	0.818	0.443	5.539	19.854	0.303	29.001	0.685	94.9	37.124	0	0	11.542	0	31.017
			499.004	18.671	1	0	10.739	0.972	0.471	5.882	21.509	0.331	30.536	0.704	95.988	36.817	0	0	11.043	0	33.56
			500.003	21.043	1	0	10.739	0.972	0.471	5.882	21.509	0.331	30.536	0.704	95.988	36.817	0	0	11.043	0	33.56
			501.003	21.043	1	0	11.438	1.048	0.49	6.131	22.075	0.351	30.888	0.715	96.516	36.666	0	0	10.91	0	33.911
			502.003	21.043	1	0	12.117	1.124	0.51	6.378	22.565	0.369	31.159	0.724	97.044	36.515	0	0	10.777	0	34.075
			503.004	21.043	1	0	12.758	1.194	0.525	6.565	23.152	0.387	31.402	0.737	98.19	36.141	0	0	10.684	0	33.828
			504.004	21.043	1	0	12.749	1.188	0.521	6.511	23.322	0.386	31.444	0.742	98.806	35.917	0	0	10.729	0	33.573
			505.004	18.8	1	0	12.839	1.176	0.518	6.477	23.599	0.386	31.642	0.746	99.476	35.634	0	0	10.913	0	33.542
			506.004	18.8	1	0	12.941	1.165	0.516	6.45	23.873	0.387	31.827	0.75	100.147	35.351	0	0	11.111	0	33.479
			507.004	18.8	1	0	13.05	1.153	0.514	6.425	24.156	0.388	32.02	0.754	100.819	35.068	0	0	11.318	0	33.426
			508.004	16.127	1	0	13.163	1.141	0.512	6.4	24.449	0.388	32.222	0.759	101.49	34.785	0	0	11.534	0	33.385
			509.004	16.127	1	0	13.221	1.136	0.511	6.382	24.621	0.389	32.303	0.762	101.986	34.63	0	0	11.634	0	33.298
			510.004	16.127	1	0	13.276	1.131	0.509	6.36	24.802	0.389	32.398	0.766	102.457	34.474	0	0	11.737	0	33.24
			511.004	16.127	1	0	13.253	1.126	0.505	6.307	24.96	0.388	32.47	0.769	102.927	34.318	0	0	11.772	0	33.134
			512.004	16.127	1	0	13.235	1.121	0.5	6.256	25.122	0.386	32.546	0.772	103.397	34.162	0	0	11.811	0	33.034
			513.004	37.816	1	0	13.216	1.115	0.496	6.205	25.285	0.385	32.621	0.775	103.867	34.006	0	0	11.85	0	32.933
			514.004	37.816	1	0	13.124	1.108	0.489	6.116	25.468	0.381	32.706	0.779	104.414	33.802	0	0	11.848	0	32.772
			515.004	46.484	1	0	12.989	1.098	0.48	6.003	25.666	0.376	32.813	0.782	104.968	33.574	0	0	11.835	0	32.619
			516.004	46.484	1	0	12.832	1.087	0.471	5.887	25.846	0.37	32.893	0.786	105.522	33.347	0	0	11.801	0	32.412
			517.004	46.484	1	0	12.676	1.077	0.462	5.77	26.034	0.364	32.979	0.789	106.076	33.119	0	0	11.767	0	32.211
			518.004	14.747	1	0	12.521	1.067	0.452	5.653	26.233	0.359	33.069	0.793	106.63	32.891	0	0	11.733	0	32.016
			519.004	15.265	1	0	12.425	1.06	0.446	5.569	26.415	0.355	33.164	0.796	107.004	32.788	0	0	11.716	0	32.033
			520.004	15.049	1	0	12.354	1.055	0.441	5.507	26.556	0.352	33.229	0.799	107.359	32.706	0	0	11.705	0	32.028
			521.004	15.868	1	0	12.307	1.05	0.436	5.451	26.717	0.35	33.316	0.802	107.714	32.625	0	0	11.715	0	32.062
			522.004	15.868	1	0	12.259	1.045	0.432	5.395	26.881	0.347	33.403	0.805	108.069	32.543	0	0	11.725	0	32.096
			523.004	15.868	1	0	12.278	1.04	0.429	5.365	27.066	0.346	33.536	0.807	108.424	32.461	0	0	11.8	0	32.215
			524.004	16.644	1	0	12.297	1.035	0.427	5.335	27.254	0.345	33.67	0.809	108.779	32.38	0	0	11.875	0	32.334
			525.004	16.644	1	0	12.189	1.023	0.42	5.248	27.443	0.341	33.793	0.812	109.198	32.21	0	0	11.91	0	32.294
			526.004	13.41	1	0	12.109	1.011	0.413	5.167	27.674	0.337	33.965	0.815	109.618	32.039	0	0	11.972	0	32.341
			527.004	13.41	1	0	11.885	0.994	0.406	5.072	27.64	0.33	33.948	0.814	109.587	32.027	0	0	11.96	0	32.326
			528.004	13.41	1	0	11.805	0.982	0.399	4.993	27.87	0.326	34.116	0.817	109.993	31.862	0	0	12.021	0	32.371
			529.004	9.4	1	0	11.068	0.894	0.377	4.717	27.493	0.307	33.748	0.815	109.949	31.802	0	0	12.388	0	31.759
			530.004	9.4	1	0	10.29	0.805	0.355	4.443	26.939	0.289	33.174	0.812	109.902	31.742	0	0	12.783	0	30.716
			531.004	8.969	1	0	9.356	0.716	0.327	4.088	26.375	0.264	32.617	0.809	109.856	31.681	0	0	13.058	0	29.631
			532.004	8.969	1	0	8.407	0.629	0.299	3.744	25.57	0.241	31.796	0.804	109.707	31.658	0	0	13.374	0	28.002
			533.004	8.969	1	0	7.411	0.541	0.272	3.4	24.426	0.217	30.576	0.799	109.559	31.635	0	0	13.706	0	25.402
			534.004	12.332	1	0	7.33	0.532	0.268	3.351	24.463	0.213	30.768	0.795	109.325	31.681	0	0	13.778	0	25.87
			535.004	12.332	1	0	7.241	0.523	0.264	3.298	24.508	0.209	30.977	0.791	109.092	31.728	0	0	13.835	0	26.363
			536.004	13.022	1	0	7.326	0.534	0.271	3.393	24.159	0.214	30.715	0.787	108.445	32.029	0	0	13.706	0	26.365
			537.004	13.022	1	0	7.402	0.546	0.278	3.481	23.855	0.218	30.501	0.782	107.795	32.331	0	0	13.567	0	26.457
			538.004	13.022	1	0	7.477	0.557	0.285	3.568	23.559	0.222	30.288	0.778	107.145	32.633	0	0	13.432	0	26.542
			539.004	13.022	1	0	7.733	0.582	0.307	3.836	22.773	0.237	29.498	0.772	106.486	32.958	0	0	13.294	0	25.425
			540.004	7.158	1	0	7.667	0.58	0.304	3.803	22.765	0.235	29.53	0.771	106.376	32.989	0	0	13.221	0	25.549
			541.004	7.675	1	0	7.929	0.599	0.326	4.073	22.058	0.25	28.749	0.767	105.869	33.198	0	0	13.239	0	24.158
			542.004	7.675	1	0	8.246	0.618	0.35	4.374	21.43	0.267	28.039	0.764	105.363	33.407	0	0	13.346	0	22.841
			543.004	7.675	1	0	8.569	0.637	0.374	4.675	20.897	0.285	27.433	0.762	104.857	33.615	0	0	13.455	0	21.702
			544.004	8.322	1	0	8.759	0.656	0.385	4.817	20.788	0.293	27.354	0.76	104.351	33.824	0	0	13.355	0	21.86
			545.004	8.495	1	0	9.011	0.677	0.4	4.998	20.673	0.303	27.272	0.758	103.768	34.08	0	0	13.309	0	22.089
			546.004	8.495	1	0	9.262	0.698	0.414	5.179	20.563	0.313	27.189	0.756	103.186	34.337	0	0	13.263	0	22.311
			547.004	9.702	1	0	9.529	0.72	0.429	5.364	20.48	0.324	27.135	0.755	102.603	34.594	0	0	13.244	0	22.599
			548.004	9.702	1	0	9.796	0.741	0.444	5.549	20.4	0.334	27.081	0.753	102.02	34.85	0	0	13.224	0	22.885
			549.004	9.573	1	0	10.062	0.762	0.459	5.734	20.324	0.345	27.028	0.752	101.437	35.107	0	0	13.205	0	23.168
			550.004	9.573	1	0	11.166	0.873	0.481	6.014	21.717	0.365	28.658	0.758	101.588	35.049	0	0	12.795	0	26.857
			551.004	25.225	1	0	12.203	0.983	0.504	6.295	22.85	0.384	29.944	0.763	101.739	34.992	0	0	12.41	0	29.428
			552.004	25.225	1	0	13.333	1.094	0.534	6.674	23.691	0.411	30.803	0.769	101.891	34.934	0	0	12.187	0	30.908
			553.004	25.225	1	0	14.423	1.205	0.564	7.054	24.371	0.437	31.466	0.775	102.042	34.877	0	0	11.973	0	31.896
			554.004	44.543	1	0	15.475	1.315	0.595	7.433	24.917	0.463	31.972	0.779	102.193	34.819	0	0	11.765	0	32.511
			555.005	44.543	1	0	16.642	1.439	0.63	7.88	25.372	0.495	32.327	0.785	102.339	34.855	0	0	11.565	0	32.912
			556.005	44.543	1	0	16.756	1.452	0.635	7.943	25.351	0.499	32.254	0.786	102.334	34.949	0	0	11.539	0	32.886
			557.005	44.543	1	0	16.722	1.465	0.638	7.979	25.194	0.502	32.017	0.787	102.329	35.042	0	0	11.413	0	32.536
			558.005	28.114	1	0	16.688	1.478	0.641	8.015	25.039	0.505	31.784	0.788	102.325	35.136	0	0	11.289	0	32.188
			559.005	28.114	1	0	16.564	1.495	0.644	8.045	24.773	0.508	31.396	0.789	102.368	35.234	0	0	11.083	0	31.513
			560.005	28.114	1	0	16.438	1.511	0.646	8.073	24.509	0.51	31.011	0.79	102.413	35.332	0	0	10.879	0	30.827
			561.005	28.114	1	0	16.343	1.524	0.649	8.118	24.241	0.514	30.645	0.791	102.305	35.493	0	0	10.722	0	30.279
			562.005	28.114	1	0	16.215	1.537	0.652	8.151	23.96	0.516	30.257	0.792	102.303	35.615	0	0	10.549	0	29.605
			563.005	28.114	1	0	16.198	1.55	0.657	8.213	23.763	0.521	29.976	0.793	102.301	35.738	0	0	10.451	0	29.151
			564.005	41.395	1	0	16.186	1.563	0.662	8.276	23.573	0.525	29.705	0.794	102.296	35.86	0	0	10.359	0	28.71
			565.005	41.395	1	0	16.175	1.575	0.667	8.338	23.385	0.53	29.439	0.794	102.291	35.982	0	0	10.267	0	28.272
			566.005	52.262	1	0	15.933	1.57	0.656	8.196	23.432	0.522	29.462	0.795	102.6	35.894	0	0	10.145	0	28.184
			567.005	52.262	1	0	15.696	1.566	0.644	8.054	23.488	0.513	29.496	0.796	102.91	35.805	0	0	10.025	0	28.122
			568.005	52.262	1	0	15.481	1.561	0.633	7.916	23.57	0.505	29.561	0.797	103.219	35.716	0	0	9.919	0	28.13
			569.005	52.262	1	0	15.133	1.541	0.607	7.59	24.017	0.486	30.025	0.8	103.538	35.603	0	0	9.817	0	29.052
			570.005	14.23	1	0	14.895	1.512	0.596	7.447	24.075	0.476	30.111	0.8	103.559	35.581	0	0	9.851	0	29.305
			571.005	14.23	1	0	14.566	1.493	0.571	7.132	24.572	0.458	30.627	0.802	103.868	35.471	0	0	9.754	0	30.306
			572.005	11.384	1	0	14.251	1.472	0.545	6.815	25.146	0.439	31.247	0.805	104.121	35.337	0	0	9.679	0	31.45
			573.005	11.384	1	0	13.928	1.451	0.52	6.494	25.774	0.42	31.918	0.808	104.374	35.202	0	0	9.596	0	32.648
			574.005	11.384	1	0	13.758	1.431	0.506	6.327	26.115	0.41	32.281	0.809	104.627	35.068	0	0	9.617	0	33.201
			575.005	11.384	1	0	13.587	1.41	0.493	6.16	26.473	0.399	32.66	0.811	104.88	34.933	0	0	9.639	0	33.769
			576.005	13.152	1	0	13.415	1.389	0.479	5.994	26.85	0.389	33.057	0.812	105.133	34.798	0	0	9.66	0	34.355
			577.005	13.152	1	0	13.266	1.373	0.469	5.863	27.128	0.381	33.376	0.813	105.212	34.761	0	0	9.663	0	34.927
			578.005	16.084	1	0	13.117	1.357	0.459	5.733	27.419	0.373	33.709	0.813	105.291	34.724	0	0	9.665	0	35.512
			579.005	16.084	1	0	12.958	1.341	0.448	5.599	27.72	0.365	34.049	0.814	105.37	34.687	0	0	9.661	0	36.096
			580.005	16.084	1	0	12.181	1.236	0.427	5.341	27.216	0.346	33.635	0.809	104.912	34.833	0	0	9.858	0	35.85
			581.005	10.521	1	0	11.372	1.13	0.407	5.083	26.578	0.327	33.072	0.804	104.455	34.979	0	0	10.064	0	35.297
			582.005	10.521	1	0	10.452	1.026	0.38	4.749	26.008	0.302	32.692	0.796	103.97	35.126	0	0	10.191	0	35.023
			583.005	10.866	1	0	9.509	0.921	0.353	4.415	25.285	0.278	32.161	0.786	103.485	35.272	0	0	10.321	0	34.414
			584.005	10.866	1	0	8.544	0.817	0.327	4.083	24.367	0.253	31.428	0.775	103	35.418	0	0	10.457	0	33.348
			585.005	10.866	1	0	7.553	0.713	0.3	3.75	23.198	0.229	30.425	0.762	102.515	35.564	0	0	10.597	0	31.633
			586.005	10.866	1	0	7.531	0.71	0.302	3.773	22.98	0.228	30.371	0.757	102.118	35.65	0	0	10.611	0	31.654
			587.005	10.651	1	0	7.508	0.707	0.304	3.796	22.764	0.228	30.316	0.751	101.721	35.736	0	0	10.624	0	31.673
			588.005	10.263	1	0	7.551	0.704	0.308	3.85	22.564	0.23	30.25	0.746	101.303	35.819	0	0	10.731	0	31.666
			589.005	10.263	1	0	7.594	0.701	0.312	3.904	22.371	0.231	30.188	0.741	100.885	35.903	0	0	10.84	0	31.666
			590.005	10.263	1	0	7.601	0.695	0.314	3.924	22.263	0.232	30.16	0.738	100.632	35.951	0	0	10.93	0	31.68
			591.005	10.263	1	0	7.621	0.692	0.317	3.963	22.091	0.233	30.118	0.733	100.2	36.037	0	0	11.008	0	31.721
			592.005	14.187	1	0	7.645	0.692	0.319	3.985	22.038	0.233	30.195	0.73	99.922	36.061	0	0	11.047	0	31.911
			593.005	14.187	1	0	7.679	0.694	0.322	4.023	21.936	0.233	30.255	0.725	99.511	36.117	0	0	11.065	0	32.112
			594.005	13.798	1	0	7.64	0.692	0.32	4.001	21.934	0.231	30.373	0.722	99.365	36.109	0	0	11.047	0	32.332
			595.005	13.798	1	0	7.7	0.702	0.324	4.055	21.841	0.233	30.404	0.718	98.998	36.191	0	0	10.976	0	32.519
			596.005	13.798	1	0	7.759	0.711	0.329	4.109	21.747	0.235	30.431	0.715	98.631	36.272	0	0	10.906	0	32.697
			597.005	16.558	1	0	7.915	0.726	0.339	4.235	21.561	0.241	30.256	0.713	98.255	36.402	0	0	10.902	0	32.549
			598.005	16.558	1	0	8.072	0.741	0.349	4.361	21.385	0.248	30.09	0.711	97.878	36.531	0	0	10.899	0	32.412
			599.005	16.688	1	0	8.219	0.755	0.359	4.484	21.211	0.254	29.921	0.709	97.502	36.661	0	0	10.883	0	32.265
			600.005	16.688	1	0	8.296	0.76	0.364	4.555	21.087	0.258	29.821	0.707	97.24	36.719	0	0	10.915	0	32.147
			601.005	16.688	1	0	8.374	0.765	0.37	4.627	20.969	0.261	29.725	0.705	96.979	36.776	0	0	10.948	0	32.036
			602.005	16.688	1	0	8.45	0.77	0.376	4.696	20.856	0.264	29.636	0.704	96.717	36.834	0	0	10.977	0	31.938
			603.005	17.162	1	0	8.53	0.777	0.381	4.767	20.754	0.268	29.525	0.703	96.514	36.918	0	0	10.978	0	31.833
			604.005	17.162	1	0	8.619	0.784	0.387	4.842	20.662	0.272	29.429	0.702	96.31	37.002	0	0	10.993	0	31.756
			605.006	15.437	1	0	8.752	0.799	0.397	4.96	20.51	0.278	29.262	0.701	95.926	37.179	0	0	10.957	0	31.665
			606.006	15.437	1	0	8.823	0.806	0.402	5.022	20.436	0.281	29.179	0.7	95.734	37.268	0	0	10.947	0	31.617
			607.006	15.437	1	0	8.857	0.808	0.404	5.046	20.42	0.283	29.154	0.7	95.722	37.256	0	0	10.961	0	31.546
			608.005	15.437	1	0	8.857	0.808	0.404	5.046	20.42	0.283	29.154	0.7	95.722	37.256	0	0	10.961	0	31.546
			609.006	21.646	1	0	8.932	0.812	0.408	5.098	20.392	0.286	29.112	0.7	95.698	37.232	0	0	10.999	0	31.42
			610.006	21.646	1	0	8.955	0.812	0.409	5.113	20.382	0.286	29.11	0.7	95.703	37.203	0	0	11.027	0	31.372
			611.006	23.587	1	0	8.981	0.812	0.41	5.13	20.375	0.287	29.11	0.7	95.708	37.174	0	0	11.059	0	31.328
			612.006	23.587	1	0	8.966	0.811	0.41	5.12	20.379	0.287	29.106	0.7	95.741	37.145	0	0	11.062	0	31.279
			613.006	23.587	1	0	8.952	0.809	0.409	5.11	20.384	0.286	29.103	0.7	95.775	37.117	0	0	11.065	0	31.23
			614.006	18.24	1	0	8.935	0.808	0.408	5.098	20.388	0.286	29.099	0.701	95.809	37.088	0	0	11.065	0	31.18
			615.006	18.24	1	0	8.918	0.809	0.408	5.1	20.346	0.286	29.047	0.7	95.763	37.095	0	0	11.028	0	31.078
			616.006	18.024	1	0	8.901	0.81	0.408	5.101	20.305	0.286	28.995	0.7	95.717	37.102	0	0	10.991	0	30.977
			617.006	18.024	1	0	8.887	0.811	0.408	5.104	20.264	0.286	28.946	0.7	95.672	37.109	0	0	10.958	0	30.882
			618.006	18.024	1	0	8.867	0.812	0.408	5.102	20.226	0.286	28.902	0.7	95.648	37.119	0	0	10.916	0	30.801
			619.006	16.343	1	0	8.846	0.813	0.408	5.1	20.188	0.285	28.859	0.7	95.624	37.129	0	0	10.875	0	30.721
			620.006	16.343	1	0	8.864	0.812	0.409	5.117	20.162	0.286	28.84	0.699	95.654	37.101	0	0	10.919	0	30.64
			621.006	16.688	1	0	8.913	0.812	0.412	5.153	20.131	0.288	28.804	0.699	95.686	37.075	0	0	10.976	0	30.524
			622.006	16.688	1	0	8.946	0.812	0.414	5.179	20.105	0.289	28.776	0.699	95.717	37.05	0	0	11.014	0	30.424
			623.006	16.688	1	0	9.016	0.814	0.418	5.229	20.071	0.292	28.729	0.699	95.753	37.023	0	0	11.073	0	30.279
			624.006	16.688	1	0	9.013	0.813	0.418	5.23	20.056	0.292	28.723	0.698	95.777	36.999	0	0	11.091	0	30.229
			625.006	15.351	1	0	8.963	0.803	0.416	5.198	20.05	0.29	28.741	0.698	95.893	36.917	0	0	11.162	0	30.152
			626.006	15.523	1	0	8.908	0.794	0.413	5.161	20.052	0.288	28.762	0.697	95.981	36.871	0	0	11.212	0	30.133
			627.006	15.523	1	0	8.825	0.786	0.409	5.106	20.063	0.285	28.794	0.697	96.069	36.824	0	0	11.228	0	30.137
			628.006	15.523	1	0	8.752	0.777	0.405	5.058	20.072	0.282	28.825	0.696	96.16	36.778	0	0	11.257	0	30.14
			629.006	15.523	1	0	8.678	0.769	0.401	5.009	20.08	0.279	28.856	0.696	96.251	36.732	0	0	11.286	0	30.14
			630.006	16.817	1	0	8.672	0.77	0.401	5.01	20.062	0.279	28.844	0.696	96.23	36.755	0	0	11.265	0	30.15
			631.006	16.817	1	0	8.642	0.77	0.4	5	20.032	0.278	28.831	0.695	96.204	36.757	0	0	11.23	0	30.126
			632.006	16.989	1	0	8.616	0.769	0.399	4.993	20.001	0.277	28.817	0.694	96.179	36.759	0	0	11.2	0	30.099
			633.006	16.989	1	0	8.592	0.769	0.399	4.986	19.971	0.277	28.802	0.693	96.153	36.762	0	0	11.171	0	30.068
			634.006	16.989	1	0	8.567	0.769	0.398	4.979	19.941	0.276	28.786	0.693	96.128	36.764	0	0	11.142	0	30.038
			635.006	19.318	1	0	8.566	0.769	0.399	4.988	19.902	0.276	28.764	0.692	96.09	36.762	0	0	11.146	0	29.987
			636.006	19.318	1	0	8.588	0.767	0.401	5.016	19.839	0.277	28.717	0.691	96.044	36.755	0	0	11.204	0	29.874
			637.006	18.197	1	0	8.606	0.765	0.403	5.041	19.776	0.278	28.672	0.69	95.998	36.748	0	0	11.255	0	29.766
			638.006	18.197	1	0	8.628	0.763	0.406	5.07	19.709	0.279	28.624	0.689	95.951	36.741	0	0	11.314	0	29.651
			639.006	18.197	1	0	8.651	0.761	0.408	5.099	19.644	0.28	28.577	0.687	95.905	36.734	0	0	11.373	0	29.538
			640.006	18.197	1	0	8.652	0.76	0.409	5.108	19.612	0.281	28.558	0.687	95.878	36.733	0	0	11.382	0	29.493
			641.006	17.722	1	0	8.681	0.755	0.41	5.123	19.611	0.281	28.587	0.686	95.949	36.667	0	0	11.496	0	29.458
			642.006	17.722	1	0	8.701	0.753	0.411	5.138	19.596	0.282	28.589	0.685	95.963	36.641	0	0	11.549	0	29.423
			643.006	18.369	1	0	8.722	0.752	0.412	5.153	19.581	0.282	28.591	0.685	95.977	36.616	0	0	11.603	0	29.39
			644.006	18.369	1	0	8.743	0.753	0.414	5.175	19.548	0.283	28.561	0.684	95.936	36.627	0	0	11.611	0	29.341
			645.006	18.369	1	0	8.753	0.749	0.414	5.178	19.551	0.283	28.596	0.684	95.972	36.578	0	0	11.683	0	29.345
			646.006	17.205	1	0	8.776	0.748	0.415	5.188	19.559	0.284	28.612	0.684	96.01	36.553	0	0	11.736	0	29.343
			647.006	17.205	1	0	8.787	0.744	0.415	5.187	19.585	0.284	28.661	0.683	96.07	36.505	0	0	11.806	0	29.377
			648.006	17.291	1	0	8.817	0.741	0.416	5.196	19.609	0.284	28.707	0.683	96.13	36.457	0	0	11.9	0	29.407
			649.006	17.291	1	0	8.848	0.738	0.416	5.205	19.635	0.284	28.755	0.683	96.19	36.409	0	0	11.997	0	29.438
			650.006	17.291	1	0	8.842	0.729	0.414	5.18	19.695	0.283	28.869	0.682	96.377	36.272	0	0	12.137	0	29.479
			651.006	19.361	1	0	8.791	0.721	0.411	5.133	19.744	0.28	28.971	0.681	96.507	36.172	0	0	12.201	0	29.547
			652.006	19.361	1	0	8.749	0.713	0.407	5.091	19.792	0.277	29.075	0.681	96.636	36.071	0	0	12.279	0	29.615
			653.006	19.792	1	0	8.725	0.705	0.405	5.06	19.84	0.275	29.176	0.68	96.768	35.97	0	0	12.383	0	29.675
			654.006	19.792	1	0	8.694	0.695	0.402	5.025	19.883	0.273	29.279	0.679	96.888	35.853	0	0	12.515	0	29.713
			655.007	17.291	1	0	8.616	0.675	0.396	4.946	19.969	0.268	29.482	0.677	97.128	35.618	0	0	12.766	0	29.774
			656.006	17.291	1	0	8.616	0.675	0.396	4.946	19.969	0.268	29.482	0.677	97.128	35.618	0	0	12.766	0	29.774
			657.006	17.119	1	0	8.58	0.664	0.393	4.911	19.998	0.266	29.573	0.676	97.276	35.464	0	0	12.924	0	29.724
			658.006	17.119	1	0	8.585	0.656	0.393	4.908	19.998	0.265	29.625	0.675	97.346	35.361	0	0	13.081	0	29.669
			659.007	17.119	1	0	8.576	0.641	0.392	4.894	19.991	0.263	29.724	0.673	97.48	35.155	0	0	13.375	0	29.544
			660.006	16.644	1	0	8.576	0.641	0.392	4.894	19.991	0.263	29.724	0.673	97.48	35.155	0	0	13.375	0	29.544
			661.007	16.644	1	0	8.605	0.625	0.391	4.893	20.013	0.263	29.817	0.671	97.624	34.927	0	0	13.765	0	29.369
			662.007	17.938	1	0	8.637	0.618	0.392	4.9	20.038	0.263	29.871	0.671	97.696	34.824	0	0	13.984	0	29.313
			663.007	17.938	1	0	8.669	0.61	0.392	4.905	20.063	0.263	29.93	0.67	97.768	34.721	0	0	14.207	0	29.263
			664.007	14.445	1	0	8.683	0.603	0.392	4.904	20.075	0.263	29.993	0.669	97.828	34.627	0	0	14.407	0	29.238
			665.007	14.445	1	0	8.693	0.595	0.392	4.9	20.089	0.262	30.06	0.668	97.89	34.534	0	0	14.604	0	29.218
			666.007	14.963	1	0	8.669	0.589	0.39	4.876	20.113	0.26	30.136	0.667	97.962	34.445	0	0	14.709	0	29.226
			667.007	14.963	1	0	8.679	0.584	0.39	4.869	20.145	0.26	30.189	0.667	97.986	34.373	0	0	14.856	0	29.213
			668.007	14.575	1	0	8.683	0.579	0.389	4.858	20.179	0.259	30.242	0.667	98.01	34.301	0	0	14.995	0	29.199
			669.007	14.1	1	0	8.663	0.574	0.387	4.832	20.223	0.258	30.312	0.667	98.034	34.229	0	0	15.095	0	29.217
			670.007	14.1	1	0	8.672	0.573	0.387	4.836	20.226	0.258	30.31	0.667	97.968	34.234	0	0	15.123	0	29.22
			671.007	14.1	1	0	8.671	0.567	0.386	4.828	20.233	0.257	30.356	0.667	97.924	34.157	0	0	15.287	0	29.18
			672.007	17.464	1	0	8.729	0.569	0.389	4.86	20.242	0.259	30.397	0.666	97.826	34.176	0	0	15.332	0	29.297
			673.007	17.636	1	0	8.795	0.572	0.392	4.897	20.249	0.261	30.437	0.665	97.727	34.195	0	0	15.388	0	29.411
			674.007	17.636	1	0	8.855	0.576	0.395	4.935	20.252	0.263	30.447	0.665	97.629	34.255	0	0	15.36	0	29.534
			675.007	17.722	1	0	8.916	0.572	0.397	4.961	20.266	0.264	30.499	0.664	97.6	34.198	0	0	15.579	0	29.539
			676.007	17.722	1	0	8.95	0.575	0.399	4.983	20.263	0.265	30.481	0.665	97.541	34.237	0	0	15.571	0	29.569
			677.007	17.895	1	0	9.009	0.573	0.401	5.012	20.273	0.266	30.504	0.665	97.513	34.22	0	0	15.709	0	29.587
			678.007	17.895	1	0	9.04	0.572	0.402	5.029	20.272	0.267	30.511	0.664	97.485	34.204	0	0	15.802	0	29.573
			679.007	17.162	1	0	9.075	0.571	0.403	5.043	20.29	0.268	30.546	0.664	97.488	34.183	0	0	15.879	0	29.609
			680.007	16.86	1	0	9.155	0.576	0.407	5.09	20.3	0.271	30.547	0.665	97.367	34.248	0	0	15.886	0	29.721
			681.007	16.86	1	0	9.236	0.581	0.411	5.136	20.31	0.273	30.548	0.665	97.246	34.313	0	0	15.893	0	29.833
			682.007	18.671	1	0	9.305	0.586	0.414	5.178	20.314	0.276	30.54	0.665	97.126	34.378	0	0	15.881	0	29.927
			683.007	18.671	1	0	9.371	0.591	0.417	5.216	20.33	0.278	30.543	0.666	97.07	34.434	0	0	15.865	0	30.026
			684.007	17.076	1	0	9.443	0.597	0.421	5.257	20.349	0.28	30.542	0.666	97.026	34.506	0	0	15.809	0	30.148
			685.007	17.076	1	0	9.536	0.604	0.425	5.309	20.369	0.283	30.543	0.667	96.982	34.578	0	0	15.79	0	30.271
			686.007	17.076	1	0	9.628	0.611	0.429	5.362	20.388	0.286	30.544	0.668	96.938	34.65	0	0	15.77	0	30.392
			687.007	20.482	1	0	9.721	0.617	0.433	5.414	20.407	0.289	30.543	0.668	96.893	34.722	0	0	15.751	0	30.511
			688.007	20.913	1	0	9.716	0.619	0.432	5.406	20.434	0.289	30.553	0.669	96.891	34.747	0	0	15.707	0	30.572
			689.007	20.913	1	0	9.68	0.62	0.431	5.383	20.447	0.288	30.543	0.669	96.889	34.773	0	0	15.612	0	30.592
			690.007	19.49	1	0	9.645	0.622	0.429	5.361	20.461	0.287	30.533	0.67	96.886	34.798	0	0	15.518	0	30.614
			691.007	19.49	1	0	9.603	0.624	0.427	5.338	20.468	0.286	30.525	0.671	96.882	34.845	0	0	15.39	0	30.673
			692.007	19.706	1	0	9.562	0.626	0.425	5.315	20.476	0.285	30.519	0.671	96.877	34.891	0	0	15.264	0	30.735
			693.007	19.706	1	0	9.512	0.632	0.424	5.3	20.448	0.285	30.463	0.671	96.805	34.998	0	0	15.041	0	30.794
			694.007	19.447	1	0	9.463	0.638	0.423	5.284	20.422	0.284	30.41	0.672	96.733	35.105	0	0	14.824	0	30.858
			695.007	19.447	1	0	9.484	0.642	0.424	5.294	20.439	0.285	30.406	0.672	96.713	35.145	0	0	14.781	0	30.914
			696.007	19.447	1	0	9.46	0.648	0.423	5.287	20.431	0.285	30.356	0.673	96.648	35.246	0	0	14.602	0	30.974
			697.007	19.447	1	0	9.39	0.656	0.421	5.262	20.404	0.284	30.273	0.674	96.548	35.397	0	0	14.306	0	31.046
			698.007	18.973	1	0	9.379	0.66	0.421	5.257	20.409	0.283	30.278	0.674	96.566	35.431	0	0	14.22	0	31.109
			699.007	18.973	1	0	9.341	0.664	0.419	5.24	20.407	0.283	30.272	0.674	96.554	35.5	0	0	14.065	0	31.205
			700.007	19.706	1	0	9.331	0.669	0.419	5.24	20.398	0.283	30.255	0.674	96.542	35.57	0	0	13.953	0	31.28
			701.007	19.706	1	0	9.321	0.673	0.419	5.24	20.389	0.283	30.238	0.674	96.53	35.639	0	0	13.843	0	31.354
			702.007	19.706	1	0	9.312	0.678	0.419	5.24	20.38	0.283	30.221	0.674	96.518	35.709	0	0	13.735	0	31.429
			703.007	16.558	1	0	9.249	0.676	0.416	5.202	20.383	0.281	30.207	0.675	96.545	35.723	0	0	13.674	0	31.421
			704.007	15.265	1	0	9.181	0.675	0.413	5.161	20.391	0.279	30.198	0.675	96.571	35.738	0	0	13.605	0	31.424
			705.007	15.265	1	0	9.114	0.673	0.41	5.12	20.4	0.277	30.191	0.676	96.598	35.752	0	0	13.537	0	31.43
			706.007	15.265	1	0	9.068	0.674	0.407	5.092	20.409	0.275	30.202	0.676	96.588	35.788	0	0	13.449	0	31.505
			707.007	15.265	1	0	9.022	0.675	0.405	5.065	20.418	0.274	30.214	0.676	96.578	35.824	0	0	13.363	0	31.584
			708.007	16.213	1	0	8.986	0.677	0.403	5.042	20.436	0.273	30.228	0.676	96.595	35.855	0	0	13.274	0	31.66
			709.007	16.213	1	0	8.951	0.679	0.402	5.019	20.454	0.272	30.243	0.676	96.612	35.886	0	0	13.186	0	31.738
			710.008	16.17	1	0	8.878	0.681	0.398	4.978	20.46	0.27	30.228	0.677	96.583	35.958	0	0	13.036	0	31.815
			711.008	16.17	1	0	8.722	0.682	0.393	4.91	20.382	0.266	30.102	0.677	96.569	35.994	0	0	12.786	0	31.619
			712.007	16.17	1	0	8.722	0.682	0.393	4.91	20.382	0.266	30.102	0.677	96.569	35.994	0	0	12.786	0	31.619
			713.008	16.903	1	0	8.428	0.684	0.382	4.778	20.246	0.259	29.886	0.677	96.473	36.076	0	0	12.315	0	31.308
			714.008	17.076	1	0	8.29	0.685	0.377	4.714	20.186	0.256	29.795	0.677	96.391	36.121	0	0	12.094	0	31.192
			715.008	17.076	1	0	8.149	0.687	0.371	4.643	20.147	0.252	29.738	0.677	96.31	36.167	0	0	11.869	0	31.144
			716.008	17.076	1	0	8.013	0.688	0.366	4.573	20.121	0.248	29.698	0.678	96.228	36.212	0	0	11.652	0	31.13
			717.008	16.644	1	0	7.881	0.689	0.36	4.502	20.105	0.244	29.675	0.678	96.147	36.258	0	0	11.443	0	31.152
			718.008	16.644	1	0	8.474	0.772	0.372	4.648	21.134	0.254	30.885	0.684	96.411	36.241	0	0	10.983	0	33.544
			719.008	16.644	1	0	9.04	0.854	0.385	4.808	21.963	0.266	31.8	0.691	96.674	36.224	0	0	10.58	0	35.213
			720.008	16.644	1	0	9.565	0.937	0.397	4.967	22.634	0.277	32.49	0.697	96.938	36.208	0	0	10.205	0	36.377
			721.008	16.644	1	0	10.084	1.02	0.411	5.142	23.169	0.289	32.98	0.703	97.202	36.191	0	0	9.885	0	37.124
			722.008	17.334	1	0	10.571	1.103	0.425	5.317	23.591	0.301	33.322	0.708	97.466	36.174	0	0	9.584	0	37.575
			723.008	17.334	1	0	11.04	1.182	0.439	5.482	23.978	0.313	33.618	0.713	97.802	36.095	0	0	9.339	0	37.835
			724.008	17.334	1	0	11.485	1.261	0.452	5.648	24.288	0.325	33.818	0.718	98.137	36.016	0	0	9.106	0	37.909
			725.008	17.334	1	0	11.818	1.321	0.462	5.778	24.481	0.334	33.922	0.722	98.376	35.968	0	0	8.948	0	37.889
			726.008	12.376	1	0	12.214	1.397	0.475	5.939	24.677	0.345	33.988	0.726	98.701	35.891	0	0	8.741	0	37.712
			727.008	12.376	1	0	12.699	1.499	0.492	6.147	24.859	0.36	33.983	0.732	99.145	35.778	0	0	8.472	0	37.278
			728.008	12.376	1	0	12.387	1.48	0.483	6.04	24.666	0.354	33.677	0.732	99.307	35.782	0	0	8.372	0	36.8
			729.008	12.376	1	0	12.175	1.486	0.478	5.973	24.519	0.351	33.364	0.735	99.583	35.764	0	0	8.192	0	36.194
			730.008	12.376	1	0	11.968	1.493	0.472	5.904	24.387	0.348	33.071	0.737	99.86	35.745	0	0	8.017	0	35.615
			731.008	12.376	1	0	11.785	1.499	0.467	5.839	24.288	0.346	32.822	0.74	100.136	35.727	0	0	7.86	0	35.108
			732.008	12.376	1	0	11.609	1.506	0.462	5.773	24.201	0.343	32.59	0.743	100.412	35.708	0	0	7.708	0	34.623
			733.008	31.737	1	0	11.444	1.513	0.457	5.711	24.12	0.341	32.365	0.745	100.693	35.69	0	0	7.563	0	34.143
			734.008	31.737	1	0	11.286	1.52	0.452	5.65	24.05	0.338	32.154	0.748	100.974	35.671	0	0	7.423	0	33.683
			735.008	31.737	1	0	11.133	1.528	0.447	5.588	23.991	0.336	31.956	0.751	101.255	35.652	0	0	7.287	0	33.243
			736.008	33.375	1	0	10.986	1.527	0.441	5.51	24.008	0.332	31.887	0.753	101.41	35.645	0	0	7.194	0	33.098
			737.008	33.375	1	0	10.843	1.526	0.435	5.433	24.033	0.328	31.828	0.755	101.566	35.638	0	0	7.104	0	32.97
			738.008	33.375	1	0	10.731	1.525	0.429	5.358	24.115	0.325	31.843	0.757	101.696	35.636	0	0	7.037	0	33.001
			739.008	33.375	1	0	10.62	1.523	0.423	5.283	24.204	0.321	31.865	0.76	101.825	35.634	0	0	6.971	0	33.045
			740.008	33.375	1	0	10.511	1.522	0.417	5.208	24.3	0.317	31.893	0.762	101.955	35.631	0	0	6.907	0	33.103
			741.008	33.375	1	0	10.405	1.52	0.411	5.133	24.404	0.314	31.929	0.764	102.085	35.629	0	0	6.843	0	33.173
			742.008	33.375	1	0	10.406	1.518	0.41	5.121	24.464	0.314	31.968	0.765	102.183	35.606	0	0	6.857	0	33.221
			743.008	9.745	1	0	10.408	1.515	0.409	5.109	24.524	0.313	32.007	0.766	102.28	35.583	0	0	6.871	0	33.268
			744.008	9.745	1	0	10.409	1.512	0.408	5.097	24.584	0.313	32.048	0.767	102.378	35.56	0	0	6.885	0	33.319
			745.008	9.745	1	0	10.411	1.509	0.407	5.085	24.643	0.312	32.089	0.768	102.475	35.536	0	0	6.898	0	33.37
			746.008	10.047	1	0	10.412	1.506	0.406	5.073	24.703	0.312	32.131	0.769	102.573	35.513	0	0	6.912	0	33.421
			747.008	10.047	1	0	10.516	1.533	0.41	5.122	24.726	0.316	32.073	0.771	102.783	35.486	0	0	6.86	0	33.182
			748.008	10.047	1	0	10.517	1.53	0.409	5.11	24.788	0.315	32.116	0.772	102.884	35.462	0	0	6.874	0	33.236
			749.008	10.047	1	0	10.15	1.448	0.394	4.93	24.738	0.303	32.168	0.769	102.601	35.517	0	0	7.009	0	33.671
			750.008	10.047	1	0	9.768	1.366	0.38	4.751	24.644	0.291	32.172	0.766	102.318	35.572	0	0	7.151	0	33.996
			751.008	8.365	1	0	9.358	1.284	0.365	4.565	24.503	0.279	32.119	0.763	102.035	35.627	0	0	7.288	0	34.196
			752.008	8.365	1	0	8.912	1.202	0.349	4.364	24.338	0.265	32.05	0.759	101.752	35.682	0	0	7.415	0	34.346
			753.008	9.314	1	0	8.45	1.12	0.333	4.162	24.109	0.252	31.91	0.756	101.469	35.738	0	0	7.546	0	34.34
			754.008	9.314	1	0	7.972	1.038	0.317	3.96	23.803	0.238	31.683	0.751	101.186	35.793	0	0	7.682	0	34.145
			755.008	9.314	1	0	7.507	0.961	0.303	3.793	23.295	0.226	31.239	0.746	100.828	35.881	0	0	7.813	0	33.544
			756.008	9.314	1	0	7.026	0.884	0.29	3.626	22.684	0.215	30.669	0.74	100.471	35.97	0	0	7.949	0	32.655
			757.008	11.082	1	0	6.533	0.807	0.277	3.464	21.94	0.203	29.934	0.733	100.114	36.059	0	0	8.097	0	31.369
			758.008	11.082	1	0	6.022	0.73	0.264	3.301	21.051	0.192	29.011	0.726	99.756	36.148	0	0	8.25	0	29.594
			759.008	11.082	1	0	6.094	0.726	0.269	3.367	20.878	0.194	28.93	0.722	99.444	36.191	0	0	8.391	0	29.485
			760.008	11.082	1	0	6.169	0.723	0.275	3.433	20.721	0.197	28.862	0.718	99.133	36.234	0	0	8.537	0	29.404
			761.008	11.082	1	0	6.249	0.718	0.28	3.501	20.569	0.2	28.803	0.714	98.816	36.282	0	0	8.699	0	29.351
			762.009	11.082	1	0	6.421	0.71	0.292	3.651	20.247	0.206	28.64	0.707	98.183	36.378	0	0	9.047	0	29.144
			763.009	13.195	1	0	6.512	0.705	0.298	3.726	20.112	0.21	28.585	0.704	97.866	36.426	0	0	9.232	0	29.096
			764.009	13.195	1	0	6.607	0.701	0.304	3.801	19.992	0.213	28.547	0.7	97.55	36.474	0	0	9.424	0	29.087
			765.009	12.505	1	0	6.674	0.693	0.308	3.847	19.934	0.215	28.528	0.699	97.38	36.428	0	0	9.632	0	28.974
			766.009	12.505	1	0	6.773	0.693	0.313	3.908	19.912	0.218	28.506	0.699	97.339	36.371	0	0	9.777	0	28.837
			767.009	12.505	1	0	6.885	0.693	0.318	3.977	19.891	0.222	28.484	0.698	97.298	36.313	0	0	9.939	0	28.698
			768.009	12.505	1	0	6.968	0.693	0.323	4.036	19.837	0.225	28.419	0.698	97.257	36.256	0	0	10.061	0	28.466
			769.009	16.084	1	0	7.054	0.692	0.328	4.095	19.791	0.229	28.365	0.698	97.216	36.198	0	0	10.186	0	28.255
			770.009	16.084	1	0	7.183	0.698	0.335	4.193	19.696	0.233	28.335	0.695	96.969	36.248	0	0	10.297	0	28.265
			771.009	16.558	1	0	7.316	0.703	0.343	4.291	19.614	0.238	28.317	0.693	96.722	36.299	0	0	10.41	0	28.304
			772.009	16.558	1	0	7.393	0.709	0.348	4.355	19.547	0.241	28.287	0.691	96.509	36.371	0	0	10.425	0	28.347
			773.009	16.558	1	0	7.471	0.716	0.353	4.418	19.483	0.244	28.259	0.689	96.296	36.443	0	0	10.439	0	28.393
			774.009	16.558	1	0	7.55	0.722	0.359	4.482	19.423	0.247	28.23	0.688	96.082	36.515	0	0	10.454	0	28.438
			775.009	16.817	1	0	7.628	0.729	0.364	4.546	19.365	0.25	28.203	0.687	95.869	36.587	0	0	10.47	0	28.487
			776.009	17.809	1	0	7.709	0.736	0.369	4.611	19.308	0.253	28.18	0.685	95.629	36.67	0	0	10.476	0	28.563
			777.009	17.809	1	0	7.728	0.739	0.37	4.629	19.288	0.253	28.184	0.684	95.515	36.718	0	0	10.457	0	28.643
			778.009	17.809	1	0	7.812	0.746	0.376	4.696	19.234	0.257	28.162	0.683	95.283	36.799	0	0	10.472	0	28.718
			779.009	17.809	1	0	7.867	0.752	0.379	4.744	19.188	0.259	28.131	0.682	95.123	36.862	0	0	10.457	0	28.741
			780.009	14.747	1	0	7.922	0.759	0.383	4.791	19.142	0.261	28.1	0.681	94.962	36.924	0	0	10.443	0	28.763
			781.009	14.747	1	0	8.003	0.763	0.389	4.857	19.084	0.264	28.059	0.68	94.818	36.968	0	0	10.493	0	28.736
			782.009	15.437	1	0	8.086	0.767	0.394	4.923	19.03	0.267	28.022	0.679	94.675	37.012	0	0	10.544	0	28.717
			783.009	15.437	1	0	8.2	0.771	0.401	5.017	18.948	0.272	27.945	0.678	94.531	37.057	0	0	10.635	0	28.606
			784.009	15.437	1	0	8.317	0.775	0.409	5.11	18.873	0.277	27.878	0.677	94.387	37.101	0	0	10.728	0	28.517
			785.009	19.447	1	0	8.395	0.774	0.414	5.171	18.828	0.28	27.847	0.676	94.315	37.112	0	0	10.84	0	28.465
			786.009	19.447	1	0	8.503	0.775	0.421	5.26	18.746	0.284	27.754	0.675	94.294	37.103	0	0	10.967	0	28.233
			787.009	17.679	1	0	8.604	0.776	0.428	5.346	18.668	0.289	27.665	0.675	94.273	37.094	0	0	11.084	0	28.012
			788.009	17.679	1	0	8.682	0.777	0.433	5.406	18.627	0.292	27.63	0.674	94.252	37.084	0	0	11.171	0	27.913
			789.009	17.679	1	0	8.761	0.778	0.437	5.467	18.589	0.295	27.599	0.674	94.231	37.075	0	0	11.26	0	27.826
			790.009	17.679	1	0	8.931	0.783	0.447	5.59	18.544	0.302	27.436	0.676	94.21	37.07	0	0	11.406	0	27.428
			791.009	17.809	1	0	9.135	0.789	0.461	5.766	18.396	0.313	27.106	0.679	94.194	37.061	0	0	11.584	0	26.609
			792.009	17.809	1	0	9.325	0.794	0.475	5.933	18.26	0.323	26.803	0.681	94.178	37.052	0	0	11.742	0	25.837
			793.009	18.283	1	0	9.507	0.799	0.483	6.042	18.29	0.332	26.588	0.688	94.217	37.024	0	0	11.904	0	25.242
			794.009	18.283	1	0	9.676	0.803	0.49	6.129	18.358	0.34	26.457	0.694	94.257	36.996	0	0	12.05	0	24.856
			795.009	18.283	1	0	9.85	0.807	0.497	6.217	18.433	0.348	26.345	0.7	94.296	36.968	0	0	12.2	0	24.511
			796.009	19.577	1	0	9.983	0.807	0.502	6.277	18.501	0.351	26.436	0.7	94.501	36.871	0	0	12.369	0	24.586
			797.009	19.577	1	0	10.135	0.807	0.508	6.352	18.56	0.356	26.508	0.7	94.705	36.773	0	0	12.564	0	24.612
			798.009	22.509	1	0	10.22	0.812	0.513	6.415	18.54	0.359	26.498	0.7	94.559	36.848	0	0	12.59	0	24.701
			799.009	22.509	1	0	10.367	0.811	0.519	6.487	18.598	0.363	26.572	0.7	94.771	36.747	0	0	12.777	0	24.725
			800.009	22.509	1	0	10.459	0.807	0.52	6.503	18.71	0.364	26.743	0.7	95.032	36.634	0	0	12.954	0	24.979
			801.009	25.7	1	0	10.514	0.798	0.519	6.485	18.844	0.364	26.886	0.701	95.5	36.414	0	0	13.173	0	24.99
			802.009	25.7	1	0	10.57	0.789	0.517	6.466	18.983	0.363	27.034	0.702	95.967	36.193	0	0	13.399	0	25.008
			803.009	23.026	1	0	10.673	0.78	0.517	6.465	19.154	0.364	27.232	0.703	96.435	35.972	0	0	13.689	0	25.145
			804.009	23.026	1	0	10.71	0.767	0.513	6.41	19.359	0.361	27.469	0.705	96.977	35.692	0	0	13.966	0	25.274
			805.009	29.667	1	0	10.756	0.754	0.509	6.359	19.574	0.359	27.715	0.706	97.519	35.411	0	0	14.264	0	25.418
			806.009	35.704	1	0	10.871	0.74	0.508	6.347	19.79	0.36	27.946	0.708	98.044	35.121	0	0	14.682	0	25.5
			807.009	35.704	1	0	11.001	0.726	0.507	6.339	20.019	0.36	28.193	0.71	98.596	34.819	0	0	15.153	0	25.59
			808.009	29.365	1	0	11.14	0.712	0.507	6.331	20.263	0.361	28.458	0.712	99.147	34.517	0	0	15.654	0	25.713
			809.009	27.166	1	0	11.283	0.701	0.507	6.343	20.461	0.362	28.688	0.713	99.569	34.303	0	0	16.092	0	25.89
			810.009	27.166	1	0	11.428	0.691	0.508	6.35	20.674	0.363	28.938	0.714	99.819	34.09	0	0	16.545	0	26.107
			811.009	21.172	1	0	11.637	0.678	0.509	6.366	20.963	0.366	29.172	0.719	100.087	33.833	0	0	17.171	0	26.204
			812.009	22.854	1	0	11.812	0.667	0.51	6.371	21.23	0.369	29.36	0.723	100.512	33.596	0	0	17.711	0	26.225
			813.01	22.854	1	0	12.065	0.655	0.51	6.38	21.616	0.37	29.783	0.726	101.26	33.207	0	0	18.418	0	26.493
			814.01	17.119	1	0	12.156	0.649	0.51	6.37	21.795	0.371	29.967	0.727	101.634	33.013	0	0	18.727	0	26.559
			815.01	17.55	1	0	12.154	0.639	0.504	6.303	21.992	0.368	30.168	0.729	102.08	32.788	0	0	19.033	0	26.603
			816.01	17.55	1	0	12.095	0.626	0.496	6.204	22.191	0.363	30.362	0.731	102.474	32.584	0	0	19.31	0	26.664
			817.01	17.55	1	0	12.01	0.614	0.488	6.096	22.381	0.357	30.537	0.733	102.867	32.38	0	0	19.559	0	26.679
			818.01	12.031	1	0	12.012	0.599	0.479	5.99	22.724	0.352	30.909	0.735	103.469	32.037	0	0	20.063	0	26.853
			819.01	12.332	1	0	12.01	0.583	0.471	5.882	23.074	0.347	31.285	0.738	104.071	31.694	0	0	20.589	0	27.014
			820.01	16.472	1	0	11.807	0.564	0.457	5.71	23.282	0.337	31.557	0.738	104.673	31.346	0	0	20.942	0	26.934
			821.01	16.989	1	0	11.62	0.552	0.446	5.573	23.418	0.329	31.775	0.737	104.889	31.236	0	0	21.047	0	27.16
			822.01	16.989	1	0	11.449	0.54	0.436	5.448	23.548	0.321	31.992	0.736	105.105	31.126	0	0	21.185	0	27.376
			823.01	19.447	1	0	11.331	0.532	0.432	5.403	23.456	0.315	32.152	0.73	105.337	30.998	0	0	21.302	0	27.449
			824.01	19.016	1	0	11.247	0.523	0.43	5.379	23.341	0.311	32.27	0.723	105.57	30.871	0	0	21.488	0	27.438
			825.01	19.965	1	0	11.153	0.515	0.428	5.35	23.226	0.307	32.395	0.717	105.802	30.744	0	0	21.66	0	27.436
			826.01	20.094	1	0	11.251	0.517	0.432	5.401	23.219	0.309	32.439	0.716	105.673	30.811	0	0	21.754	0	27.641
			827.01	21.603	1	0	11.316	0.519	0.435	5.436	23.217	0.311	32.491	0.715	105.543	30.879	0	0	21.785	0	27.861
			828.01	21.474	1	0	11.388	0.526	0.438	5.479	23.212	0.313	32.521	0.714	105.414	30.964	0	0	21.664	0	28.08
			829.01	21.474	1	0	11.402	0.528	0.439	5.485	23.229	0.313	32.594	0.713	105.288	31.029	0	0	21.6	0	28.332
			830.01	15.48	1	0	11.464	0.532	0.44	5.501	23.308	0.314	32.699	0.713	105.177	31.078	0	0	21.54	0	28.621
			831.01	15.48	1	0	11.569	0.537	0.443	5.537	23.389	0.316	32.809	0.713	105.066	31.126	0	0	21.56	0	28.917
			832.01	14.575	1	0	11.707	0.538	0.446	5.576	23.511	0.319	32.871	0.715	105.138	31.075	0	0	21.761	0	28.951
			833.01	11.987	1	0	11.851	0.539	0.449	5.617	23.634	0.322	32.938	0.718	105.209	31.024	0	0	21.973	0	28.99
			834.01	11.858	1	0	12.11	0.544	0.457	5.71	23.782	0.329	33.06	0.719	105.209	31.031	0	0	22.253	0	29.236
			835.01	11.858	1	0	12.253	0.55	0.461	5.76	23.88	0.332	33.186	0.72	105.089	31.126	0	0	22.296	0	29.637
			836.01	21.603	1	0	12.282	0.556	0.462	5.772	23.918	0.332	33.245	0.719	104.984	31.231	0	0	22.098	0	29.933
			837.01	22.681	1	0	12.301	0.562	0.462	5.779	23.957	0.333	33.303	0.719	104.88	31.335	0	0	21.888	0	30.223
			838.01	24.708	1	0	12.025	0.568	0.457	5.719	23.695	0.329	32.952	0.719	104.775	31.44	0	0	21.162	0	29.773
			839.01	24.708	1	0	11.755	0.571	0.451	5.635	23.517	0.324	32.679	0.72	104.796	31.458	0	0	20.6	0	29.304
			840.01	24.147	1	0	11.508	0.573	0.444	5.556	23.361	0.32	32.434	0.72	104.984	31.477	0	0	20.082	0	28.878
			841.01	26.476	1	0	11.214	0.578	0.437	5.467	23.154	0.314	32.268	0.718	105.154	31.537	0	0	19.404	0	28.673
			842.01	26.476	1	0	10.938	0.583	0.43	5.378	22.98	0.307	32.157	0.715	105.156	31.598	0	0	18.768	0	28.568
			843.01	23.414	1	0	10.688	0.583	0.422	5.274	22.897	0.302	32.004	0.715	105.207	31.616	0	0	18.335	0	28.306
			844.01	23.414	1	0	12.011	0.677	0.445	5.557	24.781	0.324	34.004	0.729	105.502	31.626	0	0	17.737	0	32.084
			845.01	18.887	1	0	11.997	0.68	0.443	5.535	24.862	0.323	34.069	0.73	105.558	31.622	0	0	17.641	0	32.192
			846.01	21.431	1	0	14.495	0.87	0.494	6.179	27.435	0.371	36.512	0.751	106.022	31.674	0	0	16.66	0	36.268
			847.01	21.69	1	0	15.669	0.969	0.521	6.519	28.31	0.397	37.208	0.761	106.247	31.714	0	0	16.174	0	37.297
			848.01	21.948	1	0	16.8	1.067	0.549	6.866	28.981	0.423	37.673	0.769	106.472	31.753	0	0	15.739	0	37.912
			849.01	21.948	1	0	16.967	1.091	0.558	6.979	28.829	0.43	37.436	0.77	106.28	31.924	0	0	15.552	0	37.784
			850.01	17.722	1	0	16.661	1.096	0.555	6.932	28.508	0.428	36.929	0.772	106.407	32.006	0	0	15.199	0	37.121
			851.01	17.722	1	0	16.342	1.101	0.551	6.883	28.169	0.426	36.404	0.774	106.534	32.087	0	0	14.837	0	36.412
			852.01	17.722	1	0	16.166	1.065	0.529	6.61	28.961	0.411	37.239	0.778	107.642	31.445	0	0	15.178	0	36.747
			853.01	10.521	1	0	16.234	1.081	0.529	6.612	29.102	0.413	37.289	0.78	107.875	31.368	0	0	15.021	0	36.667
			854.01	10.521	1	0	16.189	1.068	0.517	6.461	29.68	0.405	37.837	0.784	108.407	31.044	0	0	15.153	0	36.997
			855.01	10.521	1	0	16.181	1.071	0.514	6.425	29.833	0.406	37.79	0.789	108.388	31.126	0	0	15.105	0	37.056
			856.01	10.521	1	0	16.105	1.074	0.509	6.364	29.981	0.404	37.748	0.794	108.496	31.207	0	0	14.995	0	37.122
			857.01	10.521	1	0	15.998	1.075	0.502	6.281	30.178	0.402	37.745	0.8	108.65	31.26	0	0	14.883	0	37.202
			858.01	10.521	1	0	15.892	1.076	0.496	6.198	30.384	0.399	37.745	0.805	108.803	31.313	0	0	14.772	0	37.287
			859.01	51.744	1	0	15.836	1.077	0.492	6.144	30.543	0.398	37.708	0.81	108.957	31.365	0	0	14.708	0	37.316
			860.011	51.744	1	0	15.438	1.073	0.479	5.982	30.579	0.391	37.376	0.818	109.328	31.373	0	0	14.391	0	36.826
			861.01	51.744	1	0	15.438	1.073	0.479	5.982	30.579	0.391	37.376	0.818	109.328	31.373	0	0	14.391	0	36.826
			862.01	51.744	1	0	15.059	1.068	0.468	5.848	30.5	0.384	37.116	0.822	109.546	31.327	0	0	14.102	0	36.353
			863.01	51.744	1	0	14.656	1.066	0.457	5.712	30.386	0.376	36.91	0.823	109.575	31.385	0	0	13.748	0	36.127
			864.011	7.029	1	0	14.005	1.059	0.435	5.442	30.471	0.36	36.881	0.826	109.698	31.437	0	0	13.221	0	36.183
			865.011	6.77	1	0	13.824	1.054	0.428	5.35	30.58	0.355	36.916	0.828	109.916	31.341	0	0	13.118	0	36.09
			866.011	7.072	1	0	13.833	1.047	0.425	5.307	30.839	0.353	37.116	0.831	110.244	31.147	0	0	13.209	0	36.092
			867.01	9.098	1	0	13.833	1.047	0.425	5.307	30.839	0.353	37.116	0.831	110.244	31.147	0	0	13.209	0	36.092
			868.011	9.098	1	0	14.088	1.034	0.424	5.3	31.428	0.354	37.65	0.835	110.901	30.759	0	0	13.624	0	36.298
			869.011	21.043	1	0	14.316	1.036	0.431	5.386	31.427	0.359	37.708	0.833	110.803	30.833	0	0	13.819	0	36.509
			870.011	17.852	1	0	14.551	1.038	0.438	5.473	31.442	0.364	37.781	0.832	110.645	30.907	0	0	14.021	0	36.743
			871.011	17.852	1	0	14.794	1.04	0.445	5.559	31.471	0.37	37.871	0.831	110.487	30.982	0	0	14.229	0	37
			872.011	17.852	1	0	15.017	1.033	0.448	5.594	31.736	0.372	38.189	0.831	110.537	30.924	0	0	14.533	0	37.397
			873.011	17.852	1	0	15.251	1.027	0.45	5.629	32.018	0.374	38.528	0.831	110.587	30.866	0	0	14.851	0	37.816
			874.011	17.852	1	0	14.041	0.923	0.418	5.23	31.525	0.346	38.144	0.826	110.446	30.819	0	0	15.206	0	37.321
			875.011	7.632	1	0	13.847	0.907	0.413	5.158	31.481	0.341	38.152	0.825	110.39	30.811	0	0	15.272	0	37.34
			876.011	7.632	1	0	11.351	0.715	0.351	4.382	29.84	0.286	36.593	0.815	110.345	30.588	0	0	15.874	0	34.688
			877.011	7.632	1	0	9.874	0.61	0.315	3.935	28.492	0.254	35.243	0.808	110.386	30.406	0	0	16.179	0	32.117
			878.011	7.632	1	0	8.358	0.506	0.279	3.49	26.623	0.223	33.294	0.8	110.427	30.224	0	0	16.533	0	28.187
			879.011	8.236	1	0	8.267	0.501	0.274	3.43	26.761	0.219	33.498	0.799	110.548	30.105	0	0	16.497	0	28.339
			880.011	8.279	1	0	8.431	0.505	0.282	3.526	26.575	0.224	33.454	0.794	110.044	30.303	0	0	16.703	0	28.609
			881.011	13.238	1	0	8.615	0.508	0.29	3.624	26.442	0.229	33.46	0.79	109.54	30.5	0	0	16.944	0	28.969
			882.011	13.755	1	0	8.635	0.527	0.299	3.736	25.822	0.235	32.862	0.786	108.489	31.159	0	0	16.372	0	29.046
			883.011	13.755	1	0	8.645	0.531	0.301	3.759	25.715	0.236	32.811	0.784	108.229	31.289	0	0	16.288	0	29.179
			884.011	19.447	1	0	8.64	0.542	0.305	3.817	25.372	0.238	32.508	0.78	107.635	31.684	0	0	15.944	0	29.303
			885.011	19.49	1	0	8.491	0.544	0.302	3.774	25.228	0.235	32.471	0.777	107.577	31.679	0	0	15.608	0	29.232
			886.011	19.49	1	0	8.388	0.546	0.301	3.761	25.017	0.233	32.325	0.774	107.396	31.674	0	0	15.357	0	28.955
			887.011	14.143	1	0	8.363	0.548	0.303	3.786	24.793	0.233	32.161	0.771	107.215	31.67	0	0	15.254	0	28.642
			888.011	14.143	1	0	8.339	0.55	0.305	3.81	24.574	0.234	31.999	0.768	107.034	31.665	0	0	15.151	0	28.329
			889.011	10.392	1	0	8.296	0.546	0.305	3.807	24.445	0.232	32.036	0.763	106.927	31.619	0	0	15.202	0	28.311
			890.011	10.392	1	0	8.258	0.541	0.305	3.807	24.305	0.231	32.061	0.758	106.82	31.572	0	0	15.264	0	28.271
			891.011	5.39	1	0	8.417	0.539	0.311	3.887	24.25	0.235	32.088	0.756	106.792	31.521	0	0	15.629	0	28.233
			892.011	5.39	1	0	8.585	0.536	0.317	3.968	24.221	0.239	32.147	0.753	106.765	31.47	0	0	16.014	0	28.254
			893.011	5.692	1	0	8.745	0.534	0.323	4.037	24.239	0.243	32.26	0.751	106.737	31.419	0	0	16.388	0	28.376
			894.011	5.692	1	0	9.026	0.538	0.334	4.171	24.231	0.25	32.361	0.749	106.558	31.449	0	0	16.78	0	28.628
			895.011	17.248	1	0	9.252	0.545	0.344	4.3	24.131	0.257	32.311	0.747	106.317	31.54	0	0	16.969	0	28.701
			896.011	17.248	1	0	9.488	0.553	0.355	4.434	24.038	0.264	32.262	0.745	106.075	31.63	0	0	17.171	0	28.775
			897.011	15.308	1	0	9.567	0.561	0.362	4.521	23.812	0.268	32.081	0.742	105.727	31.816	0	0	17.058	0	28.758
			898.011	15.308	1	0	9.608	0.569	0.367	4.588	23.602	0.271	31.916	0.739	105.328	32.032	0	0	16.877	0	28.817
			899.011	15.308	1	0	9.631	0.578	0.372	4.644	23.409	0.274	31.769	0.737	104.929	32.248	0	0	16.671	0	28.906
			900.011	16.472	1	0	9.627	0.578	0.372	4.648	23.385	0.274	31.773	0.736	104.943	32.203	0	0	16.657	0	28.841
			901.011	16.472	1	0	9.613	0.578	0.372	4.649	23.345	0.273	31.768	0.735	104.987	32.196	0	0	16.618	0	28.82
			902.011	20.482	1	0	9.543	0.576	0.369	4.615	23.334	0.271	31.764	0.735	105.131	32.118	0	0	16.568	0	28.679
			903.011	20.482	1	0	9.596	0.585	0.373	4.668	23.235	0.274	31.696	0.733	104.968	32.243	0	0	16.412	0	28.767
			904.011	17.464	1	0	9.69	0.596	0.38	4.748	23.114	0.278	31.634	0.731	104.715	32.431	0	0	16.262	0	28.972
			905.011	17.895	1	0	9.769	0.602	0.384	4.805	23.049	0.281	31.567	0.73	104.582	32.493	0	0	16.223	0	28.951
			906.011	16.213	1	0	9.878	0.609	0.39	4.879	22.979	0.285	31.517	0.729	104.378	32.605	0	0	16.223	0	29.046
			907.011	16.213	1	0	10.074	0.617	0.4	5.004	22.881	0.292	31.407	0.729	103.992	32.852	0	0	16.333	0	29.246
			908.011	15.006	1	0	10.273	0.625	0.41	5.128	22.794	0.299	31.312	0.728	103.606	33.099	0	0	16.444	0	29.469
			909.011	22.034	1	0	10.448	0.631	0.419	5.238	22.72	0.305	31.22	0.728	103.267	33.306	0	0	16.553	0	29.63
			910.011	22.034	1	0	10.626	0.638	0.428	5.348	22.654	0.311	31.14	0.727	102.929	33.512	0	0	16.663	0	29.81
			911.011	22.552	1	0	10.65	0.635	0.428	5.347	22.704	0.311	31.216	0.727	103.049	33.43	0	0	16.758	0	29.826
			912.011	22.552	1	0	10.69	0.635	0.429	5.364	22.715	0.312	31.236	0.727	103.15	33.368	0	0	16.827	0	29.765
			913.011	20.913	1	0	10.78	0.635	0.432	5.401	22.749	0.314	31.289	0.727	103.251	33.306	0	0	16.974	0	29.768
			914.011	19.792	1	0	10.844	0.627	0.43	5.374	22.97	0.313	31.576	0.727	103.79	32.956	0	0	17.296	0	29.752
			915.011	19.792	1	0	10.928	0.619	0.428	5.356	23.195	0.312	31.866	0.728	104.33	32.605	0	0	17.657	0	29.733
			916.011	19.62	1	0	11.071	0.605	0.426	5.327	23.574	0.31	32.419	0.727	104.867	32.262	0	0	18.302	0	30.202
			917.012	19.62	1	0	11.504	0.598	0.43	5.374	24.251	0.313	33.314	0.728	105.522	31.893	0	0	19.253	0	31.223
			918.012	19.361	1	0	11.479	0.578	0.417	5.213	24.862	0.303	34.179	0.727	107.083	30.833	0	0	19.852	0	30.968
			919.011	19.361	1	0	11.479	0.578	0.417	5.213	24.862	0.303	34.179	0.727	107.083	30.833	0	0	19.852	0	30.968
			920.012	18.024	1	0	11.336	0.554	0.395	4.937	25.8	0.288	35.357	0.73	110.016	28.799	0	0	20.471	0	29.433
			921.012	18.283	1	0	11.258	0.546	0.385	4.81	26.256	0.281	35.92	0.731	111.254	27.914	0	0	20.605	0	28.759
			922.012	18.283	1	0	11.179	0.539	0.375	4.684	26.734	0.274	36.506	0.732	112.491	27.029	0	0	20.741	0	28.062
			923.012	17.076	1	0	11.126	0.532	0.366	4.569	27.234	0.268	37.118	0.734	113.729	26.145	0	0	20.931	0	27.338
			924.012	17.076	1	0	10.926	0.517	0.351	4.386	27.768	0.258	37.753	0.736	115.122	25.176	0	0	21.123	0	26.397
			925.012	17.076	1	0	10.722	0.503	0.336	4.203	28.337	0.248	38.424	0.737	116.515	24.207	0	0	21.32	0	25.425
			926.012	19.059	1	0	10.749	0.531	0.336	4.205	28.587	0.25	38.519	0.742	116.256	24.42	0	0	20.232	0	26.073
			927.012	19.145	1	0	10.773	0.56	0.337	4.206	28.811	0.251	38.579	0.747	115.997	24.634	0	0	19.25	0	26.647
			928.012	12.505	1	0	10.826	0.588	0.338	4.221	29.003	0.254	38.601	0.751	115.827	24.816	0	0	18.414	0	27.075
			929.012	13.454	1	0	10.894	0.616	0.34	4.247	29.148	0.257	38.565	0.756	115.657	24.998	0	0	17.68	0	27.397
			930.012	13.454	1	0	10.725	0.61	0.332	4.147	29.36	0.251	38.746	0.758	115.882	24.897	0	0	17.576	0	27.481
			931.012	13.454	1	0	10.617	0.604	0.325	4.06	29.655	0.247	39.016	0.76	116.136	24.758	0	0	17.578	0	27.624
			932.012	28.373	1	0	10.635	0.6	0.325	4.064	29.66	0.248	38.915	0.762	115.895	24.925	0	0	17.713	0	27.818
			933.012	3.751	1	0	10.632	0.595	0.321	4.015	29.981	0.246	39.113	0.767	116.109	24.783	0	0	17.874	0	27.837
			934.012	3.751	1	0	10.628	0.587	0.314	3.92	30.654	0.243	39.604	0.774	116.798	24.319	0	0	18.118	0	27.626
			935.012	3.105	1	0	10.657	0.584	0.315	3.934	30.614	0.244	39.46	0.776	116.535	24.5	0	0	18.262	0	27.787
			936.012	3.105	1	0	10.663	0.584	0.314	3.927	30.683	0.244	39.484	0.777	116.578	24.491	0	0	18.257	0	27.804
			937.012	3.105	1	0	10.657	0.584	0.313	3.916	30.758	0.244	39.513	0.778	116.619	24.482	0	0	18.234	0	27.831
			938.012	3.105	1	0	10.652	0.585	0.312	3.905	30.833	0.244	39.543	0.78	116.661	24.472	0	0	18.21	0	27.857
			939.012	3.105	1	0	10.595	0.583	0.31	3.875	30.899	0.242	39.571	0.781	116.691	24.472	0	0	18.167	0	27.903
			940.012	3.105	1	0	10.539	0.581	0.308	3.844	30.966	0.24	39.602	0.782	116.721	24.472	0	0	18.125	0	27.95
			941.012	22.724	1	0	10.482	0.58	0.305	3.814	31.036	0.239	39.634	0.783	116.752	24.472	0	0	18.082	0	28
			942.012	22.724	1	0	10.409	0.576	0.301	3.765	31.197	0.236	39.77	0.784	116.8	24.454	0	0	18.071	0	28.174
			943.012	22.466	1	0	10.318	0.571	0.297	3.708	31.37	0.233	39.921	0.786	116.893	24.396	0	0	18.056	0	28.283
			944.012	22.466	1	0	10.261	0.574	0.297	3.714	31.171	0.233	39.686	0.785	116.561	24.616	0	0	17.863	0	28.386
			945.012	9.443	1	0	10.19	0.577	0.297	3.71	31.004	0.233	39.483	0.785	116.229	24.837	0	0	17.646	0	28.532
			946.012	10.651	1	0	10.091	0.58	0.296	3.7	30.799	0.232	39.257	0.785	115.835	25.085	0	0	17.396	0	28.694
			947.012	14.402	1	0	9.994	0.583	0.295	3.69	30.601	0.231	39.039	0.784	115.44	25.333	0	0	17.152	0	28.864
			948.012	14.402	1	0	9.67	0.565	0.283	3.54	30.76	0.221	39.352	0.782	115.452	25.275	0	0	17.104	0	29.222
			949.012	15.006	1	0	9.502	0.573	0.287	3.586	29.887	0.224	38.347	0.779	114.066	26.218	0	0	16.58	0	29.533
			950.012	15.006	1	0	9.345	0.581	0.291	3.631	29.064	0.226	37.398	0.777	112.681	27.16	0	0	16.088	0	29.839
			951.012	17.334	1	0	9.223	0.589	0.295	3.683	28.323	0.228	36.54	0.775	111.33	28.102	0	0	15.669	0	30.203
			952.012	17.076	1	0	9.273	0.601	0.302	3.776	27.837	0.234	35.955	0.774	110.165	28.933	0	0	15.439	0	30.749
			953.012	17.076	1	0	8.997	0.604	0.303	3.786	26.95	0.234	34.943	0.771	108.628	29.987	0	0	14.895	0	30.89
			954.012	13.842	1	0	8.893	0.612	0.307	3.838	26.312	0.236	34.199	0.769	107.277	30.929	0	0	14.535	0	31.215
			955.012	13.842	1	0	8.934	0.625	0.315	3.936	25.83	0.242	33.612	0.768	105.978	31.855	0	0	14.303	0	31.727
			956.012	13.842	1	0	10.054	0.738	0.346	4.32	26.884	0.268	34.728	0.774	104.728	32.864	0	0	13.618	0	35.308
			957.012	13.842	1	0	11.079	0.809	0.37	4.626	27.866	0.288	35.752	0.779	105.131	32.692	0	0	13.693	0	36.697
			958.012	13.065	1	0	12.116	0.88	0.395	4.932	28.754	0.309	36.674	0.784	105.534	32.519	0	0	13.768	0	37.832
			959.012	13.065	1	0	13.172	0.951	0.419	5.24	29.57	0.33	37.522	0.788	105.901	32.346	0	0	13.853	0	38.779
			960.012	13.065	1	0	13.108	0.921	0.412	5.15	29.88	0.325	37.909	0.788	106.311	32.128	0	0	14.238	0	39.041
			961.012	12.376	1	0	13.162	0.925	0.415	5.183	29.819	0.327	37.768	0.79	106.316	32.193	0	0	14.233	0	38.93
			962.012	12.376	1	0	13.168	0.929	0.416	5.204	29.719	0.329	37.574	0.791	106.321	32.258	0	0	14.178	0	38.742
			963.012	12.376	1	0	13.072	0.932	0.415	5.189	29.597	0.328	37.418	0.791	106.359	32.33	0	0	14.02	0	38.618
			964.012	8.624	1	0	12.848	0.928	0.409	5.114	29.511	0.323	37.336	0.79	106.503	32.32	0	0	13.84	0	38.486
			965.012	8.624	1	0	12.604	0.924	0.402	5.03	29.426	0.318	37.26	0.79	106.656	32.31	0	0	13.637	0	38.361
			966.012	8.624	1	0	12.368	0.92	0.396	4.946	29.354	0.312	37.202	0.789	106.81	32.301	0	0	13.44	0	38.264
			967.013	8.624	1	0	12.138	0.903	0.382	4.772	29.824	0.302	37.673	0.792	107.088	32.152	0	0	13.438	0	38.746
			968.012	8.624	1	0	12.138	0.903	0.382	4.772	29.824	0.302	37.673	0.792	107.088	32.152	0	0	13.438	0	38.746
			969.012	8.624	1	0	12.043	0.895	0.375	4.691	30.085	0.298	37.937	0.793	107.227	32.078	0	0	13.459	0	39.023
			970.013	42.862	1	0	11.986	0.885	0.369	4.613	30.423	0.293	38.296	0.794	107.453	31.876	0	0	13.548	0	39.237
			971.013	54.375	1	0	11.958	0.88	0.366	4.574	30.595	0.291	38.478	0.795	107.537	31.776	0	0	13.593	0	39.345
			972.013	54.375	1	0	11.977	0.875	0.364	4.556	30.755	0.29	38.631	0.796	107.664	31.632	0	0	13.688	0	39.344
			973.013	54.375	1	0	11.998	0.871	0.363	4.54	30.912	0.29	38.773	0.797	107.793	31.529	0	0	13.772	0	39.388
			974.013	13.152	1	0	12.02	0.867	0.362	4.524	31.069	0.289	38.916	0.798	107.923	31.425	0	0	13.857	0	39.433
			975.013	12.85	1	0	12.042	0.864	0.361	4.507	31.229	0.288	39.061	0.799	108.052	31.322	0	0	13.943	0	39.478
			976.013	12.85	1	0	12.049	0.865	0.362	4.52	31.164	0.289	38.992	0.799	107.968	31.363	0	0	13.924	0	39.443
			977.013	12.85	1	0	12.052	0.867	0.363	4.532	31.097	0.29	38.92	0.799	107.894	31.404	0	0	13.9	0	39.405
			978.013	6.554	1	0	12.054	0.869	0.363	4.543	31.031	0.29	38.849	0.799	107.819	31.445	0	0	13.875	0	39.367
			979.013	6.339	1	0	12.204	0.87	0.367	4.59	31.096	0.293	38.97	0.798	107.745	31.485	0	0	14.02	0	39.597
			980.013	6.339	1	0	12.376	0.875	0.372	4.652	31.131	0.297	39.051	0.797	107.654	31.538	0	0	14.144	0	39.786
			981.013	8.193	1	0	12.539	0.88	0.377	4.708	31.17	0.3	39.132	0.797	107.563	31.591	0	0	14.254	0	39.976
			982.013	8.193	1	0	12.411	0.871	0.375	4.692	30.94	0.298	38.935	0.795	107.373	31.667	0	0	14.253	0	39.822
			983.013	8.667	1	0	12.87	0.889	0.386	4.821	31.265	0.307	39.314	0.795	107.381	31.696	0	0	14.48	0	40.378
			984.013	9.831	1	0	13.051	0.894	0.392	4.898	31.219	0.311	39.355	0.793	107.191	31.78	0	0	14.605	0	40.556
			985.013	9.831	1	0	12.917	0.884	0.392	4.896	30.89	0.31	39.089	0.79	106.918	31.881	0	0	14.604	0	40.349
			986.013	9.831	1	0	11.896	0.787	0.372	4.651	29.695	0.291	37.915	0.783	106.593	31.927	0	0	15.119	0	38.786
			987.013	11.944	1	0	10.64	0.687	0.343	4.287	28.493	0.265	36.826	0.774	106.342	31.934	0	0	15.498	0	37.134
			988.013	11.384	1	0	9.319	0.586	0.314	3.923	26.858	0.239	35.225	0.762	106.091	31.941	0	0	15.896	0	34.491
			989.013	11.384	1	0	7.937	0.486	0.285	3.564	24.633	0.214	32.891	0.749	105.841	31.948	0	0	16.333	0	30.237
			990.013	11.384	1	0	7.926	0.483	0.287	3.59	24.4	0.214	32.815	0.744	105.548	31.999	0	0	16.393	0	30.172
			991.013	13.712	1	0	7.947	0.482	0.291	3.638	24.132	0.215	32.695	0.738	105.191	32.071	0	0	16.48	0	30.066
			992.013	13.54	1	0	7.966	0.481	0.295	3.685	23.874	0.216	32.585	0.733	104.833	32.143	0	0	16.562	0	29.976
			993.013	13.54	1	0	7.985	0.48	0.299	3.732	23.623	0.217	32.476	0.727	104.476	32.215	0	0	16.645	0	29.889
			994.013	13.54	1	0	8.127	0.485	0.306	3.819	23.524	0.221	32.481	0.724	104.081	32.343	0	0	16.765	0	30.121
			995.013	14.963	1	0	8.282	0.49	0.313	3.909	23.455	0.226	32.52	0.721	103.678	32.47	0	0	16.909	0	30.411
			996.013	14.488	1	0	8.443	0.495	0.32	4.001	23.395	0.23	32.565	0.718	103.274	32.598	0	0	17.064	0	30.711
			997.013	14.488	1	0	8.553	0.499	0.327	4.085	23.231	0.234	32.443	0.716	103.095	32.612	0	0	17.146	0	30.532
			998.013	14.488	1	0	8.663	0.503	0.334	4.17	23.076	0.238	32.33	0.714	102.916	32.626	0	0	17.228	0	30.365
			999.013	16.558	1	0	8.75	0.507	0.34	4.245	22.92	0.242	32.214	0.712	102.738	32.64	0	0	17.262	0	30.193
			1000.01	16.688	1	0	8.814	0.511	0.345	4.308	22.769	0.245	32.097	0.709	102.522	32.709	0	0	17.242	0	30.102
			1001.01	16.688	1	0	8.937	0.519	0.353	4.406	22.617	0.25	31.944	0.708	102.243	32.842	0	0	17.215	0	30.056
			1002.01	15.437	1	0	9.058	0.527	0.36	4.504	22.471	0.255	31.797	0.707	101.965	32.974	0	0	17.185	0	30.016
			1003.01	15.437	1	0	9.134	0.535	0.366	4.581	22.314	0.258	31.66	0.705	101.644	33.148	0	0	17.08	0	30.055
			1004.01	15.955	1	0	9.149	0.54	0.37	4.624	22.171	0.26	31.538	0.703	101.358	33.306	0	0	16.933	0	30.088
			1005.01	15.955	1	0	9.402	0.561	0.385	4.816	21.967	0.27	31.333	0.701	100.786	33.626	0	0	16.772	0	30.25
			1006.01	18.024	1	0	9.531	0.573	0.395	4.931	21.799	0.276	31.17	0.699	100.356	33.865	0	0	16.619	0	30.338
			1007.01	17.852	1	0	9.579	0.575	0.397	4.963	21.775	0.277	31.165	0.699	100.305	33.874	0	0	16.649	0	30.346
			1008.01	17.852	1	0	9.739	0.584	0.405	5.062	21.741	0.283	31.141	0.698	100.13	33.948	0	0	16.686	0	30.431
			1009.01	15.911	1	0	9.827	0.588	0.41	5.12	21.708	0.286	31.141	0.697	100.046	33.977	0	0	16.7	0	30.484
			1010.01	15.911	1	0	9.91	0.593	0.414	5.175	21.676	0.288	31.14	0.696	99.962	34.006	0	0	16.706	0	30.537
			1011.01	16.17	1	0	9.991	0.588	0.413	5.163	21.888	0.289	31.283	0.7	100.327	33.771	0	0	16.979	0	30.437
			1012.01	17.248	1	0	10.123	0.584	0.414	5.179	22.087	0.292	31.369	0.704	100.691	33.536	0	0	17.345	0	30.225
			1013.01	17.248	1	0	10.261	0.579	0.416	5.196	22.296	0.295	31.47	0.709	101.056	33.301	0	0	17.727	0	30.039
			1014.01	16.644	1	0	10.456	0.584	0.424	5.305	22.275	0.301	31.451	0.708	100.979	33.354	0	0	17.899	0	30.096
			1015.01	16.644	1	0	10.645	0.589	0.432	5.395	22.32	0.306	31.484	0.709	101.001	33.375	0	0	18.059	0	30.204
			1016.01	20.31	1	0	10.8	0.595	0.437	5.462	22.389	0.31	31.553	0.71	101.022	33.397	0	0	18.161	0	30.378
			1017.01	20.223	1	0	10.956	0.6	0.442	5.528	22.461	0.314	31.626	0.71	101.044	33.418	0	0	18.264	0	30.558
			1018.01	20.223	1	0	11.037	0.603	0.445	5.56	22.508	0.316	31.664	0.711	101.013	33.447	0	0	18.308	0	30.681
			1019.01	23.932	1	0	11.184	0.609	0.45	5.619	22.591	0.32	31.73	0.712	100.951	33.505	0	0	18.37	0	30.906
			1020.01	23.932	1	0	11.184	0.609	0.45	5.619	22.591	0.32	31.73	0.712	100.951	33.505	0	0	18.37	0	30.906
			1021.01	23.759	1	0	11.217	0.61	0.45	5.626	22.634	0.321	31.769	0.712	100.943	33.51	0	0	18.392	0	30.989
			1022.01	23.759	1	0	11.286	0.61	0.451	5.632	22.748	0.322	31.877	0.714	101.082	33.476	0	0	18.515	0	31.138
			1023.01	19.533	1	0	11.324	0.609	0.451	5.636	22.807	0.322	31.932	0.714	101.152	33.459	0	0	18.582	0	31.213
			1024.01	19.275	1	0	11.385	0.61	0.453	5.658	22.844	0.324	31.958	0.715	101.154	33.466	0	0	18.651	0	31.275
			1025.01	13.626	1	0	11.444	0.619	0.459	5.738	22.677	0.328	31.718	0.715	100.943	33.61	0	0	18.485	0	31.062
			1026.01	16.213	1	0	11.455	0.628	0.464	5.797	22.499	0.332	31.458	0.715	100.732	33.754	0	0	18.248	0	30.804
			1027.01	16.213	1	0	11.435	0.638	0.468	5.845	22.305	0.335	31.176	0.715	100.461	33.956	0	0	17.933	0	30.587
			1028.01	25.829	1	0	11.453	0.64	0.468	5.845	22.349	0.335	31.205	0.716	100.574	33.908	0	0	17.898	0	30.569
			1029.01	25.829	1	0	11.51	0.642	0.469	5.864	22.396	0.336	31.239	0.717	100.677	33.86	0	0	17.924	0	30.561
			1030.01	23.587	1	0	11.568	0.644	0.471	5.883	22.442	0.338	31.272	0.718	100.78	33.812	0	0	17.951	0	30.553
			1031.01	23.587	1	0	11.523	0.645	0.469	5.865	22.428	0.337	31.237	0.718	100.948	33.745	0	0	17.856	0	30.378
			1032.01	18.757	1	0	11.479	0.646	0.468	5.847	22.415	0.336	31.203	0.718	101.116	33.677	0	0	17.765	0	30.205
			1033.01	18.714	1	0	11.425	0.647	0.466	5.824	22.399	0.335	31.166	0.719	101.293	33.61	0	0	17.658	0	30.026
			1034.01	18.714	1	0	11.328	0.643	0.461	5.766	22.417	0.332	31.167	0.719	101.536	33.476	0	0	17.63	0	29.809
			1035.01	16.731	1	0	11.332	0.641	0.461	5.764	22.429	0.332	31.157	0.72	101.615	33.457	0	0	17.676	0	29.756
			1036.01	18.24	1	0	11.329	0.64	0.461	5.757	22.444	0.332	31.151	0.72	101.694	33.438	0	0	17.711	0	29.713
			1037.01	18.24	1	0	11.326	0.638	0.46	5.75	22.459	0.332	31.145	0.721	101.773	33.418	0	0	17.746	0	29.669
			1038.01	18.24	1	0	11.362	0.639	0.461	5.765	22.476	0.333	31.122	0.722	101.78	33.445	0	0	17.777	0	29.667
			1039.01	18.24	1	0	11.368	0.641	0.462	5.777	22.449	0.334	31.088	0.722	101.719	33.503	0	0	17.74	0	29.695
			1040.01	24.104	1	0	11.425	0.642	0.464	5.802	22.467	0.336	31.069	0.723	101.726	33.529	0	0	17.803	0	29.699
			1041.01	22.293	1	0	11.437	0.649	0.47	5.88	22.215	0.339	30.869	0.72	101.315	33.798	0	0	17.619	0	29.739
			1042.01	22.293	1	0	11.352	0.653	0.472	5.895	22.007	0.337	30.768	0.715	100.988	34.023	0	0	17.372	0	29.901
			1043.01	17.205	1	0	11.274	0.658	0.473	5.912	21.806	0.336	30.673	0.711	100.66	34.248	0	0	17.14	0	30.071
			1044.01	18.628	1	0	11.16	0.652	0.467	5.84	21.836	0.332	30.731	0.711	100.76	34.195	0	0	17.11	0	30.098
			1045.01	18.628	1	0	11.024	0.644	0.46	5.75	21.885	0.327	30.805	0.71	100.858	34.125	0	0	17.11	0	30.13
			1046.01	18.369	1	0	10.909	0.636	0.454	5.675	21.913	0.322	30.852	0.71	100.955	34.056	0	0	17.142	0	30.107
			1047.01	18.369	1	0	10.794	0.629	0.448	5.601	21.941	0.318	30.899	0.71	101.053	33.986	0	0	17.173	0	30.082
			1048.01	17.895	1	0	10.785	0.628	0.448	5.594	21.947	0.318	30.907	0.71	101.06	33.979	0	0	17.184	0	30.086
			1049.01	17.895	1	0	10.777	0.627	0.447	5.588	21.954	0.317	30.915	0.71	101.067	33.972	0	0	17.196	0	30.091
			1050.01	23.716	1	0	10.768	0.626	0.446	5.581	21.961	0.317	30.923	0.71	101.073	33.965	0	0	17.207	0	30.094
			1051.01	23.069	1	0	10.789	0.627	0.447	5.592	21.962	0.318	30.918	0.71	101.057	33.981	0	0	17.215	0	30.111
			1052.01	23.069	1	0	10.814	0.629	0.449	5.61	21.948	0.319	30.887	0.711	101.076	33.998	0	0	17.192	0	30.078
			1053.01	21.086	1	0	10.845	0.631	0.451	5.633	21.931	0.32	30.853	0.711	101.092	34.014	0	0	17.179	0	30.039
			1054.01	21.086	1	0	10.876	0.634	0.452	5.656	21.914	0.322	30.82	0.711	101.108	34.03	0	0	17.167	0	30.001
			1055.01	21.991	1	0	10.883	0.635	0.453	5.664	21.899	0.322	30.799	0.711	101.12	34.035	0	0	17.148	0	29.968
			1056.01	21.991	1	0	10.882	0.628	0.449	5.616	22.064	0.32	31.02	0.711	101.34	33.907	0	0	17.32	0	30.196
			1057.01	17.809	1	0	10.92	0.623	0.447	5.588	22.235	0.318	31.238	0.712	101.572	33.773	0	0	17.528	0	30.404
			1058.01	18.067	1	0	10.958	0.616	0.444	5.555	22.416	0.316	31.484	0.712	101.8	33.641	0	0	17.774	0	30.662
			1059.01	18.067	1	0	10.975	0.617	0.446	5.572	22.389	0.317	31.435	0.712	101.625	33.764	0	0	17.774	0	30.763
			1060.01	16.17	1	0	11.031	0.618	0.449	5.617	22.326	0.32	31.335	0.712	101.459	33.886	0	0	17.838	0	30.763
			1061.01	15.653	1	0	11.184	0.621	0.466	5.823	21.843	0.332	30.623	0.713	101.325	33.972	0	0	18.023	0	29.504
			1062.01	15.653	1	0	11.407	0.62	0.487	6.084	21.321	0.347	29.862	0.714	100.984	34.013	0	0	18.39	0	28.004
			1063.01	18.024	1	0	11.519	0.613	0.494	6.169	21.206	0.352	29.707	0.714	100.955	33.862	0	0	18.802	0	27.422
			1064.01	18.024	1	0	11.523	0.605	0.492	6.154	21.238	0.351	29.755	0.714	101.181	33.711	0	0	19.046	0	27.271
			1065.01	17.938	1	0	11.527	0.597	0.491	6.139	21.269	0.35	29.803	0.714	101.406	33.56	0	0	19.296	0	27.117
			1066.01	17.938	1	0	11.425	0.592	0.484	6.053	21.363	0.346	29.915	0.714	101.632	33.426	0	0	19.287	0	27.126
			1067.01	20.223	1	0	11.36	0.587	0.479	5.982	21.472	0.342	30.043	0.715	101.857	33.291	0	0	19.343	0	27.169
			1068.01	20.655	1	0	11.295	0.582	0.473	5.912	21.584	0.338	30.173	0.715	102.083	33.157	0	0	19.398	0	27.213
			1069.01	20.655	1	0	11.253	0.577	0.469	5.859	21.677	0.335	30.286	0.716	102.253	33.039	0	0	19.51	0	27.246
			1070.01	19.102	1	0	11.215	0.571	0.465	5.808	21.771	0.333	30.398	0.716	102.423	32.922	0	0	19.629	0	27.277
			1071.01	18.973	1	0	11.158	0.566	0.46	5.748	21.863	0.33	30.508	0.717	102.593	32.804	0	0	19.718	0	27.3
			1072.02	18.973	1	0	11.117	0.559	0.456	5.695	21.955	0.327	30.633	0.717	102.781	32.658	0	0	19.906	0	27.302
			1073.02	18.887	1	0	11.046	0.556	0.453	5.657	21.952	0.324	30.615	0.717	102.831	32.608	0	0	19.853	0	27.177
			1074.02	23.328	1	0	11.006	0.549	0.443	5.532	22.331	0.318	31.039	0.719	103.747	31.965	0	0	20.05	0	26.941
			1075.02	39.929	1	0	10.99	0.544	0.434	5.425	22.714	0.313	31.474	0.722	104.666	31.339	0	0	20.209	0	26.729
			1076.02	45.363	1	0	10.972	0.539	0.426	5.321	23.094	0.308	31.899	0.724	105.584	30.713	0	0	20.364	0	26.466
			1077.02	27.209	1	0	10.953	0.534	0.417	5.217	23.488	0.303	32.336	0.726	106.503	30.087	0	0	20.522	0	26.198
			1078.02	16.343	1	0	10.887	0.527	0.407	5.09	23.893	0.297	32.77	0.729	107.491	29.43	0	0	20.679	0	25.828
			1079.02	16.343	1	0	10.821	0.519	0.397	4.963	24.316	0.291	33.219	0.732	108.479	28.773	0	0	20.838	0	25.452
			1080.02	14.79	1	0	10.756	0.512	0.387	4.837	24.758	0.284	33.684	0.735	109.467	28.116	0	0	21.003	0	25.071
			1081.02	15.782	1	0	12.53	0.624	0.413	5.163	27.612	0.309	36.916	0.748	109.846	28.056	0	0	20.089	0	30.764
			1082.02	15.782	1	0	14.274	0.734	0.444	5.551	29.691	0.338	39.02	0.761	110.189	27.996	0	0	19.451	0	33.95
			1083.02	15.61	1	0	15.9	0.844	0.475	5.935	31.268	0.367	40.49	0.772	110.534	27.936	0	0	18.838	0	35.898
			1084.02	15.782	1	0	17.426	0.954	0.505	6.318	32.453	0.395	41.49	0.782	110.879	27.876	0	0	18.263	0	37.024
			1085.02	15.782	1	0	17.229	0.955	0.499	6.24	32.488	0.392	41.334	0.786	111.371	27.735	0	0	18.032	0	36.549
			1086.02	17.162	1	0	17.019	0.957	0.493	6.16	32.511	0.389	41.154	0.79	111.86	27.593	0	0	17.787	0	36.036
			1087.02	17.162	1	0	16.629	0.946	0.485	6.062	32.262	0.384	40.766	0.791	111.991	27.661	0	0	17.574	0	35.63
			1088.02	14.143	1	0	16.438	0.948	0.479	5.984	32.307	0.381	40.616	0.795	112.465	27.524	0	0	17.349	0	35.156
			1089.02	5.131	1	0	16.379	0.946	0.474	5.926	32.504	0.379	40.694	0.799	112.845	27.436	0	0	17.308	0	35.107
			1090.02	5.131	1	0	16.199	0.945	0.466	5.82	32.731	0.374	40.774	0.803	113.226	27.348	0	0	17.138	0	35.057
			1091.02	4.873	1	0	15.904	0.943	0.445	5.558	33.643	0.36	41.586	0.809	113.577	27.295	0	0	16.867	0	36.116
			1092.02	4.873	1	0	15.586	0.941	0.42	5.246	34.931	0.343	42.768	0.817	114.182	27.241	0	0	16.57	0	37.625
			1093.02	4.873	1	0	15.4	0.949	0.41	5.128	35.323	0.337	42.948	0.822	114.356	27.457	0	0	16.226	0	38.233
			1094.02	4.873	1	0	15.31	0.958	0.408	5.102	35.319	0.337	42.757	0.826	114.275	27.673	0	0	15.988	0	38.355
			1095.02	4.873	1	0	15.223	0.966	0.406	5.075	35.321	0.337	42.573	0.83	114.194	27.889	0	0	15.758	0	38.481
			1096.02	51.701	1	0	15.158	0.969	0.405	5.063	35.262	0.337	42.373	0.832	114.271	27.977	0	0	15.643	0	38.367
			1097.02	60.368	1	0	15.068	0.972	0.403	5.042	35.208	0.337	42.173	0.835	114.347	28.065	0	0	15.502	0	38.253
			1098.02	60.368	1	0	14.98	0.975	0.402	5.02	35.156	0.336	41.977	0.838	114.424	28.153	0	0	15.364	0	38.142
			1099.02	60.368	1	0	14.905	0.979	0.4	5	35.129	0.336	41.807	0.84	114.535	28.225	0	0	15.217	0	38.032
			1100.02	11.039	1	0	14.569	0.992	0.4	4.996	34.394	0.337	40.783	0.843	114.447	28.378	0	0	14.692	0	36.871
			1101.02	10.694	1	0	14.356	1.004	0.401	5.011	33.811	0.339	39.943	0.846	114.352	28.532	0	0	14.301	0	35.914
			1102.02	10.694	1	0	14.518	1.007	0.417	5.216	32.856	0.353	38.882	0.845	114.291	28.627	0	0	14.421	0	34.488
			1103.02	10.694	1	0	14.683	1.01	0.434	5.421	31.979	0.366	37.906	0.844	114.231	28.722	0	0	14.542	0	33.117
			1104.02	12.677	1	0	14.803	1.013	0.442	5.526	31.631	0.373	37.504	0.843	114.178	28.817	0	0	14.618	0	32.633
			1105.02	11.944	1	0	14.868	1.021	0.457	5.716	30.731	0.384	36.612	0.839	113.286	29.486	0	0	14.565	0	32.38
			1106.02	11.944	1	0	14.903	1.031	0.469	5.859	30.067	0.392	35.968	0.836	112.416	30.112	0	0	14.458	0	32.414
			1107.02	11.944	1	0	15.044	1.053	0.481	6.008	29.637	0.401	35.493	0.835	111.832	30.629	0	0	14.289	0	32.477
			1108.02	14.661	1	0	15.09	1.051	0.496	6.197	28.816	0.411	34.754	0.829	110.675	31.366	0	0	14.36	0	32.495
			1109.02	13.497	1	0	15.234	1.074	0.509	6.357	28.393	0.421	34.283	0.828	110.033	31.924	0	0	14.19	0	32.577
			1110.02	13.497	1	0	15.33	1.087	0.525	6.556	27.721	0.432	33.636	0.824	108.999	32.649	0	0	14.107	0	32.616
			1111.02	13.497	1	0	15.425	1.1	0.54	6.756	27.087	0.443	33.019	0.82	107.965	33.373	0	0	14.025	0	32.666
			1112.02	13.497	1	0	14.337	0.994	0.519	6.483	26.089	0.422	32.025	0.815	107.541	33.5	0	0	14.422	0	31.198
			1113.02	13.497	1	0	13.074	0.888	0.49	6.125	24.999	0.396	30.948	0.808	107.116	33.627	0	0	14.715	0	29.437
			1114.02	13.497	1	0	11.834	0.787	0.472	5.9	23.289	0.376	29.24	0.796	106.565	33.802	0	0	15.034	0	26.19
			1115.02	15.308	1	0	10.548	0.686	0.455	5.684	21.301	0.357	27.166	0.784	106.013	33.977	0	0	15.38	0	21.618
			1116.02	17.421	1	0	10.664	0.683	0.467	5.836	20.967	0.364	26.922	0.779	105.347	34.219	0	0	15.607	0	21.427
			1117.02	39.067	1	0	10.796	0.681	0.479	5.992	20.669	0.371	26.712	0.774	104.68	34.462	0	0	15.859	0	21.318
			1118.02	39.067	1	0	10.928	0.678	0.491	6.143	20.399	0.378	26.524	0.769	104.013	34.704	0	0	16.114	0	21.263
			1119.02	25.398	1	0	11.064	0.676	0.504	6.295	20.149	0.385	26.354	0.765	103.346	34.946	0	0	16.378	0	21.246
			1120.02	25.398	1	0	11.262	0.688	0.52	6.501	19.893	0.395	26.196	0.759	102.699	35.181	0	0	16.372	0	21.223
			1121.02	20.482	1	0	11.483	0.7	0.537	6.714	19.669	0.405	26.065	0.755	102.051	35.416	0	0	16.398	0	21.269
			1122.02	22.94	1	0	11.899	0.725	0.57	7.123	19.27	0.425	25.811	0.747	100.797	35.857	0	0	16.418	0	21.316
			1123.02	22.94	1	0	11.899	0.725	0.57	7.123	19.27	0.425	25.811	0.747	100.797	35.857	0	0	16.418	0	21.316
			1124.02	25.527	1	0	12.259	0.742	0.598	7.47	18.965	0.442	25.627	0.74	99.852	36.097	0	0	16.531	0	21.2
			1125.02	25.527	1	0	12.457	0.75	0.612	7.647	18.842	0.451	25.562	0.737	99.38	36.217	0	0	16.61	0	21.216
			1126.02	23.414	1	0	12.889	0.774	0.637	7.969	18.756	0.468	25.561	0.734	98.871	36.376	0	0	16.649	0	21.446
			1127.02	23.414	1	0	13.323	0.798	0.663	8.29	18.679	0.485	25.564	0.731	98.363	36.534	0	0	16.688	0	21.684
			1128.02	37.04	1	0	13.739	0.823	0.688	8.595	18.621	0.5	25.585	0.728	97.854	36.692	0	0	16.702	0	21.967
			1129.02	38.032	1	0	14.155	0.847	0.712	8.899	18.569	0.516	25.605	0.725	97.346	36.85	0	0	16.717	0	22.246
			1130.02	26.778	1	0	14.86	0.86	0.734	9.174	18.929	0.53	26.186	0.723	97.128	36.891	0	0	17.285	0	23.869
			1131.02	26.778	1	0	15.475	0.873	0.754	9.428	19.2	0.543	26.654	0.72	96.917	36.932	0	0	17.734	0	25.134
			1132.02	26.39	1	0	15.638	0.895	0.762	9.523	19.242	0.547	26.792	0.718	96.677	37.011	0	0	17.475	0	25.575
			1133.02	26.39	1	0	15.639	0.903	0.757	9.469	19.365	0.543	26.99	0.717	96.571	36.992	0	0	17.325	0	26.028
			1134.02	33.979	1	0	15.799	0.91	0.764	9.547	19.414	0.548	27.06	0.717	96.459	36.973	0	0	17.352	0	26.157
			1135.02	33.979	1	0	15.916	0.918	0.768	9.595	19.469	0.551	27.142	0.717	96.372	36.953	0	0	17.332	0	26.315
			1136.02	33.979	1	0	16.073	0.924	0.775	9.692	19.475	0.556	27.141	0.718	96.264	36.977	0	0	17.392	0	26.339
			1137.02	32.211	1	0	16.357	0.945	0.788	9.855	19.518	0.566	27.189	0.718	96.237	37.008	0	0	17.311	0	26.467
			1138.02	32.211	1	0	16.829	0.983	0.819	10.232	19.387	0.586	27.07	0.716	95.761	37.236	0	0	17.115	0	26.466
			1139.02	31.866	1	0	17.056	1.002	0.829	10.36	19.429	0.594	27.117	0.716	95.749	37.258	0	0	17.02	0	26.577
			1140.02	31.866	1	0	17.388	1.028	0.846	10.579	19.426	0.606	27.125	0.716	95.635	37.31	0	0	16.912	0	26.62
			1141.02	46.786	1	0	17.7	1.051	0.863	10.788	19.416	0.618	27.109	0.716	95.505	37.365	0	0	16.837	0	26.617
			1142.02	46.786	1	0	18.059	1.074	0.881	11.017	19.422	0.631	27.113	0.716	95.376	37.421	0	0	16.808	0	26.662
			1143.02	44.974	1	0	18.46	1.098	0.902	11.277	19.417	0.646	27.101	0.716	95.246	37.477	0	0	16.818	0	26.665
			1144.02	44.974	1	0	18.68	1.108	0.909	11.362	19.513	0.652	27.214	0.717	95.304	37.449	0	0	16.859	0	26.876
			1145.02	43.767	1	0	18.885	1.118	0.915	11.437	19.607	0.657	27.325	0.718	95.362	37.421	0	0	16.885	0	27.08
			1146.02	43.767	1	0	19.198	1.14	0.932	11.654	19.58	0.669	27.267	0.718	95.394	37.419	0	0	16.843	0	26.874
			1147.02	48.855	1	0	19.435	1.156	0.945	11.815	19.565	0.679	27.245	0.718	95.392	37.423	0	0	16.812	0	26.784
			1148.02	33.461	1	0	19.678	1.172	0.958	11.98	19.551	0.688	27.225	0.718	95.389	37.428	0	0	16.788	0	26.697
			1149.02	33.461	1	0	19.883	1.188	0.969	12.118	19.543	0.696	27.213	0.718	95.387	37.433	0	0	16.732	0	26.629
			1150.02	30.443	1	0	19.997	1.193	0.975	12.184	19.552	0.7	27.212	0.719	95.478	37.391	0	0	16.768	0	26.542
			1151.02	30.443	1	0	20.156	1.2	0.984	12.306	19.519	0.707	27.189	0.718	95.503	37.365	0	0	16.794	0	26.421
			1152.02	50.925	1	0	20.363	1.208	0.997	12.465	19.474	0.715	27.154	0.717	95.529	37.34	0	0	16.858	0	26.266
			1153.02	50.925	1	0	20.613	1.216	1.011	12.64	19.446	0.724	27.155	0.716	95.515	37.342	0	0	16.956	0	26.249
			1154.02	48.942	1	0	20.806	1.218	1.02	12.748	19.464	0.73	27.186	0.716	95.499	37.335	0	0	17.081	0	26.309
			1155.02	48.942	1	0	21.011	1.221	1.029	12.859	19.487	0.736	27.223	0.716	95.482	37.328	0	0	17.213	0	26.384
			1156.02	47.907	1	0	21.197	1.222	1.039	12.99	19.462	0.743	27.239	0.714	95.447	37.328	0	0	17.341	0	26.42
			1157.02	47.907	1	0	21.204	1.217	1.038	12.971	19.494	0.742	27.271	0.715	95.523	37.282	0	0	17.428	0	26.438
			1158.02	51.227	1	0	21.097	1.195	1.035	12.942	19.423	0.737	27.274	0.712	95.447	37.254	0	0	17.652	0	26.46
			1159.02	46.052	1	0	21.135	1.189	1.035	12.938	19.457	0.737	27.312	0.712	95.523	37.205	0	0	17.781	0	26.493
			1160.02	46.052	1	0	21.076	1.177	1.037	12.957	19.364	0.736	27.274	0.71	95.327	37.247	0	0	17.912	0	26.502
			1161.02	50.02	1	0	21.159	1.175	1.044	13.049	19.303	0.74	27.243	0.709	95.125	37.309	0	0	18.01	0	26.534
			1162.02	44.026	1	0	21.202	1.171	1.045	13.061	19.321	0.74	27.276	0.708	95.106	37.296	0	0	18.105	0	26.606
			1163.02	44.026	1	0	21.204	1.169	1.049	13.106	19.254	0.741	27.239	0.707	94.924	37.361	0	0	18.134	0	26.627
			1164.02	41.094	1	0	21.318	1.176	1.064	13.296	19.087	0.749	27.106	0.704	94.549	37.522	0	0	18.13	0	26.543
			1165.02	41.094	1	0	21.433	1.183	1.079	13.486	18.925	0.757	26.976	0.702	94.175	37.683	0	0	18.125	0	26.463
			1166.02	47.001	1	0	21.504	1.189	1.091	13.632	18.79	0.763	26.87	0.699	93.741	37.843	0	0	18.083	0	26.444
			1167.02	50.925	1	0	21.575	1.196	1.102	13.778	18.657	0.768	26.766	0.697	93.307	38.004	0	0	18.042	0	26.426
			1168.02	50.925	1	0	21.631	1.194	1.111	13.893	18.55	0.773	26.666	0.696	93.046	38.066	0	0	18.115	0	26.276
			1169.02	43.767	1	0	21.658	1.192	1.119	13.985	18.448	0.777	26.572	0.694	92.818	38.129	0	0	18.163	0	26.142
			1170.02	43.767	1	0	21.72	1.191	1.128	14.098	18.353	0.782	26.485	0.693	92.59	38.191	0	0	18.242	0	26.022
			1171.02	45.923	1	0	21.783	1.189	1.137	14.21	18.26	0.786	26.399	0.692	92.362	38.253	0	0	18.321	0	25.905
			1172.02	45.923	1	0	22.171	1.213	1.163	14.542	18.178	0.802	26.362	0.69	92.084	38.359	0	0	18.281	0	25.918
			1173.02	42.43	1	0	22.171	1.213	1.163	14.542	18.178	0.802	26.362	0.69	92.084	38.359	0	0	18.281	0	25.918
			1174.02	42.43	1	0	22.428	1.233	1.185	14.807	18.074	0.815	26.27	0.688	91.736	38.505	0	0	18.186	0	25.86
			1175.02	49.2	1	0	22.428	1.233	1.185	14.807	18.074	0.815	26.27	0.688	91.736	38.505	0	0	18.186	0	25.86
			1176.02	53.555	1	0	22.511	1.242	1.193	14.912	18.019	0.82	26.206	0.688	91.528	38.599	0	0	18.127	0	25.82
			1177.02	53.555	1	0	22.677	1.259	1.209	15.114	17.921	0.832	26.053	0.688	91.18	38.764	0	0	18.014	0	25.638
			1178.02	53.124	1	0	22.805	1.267	1.219	15.238	17.881	0.839	25.966	0.689	91.041	38.836	0	0	17.995	0	25.499
			1179.02	53.124	1	0	23.031	1.276	1.234	15.43	17.838	0.851	25.871	0.69	90.902	38.908	0	0	18.052	0	25.336
			1180.02	45.535	1	0	23.25	1.285	1.251	15.632	17.782	0.863	25.764	0.69	90.695	38.999	0	0	18.089	0	25.169
			1181.02	45.535	1	0	23.422	1.291	1.262	15.777	17.753	0.873	25.674	0.691	90.556	39.074	0	0	18.137	0	25.027
			1182.02	62.783	1	0	23.465	1.297	1.266	15.83	17.729	0.877	25.594	0.693	90.417	39.148	0	0	18.087	0	24.913
			1183.02	60.541	1	0	23.509	1.303	1.271	15.884	17.705	0.882	25.514	0.694	90.278	39.222	0	0	18.036	0	24.799
			1184.02	60.541	1	0	23.507	1.308	1.275	15.937	17.648	0.885	25.43	0.694	90.18	39.294	0	0	17.971	0	24.671
			1185.02	60.541	1	0	23.618	1.313	1.286	16.072	17.585	0.892	25.335	0.694	90.048	39.366	0	0	17.993	0	24.511
			1186.02	62.524	1	0	23.679	1.308	1.285	16.069	17.631	0.894	25.343	0.696	90.067	39.34	0	0	18.102	0	24.503
			1187.02	67.699	1	0	23.583	1.293	1.275	15.941	17.692	0.888	25.403	0.696	90.218	39.257	0	0	18.241	0	24.58
			1188.02	67.699	1	0	23.756	1.299	1.282	16.022	17.736	0.896	25.384	0.699	90.173	39.287	0	0	18.288	0	24.558
			1189.02	56.962	1	0	23.815	1.3	1.288	16.099	17.695	0.899	25.341	0.698	90.01	39.364	0	0	18.323	0	24.563
			1190.02	56.962	1	0	24.2	1.313	1.312	16.397	17.662	0.917	25.26	0.699	89.76	39.491	0	0	18.425	0	24.507
			1191.02	58.04	1	0	24.344	1.316	1.322	16.527	17.628	0.925	25.206	0.699	89.616	39.558	0	0	18.495	0	24.457
			1192.02	56.876	1	0	24.36	1.309	1.323	16.539	17.623	0.925	25.2	0.699	89.592	39.566	0	0	18.61	0	24.474
			1193.02	56.876	1	0	24.316	1.304	1.32	16.497	17.634	0.924	25.192	0.7	89.573	39.57	0	0	18.645	0	24.474
			1194.02	61.015	1	0	24.278	1.305	1.317	16.458	17.648	0.923	25.177	0.701	89.61	39.577	0	0	18.6	0	24.441
			1195.02	61.964	1	0	24.574	1.33	1.333	16.663	17.659	0.936	25.148	0.702	89.638	39.61	0	0	18.472	0	24.338
			1196.02	61.964	1	0	24.984	1.355	1.355	16.938	17.677	0.953	25.136	0.703	89.698	39.642	0	0	18.433	0	24.278
			1197.02	56.488	1	0	25.393	1.38	1.377	17.212	17.693	0.97	25.122	0.704	89.759	39.675	0	0	18.395	0	24.214
			1198.02	56.488	1	0	25.261	1.391	1.371	17.143	17.678	0.967	25.078	0.705	89.791	39.7	0	0	18.165	0	24.098
			1199.02	49.2	1	0	25.165	1.401	1.368	17.094	17.666	0.965	25.038	0.706	89.791	39.726	0	0	17.964	0	23.995
			1200.02	57.781	1	0	25.071	1.411	1.364	17.045	17.656	0.963	25.001	0.706	89.791	39.751	0	0	17.768	0	23.896
			1201.02	45.578	1	0	25.983	1.485	1.381	17.265	18.102	0.982	25.458	0.711	90.211	39.642	0	0	17.494	0	24.771
			1202.02	41.74	1	0	26.811	1.549	1.397	17.467	18.493	1	25.849	0.715	90.562	39.538	0	0	17.308	0	25.467
			1203.02	41.74	1	0	27.765	1.613	1.422	17.775	18.847	1.025	26.158	0.721	90.912	39.433	0	0	17.214	0	25.918
			1204.02	63.516	1	0	27.458	1.59	1.4	17.502	18.92	1.013	26.146	0.724	91.1	39.424	0	0	17.265	0	25.948
			1205.02	67.009	1	0	27.531	1.58	1.396	17.448	19.024	1.015	26.163	0.727	91.291	39.412	0	0	17.428	0	26.008
			1206.02	67.009	1	0	27.605	1.569	1.392	17.394	19.13	1.017	26.18	0.731	91.481	39.401	0	0	17.595	0	26.071
			1207.02	58.256	1	0	27.739	1.565	1.397	17.457	19.151	1.022	26.165	0.732	91.558	39.454	0	0	17.722	0	26.131
			1208.02	49.028	1	0	27.838	1.567	1.403	17.531	19.139	1.027	26.128	0.733	91.602	39.521	0	0	17.767	0	26.14
			1209.02	49.028	1	0	27.863	1.568	1.404	17.552	19.135	1.029	26.104	0.733	91.646	39.589	0	0	17.765	0	26.184
			1210.02	74.943	1	0	27.79	1.566	1.394	17.431	19.216	1.025	26.149	0.735	91.72	39.607	0	0	17.74	0	26.34
			1211.02	74.943	1	0	27.825	1.574	1.393	17.413	19.264	1.025	26.193	0.735	91.789	39.599	0	0	17.677	0	26.42
			1212.02	74.943	1	0	28.036	1.553	1.404	17.548	19.251	1.036	26.083	0.738	91.924	39.6	0	0	18.052	0	26.196
			1213.02	55.323	1	0	28.192	1.543	1.413	17.667	19.223	1.044	26.031	0.738	92.008	39.593	0	0	18.276	0	26.079
			1214.02	55.323	1	0	28.325	1.549	1.417	17.71	19.269	1.047	26.073	0.739	92.086	39.584	0	0	18.282	0	26.155
			1215.02	55.323	1	0	28.345	1.545	1.416	17.706	19.286	1.048	26.069	0.74	92.154	39.589	0	0	18.342	0	26.165
			1216.02	84.085	1	0	28.556	1.563	1.428	17.852	19.278	1.058	26.027	0.741	92.259	39.616	0	0	18.267	0	26.036
			1217.02	84.085	1	0	28.817	1.591	1.449	18.117	19.183	1.074	25.894	0.741	92.233	39.733	0	0	18.113	0	25.781
			1218.02	100.686	1	0	29.195	1.619	1.477	18.467	19.079	1.095	25.75	0.741	92.173	39.851	0	0	18.036	0	25.491
			1219.02	38.463	1	0	29.38	1.637	1.49	18.63	19.039	1.105	25.69	0.741	92.228	39.92	0	0	17.947	0	25.38
			1220.02	51.184	1	0	29.438	1.639	1.487	18.583	19.125	1.104	25.75	0.743	92.604	39.827	0	0	17.959	0	25.381
			1221.02	51.184	1	0	29.448	1.641	1.48	18.502	19.217	1.102	25.812	0.744	92.981	39.733	0	0	17.943	0	25.386
			1222.02	64.81	1	0	29.474	1.64	1.475	18.437	19.301	1.101	25.848	0.747	93.199	39.707	0	0	17.974	0	25.446
			1223.02	64.81	1	0	29.525	1.646	1.475	18.439	19.334	1.104	25.836	0.748	93.293	39.743	0	0	17.936	0	25.452
			1224.02	59.032	1	0	29.721	1.652	1.483	18.532	19.368	1.111	25.834	0.75	93.386	39.779	0	0	17.986	0	25.487
			1225.02	48.079	1	0	29.882	1.654	1.489	18.614	19.387	1.117	25.848	0.75	93.521	39.774	0	0	18.061	0	25.509
			1226.02	67.138	1	0	29.559	1.609	1.461	18.267	19.523	1.098	25.975	0.752	93.808	39.712	0	0	18.37	0	25.904
			1227.02	69.294	1	0	29.559	1.609	1.461	18.267	19.523	1.098	25.975	0.752	93.808	39.712	0	0	18.37	0	25.904
			1228.02	69.294	1	0	29.541	1.598	1.457	18.217	19.56	1.097	25.976	0.753	93.859	39.74	0	0	18.486	0	25.993
			1229.02	48.726	1	0	30.311	1.576	1.48	18.501	19.751	1.117	26.167	0.755	93.96	39.798	0	0	19.233	0	26.675
			1230.02	72.96	1	0	30.726	1.563	1.49	18.626	19.882	1.127	26.284	0.756	94.106	39.81	0	0	19.655	0	27.045
			1231.02	72.96	1	0	30.058	1.484	1.481	18.519	19.523	1.118	25.866	0.755	93.818	39.961	0	0	20.25	0	26.428
			1232.02	77.918	1	0	29.378	1.404	1.473	18.411	19.15	1.11	25.403	0.754	93.571	40.079	0	0	20.93	0	25.602
			1233.02	58.644	1	0	28.325	1.323	1.45	18.121	18.712	1.091	24.866	0.753	93.324	40.196	0	0	21.41	0	24.528
			1234.02	58.644	1	0	28.859	1.331	1.475	18.432	18.748	1.109	24.932	0.752	93.245	40.215	0	0	21.674	0	24.722
			1235.02	58.644	1	0	29.077	1.342	1.486	18.572	18.754	1.117	24.951	0.752	93.206	40.227	0	0	21.671	0	24.767
			1236.02	60.239	1	0	29.418	1.352	1.504	18.805	18.744	1.131	24.941	0.752	93.168	40.239	0	0	21.758	0	24.725
			1237.02	58.557	1	0	29.762	1.358	1.516	18.955	18.817	1.145	24.919	0.755	93.358	40.138	0	0	21.917	0	24.478
			1238.02	58.557	1	0	30.073	1.364	1.526	19.07	18.903	1.157	24.919	0.759	93.547	40.038	0	0	22.049	0	24.294
			1239.02	57.566	1	0	30.469	1.369	1.537	19.214	19.011	1.171	24.953	0.762	93.756	39.949	0	0	22.26	0	24.228
			1240.02	57.005	1	0	30.919	1.377	1.557	19.459	19.054	1.189	24.949	0.764	93.933	39.911	0	0	22.448	0	24.123
			1241.02	57.005	1	0	30.951	1.371	1.552	19.402	19.126	1.188	24.99	0.765	94.236	39.802	0	0	22.582	0	24.081
			1242.02	69.725	1	0	30.97	1.38	1.548	19.354	19.191	1.188	25.014	0.767	94.633	39.697	0	0	22.444	0	23.944
			1243.02	70.027	1	0	31.08	1.385	1.545	19.308	19.308	1.189	25.073	0.77	95.003	39.594	0	0	22.441	0	23.923
			1244.02	70.027	1	0	31.024	1.373	1.531	19.135	19.44	1.182	25.167	0.772	95.215	39.514	0	0	22.593	0	24.094
			1245.02	68.216	1	0	31.331	1.373	1.53	19.13	19.638	1.187	25.315	0.776	95.499	39.433	0	0	22.814	0	24.378
			1246.02	73.003	1	0	30.693	1.352	1.497	18.713	19.653	1.166	25.242	0.779	95.777	39.331	0	0	22.695	0	24.063
			1247.02	72.96	1	0	30.062	1.331	1.464	18.297	19.674	1.144	25.171	0.782	96.056	39.229	0	0	22.578	0	23.754
			1248.02	70.674	1	0	29.366	1.311	1.427	17.834	19.703	1.12	25.103	0.785	96.334	39.127	0	0	22.408	0	23.453
			1249.02	70.674	1	0	28.907	1.299	1.404	17.551	19.7	1.106	25.008	0.788	96.501	39.071	0	0	22.258	0	23.119
			1250.02	65.586	1	0	29.745	1.386	1.417	17.719	20.137	1.122	25.43	0.792	96.738	39.064	0	0	21.464	0	24.034
			1251.02	75.374	1	0	30.781	1.473	1.439	17.985	20.58	1.146	25.849	0.796	96.975	39.057	0	0	20.899	0	24.907
			1252.02	80.333	1	0	31.741	1.563	1.459	18.237	20.976	1.167	26.223	0.8	97.365	38.985	0	0	20.303	0	25.5
			1253.02	76.711	1	0	31.708	1.578	1.459	18.232	20.968	1.17	26.137	0.802	97.506	39.025	0	0	20.09	0	25.283
			1254.02	73.908	1	0	31.675	1.593	1.458	18.226	20.96	1.173	26.052	0.805	97.648	39.064	0	0	19.882	0	25.067
			1255.02	73.477	1	0	31.591	1.612	1.456	18.194	20.95	1.176	25.934	0.808	97.75	39.143	0	0	19.594	0	24.814
			1256.02	60.972	1	0	31.517	1.631	1.453	18.168	20.941	1.179	25.819	0.811	97.852	39.222	0	0	19.321	0	24.566
			1257.02	64.551	1	0	31.446	1.65	1.451	18.141	20.932	1.182	25.707	0.814	97.954	39.301	0	0	19.055	0	24.32
			1258.02	64.551	1	0	31.264	1.659	1.442	18.021	20.954	1.178	25.653	0.817	98.079	39.338	0	0	18.844	0	24.201
			1259.02	48.122	1	0	31.219	1.668	1.437	17.963	20.995	1.177	25.623	0.819	98.205	39.375	0	0	18.718	0	24.152
			1260.02	48.122	1	0	31.09	1.66	1.423	17.781	21.118	1.17	25.669	0.823	98.402	39.352	0	0	18.725	0	24.268
			1261.02	28.416	1	0	30.954	1.654	1.409	17.617	21.22	1.163	25.712	0.825	98.507	39.345	0	0	18.71	0	24.397
			1262.02	28.416	1	0	30.749	1.648	1.392	17.401	21.338	1.153	25.767	0.828	98.611	39.338	0	0	18.653	0	24.561
			1263.02	28.416	1	0	30.657	1.657	1.382	17.276	21.431	1.147	25.821	0.83	98.759	39.318	0	0	18.503	0	24.647
			1264.02	28.416	1	0	30.443	1.652	1.366	17.076	21.53	1.137	25.874	0.832	98.826	39.345	0	0	18.422	0	24.854
			1265.02	76.538	1	0	30.303	1.654	1.358	16.976	21.558	1.131	25.877	0.833	98.838	39.395	0	0	18.318	0	24.943
			1266.02	87.189	1	0	30.268	1.654	1.359	16.983	21.524	1.132	25.839	0.833	98.809	39.453	0	0	18.296	0	24.936
			1267.02	87.189	1	0	30.099	1.65	1.348	16.853	21.567	1.125	25.856	0.834	98.794	39.493	0	0	18.239	0	25.067
			1268.02	57.954	1	0	29.834	1.643	1.333	16.661	21.621	1.112	25.923	0.834	98.67	39.58	0	0	18.155	0	25.424
			1269.02	57.954	1	0	29.603	1.636	1.32	16.503	21.655	1.101	25.966	0.834	98.545	39.666	0	0	18.092	0	25.713
			1270.02	54.159	1	0	29.399	1.634	1.315	16.432	21.598	1.094	25.963	0.832	98.303	39.786	0	0	17.993	0	25.914
			1271.02	54.159	1	0	29.224	1.631	1.311	16.382	21.533	1.087	25.952	0.83	98.061	39.906	0	0	17.912	0	26.093
			1272.02	54.159	1	0	29.197	1.64	1.316	16.454	21.423	1.09	25.869	0.828	97.684	40.098	0	0	17.799	0	26.158
			1273.02	56.876	1	0	29.186	1.649	1.323	16.544	21.304	1.093	25.789	0.826	97.31	40.261	0	0	17.697	0	26.182
			1274.02	63.818	1	0	29.199	1.658	1.332	16.655	21.174	1.098	25.698	0.824	96.936	40.424	0	0	17.609	0	26.173
			1275.02	50.623	1	0	29.34	1.673	1.352	16.902	20.972	1.112	25.5	0.822	96.636	40.573	0	0	17.536	0	25.823
			1276.02	50.623	1	0	29.464	1.688	1.371	17.135	20.781	1.125	25.314	0.821	96.327	40.721	0	0	17.455	0	25.499
			1277.02	49.933	1	0	30.012	1.703	1.405	17.558	20.664	1.152	25.198	0.82	96.017	40.87	0	0	17.623	0	25.368
			1278.02	49.933	1	0	31.028	1.721	1.464	18.302	20.503	1.196	25.097	0.817	95.547	41.071	0	0	18.029	0	25.353
			1279.02	60.325	1	0	31.669	1.737	1.501	18.762	20.419	1.225	25.017	0.816	95.329	41.184	0	0	18.236	0	25.26
			1280.02	66.362	1	0	31.232	1.65	1.499	18.741	20.124	1.222	24.694	0.815	95.039	41.247	0	0	18.928	0	24.721
			1281.02	61.921	1	0	30.513	1.564	1.489	18.618	19.753	1.212	24.28	0.814	94.749	41.309	0	0	19.516	0	23.891
			1282.02	60.412	1	0	29.674	1.474	1.473	18.413	19.379	1.196	23.862	0.812	94.53	41.338	0	0	20.135	0	22.967
			1283.02	60.412	1	0	29.884	1.462	1.48	18.504	19.414	1.202	23.91	0.812	94.569	41.251	0	0	20.439	0	23.01
			1284.02	66.491	1	0	30.113	1.45	1.488	18.594	19.462	1.209	23.948	0.813	94.626	41.17	0	0	20.772	0	23.031
			1285.02	68.389	1	0	30.454	1.437	1.498	18.727	19.535	1.219	24.017	0.813	94.684	41.088	0	0	21.188	0	23.143
			1286.02	68.389	1	0	30.777	1.423	1.508	18.849	19.607	1.226	24.117	0.813	94.782	40.983	0	0	21.629	0	23.318
			1287.02	73.822	1	0	31.114	1.409	1.518	18.972	19.685	1.233	24.227	0.813	94.881	40.877	0	0	22.088	0	23.517
			1288.02	76.107	1	0	31.43	1.393	1.525	19.067	19.776	1.24	24.336	0.813	95.048	40.755	0	0	22.56	0	23.69
			1289.02	73.693	1	0	31.68	1.383	1.533	19.16	19.831	1.247	24.37	0.814	95.166	40.676	0	0	22.908	0	23.69
			1290.02	72.183	1	0	32.007	1.39	1.549	19.358	19.835	1.261	24.363	0.814	95.209	40.659	0	0	23.033	0	23.622
			1291.02	72.183	1	0	32.375	1.399	1.568	19.597	19.823	1.276	24.361	0.814	95.291	40.642	0	0	23.139	0	23.558
			1292.02	65.629	1	0	32.762	1.409	1.587	19.844	19.817	1.291	24.366	0.813	95.372	40.625	0	0	23.259	0	23.515
			1293.02	68.173	1	0	32.522	1.413	1.578	19.726	19.792	1.284	24.333	0.813	95.478	40.612	0	0	23.013	0	23.38
			1294.02	76.021	1	0	32.535	1.422	1.582	19.781	19.75	1.286	24.295	0.813	95.557	40.596	0	0	22.874	0	23.208
			1295.02	74.426	1	0	32.465	1.426	1.579	19.739	19.751	1.284	24.283	0.813	95.689	40.557	0	0	22.773	0	23.097
			1296.02	74.426	1	0	32.705	1.463	1.58	19.749	19.908	1.29	24.389	0.816	95.928	40.51	0	0	22.354	0	23.213
			1297.02	66.017	1	0	33.194	1.505	1.592	19.899	20.076	1.303	24.52	0.819	96.153	40.48	0	0	22.062	0	23.413
			1298.02	67.397	1	0	33.697	1.546	1.605	20.063	20.234	1.318	24.64	0.821	96.378	40.45	0	0	21.794	0	23.577
			1299.02	67.225	1	0	33.837	1.56	1.607	20.089	20.299	1.324	24.648	0.824	96.557	40.445	0	0	21.692	0	23.548
			1300.02	67.958	1	0	33.983	1.57	1.605	20.06	20.42	1.328	24.682	0.827	96.831	40.396	0	0	21.646	0	23.531
			1301.02	66.793	1	0	34.096	1.58	1.601	20.014	20.541	1.331	24.713	0.831	97.105	40.348	0	0	21.579	0	23.504
			1302.02	66.793	1	0	34.251	1.59	1.599	19.985	20.668	1.336	24.743	0.835	97.423	40.273	0	0	21.545	0	23.433
			1303.02	66.793	1	0	34.419	1.599	1.596	19.953	20.807	1.341	24.767	0.84	97.738	40.227	0	0	21.522	0	23.392
			1304.02	73.434	1	0	34.487	1.604	1.59	19.879	20.929	1.342	24.799	0.844	98.047	40.176	0	0	21.506	0	23.384
			1305.02	71.062	1	0	34.524	1.607	1.586	19.827	21.008	1.342	24.83	0.846	98.339	40.12	0	0	21.483	0	23.366
			1306.02	75.417	1	0	34.524	1.611	1.58	19.755	21.085	1.34	24.861	0.848	98.641	40.065	0	0	21.436	0	23.348
			1307.02	75.417	1	0	34.504	1.617	1.574	19.672	21.165	1.338	24.901	0.85	98.927	40.018	0	0	21.344	0	23.367
			1308.02	55.841	1	0	34.558	1.628	1.572	19.65	21.228	1.34	24.906	0.852	99.145	40.018	0	0	21.224	0	23.339
			1309.02	55.841	1	0	34.56	1.64	1.568	19.596	21.292	1.34	24.911	0.855	99.354	40.018	0	0	21.074	0	23.312
			1310.02	55.841	1	0	34.438	1.645	1.558	19.479	21.347	1.335	24.924	0.856	99.521	40.025	0	0	20.935	0	23.344
			1311.02	67.397	1	0	34.338	1.65	1.55	19.378	21.399	1.33	24.934	0.858	99.688	40.032	0	0	20.81	0	23.368
			1312.02	77.961	1	0	34.094	1.655	1.537	19.209	21.435	1.322	24.925	0.86	99.855	40.039	0	0	20.598	0	23.337
			1313.02	77.961	1	0	34.125	1.664	1.537	19.212	21.456	1.324	24.912	0.861	99.943	40.057	0	0	20.507	0	23.296
			1314.02	63.171	1	0	33.855	1.678	1.527	19.082	21.438	1.317	24.841	0.863	100.096	40.113	0	0	20.175	0	23.137
			1315.02	63.43	1	0	33.843	1.688	1.525	19.068	21.449	1.317	24.839	0.864	100.174	40.129	0	0	20.045	0	23.12
			1316.02	63.43	1	0	33.909	1.704	1.529	19.113	21.448	1.321	24.819	0.864	100.303	40.16	0	0	19.897	0	23.057
			1317.02	65.327	1	0	34.004	1.722	1.533	19.169	21.453	1.328	24.772	0.866	100.392	40.215	0	0	19.746	0	22.951
			1318.02	70.415	1	0	33.972	1.73	1.53	19.122	21.488	1.329	24.74	0.869	100.478	40.261	0	0	19.64	0	22.908
			1319.02	68.13	1	0	33.94	1.737	1.526	19.076	21.523	1.329	24.709	0.871	100.564	40.306	0	0	19.535	0	22.864
			1320.02	68.13	1	0	33.638	1.74	1.51	18.873	21.562	1.318	24.707	0.873	100.701	40.309	0	0	19.334	0	22.855
			1321.02	64.551	1	0	33.407	1.75	1.501	18.766	21.541	1.311	24.675	0.873	100.737	40.362	0	0	19.091	0	22.815
			1322.02	63.257	1	0	33.153	1.757	1.489	18.616	21.551	1.302	24.652	0.874	100.735	40.414	0	0	18.868	0	22.81
			1323.02	63.257	1	0	33.083	1.764	1.485	18.563	21.571	1.3	24.642	0.875	100.732	40.467	0	0	18.75	0	22.847
			1324.02	62.438	1	0	33.264	1.763	1.49	18.628	21.612	1.307	24.635	0.877	100.768	40.491	0	0	18.87	0	22.874
			1325.02	63.559	1	0	33.448	1.761	1.495	18.693	21.655	1.315	24.63	0.879	100.804	40.515	0	0	18.992	0	22.905
			1326.02	63.559	1	0	33.591	1.759	1.499	18.734	21.7	1.321	24.627	0.881	100.838	40.539	0	0	19.091	0	22.945
			1327.02	56.401	1	0	33.321	1.723	1.492	18.649	21.608	1.313	24.556	0.88	100.687	40.589	0	0	19.334	0	22.947
			1328.02	56.401	1	0	32.328	1.651	1.461	18.268	21.37	1.282	24.354	0.877	100.387	40.69	0	0	19.577	0	22.771
			1329.02	63.387	1	0	32.328	1.651	1.461	18.268	21.37	1.282	24.354	0.877	100.387	40.69	0	0	19.577	0	22.771
			1330.02	72.571	1	0	32.101	1.641	1.453	18.165	21.336	1.273	24.356	0.876	100.325	40.681	0	0	19.557	0	22.794
			1331.02	72.571	1	0	31.917	1.637	1.446	18.08	21.312	1.266	24.35	0.875	100.293	40.676	0	0	19.503	0	22.784
			1332.02	62.007	1	0	31.698	1.632	1.438	17.975	21.286	1.257	24.35	0.874	100.217	40.697	0	0	19.422	0	22.837
			1333.02	62.007	1	0	31.467	1.632	1.431	17.89	21.232	1.247	24.365	0.871	100.126	40.731	0	0	19.283	0	22.939
			1334.02	52.434	1	0	31.39	1.637	1.43	17.875	21.2	1.244	24.375	0.87	100.042	40.769	0	0	19.177	0	23.019
			1335.02	59.937	1	0	31.313	1.642	1.429	17.86	21.169	1.24	24.386	0.868	99.958	40.808	0	0	19.071	0	23.1
			1336.02	59.937	1	0	31.229	1.642	1.425	17.818	21.162	1.237	24.392	0.868	99.857	40.844	0	0	19.017	0	23.177
			1337.02	69.855	1	0	31.184	1.64	1.424	17.803	21.147	1.235	24.379	0.867	99.773	40.87	0	0	19.017	0	23.192
			1338.02	62.611	1	0	31.138	1.637	1.423	17.789	21.131	1.234	24.366	0.867	99.689	40.896	0	0	19.017	0	23.208
			1339.02	62.611	1	0	31.083	1.632	1.423	17.79	21.092	1.232	24.355	0.866	99.569	40.928	0	0	19.044	0	23.245
			1340.02	60.067	1	0	31.046	1.627	1.423	17.782	21.073	1.231	24.362	0.865	99.48	40.94	0	0	19.079	0	23.303
			1341.02	58.6	1	0	31.009	1.622	1.422	17.775	21.054	1.229	24.369	0.864	99.392	40.952	0	0	19.114	0	23.362
			1342.02	58.6	1	0	31.186	1.623	1.431	17.893	21.034	1.236	24.355	0.864	99.286	40.966	0	0	19.215	0	23.341
			1343.02	57.867	1	0	31.251	1.624	1.435	17.942	21.022	1.239	24.345	0.864	99.214	40.972	0	0	19.238	0	23.316
			1344.02	57.997	1	0	31.381	1.618	1.442	18.028	21.005	1.245	24.336	0.863	99.027	40.999	0	0	19.397	0	23.359
			1345.02	57.997	1	0	31.411	1.617	1.445	18.059	20.989	1.247	24.323	0.863	99.001	41.011	0	0	19.425	0	23.342
			1346.02	54.547	1	0	31.265	1.609	1.439	17.984	20.975	1.241	24.315	0.863	98.889	41.037	0	0	19.434	0	23.389
			1347.02	54.547	1	0	31.12	1.601	1.433	17.909	20.961	1.236	24.306	0.862	98.778	41.063	0	0	19.442	0	23.434
			1348.02	61.619	1	0	31.167	1.606	1.437	17.961	20.934	1.238	24.299	0.862	98.674	41.079	0	0	19.407	0	23.42
			1349.02	66.535	1	0	31.214	1.611	1.441	18.014	20.907	1.24	24.291	0.861	98.569	41.095	0	0	19.372	0	23.405
			1350.02	66.535	1	0	31.43	1.617	1.452	18.156	20.89	1.249	24.289	0.86	98.465	41.111	0	0	19.442	0	23.411
			1351.02	60.196	1	0	31.097	1.615	1.441	18.012	20.833	1.24	24.205	0.861	98.458	41.079	0	0	19.259	0	23.108
			1352.02	61.791	1	0	30.77	1.613	1.429	17.868	20.778	1.231	24.125	0.861	98.451	41.046	0	0	19.08	0	22.814
			1353.02	61.791	1	0	30.915	1.664	1.424	17.806	20.972	1.231	24.27	0.864	98.597	40.993	0	0	18.58	0	22.988
			1354.02	62.481	1	0	31.113	1.724	1.425	17.812	21.125	1.233	24.405	0.866	98.706	40.967	0	0	18.05	0	23.142
			1355.02	62.783	1	0	31.721	1.784	1.441	18.01	21.325	1.25	24.577	0.868	98.815	40.942	0	0	17.786	0	23.402
			1356.02	62.783	1	0	32.349	1.843	1.459	18.232	21.505	1.269	24.725	0.87	98.927	40.916	0	0	17.549	0	23.585
			1357.02	68.691	1	0	32.411	1.854	1.461	18.264	21.512	1.272	24.706	0.871	99.026	40.914	0	0	17.483	0	23.488
			1358.02	66.88	1	0	32.473	1.864	1.464	18.296	21.519	1.276	24.688	0.872	99.126	40.912	0	0	17.418	0	23.39
			1359.02	66.88	1	0	32.538	1.875	1.466	18.331	21.525	1.28	24.669	0.873	99.224	40.909	0	0	17.355	0	23.291
			1360.02	65.457	1	0	32.573	1.88	1.47	18.377	21.496	1.283	24.63	0.873	99.221	40.942	0	0	17.327	0	23.214
			1361.02	64.551	1	0	32.608	1.885	1.474	18.423	21.467	1.287	24.592	0.873	99.219	40.974	0	0	17.3	0	23.136
			1362.02	64.551	1	0	32.805	1.89	1.485	18.567	21.431	1.297	24.542	0.873	99.217	41.007	0	0	17.358	0	23.025
			1363.02	67.613	1	0	32.985	1.891	1.494	18.677	21.422	1.306	24.51	0.874	99.247	41.016	0	0	17.44	0	22.94
			1364.02	67.613	1	0	33.116	1.889	1.498	18.721	21.456	1.312	24.487	0.876	99.291	41.014	0	0	17.534	0	22.874
			1365.02	67.613	1	0	33.12	1.886	1.495	18.686	21.498	1.313	24.471	0.878	99.335	41.011	0	0	17.561	0	22.833
			1366.02	44.543	1	0	33.137	1.885	1.493	18.663	21.535	1.314	24.469	0.88	99.375	40.991	0	0	17.581	0	22.795
			1367.02	44.543	1	0	33.203	1.888	1.496	18.7	21.536	1.317	24.458	0.881	99.43	40.972	0	0	17.583	0	22.716
			1368.02	63.257	1	0	33.261	1.892	1.499	18.733	21.538	1.32	24.446	0.881	99.486	40.953	0	0	17.581	0	22.635
			1369.02	63.257	1	0	33.299	1.902	1.501	18.76	21.534	1.323	24.433	0.881	99.514	40.954	0	0	17.505	0	22.557
			1370.02	83.783	1	0	33.36	1.909	1.503	18.782	21.551	1.327	24.41	0.883	99.584	40.94	0	0	17.478	0	22.438
			1371.02	83.783	1	0	33.417	1.915	1.504	18.8	21.568	1.33	24.388	0.884	99.653	40.925	0	0	17.449	0	22.321
			1372.02	62.05	1	0	33.473	1.922	1.506	18.819	21.585	1.334	24.366	0.886	99.723	40.911	0	0	17.419	0	22.203
			1373.02	62.05	1	0	33.415	1.919	1.5	18.754	21.622	1.33	24.384	0.887	99.838	40.887	0	0	17.413	0	22.226
			1374.02	61.576	1	0	33.382	1.916	1.496	18.706	21.655	1.328	24.399	0.888	99.953	40.863	0	0	17.42	0	22.239
			1375.02	62.912	1	0	33.353	1.914	1.493	18.66	21.688	1.326	24.413	0.888	100.063	40.839	0	0	17.429	0	22.25
			1376.02	62.912	1	0	33.391	1.916	1.492	18.645	21.732	1.327	24.424	0.89	100.126	40.817	0	0	17.424	0	22.237
			1377.02	69.941	1	0	33.441	1.919	1.491	18.638	21.773	1.329	24.435	0.891	100.188	40.796	0	0	17.426	0	22.221
			1378.02	66.319	1	0	33.488	1.922	1.49	18.629	21.816	1.33	24.446	0.892	100.255	40.774	0	0	17.426	0	22.206
			1379.02	66.319	1	0	33.507	1.922	1.488	18.595	21.868	1.33	24.45	0.894	100.329	40.76	0	0	17.431	0	22.193
			1380.02	62.783	1	0	33.527	1.923	1.485	18.562	21.92	1.331	24.455	0.896	100.404	40.745	0	0	17.435	0	22.179
			1381.02	64.12	1	0	33.533	1.924	1.482	18.521	21.973	1.331	24.461	0.898	100.478	40.731	0	0	17.433	0	22.17
			1382.02	64.12	1	0	33.972	1.919	1.494	18.68	22.07	1.343	24.557	0.899	100.502	40.731	0	0	17.702	0	22.48
			1383.02	65.284	1	0	34.425	1.915	1.507	18.839	22.173	1.355	24.661	0.899	100.526	40.731	0	0	17.98	0	22.811
			1384.02	64.724	1	0	34.11	1.791	1.5	18.751	22.027	1.345	24.564	0.897	100.265	40.769	0	0	19.048	0	23.043
			1385.02	64.724	1	0	33.384	1.726	1.479	18.484	21.844	1.324	24.4	0.895	100.138	40.786	0	0	19.34	0	22.807
			1386.02	64.724	1	0	32.58	1.662	1.455	18.189	21.635	1.301	24.207	0.894	100.01	40.803	0	0	19.606	0	22.479
			1387.02	61.921	1	0	32.454	1.65	1.447	18.089	21.665	1.294	24.229	0.894	99.917	40.808	0	0	19.669	0	22.596
			1388.02	61.921	1	0	32.328	1.638	1.439	17.99	21.695	1.288	24.251	0.895	99.823	40.812	0	0	19.732	0	22.71
			1389.02	62.179	1	0	32.347	1.627	1.437	17.962	21.736	1.286	24.284	0.895	99.73	40.817	0	0	19.885	0	22.86
			1390.02	63.861	1	0	32.325	1.615	1.439	17.986	21.686	1.285	24.274	0.893	99.579	40.851	0	0	20.018	0	22.93
			1391.02	63.861	1	0	32.302	1.603	1.441	18.01	21.637	1.285	24.264	0.892	99.428	40.884	0	0	20.152	0	22.998
			1392.02	63.559	1	0	32.029	1.591	1.431	17.891	21.59	1.274	24.253	0.89	99.277	40.918	0	0	20.131	0	23.061
			1393.02	64.163	1	0	31.708	1.582	1.421	17.767	21.518	1.261	24.247	0.887	99.075	40.961	0	0	20.048	0	23.147
			1394.02	64.163	1	0	31.39	1.572	1.411	17.643	21.448	1.249	24.242	0.885	98.874	41.004	0	0	19.965	0	23.239
			1395.02	63.344	1	0	31.226	1.563	1.408	17.603	21.38	1.242	24.246	0.882	98.672	41.047	0	0	19.98	0	23.354
			1396.02	61.015	1	0	31.064	1.549	1.404	17.552	21.323	1.236	24.224	0.88	98.473	41.117	0	0	20.051	0	23.45
			1397.02	61.015	1	0	30.928	1.536	1.402	17.519	21.262	1.231	24.2	0.879	98.274	41.187	0	0	20.141	0	23.539
			1398.02	61.274	1	0	30.772	1.522	1.398	17.475	21.201	1.226	24.176	0.877	98.075	41.256	0	0	20.219	0	23.627
			1399.02	56.143	1	0	30.656	1.514	1.397	17.461	21.135	1.222	24.165	0.875	97.956	41.292	0	0	20.246	0	23.679
			1400.02	56.143	1	0	30.452	1.501	1.392	17.404	21.055	1.214	24.146	0.872	97.787	41.348	0	0	20.287	0	23.759
			1401.02	53.21	1	0	30.332	1.486	1.39	17.378	20.996	1.21	24.125	0.87	97.601	41.378	0	0	20.412	0	23.792
			1402.02	51.744	1	0	30.211	1.471	1.388	17.351	20.936	1.206	24.101	0.869	97.416	41.408	0	0	20.538	0	23.819
			1403.02	51.744	1	0	30.097	1.459	1.386	17.327	20.88	1.202	24.079	0.867	97.202	41.446	0	0	20.625	0	23.852
			1404.02	58.73	1	0	30.153	1.46	1.392	17.404	20.826	1.205	24.07	0.865	97.077	41.464	0	0	20.646	0	23.85
			1405.02	65.37	1	0	30.203	1.462	1.398	17.479	20.773	1.207	24.061	0.863	96.956	41.483	0	0	20.665	0	23.85
			1406.02	65.37	1	0	30.211	1.46	1.403	17.54	20.704	1.208	24.047	0.861	96.845	41.492	0	0	20.692	0	23.829
			1407.02	57.695	1	0	30.137	1.457	1.4	17.504	20.694	1.205	24.057	0.86	96.75	41.511	0	0	20.689	0	23.898
			1408.02	53.469	1	0	30.125	1.453	1.4	17.505	20.683	1.204	24.064	0.86	96.65	41.529	0	0	20.729	0	23.961
			1409.02	53.469	1	0	30.073	1.448	1.4	17.5	20.65	1.201	24.068	0.858	96.538	41.559	0	0	20.766	0	24.039
			1410.02	58.6	1	0	30.087	1.444	1.404	17.55	20.599	1.202	24.061	0.856	96.524	41.552	0	0	20.834	0	24.019
			1411.02	58.902	1	0	30.061	1.44	1.406	17.571	20.554	1.201	24.061	0.854	96.51	41.545	0	0	20.874	0	24.019
			1412.02	60.713	1	0	30.129	1.441	1.409	17.613	20.551	1.203	24.076	0.854	96.545	41.524	0	0	20.909	0	24.027
			1413.02	60.713	1	0	30.206	1.441	1.411	17.634	20.58	1.205	24.098	0.854	96.589	41.499	0	0	20.969	0	24.052
			1414.02	58.73	1	0	30.339	1.44	1.415	17.692	20.602	1.209	24.11	0.854	96.633	41.473	0	0	21.067	0	24.049
			1415.02	58.73	1	0	30.483	1.44	1.421	17.769	20.611	1.215	24.11	0.855	96.629	41.48	0	0	21.166	0	24.06
			1416.02	61.878	1	0	30.61	1.44	1.427	17.833	20.622	1.22	24.113	0.855	96.624	41.487	0	0	21.253	0	24.081
			1417.02	61.878	1	0	30.795	1.44	1.434	17.925	20.64	1.227	24.123	0.856	96.62	41.494	0	0	21.379	0	24.123
			1418.02	59.334	1	0	30.945	1.437	1.443	18.033	20.614	1.232	24.136	0.854	96.673	41.476	0	0	21.538	0	24.141
			1419.02	70.157	1	0	31.062	1.433	1.45	18.121	20.59	1.236	24.151	0.853	96.726	41.457	0	0	21.675	0	24.166
			1420.02	70.157	1	0	31.044	1.431	1.453	18.157	20.535	1.236	24.129	0.851	96.694	41.453	0	0	21.699	0	24.103
			1421.02	70.459	1	0	31.122	1.435	1.453	18.165	20.58	1.238	24.164	0.852	96.864	41.4	0	0	21.688	0	24.107
			1422.02	59.98	1	0	31.2	1.439	1.454	18.173	20.625	1.239	24.199	0.852	97.034	41.347	0	0	21.677	0	24.111
			1423.02	63.646	1	0	31.485	1.444	1.464	18.301	20.67	1.249	24.234	0.853	97.205	41.294	0	0	21.81	0	24.116
			1424.02	63.646	1	0	31.827	1.446	1.475	18.437	20.742	1.261	24.261	0.855	97.363	41.247	0	0	22.016	0	24.113
			1425.02	69.467	1	0	32.133	1.448	1.484	18.546	20.82	1.271	24.298	0.857	97.521	41.199	0	0	22.197	0	24.137
			1426.02	65.586	1	0	32.331	1.45	1.488	18.605	20.883	1.278	24.315	0.859	97.679	41.151	0	0	22.303	0	24.103
			1427.02	65.586	1	0	32.414	1.452	1.487	18.587	20.959	1.28	24.353	0.861	97.854	41.093	0	0	22.328	0	24.114
			1428.02	63.214	1	0	32.476	1.454	1.485	18.557	21.034	1.28	24.389	0.862	98.03	41.035	0	0	22.339	0	24.118
			1429.02	67.483	1	0	32.583	1.455	1.486	18.576	21.082	1.284	24.409	0.864	98.181	40.983	0	0	22.387	0	24.086
			1430.02	64.335	1	0	32.774	1.457	1.489	18.615	21.162	1.29	24.439	0.866	98.332	40.932	0	0	22.494	0	24.085
			1431.02	63.042	1	0	32.967	1.459	1.494	18.675	21.219	1.295	24.473	0.867	98.48	40.88	0	0	22.596	0	24.091
			1432.02	63.042	1	0	33.051	1.463	1.496	18.705	21.242	1.298	24.494	0.867	98.646	40.853	0	0	22.592	0	24.098
			1433.02	63.301	1	0	33.102	1.467	1.497	18.715	21.266	1.299	24.516	0.867	98.811	40.827	0	0	22.566	0	24.105
			1434.02	61.101	1	0	33.176	1.469	1.496	18.7	21.332	1.3	24.545	0.869	99.008	40.788	0	0	22.581	0	24.119
			1435.02	66.19	1	0	32.973	1.447	1.477	18.466	21.456	1.29	24.571	0.873	99.2	40.75	0	0	22.786	0	24.205
			1436.02	66.19	1	0	32.855	1.437	1.467	18.343	21.516	1.284	24.59	0.875	99.303	40.719	0	0	22.867	0	24.24
			1437.02	70.976	1	0	32.739	1.428	1.462	18.277	21.513	1.28	24.583	0.875	99.399	40.678	0	0	22.921	0	24.18
			1438.02	67.526	1	0	32.55	1.42	1.454	18.175	21.504	1.273	24.57	0.875	99.495	40.637	0	0	22.926	0	24.102
			1439.02	64.724	1	0	32.296	1.417	1.446	18.07	21.458	1.265	24.528	0.875	99.548	40.645	0	0	22.798	0	24.001
			1440.02	64.724	1	0	31.967	1.412	1.433	17.908	21.428	1.253	24.493	0.875	99.5	40.69	0	0	22.634	0	23.986
			1441.02	57.005	1	0	31.706	1.408	1.423	17.785	21.398	1.245	24.458	0.875	99.452	40.736	0	0	22.517	0	23.973
			1442.02	57.609	1	0	30.991	1.404	1.402	17.525	21.223	1.227	24.255	0.875	99.404	40.781	0	0	22.076	0	23.458
			1443.02	62.74	1	0	30.293	1.401	1.383	17.288	21.027	1.209	24.06	0.874	99.346	40.832	0	0	21.624	0	22.963
			1444.02	62.74	1	0	30.733	1.47	1.384	17.305	21.354	1.212	24.395	0.875	99.555	40.786	0	0	20.902	0	23.671
			1445.02	64.939	1	0	31.217	1.544	1.388	17.352	21.673	1.217	24.72	0.877	99.807	40.712	0	0	20.215	0	24.26
			1446.02	64.939	1	0	32.117	1.618	1.408	17.605	22.014	1.238	25.053	0.879	100.058	40.637	0	0	19.847	0	24.851
			1447.02	62.912	1	0	32.149	1.626	1.408	17.598	22.049	1.238	25.065	0.88	100.21	40.604	0	0	19.769	0	24.803
			1448.02	57.781	1	0	32.215	1.635	1.407	17.589	22.11	1.242	25.057	0.882	100.353	40.565	0	0	19.7	0	24.687
			1449.02	58.083	1	0	32.374	1.644	1.411	17.638	22.162	1.249	25.038	0.885	100.497	40.527	0	0	19.688	0	24.535
			1450.02	58.083	1	0	32.348	1.639	1.409	17.61	22.177	1.249	25.023	0.886	100.544	40.529	0	0	19.738	0	24.515
			1451.02	57.738	1	0	32.296	1.637	1.403	17.532	22.239	1.246	25.038	0.888	100.605	40.512	0	0	19.727	0	24.536
			1452.02	53.081	1	0	32.077	1.635	1.39	17.373	22.289	1.237	25.042	0.89	100.665	40.496	0	0	19.613	0	24.526
			1453.02	53.081	1	0	31.798	1.634	1.374	17.17	22.356	1.225	25.062	0.892	100.725	40.48	0	0	19.463	0	24.562
			1454.02	52.779	1	0	31.654	1.646	1.367	17.087	22.369	1.22	25.063	0.892	100.76	40.506	0	0	19.23	0	24.567
			1455.02	52.779	1	0	31.596	1.658	1.364	17.054	22.377	1.218	25.06	0.893	100.795	40.531	0	0	19.052	0	24.557
			1456.02	52.779	1	0	31.539	1.671	1.362	17.021	22.386	1.217	25.057	0.893	100.83	40.557	0	0	18.877	0	24.55
			1457.02	38.722	1	0	31.564	1.686	1.366	17.07	22.346	1.22	25.004	0.894	100.839	40.594	0	0	18.717	0	24.407
			1458.02	38.722	1	0	31.579	1.702	1.369	17.114	22.307	1.224	24.953	0.894	100.848	40.631	0	0	18.556	0	24.268
			1459.02	69.208	1	0	31.614	1.718	1.371	17.14	22.304	1.227	24.923	0.895	100.872	40.663	0	0	18.404	0	24.18
			1460.02	69.208	1	0	31.607	1.728	1.371	17.142	22.301	1.228	24.909	0.895	100.867	40.687	0	0	18.286	0	24.143
			1461.02	89.259	1	0	31.6	1.739	1.37	17.123	22.325	1.229	24.893	0.897	100.865	40.712	0	0	18.175	0	24.102
			1462.02	62.309	1	0	31.618	1.749	1.37	17.12	22.346	1.23	24.873	0.898	100.872	40.738	0	0	18.078	0	24.051
			1463.02	62.309	1	0	31.618	1.755	1.371	17.142	22.32	1.232	24.851	0.898	100.86	40.763	0	0	18.013	0	24.01
			1464.02	66.19	1	0	31.635	1.763	1.377	17.212	22.245	1.234	24.82	0.896	100.818	40.8	0	0	17.941	0	23.954
			1465.02	57.867	1	0	31.635	1.771	1.382	17.271	22.173	1.236	24.792	0.894	100.786	40.837	0	0	17.861	0	23.907
			1466.02	57.867	1	0	31.614	1.781	1.383	17.292	22.135	1.236	24.771	0.894	100.742	40.875	0	0	17.754	0	23.875
			1467.02	49.2	1	0	31.6	1.789	1.385	17.316	22.097	1.237	24.743	0.893	100.691	40.923	0	0	17.66	0	23.843
			1468.02	49.2	1	0	31.558	1.798	1.387	17.331	22.051	1.238	24.703	0.893	100.63	40.972	0	0	17.551	0	23.779
			1469.02	58.687	1	0	31.516	1.807	1.388	17.347	22.006	1.238	24.664	0.892	100.57	41.021	0	0	17.444	0	23.715
			1470.02	61.188	1	0	31.655	1.818	1.393	17.415	22.021	1.244	24.659	0.893	100.632	41.004	0	0	17.414	0	23.631
			1471.02	61.188	1	0	31.921	1.838	1.418	17.723	21.828	1.26	24.562	0.889	100.486	41.044	0	0	17.368	0	23.338
			1472.02	62.266	1	0	32.072	1.85	1.424	17.803	21.837	1.267	24.553	0.889	100.545	41.028	0	0	17.335	0	23.239
			1473.02	62.266	1	0	32.687	1.866	1.452	18.156	21.829	1.289	24.6	0.887	100.502	41.04	0	0	17.515	0	23.342
			1474.02	65.543	1	0	33.235	1.872	1.469	18.361	21.949	1.305	24.705	0.888	100.579	41.004	0	0	17.75	0	23.573
			1475.02	62.956	1	0	32.875	1.806	1.464	18.304	21.755	1.299	24.515	0.887	100.389	41.064	0	0	18.201	0	23.347
			1476.02	62.956	1	0	32.496	1.74	1.46	18.246	21.545	1.294	24.308	0.886	100.2	41.124	0	0	18.676	0	23.06
			1477.02	64.594	1	0	31.611	1.668	1.435	17.939	21.287	1.27	24.056	0.885	100.02	41.16	0	0	18.956	0	22.606
			1478.02	65.241	1	0	31.506	1.661	1.43	17.876	21.288	1.265	24.072	0.884	99.941	41.155	0	0	18.967	0	22.669
			1479.02	65.241	1	0	31.402	1.655	1.425	17.814	21.289	1.26	24.088	0.884	99.862	41.151	0	0	18.978	0	22.732
			1480.02	64.379	1	0	31.311	1.655	1.425	17.809	21.233	1.257	24.07	0.882	99.689	41.215	0	0	18.922	0	22.788
			1481.02	60.325	1	0	31.357	1.661	1.431	17.884	21.178	1.26	24.043	0.881	99.574	41.256	0	0	18.877	0	22.753
			1482.02	60.325	1	0	31.29	1.668	1.432	17.895	21.123	1.259	24.016	0.88	99.459	41.297	0	0	18.764	0	22.717
			1483.02	54.763	1	0	31.352	1.675	1.438	17.978	21.071	1.263	24.003	0.878	99.351	41.34	0	0	18.717	0	22.723
			1484.02	54.763	1	0	31.415	1.683	1.445	18.06	21.019	1.266	23.989	0.876	99.243	41.383	0	0	18.671	0	22.727
			1485.02	70.502	1	0	31.368	1.668	1.443	18.038	21.008	1.263	24.004	0.875	99.142	41.395	0	0	18.806	0	22.845
			1486.02	75.202	1	0	31.368	1.668	1.443	18.038	21.008	1.263	24.004	0.875	99.142	41.395	0	0	18.806	0	22.845
			1487.02	75.202	1	0	31.242	1.645	1.435	17.938	21.03	1.255	24.037	0.875	99.058	41.39	0	0	18.989	0	23.018
			1488.02	59.98	1	0	31.266	1.638	1.437	17.968	21.007	1.256	24.049	0.874	98.991	41.381	0	0	19.088	0	23.06
			1489.02	63.257	1	0	31.233	1.631	1.437	17.967	20.983	1.254	24.06	0.872	98.934	41.371	0	0	19.153	0	23.103
			1490.02	63.257	1	0	31.312	1.629	1.443	18.037	20.954	1.257	24.048	0.871	98.905	41.371	0	0	19.223	0	23.073
			1491.02	57.436	1	0	31.291	1.622	1.444	18.055	20.916	1.256	24.052	0.87	98.895	41.376	0	0	19.297	0	23.119
			1492.02	55.841	1	0	31.243	1.614	1.445	18.057	20.878	1.254	24.057	0.868	98.876	41.381	0	0	19.355	0	23.168
			1493.02	55.841	1	0	31.033	1.611	1.435	17.937	20.875	1.246	24.05	0.868	98.876	41.386	0	0	19.264	0	23.165
			1494.02	65.672	1	0	30.825	1.608	1.425	17.817	20.873	1.237	24.044	0.868	98.876	41.39	0	0	19.174	0	23.167
			1495.02	65.672	1	0	30.839	1.617	1.422	17.779	20.932	1.238	24.05	0.87	98.936	41.369	0	0	19.066	0	23.114
			1496.02	58.945	1	0	31.041	1.626	1.43	17.878	20.955	1.247	24.04	0.872	99.008	41.347	0	0	19.093	0	23.019
			1497.02	57.781	1	0	31.244	1.634	1.438	17.978	20.979	1.256	24.03	0.873	99.08	41.326	0	0	19.12	0	22.925
			1498.02	57.781	1	0	31.425	1.634	1.444	18.052	21.014	1.262	24.043	0.874	99.157	41.297	0	0	19.236	0	22.916
			1499.02	62.007	1	0	31.531	1.633	1.447	18.082	21.05	1.266	24.058	0.875	99.233	41.268	0	0	19.308	0	22.915
			1500.02	55.539	1	0	31.489	1.631	1.443	18.04	21.07	1.264	24.061	0.876	99.272	41.251	0	0	19.307	0	22.904
			1501.02	55.539	1	0	31.322	1.609	1.426	17.825	21.2	1.255	24.099	0.88	99.413	41.211	0	0	19.469	0	23.026
			1502.02	57.566	1	0	31.373	1.609	1.428	17.854	21.2	1.257	24.098	0.88	99.426	41.213	0	0	19.498	0	23.028
			1503.02	65.413	1	0	31.303	1.598	1.42	17.755	21.266	1.253	24.114	0.882	99.502	41.195	0	0	19.588	0	23.083
			1504.02	65.413	1	0	31.3	1.595	1.421	17.764	21.251	1.253	24.102	0.882	99.474	41.209	0	0	19.629	0	23.082
			1505.02	70.157	1	0	31.24	1.591	1.419	17.74	21.238	1.251	24.092	0.882	99.446	41.223	0	0	19.635	0	23.088
			1506.02	64.81	1	0	31.175	1.588	1.419	17.732	21.202	1.25	24.055	0.881	99.421	41.253	0	0	19.626	0	23.033
			1507.02	64.81	1	0	31.184	1.592	1.422	17.779	21.153	1.253	24.007	0.881	99.386	41.306	0	0	19.59	0	22.965
			1508.02	52.822	1	0	31.196	1.595	1.426	17.828	21.106	1.256	23.959	0.881	99.351	41.36	0	0	19.558	0	22.898
			1509.02	52.822	1	0	31.217	1.597	1.428	17.851	21.093	1.259	23.932	0.881	99.342	41.39	0	0	19.542	0	22.856
			1510.02	60.455	1	0	31.166	1.594	1.423	17.782	21.139	1.256	23.944	0.883	99.423	41.353	0	0	19.558	0	22.844
			1511.02	70.631	1	0	31.116	1.59	1.417	17.713	21.185	1.253	23.956	0.884	99.505	41.316	0	0	19.575	0	22.831
			1512.02	70.631	1	0	31.179	1.586	1.417	17.707	21.233	1.255	23.971	0.886	99.586	41.278	0	0	19.663	0	22.828
			1513.02	62.395	1	0	31.161	1.58	1.415	17.693	21.235	1.254	23.961	0.886	99.6	41.271	0	0	19.724	0	22.806
			1514.02	57.867	1	0	31.076	1.574	1.412	17.648	21.227	1.252	23.94	0.887	99.614	41.264	0	0	19.744	0	22.752
			1515.02	57.867	1	0	30.913	1.568	1.405	17.565	21.214	1.247	23.911	0.887	99.628	41.258	0	0	19.713	0	22.669
			1516.02	61.274	1	0	31.007	1.579	1.41	17.621	21.215	1.251	23.909	0.887	99.662	41.244	0	0	19.641	0	22.603
			1517.02	64.594	1	0	31.254	1.589	1.422	17.77	21.211	1.262	23.898	0.888	99.697	41.23	0	0	19.665	0	22.511
			1518.02	64.594	1	0	31.467	1.6	1.432	17.899	21.206	1.271	23.887	0.888	99.732	41.216	0	0	19.668	0	22.415
			1519.02	60.972	1	0	31.435	1.6	1.429	17.864	21.227	1.27	23.888	0.889	99.792	41.203	0	0	19.65	0	22.399
			1520.02	60.67	1	0	31.507	1.6	1.435	17.94	21.185	1.274	23.858	0.888	99.741	41.248	0	0	19.688	0	22.379
			1521.02	62.438	1	0	31.401	1.601	1.43	17.877	21.189	1.27	23.856	0.888	99.746	41.264	0	0	19.619	0	22.399
			1522.02	62.438	1	0	31.402	1.606	1.428	17.846	21.228	1.271	23.85	0.89	99.787	41.249	0	0	19.554	0	22.337
			1523.02	61.058	1	0	31.429	1.614	1.428	17.849	21.247	1.273	23.838	0.891	99.778	41.254	0	0	19.47	0	22.278
			1524.02	58.299	1	0	31.715	1.623	1.44	17.996	21.27	1.284	23.84	0.892	99.768	41.259	0	0	19.546	0	22.264
			1525.02	58.299	1	0	32.004	1.631	1.451	18.142	21.294	1.296	23.844	0.893	99.759	41.263	0	0	19.622	0	22.255
			1526.02	58.299	1	0	32	1.621	1.451	18.132	21.298	1.295	23.859	0.893	99.723	41.268	0	0	19.746	0	22.344
			1527.02	58.299	1	0	31.79	1.61	1.441	18.008	21.299	1.285	23.87	0.892	99.687	41.273	0	0	19.743	0	22.425
			1528.02	56.272	1	0	31.581	1.6	1.431	17.884	21.301	1.276	23.883	0.892	99.651	41.278	0	0	19.74	0	22.507
			1529.02	53.038	1	0	31.543	1.6	1.428	17.854	21.31	1.274	23.891	0.892	99.646	41.28	0	0	19.72	0	22.538
			1530.02	53.038	1	0	31.614	1.599	1.431	17.887	21.32	1.276	23.9	0.892	99.641	41.283	0	0	19.769	0	22.57
			1531.02	61.619	1	0	31.686	1.599	1.434	17.919	21.329	1.279	23.908	0.892	99.636	41.285	0	0	19.818	0	22.602
			1532.02	71.407	1	0	31.724	1.598	1.434	17.927	21.345	1.28	23.915	0.893	99.648	41.271	0	0	19.85	0	22.601
			1533.02	71.407	1	0	31.705	1.597	1.432	17.903	21.361	1.279	23.922	0.893	99.66	41.256	0	0	19.847	0	22.6
			1534.02	71.709	1	0	30.915	1.587	1.405	17.567	21.221	1.254	23.779	0.892	99.603	41.263	0	0	19.481	0	22.206
			1535.02	63.43	1	0	30.915	1.587	1.405	17.567	21.221	1.254	23.779	0.892	99.603	41.263	0	0	19.481	0	22.206
			1536.02	63.43	1	0	30.494	1.577	1.393	17.408	21.118	1.242	23.69	0.891	99.533	41.285	0	0	19.337	0	21.995
			1537.02	65.112	1	0	30.43	1.562	1.394	17.428	21.043	1.239	23.682	0.889	99.365	41.326	0	0	19.476	0	22.093
			1538.02	67.958	1	0	30.409	1.559	1.394	17.423	21.033	1.236	23.712	0.887	99.269	41.362	0	0	19.51	0	22.259
			1539.02	67.958	1	0	30.342	1.556	1.394	17.421	20.987	1.233	23.722	0.885	99.147	41.422	0	0	19.501	0	22.4
			1540.02	59.42	1	0	30.24	1.554	1.396	17.445	20.887	1.229	23.715	0.881	98.982	41.479	0	0	19.459	0	22.483
			1541.02	57.824	1	0	30.138	1.552	1.398	17.469	20.788	1.225	23.709	0.877	98.816	41.537	0	0	19.417	0	22.567
			1542.02	57.824	1	0	30.037	1.55	1.399	17.493	20.689	1.221	23.703	0.873	98.651	41.594	0	0	19.375	0	22.652
			1543.02	59.29	1	0	29.581	1.549	1.388	17.35	20.542	1.209	23.579	0.871	98.548	41.618	0	0	19.093	0	22.305
			1544.02	61.231	1	0	29.2	1.548	1.379	17.238	20.408	1.199	23.468	0.87	98.444	41.642	0	0	18.859	0	21.999
			1545.02	61.231	1	0	30.284	1.632	1.402	17.521	20.864	1.222	23.928	0.872	98.744	41.508	0	0	18.551	0	22.923
			1546.02	62.093	1	0	31.145	1.707	1.418	17.722	21.248	1.238	24.326	0.873	99.018	41.388	0	0	18.243	0	23.677
			1547.02	62.093	1	0	32.365	1.782	1.458	18.221	21.505	1.277	24.555	0.876	99.291	41.268	0	0	18.163	0	23.897
			1548.02	46.57	1	0	32.597	1.791	1.464	18.298	21.571	1.284	24.594	0.877	99.552	41.177	0	0	18.202	0	23.829
			1549.02	44.241	1	0	32.914	1.8	1.474	18.423	21.637	1.296	24.615	0.879	99.818	41.09	0	0	18.287	0	23.711
			1550.02	44.241	1	0	33.221	1.821	1.478	18.47	21.792	1.303	24.715	0.882	100.2	40.937	0	0	18.238	0	23.669
			1551.02	66.362	1	0	33.492	1.833	1.477	18.46	21.986	1.308	24.825	0.886	100.569	40.786	0	0	18.273	0	23.695
			1552.02	60.541	1	0	33.685	1.837	1.476	18.447	22.129	1.312	24.895	0.889	100.846	40.682	0	0	18.339	0	23.709
			1553.02	60.541	1	0	33.83	1.845	1.47	18.373	22.318	1.312	25.011	0.892	101.199	40.543	0	0	18.335	0	23.777
			1554.02	58.126	1	0	33.931	1.854	1.462	18.271	22.512	1.309	25.129	0.896	101.552	40.403	0	0	18.306	0	23.85
			1555.02	60.756	1	0	33.942	1.861	1.455	18.183	22.631	1.307	25.186	0.899	101.781	40.341	0	0	18.236	0	23.878
			1556.02	60.756	1	0	34.003	1.874	1.453	18.164	22.701	1.309	25.207	0.901	101.979	40.304	0	0	18.142	0	23.829
			1557.02	60.756	1	0	34.091	1.887	1.453	18.16	22.769	1.311	25.228	0.903	102.176	40.266	0	0	18.062	0	23.777
			1558.02	41.482	1	0	34.101	1.896	1.453	18.167	22.77	1.312	25.217	0.903	102.313	40.264	0	0	17.99	0	23.709
			1559.02	41.482	1	0	34.112	1.902	1.454	18.178	22.767	1.313	25.207	0.903	102.415	40.271	0	0	17.93	0	23.666
			1560.02	82.36	1	0	34.092	1.909	1.454	18.171	22.765	1.313	25.199	0.903	102.517	40.278	0	0	17.855	0	23.63
			1561.02	82.36	1	0	34.065	1.915	1.452	18.15	22.774	1.313	25.188	0.904	102.538	40.308	0	0	17.789	0	23.632
			1562.02	123.065	1	0	34.039	1.919	1.45	18.122	22.794	1.312	25.182	0.905	102.564	40.336	0	0	17.734	0	23.646
			1563.02	79.428	1	0	34.025	1.924	1.448	18.101	22.813	1.312	25.176	0.906	102.589	40.364	0	0	17.687	0	23.66
			1564.02	76.452	1	0	34.305	1.923	1.456	18.196	22.88	1.32	25.227	0.907	102.626	40.369	0	0	17.838	0	23.821
			1565.02	76.452	1	0	34.672	1.934	1.465	18.313	22.981	1.331	25.3	0.908	102.731	40.352	0	0	17.932	0	23.963
			1566.02	62.352	1	0	35.04	1.944	1.474	18.428	23.083	1.341	25.374	0.91	102.835	40.336	0	0	18.024	0	24.11
			1567.02	62.352	1	0	34.96	1.952	1.465	18.318	23.172	1.336	25.42	0.912	102.895	40.327	0	0	17.907	0	24.196
			1568.02	57.134	1	0	34.922	1.954	1.461	18.263	23.217	1.335	25.416	0.913	102.979	40.287	0	0	17.872	0	24.11
			1569.02	57.134	1	0	34.896	1.956	1.457	18.215	23.262	1.334	25.413	0.915	103.063	40.248	0	0	17.845	0	24.025
			1570.02	58.514	1	0	34.876	1.952	1.455	18.19	23.28	1.332	25.423	0.916	103.137	40.199	0	0	17.866	0	23.982
			1571.02	57.393	1	0	35.023	1.948	1.458	18.221	23.337	1.337	25.439	0.917	103.253	40.153	0	0	17.981	0	23.962
			1572.02	57.393	1	0	35.234	1.963	1.459	18.241	23.456	1.344	25.47	0.921	103.493	40.079	0	0	17.948	0	23.866
			1573.02	58.557	1	0	35.389	1.959	1.462	18.273	23.517	1.349	25.489	0.923	103.613	40.031	0	0	18.068	0	23.851
			1574.02	60.455	1	0	35.705	1.933	1.473	18.407	23.545	1.356	25.568	0.921	103.439	40.078	0	0	18.471	0	24.258
			1575.02	60.455	1	0	36.129	1.928	1.481	18.512	23.688	1.365	25.707	0.921	103.473	40.065	0	0	18.741	0	24.645
			1576.02	59.075	1	0	35.483	1.857	1.467	18.333	23.464	1.351	25.469	0.921	103.318	40.146	0	0	19.105	0	24.369
			1577.02	59.075	1	0	34.569	1.775	1.45	18.124	23.09	1.332	25.138	0.919	102.948	40.275	0	0	19.476	0	23.939
			1578.02	59.808	1	0	33.014	1.693	1.402	17.521	22.773	1.283	24.874	0.916	102.579	40.405	0	0	19.504	0	23.685
			1579.02	56.746	1	0	32.545	1.676	1.389	17.361	22.651	1.267	24.825	0.912	102.222	40.505	0	0	19.417	0	23.772
			1580.02	56.746	1	0	32.269	1.67	1.385	17.316	22.513	1.26	24.746	0.91	101.874	40.618	0	0	19.328	0	23.754
			1581.02	56.531	1	0	31.996	1.663	1.382	17.271	22.377	1.253	24.668	0.907	101.526	40.731	0	0	19.24	0	23.738
			1582.02	54.633	1	0	31.871	1.66	1.391	17.39	22.137	1.255	24.53	0.902	101.133	40.875	0	0	19.196	0	23.581
			1583.02	54.633	1	0	31.566	1.644	1.387	17.34	21.98	1.247	24.447	0.899	100.833	40.971	0	0	19.202	0	23.554
			1584.02	55.366	1	0	31.35	1.628	1.387	17.341	21.821	1.243	24.354	0.896	100.533	41.067	0	0	19.262	0	23.494
			1585.02	55.453	1	0	31.132	1.611	1.387	17.342	21.66	1.239	24.26	0.893	100.234	41.163	0	0	19.322	0	23.426
			1586.02	64.077	1	0	31.118	1.602	1.391	17.387	21.589	1.24	24.218	0.891	100.046	41.182	0	0	19.419	0	23.362
			1587.03	64.077	1	0	31.12	1.585	1.399	17.491	21.454	1.244	24.137	0.889	99.672	41.22	0	0	19.636	0	23.241
			1588.03	66.06	1	0	31.206	1.581	1.403	17.534	21.459	1.247	24.137	0.889	99.62	41.179	0	0	19.734	0	23.185
			1589.02	52.736	1	0	31.206	1.581	1.403	17.534	21.459	1.247	24.137	0.889	99.62	41.179	0	0	19.734	0	23.185
			1590.02	52.736	1	0	31.257	1.578	1.405	17.559	21.462	1.249	24.135	0.889	99.567	41.139	0	0	19.809	0	23.122
			1591.03	60.713	1	0	31.346	1.571	1.41	17.624	21.44	1.252	24.136	0.888	99.507	41.05	0	0	19.949	0	22.998
			1592.03	60.713	1	0	31.374	1.568	1.413	17.659	21.415	1.253	24.14	0.887	99.5	41.002	0	0	20.009	0	22.938
			1593.03	62.783	1	0	31.398	1.565	1.415	17.692	21.389	1.254	24.142	0.886	99.492	40.954	0	0	20.065	0	22.875
			1594.03	71.838	1	0	31.419	1.565	1.417	17.715	21.376	1.254	24.15	0.885	99.528	40.908	0	0	20.074	0	22.82
			1595.03	71.838	1	0	31.44	1.566	1.419	17.738	21.364	1.255	24.157	0.884	99.564	40.863	0	0	20.083	0	22.764
			1596.03	74.598	1	0	31.425	1.566	1.419	17.741	21.349	1.254	24.163	0.884	99.6	40.817	0	0	20.068	0	22.704
			1597.03	57.221	1	0	31.553	1.573	1.425	17.817	21.349	1.258	24.184	0.883	99.699	40.776	0	0	20.065	0	22.674
			1598.03	57.221	1	0	31.682	1.579	1.431	17.892	21.349	1.263	24.204	0.882	99.797	40.736	0	0	20.062	0	22.643
			1599.03	57.221	1	0	31.867	1.586	1.44	18.002	21.346	1.269	24.22	0.881	99.895	40.695	0	0	20.095	0	22.598
			1600.03	63.214	1	0	32.043	1.594	1.446	18.077	21.379	1.276	24.223	0.883	99.977	40.669	0	0	20.101	0	22.533
			1601.03	63.214	1	0	32.081	1.602	1.445	18.068	21.419	1.278	24.231	0.884	100.058	40.642	0	0	20.02	0	22.483
			1602.03	62.352	1	0	32.074	1.602	1.443	18.042	21.445	1.277	24.244	0.885	100.124	40.626	0	0	20.015	0	22.497
			1603.03	62.999	1	0	31.985	1.608	1.436	17.95	21.499	1.272	24.277	0.886	100.192	40.591	0	0	19.887	0	22.517
			1604.03	62.999	1	0	32.165	1.625	1.434	17.924	21.659	1.273	24.394	0.888	100.447	40.477	0	0	19.797	0	22.616
			1605.03	63.559	1	0	32.375	1.632	1.437	17.959	21.761	1.277	24.476	0.889	100.6	40.407	0	0	19.84	0	22.718
			1606.03	62.697	1	0	32.306	1.627	1.432	17.898	21.786	1.274	24.493	0.889	100.623	40.406	0	0	19.858	0	22.787
			1607.03	62.697	1	0	32.347	1.624	1.428	17.849	21.872	1.273	24.538	0.891	100.76	40.369	0	0	19.92	0	22.867
			1608.03	63.257	1	0	32.369	1.621	1.423	17.791	21.957	1.271	24.582	0.893	100.897	40.331	0	0	19.972	0	22.945
			1609.03	59.118	1	0	32.471	1.622	1.422	17.777	22.043	1.273	24.618	0.895	101.062	40.292	0	0	20.023	0	22.981
			1610.03	59.118	1	0	32.421	1.613	1.414	17.679	22.128	1.269	24.666	0.897	101.217	40.241	0	0	20.101	0	23.068
			1611.03	56.876	1	0	32.329	1.604	1.405	17.557	22.214	1.262	24.715	0.899	101.373	40.19	0	0	20.153	0	23.157
			1612.03	62.438	1	0	32.243	1.599	1.395	17.439	22.302	1.257	24.762	0.901	101.526	40.118	0	0	20.159	0	23.188
			1613.03	62.438	1	0	32.339	1.608	1.399	17.483	22.317	1.261	24.759	0.901	101.589	40.092	0	0	20.113	0	23.106
			1614.03	66.75	1	0	32.231	1.616	1.395	17.434	22.308	1.258	24.732	0.902	101.651	40.067	0	0	19.941	0	22.951
			1615.03	63.171	1	0	32.125	1.625	1.391	17.386	22.301	1.255	24.706	0.903	101.714	40.041	0	0	19.771	0	22.799
			1616.03	63.171	1	0	31.727	1.622	1.381	17.26	22.184	1.245	24.606	0.902	101.726	40.081	0	0	19.561	0	22.578
			1617.03	59.549	1	0	31.337	1.619	1.371	17.134	22.071	1.234	24.51	0.9	101.737	40.12	0	0	19.355	0	22.369
			1618.03	54.202	1	0	31.152	1.616	1.368	17.096	21.989	1.23	24.453	0.899	101.749	40.16	0	0	19.275	0	22.274
			1619.03	54.202	1	0	31.041	1.616	1.365	17.064	21.95	1.225	24.459	0.897	101.654	40.206	0	0	19.214	0	22.375
			1620.03	56.358	1	0	30.93	1.615	1.363	17.033	21.912	1.22	24.465	0.896	101.559	40.253	0	0	19.153	0	22.478
			1621.03	55.453	1	0	30.786	1.614	1.359	16.983	21.873	1.214	24.471	0.894	101.463	40.299	0	0	19.072	0	22.579
			1622.03	55.453	1	0	30.683	1.615	1.355	16.942	21.854	1.21	24.476	0.893	101.405	40.329	0	0	19.002	0	22.645
			1623.03	54.504	1	0	30.564	1.614	1.353	16.911	21.807	1.206	24.472	0.891	101.343	40.35	0	0	18.94	0	22.673
			1624.03	61.317	1	0	30.492	1.613	1.349	16.864	21.817	1.202	24.481	0.891	101.363	40.352	0	0	18.903	0	22.704
			1625.03	61.317	1	0	30.496	1.614	1.354	16.925	21.741	1.204	24.458	0.889	101.243	40.395	0	0	18.9	0	22.707
			1626.03	58.859	1	0	30.532	1.604	1.36	17.002	21.663	1.205	24.446	0.886	101.034	40.445	0	0	19.03	0	22.79
			1627.03	61.921	1	0	30.581	1.6	1.365	17.067	21.614	1.208	24.431	0.885	100.911	40.482	0	0	19.111	0	22.824
			1628.03	61.921	1	0	30.494	1.597	1.363	17.033	21.595	1.205	24.416	0.884	100.845	40.498	0	0	19.1	0	22.82
			1629.03	52.046	1	0	30.505	1.595	1.367	17.091	21.528	1.208	24.373	0.883	100.706	40.522	0	0	19.122	0	22.734
			1630.03	52.046	1	0	30.452	1.594	1.369	17.107	21.469	1.207	24.338	0.882	100.567	40.546	0	0	19.103	0	22.674
			1631.03	49.761	1	0	30.366	1.596	1.368	17.103	21.415	1.205	24.316	0.881	100.454	40.565	0	0	19.022	0	22.633
			1632.03	49.761	1	0	30.288	1.596	1.367	17.084	21.384	1.201	24.33	0.879	100.375	40.565	0	0	18.972	0	22.673
			1633.03	58.212	1	0	30.265	1.597	1.368	17.099	21.349	1.2	24.337	0.877	100.296	40.565	0	0	18.956	0	22.694
			1634.03	59.635	1	0	30.383	1.599	1.377	17.216	21.288	1.206	24.306	0.876	100.229	40.575	0	0	19.002	0	22.609
			1635.03	59.635	1	0	30.444	1.599	1.384	17.301	21.226	1.209	24.301	0.873	100.15	40.587	0	0	19.039	0	22.616
			1636.03	58.256	1	0	30.467	1.599	1.389	17.364	21.164	1.21	24.297	0.871	100.07	40.599	0	0	19.053	0	22.623
			1637.03	58.256	1	0	30.429	1.601	1.391	17.383	21.116	1.208	24.308	0.869	100.006	40.594	0	0	19.005	0	22.642
			1638.03	59.463	1	0	30.391	1.603	1.392	17.402	21.068	1.206	24.32	0.866	99.941	40.589	0	0	18.957	0	22.662
			1639.03	65.5	1	0	30.474	1.61	1.4	17.498	21.012	1.208	24.342	0.863	99.811	40.587	0	0	18.93	0	22.701
			1640.03	62.869	1	0	30.511	1.611	1.404	17.546	20.981	1.209	24.354	0.862	99.732	40.587	0	0	18.938	0	22.734
			1641.03	62.869	1	0	30.511	1.611	1.404	17.546	20.981	1.209	24.354	0.862	99.732	40.587	0	0	18.938	0	22.734
			1642.03	63.775	1	0	30.529	1.612	1.411	17.634	20.889	1.211	24.335	0.858	99.636	40.601	0	0	18.933	0	22.695
			1643.03	68.432	1	0	30.317	1.607	1.413	17.657	20.715	1.204	24.311	0.852	99.449	40.673	0	0	18.865	0	22.766
			1644.03	68.432	1	0	30.478	1.61	1.423	17.791	20.669	1.21	24.312	0.85	99.262	40.757	0	0	18.926	0	22.901
			1645.03	62.826	1	0	30.648	1.614	1.434	17.931	20.624	1.217	24.314	0.848	99.075	40.841	0	0	18.992	0	23.038
			1646.03	61.145	1	0	31.002	1.622	1.447	18.093	20.679	1.226	24.405	0.847	98.955	40.856	0	0	19.113	0	23.306
			1647.03	61.145	1	0	31.404	1.63	1.461	18.268	20.75	1.238	24.5	0.847	98.902	40.834	0	0	19.265	0	23.529
			1648.03	66.276	1	0	31.617	1.638	1.469	18.363	20.787	1.243	24.56	0.846	98.85	40.812	0	0	19.301	0	23.643
			1649.03	62.956	1	0	31.806	1.644	1.478	18.478	20.783	1.251	24.556	0.846	98.835	40.808	0	0	19.35	0	23.603
			1650.03	62.956	1	0	31.837	1.641	1.48	18.503	20.773	1.252	24.564	0.846	98.9	40.762	0	0	19.398	0	23.556
			1651.03	57.393	1	0	31.895	1.639	1.483	18.543	20.767	1.254	24.574	0.845	98.965	40.717	0	0	19.462	0	23.519
			1652.03	57.393	1	0	31.94	1.636	1.486	18.574	20.76	1.255	24.585	0.844	99.03	40.671	0	0	19.518	0	23.481
			1653.03	59.549	1	0	32.059	1.639	1.491	18.632	20.773	1.258	24.606	0.844	99.01	40.681	0	0	19.56	0	23.552
			1654.03	66.233	1	0	32.062	1.64	1.491	18.644	20.763	1.258	24.608	0.844	98.985	40.698	0	0	19.548	0	23.584
			1655.03	66.233	1	0	32.002	1.643	1.488	18.605	20.768	1.256	24.618	0.844	98.966	40.707	0	0	19.483	0	23.621
			1656.03	68.044	1	0	31.949	1.656	1.488	18.603	20.742	1.254	24.616	0.843	98.967	40.719	0	0	19.293	0	23.588
			1657.03	63.085	1	0	31.832	1.664	1.486	18.573	20.703	1.251	24.58	0.842	98.967	40.74	0	0	19.135	0	23.492
			1658.03	63.085	1	0	31.727	1.664	1.483	18.539	20.673	1.249	24.546	0.842	98.954	40.763	0	0	19.063	0	23.426
			1659.03	65.974	1	0	31.567	1.665	1.477	18.464	20.652	1.243	24.543	0.841	98.95	40.786	0	0	18.962	0	23.455
			1660.03	66.491	1	0	31.565	1.672	1.477	18.468	20.649	1.243	24.553	0.841	98.934	40.812	0	0	18.88	0	23.504
			1661.03	66.491	1	0	31.648	1.679	1.482	18.525	20.643	1.246	24.559	0.841	98.917	40.837	0	0	18.85	0	23.539
			1662.03	67.958	1	0	31.783	1.688	1.491	18.635	20.612	1.253	24.525	0.84	98.869	40.882	0	0	18.826	0	23.482
			1663.03	67.958	1	0	31.888	1.692	1.494	18.674	20.639	1.258	24.512	0.842	98.899	40.893	0	0	18.844	0	23.449
			1664.03	71.537	1	0	31.916	1.696	1.493	18.665	20.668	1.259	24.504	0.843	98.929	40.905	0	0	18.816	0	23.431
			1665.03	62.309	1	0	31.981	1.702	1.494	18.677	20.7	1.264	24.474	0.846	98.971	40.914	0	0	18.786	0	23.335
			1666.03	62.309	1	0	32.014	1.706	1.492	18.647	20.756	1.266	24.464	0.848	99.052	40.902	0	0	18.766	0	23.271
			1667.03	61.49	1	0	32.137	1.71	1.494	18.669	20.813	1.271	24.456	0.851	99.133	40.891	0	0	18.798	0	23.216
			1668.03	65.5	1	0	32.291	1.713	1.497	18.709	20.869	1.278	24.447	0.854	99.214	40.879	0	0	18.849	0	23.157
			1669.03	65.5	1	0	32.331	1.711	1.499	18.74	20.86	1.281	24.411	0.855	99.231	40.905	0	0	18.892	0	23.097
			1670.03	61.36	1	0	32.267	1.71	1.497	18.709	20.852	1.28	24.377	0.855	99.247	40.93	0	0	18.874	0	23.045
			1671.03	61.36	1	0	32.124	1.708	1.491	18.633	20.844	1.276	24.345	0.856	99.263	40.956	0	0	18.811	0	22.997
			1672.03	60.67	1	0	32.04	1.706	1.483	18.54	20.892	1.273	24.34	0.858	99.296	40.967	0	0	18.783	0	23.01
			1673.03	60.412	1	0	32.158	1.714	1.485	18.565	20.945	1.278	24.341	0.86	99.323	40.984	0	0	18.76	0	23.011
			1674.03	60.412	1	0	32.271	1.723	1.487	18.586	20.998	1.283	24.342	0.863	99.344	41	0	0	18.735	0	23.013
			1675.03	68.906	1	0	32.309	1.725	1.486	18.581	21.03	1.284	24.343	0.864	99.456	40.97	0	0	18.73	0	22.955
			1676.03	68.906	1	0	32.276	1.721	1.486	18.57	21.019	1.284	24.321	0.864	99.549	40.937	0	0	18.755	0	22.846
			1677.03	72.873	1	0	32.263	1.717	1.484	18.546	21.036	1.283	24.322	0.865	99.651	40.896	0	0	18.785	0	22.792
			1678.03	65.327	1	0	32.233	1.713	1.484	18.55	21.01	1.283	24.294	0.865	99.687	40.899	0	0	18.811	0	22.725
			1679.03	65.327	1	0	32.199	1.705	1.482	18.521	21.018	1.282	24.288	0.865	99.762	40.875	0	0	18.882	0	22.694
			1680.03	64.206	1	0	32.085	1.702	1.476	18.447	21.026	1.278	24.288	0.866	99.804	40.868	0	0	18.856	0	22.695
			1681.03	59.765	1	0	32.12	1.701	1.474	18.428	21.07	1.278	24.297	0.867	99.807	40.875	0	0	18.877	0	22.735
			1682.03	59.765	1	0	32.052	1.701	1.468	18.355	21.11	1.276	24.301	0.869	99.809	40.882	0	0	18.838	0	22.761
			1683.03	61.705	1	0	31.998	1.701	1.463	18.289	21.15	1.273	24.306	0.87	99.811	40.889	0	0	18.806	0	22.788
			1684.03	62.869	1	0	31.915	1.71	1.458	18.23	21.167	1.271	24.279	0.872	99.823	40.908	0	0	18.669	0	22.71
			1685.03	62.869	1	0	31.921	1.718	1.457	18.213	21.194	1.273	24.262	0.874	99.835	40.928	0	0	18.584	0	22.662
			1686.03	58.126	1	0	31.997	1.726	1.459	18.236	21.22	1.277	24.247	0.875	99.847	40.947	0	0	18.541	0	22.622
			1687.03	58.126	1	0	31.943	1.723	1.456	18.201	21.225	1.276	24.224	0.876	99.893	40.942	0	0	18.536	0	22.549
			1688.03	65.672	1	0	31.931	1.721	1.454	18.172	21.249	1.275	24.234	0.877	99.927	40.93	0	0	18.559	0	22.569
			1689.03	65.413	1	0	31.892	1.718	1.45	18.131	21.271	1.273	24.24	0.878	99.96	40.918	0	0	18.566	0	22.577
			1690.03	65.413	1	0	31.854	1.715	1.447	18.09	21.292	1.271	24.246	0.878	99.994	40.906	0	0	18.574	0	22.586
			1691.03	65.284	1	0	31.687	1.709	1.44	17.994	21.291	1.264	24.242	0.878	99.982	40.916	0	0	18.545	0	22.612
			1692.03	68.389	1	0	31.305	1.696	1.421	17.768	21.297	1.249	24.241	0.879	99.958	40.935	0	0	18.459	0	22.687
			1693.03	68.389	1	0	31.175	1.699	1.418	17.73	21.254	1.244	24.226	0.877	99.965	40.928	0	0	18.352	0	22.618
			1694.03	60.368	1	0	31.175	1.699	1.418	17.73	21.254	1.244	24.226	0.877	99.965	40.928	0	0	18.352	0	22.618
			1695.03	60.368	1	0	30.947	1.704	1.414	17.672	21.171	1.237	24.197	0.875	99.979	40.913	0	0	18.157	0	22.486
			1696.03	54.72	1	0	30.786	1.697	1.406	17.58	21.167	1.23	24.195	0.875	99.953	40.908	0	0	18.145	0	22.498
			1697.03	54.72	1	0	30.798	1.689	1.408	17.597	21.153	1.232	24.172	0.875	99.927	40.904	0	0	18.235	0	22.449
			1698.03	59.334	1	0	30.821	1.673	1.399	17.488	21.293	1.231	24.198	0.88	100.056	40.784	0	0	18.427	0	22.379
			1699.03	63.775	1	0	30.816	1.643	1.394	17.419	21.36	1.229	24.221	0.882	99.975	40.621	0	0	18.757	0	22.274
			1700.03	63.775	1	0	30.633	1.613	1.375	17.185	21.509	1.214	24.354	0.883	100.128	40.458	0	0	18.989	0	22.504
			1701.03	57.695	1	0	30.524	1.584	1.36	16.996	21.655	1.203	24.483	0.885	100.281	40.294	0	0	19.276	0	22.716
			1702.03	57.695	1	0	30.74	1.579	1.368	17.094	21.681	1.212	24.466	0.886	100.325	40.225	0	0	19.467	0	22.559
			1703.03	56.143	1	0	30.8	1.564	1.368	17.1	21.708	1.215	24.45	0.888	100.368	40.151	0	0	19.694	0	22.437
			1704.03	56.143	1	0	30.72	1.546	1.362	17.021	21.743	1.208	24.509	0.887	100.449	40.069	0	0	19.871	0	22.536
			1705.03	58.989	1	0	30.648	1.528	1.356	16.948	21.776	1.202	24.567	0.886	100.538	39.987	0	0	20.056	0	22.629
			1706.03	59.204	1	0	30.649	1.517	1.35	16.877	21.863	1.197	24.656	0.887	100.646	39.908	0	0	20.203	0	22.797
			1707.03	59.204	1	0	30.641	1.512	1.35	16.873	21.858	1.195	24.695	0.885	100.725	39.879	0	0	20.263	0	22.879
			1708.03	61.403	1	0	30.656	1.502	1.348	16.847	21.897	1.192	24.755	0.885	100.839	39.809	0	0	20.416	0	22.973
			1709.03	61.403	1	0	30.625	1.488	1.344	16.798	21.931	1.188	24.81	0.884	100.953	39.728	0	0	20.582	0	23.042
			1710.03	62.093	1	0	30.358	1.471	1.322	16.521	22.095	1.172	24.922	0.887	101.011	39.675	0	0	20.636	0	23.336
			1711.03	50.278	1	0	29.827	1.451	1.294	16.169	22.169	1.15	24.944	0.889	101.069	39.61	0	0	20.551	0	23.356
			1712.03	61.49	1	0	29.4	1.432	1.27	15.871	22.25	1.131	24.972	0.891	101.127	39.545	0	0	20.536	0	23.394
			1713.03	50.408	1	0	28.974	1.412	1.246	15.572	22.336	1.113	25.002	0.893	101.185	39.48	0	0	20.521	0	23.435
			1714.03	55.798	1	0	28.531	1.399	1.228	15.344	22.312	1.098	24.949	0.894	101.22	39.445	0	0	20.396	0	23.262
			1715.03	38.593	1	0	28.188	1.386	1.21	15.125	22.355	1.083	24.967	0.895	101.255	39.41	0	0	20.339	0	23.298
			1716.03	38.593	1	0	28.174	1.362	1.211	15.142	22.302	1.083	24.943	0.894	101.41	39.303	0	0	20.679	0	23.123
			1717.03	68.259	1	0	28.268	1.349	1.214	15.179	22.312	1.085	24.97	0.894	101.533	39.22	0	0	20.952	0	23.1
			1718.03	66.319	1	0	28.364	1.336	1.217	15.216	22.324	1.087	24.998	0.893	101.656	39.136	0	0	21.232	0	23.081
			1719.03	57.264	1	0	28.326	1.32	1.212	15.151	22.379	1.082	25.08	0.892	101.781	39.053	0	0	21.457	0	23.228
			1720.03	57.867	1	0	28.209	1.304	1.204	15.046	22.43	1.073	25.154	0.892	101.907	38.969	0	0	21.627	0	23.349
			1721.03	57.867	1	0	28.092	1.284	1.193	14.911	22.523	1.065	25.231	0.893	102.088	38.86	0	0	21.878	0	23.444
			1722.03	57.867	1	0	27.813	1.237	1.151	14.393	23.062	1.03	25.784	0.894	103.701	37.6	0	0	22.476	0	22.962
			1723.03	65.586	1	0	27.669	1.191	1.111	13.893	23.724	0.996	26.468	0.896	105.191	36.339	0	0	23.235	0	22.744
			1724.03	65.586	1	0	27.439	1.141	1.07	13.372	24.39	0.96	27.171	0.898	106.583	35.128	0	0	24.059	0	22.566
			1725.03	28.287	1	0	27.193	1.09	1.028	12.852	25.09	0.924	27.906	0.899	107.976	33.916	0	0	24.943	0	22.363
			1726.03	22.768	1	0	26.913	1.04	0.986	12.325	25.826	0.888	28.673	0.901	109.369	32.705	0	0	25.881	0	22.122
			1727.03	22.768	1	0	26.098	1.037	0.969	12.115	25.474	0.872	28.297	0.9	109.004	32.832	0	0	25.159	0	21.424
			1728.03	22.768	1	0	25.141	1.035	0.944	11.8	25.192	0.849	28.003	0.9	108.64	32.96	0	0	24.297	0	20.922
			1729.03	35.014	1	0	24.844	1.031	0.936	11.706	25.088	0.835	28.142	0.891	108.736	32.85	0	0	24.108	0	21.08
			1730.03	40.274	1	0	24.099	1.052	0.915	11.435	24.941	0.813	28.048	0.889	108.466	33.1	0	0	22.906	0	21.259
			1731.03	65.629	1	0	23.154	1.074	0.902	11.27	24.342	0.8	27.423	0.888	108.09	33.349	0	0	21.565	0	20.012
			1732.03	61.662	1	0	22.313	1.095	0.888	11.104	23.833	0.787	26.899	0.886	107.713	33.599	0	0	20.373	0	18.985
			1733.03	61.662	1	0	22.548	1.137	0.887	11.085	24.173	0.782	27.422	0.881	107.754	33.603	0	0	19.835	0	20.289
			1734.03	49.157	1	0	23.04	1.178	0.901	11.266	24.35	0.79	27.776	0.877	107.8	33.608	0	0	19.554	0	21.094
			1735.03	44.931	1	0	23.055	1.174	0.902	11.272	24.347	0.791	27.762	0.877	107.898	33.558	0	0	19.631	0	20.972
			1736.03	44.586	1	0	23.111	1.171	0.906	11.324	24.291	0.795	27.688	0.877	107.989	33.507	0	0	19.742	0	20.686
			1737.03	3.751	1	0	23.167	1.167	0.91	11.376	24.235	0.799	27.615	0.878	108.08	33.457	0	0	19.855	0	20.403
			1738.03	5.735	1	0	23.063	1.16	0.898	11.223	24.448	0.791	27.763	0.881	108.301	33.308	0	0	19.879	0	20.523
			1739.03	5.735	1	0	22.851	1.154	0.878	10.979	24.753	0.776	28.004	0.884	108.507	33.16	0	0	19.809	0	20.891
			1740.03	5.735	1	0	22.616	1.137	0.858	10.729	25.051	0.762	28.225	0.888	108.709	33.035	0	0	19.888	0	21.282
			1741.03	5.735	1	0	22.757	1.134	0.87	10.87	24.878	0.769	28.131	0.884	108.936	32.941	0	0	20.065	0	20.858
			1742.03	27.813	1	0	23.13	1.134	0.891	11.143	24.666	0.786	27.976	0.882	109.138	32.87	0	0	20.391	0	20.297
			1743.03	27.813	1	0	23.511	1.134	0.913	11.412	24.481	0.803	27.846	0.879	109.339	32.798	0	0	20.726	0	19.798
			1744.03	27.813	1	0	24.092	1.111	0.935	11.692	24.46	0.82	27.894	0.877	109.889	32.527	0	0	21.676	0	19.455
			1745.03	21.474	1	0	24.296	1.097	0.945	11.812	24.398	0.829	27.806	0.877	110.162	32.402	0	0	22.141	0	19.008
			1746.03	21.474	1	0	24.199	1.094	0.934	11.672	24.589	0.822	27.917	0.881	110.311	32.351	0	0	22.119	0	19.218
			1747.03	66.276	1	0	24.129	1.089	0.925	11.569	24.731	0.817	28.005	0.883	110.5	32.265	0	0	22.167	0	19.294
			1748.03	84.99	1	0	23.89	1.083	0.908	11.356	24.937	0.804	28.166	0.885	110.69	32.179	0	0	22.058	0	19.569
			1749.03	57.954	1	0	23.811	1.08	0.901	11.264	25.053	0.8	28.213	0.888	110.877	32.092	0	0	22.044	0	19.522
			1750.03	63.214	1	0	23.87	1.08	0.899	11.235	25.181	0.802	28.216	0.892	110.941	32.08	0	0	22.095	0	19.505
			1751.03	63.214	1	0	24.018	1.082	0.903	11.285	25.227	0.809	28.16	0.896	111.006	32.071	0	0	22.2	0	19.328
			1752.03	42.042	1	0	24.486	1.115	0.946	11.824	24.585	0.849	27.385	0.898	109.615	33.236	0	0	21.969	0	19.525
			1753.03	40.404	1	0	24.846	1.147	0.99	12.375	23.871	0.891	26.536	0.9	108.351	34.402	0	0	21.656	0	19.382
			1754.03	39.714	1	0	25.113	1.179	1.026	12.826	23.313	0.925	25.873	0.901	107.152	35.522	0	0	21.295	0	19.556
			1755.03	42.818	1	0	25.316	1.211	1.059	13.237	22.801	0.956	25.269	0.902	105.953	36.642	0	0	20.9	0	19.8
			1756.03	51.011	1	0	25.371	1.234	1.086	13.572	22.307	0.98	24.724	0.902	104.711	37.8	0	0	20.554	0	20.234
			1757.03	50.666	1	0	25.982	1.221	1.097	13.712	22.599	0.989	25.056	0.902	105.277	37.594	0	0	21.272	0	20.898
			1758.03	43.034	1	0	26.636	1.208	1.108	13.853	22.921	0.999	25.422	0.902	105.843	37.388	0	0	22.042	0	21.643
			1759.03	43.638	1	0	26.637	1.204	1.104	13.802	23.002	0.996	25.489	0.902	106.005	37.312	0	0	22.131	0	21.716
			1760.03	52.779	1	0	27.374	1.195	1.117	13.96	23.363	1.009	25.87	0.903	106.686	37.033	0	0	22.916	0	22.329
			1761.03	51.141	1	0	28.821	1.189	1.138	14.231	24.123	1.028	26.703	0.903	107.268	36.743	0	0	24.236	0	24.112
			1762.03	50.925	1	0	30.3	1.184	1.155	14.439	24.99	1.044	27.656	0.904	107.851	36.453	0	0	25.594	0	26.078
			1763.03	39.671	1	0	29.448	1.114	1.117	13.964	25.036	1.013	27.618	0.907	108.296	36.151	0	0	26.427	0	25.659
			1764.03	39.671	1	0	28.305	1.045	1.068	13.349	25.085	0.972	27.549	0.911	108.742	35.85	0	0	27.093	0	25.152
			1765.03	41.87	1	0	28.071	1.029	1.053	13.158	25.216	0.96	27.656	0.912	109.081	35.652	0	0	27.289	0	25.117
			1766.03	49.761	1	0	27.807	1.013	1.035	12.943	25.37	0.946	27.781	0.913	109.42	35.455	0	0	27.46	0	25.125
			1767.03	59.592	1	0	27.691	1.003	1.024	12.8	25.533	0.939	27.838	0.917	109.708	35.307	0	0	27.596	0	25.03
			1768.03	62.74	1	0	27.813	0.997	1.026	12.82	25.596	0.943	27.846	0.919	109.833	35.246	0	0	27.899	0	24.959
			1769.03	52.348	1	0	27.983	0.99	1.028	12.855	25.672	0.947	27.868	0.921	109.972	35.186	0	0	28.254	0	24.924
			1770.03	48.338	1	0	27.931	0.999	1.026	12.823	25.701	0.947	27.855	0.923	109.951	35.265	0	0	27.959	0	25.008
			1771.03	40.361	1	0	28.084	0.999	1.032	12.903	25.682	0.957	27.709	0.927	109.974	35.276	0	0	28.1	0	24.663
			1772.03	42.344	1	0	28.041	0.997	1.027	12.833	25.779	0.956	27.688	0.931	110.023	35.267	0	0	28.129	0	24.599
			1773.03	42.344	1	0	27.967	0.998	1.022	12.771	25.837	0.953	27.71	0.932	110.064	35.246	0	0	28.028	0	24.617
			1774.03	42.387	1	0	28.151	1.004	1.028	12.849	25.86	0.958	27.735	0.932	110.188	35.253	0	0	28.027	0	24.673
			1775.03	44.629	1	0	28.267	1.009	1.031	12.892	25.888	0.963	27.739	0.933	110.295	35.218	0	0	28.01	0	24.607
			1776.03	50.494	1	0	28.234	1.008	1.027	12.834	25.971	0.959	27.811	0.934	110.453	35.13	0	0	28.021	0	24.635
			1777.03	43.724	1	0	27.926	0.993	1.009	12.612	26.115	0.944	27.925	0.935	110.673	34.975	0	0	28.134	0	24.682
			1778.03	15.437	1	0	27.591	0.98	0.991	12.383	26.261	0.929	28.015	0.937	110.854	34.854	0	0	28.162	0	24.724
			1779.03	19.232	1	0	27.885	0.98	1	12.495	26.303	0.939	28.012	0.939	110.919	34.842	0	0	28.448	0	24.695
			1780.03	37.515	1	0	28.213	0.981	1.01	12.624	26.34	0.95	28.006	0.941	110.984	34.831	0	0	28.77	0	24.657
			1781.03	40.274	1	0	28.309	0.976	1.011	12.64	26.389	0.951	28.066	0.94	111.17	34.721	0	0	29.006	0	24.62
			1782.03	47.907	1	0	28.26	0.976	1.007	12.59	26.448	0.946	28.158	0.939	111.398	34.601	0	0	28.962	0	24.631
			1783.03	44.155	1	0	28.108	0.972	0.997	12.46	26.572	0.936	28.301	0.939	111.602	34.495	0	0	28.93	0	24.804
			1784.03	44.155	1	0	28.093	0.973	0.989	12.364	26.768	0.93	28.483	0.94	111.87	34.361	0	0	28.887	0	25.003
			1785.03	36.307	1	0	28.147	0.974	0.987	12.34	26.873	0.928	28.572	0.941	112.074	34.272	0	0	28.892	0	25.053
			1786.03	51.399	1	0	28.286	0.976	0.988	12.355	26.975	0.93	28.658	0.941	112.278	34.183	0	0	28.985	0	25.095
			1787.03	43.508	1	0	28.399	0.98	0.987	12.34	27.124	0.931	28.773	0.943	112.535	34.059	0	0	28.966	0	25.134
			1788.03	46.915	1	0	27.89	0.989	0.97	12.129	27.116	0.918	28.673	0.946	113.048	33.809	0	0	28.187	0	24.407
			1789.03	48.467	1	0	27.89	0.989	0.97	12.129	27.116	0.918	28.673	0.946	113.048	33.809	0	0	28.187	0	24.407
			1790.03	48.208	1	0	27.33	0.99	0.956	11.952	26.966	0.905	28.5	0.946	113.168	33.766	0	0	27.595	0	23.897
			1791.03	46.613	1	0	26.744	0.991	0.94	11.753	26.836	0.89	28.346	0.947	113.288	33.723	0	0	26.978	0	23.431
			1792.03	27.468	1	0	26.073	0.988	0.92	11.498	26.739	0.872	28.205	0.948	113.381	33.692	0	0	26.378	0	23.026
			1793.03	26.346	1	0	27.014	1.084	0.923	11.532	27.769	0.881	29.09	0.955	113.638	33.605	0	0	24.91	0	24.748
			1794.03	51.658	1	0	28.277	1.202	0.947	11.84	28.463	0.909	29.667	0.959	113.729	33.682	0	0	23.531	0	25.883
			1795.03	53.512	1	0	29.676	1.319	0.977	12.212	29.087	0.943	30.143	0.965	113.82	33.759	0	0	22.502	0	26.732
			1796.03	44.543	1	0	29.829	1.428	0.97	12.127	29.54	0.946	30.285	0.975	113.986	33.831	0	0	20.895	0	26.802
			1797.03	46.182	1	0	28.85	1.419	0.942	11.773	29.422	0.919	30.139	0.976	114.086	33.821	0	0	20.329	0	26.48
			1798.03	52.736	1	0	27.967	1.411	0.916	11.456	29.305	0.895	29.994	0.977	114.209	33.812	0	0	19.826	0	26.158
			1799.03	49.89	1	0	26.794	1.402	0.889	11.114	28.931	0.869	29.589	0.978	114.331	33.802	0	0	19.108	0	25.214
			1800.03	49.89	1	0	25.821	1.388	0.868	10.848	28.552	0.849	29.175	0.979	114.623	33.625	0	0	18.604	0	23.915
			1801.03	38.808	1	0	25.168	1.391	0.845	10.566	28.577	0.825	29.293	0.976	114.611	33.694	0	0	18.093	0	24.33
			1802.03	38.808	1	0	24.966	1.394	0.837	10.467	28.619	0.814	29.435	0.972	114.599	33.764	0	0	17.909	0	24.801
			1803.03	24.061	1	0	24.848	1.381	0.835	10.44	28.544	0.811	29.396	0.971	114.449	33.891	0	0	17.996	0	25.001
			1804.03	24.061	1	0	24.466	1.387	0.811	10.142	28.936	0.791	29.697	0.974	114.506	33.884	0	0	17.642	0	25.685
			1805.03	24.061	1	0	24.168	1.382	0.795	9.943	29.15	0.776	29.901	0.975	114.434	33.965	0	0	17.489	0	26.337
			1806.03	24.061	1	0	23.937	1.378	0.782	9.778	29.355	0.763	30.107	0.975	114.352	34.028	0	0	17.37	0	26.944
			1807.03	47.26	1	0	23.896	1.388	0.783	9.793	29.271	0.763	30.069	0.973	114.206	34.159	0	0	17.215	0	27.067
			1808.03	47.26	1	0	23.874	1.398	0.785	9.818	29.177	0.763	30.02	0.972	114.06	34.291	0	0	17.076	0	27.165
			1809.03	57.738	1	0	23.572	1.394	0.767	9.582	29.515	0.745	30.371	0.972	114.048	34.313	0	0	16.908	0	28.012
			1810.03	57.738	1	0	23.262	1.39	0.746	9.328	29.917	0.725	30.784	0.972	114.036	34.335	0	0	16.732	0	28.977
			1811.03	11.298	1	0	23.067	1.375	0.74	9.256	29.882	0.719	30.79	0.971	113.929	34.394	0	0	16.773	0	29.147
			1812.03	11.298	1	0	22.771	1.368	0.725	9.064	30.117	0.705	30.979	0.972	113.869	34.441	0	0	16.647	0	29.661
			1813.03	11.298	1	0	22.463	1.36	0.709	8.857	30.398	0.69	31.211	0.974	113.809	34.487	0	0	16.511	0	30.258
			1814.03	8.797	1	0	22.102	1.348	0.688	8.604	30.776	0.671	31.586	0.974	113.686	34.562	0	0	16.395	0	31.203
			1815.03	8.797	1	0	21.769	1.336	0.67	8.378	31.118	0.653	31.926	0.975	113.563	34.636	0	0	16.298	0	32.055
			1816.03	22.164	1	0	21.345	1.321	0.649	8.109	31.509	0.632	32.337	0.974	113.43	34.703	0	0	16.156	0	33.018
			1817.03	33.246	1	0	21.012	1.312	0.635	7.935	31.688	0.619	32.518	0.974	113.289	34.768	0	0	16.01	0	33.497
			1818.03	33.246	1	0	20.686	1.304	0.621	7.761	31.884	0.605	32.716	0.975	113.147	34.833	0	0	15.866	0	34.002
			1819.03	28.546	1	0	20.683	1.296	0.621	7.76	31.875	0.605	32.713	0.974	112.973	34.907	0	0	15.959	0	34.139
			1820.03	27.64	1	0	20.681	1.288	0.621	7.76	31.866	0.605	32.711	0.974	112.799	34.982	0	0	16.052	0	34.274
			1821.03	29.537	1	0	20.678	1.281	0.621	7.759	31.857	0.605	32.708	0.974	112.625	35.056	0	0	16.147	0	34.408
			1822.03	28.977	1	0	20.675	1.273	0.621	7.758	31.847	0.604	32.706	0.974	112.451	35.13	0	0	16.243	0	34.541
			1823.03	28.977	1	0	19.122	1.169	0.595	7.434	30.612	0.575	31.67	0.967	112.119	35.258	0	0	16.351	0	33.011
			1824.03	27.209	1	0	17.655	1.069	0.573	7.159	29.213	0.549	30.484	0.958	111.65	35.45	0	0	16.513	0	31.149
			1825.03	27.209	1	0	16.413	0.969	0.558	6.975	27.715	0.528	29.273	0.947	111.181	35.643	0	0	16.94	0	29.067
			1826.03	24.492	1	0	15.104	0.869	0.543	6.79	26.011	0.508	27.833	0.935	110.712	35.836	0	0	17.389	0	26.24
			1827.03	24.018	1	0	15.359	0.875	0.555	6.944	25.881	0.517	27.782	0.932	110.383	35.984	0	0	17.546	0	26.354
			1828.03	24.018	1	0	15.619	0.882	0.568	7.097	25.765	0.527	27.742	0.929	110.053	36.133	0	0	17.707	0	26.493
			1829.03	25.7	1	0	15.868	0.889	0.579	7.242	25.665	0.536	27.715	0.926	109.724	36.281	0	0	17.851	0	26.663
			1830.03	25.7	1	0	16.281	0.895	0.592	7.398	25.788	0.547	27.885	0.925	109.472	36.411	0	0	18.196	0	27.275
			1831.03	21.129	1	0	16.64	0.895	0.601	7.507	25.973	0.554	28.156	0.922	109.182	36.517	0	0	18.599	0	28.087
			1832.03	20.223	1	0	16.669	0.886	0.599	7.487	26.07	0.552	28.3	0.921	109.136	36.445	0	0	18.821	0	28.32
			1833.03	20.223	1	0	16.451	0.877	0.589	7.36	26.154	0.542	28.437	0.92	109.091	36.373	0	0	18.766	0	28.534
			1834.03	23.975	1	0	16.269	0.868	0.58	7.246	26.255	0.532	28.601	0.918	109.045	36.294	0	0	18.751	0	28.792
			1835.03	23.975	1	0	16.13	0.862	0.574	7.177	26.267	0.526	28.656	0.917	108.978	36.248	0	0	18.722	0	28.852
			1836.03	23.975	1	0	16.006	0.855	0.569	7.117	26.272	0.521	28.704	0.915	108.911	36.203	0	0	18.712	0	28.896
			1837.03	23.975	1	0	15.604	0.848	0.558	6.969	26.14	0.51	28.58	0.915	108.853	36.176	0	0	18.396	0	28.583
			1838.03	12.634	1	0	15.223	0.841	0.546	6.827	26.018	0.499	28.47	0.914	108.796	36.15	0	0	18.101	0	28.301
			1839.03	17.809	1	0	14.854	0.834	0.535	6.684	25.913	0.488	28.379	0.913	108.738	36.124	0	0	17.815	0	28.059
			1840.03	38.032	1	0	14.524	0.827	0.525	6.559	25.806	0.479	28.294	0.912	108.666	36.095	0	0	17.567	0	27.825
			1841.03	38.032	1	0	14.203	0.82	0.515	6.433	25.712	0.469	28.223	0.911	108.594	36.066	0	0	17.327	0	27.625
			1842.03	27.683	1	0	15.016	0.906	0.525	6.558	26.852	0.479	29.384	0.914	108.668	36.016	0	0	16.571	0	30.026
			1843.03	27.683	1	0	15.755	0.994	0.535	6.688	27.788	0.49	30.35	0.916	108.755	35.973	0	0	15.85	0	31.856
			1844.03	26.778	1	0	16.661	1.082	0.553	6.909	28.584	0.507	31.138	0.918	108.841	35.929	0	0	15.401	0	33.215
			1845.03	20.094	1	0	17.319	1.167	0.562	7.025	29.339	0.517	31.899	0.92	108.997	35.85	0	0	14.846	0	34.397
			1846.03	20.094	1	0	17.232	1.166	0.558	6.98	29.377	0.514	31.916	0.92	109.076	35.821	0	0	14.781	0	34.387
			1847.03	20.094	1	0	17.145	1.165	0.555	6.938	29.405	0.511	31.92	0.921	109.155	35.793	0	0	14.717	0	34.351
			1848.03	21.431	1	0	17.059	1.164	0.552	6.896	29.435	0.509	31.925	0.922	109.234	35.764	0	0	14.653	0	34.318
			1849.03	21.431	1	0	16.849	1.156	0.543	6.782	29.55	0.5	32.07	0.921	109.359	35.687	0	0	14.579	0	34.492
			1850.03	21.431	1	0	16.653	1.147	0.534	6.671	29.682	0.491	32.232	0.921	109.484	35.61	0	0	14.515	0	34.696
			1851.03	14.23	1	0	16.458	1.139	0.525	6.56	29.82	0.483	32.404	0.92	109.609	35.534	0	0	14.451	0	34.914
			1852.03	14.23	1	0	16.256	1.129	0.516	6.45	29.942	0.474	32.589	0.919	109.729	35.423	0	0	14.397	0	35.106
			1853.03	14.23	1	0	16.417	1.119	0.516	6.449	30.228	0.473	32.941	0.918	109.848	35.313	0	0	14.668	0	35.597
			1854.03	14.23	1	0	16.483	1.106	0.512	6.398	30.573	0.469	33.351	0.917	110.11	35.136	0	0	14.901	0	36.082
			1855.03	14.23	1	0	16.155	1.093	0.492	6.151	31.146	0.451	34.017	0.916	110.371	34.958	0	0	14.778	0	36.99
			1856.03	37.428	1	0	15.776	1.077	0.47	5.88	31.795	0.431	34.678	0.917	110.657	34.733	0	0	14.649	0	37.784
			1857.03	37.428	1	0	15.553	1.061	0.458	5.724	32.172	0.421	34.977	0.92	110.426	34.543	0	0	14.652	0	38.015
			1858.03	46.872	1	0	15.485	1.049	0.454	5.676	32.28	0.419	34.957	0.923	109.815	34.574	0	0	14.758	0	38.046
			1859.03	46.872	1	0	15.43	1.037	0.451	5.637	32.367	0.418	34.912	0.927	109.203	34.606	0	0	14.878	0	38.035
			1860.03	16.515	1	0	15.328	1.022	0.449	5.617	32.239	0.417	34.714	0.929	108.969	34.712	0	0	15.004	0	37.892
			1861.03	16.515	1	0	15.272	1.017	0.447	5.592	32.261	0.417	34.62	0.932	108.756	34.789	0	0	15.022	0	37.858
			1862.03	15.868	1	0	15.299	1.025	0.451	5.642	32.044	0.42	34.476	0.929	108.57	34.866	0	0	14.924	0	37.723
			1863.03	15.868	1	0	15.325	1.034	0.455	5.692	31.83	0.422	34.332	0.927	108.385	34.942	0	0	14.827	0	37.587
			1864.03	12.203	1	0	15.346	1.042	0.459	5.741	31.618	0.425	34.184	0.925	108.199	35.026	0	0	14.729	0	37.452
			1865.03	12.462	1	0	15.328	1.043	0.46	5.751	31.526	0.425	34.132	0.924	108.064	35.056	0	0	14.698	0	37.407
			1866.03	12.462	1	0	15.31	1.044	0.461	5.761	31.434	0.425	34.08	0.922	107.93	35.086	0	0	14.667	0	37.363
			1867.03	12.591	1	0	15.469	1.045	0.467	5.838	31.349	0.43	34.05	0.921	107.763	35.116	0	0	14.807	0	37.356
			1868.03	12.591	1	0	15.701	1.048	0.478	5.977	31.084	0.439	33.845	0.918	107.479	35.188	0	0	14.982	0	37.111
			1869.03	12.505	1	0	15.938	1.051	0.489	6.116	30.841	0.448	33.66	0.916	107.196	35.26	0	0	15.16	0	36.897
			1870.03	12.505	1	0	16.171	1.055	0.5	6.248	30.636	0.457	33.51	0.914	106.946	35.332	0	0	15.333	0	36.741
			1871.03	9.918	1	0	16.408	1.058	0.51	6.379	30.449	0.466	33.377	0.912	106.695	35.404	0	0	15.51	0	36.612
			1872.03	11.599	1	0	15.708	0.971	0.502	6.275	29.487	0.455	32.565	0.905	106.458	35.418	0	0	16.171	0	35.314
			1873.03	22.724	1	0	14.945	0.885	0.494	6.171	28.36	0.444	31.565	0.898	106.221	35.432	0	0	16.89	0	33.577
			1874.03	22.724	1	0	13.897	0.798	0.478	5.978	27.022	0.426	30.362	0.89	105.985	35.446	0	0	17.407	0	31.305
			1875.03	17.334	1	0	12.519	0.712	0.455	5.685	25.363	0.401	28.754	0.882	105.748	35.46	0	0	17.587	0	27.95
			1876.03	17.334	1	0	12.36	0.713	0.454	5.675	25.085	0.399	28.55	0.879	105.527	35.467	0	0	17.33	0	27.5
			1877.03	25.484	1	0	12.205	0.715	0.453	5.666	24.816	0.397	28.353	0.875	105.307	35.474	0	0	17.08	0	27.063
			1878.03	25.484	1	0	12.071	0.716	0.453	5.663	24.561	0.395	28.172	0.872	105.086	35.481	0	0	16.859	0	26.655
			1879.03	26.648	1	0	13.312	0.812	0.478	5.979	25.914	0.417	29.702	0.872	105.105	35.448	0	0	16.389	0	29.926
			1880.03	22.509	1	0	14.561	0.915	0.506	6.329	27	0.443	30.892	0.874	105.112	35.453	0	0	15.914	0	32.262
			1881.03	22.509	1	0	15.87	1.018	0.541	6.758	27.737	0.474	31.671	0.876	105.119	35.457	0	0	15.595	0	33.638
			1882.03	22.379	1	0	17.127	1.12	0.575	7.188	28.294	0.505	32.251	0.877	105.126	35.462	0	0	15.288	0	34.555
			1883.03	29.106	1	0	18.344	1.224	0.609	7.617	28.727	0.536	32.666	0.879	105.138	35.499	0	0	14.983	0	35.163
			1884.03	29.106	1	0	18.607	1.247	0.62	7.749	28.666	0.545	32.591	0.88	104.886	35.591	0	0	14.925	0	35.117
			1885.03	28.33	1	0	18.537	1.261	0.623	7.786	28.437	0.549	32.291	0.881	104.863	35.678	0	0	14.702	0	34.658
			1886.03	28.33	1	0	18.659	1.275	0.63	7.872	28.329	0.555	32.119	0.882	104.839	35.764	0	0	14.636	0	34.433
			1887.03	26.26	1	0	18.838	1.292	0.639	7.982	28.223	0.563	32.013	0.882	104.791	35.898	0	0	14.579	0	34.4
			1888.03	26.26	1	0	18.937	1.309	0.646	8.076	28.056	0.569	31.847	0.881	105.184	36.033	0	0	14.462	0	34.249
			1889.03	26.26	1	0	18.758	1.311	0.639	7.982	28.119	0.561	32.012	0.878	106.004	35.865	0	0	14.313	0	34.3
			1890.03	15.523	1	0	18.595	1.312	0.631	7.892	28.196	0.553	32.198	0.876	106.824	35.697	0	0	14.176	0	34.386
			1891.03	15.523	1	0	18.536	1.313	0.628	7.853	28.247	0.549	32.33	0.874	107.203	35.529	0	0	14.12	0	34.369
			1892.03	15.523	1	0	18.459	1.307	0.622	7.779	28.393	0.542	32.588	0.871	107.657	35.265	0	0	14.119	0	34.449
			1893.03	15.523	1	0	18.289	1.288	0.609	7.619	28.702	0.532	32.902	0.872	108.081	35.001	0	0	14.196	0	34.661
			1894.03	49.631	1	0	18.116	1.269	0.597	7.459	29.021	0.521	33.225	0.873	108.506	34.737	0	0	14.274	0	34.881
			1895.03	49.631	1	0	17.917	1.25	0.583	7.287	29.355	0.51	33.561	0.875	108.93	34.474	0	0	14.333	0	35.115
			1896.03	58.428	1	0	17.791	1.249	0.578	7.224	29.405	0.506	33.614	0.875	109.062	34.435	0	0	14.248	0	35.152
			1897.03	58.428	1	0	17.68	1.247	0.573	7.164	29.464	0.501	33.68	0.875	109.194	34.397	0	0	14.175	0	35.212
			1898.03	58.428	1	0	17.571	1.246	0.568	7.105	29.524	0.497	33.75	0.875	109.359	34.359	0	0	14.104	0	35.279
			1899.03	16.343	1	0	17.298	1.23	0.549	6.865	30.065	0.481	34.348	0.875	109.868	34.162	0	0	14.06	0	36.051
			1900.03	21.345	1	0	17.164	1.223	0.54	6.748	30.337	0.473	34.645	0.876	110.088	34.064	0	0	14.039	0	36.423
			1901.03	21.345	1	0	17.03	1.219	0.532	6.653	30.525	0.466	34.873	0.875	110.232	34.004	0	0	13.971	0	36.724
			1902.03	21.345	1	0	16.904	1.215	0.526	6.578	30.641	0.461	34.974	0.876	110.215	34.025	0	0	13.918	0	36.936
			1903.03	13.022	1	0	16.79	1.21	0.521	6.507	30.76	0.456	35.079	0.877	110.199	34.047	0	0	13.873	0	37.155
			1904.03	13.324	1	0	16.744	1.206	0.518	6.47	30.848	0.454	35.143	0.878	110.206	34.056	0	0	13.881	0	37.284
			1905.03	13.324	1	0	16.983	1.202	0.523	6.536	30.967	0.459	35.28	0.878	110.213	34.066	0	0	14.125	0	37.533
			1906.03	9.659	1	0	17.233	1.198	0.528	6.603	31.098	0.464	35.431	0.878	110.22	34.076	0	0	14.381	0	37.802
			1907.03	8.926	1	0	17.522	1.197	0.536	6.694	31.189	0.47	35.545	0.877	110.175	34.095	0	0	14.639	0	38.018
			1908.03	8.926	1	0	17.822	1.195	0.543	6.785	31.295	0.476	35.677	0.877	110.129	34.114	0	0	14.907	0	38.262
			1909.03	8.926	1	0	16.874	1.096	0.523	6.537	30.616	0.457	35.045	0.874	109.837	34.174	0	0	15.396	0	37.515
			1910.03	15.911	1	0	15.862	0.996	0.503	6.29	29.752	0.438	34.207	0.87	109.544	34.234	0	0	15.918	0	36.364
			1911.03	16.299	1	0	14.639	0.899	0.477	5.963	28.776	0.412	33.284	0.865	109.242	34.303	0	0	16.288	0	34.99
			1912.03	16.299	1	0	13.358	0.801	0.451	5.636	27.556	0.387	32.087	0.859	108.94	34.373	0	0	16.676	0	32.999
			1913.03	17.033	1	0	12.014	0.703	0.425	5.309	26.036	0.362	30.549	0.852	108.637	34.442	0	0	17.082	0	30.14
			1914.03	16.299	1	0	12.04	0.705	0.426	5.326	26.013	0.363	30.54	0.852	108.515	34.476	0	0	17.086	0	30.176
			1915.03	16.299	1	0	12.124	0.697	0.429	5.361	25.996	0.364	30.617	0.849	108.285	34.48	0	0	17.391	0	30.339
			1916.03	18.499	1	0	12.069	0.69	0.428	5.352	25.898	0.362	30.623	0.846	108.055	34.485	0	0	17.502	0	30.355
			1917.03	18.499	1	0	12.015	0.682	0.427	5.344	25.798	0.36	30.626	0.842	107.825	34.49	0	0	17.614	0	30.367
			1918.03	18.93	1	0	12.005	0.676	0.429	5.366	25.652	0.36	30.573	0.839	107.646	34.483	0	0	17.746	0	30.249
			1919.03	22.379	1	0	12.14	0.683	0.437	5.458	25.525	0.366	30.468	0.838	107.424	34.555	0	0	17.765	0	30.151
			1920.03	22.379	1	0	12.266	0.69	0.444	5.548	25.396	0.371	30.358	0.837	107.201	34.627	0	0	17.769	0	30.044
			1921.03	22.466	1	0	12.388	0.697	0.449	5.618	25.349	0.376	30.299	0.837	107.004	34.694	0	0	17.778	0	30.031
			1922.03	24.924	1	0	12.561	0.71	0.458	5.722	25.274	0.383	30.178	0.838	106.734	34.854	0	0	17.704	0	30.036
			1923.03	24.924	1	0	12.782	0.722	0.467	5.842	25.228	0.392	30.088	0.838	106.465	35.014	0	0	17.698	0	30.101
			1924.03	24.018	1	0	12.993	0.732	0.477	5.964	25.149	0.4	29.98	0.839	106.242	35.128	0	0	17.745	0	30.053
			1925.03	24.018	1	0	13.206	0.742	0.487	6.086	25.076	0.409	29.878	0.839	106.019	35.242	0	0	17.792	0	30.018
			1926.03	24.579	1	0	13.323	0.742	0.491	6.137	25.09	0.412	29.867	0.84	106.029	35.191	0	0	17.943	0	29.914
			1927.03	24.579	1	0	13.405	0.743	0.492	6.147	25.204	0.414	29.942	0.842	106.052	35.139	0	0	18.043	0	29.989
			1928.03	24.579	1	0	13.489	0.743	0.493	6.158	25.32	0.416	30.018	0.843	106.075	35.088	0	0	18.144	0	30.066
			1929.03	20.137	1	0	13.555	0.749	0.496	6.198	25.291	0.418	29.983	0.844	106.03	35.104	0	0	18.101	0	30.018
			1930.03	20.137	1	0	13.442	0.752	0.49	6.126	25.387	0.415	30.002	0.846	106.182	35.019	0	0	17.875	0	29.92
			1931.03	20.396	1	0	13.347	0.756	0.487	6.09	25.364	0.413	29.935	0.847	106.235	34.984	0	0	17.647	0	29.721
			1932.03	20.396	1	0	13.238	0.757	0.483	6.034	25.393	0.41	29.905	0.849	106.363	34.912	0	0	17.496	0	29.543
			1933.03	23.716	1	0	13.296	0.758	0.485	6.057	25.413	0.412	29.902	0.85	106.404	34.884	0	0	17.533	0	29.49
			1934.03	22.897	1	0	14.325	0.851	0.5	6.246	26.781	0.428	31.235	0.857	106.792	34.761	0	0	16.841	0	31.933
			1935.03	22.897	1	0	15.619	0.944	0.531	6.634	27.683	0.459	32.017	0.865	107.071	34.694	0	0	16.544	0	33.221
			1936.03	20.827	1	0	16.867	1.038	0.562	7.022	28.405	0.489	32.609	0.871	107.349	34.627	0	0	16.257	0	34.073
			1937.03	20.827	1	0	16.946	1.048	0.563	7.039	28.486	0.491	32.66	0.872	107.4	34.601	0	0	16.167	0	34.109
			1938.03	21.733	1	0	18.151	1.142	0.593	7.415	29.096	0.521	33.128	0.878	107.74	34.522	0	0	15.889	0	34.654
			1939.03	21.991	1	0	19.313	1.236	0.623	7.792	29.581	0.551	33.47	0.884	108.081	34.442	0	0	15.621	0	34.933
			1940.03	21.991	1	0	20.459	1.33	0.654	8.177	29.959	0.581	33.711	0.889	108.421	34.363	0	0	15.378	0	35.003
			1941.03	21.301	1	0	19.962	1.33	0.644	8.054	29.677	0.574	33.325	0.891	108.688	34.301	0	0	15.009	0	34.198
			1942.03	17.421	1	0	19.494	1.328	0.634	7.925	29.449	0.566	32.986	0.893	108.963	34.229	0	0	14.682	0	33.451
			1943.03	17.421	1	0	19.028	1.326	0.624	7.795	29.223	0.558	32.651	0.895	109.21	34.157	0	0	14.355	0	32.695
			1944.03	17.421	1	0	18.644	1.29	0.597	7.467	29.855	0.537	33.219	0.899	110.342	33.397	0	0	14.448	0	32.583
			1945.03	12.505	1	0	18.644	1.29	0.597	7.467	29.855	0.537	33.219	0.899	110.342	33.397	0	0	14.448	0	32.583
			1946.03	12.505	1	0	18.475	1.274	0.586	7.324	30.145	0.528	33.485	0.9	110.923	33.025	0	0	14.496	0	32.485
			1947.03	12.505	1	0	18.369	1.263	0.578	7.225	30.368	0.521	33.71	0.901	111.254	32.795	0	0	14.545	0	32.539
			1948.03	12.505	1	0	18.033	1.238	0.559	6.981	30.827	0.504	34.155	0.903	111.863	32.346	0	0	14.568	0	32.649
			1949.03	47.605	1	0	18.033	1.238	0.559	6.981	30.827	0.504	34.155	0.903	111.863	32.346	0	0	14.568	0	32.649
			1950.03	63.861	1	0	17.822	1.224	0.548	6.844	31.062	0.495	34.378	0.904	112.141	32.128	0	0	14.557	0	32.708
			1951.03	63.861	1	0	17.612	1.211	0.537	6.706	31.308	0.485	34.609	0.905	112.419	31.91	0	0	14.546	0	32.78
			1952.03	63.861	1	0	17.467	1.219	0.537	6.708	31.051	0.484	34.465	0.901	112.184	32.025	0	0	14.333	0	32.701
			1953.03	63.861	1	0	17.396	1.223	0.537	6.708	30.933	0.482	34.409	0.899	112.067	32.083	0	0	14.229	0	32.689
			1954.03	63.861	1	0	17.293	1.219	0.532	6.653	31.001	0.478	34.516	0.898	112.043	32.085	0	0	14.192	0	32.899
			1955.03	11.298	1	0	17.192	1.215	0.528	6.598	31.07	0.474	34.626	0.897	112.019	32.087	0	0	14.155	0	33.113
			1956.03	11.298	1	0	17.115	1.211	0.524	6.554	31.134	0.47	34.735	0.896	111.995	32.09	0	0	14.138	0	33.325
			1957.03	11.082	1	0	17.049	1.205	0.523	6.538	31.083	0.468	34.773	0.894	111.98	32.051	0	0	14.15	0	33.34
			1958.03	5.39	1	0	16.983	1.199	0.522	6.521	31.032	0.465	34.811	0.891	111.966	32.013	0	0	14.162	0	33.356
			1959.03	5.39	1	0	16.81	1.178	0.516	6.455	31.007	0.459	34.864	0.889	111.859	32.025	0	0	14.27	0	33.529
			1960.03	5.347	1	0	17.043	1.188	0.523	6.534	31.065	0.464	34.998	0.888	111.911	31.943	0	0	14.352	0	33.597
			1961.03	10.176	1	0	17.184	1.182	0.525	6.567	31.158	0.466	35.157	0.886	111.87	31.912	0	0	14.543	0	33.838
			1962.03	10.176	1	0	17.325	1.176	0.528	6.598	31.257	0.467	35.323	0.885	111.829	31.881	0	0	14.736	0	34.088
			1963.03	8.667	1	0	17.177	1.155	0.523	6.533	31.274	0.462	35.381	0.884	111.701	31.904	0	0	14.871	0	34.281
			1964.03	8.667	1	0	16.503	1.073	0.511	6.383	30.633	0.448	34.919	0.877	111.427	31.929	0	0	15.374	0	33.717
			1965.03	8.667	1	0	15.227	0.977	0.478	5.97	30.053	0.415	34.581	0.869	111.065	32.008	0	0	15.585	0	33.461
			1966.03	20.223	1	0	13.916	0.881	0.445	5.558	29.307	0.382	34.091	0.86	110.702	32.087	0	0	15.802	0	32.886
			1967.03	21.646	1	0	13.965	0.882	0.452	5.652	28.921	0.387	33.818	0.855	110.416	32.241	0	0	15.837	0	32.653
			1968.03	21.646	1	0	12.752	0.795	0.426	5.329	27.806	0.359	33.012	0.842	110.007	32.354	0	0	16.046	0	31.468
			1969.03	16.299	1	0	11.525	0.708	0.402	5.019	26.431	0.332	31.937	0.828	109.598	32.468	0	0	16.285	0	29.665
			1970.03	16.299	1	0	10.262	0.621	0.377	4.71	24.776	0.306	30.551	0.811	109.19	32.582	0	0	16.532	0	27.058
			1971.03	16.774	1	0	10.581	0.625	0.389	4.86	24.775	0.314	30.646	0.808	108.916	32.644	0	0	16.92	0	27.365
			1972.03	15.739	1	0	10.92	0.63	0.401	5.014	24.806	0.323	30.773	0.806	108.642	32.707	0	0	17.334	0	27.736
			1973.03	15.739	1	0	11.289	0.635	0.414	5.169	24.892	0.332	30.961	0.804	108.396	32.77	0	0	17.788	0	28.229
			1974.03	15.351	1	0	11.548	0.65	0.427	5.332	24.741	0.343	30.767	0.804	107.925	33.104	0	0	17.764	0	28.398
			1975.03	15.911	1	0	11.812	0.666	0.44	5.498	24.594	0.354	30.579	0.804	107.454	33.438	0	0	17.748	0	28.57
			1976.03	15.911	1	0	12.077	0.681	0.453	5.665	24.456	0.365	30.402	0.804	106.955	33.772	0	0	17.734	0	28.756
			1977.03	15.739	1	0	12.202	0.69	0.46	5.756	24.35	0.37	30.28	0.804	106.695	33.946	0	0	17.673	0	28.786
			1978.03	15.739	1	0	12.364	0.698	0.469	5.857	24.271	0.377	30.154	0.805	106.449	34.125	0	0	17.705	0	28.815
			1979.03	22.034	1	0	12.566	0.707	0.477	5.965	24.245	0.384	30.111	0.805	106.196	34.302	0	0	17.772	0	29.011
			1980.03	21.172	1	0	12.775	0.715	0.485	6.068	24.258	0.391	30.093	0.806	105.982	34.448	0	0	17.859	0	29.209
			1981.03	21.172	1	0	12.994	0.724	0.494	6.173	24.274	0.399	30.08	0.807	105.769	34.594	0	0	17.955	0	29.414
			1982.03	29.279	1	0	13.036	0.715	0.494	6.171	24.339	0.399	30.131	0.808	105.913	34.478	0	0	18.22	0	29.337
			1983.03	29.279	1	0	13.022	0.707	0.492	6.151	24.367	0.398	30.15	0.808	106.029	34.378	0	0	18.417	0	29.217
			1984.03	30.788	1	0	13.008	0.699	0.491	6.131	24.394	0.397	30.168	0.809	106.145	34.278	0	0	18.618	0	29.094
			1985.03	30.788	1	0	13.088	0.702	0.494	6.178	24.368	0.4	30.138	0.809	106.085	34.301	0	0	18.633	0	29.069
			1986.03	27.381	1	0	13.154	0.704	0.497	6.21	24.37	0.402	30.119	0.809	106.064	34.301	0	0	18.672	0	29.028
			1987.03	27.683	1	0	13.234	0.705	0.5	6.245	24.386	0.405	30.091	0.81	105.994	34.32	0	0	18.763	0	28.999
			1988.03	27.683	1	0	13.331	0.711	0.504	6.301	24.362	0.409	30.048	0.811	105.906	34.385	0	0	18.757	0	29.014
			1989.03	22.811	1	0	13.431	0.715	0.508	6.352	24.362	0.412	30.012	0.812	105.815	34.447	0	0	18.796	0	29.038
			1990.03	23.199	1	0	13.563	0.719	0.513	6.417	24.362	0.417	29.978	0.813	105.74	34.495	0	0	18.872	0	29.043
			1991.03	23.199	1	0	13.651	0.723	0.518	6.477	24.305	0.421	29.91	0.813	105.692	34.536	0	0	18.883	0	28.964
			1992.03	20.655	1	0	13.806	0.73	0.526	6.576	24.229	0.427	29.836	0.812	105.637	34.589	0	0	18.909	0	28.889
			1993.03	20.223	1	0	13.806	0.73	0.526	6.576	24.229	0.427	29.836	0.812	105.637	34.589	0	0	18.909	0	28.889
			1994.03	20.223	1	0	13.863	0.733	0.529	6.612	24.207	0.429	29.828	0.812	105.63	34.601	0	0	18.915	0	28.89
			1995.03	19.62	1	0	13.866	0.73	0.527	6.586	24.297	0.428	29.913	0.812	105.764	34.51	0	0	19.005	0	28.925
			1996.03	19.965	1	0	13.86	0.725	0.524	6.549	24.411	0.426	30.023	0.813	105.908	34.423	0	0	19.104	0	29.018
			1997.03	19.965	1	0	13.851	0.721	0.521	6.511	24.526	0.424	30.132	0.814	106.052	34.337	0	0	19.202	0	29.107
[truncated: 1,541 more rows]
