# Supplementary material for: Handcycling with concurrent lower body low-frequency electromyostimulation significantly increases acute oxygen uptake: implications for rehabilitation and prevention
Source: PeerJ. 2022 May 18;10:e13333. doi: 10.7717/peerj.13333 (PMC9123886; doi:10.7717/peerj.13333)
Supplement: Supplemental Information 1 — Raw data for each participant (load, heart rate, spirometric data) and R-Scripts for data processing (as described in the material & method section under “Data aquisition”), and EMS intensity and blood lactate concentration. [file peerj-10-13333-s001.zip › raw_data/SPIROMETRIC_DATA/EMS_Pilot_22.xlsx]

## Sheet: EMS_Pilot_22_27.04.2021
Name	Rappelt		Zeit	%VO2	Geschw.	Steig.	VE	VT	VO2	VO2/kg	VE/VO2	VCO2	VE/VCO2	RER	PETO2	PETCO2	O2Puls	HR	BF	P(A-a)O2	VD/VT
Vorname	Ludwig		min:sec		km/h	%	l/min	l	l/min	ml/(kg*min)	l/l	l/min	l/l		mmHg	mmHg	ml/beat	b/min	1/min	mmHg	%
Id-Nr.	RapLud270597		0.665	33.317	0	0	12.206	0.623	0.453	6.38	24.524	0.365	30.403	0.807	105.275	35.859	0	0	19.586	0	31.945
Geburtsdatum (TT.MM.JJJJ)			1.665	33.317	0	0	12.03	0.611	0.443	6.233	24.692	0.357	30.601	0.807	105.564	35.65	0	0	19.684	0	32.002
Größe (cm)			2.665	46.471	0	0	11.872	0.6	0.433	6.103	24.844	0.35	30.78	0.807	105.82	35.464	0	0	19.772	0	32.053
Gewicht (kg)	71		3.665	43.875	0	0	11.959	0.614	0.442	6.219	24.613	0.357	30.411	0.809	105.551	35.661	0	0	19.47	0	31.657
Geschlecht	weibl.		4.665	43.875	0	0	12.035	0.627	0.449	6.324	24.408	0.364	30.085	0.811	105.309	35.838	0	0	19.207	0	31.296
Datum			5.665	35.913	0	0	11.983	0.638	0.452	6.362	24.2	0.367	29.777	0.813	105.091	35.998	0	0	18.788	0	30.93
Messzeit			6.665	38.855	0	0	11.737	0.628	0.441	6.211	24.241	0.358	29.826	0.813	105.371	35.758	0	0	18.69	0	30.659
modality	CON-EMS		7.665	38.855	0	0	11.514	0.619	0.431	6.074	24.284	0.35	29.879	0.813	105.627	35.539	0	0	18.603	0	30.426
			8.666	57.721	0	0	11.399	0.611	0.424	5.974	24.413	0.345	30.036	0.813	105.861	35.339	0	0	18.666	0	30.429
			9.666	52.009	0	0	11.293	0.603	0.418	5.882	24.533	0.339	30.183	0.813	106.076	35.154	0	0	18.724	0	30.433
			10.665	52.009	0	0	11.286	0.604	0.418	5.891	24.482	0.34	30.134	0.812	106.039	35.178	0	0	18.691	0	30.371
			11.666	36	0	0	11.279	0.604	0.419	5.899	24.436	0.34	30.088	0.812	106.001	35.2	0	0	18.66	0	30.314
			12.666	33.49	0	0	11.273	0.605	0.419	5.907	24.392	0.34	30.046	0.812	105.967	35.22	0	0	18.631	0	30.262
			13.666	33.49	0	0	11.234	0.605	0.418	5.894	24.362	0.34	30.016	0.812	105.97	35.231	0	0	18.569	0	30.216
			14.666	21.894	0	0	11.199	0.605	0.418	5.882	24.334	0.339	29.987	0.811	105.973	35.242	0	0	18.512	0	30.175
			15.666	24.144	0	0	11.13	0.605	0.416	5.864	24.259	0.338	29.898	0.811	106.03	35.224	0	0	18.383	0	29.969
			16.666	24.144	0	0	11.064	0.606	0.416	5.852	24.169	0.337	29.79	0.811	106.114	35.193	0	0	18.249	0	29.702
			17.666	24.144	0	0	10.913	0.605	0.409	5.766	24.188	0.332	29.794	0.812	106.097	35.196	0	0	18.042	0	29.712
			18.666	50.884	0	0	10.784	0.603	0.404	5.694	24.197	0.328	29.786	0.812	106.081	35.198	0	0	17.87	0	29.697
			19.666	50.884	0	0	10.678	0.602	0.4	5.631	24.221	0.325	29.798	0.813	106.064	35.2	0	0	17.737	0	29.722
			20.666	43.615	0	0	10.617	0.603	0.398	5.612	24.172	0.324	29.731	0.813	106.006	35.251	0	0	17.612	0	29.664
			21.666	19.038	0	0	10.576	0.603	0.398	5.599	24.134	0.323	29.666	0.814	106.016	35.265	0	0	17.542	0	29.552
			22.666	19.038	0	0	10.549	0.603	0.397	5.595	24.091	0.323	29.594	0.814	106.026	35.279	0	0	17.494	0	29.426
			23.666	22.759	0	0	10.581	0.603	0.399	5.614	24.081	0.325	29.57	0.814	106.006	35.307	0	0	17.533	0	29.419
			24.666	22.759	0	0	10.467	0.599	0.391	5.5	24.297	0.319	29.762	0.816	106.112	35.235	0	0	17.478	0	29.697
			25.666	37.557	0	0	10.251	0.59	0.377	5.31	24.606	0.309	30.033	0.819	106.301	35.097	0	0	17.38	0	30.023
			26.666	37.557	0	0	10.314	0.589	0.38	5.351	24.568	0.312	29.89	0.822	106.342	35.07	0	0	17.515	0	29.691
			27.666	37.557	0	0	10.367	0.587	0.384	5.404	24.44	0.317	29.623	0.825	106.391	35.03	0	0	17.671	0	29.077
			28.666	34.009	0	0	10.445	0.585	0.388	5.471	24.314	0.322	29.364	0.828	106.44	34.991	0	0	17.869	0	28.472
			29.666	34.009	0	0	10.698	0.595	0.402	5.662	24.107	0.334	28.99	0.832	106.409	35.051	0	0	17.984	0	27.781
			30.666	31.067	0	0	11.033	0.612	0.42	5.912	23.88	0.35	28.607	0.835	106.249	35.211	0	0	18.033	0	27.209
			31.666	31.067	0	0	11.339	0.629	0.437	6.15	23.656	0.366	28.237	0.838	106.089	35.372	0	0	18.033	0	26.643
			32.666	30.634	1	0	11.408	0.631	0.44	6.198	23.624	0.369	28.164	0.839	106.168	35.36	0	0	18.089	0	26.458
			33.666	30.634	1	0	11.438	0.633	0.442	6.223	23.595	0.371	28.098	0.84	106.247	35.348	0	0	18.082	0	26.286
			34.666	32.279	1	0	11.335	0.62	0.434	6.108	23.777	0.364	28.298	0.84	106.625	35.119	0	0	18.271	0	26.369
			35.666	32.279	1	0	11.202	0.609	0.423	5.964	24.021	0.356	28.552	0.841	106.987	34.914	0	0	18.396	0	26.607
			36.666	36.519	1	0	11.199	0.601	0.421	5.926	24.133	0.354	28.679	0.841	107.194	34.773	0	0	18.645	0	26.659
			37.666	38.077	1	0	11.262	0.6	0.418	5.894	24.4	0.353	28.91	0.844	107.354	34.775	0	0	18.767	0	27.172
			38.666	38.077	1	0	11.41	0.604	0.424	5.97	24.423	0.358	28.903	0.845	107.298	34.896	0	0	18.883	0	27.353
			39.666	36	1	0	11.478	0.608	0.427	6.02	24.381	0.362	28.817	0.846	107.254	35.016	0	0	18.865	0	27.361
			40.666	35.221	1	0	11.545	0.613	0.431	6.07	24.339	0.365	28.732	0.847	107.21	35.137	0	0	18.847	0	27.37
			41.666	40.327	1	0	11.557	0.612	0.429	6.045	24.462	0.365	28.8	0.849	107.282	35.151	0	0	18.873	0	27.541
			42.666	46.211	1	0	11.595	0.612	0.428	6.034	24.589	0.365	28.87	0.852	107.356	35.165	0	0	18.941	0	27.717
			43.666	46.211	1	0	11.633	0.612	0.428	6.022	24.718	0.365	28.941	0.854	107.431	35.179	0	0	19.011	0	27.893
			44.666	69.836	1	0	11.737	0.614	0.431	6.075	24.731	0.369	28.918	0.855	107.447	35.211	0	0	19.114	0	27.897
			45.666	69.49	1	0	11.793	0.614	0.433	6.093	24.776	0.371	28.921	0.857	107.493	35.2	0	0	19.193	0	27.886
			46.666	69.49	1	0	11.943	0.617	0.438	6.162	24.818	0.375	28.937	0.858	107.508	35.234	0	0	19.366	0	27.975
			47.666	33.23	1	0	12.142	0.621	0.445	6.263	24.847	0.382	28.951	0.858	107.486	35.316	0	0	19.542	0	28.139
			48.666	28.99	1	0	12.3	0.623	0.449	6.33	24.907	0.386	28.994	0.859	107.584	35.302	0	0	19.738	0	28.212
			49.666	28.99	1	0	12.46	0.625	0.454	6.398	24.972	0.391	29.044	0.86	107.681	35.288	0	0	19.938	0	28.299
			50.666	23.452	1	0	12.537	0.623	0.455	6.404	25.096	0.392	29.139	0.861	107.927	35.188	0	0	20.11	0	28.346
			51.667	24.663	1	0	12.612	0.621	0.453	6.386	25.31	0.392	29.297	0.864	108.354	35.023	0	0	20.305	0	28.424
			52.666	24.663	1	0	12.612	0.621	0.453	6.386	25.31	0.392	29.297	0.864	108.354	35.023	0	0	20.305	0	28.424
			53.666	33.577	1	0	12.601	0.62	0.451	6.357	25.398	0.391	29.355	0.865	108.535	34.958	0	0	20.314	0	28.444
			54.666	32.279	1	0	12.627	0.624	0.451	6.355	25.476	0.391	29.381	0.867	108.644	34.972	0	0	20.22	0	28.526
			55.666	32.279	1	0	12.65	0.63	0.452	6.365	25.502	0.392	29.38	0.868	108.7	35.026	0	0	20.089	0	28.611
			56.666	32.798	1	0	12.681	0.635	0.453	6.379	25.529	0.394	29.382	0.869	108.756	35.079	0	0	19.974	0	28.703
			57.666	35.307	1	0	12.667	0.639	0.452	6.365	25.573	0.393	29.43	0.869	108.853	35.121	0	0	19.827	0	28.873
			58.666	35.307	1	0	12.608	0.643	0.449	6.32	25.651	0.39	29.52	0.869	108.951	35.163	0	0	19.612	0	29.131
			59.666	44.134	1	0	12.508	0.647	0.444	6.257	25.719	0.386	29.598	0.869	109.048	35.204	0	0	19.336	0	29.364
			60.667	43.788	1	0	11.996	0.628	0.419	5.895	26.107	0.363	30.06	0.869	109.362	35.073	0	0	19.101	0	30.096
			61.667	43.788	1	0	11.72	0.618	0.405	5.698	26.347	0.351	30.325	0.869	109.539	35.028	0	0	18.956	0	30.548
			62.666	44.307	1	0	11.72	0.618	0.405	5.698	26.347	0.351	30.325	0.869	109.539	35.028	0	0	18.956	0	30.548
			63.666	43.528	1	0	11.738	0.624	0.406	5.713	26.34	0.353	30.267	0.87	109.47	35.16	0	0	18.808	0	30.64
			64.666	43.528	1	0	11.799	0.63	0.408	5.752	26.325	0.356	30.203	0.872	109.4	35.291	0	0	18.733	0	30.718
			65.666	33.49	1	0	11.825	0.635	0.41	5.769	26.324	0.358	30.141	0.873	109.357	35.395	0	0	18.624	0	30.756
			66.666	32.625	1	0	11.834	0.639	0.411	5.789	26.271	0.36	30.003	0.876	109.392	35.46	0	0	18.521	0	30.581
			67.666	32.625	1	0	11.896	0.643	0.415	5.848	26.157	0.363	29.883	0.875	109.316	35.548	0	0	18.487	0	30.477
			68.666	32.625	1	0	11.914	0.647	0.417	5.874	26.095	0.365	29.779	0.876	109.318	35.63	0	0	18.412	0	30.391
			69.666	37.644	1	0	11.888	0.649	0.415	5.852	26.143	0.365	29.776	0.878	109.395	35.654	0	0	18.314	0	30.423
			70.666	37.903	1	0	11.883	0.651	0.415	5.839	26.196	0.365	29.777	0.88	109.46	35.678	0	0	18.25	0	30.463
			71.666	37.903	1	0	11.878	0.653	0.414	5.827	26.249	0.365	29.778	0.881	109.525	35.702	0	0	18.186	0	30.504
			72.666	37.644	1	0	11.841	0.651	0.412	5.797	26.295	0.363	29.785	0.883	109.678	35.634	0	0	18.189	0	30.414
			73.666	37.644	1	0	11.801	0.649	0.409	5.763	26.35	0.362	29.8	0.884	109.832	35.567	0	0	18.184	0	30.34
			74.666	34.182	1	0	11.76	0.647	0.407	5.73	26.406	0.36	29.814	0.886	109.985	35.5	0	0	18.179	0	30.267
			75.666	34.182	1	0	11.643	0.642	0.4	5.631	26.581	0.355	29.92	0.888	110.2	35.437	0	0	18.149	0	30.38
			76.667	33.144	1	0	11.558	0.638	0.395	5.557	26.724	0.351	30.003	0.891	110.362	35.388	0	0	18.104	0	30.472
			77.667	36.086	1	0	11.399	0.631	0.384	5.41	27.044	0.344	30.202	0.895	110.707	35.244	0	0	18.065	0	30.645
			78.667	36.086	1	0	11.303	0.625	0.378	5.321	27.238	0.339	30.326	0.898	110.925	35.138	0	0	18.097	0	30.726
			79.667	32.192	1	0	11.207	0.618	0.371	5.231	27.439	0.335	30.453	0.901	111.144	35.032	0	0	18.128	0	30.808
			80.667	32.192	1	0	11.169	0.616	0.369	5.201	27.498	0.333	30.45	0.903	111.165	35.054	0	0	18.118	0	30.833
			81.667	30.461	1	0	11.141	0.615	0.367	5.176	27.557	0.333	30.446	0.905	111.187	35.076	0	0	18.126	0	30.854
			82.667	29.509	1	0	11.114	0.613	0.366	5.15	27.616	0.332	30.441	0.907	111.208	35.097	0	0	18.133	0	30.874
			83.667	29.509	1	0	11.092	0.611	0.364	5.125	27.689	0.331	30.454	0.909	111.259	35.09	0	0	18.15	0	30.886
			84.667	29.942	1	0	11.031	0.604	0.36	5.074	27.783	0.328	30.504	0.911	111.383	35.001	0	0	18.258	0	30.84
			85.667	29.942	1	0	10.967	0.597	0.357	5.021	27.877	0.325	30.554	0.912	111.508	34.913	0	0	18.362	0	30.792
			86.667	27.346	1	0	10.873	0.59	0.352	4.963	27.926	0.322	30.591	0.913	111.616	34.821	0	0	18.433	0	30.712
			87.667	29.077	1	0	10.786	0.585	0.348	4.907	27.993	0.318	30.657	0.913	111.664	34.764	0	0	18.45	0	30.742
			88.667	29.077	1	0	10.688	0.579	0.344	4.847	28.056	0.314	30.719	0.913	111.712	34.706	0	0	18.45	0	30.766
			89.667	30.634	1	0	10.627	0.574	0.341	4.806	28.106	0.312	30.773	0.913	111.76	34.649	0	0	18.513	0	30.772
			90.667	29.855	1	0	10.588	0.571	0.34	4.785	28.11	0.31	30.776	0.913	111.755	34.63	0	0	18.549	0	30.742
			91.667	29.855	1	0	10.579	0.571	0.34	4.791	28.051	0.31	30.742	0.912	111.713	34.64	0	0	18.514	0	30.694
			92.667	26.74	1	0	10.551	0.569	0.339	4.778	28.044	0.309	30.745	0.912	111.713	34.608	0	0	18.534	0	30.645
			93.667	27.086	1	0	10.493	0.567	0.337	4.749	28.045	0.307	30.758	0.912	111.713	34.575	0	0	18.499	0	30.617
			94.667	27.086	1	0	10.434	0.565	0.335	4.721	28.047	0.305	30.772	0.911	111.713	34.543	0	0	18.465	0	30.589
			95.667	27.865	1	0	10.217	0.562	0.33	4.653	27.846	0.301	30.595	0.91	111.71	34.52	0	0	18.184	0	30.201
			96.667	27.952	1	0	10.002	0.559	0.325	4.584	27.649	0.296	30.423	0.909	111.708	34.497	0	0	17.902	0	29.821
			97.667	27.952	1	0	9.982	0.556	0.325	4.572	27.656	0.295	30.445	0.908	111.724	34.476	0	0	17.945	0	29.826
			98.667	27.952	1	0	9.782	0.554	0.321	4.515	27.426	0.291	30.243	0.907	111.705	34.447	0	0	17.67	0	29.375
			99.667	28.211	1	0	9.778	0.555	0.324	4.562	27.14	0.292	30.085	0.902	111.381	34.552	0	0	17.623	0	29.223
			100.667	28.211	1	0	9.744	0.553	0.323	4.552	27.097	0.291	30.061	0.901	111.369	34.529	0	0	17.624	0	29.133
			101.667	27.259	1	0	9.711	0.552	0.324	4.562	26.939	0.291	29.974	0.899	111.201	34.57	0	0	17.576	0	29.019
			102.667	27.259	1	0	9.694	0.554	0.326	4.587	26.757	0.292	29.866	0.896	111.026	34.646	0	0	17.494	0	28.921
			103.667	26.567	1	0	9.646	0.556	0.326	4.586	26.644	0.291	29.829	0.893	110.877	34.711	0	0	17.339	0	28.951
			104.667	26.567	1	0	9.599	0.558	0.325	4.584	26.533	0.29	29.795	0.891	110.729	34.776	0	0	17.187	0	28.985
			105.667	30.288	1	0	9.538	0.56	0.324	4.568	26.47	0.288	29.785	0.889	110.592	34.812	0	0	17.035	0	29.024
			106.667	30.634	1	0	9.485	0.561	0.323	4.555	26.404	0.287	29.777	0.887	110.455	34.848	0	0	16.899	0	29.066
			107.667	30.634	1	0	9.464	0.565	0.325	4.572	26.267	0.287	29.712	0.884	110.261	34.917	0	0	16.74	0	29.048
			108.667	30.634	1	0	9.458	0.572	0.327	4.606	26.091	0.288	29.613	0.881	110.021	35.035	0	0	16.541	0	29.038
			109.667	30.634	1	0	9.466	0.578	0.33	4.646	25.914	0.29	29.517	0.878	109.781	35.152	0	0	16.371	0	29.031
			110.667	19.298	1	0	9.474	0.585	0.333	4.687	25.74	0.291	29.421	0.875	109.542	35.27	0	0	16.205	0	29.022
			111.667	19.125	1	0	9.483	0.587	0.335	4.713	25.634	0.292	29.37	0.873	109.424	35.296	0	0	16.156	0	28.96
			112.668	19.125	1	0	9.518	0.592	0.339	4.777	25.407	0.295	29.257	0.868	109.189	35.349	0	0	16.091	0	28.811
			113.668	33.057	1	0	9.532	0.594	0.341	4.809	25.285	0.296	29.186	0.866	109.043	35.404	0	0	16.05	0	28.748
			114.667	33.057	1	0	9.532	0.594	0.341	4.809	25.285	0.296	29.186	0.866	109.043	35.404	0	0	16.05	0	28.748
			115.668	31.932	1	0	9.584	0.603	0.347	4.888	25.049	0.299	29.05	0.862	108.688	35.558	0	0	15.901	0	28.71
			116.668	31.932	1	0	9.634	0.608	0.35	4.934	24.965	0.302	28.979	0.861	108.527	35.637	0	0	15.856	0	28.686
			117.668	28.817	1	0	9.65	0.608	0.352	4.954	24.91	0.303	28.951	0.86	108.465	35.663	0	0	15.869	0	28.666
			118.668	28.817	1	0	9.67	0.609	0.353	4.975	24.859	0.304	28.924	0.859	108.402	35.69	0	0	15.888	0	28.649
			119.668	27.519	1	0	9.69	0.609	0.355	4.995	24.809	0.304	28.897	0.859	108.34	35.716	0	0	15.907	0	28.632
			120.668	27.519	1	0	9.678	0.608	0.354	4.982	24.841	0.303	28.965	0.858	108.282	35.718	0	0	15.925	0	28.781
			121.668	32.971	1	0	9.66	0.606	0.353	4.965	24.872	0.302	29.037	0.857	108.225	35.721	0	0	15.935	0	28.935
			122.668	32.971	1	0	9.643	0.605	0.351	4.949	24.903	0.301	29.108	0.856	108.167	35.723	0	0	15.945	0	29.089
			123.668	34.615	1	0	9.657	0.604	0.352	4.961	24.874	0.301	29.091	0.855	108.1	35.74	0	0	15.981	0	29.078
			124.668	34.615	1	0	9.671	0.604	0.353	4.974	24.845	0.302	29.074	0.855	108.033	35.757	0	0	16.017	0	29.067
			125.668	32.625	1	0	9.854	0.605	0.359	5.05	24.941	0.307	29.169	0.855	107.942	35.793	0	0	16.281	0	29.323
			126.668	33.836	1	0	10.031	0.603	0.362	5.095	25.155	0.309	29.426	0.855	107.958	35.734	0	0	16.63	0	29.768
			127.668	33.836	1	0	10.031	0.603	0.362	5.095	25.155	0.309	29.426	0.855	107.958	35.734	0	0	16.63	0	29.768
			128.667	33.836	1	0	10.201	0.603	0.365	5.148	25.32	0.312	29.626	0.855	107.913	35.727	0	0	16.906	0	30.17
			129.667	35.307	1	0	10.203	0.601	0.363	5.118	25.461	0.311	29.786	0.855	108.057	35.625	0	0	16.968	0	30.339
			130.667	35.74	1	0	10.216	0.603	0.364	5.121	25.485	0.311	29.821	0.855	108.029	35.652	0	0	16.947	0	30.453
			131.667	35.74	1	0	10.242	0.604	0.364	5.122	25.555	0.311	29.906	0.855	108.046	35.652	0	0	16.949	0	30.627
			132.667	30.894	1	0	10.245	0.606	0.363	5.111	25.621	0.31	29.984	0.854	108.062	35.652	0	0	16.912	0	30.786
			133.667	30.375	1	0	10.212	0.601	0.36	5.077	25.689	0.308	30.064	0.854	108.171	35.557	0	0	16.998	0	30.796
			134.667	30.375	1	0	10.178	0.596	0.358	5.042	25.758	0.306	30.145	0.854	108.28	35.462	0	0	17.086	0	30.805
			135.667	27.779	1	0	10.169	0.591	0.356	5.017	25.841	0.304	30.238	0.855	108.389	35.367	0	0	17.216	0	30.839
			136.667	27.606	1	0	10.16	0.586	0.354	4.992	25.924	0.303	30.332	0.855	108.498	35.272	0	0	17.349	0	30.872
			137.667	27.606	1	0	10.15	0.58	0.352	4.961	26.035	0.301	30.443	0.855	108.596	35.193	0	0	17.496	0	30.96
			138.667	32.971	1	0	10.164	0.575	0.351	4.941	26.15	0.3	30.56	0.856	108.693	35.114	0	0	17.689	0	31.056
			139.667	32.971	1	0	10.159	0.569	0.349	4.912	26.262	0.299	30.667	0.856	108.791	35.035	0	0	17.852	0	31.134
			140.667	33.23	1	0	10.163	0.565	0.348	4.905	26.292	0.298	30.696	0.857	108.83	34.993	0	0	17.992	0	31.117
			141.667	29.423	1	0	10.151	0.563	0.348	4.905	26.254	0.298	30.685	0.856	108.793	35.003	0	0	18.015	0	31.106
			142.667	29.423	1	0	10.127	0.562	0.348	4.898	26.22	0.297	30.675	0.855	108.756	35.012	0	0	18.017	0	31.097
			143.667	29.077	1	0	10.101	0.561	0.346	4.878	26.252	0.296	30.723	0.854	108.776	34.994	0	0	18.019	0	31.158
			144.667	29.077	1	0	10.087	0.558	0.346	4.866	26.264	0.295	30.753	0.854	108.8	34.939	0	0	18.08	0	31.127
			145.668	32.019	1	0	10.037	0.548	0.343	4.831	26.273	0.293	30.805	0.853	108.911	34.785	0	0	18.302	0	30.971
			146.668	32.019	1	0	10.009	0.544	0.342	4.812	26.277	0.291	30.83	0.852	108.966	34.709	0	0	18.412	0	30.891
			147.668	29.942	1	0	10.023	0.547	0.343	4.828	26.244	0.292	30.82	0.852	108.848	34.757	0	0	18.337	0	30.951
			148.668	22.24	1	0	10.027	0.55	0.344	4.839	26.21	0.292	30.807	0.851	108.731	34.805	0	0	18.243	0	31.007
			149.668	22.24	1	0	10.03	0.553	0.344	4.85	26.176	0.293	30.794	0.85	108.613	34.853	0	0	18.15	0	31.062
			150.668	22.759	1	0	10.048	0.553	0.346	4.867	26.134	0.294	30.747	0.85	108.625	34.829	0	0	18.165	0	30.937
			151.668	22.759	1	0	10.087	0.554	0.348	4.895	26.089	0.295	30.69	0.85	108.637	34.805	0	0	18.218	0	30.793
			152.668	27	1	0	10.127	0.554	0.35	4.923	26.044	0.297	30.634	0.85	108.649	34.781	0	0	18.272	0	30.651
			153.668	29.163	1	0	10.137	0.554	0.351	4.94	25.983	0.298	30.605	0.849	108.644	34.776	0	0	18.285	0	30.589
			154.668	29.163	1	0	10.16	0.555	0.352	4.964	25.915	0.299	30.566	0.848	108.64	34.771	0	0	18.32	0	30.507
			155.668	33.144	1	0	10.18	0.555	0.354	4.987	25.848	0.3	30.53	0.847	108.635	34.766	0	0	18.35	0	30.43
			156.668	32.625	1	0	10.244	0.557	0.358	5.044	25.729	0.303	30.404	0.846	108.592	34.805	0	0	18.387	0	30.248
			157.668	32.625	1	0	10.308	0.559	0.362	5.101	25.613	0.306	30.282	0.846	108.548	34.843	0	0	18.425	0	30.07
			158.668	31.673	1	0	10.322	0.562	0.364	5.127	25.527	0.308	30.191	0.846	108.505	34.881	0	0	18.372	0	29.953
			159.668	32.279	1	0	10.31	0.564	0.364	5.12	25.543	0.308	30.191	0.846	108.455	34.929	0	0	18.29	0	30.032
			160.668	32.279	1	0	10.31	0.564	0.364	5.12	25.543	0.308	30.191	0.846	108.455	34.929	0	0	18.29	0	30.032
			161.668	32.279	1	0	10.282	0.562	0.362	5.097	25.58	0.306	30.213	0.847	108.491	34.901	0	0	18.297	0	30.027
			162.669	33.836	1	0	10.291	0.558	0.361	5.078	25.679	0.306	30.284	0.848	108.563	34.843	0	0	18.429	0	30.073
			163.668	32.365	1	0	10.291	0.558	0.361	5.078	25.679	0.306	30.284	0.848	108.563	34.843	0	0	18.429	0	30.073
			164.669	32.365	1	0	10.455	0.573	0.369	5.203	25.531	0.313	30.109	0.848	108.289	35.083	0	0	18.26	0	30.119
			165.669	30.894	1	0	10.524	0.58	0.374	5.262	25.45	0.317	30.013	0.848	108.153	35.203	0	0	18.157	0	30.123
			166.669	32.798	1	0	10.593	0.587	0.378	5.32	25.368	0.32	29.917	0.848	108.016	35.323	0	0	18.056	0	30.125
			167.669	32.798	1	0	10.609	0.589	0.379	5.335	25.346	0.321	29.898	0.848	107.966	35.366	0	0	17.998	0	30.156
			168.669	36.086	1	0	10.599	0.592	0.379	5.339	25.317	0.321	29.868	0.848	107.915	35.409	0	0	17.895	0	30.166
			169.669	37.471	1	0	10.552	0.595	0.378	5.329	25.267	0.321	29.814	0.847	107.865	35.452	0	0	17.733	0	30.127
			170.669	37.471	1	0	10.499	0.597	0.376	5.297	25.296	0.319	29.837	0.848	107.875	35.457	0	0	17.599	0	30.183
			171.669	39.894	1	0	10.451	0.598	0.374	5.268	25.327	0.317	29.862	0.848	107.884	35.462	0	0	17.477	0	30.243
			172.669	39.894	1	0	10.354	0.6	0.371	5.231	25.276	0.315	29.793	0.848	107.867	35.498	0	0	17.254	0	30.16
			173.669	33.923	1	0	10.267	0.603	0.37	5.206	25.201	0.314	29.711	0.848	107.788	35.598	0	0	17.015	0	30.151
			174.669	27.779	1	0	10.178	0.607	0.368	5.177	25.134	0.312	29.636	0.848	107.709	35.699	0	0	16.774	0	30.154
			175.669	27.779	1	0	10.091	0.61	0.366	5.148	25.072	0.31	29.567	0.848	107.63	35.8	0	0	16.54	0	30.169
			176.669	29.25	1	0	10.051	0.614	0.365	5.145	25.005	0.31	29.494	0.848	107.512	35.915	0	0	16.368	0	30.197
			177.669	29.25	1	0	10.041	0.615	0.366	5.15	24.958	0.31	29.447	0.848	107.442	35.961	0	0	16.323	0	30.17
			178.669	33.75	1	0	10	0.615	0.365	5.14	24.906	0.31	29.361	0.848	107.426	36.001	0	0	16.258	0	30.053
			179.669	33.75	1	0	9.991	0.616	0.365	5.145	24.863	0.31	29.318	0.848	107.359	36.045	0	0	16.217	0	30.031
			180.669	33.49	1	0	9.933	0.615	0.364	5.122	24.828	0.308	29.289	0.848	107.333	36.068	0	0	16.153	0	30.003
			181.669	33.49	1	0	9.885	0.616	0.363	5.11	24.77	0.307	29.257	0.847	107.229	36.147	0	0	16.046	0	30.056
			182.669	29.855	1	0	9.822	0.617	0.361	5.088	24.722	0.305	29.239	0.846	107.124	36.226	0	0	15.914	0	30.136
			183.669	29.855	1	0	9.76	0.618	0.36	5.066	24.676	0.304	29.223	0.844	107.02	36.305	0	0	15.785	0	30.222
			184.669	27.259	1	0	9.715	0.619	0.359	5.05	24.645	0.302	29.219	0.843	106.922	36.342	0	0	15.696	0	30.271
			185.669	27.259	1	0	9.696	0.62	0.358	5.049	24.605	0.302	29.211	0.842	106.825	36.379	0	0	15.649	0	30.309
			186.669	27.259	1	0	9.677	0.62	0.358	5.047	24.566	0.301	29.203	0.841	106.727	36.416	0	0	15.601	0	30.348
			187.669	25.875	1	0	9.68	0.625	0.36	5.075	24.458	0.302	29.136	0.839	106.544	36.511	0	0	15.494	0	30.355
			188.669	27	1	0	9.683	0.629	0.362	5.102	24.352	0.303	29.069	0.838	106.361	36.606	0	0	15.388	0	30.361
			189.669	27	1	0	9.708	0.634	0.365	5.146	24.221	0.306	28.967	0.836	106.177	36.701	0	0	15.319	0	30.294
			190.669	27	1	0	9.752	0.639	0.371	5.223	23.991	0.309	28.771	0.834	106.001	36.787	0	0	15.27	0	30.012
			191.669	31.673	1	0	9.796	0.644	0.376	5.3	23.767	0.313	28.579	0.832	105.825	36.873	0	0	15.222	0	29.732
			192.669	32.625	1	0	9.779	0.645	0.378	5.318	23.653	0.314	28.481	0.83	105.743	36.915	0	0	15.159	0	29.584
			193.669	32.625	1	0	9.555	0.641	0.372	5.233	23.468	0.308	28.304	0.829	105.657	36.901	0	0	14.915	0	29.175
			194.669	32.625	1	0	9.437	0.637	0.368	5.179	23.409	0.305	28.259	0.828	105.623	36.878	0	0	14.823	0	29.036
			195.669	27.865	1	0	9.403	0.635	0.367	5.168	23.367	0.304	28.232	0.828	105.584	36.882	0	0	14.797	0	28.981
			196.669	28.644	1	0	9.546	0.638	0.378	5.318	23.061	0.312	27.92	0.826	105.237	36.966	0	0	14.966	0	28.417
			197.669	28.644	1	0	9.59	0.638	0.382	5.378	22.913	0.315	27.78	0.825	105.045	37.01	0	0	15.023	0	28.168
			198.669	28.644	1	0	9.654	0.641	0.387	5.457	22.74	0.319	27.603	0.824	104.836	37.08	0	0	15.06	0	27.87
			199.669	32.971	1	0	9.647	0.642	0.389	5.477	22.645	0.32	27.51	0.823	104.754	37.117	0	0	15.024	0	27.712
			200.669	37.211	1	0	9.766	0.642	0.397	5.595	22.441	0.326	27.381	0.82	104.594	37.122	0	0	15.203	0	27.421
			201.669	37.211	1	0	9.837	0.643	0.403	5.672	22.303	0.329	27.281	0.818	104.474	37.142	0	0	15.298	0	27.219
			202.669	45.086	1	0	9.865	0.644	0.406	5.713	22.208	0.331	27.191	0.817	104.38	37.181	0	0	15.314	0	27.068
			203.669	45.086	1	0	9.974	0.643	0.411	5.79	22.15	0.335	27.169	0.815	104.255	37.189	0	0	15.509	0	27.026
			204.669	42.403	1	0	10.069	0.642	0.416	5.861	22.087	0.339	27.137	0.814	104.131	37.196	0	0	15.683	0	26.961
			205.669	42.403	1	0	10.135	0.641	0.42	5.91	22.043	0.341	27.124	0.813	104.006	37.203	0	0	15.814	0	26.942
			206.669	42.403	1	0	10.202	0.64	0.423	5.959	22.003	0.343	27.115	0.811	103.881	37.21	0	0	15.946	0	26.93
			207.67	22.413	1	0	10.265	0.641	0.428	6.023	21.909	0.346	27.105	0.808	103.646	37.22	0	0	16.018	0	26.921
			208.669	23.365	1	0	10.265	0.641	0.428	6.023	21.909	0.346	27.105	0.808	103.646	37.22	0	0	16.018	0	26.921
			209.669	23.365	1	0	10.288	0.641	0.43	6.05	21.861	0.347	27.097	0.807	103.529	37.225	0	0	16.041	0	26.911
			210.67	46.903	1	0	10.314	0.641	0.432	6.081	21.803	0.347	27.101	0.805	103.354	37.21	0	0	16.084	0	26.897
			211.669	46.903	1	0	10.314	0.641	0.432	6.081	21.803	0.347	27.101	0.805	103.354	37.21	0	0	16.084	0	26.897
			212.669	44.913	1	0	10.3	0.641	0.432	6.078	21.782	0.347	27.098	0.804	103.296	37.191	0	0	16.081	0	26.862
			213.669	44.913	1	0	10.286	0.64	0.431	6.075	21.761	0.346	27.096	0.803	103.239	37.172	0	0	16.077	0	26.826
			214.67	41.625	1	0	10.302	0.641	0.433	6.1	21.709	0.347	27.064	0.802	103.056	37.205	0	0	16.061	0	26.801
			215.669	41.798	1	0	10.302	0.641	0.433	6.1	21.709	0.347	27.064	0.802	103.056	37.205	0	0	16.061	0	26.801
			216.669	41.798	1	0	10.304	0.644	0.434	6.112	21.678	0.348	27.035	0.802	102.932	37.258	0	0	16.006	0	26.815
			217.67	40.067	1	0	10.266	0.643	0.432	6.088	21.682	0.346	27.061	0.801	102.793	37.292	0	0	15.963	0	26.929
			218.67	40.067	1	0	10.227	0.64	0.43	6.053	21.717	0.344	27.116	0.801	102.778	37.272	0	0	15.974	0	27.029
			219.67	36.086	1	0	10.195	0.637	0.428	6.023	21.748	0.342	27.162	0.801	102.764	37.253	0	0	15.997	0	27.107
			220.67	36.086	1	0	10.163	0.634	0.425	5.992	21.779	0.341	27.208	0.8	102.749	37.234	0	0	16.02	0	27.184
			221.67	38.336	1	0	10.121	0.631	0.423	5.953	21.821	0.338	27.26	0.8	102.725	37.229	0	0	16.027	0	27.298
			222.67	37.644	1	0	10.115	0.632	0.422	5.945	21.84	0.338	27.278	0.801	102.705	37.258	0	0	15.997	0	27.384
			223.67	37.644	1	0	10.38	0.639	0.432	6.09	21.901	0.346	27.388	0.8	102.486	37.368	0	0	16.253	0	27.811
			224.67	37.644	1	0	10.507	0.642	0.437	6.158	21.935	0.349	27.446	0.799	102.366	37.438	0	0	16.359	0	28.052
			225.67	28.557	1	0	10.486	0.64	0.435	6.13	21.987	0.348	27.496	0.8	102.417	37.423	0	0	16.373	0	28.143
			226.67	28.125	1	0	10.332	0.635	0.426	6.001	22.111	0.34	27.685	0.799	102.577	37.361	0	0	16.264	0	28.478
			227.67	28.125	1	0	10.249	0.632	0.421	5.929	22.19	0.336	27.794	0.798	102.682	37.323	0	0	16.223	0	28.663
			228.67	28.125	1	0	10.169	0.628	0.416	5.856	22.275	0.332	27.91	0.798	102.742	37.294	0	0	16.202	0	28.875
			229.67	38.163	1	0	10.151	0.626	0.414	5.832	22.32	0.331	27.948	0.799	102.738	37.293	0	0	16.225	0	28.958
			230.67	39.375	1	0	10.06	0.623	0.408	5.747	22.439	0.327	28.043	0.8	102.68	37.337	0	0	16.136	0	29.229
			231.67	39.375	1	0	10.007	0.621	0.404	5.693	22.525	0.324	28.113	0.801	102.649	37.359	0	0	16.105	0	29.411
			232.67	38.509	1	0	9.977	0.619	0.402	5.668	22.548	0.323	28.136	0.801	102.719	37.321	0	0	16.125	0	29.405
			233.67	38.509	1	0	9.915	0.617	0.399	5.617	22.605	0.32	28.198	0.802	102.786	37.291	0	0	16.07	0	29.492
			234.67	36.865	1	0	9.869	0.615	0.396	5.574	22.666	0.317	28.264	0.802	102.849	37.261	0	0	16.04	0	29.59
			235.67	36.865	1	0	9.852	0.614	0.394	5.552	22.71	0.316	28.312	0.802	102.912	37.231	0	0	16.059	0	29.647
			236.67	35.134	1	0	9.862	0.616	0.394	5.556	22.724	0.317	28.319	0.802	102.905	37.263	0	0	16.02	0	29.713
			237.67	35.134	1	0	9.861	0.615	0.394	5.551	22.742	0.317	28.319	0.803	102.933	37.284	0	0	16.022	0	29.742
			238.67	35.913	1	0	9.865	0.615	0.394	5.55	22.758	0.317	28.317	0.804	102.96	37.305	0	0	16.033	0	29.77
			239.67	35.913	1	0	9.87	0.615	0.394	5.548	22.774	0.317	28.316	0.804	102.988	37.326	0	0	16.044	0	29.797
			240.67	32.452	1	0	9.874	0.617	0.394	5.551	22.779	0.317	28.297	0.805	103.005	37.356	0	0	16.014	0	29.801
			241.67	32.452	1	0	9.918	0.618	0.396	5.581	22.763	0.319	28.262	0.805	102.968	37.395	0	0	16.05	0	29.784
			242.67	31.5	1	0	9.989	0.622	0.4	5.635	22.722	0.322	28.193	0.806	102.908	37.469	0	0	16.051	0	29.75
			243.67	31.5	1	0	10.017	0.627	0.402	5.666	22.674	0.324	28.112	0.807	102.848	37.544	0	0	15.983	0	29.687
			244.67	31.5	1	0	10.044	0.631	0.405	5.698	22.625	0.327	28.032	0.807	102.788	37.618	0	0	15.915	0	29.625
			245.67	31.846	1	0	9.99	0.632	0.402	5.668	22.624	0.325	28.008	0.808	102.85	37.63	0	0	15.813	0	29.592
			246.67	31.846	1	0	9.927	0.632	0.4	5.632	22.627	0.323	27.989	0.808	102.912	37.642	0	0	15.696	0	29.567
			247.67	30.288	1	0	9.877	0.633	0.398	5.601	22.639	0.322	27.979	0.809	102.975	37.654	0	0	15.6	0	29.562
			248.67	30.288	1	0	9.831	0.634	0.396	5.576	22.641	0.321	27.948	0.81	103.008	37.678	0	0	15.501	0	29.53
			249.67	31.932	1	0	9.785	0.635	0.394	5.55	22.644	0.32	27.918	0.811	103.042	37.702	0	0	15.404	0	29.501
			250.67	31.932	1	0	9.692	0.636	0.39	5.5	22.635	0.317	27.875	0.812	103.097	37.711	0	0	15.246	0	29.42
			251.67	36.778	1	0	9.601	0.636	0.387	5.449	22.63	0.315	27.836	0.813	103.152	37.721	0	0	15.091	0	29.349
			252.67	37.384	1	0	9.532	0.637	0.384	5.413	22.62	0.313	27.802	0.814	103.217	37.716	0	0	14.971	0	29.266
			253.67	37.384	1	0	9.465	0.637	0.382	5.377	22.613	0.311	27.77	0.814	103.282	37.711	0	0	14.853	0	29.189
			254.67	37.384	1	0	9.447	0.636	0.38	5.356	22.656	0.31	27.795	0.815	103.383	37.683	0	0	14.857	0	29.2
			255.67	38.077	1	0	9.43	0.635	0.379	5.335	22.7	0.309	27.819	0.816	103.483	37.654	0	0	14.862	0	29.211
			256.67	38.077	1	0	9.397	0.637	0.378	5.319	22.695	0.308	27.796	0.816	103.56	37.673	0	0	14.762	0	29.189
			257.67	33.923	1	0	9.389	0.638	0.377	5.316	22.691	0.308	27.782	0.817	103.598	37.683	0	0	14.725	0	29.173
			258.67	33.923	1	0	9.387	0.646	0.378	5.327	22.667	0.309	27.734	0.817	103.591	37.764	0	0	14.535	0	29.192
			259.67	32.711	1	0	9.386	0.654	0.379	5.338	22.643	0.31	27.685	0.818	103.584	37.846	0	0	14.35	0	29.21
			260.67	32.711	1	0	9.381	0.662	0.38	5.347	22.619	0.311	27.636	0.818	103.577	37.927	0	0	14.164	0	29.225
			261.67	33.75	1	0	9.375	0.671	0.38	5.356	22.594	0.311	27.587	0.819	103.57	38.009	0	0	13.982	0	29.239
			262.67	33.75	1	0	9.388	0.68	0.382	5.374	22.579	0.313	27.54	0.82	103.488	38.126	0	0	13.814	0	29.31
			263.67	33.75	1	0	9.373	0.683	0.381	5.37	22.567	0.313	27.503	0.821	103.51	38.165	0	0	13.714	0	29.282
			264.67	27.606	1	0	9.344	0.687	0.38	5.358	22.561	0.312	27.471	0.821	103.536	38.203	0	0	13.597	0	29.267
			265.671	27.606	1	0	9.334	0.691	0.38	5.355	22.559	0.313	27.445	0.822	103.562	38.241	0	0	13.507	0	29.266
			266.671	28.471	1	0	9.3	0.691	0.378	5.326	22.598	0.311	27.47	0.823	103.661	38.215	0	0	13.46	0	29.283
			267.671	28.471	1	0	9.265	0.689	0.376	5.295	22.64	0.31	27.481	0.824	103.769	38.162	0	0	13.445	0	29.232
			268.671	32.019	1	0	9.24	0.687	0.374	5.271	22.679	0.309	27.488	0.825	103.86	38.11	0	0	13.446	0	29.168
			269.67	32.019	1	0	9.216	0.685	0.372	5.246	22.719	0.308	27.494	0.826	103.951	38.057	0	0	13.446	0	29.105
			270.671	30.98	1	0	9.19	0.682	0.37	5.218	22.768	0.307	27.516	0.827	104.054	37.994	0	0	13.475	0	29.061
			271.671	30.98	1	0	9.181	0.68	0.37	5.207	22.787	0.306	27.509	0.828	104.126	37.949	0	0	13.501	0	28.977
			272.671	30.98	1	0	9.206	0.678	0.371	5.219	22.791	0.307	27.49	0.829	104.215	37.903	0	0	13.577	0	28.865
			273.671	33.577	1	0	9.231	0.676	0.371	5.231	22.797	0.308	27.471	0.83	104.304	37.858	0	0	13.654	0	28.755
			274.671	33.577	1	0	9.251	0.673	0.372	5.234	22.823	0.308	27.498	0.83	104.38	37.791	0	0	13.75	0	28.714
			275.671	33.49	1	0	9.271	0.67	0.372	5.237	22.851	0.309	27.525	0.83	104.457	37.723	0	0	13.847	0	28.674
			276.671	33.49	1	0	9.295	0.666	0.372	5.244	22.867	0.309	27.54	0.83	104.534	37.656	0	0	13.95	0	28.608
			277.671	33.49	1	0	9.318	0.663	0.373	5.251	22.884	0.31	27.556	0.83	104.61	37.589	0	0	14.054	0	28.542
			278.671	29.682	1	0	9.364	0.661	0.374	5.273	22.895	0.311	27.557	0.831	104.682	37.536	0	0	14.163	0	28.464
			279.671	29.682	1	0	9.433	0.66	0.377	5.304	22.921	0.313	27.582	0.831	104.733	37.498	0	0	14.295	0	28.463
			280.671	31.413	1	0	9.443	0.659	0.377	5.308	22.925	0.313	27.582	0.831	104.759	37.477	0	0	14.327	0	28.433
			281.671	31.413	1	0	9.511	0.658	0.379	5.339	22.954	0.315	27.611	0.831	104.808	37.44	0	0	14.458	0	28.441
			282.671	31.673	1	0	9.556	0.655	0.379	5.341	23.044	0.315	27.709	0.832	104.875	37.384	0	0	14.585	0	28.579
			283.671	32.884	1	0	9.605	0.653	0.379	5.345	23.138	0.316	27.809	0.832	104.943	37.328	0	0	14.718	0	28.721
			284.671	32.884	1	0	9.599	0.653	0.379	5.334	23.172	0.315	27.832	0.833	104.97	37.296	0	0	14.7	0	28.725
			285.671	32.884	1	0	9.611	0.653	0.379	5.335	23.194	0.315	27.855	0.833	104.977	37.291	0	0	14.727	0	28.769
			286.671	36.086	1	0	9.632	0.653	0.38	5.346	23.201	0.316	27.852	0.833	104.98	37.286	0	0	14.743	0	28.756
			287.671	36.086	1	0	9.656	0.654	0.38	5.358	23.207	0.317	27.85	0.833	104.982	37.282	0	0	14.762	0	28.745
			288.671	36.086	1	0	9.68	0.655	0.381	5.371	23.214	0.318	27.848	0.834	104.984	37.277	0	0	14.78	0	28.733
			289.671	33.23	1	0	9.699	0.649	0.381	5.369	23.247	0.318	27.886	0.834	105.075	37.194	0	0	14.937	0	28.69
			290.671	33.23	1	0	9.68	0.645	0.38	5.355	23.247	0.317	27.873	0.834	105.154	37.126	0	0	15.015	0	28.556
			291.671	35.048	1	0	9.671	0.64	0.38	5.346	23.25	0.317	27.863	0.834	105.233	37.059	0	0	15.11	0	28.43
			292.671	35.048	1	0	9.661	0.635	0.379	5.336	23.252	0.316	27.853	0.835	105.312	36.992	0	0	15.205	0	28.301
			293.671	37.817	1	0	9.651	0.631	0.378	5.327	23.254	0.316	27.842	0.835	105.391	36.924	0	0	15.301	0	28.171
			294.671	33.404	1	0	9.67	0.631	0.379	5.337	23.256	0.317	27.828	0.836	105.37	36.934	0	0	15.32	0	28.154
			295.671	33.404	1	0	9.623	0.63	0.377	5.315	23.235	0.316	27.757	0.837	105.414	36.901	0	0	15.273	0	27.943
			296.671	33.404	1	0	9.556	0.629	0.375	5.284	23.206	0.315	27.675	0.839	105.458	36.869	0	0	15.195	0	27.706
			297.671	28.904	1	0	9.45	0.628	0.372	5.239	23.137	0.312	27.55	0.84	105.502	36.836	0	0	15.054	0	27.366
			298.671	29.163	1	0	9.342	0.628	0.369	5.194	23.073	0.31	27.445	0.841	105.532	36.829	0	0	14.87	0	27.113
			299.671	29.163	1	0	9.353	0.632	0.37	5.209	23.046	0.311	27.421	0.84	105.474	36.887	0	0	14.807	0	27.148
			300.671	33.057	1	0	9.363	0.635	0.371	5.224	23.019	0.312	27.396	0.84	105.416	36.945	0	0	14.744	0	27.181
			301.671	33.057	1	0	9.409	0.638	0.374	5.262	22.975	0.314	27.353	0.84	105.358	37.003	0	0	14.736	0	27.173
			302.671	33.317	1	0	9.382	0.638	0.372	5.242	22.998	0.313	27.374	0.84	105.388	37.001	0	0	14.701	0	27.219
			303.671	33.317	1	0	9.388	0.638	0.372	5.241	23.016	0.312	27.407	0.84	105.393	36.999	0	0	14.716	0	27.291
			304.671	33.317	1	0	9.361	0.638	0.371	5.22	23.041	0.311	27.43	0.84	105.407	36.997	0	0	14.68	0	27.342
			305.671	30.894	1	0	9.329	0.637	0.369	5.191	23.085	0.31	27.478	0.84	105.447	36.97	0	0	14.648	0	27.413
			306.671	31.673	1	0	9.272	0.636	0.366	5.151	23.122	0.307	27.519	0.84	105.488	36.944	0	0	14.579	0	27.466
			307.671	31.673	1	0	9.202	0.635	0.362	5.101	23.171	0.304	27.572	0.84	105.529	36.918	0	0	14.488	0	27.548
			308.671	31.673	1	0	9.134	0.634	0.359	5.05	23.224	0.301	27.629	0.841	105.57	36.891	0	0	14.399	0	27.637
			309.671	31.673	1	0	9.04	0.634	0.355	4.994	23.244	0.298	27.646	0.841	105.551	36.915	0	0	14.25	0	27.714
			310.671	25.442	1	0	8.981	0.634	0.352	4.962	23.239	0.296	27.637	0.841	105.531	36.939	0	0	14.155	0	27.731
			311.671	25.442	1	0	8.929	0.635	0.35	4.934	23.239	0.295	27.635	0.841	105.512	36.963	0	0	14.072	0	27.762
			312.671	23.019	1	0	8.879	0.635	0.348	4.906	23.239	0.293	27.634	0.841	105.493	36.987	0	0	13.991	0	27.797
			313.671	23.019	1	0	8.861	0.635	0.348	4.903	23.209	0.293	27.605	0.841	105.483	37.026	0	0	13.959	0	27.788
			314.671	35.74	1	0	8.84	0.635	0.348	4.898	23.178	0.292	27.577	0.841	105.474	37.064	0	0	13.923	0	27.781
			315.671	35.74	1	0	8.821	0.635	0.347	4.894	23.148	0.292	27.548	0.84	105.464	37.102	0	0	13.889	0	27.774
			316.671	40.153	1	0	8.785	0.634	0.346	4.869	23.168	0.29	27.574	0.84	105.486	37.112	0	0	13.863	0	27.847
			317.672	40.153	1	0	8.763	0.634	0.345	4.852	23.19	0.289	27.609	0.84	105.519	37.112	0	0	13.823	0	27.927
			318.671	27.952	1	0	8.763	0.634	0.345	4.852	23.19	0.289	27.609	0.84	105.519	37.112	0	0	13.823	0	27.927
			319.672	27.952	1	0	8.708	0.634	0.342	4.815	23.225	0.287	27.652	0.84	105.553	37.112	0	0	13.731	0	28.028
			320.672	25.788	1	0	8.712	0.633	0.341	4.809	23.259	0.287	27.709	0.839	105.582	37.095	0	0	13.754	0	28.129
			321.672	25.788	1	0	8.656	0.633	0.339	4.77	23.295	0.284	27.743	0.84	105.651	37.064	0	0	13.685	0	28.16
			322.672	25.788	1	0	8.6	0.632	0.336	4.731	23.334	0.282	27.78	0.84	105.721	37.033	0	0	13.616	0	28.197
			323.672	27.519	1	0	8.569	0.631	0.334	4.702	23.386	0.281	27.836	0.84	105.79	37.002	0	0	13.585	0	28.274
			324.672	27.519	1	0	8.537	0.63	0.332	4.674	23.44	0.279	27.892	0.84	105.86	36.97	0	0	13.553	0	28.353
			325.672	28.211	1	0	8.559	0.628	0.332	4.677	23.477	0.279	27.993	0.839	105.798	36.992	0	0	13.627	0	28.61
			326.672	28.211	1	0	8.581	0.626	0.332	4.68	23.515	0.278	28.094	0.837	105.735	37.014	0	0	13.702	0	28.866
			327.672	28.298	1	0	8.636	0.625	0.333	4.696	23.581	0.279	28.222	0.836	105.673	37.035	0	0	13.829	0	29.179
			328.672	28.298	1	0	8.692	0.623	0.335	4.711	23.649	0.279	28.353	0.834	105.611	37.057	0	0	13.959	0	29.494
			329.672	28.384	1	0	8.629	0.618	0.331	4.658	23.729	0.276	28.459	0.834	105.656	37.011	0	0	13.966	0	29.65
			330.672	28.384	1	0	8.58	0.615	0.328	4.616	23.798	0.273	28.551	0.834	105.668	36.98	0	0	13.945	0	29.798
			331.672	31.673	1	0	8.499	0.613	0.323	4.549	23.907	0.269	28.693	0.833	105.68	36.949	0	0	13.871	0	30.049
			332.672	31.673	1	0	8.497	0.613	0.323	4.549	23.907	0.269	28.7	0.833	105.625	36.964	0	0	13.853	0	30.088
			333.672	29.855	1	0	8.411	0.612	0.318	4.482	24.014	0.265	28.835	0.833	105.594	36.977	0	0	13.737	0	30.39
			334.672	29.855	1	0	8.397	0.612	0.318	4.48	23.982	0.265	28.794	0.833	105.525	36.987	0	0	13.718	0	30.318
			335.672	29.855	1	0	8.374	0.613	0.318	4.476	23.945	0.265	28.744	0.833	105.414	37.04	0	0	13.655	0	30.292
			336.672	24.49	1	0	8.363	0.614	0.318	4.479	23.902	0.265	28.686	0.833	105.302	37.094	0	0	13.61	0	30.248
			337.672	24.49	1	0	8.352	0.616	0.318	4.482	23.859	0.265	28.628	0.833	105.191	37.147	0	0	13.565	0	30.205
			338.672	26.394	1	0	8.34	0.617	0.318	4.484	23.817	0.265	28.57	0.834	105.079	37.2	0	0	13.52	0	30.161
			339.672	26.394	1	0	8.323	0.618	0.318	4.484	23.772	0.265	28.54	0.833	105.01	37.226	0	0	13.463	0	30.137
			340.672	26.048	1	0	8.305	0.62	0.318	4.484	23.727	0.265	28.511	0.832	104.94	37.252	0	0	13.406	0	30.113
			341.672	26.048	1	0	8.289	0.621	0.318	4.484	23.687	0.265	28.484	0.832	104.871	37.277	0	0	13.352	0	30.095
			342.672	25.875	1	0	8.274	0.622	0.318	4.484	23.648	0.265	28.457	0.831	104.801	37.303	0	0	13.299	0	30.077
			343.672	25.875	1	0	8.243	0.625	0.318	4.484	23.572	0.264	28.384	0.83	104.703	37.333	0	0	13.194	0	29.966
			344.672	25.875	1	0	8.219	0.623	0.318	4.483	23.501	0.264	28.355	0.829	104.601	37.34	0	0	13.186	0	29.912
			345.672	28.038	1	0	8.195	0.622	0.318	4.483	23.431	0.263	28.326	0.827	104.499	37.347	0	0	13.176	0	29.859
			346.672	27.865	1	0	8.171	0.621	0.318	4.482	23.361	0.263	28.298	0.826	104.397	37.354	0	0	13.166	0	29.806
			347.672	27.865	1	0	8.122	0.618	0.317	4.463	23.307	0.261	28.289	0.824	104.3	37.37	0	0	13.15	0	29.805
			348.672	27.865	1	0	8.078	0.617	0.315	4.44	23.298	0.26	28.286	0.824	104.253	37.378	0	0	13.098	0	29.811
			349.672	27.173	1	0	8.054	0.618	0.317	4.469	23.083	0.261	28.106	0.821	104.044	37.44	0	0	13.028	0	29.512
			350.672	27.173	1	0	8.032	0.619	0.318	4.48	22.967	0.261	28.012	0.82	103.917	37.474	0	0	12.985	0	29.356
			351.672	26.307	1	0	8.01	0.619	0.319	4.49	22.851	0.261	27.919	0.818	103.789	37.509	0	0	12.943	0	29.202
			352.672	26.307	1	0	8.032	0.619	0.322	4.529	22.719	0.263	27.825	0.817	103.622	37.558	0	0	12.972	0	29.066
			353.672	26.307	1	0	8.047	0.617	0.323	4.551	22.645	0.263	27.806	0.814	103.432	37.618	0	0	13.034	0	29.11
			354.672	27.519	1	0	8.04	0.616	0.324	4.559	22.581	0.263	27.768	0.813	103.315	37.649	0	0	13.042	0	29.068
			355.672	27.519	1	0	8.032	0.614	0.325	4.572	22.485	0.263	27.752	0.81	103.051	37.739	0	0	13.086	0	29.161
			356.672	28.211	1	0	8.027	0.614	0.325	4.583	22.419	0.263	27.713	0.809	102.923	37.79	0	0	13.063	0	29.148
			357.672	28.211	1	0	8.023	0.615	0.326	4.595	22.354	0.264	27.673	0.808	102.796	37.841	0	0	13.04	0	29.135
			358.672	28.211	1	0	8.021	0.617	0.327	4.608	22.294	0.264	27.619	0.807	102.723	37.87	0	0	13.003	0	29.058
			359.672	28.211	1	0	7.984	0.62	0.328	4.622	22.134	0.264	27.463	0.806	102.593	37.922	0	0	12.874	0	28.787
			360.672	28.211	1	0	7.947	0.623	0.329	4.636	21.977	0.265	27.31	0.805	102.464	37.975	0	0	12.748	0	28.519
			361.672	28.211	1	0	7.9	0.624	0.329	4.639	21.833	0.265	27.178	0.803	102.368	38.014	0	0	12.651	0	28.274
			362.672	28.211	1	0	7.854	0.625	0.33	4.643	21.692	0.264	27.046	0.802	102.272	38.052	0	0	12.558	0	28.026
			363.673	31.327	1	0	7.818	0.626	0.331	4.665	21.489	0.265	26.888	0.799	102.044	38.114	0	0	12.491	0	27.747
			364.672	31.327	1	0	7.818	0.626	0.331	4.665	21.489	0.265	26.888	0.799	102.044	38.114	0	0	12.491	0	27.747
			365.672	31.846	1	0	7.839	0.626	0.333	4.686	21.454	0.265	26.9	0.798	101.929	38.143	0	0	12.518	0	27.82
			366.672	31.846	1	0	7.862	0.627	0.334	4.708	21.419	0.266	26.913	0.796	101.814	38.172	0	0	12.546	0	27.894
			367.672	31.846	1	0	7.938	0.629	0.34	4.786	21.281	0.27	26.818	0.794	101.708	38.205	0	0	12.631	0	27.721
			368.672	28.644	1	0	8.016	0.63	0.345	4.864	21.149	0.273	26.73	0.791	101.603	38.239	0	0	12.716	0	27.562
			369.673	28.644	1	0	8.189	0.632	0.357	5.023	20.928	0.281	26.582	0.787	101.414	38.27	0	0	12.963	0	27.258
			370.672	28.211	1	0	8.189	0.632	0.357	5.023	20.928	0.281	26.582	0.787	101.414	38.27	0	0	12.963	0	27.258
			371.672	28.211	1	0	8.303	0.633	0.362	5.103	20.889	0.285	26.563	0.786	101.38	38.258	0	0	13.11	0	27.194
			372.672	28.211	1	0	8.411	0.635	0.368	5.18	20.852	0.289	26.548	0.785	101.346	38.246	0	0	13.247	0	27.14
			373.673	28.471	1	0	8.623	0.638	0.378	5.323	20.811	0.296	26.556	0.784	101.279	38.222	0	0	13.514	0	27.126
			374.673	28.471	1	0	8.689	0.643	0.381	5.361	20.837	0.299	26.567	0.784	101.272	38.227	0	0	13.514	0	27.163
			375.673	28.644	1	0	8.755	0.648	0.383	5.4	20.863	0.301	26.578	0.785	101.265	38.232	0	0	13.514	0	27.199
			376.673	28.644	1	0	8.829	0.653	0.386	5.443	20.886	0.304	26.586	0.786	101.258	38.237	0	0	13.526	0	27.229
			377.673	28.644	1	0	8.903	0.658	0.39	5.487	20.908	0.306	26.595	0.786	101.25	38.241	0	0	13.538	0	27.259
			378.673	31.154	1	0	8.946	0.659	0.391	5.5	20.962	0.307	26.647	0.787	101.289	38.226	0	0	13.574	0	27.363
			379.673	31.067	1	0	9.003	0.661	0.392	5.525	21.005	0.309	26.68	0.787	101.346	38.191	0	0	13.628	0	27.389
			380.673	31.067	1	0	9.026	0.662	0.393	5.533	21.031	0.31	26.679	0.788	101.418	38.155	0	0	13.635	0	27.333
			381.673	40.759	1	0	9.019	0.663	0.392	5.526	21.046	0.31	26.669	0.789	101.49	38.119	0	0	13.597	0	27.256
			382.673	40.759	1	0	9.012	0.665	0.392	5.519	21.061	0.31	26.66	0.79	101.562	38.083	0	0	13.558	0	27.18
			383.673	41.538	1	0	9.046	0.667	0.394	5.543	21.057	0.311	26.64	0.79	101.639	38.066	0	0	13.554	0	27.106
			384.673	41.538	1	0	9.047	0.667	0.393	5.537	21.083	0.311	26.661	0.791	101.693	38.066	0	0	13.556	0	27.158
			385.673	42.317	1	0	9.137	0.673	0.398	5.605	21.05	0.315	26.598	0.791	101.792	38.033	0	0	13.583	0	26.955
			386.673	42.317	1	0	9.196	0.675	0.401	5.643	21.048	0.317	26.578	0.792	101.869	38.016	0	0	13.616	0	26.881
			387.673	41.452	1	0	9.302	0.681	0.405	5.71	21.058	0.322	26.526	0.794	101.932	38.021	0	0	13.664	0	26.76
			388.673	41.452	1	0	9.362	0.683	0.407	5.738	21.094	0.324	26.517	0.795	101.962	38.043	0	0	13.707	0	26.773
			389.673	35.221	1	0	9.514	0.686	0.412	5.801	21.212	0.328	26.607	0.797	102.02	38.048	0	0	13.873	0	26.998
			390.673	35.221	1	0	9.612	0.689	0.414	5.829	21.336	0.331	26.715	0.799	102.078	38.052	0	0	13.959	0	27.268
			391.673	36.259	1	0	9.709	0.691	0.416	5.856	21.459	0.333	26.82	0.8	102.136	38.057	0	0	14.042	0	27.527
			392.673	36.259	1	0	9.764	0.692	0.416	5.856	21.585	0.333	26.935	0.801	102.248	38.034	0	0	14.115	0	27.768
			393.673	36.259	1	0	9.82	0.692	0.416	5.855	21.711	0.334	27.052	0.803	102.359	38.01	0	0	14.19	0	28.01
			394.673	33.404	1	0	9.872	0.694	0.417	5.88	21.741	0.336	27.037	0.804	102.506	38.001	0	0	14.227	0	27.961
			395.673	33.404	1	0	9.926	0.696	0.419	5.905	21.771	0.338	27.023	0.806	102.652	37.992	0	0	14.267	0	27.915
			396.673	30.548	1	0	9.98	0.698	0.421	5.93	21.801	0.34	27.011	0.807	102.798	37.983	0	0	14.306	0	27.871
			397.673	30.548	1	0	9.96	0.699	0.419	5.906	21.85	0.339	27.025	0.809	102.881	37.973	0	0	14.254	0	27.889
			398.673	32.971	1	0	9.852	0.697	0.413	5.813	21.954	0.335	27.039	0.812	103.118	37.927	0	0	14.136	0	27.853
			399.673	32.971	1	0	9.774	0.697	0.408	5.746	22.035	0.332	27.053	0.814	103.278	37.899	0	0	14.031	0	27.846
			400.673	35.307	1	0	9.698	0.696	0.403	5.678	22.12	0.329	27.072	0.817	103.439	37.871	0	0	13.928	0	27.847
			401.673	35.307	1	0	9.626	0.695	0.399	5.615	22.202	0.326	27.112	0.819	103.524	37.883	0	0	13.841	0	27.959
			402.673	40.5	1	0	9.555	0.695	0.394	5.551	22.288	0.323	27.155	0.821	103.61	37.894	0	0	13.755	0	28.079
			403.673	40.5	1	0	9.489	0.694	0.39	5.492	22.372	0.321	27.196	0.823	103.694	37.906	0	0	13.677	0	28.193
			404.673	40.5	1	0	9.424	0.693	0.386	5.432	22.46	0.318	27.24	0.825	103.777	37.918	0	0	13.6	0	28.313
			405.673	33.75	1	0	9.404	0.693	0.385	5.422	22.454	0.318	27.205	0.825	103.821	37.922	0	0	13.578	0	28.238
			406.673	33.75	1	0	9.373	0.69	0.383	5.394	22.487	0.317	27.203	0.827	103.939	37.889	0	0	13.586	0	28.183
			407.673	28.557	1	0	9.343	0.685	0.38	5.357	22.557	0.315	27.23	0.828	104.105	37.82	0	0	13.637	0	28.141
			408.673	28.557	1	0	9.322	0.682	0.379	5.335	22.591	0.314	27.223	0.83	104.204	37.788	0	0	13.658	0	28.077
			409.673	35.827	1	0	9.29	0.682	0.377	5.316	22.593	0.314	27.189	0.831	104.263	37.788	0	0	13.625	0	27.996
			410.673	35.827	1	0	9.313	0.679	0.377	5.309	22.67	0.313	27.263	0.832	104.318	37.776	0	0	13.708	0	28.153
			411.673	35.827	1	0	9.319	0.678	0.376	5.297	22.736	0.313	27.334	0.832	104.296	37.812	0	0	13.737	0	28.371
			412.674	30.548	1	0	9.349	0.676	0.375	5.282	22.866	0.312	27.475	0.832	104.27	37.884	0	0	13.82	0	28.802
			413.673	28.73	1	0	9.349	0.676	0.375	5.282	22.866	0.312	27.475	0.832	104.27	37.884	0	0	13.82	0	28.802
			414.673	28.73	1	0	9.303	0.676	0.373	5.25	22.891	0.311	27.473	0.833	104.284	37.889	0	0	13.754	0	28.804
			415.673	28.73	1	0	9.315	0.676	0.372	5.236	22.98	0.31	27.517	0.835	104.373	37.843	0	0	13.781	0	28.837
			416.673	30.202	1	0	9.36	0.675	0.372	5.246	23.044	0.312	27.524	0.837	104.462	37.798	0	0	13.857	0	28.786
			417.673	30.202	1	0	9.405	0.675	0.373	5.257	23.109	0.313	27.533	0.839	104.551	37.752	0	0	13.934	0	28.738
			418.673	30.115	1	0	9.38	0.672	0.371	5.221	23.195	0.311	27.631	0.839	104.682	37.661	0	0	13.967	0	28.824
			419.673	30.115	1	0	9.354	0.668	0.368	5.185	23.282	0.309	27.729	0.84	104.814	37.57	0	0	14.001	0	28.911
			420.674	30.115	1	0	9.32	0.661	0.364	5.123	23.451	0.306	27.921	0.84	105.078	37.388	0	0	14.094	0	29.066
			421.674	30.115	1	0	9.332	0.658	0.363	5.111	23.526	0.305	28.004	0.84	105.21	37.296	0	0	14.186	0	29.114
			422.673	32.105	1	0	9.332	0.658	0.363	5.111	23.526	0.305	28.004	0.84	105.21	37.296	0	0	14.186	0	29.114
			423.673	32.105	1	0	9.388	0.657	0.364	5.127	23.59	0.306	28.073	0.84	105.287	37.234	0	0	14.289	0	29.173
			424.674	32.105	1	0	9.346	0.664	0.362	5.105	23.613	0.305	28.087	0.841	105.301	37.239	0	0	14.078	0	29.216
			425.674	31.154	1	0	9.26	0.667	0.359	5.062	23.606	0.302	28.071	0.841	105.308	37.241	0	0	13.876	0	29.187
			426.674	31.154	1	0	9.176	0.671	0.356	5.018	23.605	0.3	28.063	0.841	105.316	37.244	0	0	13.679	0	29.173
			427.674	27.173	1	0	9.133	0.674	0.355	5.003	23.576	0.299	28.031	0.841	105.298	37.265	0	0	13.545	0	29.137
			428.674	27.173	1	0	9.099	0.675	0.353	4.979	23.606	0.297	28.077	0.841	105.306	37.248	0	0	13.471	0	29.215
			429.674	30.375	1	0	9.059	0.676	0.352	4.954	23.622	0.296	28.102	0.841	105.313	37.237	0	0	13.403	0	29.251
			430.674	37.211	1	0	9.063	0.676	0.351	4.947	23.666	0.295	28.159	0.84	105.32	37.225	0	0	13.399	0	29.36
			431.674	37.211	1	0	9.043	0.675	0.35	4.932	23.682	0.294	28.172	0.841	105.354	37.181	0	0	13.391	0	29.324
			432.674	33.836	1	0	9.072	0.674	0.352	4.952	23.661	0.295	28.176	0.84	105.356	37.143	0	0	13.465	0	29.274
			433.674	33.836	1	0	9.103	0.672	0.353	4.972	23.64	0.296	28.18	0.839	105.361	37.105	0	0	13.542	0	29.226
			434.674	31.5	1	0	9.134	0.671	0.354	4.992	23.621	0.297	28.186	0.838	105.366	37.066	0	0	13.619	0	29.182
			435.674	31.5	1	0	9.161	0.67	0.356	5.008	23.613	0.298	28.206	0.837	105.339	37.07	0	0	13.671	0	29.232
			436.674	31.5	1	0	9.25	0.675	0.36	5.072	23.554	0.301	28.157	0.837	105.267	37.103	0	0	13.701	0	29.174
			437.674	31.5	1	0	9.33	0.682	0.365	5.134	23.494	0.305	28.112	0.836	105.184	37.148	0	0	13.679	0	29.143
			438.674	30.115	1	0	9.375	0.687	0.367	5.168	23.468	0.306	28.102	0.835	105.124	37.181	0	0	13.644	0	29.173
			439.674	30.115	1	0	9.427	0.69	0.369	5.203	23.448	0.308	28.092	0.835	105.079	37.2	0	0	13.663	0	29.179
			440.674	27.865	1	0	9.387	0.691	0.368	5.176	23.471	0.307	28.136	0.834	105.089	37.191	0	0	13.59	0	29.264
			441.674	27.865	1	0	9.363	0.69	0.366	5.154	23.507	0.305	28.185	0.834	105.172	37.135	0	0	13.569	0	29.29
			442.674	27.865	1	0	9.354	0.689	0.365	5.14	23.55	0.304	28.243	0.834	105.256	37.08	0	0	13.57	0	29.335
			443.674	24.144	1	0	9.39	0.689	0.365	5.146	23.609	0.305	28.319	0.834	105.323	37.024	0	0	13.636	0	29.419
			444.674	24.144	1	0	9.437	0.687	0.366	5.16	23.659	0.305	28.376	0.834	105.411	36.966	0	0	13.734	0	29.456
			445.674	27.432	1	0	9.428	0.686	0.366	5.157	23.647	0.305	28.39	0.833	105.428	36.957	0	0	13.743	0	29.472
			446.674	27.432	1	0	9.371	0.685	0.364	5.12	23.667	0.302	28.448	0.832	105.444	36.947	0	0	13.683	0	29.586
			447.674	33.836	1	0	9.314	0.684	0.361	5.084	23.689	0.3	28.51	0.831	105.46	36.938	0	0	13.623	0	29.706
			448.674	33.836	1	0	9.279	0.683	0.36	5.065	23.684	0.299	28.516	0.831	105.449	36.952	0	0	13.589	0	29.74
			449.674	33.75	1	0	9.254	0.683	0.359	5.059	23.651	0.298	28.499	0.83	105.418	36.973	0	0	13.548	0	29.733
			450.674	33.75	1	0	9.248	0.683	0.36	5.065	23.609	0.298	28.469	0.829	105.388	36.994	0	0	13.535	0	29.7
			451.674	42.403	1	0	9.216	0.683	0.359	5.056	23.571	0.297	28.442	0.829	105.358	37.015	0	0	13.484	0	29.673
			452.674	42.403	1	0	9.185	0.684	0.358	5.047	23.533	0.297	28.417	0.828	105.328	37.036	0	0	13.434	0	29.648
			453.674	38.423	1	0	9.147	0.685	0.357	5.029	23.522	0.296	28.409	0.828	105.3	37.061	0	0	13.358	0	29.671
			454.674	38.423	1	0	9.144	0.682	0.356	5.019	23.553	0.295	28.449	0.828	105.339	37.024	0	0	13.414	0	29.702
			455.674	27	1	0	9.161	0.679	0.356	5.018	23.589	0.295	28.493	0.828	105.379	36.987	0	0	13.501	0	29.741
			456.674	27	1	0	9.207	0.675	0.357	5.03	23.644	0.296	28.558	0.828	105.418	36.95	0	0	13.631	0	29.825
			457.674	28.384	1	0	9.288	0.673	0.36	5.07	23.658	0.298	28.566	0.828	105.418	36.936	0	0	13.797	0	29.82
			458.674	28.384	1	0	9.34	0.67	0.361	5.087	23.695	0.299	28.622	0.828	105.44	36.903	0	0	13.945	0	29.889
			459.674	29.769	1	0	9.45	0.671	0.366	5.149	23.694	0.303	28.612	0.828	105.416	36.918	0	0	14.081	0	29.891
			460.674	29.769	1	0	9.544	0.673	0.369	5.199	23.703	0.306	28.615	0.828	105.392	36.932	0	0	14.19	0	29.919
			461.674	30.288	1	0	9.592	0.674	0.371	5.225	23.707	0.308	28.595	0.829	105.421	36.931	0	0	14.239	0	29.876
			462.674	30.288	1	0	9.632	0.674	0.373	5.25	23.693	0.309	28.591	0.829	105.419	36.927	0	0	14.293	0	29.862
			463.674	30.288	1	0	9.617	0.674	0.372	5.234	23.729	0.308	28.597	0.83	105.5	36.903	0	0	14.265	0	29.839
			464.674	32.625	1	0	9.643	0.675	0.372	5.243	23.755	0.309	28.585	0.831	105.582	36.879	0	0	14.296	0	29.777
			465.674	32.625	1	0	9.67	0.675	0.373	5.252	23.781	0.31	28.573	0.832	105.663	36.855	0	0	14.33	0	29.716
			466.674	29.769	1	0	9.673	0.674	0.373	5.25	23.792	0.311	28.56	0.833	105.754	36.822	0	0	14.353	0	29.637
			467.674	29.769	1	0	9.611	0.669	0.369	5.202	23.844	0.308	28.608	0.833	105.872	36.769	0	0	14.366	0	29.659
			468.674	28.125	1	0	9.54	0.664	0.366	5.148	23.901	0.305	28.663	0.834	105.982	36.716	0	0	14.366	0	29.697
			469.674	28.125	1	0	9.5	0.659	0.363	5.116	23.933	0.303	28.691	0.834	106.093	36.663	0	0	14.412	0	29.675
			470.674	30.029	1	0	9.456	0.655	0.361	5.079	23.978	0.301	28.725	0.835	106.189	36.613	0	0	14.443	0	29.668
			471.674	30.029	1	0	9.505	0.655	0.362	5.105	23.979	0.303	28.711	0.835	106.215	36.606	0	0	14.519	0	29.627
			472.674	35.48	1	0	9.565	0.655	0.365	5.137	23.98	0.305	28.695	0.836	106.249	36.599	0	0	14.612	0	29.582
			473.675	35.48	1	0	9.678	0.656	0.37	5.208	23.937	0.309	28.622	0.836	106.28	36.603	0	0	14.752	0	29.432
			474.675	33.404	1	0	9.737	0.658	0.373	5.248	23.91	0.312	28.594	0.836	106.256	36.618	0	0	14.789	0	29.396
			475.675	33.404	1	0	9.797	0.661	0.375	5.287	23.885	0.314	28.568	0.836	106.232	36.632	0	0	14.827	0	29.362
			476.674	30.894	1	0	9.797	0.661	0.375	5.287	23.885	0.314	28.568	0.836	106.232	36.632	0	0	14.827	0	29.362
			477.675	30.894	1	0	10.072	0.673	0.391	5.5	23.644	0.327	28.243	0.837	106.054	36.747	0	0	14.968	0	28.827
			478.675	35.394	1	0	10.216	0.679	0.398	5.611	23.527	0.334	28.086	0.838	105.966	36.805	0	0	15.046	0	28.565
			479.675	35.394	1	0	10.351	0.684	0.405	5.709	23.443	0.34	27.958	0.839	105.896	36.855	0	0	15.135	0	28.354
			480.675	33.49	1	0	10.47	0.684	0.41	5.781	23.418	0.344	27.916	0.839	105.985	36.798	0	0	15.312	0	28.169
			481.675	33.49	1	0	10.627	0.684	0.417	5.869	23.416	0.35	27.903	0.839	106.073	36.74	0	0	15.544	0	28.05
			482.675	32.452	1	0	10.789	0.684	0.423	5.956	23.424	0.355	27.902	0.84	106.162	36.683	0	0	15.784	0	27.961
			483.675	32.452	1	0	10.911	0.683	0.429	6.049	23.323	0.361	27.779	0.84	106.186	36.644	0	0	15.974	0	27.617
			484.675	31.759	1	0	11.035	0.683	0.436	6.142	23.23	0.366	27.667	0.84	106.21	36.606	0	0	16.169	0	27.297
			485.675	31.759	1	0	11.041	0.682	0.438	6.172	23.126	0.368	27.542	0.84	106.234	36.567	0	0	16.19	0	26.944
			486.675	32.884	1	0	11.047	0.681	0.44	6.203	23.023	0.37	27.418	0.84	106.258	36.529	0	0	16.212	0	26.591
			487.675	32.884	1	0	11.006	0.68	0.44	6.204	22.929	0.37	27.31	0.84	106.323	36.467	0	0	16.186	0	26.233
			488.675	37.038	1	0	10.873	0.676	0.435	6.122	22.945	0.365	27.337	0.839	106.358	36.416	0	0	16.078	0	26.218
			489.675	37.038	1	0	10.801	0.672	0.431	6.065	22.991	0.361	27.405	0.839	106.444	36.332	0	0	16.08	0	26.248
			490.675	37.038	1	0	10.752	0.667	0.427	6.019	23.047	0.358	27.485	0.839	106.53	36.249	0	0	16.117	0	26.305
			491.675	49.932	1	0	10.815	0.663	0.43	6.055	23.032	0.36	27.52	0.837	106.572	36.16	0	0	16.318	0	26.245
			492.675	49.932	1	0	10.769	0.66	0.428	6.024	23.043	0.357	27.568	0.836	106.57	36.124	0	0	16.318	0	26.302
			493.675	50.711	1	0	10.765	0.657	0.428	6.025	23.02	0.357	27.583	0.835	106.553	36.077	0	0	16.383	0	26.262
			494.675	50.711	1	0	10.767	0.657	0.429	6.039	22.971	0.357	27.583	0.833	106.437	36.098	0	0	16.399	0	26.295
			495.675	45.865	1	0	10.769	0.656	0.43	6.052	22.923	0.357	27.583	0.831	106.321	36.119	0	0	16.414	0	26.328
			496.675	45.865	1	0	10.789	0.657	0.431	6.07	22.901	0.358	27.597	0.83	106.196	36.149	0	0	16.43	0	26.41
			497.675	45.865	1	0	10.809	0.657	0.432	6.087	22.879	0.358	27.611	0.829	106.071	36.179	0	0	16.445	0	26.492
			498.675	45.259	1	0	10.846	0.66	0.436	6.134	22.79	0.36	27.556	0.827	105.89	36.24	0	0	16.437	0	26.458
			499.675	45.259	1	0	10.883	0.662	0.439	6.181	22.702	0.362	27.501	0.825	105.708	36.3	0	0	16.429	0	26.425
			500.675	35.654	1	0	10.931	0.664	0.443	6.235	22.609	0.365	27.45	0.824	105.541	36.358	0	0	16.451	0	26.395
			501.675	35.654	1	0	10.979	0.667	0.447	6.29	22.518	0.367	27.399	0.822	105.374	36.416	0	0	16.472	0	26.367
			502.675	35.654	1	0	11.014	0.669	0.45	6.338	22.424	0.369	27.343	0.82	105.2	36.474	0	0	16.474	0	26.327
			503.675	22.5	1	0	10.939	0.667	0.448	6.313	22.355	0.367	27.308	0.819	105.079	36.495	0	0	16.398	0	26.274
			504.675	24.663	1	0	10.806	0.664	0.444	6.257	22.274	0.363	27.246	0.818	104.994	36.497	0	0	16.272	0	26.131
			505.675	24.663	1	0	10.675	0.661	0.44	6.2	22.195	0.359	27.188	0.816	104.908	36.5	0	0	16.148	0	25.996
			506.675	33.923	1	0	10.545	0.658	0.436	6.143	22.12	0.356	27.135	0.815	104.822	36.502	0	0	16.026	0	25.871
			507.675	31.24	1	0	10.331	0.651	0.427	6.019	22.099	0.347	27.176	0.813	104.799	36.462	0	0	15.861	0	25.908
			508.675	31.24	1	0	10.129	0.648	0.419	5.906	22.067	0.34	27.213	0.811	104.706	36.474	0	0	15.632	0	26.014
			509.675	37.903	1	0	9.968	0.645	0.412	5.806	22.083	0.333	27.316	0.808	104.613	36.486	0	0	15.464	0	26.279
			510.675	37.903	1	0	9.844	0.639	0.406	5.724	22.102	0.328	27.398	0.807	104.639	36.431	0	0	15.396	0	26.387
			511.675	36.865	1	0	9.705	0.641	0.401	5.646	22.095	0.322	27.464	0.805	104.385	36.551	0	0	15.143	0	26.73
			512.675	36.865	1	0	9.57	0.642	0.395	5.568	22.098	0.317	27.544	0.802	104.131	36.671	0	0	14.898	0	27.105
			513.675	41.365	1	0	9.571	0.65	0.399	5.626	21.897	0.319	27.45	0.798	103.643	36.915	0	0	14.726	0	27.267
			514.675	41.365	1	0	9.509	0.649	0.395	5.568	21.98	0.315	27.618	0.796	103.541	36.958	0	0	14.641	0	27.724
			515.675	42.144	1	0	9.501	0.653	0.395	5.569	21.969	0.313	27.717	0.793	103.277	37.09	0	0	14.553	0	28.154
			516.675	42.144	1	0	9.561	0.653	0.398	5.608	21.952	0.315	27.788	0.79	103.111	37.157	0	0	14.639	0	28.418
			517.675	42.144	1	0	9.622	0.653	0.401	5.648	21.937	0.316	27.861	0.787	102.946	37.225	0	0	14.727	0	28.683
			518.675	28.125	1	0	9.675	0.654	0.403	5.681	21.932	0.317	27.943	0.785	102.781	37.292	0	0	14.801	0	28.968
			519.675	26.221	1	0	9.793	0.657	0.411	5.784	21.812	0.322	27.844	0.783	102.591	37.383	0	0	14.902	0	28.884
			520.675	26.221	1	0	9.97	0.669	0.421	5.929	21.703	0.329	27.728	0.783	102.358	37.524	0	0	14.897	0	28.841
			521.675	26.221	1	0	10.147	0.681	0.431	6.073	21.599	0.337	27.618	0.782	102.126	37.666	0	0	14.892	0	28.805
			522.675	26.221	1	0	10.258	0.693	0.438	6.165	21.542	0.342	27.549	0.782	101.924	37.803	0	0	14.798	0	28.855
			523.675	28.557	1	0	10.392	0.705	0.445	6.271	21.486	0.348	27.478	0.782	101.723	37.939	0	0	14.74	0	28.898
			524.675	31.5	1	0	10.526	0.717	0.453	6.378	21.429	0.354	27.407	0.782	101.521	38.076	0	0	14.682	0	28.937
			525.676	31.5	1	0	10.325	0.718	0.445	6.274	21.371	0.349	27.312	0.782	101.603	38.042	0	0	14.382	0	28.667
			526.676	31.5	1	0	10.198	0.718	0.441	6.214	21.312	0.345	27.231	0.783	101.644	38.026	0	0	14.197	0	28.453
			527.676	45.778	1	0	10.074	0.719	0.437	6.154	21.259	0.342	27.157	0.783	101.685	38.009	0	0	14.016	0	28.254
			528.675	45.346	1	0	10.074	0.719	0.437	6.154	21.259	0.342	27.157	0.783	101.685	38.009	0	0	14.016	0	28.254
			529.676	45.346	1	0	9.945	0.719	0.43	6.053	21.338	0.337	27.203	0.784	101.857	37.968	0	0	13.822	0	28.301
			530.676	43.009	1	0	9.963	0.722	0.43	6.05	21.395	0.337	27.229	0.786	101.896	37.975	0	0	13.804	0	28.372
			531.676	43.009	1	0	9.98	0.724	0.429	6.046	21.451	0.338	27.255	0.787	101.934	37.982	0	0	13.786	0	28.442
			532.676	41.625	1	0	9.998	0.726	0.429	6.042	21.508	0.338	27.28	0.788	101.972	37.99	0	0	13.767	0	28.512
			533.676	41.625	1	0	10.09	0.733	0.433	6.105	21.501	0.343	27.204	0.79	101.951	38.04	0	0	13.76	0	28.407
			534.676	51.23	1	0	10.207	0.74	0.439	6.178	21.508	0.348	27.148	0.792	101.929	38.09	0	0	13.786	0	28.349
			535.676	51.23	1	0	10.317	0.747	0.444	6.248	21.516	0.352	27.097	0.794	101.936	38.141	0	0	13.802	0	28.301
			536.676	50.884	1	0	10.428	0.755	0.449	6.317	21.524	0.357	27.047	0.796	101.944	38.191	0	0	13.819	0	28.257
			537.676	50.884	1	0	10.546	0.758	0.452	6.373	21.584	0.361	27.065	0.797	102.023	38.205	0	0	13.909	0	28.317
			538.676	50.884	1	0	10.66	0.758	0.456	6.416	21.672	0.364	27.114	0.799	102.174	38.167	0	0	14.055	0	28.375
			539.676	28.298	1	0	10.736	0.759	0.457	6.444	21.735	0.367	27.13	0.801	102.325	38.129	0	0	14.15	0	28.355
			540.676	28.298	1	0	10.748	0.757	0.456	6.427	21.809	0.366	27.181	0.802	102.427	38.103	0	0	14.199	0	28.44
			541.676	25.875	1	0	10.791	0.758	0.457	6.441	21.852	0.368	27.175	0.804	102.559	38.085	0	0	14.242	0	28.396
			542.676	25.875	1	0	10.834	0.758	0.458	6.455	21.894	0.369	27.169	0.806	102.691	38.066	0	0	14.286	0	28.353
			543.676	25.875	1	0	10.787	0.757	0.452	6.362	22.115	0.366	27.302	0.81	103.03	37.961	0	0	14.256	0	28.508
			544.676	38.25	1	0	10.766	0.755	0.45	6.336	22.158	0.365	27.325	0.811	103.095	37.959	0	0	14.252	0	28.56
			545.676	41.452	1	0	10.734	0.754	0.446	6.278	22.293	0.363	27.404	0.814	103.297	37.906	0	0	14.238	0	28.665
			546.676	41.452	1	0	10.639	0.754	0.44	6.204	22.36	0.359	27.4	0.816	103.434	37.901	0	0	14.111	0	28.65
			547.676	41.452	1	0	10.546	0.754	0.435	6.13	22.431	0.356	27.401	0.819	103.571	37.897	0	0	13.987	0	28.644
			548.676	39.721	1	0	10.464	0.754	0.43	6.063	22.501	0.354	27.4	0.821	103.708	37.892	0	0	13.877	0	28.636
			549.676	39.721	1	0	10.383	0.754	0.426	5.996	22.576	0.351	27.403	0.824	103.845	37.887	0	0	13.769	0	28.636
			550.676	39.028	1	0	10.242	0.746	0.418	5.893	22.641	0.346	27.416	0.826	104.005	37.839	0	0	13.73	0	28.594
			551.676	39.028	1	0	10.103	0.738	0.411	5.79	22.71	0.34	27.43	0.828	104.165	37.79	0	0	13.691	0	28.558
			552.676	36.519	1	0	9.977	0.73	0.404	5.694	22.784	0.336	27.446	0.83	104.325	37.741	0	0	13.669	0	28.523
			553.676	36.519	1	0	9.851	0.722	0.397	5.598	22.861	0.331	27.463	0.832	104.485	37.693	0	0	13.648	0	28.491
			554.676	36.519	1	0	9.742	0.714	0.391	5.508	22.956	0.326	27.502	0.835	104.601	37.655	0	0	13.645	0	28.526
			555.676	36.519	1	0	9.796	0.715	0.393	5.537	22.966	0.328	27.486	0.836	104.583	37.699	0	0	13.704	0	28.556
			556.676	34.096	1	0	9.859	0.716	0.396	5.571	22.977	0.331	27.469	0.836	104.564	37.744	0	0	13.775	0	28.583
			557.676	34.096	1	0	9.957	0.717	0.399	5.617	23.015	0.334	27.486	0.837	104.546	37.788	0	0	13.895	0	28.688
			558.676	34.269	1	0	10.045	0.716	0.401	5.652	23.075	0.336	27.54	0.838	104.571	37.806	0	0	14.024	0	28.841
			559.676	34.269	1	0	10.135	0.716	0.404	5.687	23.138	0.339	27.598	0.838	104.597	37.825	0	0	14.156	0	29.002
			560.676	34.269	1	0	10.113	0.714	0.403	5.669	23.155	0.338	27.595	0.839	104.634	37.81	0	0	14.163	0	28.973
			561.676	28.904	1	0	9.999	0.708	0.397	5.586	23.22	0.333	27.658	0.84	104.75	37.755	0	0	14.123	0	29.036
			562.676	28.904	1	0	9.919	0.704	0.392	5.527	23.268	0.33	27.697	0.84	104.84	37.72	0	0	14.089	0	29.072
			563.676	28.904	1	0	9.882	0.703	0.39	5.49	23.331	0.328	27.73	0.841	104.938	37.704	0	0	14.055	0	29.122
			564.676	28.904	1	0	9.841	0.7	0.387	5.458	23.364	0.326	27.766	0.841	105.021	37.68	0	0	14.069	0	29.168
			565.676	31.586	1	0	9.832	0.697	0.386	5.438	23.422	0.325	27.814	0.842	105.126	37.659	0	0	14.099	0	29.244
			566.676	31.586	1	0	9.829	0.695	0.385	5.421	23.478	0.324	27.86	0.843	105.203	37.637	0	0	14.139	0	29.314
			567.676	32.625	1	0	9.776	0.687	0.381	5.368	23.562	0.321	27.953	0.843	105.335	37.57	0	0	14.23	0	29.422
			568.676	32.625	1	0	9.721	0.682	0.378	5.328	23.59	0.319	27.985	0.843	105.395	37.539	0	0	14.245	0	29.444
			569.676	33.75	1	0	9.666	0.678	0.375	5.288	23.619	0.317	28.017	0.843	105.455	37.508	0	0	14.26	0	29.467
			570.676	33.75	1	0	9.61	0.673	0.373	5.248	23.647	0.314	28.049	0.843	105.515	37.476	0	0	14.275	0	29.489
			571.676	34.702	1	0	9.43	0.669	0.366	5.158	23.593	0.309	27.981	0.843	105.575	37.445	0	0	14.104	0	29.289
			572.676	34.702	1	0	9.281	0.664	0.361	5.082	23.553	0.304	27.933	0.843	105.649	37.395	0	0	13.987	0	29.105
			573.676	32.538	1	0	9.135	0.659	0.355	5.005	23.519	0.3	27.891	0.843	105.723	37.344	0	0	13.872	0	28.933
			574.676	32.538	1	0	8.99	0.653	0.35	4.928	23.493	0.295	27.856	0.843	105.798	37.294	0	0	13.758	0	28.777
			575.677	30.202	1	0	9	0.677	0.35	4.933	23.567	0.297	27.837	0.847	105.764	37.438	0	0	13.303	0	28.961
			576.676	30.202	1	0	9	0.677	0.35	4.933	23.567	0.297	27.837	0.847	105.764	37.438	0	0	13.303	0	28.961
			577.676	30.202	1	0	9.105	0.69	0.354	4.987	23.625	0.3	27.857	0.848	105.716	37.524	0	0	13.205	0	29.139
			578.676	34.529	1	0	9.209	0.703	0.358	5.041	23.677	0.304	27.871	0.85	105.668	37.611	0	0	13.107	0	29.302
			579.677	36	1	0	9.208	0.7	0.356	5.013	23.799	0.303	27.975	0.851	105.75	37.582	0	0	13.164	0	29.49
			580.677	36	1	0	9.201	0.698	0.354	4.99	23.887	0.302	28.048	0.852	105.81	37.563	0	0	13.187	0	29.626
			581.677	29.163	1	0	9.194	0.696	0.353	4.966	23.975	0.301	28.123	0.853	105.87	37.544	0	0	13.21	0	29.762
			582.677	29.163	1	0	9.188	0.693	0.352	4.955	24.006	0.3	28.15	0.853	105.901	37.532	0	0	13.254	0	29.805
			583.677	29.163	1	0	9.196	0.691	0.352	4.953	24.031	0.3	28.17	0.853	105.932	37.52	0	0	13.316	0	29.829
			584.677	29.163	1	0	9.188	0.688	0.351	4.944	24.044	0.3	28.172	0.853	106.009	37.496	0	0	13.361	0	29.796
			585.677	19.99	1	0	9.179	0.685	0.35	4.935	24.056	0.299	28.173	0.854	106.085	37.472	0	0	13.406	0	29.762
			586.677	19.99	1	0	9.181	0.683	0.351	4.937	24.046	0.299	28.163	0.854	106.162	37.462	0	0	13.444	0	29.725
			587.677	19.99	1	0	9.18	0.681	0.35	4.936	24.04	0.299	28.153	0.854	106.239	37.452	0	0	13.477	0	29.689
			588.677	19.99	1	0	9.19	0.681	0.351	4.947	24.011	0.3	28.104	0.854	106.27	37.469	0	0	13.503	0	29.606
			589.677	30.721	1	0	9.194	0.679	0.351	4.948	24.014	0.3	28.092	0.855	106.297	37.462	0	0	13.532	0	29.567
			590.677	38.855	1	0	9.215	0.677	0.352	4.96	24.006	0.301	28.092	0.855	106.293	37.447	0	0	13.606	0	29.544
			591.677	38.855	1	0	9.236	0.677	0.353	4.97	24.012	0.302	28.066	0.856	106.325	37.448	0	0	13.644	0	29.488
			592.677	38.855	1	0	9.254	0.676	0.353	4.978	24.013	0.303	28.057	0.856	106.328	37.44	0	0	13.696	0	29.455
			593.677	26.307	1	0	9.228	0.672	0.352	4.963	24.005	0.302	28.055	0.856	106.316	37.409	0	0	13.739	0	29.402
			594.677	26.307	1	0	9.24	0.67	0.353	4.97	23.998	0.302	28.056	0.855	106.282	37.391	0	0	13.789	0	29.376
			595.677	27.259	1	0	9.175	0.666	0.35	4.931	24.002	0.299	28.067	0.855	106.293	37.361	0	0	13.773	0	29.354
			596.677	27.259	1	0	9.11	0.662	0.347	4.893	24.006	0.297	28.078	0.855	106.305	37.33	0	0	13.757	0	29.332
			597.677	30.634	1	0	9.094	0.664	0.347	4.891	23.98	0.297	28.041	0.855	106.263	37.344	0	0	13.695	0	29.271
			598.677	32.105	1	0	9.086	0.668	0.347	4.893	23.962	0.297	28.015	0.855	106.205	37.386	0	0	13.603	0	29.277
			599.677	32.105	1	0	9.077	0.672	0.348	4.895	23.944	0.297	27.989	0.855	106.147	37.428	0	0	13.512	0	29.284
			600.677	32.105	1	0	9.081	0.676	0.348	4.903	23.927	0.298	27.964	0.856	106.089	37.47	0	0	13.441	0	29.293
			601.677	35.048	1	0	9.195	0.68	0.352	4.959	23.964	0.301	28.008	0.856	106.031	37.511	0	0	13.532	0	29.454
			602.677	34.615	1	0	9.3	0.683	0.356	5.009	24.006	0.304	28.066	0.855	105.964	37.556	0	0	13.621	0	29.65
			603.677	34.615	1	0	9.407	0.686	0.359	5.059	24.05	0.307	28.127	0.855	105.896	37.6	0	0	13.712	0	29.851
			604.677	32.625	1	0	9.503	0.689	0.362	5.104	24.095	0.31	28.188	0.855	105.829	37.644	0	0	13.788	0	30.051
			605.677	32.625	1	0	9.514	0.676	0.362	5.092	24.138	0.309	28.282	0.853	105.85	37.57	0	0	14.066	0	30.14
			606.677	31.759	1	0	9.415	0.664	0.358	5.037	24.103	0.305	28.296	0.852	105.871	37.495	0	0	14.189	0	30.054
			607.677	31.759	1	0	9.31	0.651	0.354	4.988	24.028	0.301	28.278	0.85	105.85	37.444	0	0	14.309	0	29.929
			608.677	31.759	1	0	9.204	0.638	0.351	4.938	23.946	0.297	28.253	0.848	105.829	37.393	0	0	14.432	0	29.787
			609.677	31.759	1	0	9.204	0.639	0.352	4.953	23.878	0.298	28.216	0.846	105.722	37.44	0	0	14.405	0	29.775
			610.677	28.73	1	0	9.204	0.64	0.353	4.968	23.81	0.298	28.178	0.845	105.616	37.486	0	0	14.379	0	29.763
			611.677	28.73	1	0	9.205	0.641	0.354	4.981	23.756	0.298	28.146	0.844	105.541	37.5	0	0	14.351	0	29.714
			612.677	28.73	1	0	9.205	0.643	0.355	4.994	23.701	0.299	28.114	0.843	105.467	37.514	0	0	14.323	0	29.665
			613.677	29.509	1	0	9.206	0.644	0.355	4.994	23.707	0.299	28.128	0.843	105.438	37.522	0	0	14.291	0	29.71
			614.677	29.509	1	0	9.191	0.647	0.354	4.988	23.708	0.298	28.152	0.842	105.374	37.528	0	0	14.203	0	29.773
			615.677	30.721	1	0	9.177	0.649	0.354	4.981	23.713	0.298	28.174	0.842	105.328	37.535	0	0	14.134	0	29.834
			616.677	30.721	1	0	9.164	0.651	0.353	4.973	23.722	0.297	28.197	0.841	105.294	37.544	0	0	14.077	0	29.898
			617.677	29.509	1	0	9.112	0.65	0.35	4.933	23.777	0.295	28.27	0.841	105.26	37.52	0	0	14.011	0	30.022
			618.677	29.509	1	0	9.064	0.65	0.348	4.895	23.83	0.292	28.346	0.841	105.227	37.496	0	0	13.951	0	30.15
			619.677	28.471	1	0	9.009	0.649	0.345	4.854	23.884	0.29	28.419	0.84	105.193	37.472	0	0	13.881	0	30.273
			620.677	28.471	1	0	8.962	0.649	0.343	4.824	23.908	0.288	28.458	0.84	105.165	37.472	0	0	13.807	0	30.356
			621.677	28.471	1	0	8.905	0.649	0.341	4.8	23.873	0.286	28.447	0.839	105.078	37.5	0	0	13.725	0	30.375
			622.677	29.423	1	0	8.856	0.649	0.339	4.781	23.836	0.285	28.432	0.838	105.016	37.529	0	0	13.656	0	30.383
			623.677	29.423	1	0	8.822	0.648	0.339	4.769	23.801	0.284	28.416	0.838	104.953	37.558	0	0	13.609	0	30.391
			624.677	29.163	1	0	8.789	0.648	0.338	4.758	23.769	0.283	28.408	0.837	104.898	37.591	0	0	13.571	0	30.421
			625.677	29.163	1	0	8.768	0.648	0.338	4.757	23.718	0.282	28.392	0.835	104.838	37.644	0	0	13.536	0	30.464
			626.677	29.682	1	0	8.774	0.648	0.339	4.772	23.657	0.283	28.365	0.834	104.754	37.697	0	0	13.541	0	30.481
			627.677	29.682	1	0	8.795	0.648	0.341	4.797	23.591	0.284	28.329	0.833	104.67	37.75	0	0	13.57	0	30.48
			628.678	30.807	1	0	8.875	0.648	0.346	4.872	23.438	0.287	28.228	0.83	104.507	37.81	0	0	13.689	0	30.35
			629.677	30.807	1	0	8.875	0.648	0.346	4.872	23.438	0.287	28.228	0.83	104.507	37.81	0	0	13.689	0	30.35
			630.677	30.807	1	0	8.934	0.648	0.349	4.923	23.355	0.29	28.167	0.829	104.428	37.817	0	0	13.781	0	30.226
			631.678	27.692	1	0	8.99	0.648	0.353	4.979	23.233	0.292	28.095	0.827	104.27	37.831	0	0	13.866	0	30.09
			632.678	27.692	1	0	9.028	0.649	0.356	5.014	23.175	0.294	28.05	0.826	104.2	37.836	0	0	13.912	0	30
			633.678	27.086	1	0	8.976	0.649	0.355	4.997	23.117	0.293	28.003	0.826	104.095	37.86	0	0	13.82	0	29.932
			634.678	27.086	1	0	8.935	0.65	0.354	4.986	23.063	0.292	27.96	0.825	103.989	37.884	0	0	13.745	0	29.872
			635.678	28.211	1	0	8.897	0.651	0.353	4.977	23.01	0.291	27.919	0.824	103.884	37.908	0	0	13.676	0	29.819
			636.678	28.211	1	0	8.859	0.651	0.353	4.968	22.958	0.29	27.88	0.823	103.778	37.932	0	0	13.607	0	29.768
			637.678	29.596	1	0	8.826	0.652	0.352	4.953	22.94	0.289	27.87	0.823	103.716	37.932	0	0	13.543	0	29.745
			638.678	29.596	1	0	8.792	0.652	0.351	4.938	22.923	0.288	27.86	0.823	103.654	37.932	0	0	13.479	0	29.725
			639.678	31.586	1	0	8.728	0.654	0.35	4.937	22.769	0.288	27.691	0.822	103.584	37.932	0	0	13.349	0	29.348
			640.678	31.586	1	0	8.665	0.655	0.35	4.935	22.617	0.288	27.524	0.822	103.515	37.932	0	0	13.221	0	28.974
			641.678	33.317	1	0	8.573	0.657	0.349	4.922	22.44	0.287	27.337	0.821	103.411	37.966	0	0	13.053	0	28.596
			642.678	33.317	1	0	8.484	0.658	0.349	4.909	22.268	0.286	27.155	0.82	103.308	37.999	0	0	12.888	0	28.226
			643.678	38.769	1	0	8.41	0.66	0.348	4.895	22.147	0.285	27.018	0.82	103.26	38.015	0	0	12.745	0	27.929
			644.678	38.769	1	0	8.383	0.66	0.348	4.904	22.034	0.285	26.955	0.817	103.08	38.069	0	0	12.703	0	27.861
			645.678	35.913	1	0	8.379	0.66	0.349	4.917	21.965	0.285	26.927	0.816	102.956	38.105	0	0	12.692	0	27.848
			646.678	35.913	1	0	8.412	0.661	0.351	4.943	21.938	0.286	26.928	0.815	102.898	38.12	0	0	12.734	0	27.874
			647.678	35.913	1	0	8.439	0.662	0.354	4.982	21.841	0.288	26.86	0.813	102.763	38.171	0	0	12.738	0	27.789
			648.678	26.481	1	0	8.516	0.668	0.359	5.058	21.723	0.291	26.765	0.812	102.624	38.222	0	0	12.756	0	27.641
			649.678	26.481	1	0	8.599	0.673	0.365	5.138	21.611	0.296	26.676	0.81	102.485	38.273	0	0	12.783	0	27.505
			650.678	26.74	1	0	8.683	0.678	0.37	5.218	21.501	0.3	26.587	0.809	102.345	38.324	0	0	12.811	0	27.368
			651.678	26.74	1	0	8.777	0.683	0.376	5.293	21.443	0.304	26.546	0.808	102.262	38.347	0	0	12.847	0	27.303
			652.678	26.74	1	0	8.815	0.687	0.377	5.317	21.447	0.305	26.561	0.807	102.246	38.359	0	0	12.836	0	27.358
			653.678	26.74	1	0	8.839	0.69	0.379	5.333	21.449	0.306	26.576	0.807	102.229	38.37	0	0	12.807	0	27.413
			654.678	28.817	1	0	8.879	0.694	0.381	5.36	21.447	0.307	26.587	0.807	102.213	38.382	0	0	12.8	0	27.456
			655.678	28.817	1	0	8.908	0.696	0.382	5.377	21.458	0.308	26.604	0.807	102.201	38.375	0	0	12.791	0	27.486
			656.678	27.346	1	0	8.914	0.696	0.382	5.374	21.484	0.308	26.633	0.807	102.241	38.328	0	0	12.811	0	27.488
			657.678	27.346	1	0	8.907	0.695	0.381	5.362	21.512	0.307	26.669	0.807	102.28	38.282	0	0	12.81	0	27.505
			658.678	27.346	1	0	8.882	0.695	0.379	5.338	21.544	0.306	26.708	0.807	102.32	38.236	0	0	12.783	0	27.528
			659.678	33.23	1	0	8.814	0.692	0.375	5.286	21.584	0.303	26.764	0.806	102.371	38.205	0	0	12.731	0	27.619
			660.678	33.23	1	0	8.747	0.69	0.372	5.234	21.627	0.3	26.824	0.806	102.422	38.175	0	0	12.679	0	27.716
			661.678	35.134	1	0	8.73	0.691	0.37	5.218	21.656	0.299	26.843	0.807	102.448	38.192	0	0	12.631	0	27.785
			662.678	35.134	1	0	8.713	0.692	0.369	5.201	21.686	0.298	26.862	0.807	102.473	38.208	0	0	12.583	0	27.856
			663.678	42.23	1	0	8.702	0.694	0.368	5.189	21.714	0.298	26.878	0.808	102.499	38.224	0	0	12.544	0	27.918
			664.678	42.23	1	0	8.77	0.695	0.371	5.226	21.73	0.3	26.875	0.809	102.559	38.222	0	0	12.616	0	27.908
			665.678	42.403	1	0	8.808	0.696	0.373	5.257	21.699	0.302	26.844	0.808	102.577	38.213	0	0	12.662	0	27.821
			666.678	42.403	1	0	8.833	0.694	0.374	5.262	21.734	0.302	26.868	0.809	102.67	38.181	0	0	12.722	0	27.831
			667.678	32.798	1	0	8.858	0.693	0.374	5.268	21.769	0.303	26.893	0.809	102.764	38.15	0	0	12.782	0	27.842
			668.678	32.798	1	0	8.867	0.692	0.374	5.266	21.798	0.303	26.91	0.81	102.857	38.119	0	0	12.82	0	27.838
			669.678	34.702	1	0	8.877	0.69	0.374	5.263	21.827	0.303	26.929	0.811	102.951	38.088	0	0	12.857	0	27.834
			670.678	34.702	1	0	8.92	0.688	0.373	5.25	21.984	0.302	27.1	0.811	103.052	38.057	0	0	12.962	0	28.192
			671.678	31.067	1	0	8.978	0.686	0.372	5.246	22.135	0.302	27.27	0.812	103.126	38.045	0	0	13.095	0	28.57
			672.678	31.067	1	0	9.058	0.683	0.373	5.25	22.308	0.303	27.465	0.812	103.2	38.033	0	0	13.262	0	29.002
			673.678	28.817	1	0	9.162	0.68	0.374	5.265	22.491	0.304	27.669	0.813	103.275	38.021	0	0	13.464	0	29.446
			674.678	28.817	1	0	9.268	0.678	0.375	5.28	22.68	0.305	27.881	0.813	103.349	38.009	0	0	13.672	0	29.9
			675.678	28.817	1	0	9.277	0.677	0.374	5.272	22.735	0.305	27.91	0.815	103.459	38.002	0	0	13.696	0	29.953
			676.678	32.798	1	0	9.285	0.677	0.374	5.263	22.79	0.305	27.938	0.816	103.57	37.994	0	0	13.719	0	30.007
			677.678	32.798	1	0	9.273	0.676	0.372	5.243	22.85	0.304	27.969	0.817	103.68	37.987	0	0	13.714	0	30.063
			678.678	33.577	1	0	9.262	0.676	0.371	5.222	22.91	0.303	28	0.818	103.79	37.98	0	0	13.708	0	30.12
			679.678	33.577	1	0	9.203	0.672	0.366	5.162	23.017	0.301	28.056	0.82	103.922	37.944	0	0	13.697	0	30.19
			680.679	27.779	1	0	9.084	0.664	0.358	5.041	23.241	0.295	28.178	0.825	104.186	37.872	0	0	13.674	0	30.345
			681.679	27.779	1	0	8.994	0.661	0.352	4.964	23.356	0.291	28.242	0.827	104.318	37.836	0	0	13.616	0	30.429
			682.679	26.307	1	0	8.968	0.659	0.351	4.939	23.399	0.29	28.246	0.828	104.38	37.812	0	0	13.611	0	30.401
			683.679	26.307	1	0	8.95	0.657	0.35	4.925	23.414	0.29	28.23	0.829	104.435	37.798	0	0	13.618	0	30.345
			684.679	26.307	1	0	8.975	0.656	0.351	4.94	23.4	0.291	28.181	0.83	104.491	37.783	0	0	13.689	0	30.215
			685.679	28.125	1	0	8.999	0.654	0.352	4.955	23.388	0.292	28.132	0.831	104.546	37.769	0	0	13.76	0	30.088
			686.679	28.125	1	0	9.048	0.656	0.354	4.99	23.357	0.295	28.071	0.832	104.548	37.795	0	0	13.796	0	29.994
			687.679	30.115	1	0	9.078	0.658	0.356	5.016	23.323	0.296	28.02	0.832	104.548	37.819	0	0	13.791	0	29.919
			688.679	30.115	1	0	9.125	0.661	0.359	5.051	23.291	0.299	27.974	0.833	104.548	37.843	0	0	13.81	0	29.853
			689.679	31.673	1	0	9.172	0.663	0.361	5.085	23.259	0.301	27.928	0.833	104.548	37.867	0	0	13.83	0	29.79
			690.679	31.673	1	0	9.22	0.666	0.364	5.12	23.228	0.303	27.884	0.833	104.548	37.891	0	0	13.85	0	29.729
			691.679	31.327	1	0	9.292	0.67	0.367	5.174	23.181	0.306	27.83	0.833	104.464	37.937	0	0	13.86	0	29.678
			692.679	31.327	1	0	9.364	0.675	0.371	5.228	23.135	0.309	27.777	0.833	104.38	37.982	0	0	13.87	0	29.629
			693.679	31.154	1	0	9.398	0.68	0.373	5.258	23.102	0.311	27.742	0.833	104.114	38.028	0	0	13.823	0	29.62
			694.679	31.154	1	0	9.3	0.664	0.366	5.156	23.263	0.305	27.901	0.834	104.239	37.762	0	0	14.002	0	29.577
			695.679	31.154	1	0	9.221	0.651	0.36	5.068	23.42	0.3	28.055	0.835	104.348	37.525	0	0	14.162	0	29.561
			696.679	28.211	1	0	9.199	0.639	0.356	5.014	23.573	0.298	28.197	0.836	104.615	37.296	0	0	14.405	0	29.524
			697.679	28.211	1	0	9.176	0.626	0.352	4.96	23.725	0.295	28.338	0.837	104.882	37.066	0	0	14.656	0	29.478
			698.679	30.288	1	0	9.253	0.624	0.356	5.01	23.679	0.298	28.307	0.836	104.896	37.036	0	0	14.824	0	29.364
			699.679	37.471	1	0	9.352	0.622	0.36	5.076	23.614	0.301	28.255	0.836	104.91	37.006	0	0	15.028	0	29.203
			700.679	37.471	1	0	9.453	0.62	0.365	5.142	23.558	0.305	28.212	0.835	104.924	36.975	0	0	15.238	0	29.062
			701.679	37.471	1	0	9.511	0.618	0.368	5.177	23.532	0.307	28.206	0.834	105.014	36.892	0	0	15.381	0	28.923
			702.679	35.827	1	0	9.559	0.616	0.37	5.206	23.513	0.308	28.208	0.834	105.105	36.808	0	0	15.51	0	28.799
			703.679	35.221	1	0	9.584	0.614	0.371	5.224	23.482	0.309	28.198	0.833	105.196	36.725	0	0	15.602	0	28.65
			704.679	35.221	1	0	9.68	0.616	0.375	5.289	23.435	0.313	28.151	0.832	105.219	36.688	0	0	15.723	0	28.49
			705.679	35.221	1	0	9.766	0.616	0.379	5.344	23.398	0.316	28.108	0.832	105.228	36.643	0	0	15.848	0	28.329
			706.679	42.75	1	0	9.851	0.617	0.383	5.398	23.368	0.319	28.072	0.832	105.237	36.599	0	0	15.971	0	28.182
			707.679	42.75	1	0	9.941	0.617	0.387	5.454	23.342	0.322	28.041	0.832	105.247	36.555	0	0	16.102	0	28.048
			708.679	39.028	1	0	9.964	0.615	0.387	5.455	23.381	0.322	28.088	0.832	105.323	36.46	0	0	16.206	0	28.004
			709.679	14.884	1	0	9.968	0.612	0.387	5.453	23.388	0.322	28.121	0.832	105.384	36.393	0	0	16.284	0	27.972
			710.679	14.884	1	0	9.972	0.609	0.387	5.452	23.395	0.322	28.154	0.831	105.444	36.325	0	0	16.362	0	27.94
			711.679	17.481	1	0	10.03	0.608	0.39	5.488	23.371	0.324	28.148	0.83	105.488	36.267	0	0	16.495	0	27.837
			712.679	17.481	1	0	10.141	0.607	0.394	5.548	23.368	0.327	28.165	0.83	105.532	36.209	0	0	16.716	0	27.783
			713.679	35.827	1	0	10.256	0.605	0.398	5.609	23.371	0.33	28.189	0.829	105.576	36.151	0	0	16.944	0	27.747
			714.679	38.855	1	0	10.361	0.604	0.402	5.658	23.398	0.333	28.228	0.829	105.627	36.084	0	0	17.16	0	27.728
			715.679	38.855	1	0	10.374	0.603	0.402	5.66	23.417	0.333	28.247	0.829	105.69	36.028	0	0	17.213	0	27.683
			716.679	34.788	1	0	10.369	0.602	0.401	5.651	23.439	0.333	28.272	0.829	105.753	35.973	0	0	17.236	0	27.651
			717.679	33.663	1	0	10.364	0.6	0.401	5.642	23.461	0.332	28.297	0.829	105.815	35.917	0	0	17.259	0	27.619
			718.679	33.663	1	0	10.372	0.598	0.4	5.635	23.496	0.332	28.332	0.829	105.853	35.857	0	0	17.354	0	27.602
			719.679	42.317	1	0	10.359	0.594	0.398	5.606	23.573	0.33	28.402	0.83	105.975	35.762	0	0	17.437	0	27.604
			720.679	42.317	1	0	10.302	0.59	0.394	5.546	23.68	0.327	28.49	0.831	106.17	35.638	0	0	17.462	0	27.603
			721.679	41.971	1	0	10.315	0.587	0.393	5.539	23.723	0.327	28.533	0.831	106.22	35.57	0	0	17.578	0	27.585
			722.679	41.971	1	0	10.211	0.577	0.388	5.462	23.775	0.323	28.58	0.832	106.452	35.404	0	0	17.695	0	27.416
			723.679	31.5	1	0	10.129	0.571	0.383	5.4	23.832	0.319	28.628	0.832	106.628	35.306	0	0	17.73	0	27.36
			724.679	30.807	1	0	10.09	0.566	0.38	5.357	23.9	0.317	28.689	0.833	106.985	35.208	0	0	17.84	0	27.331
			725.679	30.807	1	0	10.17	0.58	0.386	5.434	23.815	0.321	28.604	0.833	106.951	35.421	0	0	17.528	0	27.501
			726.679	38.077	1	0	10.248	0.595	0.391	5.511	23.724	0.326	28.511	0.832	106.918	35.634	0	0	17.226	0	27.648
			727.679	39.721	1	0	10.283	0.61	0.396	5.574	23.595	0.329	28.378	0.831	106.702	35.848	0	0	16.869	0	27.701
			728.679	39.721	1	0	10.288	0.623	0.399	5.622	23.456	0.332	28.221	0.831	106.512	36.054	0	0	16.517	0	27.683
			729.679	39.721	1	0	10.209	0.625	0.395	5.57	23.502	0.329	28.23	0.833	106.584	36.054	0	0	16.329	0	27.704
			730.679	37.73	1	0	10.127	0.628	0.391	5.509	23.581	0.326	28.275	0.834	106.656	36.054	0	0	16.136	0	27.809
			731.679	35.74	1	0	10.046	0.63	0.387	5.447	23.667	0.323	28.327	0.835	106.728	36.054	0	0	15.948	0	27.926
			732.679	35.74	1	0	10.027	0.634	0.385	5.418	23.763	0.322	28.382	0.837	106.743	36.097	0	0	15.824	0	28.117
			733.68	29.769	1	0	10.021	0.641	0.382	5.376	23.962	0.321	28.493	0.841	106.771	36.184	0	0	15.634	0	28.502
			734.68	29.769	1	0	9.951	0.641	0.377	5.31	24.09	0.318	28.595	0.842	106.855	36.179	0	0	15.521	0	28.719
			735.679	28.471	1	0	9.951	0.641	0.377	5.31	24.09	0.318	28.595	0.842	106.855	36.179	0	0	15.521	0	28.719
			736.68	28.471	1	0	9.762	0.639	0.366	5.152	24.35	0.309	28.814	0.845	107.045	36.14	0	0	15.284	0	29.134
			737.68	31.24	1	0	9.637	0.636	0.359	5.056	24.481	0.304	28.93	0.846	107.15	36.107	0	0	15.149	0	29.328
			738.68	31.24	1	0	9.579	0.637	0.356	5.018	24.523	0.302	28.946	0.847	107.186	36.126	0	0	15.041	0	29.392
			739.68	29.077	1	0	9.603	0.64	0.357	5.031	24.533	0.303	28.937	0.848	107.196	36.164	0	0	15.016	0	29.435
			740.68	29.077	1	0	9.627	0.642	0.358	5.043	24.542	0.304	28.929	0.848	107.206	36.203	0	0	14.991	0	29.477
			741.68	29.077	1	0	9.592	0.644	0.356	5.011	24.612	0.302	28.99	0.849	107.232	36.232	0	0	14.905	0	29.653
			742.68	26.307	1	0	9.546	0.645	0.353	4.97	24.702	0.3	29.074	0.85	107.258	36.26	0	0	14.804	0	29.874
			743.68	26.307	1	0	9.501	0.646	0.35	4.93	24.794	0.298	29.16	0.85	107.285	36.289	0	0	14.704	0	30.101
			744.68	27.519	1	0	9.373	0.645	0.344	4.844	24.892	0.293	29.232	0.852	107.33	36.311	0	0	14.522	0	30.284
			745.68	27.519	1	0	9.256	0.644	0.339	4.769	24.963	0.289	29.288	0.852	107.364	36.32	0	0	14.366	0	30.413
			746.68	29.336	1	0	9.17	0.643	0.334	4.71	25.033	0.285	29.34	0.853	107.397	36.33	0	0	14.259	0	30.534
			747.68	29.336	1	0	9.086	0.642	0.33	4.652	25.108	0.282	29.398	0.854	107.431	36.339	0	0	14.153	0	30.666
			748.68	30.202	1	0	9.076	0.641	0.33	4.648	25.101	0.282	29.401	0.854	107.403	36.36	0	0	14.158	0	30.701
			749.68	30.202	1	0	9.055	0.642	0.329	4.637	25.102	0.281	29.403	0.854	107.345	36.43	0	0	14.097	0	30.811
			750.68	30.202	1	0	9.019	0.646	0.328	4.621	25.106	0.28	29.401	0.854	107.251	36.555	0	0	13.964	0	30.994
			751.68	24.923	1	0	9.001	0.645	0.327	4.612	25.099	0.28	29.402	0.854	107.229	36.569	0	0	13.959	0	31.016
			752.68	24.404	1	0	8.997	0.646	0.328	4.615	25.079	0.28	29.397	0.853	107.157	36.627	0	0	13.922	0	31.091
			753.68	24.404	1	0	8.972	0.644	0.327	4.603	25.062	0.279	29.397	0.853	107.141	36.62	0	0	13.936	0	31.079
			754.68	33.144	1	0	8.948	0.641	0.326	4.592	25.046	0.278	29.396	0.852	107.124	36.613	0	0	13.953	0	31.065
			755.68	33.144	1	0	8.945	0.639	0.326	4.593	25.027	0.278	29.395	0.851	107.108	36.606	0	0	14.003	0	31.048
			756.68	32.192	1	0	8.943	0.636	0.326	4.593	25.008	0.277	29.393	0.851	107.092	36.599	0	0	14.054	0	31.03
			757.68	32.192	1	0	8.916	0.633	0.325	4.577	25.01	0.276	29.416	0.85	107.11	36.571	0	0	14.083	0	31.034
			758.68	32.192	1	0	8.912	0.631	0.325	4.575	25.002	0.276	29.443	0.849	107.103	36.551	0	0	14.118	0	31.056
			759.68	23.884	1	0	8.871	0.629	0.324	4.558	24.975	0.274	29.445	0.848	107.096	36.53	0	0	14.095	0	31.026
			760.68	23.884	1	0	8.817	0.628	0.322	4.534	24.945	0.273	29.444	0.847	107.089	36.509	0	0	14.051	0	30.991
			761.68	25.009	1	0	8.764	0.626	0.32	4.511	24.916	0.271	29.444	0.846	107.082	36.488	0	0	14.008	0	30.959
			762.68	25.009	1	0	8.723	0.627	0.32	4.501	24.859	0.27	29.414	0.845	107.017	36.52	0	0	13.916	0	30.945
			763.68	27.779	1	0	8.682	0.628	0.319	4.491	24.803	0.269	29.384	0.844	106.953	36.553	0	0	13.825	0	30.934
			764.68	27.779	1	0	8.634	0.629	0.318	4.476	24.749	0.268	29.359	0.843	106.888	36.585	0	0	13.721	0	30.932
			765.68	26.74	1	0	8.586	0.63	0.317	4.462	24.697	0.267	29.337	0.842	106.823	36.618	0	0	13.62	0	30.935
			766.68	26.74	1	0	8.539	0.632	0.316	4.447	24.647	0.265	29.316	0.841	106.758	36.65	0	0	13.52	0	30.942
			767.68	28.99	1	0	8.546	0.635	0.317	4.468	24.563	0.267	29.235	0.84	106.635	36.729	0	0	13.451	0	30.896
			768.68	28.99	1	0	8.559	0.637	0.318	4.485	24.514	0.267	29.193	0.84	106.592	36.754	0	0	13.445	0	30.846
			769.68	29.163	1	0	8.61	0.643	0.322	4.539	24.39	0.27	29.073	0.839	106.389	36.887	0	0	13.394	0	30.798
			770.68	29.163	1	0	8.601	0.645	0.322	4.539	24.368	0.27	29.06	0.839	106.291	36.947	0	0	13.341	0	30.861
			771.68	29.163	1	0	8.553	0.644	0.32	4.511	24.385	0.268	29.087	0.838	106.263	36.961	0	0	13.276	0	30.936
			772.68	25.961	1	0	8.547	0.643	0.32	4.509	24.37	0.268	29.089	0.838	106.244	36.941	0	0	13.301	0	30.911
			773.68	25.961	1	0	8.54	0.641	0.32	4.507	24.355	0.268	29.092	0.837	106.225	36.922	0	0	13.326	0	30.887
			774.68	23.019	1	0	8.517	0.639	0.319	4.494	24.353	0.267	29.109	0.837	106.205	36.903	0	0	13.326	0	30.891
			775.68	23.019	1	0	8.567	0.64	0.321	4.527	24.321	0.269	29.105	0.836	106.167	36.891	0	0	13.396	0	30.868
			776.68	23.019	1	0	8.584	0.64	0.322	4.538	24.309	0.269	29.127	0.835	106.069	36.92	0	0	13.402	0	30.954
			777.68	27.432	1	0	8.587	0.641	0.323	4.544	24.291	0.269	29.141	0.834	105.97	36.949	0	0	13.387	0	31.028
			778.68	27.432	1	0	8.61	0.642	0.324	4.56	24.276	0.27	29.16	0.832	105.872	36.977	0	0	13.405	0	31.11
			779.68	27.432	1	0	8.609	0.643	0.324	4.561	24.269	0.269	29.176	0.832	105.812	36.985	0	0	13.397	0	31.153
			780.68	27.432	1	0	8.616	0.642	0.325	4.574	24.219	0.27	29.143	0.831	105.781	36.968	0	0	13.411	0	31.061
			781.68	27.432	1	0	8.633	0.642	0.326	4.592	24.17	0.271	29.11	0.83	105.75	36.951	0	0	13.442	0	30.968
			782.68	28.99	1	0	8.661	0.642	0.328	4.618	24.113	0.272	29.069	0.83	105.719	36.934	0	0	13.49	0	30.857
			783.681	28.99	1	0	8.684	0.641	0.33	4.645	24.032	0.273	29.001	0.829	105.685	36.925	0	0	13.542	0	30.701
			784.68	33.23	1	0	8.684	0.641	0.33	4.645	24.032	0.273	29.001	0.829	105.685	36.925	0	0	13.542	0	30.701
			785.68	33.23	1	0	8.591	0.64	0.327	4.601	23.993	0.271	28.96	0.828	105.635	36.913	0	0	13.433	0	30.595
			786.681	31.846	1	0	8.431	0.636	0.321	4.523	23.942	0.266	28.912	0.828	105.534	36.889	0	0	13.256	0	30.455
			787.681	31.846	1	0	8.535	0.636	0.33	4.654	23.553	0.273	28.508	0.826	105.498	36.865	0	0	13.419	0	29.559
			788.681	29.855	1	0	8.622	0.636	0.338	4.758	23.277	0.279	28.229	0.825	105.457	36.841	0	0	13.555	0	28.915
			789.681	29.855	1	0	8.747	0.636	0.346	4.877	23.037	0.285	27.992	0.823	105.416	36.817	0	0	13.751	0	28.351
			790.681	26.048	1	0	8.875	0.636	0.355	4.996	22.818	0.291	27.777	0.821	105.376	36.793	0	0	13.952	0	27.827
			791.681	26.048	1	0	8.937	0.633	0.357	5.026	22.831	0.293	27.823	0.821	105.404	36.706	0	0	14.111	0	27.8
			792.681	27.952	1	0	8.967	0.627	0.357	5.033	22.852	0.293	27.886	0.819	105.503	36.558	0	0	14.313	0	27.708
			793.681	27.952	1	0	8.999	0.62	0.358	5.04	22.875	0.293	27.95	0.818	105.601	36.409	0	0	14.52	0	27.619
			794.681	30.115	1	0	9.032	0.615	0.358	5.049	22.9	0.293	28.009	0.818	105.678	36.277	0	0	14.692	0	27.546
			795.681	30.115	1	0	9.067	0.61	0.359	5.059	22.926	0.293	28.071	0.817	105.755	36.145	0	0	14.868	0	27.477
			796.681	31.5	1	0	9.077	0.605	0.359	5.055	22.949	0.293	28.127	0.816	105.831	36.013	0	0	15.007	0	27.393
			797.681	31.5	1	0	9.076	0.6	0.358	5.043	22.985	0.292	28.202	0.815	105.946	35.862	0	0	15.128	0	27.321
			798.681	31.5	1	0	9.102	0.601	0.358	5.049	23.027	0.292	28.276	0.814	105.945	35.843	0	0	15.143	0	27.458
			799.681	21.115	1	0	9.127	0.595	0.359	5.054	23.041	0.291	28.364	0.812	106.066	35.651	0	0	15.348	0	27.347
			800.681	21.115	1	0	9.138	0.592	0.359	5.054	23.058	0.291	28.43	0.811	106.126	35.546	0	0	15.436	0	27.326
			801.681	22.759	1	0	9.172	0.593	0.36	5.065	23.097	0.291	28.496	0.811	106.119	35.536	0	0	15.458	0	27.459
			802.681	50.192	1	0	9.266	0.603	0.364	5.12	23.118	0.295	28.481	0.812	105.934	35.611	0	0	15.375	0	27.553
			803.681	45	1	0	9.358	0.612	0.367	5.176	23.136	0.299	28.463	0.813	105.748	35.685	0	0	15.292	0	27.638
			804.681	45	1	0	9.47	0.621	0.372	5.242	23.152	0.303	28.443	0.814	105.562	35.759	0	0	15.242	0	27.718
			805.681	45	1	0	9.581	0.631	0.377	5.308	23.166	0.307	28.421	0.815	105.377	35.833	0	0	15.193	0	27.793
			806.681	28.471	1	0	9.583	0.639	0.378	5.325	23.125	0.308	28.346	0.816	105.249	35.868	0	0	14.987	0	27.685
			807.681	28.73	1	0	9.585	0.648	0.379	5.343	23.083	0.31	28.271	0.816	105.121	35.903	0	0	14.788	0	27.573
			808.681	28.73	1	0	9.563	0.657	0.38	5.351	23.026	0.31	28.177	0.817	104.994	35.938	0	0	14.556	0	27.417
			809.681	29.163	1	0	9.541	0.666	0.38	5.358	22.969	0.311	28.084	0.818	104.866	35.973	0	0	14.332	0	27.262
			810.681	29.163	1	0	9.511	0.675	0.38	5.355	22.941	0.311	28.025	0.819	104.71	36.031	0	0	14.091	0	27.218
			811.681	26.74	1	0	9.341	0.684	0.377	5.308	22.758	0.309	27.8	0.819	104.557	36.128	0	0	13.655	0	26.852
			812.681	26.74	1	0	9.307	0.693	0.376	5.291	22.774	0.308	27.816	0.819	104.244	36.226	0	0	13.425	0	27.041
			813.681	32.105	1	0	9.242	0.681	0.371	5.228	22.852	0.304	27.924	0.818	104.267	36.047	0	0	13.566	0	27.011
			814.681	32.105	1	0	9.176	0.669	0.367	5.165	22.928	0.3	28.03	0.818	104.29	35.868	0	0	13.71	0	26.971
			815.681	33.23	1	0	9.216	0.659	0.366	5.156	23.033	0.299	28.175	0.818	104.346	35.696	0	0	13.992	0	27.029
			816.681	33.23	1	0	9.324	0.662	0.37	5.214	23.056	0.303	28.211	0.817	104.337	35.678	0	0	14.09	0	27.081
			817.681	42.403	1	0	9.227	0.648	0.364	5.127	23.156	0.297	28.38	0.816	104.609	35.462	0	0	14.246	0	27.118
			818.681	42.403	1	0	9.106	0.646	0.355	4.993	23.459	0.289	28.746	0.816	104.606	35.432	0	0	14.087	0	27.887
			819.681	42.403	1	0	9.047	0.645	0.348	4.908	23.709	0.284	29.054	0.816	104.608	35.402	0	0	14.025	0	28.512
			820.681	42.403	1	0	8.977	0.647	0.343	4.827	23.925	0.28	29.282	0.817	104.563	35.406	0	0	13.883	0	29.01
			821.681	29.423	1	0	8.931	0.642	0.336	4.737	24.24	0.274	29.708	0.816	104.613	35.341	0	0	13.902	0	29.801
			822.681	29.423	1	0	8.941	0.644	0.336	4.738	24.265	0.274	29.758	0.815	104.548	35.371	0	0	13.887	0	29.952
			823.681	29.423	1	0	8.937	0.648	0.337	4.74	24.259	0.275	29.729	0.816	104.426	35.438	0	0	13.787	0	29.997
			824.681	29.423	1	0	8.908	0.655	0.338	4.766	24.078	0.276	29.515	0.816	104.203	35.606	0	0	13.593	0	29.815
			825.681	29.423	1	0	8.894	0.661	0.341	4.797	23.899	0.278	29.316	0.815	104.001	35.757	0	0	13.462	0	29.633
			826.681	21.202	1	0	8.88	0.666	0.343	4.829	23.724	0.279	29.121	0.815	103.8	35.908	0	0	13.333	0	29.452
			827.681	28.298	1	0	8.928	0.665	0.344	4.842	23.782	0.28	29.215	0.814	103.81	35.872	0	0	13.419	0	29.599
			828.681	19.471	1	0	8.999	0.665	0.346	4.875	23.81	0.281	29.277	0.813	103.819	35.836	0	0	13.54	0	29.675
			829.681	19.471	1	0	9.026	0.662	0.346	4.878	23.857	0.282	29.348	0.813	103.884	35.754	0	0	13.641	0	29.698
			830.681	19.471	1	0	9.1	0.666	0.35	4.935	23.787	0.285	29.286	0.812	103.798	35.809	0	0	13.66	0	29.653
			831.682	13.673	1	0	9.182	0.675	0.355	5.002	23.71	0.288	29.237	0.811	103.625	35.92	0	0	13.602	0	29.722
			832.681	24.663	1	0	9.182	0.675	0.355	5.002	23.71	0.288	29.237	0.811	103.625	35.92	0	0	13.602	0	29.722
			833.681	24.663	1	0	9.126	0.671	0.353	4.968	23.714	0.285	29.343	0.808	103.709	35.874	0	0	13.605	0	29.876
			834.681	28.73	1	0	8.988	0.657	0.345	4.86	23.829	0.278	29.561	0.806	103.989	35.692	0	0	13.675	0	30.045
			835.682	28.73	1	0	8.779	0.63	0.333	4.685	24.047	0.267	29.996	0.802	104.551	35.327	0	0	13.932	0	30.357
			836.681	28.73	1	0	8.779	0.63	0.333	4.685	24.047	0.267	29.996	0.802	104.551	35.327	0	0	13.932	0	30.357
			837.681	28.73	1	0	8.864	0.62	0.335	4.712	24.105	0.268	30.115	0.8	104.783	35.193	0	0	14.297	0	30.381
			838.682	33.404	1	0	9.071	0.6	0.34	4.785	24.208	0.271	30.345	0.798	105.248	34.925	0	0	15.125	0	30.401
			839.682	34.961	1	0	9.184	0.59	0.342	4.822	24.28	0.273	30.484	0.796	105.481	34.79	0	0	15.576	0	30.454
			840.682	34.961	1	0	9.335	0.587	0.346	4.877	24.386	0.276	30.602	0.797	105.611	34.752	0	0	15.913	0	30.622
			841.682	29.25	1	0	9.671	0.584	0.353	4.978	24.737	0.282	30.988	0.798	105.738	34.673	0	0	16.568	0	31.242
			842.682	32.711	1	0	9.842	0.581	0.358	5.041	24.845	0.286	31.079	0.799	106.03	34.594	0	0	16.944	0	31.291
			843.682	32.711	1	0	10.11	0.6	0.371	5.221	24.728	0.297	30.871	0.801	106.028	34.778	0	0	16.851	0	31.208
			844.682	42.663	1	0	10.374	0.619	0.383	5.399	24.614	0.308	30.67	0.803	106.026	34.963	0	0	16.757	0	31.129
			845.682	42.663	1	0	10.636	0.638	0.396	5.578	24.499	0.318	30.473	0.804	106.023	35.148	0	0	16.664	0	31.047
			846.682	36.086	1	0	10.743	0.641	0.4	5.641	24.484	0.323	30.397	0.805	106.084	35.16	0	0	16.749	0	30.919
			847.682	36.086	1	0	11.172	0.661	0.417	5.87	24.536	0.337	30.386	0.807	105.973	35.342	0	0	16.904	0	31.191
			848.682	22.5	1	0	11.39	0.667	0.425	5.985	24.553	0.344	30.335	0.809	106.035	35.383	0	0	17.079	0	31.156
			849.682	26.307	1	0	11.596	0.674	0.433	6.104	24.532	0.352	30.191	0.813	106.15	35.414	0	0	17.203	0	30.921
			850.682	26.307	1	0	11.725	0.677	0.438	6.173	24.539	0.357	30.115	0.815	106.258	35.409	0	0	17.313	0	30.762
			851.682	34.355	1	0	11.903	0.688	0.445	6.271	24.56	0.364	30.021	0.818	106.38	35.476	0	0	17.293	0	30.679
			852.682	36.173	1	0	12.002	0.695	0.449	6.319	24.598	0.368	29.98	0.82	106.495	35.507	0	0	17.257	0	30.644
			853.682	36.173	1	0	11.979	0.697	0.448	6.312	24.584	0.369	29.893	0.822	106.514	35.546	0	0	17.188	0	30.525
			854.682	36.173	1	0	12.254	0.697	0.455	6.403	24.791	0.375	30.028	0.826	106.693	35.49	0	0	17.571	0	30.717
			855.682	39.634	1	0	12.431	0.696	0.456	6.427	25.052	0.377	30.308	0.827	106.865	35.392	0	0	17.85	0	31.134
			856.682	39.894	1	0	12.768	0.697	0.465	6.548	25.258	0.386	30.39	0.831	107.14	35.323	0	0	18.308	0	31.193
			857.682	39.894	1	0	12.92	0.703	0.472	6.65	25.183	0.393	30.218	0.833	107.18	35.392	0	0	18.385	0	30.955
			858.682	52.615	1	0	13.062	0.709	0.479	6.747	25.114	0.401	30.008	0.837	107.254	35.476	0	0	18.431	0	30.656
			859.682	52.355	1	0	13.207	0.715	0.486	6.845	25.046	0.408	29.804	0.84	107.342	35.56	0	0	18.48	0	30.364
			860.682	52.355	1	0	13.274	0.709	0.486	6.84	25.175	0.41	29.806	0.845	107.642	35.437	0	0	18.728	0	30.178
			861.682	46.211	1	0	13.342	0.703	0.485	6.834	25.306	0.412	29.811	0.849	107.941	35.314	0	0	18.982	0	29.997
			862.682	45.951	1	0	13.481	0.697	0.486	6.848	25.498	0.415	29.902	0.853	108.245	35.191	0	0	19.343	0	29.995
			863.682	45.951	1	0	13.57	0.686	0.483	6.81	25.775	0.414	30.11	0.856	108.554	35.04	0	0	19.783	0	30.185
			864.682	50.625	1	0	13.776	0.684	0.487	6.857	25.977	0.418	30.262	0.858	108.679	35.021	0	0	20.146	0	30.465
			865.682	50.625	1	0	13.908	0.682	0.489	6.885	26.114	0.421	30.331	0.861	108.805	35.003	0	0	20.401	0	30.575
			866.682	37.557	1	0	13.986	0.684	0.491	6.921	26.133	0.424	30.274	0.863	108.83	35.058	0	0	20.434	0	30.548
			867.682	37.557	1	0	13.966	0.684	0.491	6.913	26.124	0.425	30.178	0.866	108.902	35.068	0	0	20.422	0	30.367
			868.682	37.471	1	0	14.112	0.691	0.498	7.012	26.047	0.432	30.016	0.868	108.939	35.119	0	0	20.438	0	30.116
			869.682	50.798	1	0	14.26	0.697	0.505	7.112	25.972	0.439	29.86	0.87	108.976	35.17	0	0	20.453	0	29.874
			870.683	50.798	1	0	14.488	0.697	0.512	7.209	26.03	0.447	29.794	0.874	109.308	35.063	0	0	20.782	0	29.569
			871.682	46.73	1	0	14.488	0.697	0.512	7.209	26.03	0.447	29.794	0.874	109.308	35.063	0	0	20.782	0	29.569
			872.682	48.721	1	0	14.565	0.694	0.514	7.233	26.071	0.449	29.811	0.875	109.462	34.994	0	0	21.002	0	29.496
			873.682	51.144	1	0	14.686	0.687	0.515	7.251	26.199	0.451	29.889	0.877	109.767	34.831	0	0	21.39	0	29.4
			874.682	51.403	1	0	14.539	0.674	0.506	7.125	26.351	0.445	29.977	0.879	109.96	34.703	0	0	21.584	0	29.377
			875.682	41.625	1	0	14.485	0.669	0.503	7.078	26.409	0.443	29.978	0.881	110.083	34.644	0	0	21.65	0	29.285
			876.682	41.625	1	0	14.48	0.652	0.493	6.938	26.871	0.436	30.352	0.885	110.746	34.013	0	0	22.202	0	29.04
			877.682	38.769	1	0	14.53	0.638	0.485	6.831	27.329	0.431	30.731	0.889	111.353	33.413	0	0	22.782	0	28.831
			878.682	28.73	1	0	14.529	0.63	0.484	6.818	27.348	0.431	30.717	0.89	111.381	33.327	0	0	23.058	0	28.657
			879.682	31.586	1	0	14.529	0.622	0.483	6.805	27.366	0.431	30.703	0.891	111.41	33.24	0	0	23.341	0	28.48
			880.682	31.586	1	0	14.078	0.614	0.472	6.65	27.097	0.421	30.378	0.892	111.506	33.164	0	0	22.941	0	27.679
			881.682	33.144	1	0	13.642	0.605	0.461	6.495	26.846	0.412	30.074	0.893	111.602	33.087	0	0	22.555	0	26.905
			882.682	32.798	1	0	13.381	0.596	0.455	6.411	26.637	0.406	29.828	0.893	111.698	33.01	0	0	22.45	0	26.244
			883.682	55.124	1	0	13.123	0.587	0.449	6.327	26.428	0.401	29.582	0.893	111.794	32.933	0	0	22.346	0	25.573
			884.682	55.124	1	0	12.782	0.585	0.443	6.241	26.086	0.396	29.2	0.893	111.729	32.998	0	0	21.837	0	24.836
			885.682	53.394	1	0	12.352	0.587	0.431	6.073	25.911	0.385	29.02	0.893	111.453	33.243	0	0	21.051	0	24.854
			886.682	41.019	1	0	12.248	0.582	0.426	6	25.983	0.381	29.082	0.893	111.6	33.128	0	0	21.061	0	24.792
			887.683	43.182	1	0	12.465	0.59	0.441	6.206	25.605	0.391	28.845	0.888	111.142	33.382	0	0	21.116	0	24.698
			888.683	37.644	1	0	12.574	0.596	0.448	6.315	25.413	0.397	28.723	0.885	110.94	33.492	0	0	21.086	0	24.611
			889.682	35.48	1	0	12.574	0.596	0.448	6.315	25.413	0.397	28.723	0.885	110.94	33.492	0	0	21.086	0	24.611
			890.683	26.481	1	0	12.848	0.613	0.467	6.578	24.999	0.41	28.456	0.879	110.441	33.79	0	0	20.949	0	24.507
			891.683	26.481	1	0	12.737	0.614	0.463	6.526	24.982	0.406	28.515	0.876	110.365	33.802	0	0	20.759	0	24.665
			892.683	43.528	1	0	12.654	0.614	0.461	6.489	24.959	0.403	28.565	0.874	110.283	33.814	0	0	20.613	0	24.802
			893.683	43.528	1	0	12.604	0.619	0.461	6.496	24.856	0.402	28.511	0.872	110.18	33.854	0	0	20.346	0	24.748
			894.683	22.067	1	0	12.527	0.625	0.461	6.488	24.76	0.401	28.47	0.87	110.07	33.895	0	0	20.042	0	24.721
			895.683	22.067	1	0	12.585	0.639	0.465	6.552	24.68	0.404	28.425	0.868	109.859	34.044	0	0	19.709	0	24.87
			896.683	22.067	1	0	12.721	0.647	0.471	6.629	24.689	0.408	28.473	0.867	109.768	34.116	0	0	19.66	0	25.101
			897.683	22.067	1	0	12.649	0.64	0.467	6.582	24.701	0.405	28.533	0.866	109.844	34.008	0	0	19.755	0	25.059
			898.683	21.721	1	0	12.391	0.626	0.455	6.414	24.777	0.394	28.653	0.865	109.957	33.857	0	0	19.792	0	25.08
			899.683	28.557	1	0	12.076	0.612	0.442	6.227	24.814	0.382	28.728	0.864	110.07	33.706	0	0	19.737	0	24.993
			900.683	28.557	1	0	11.937	0.605	0.436	6.141	24.845	0.376	28.81	0.862	110.034	33.696	0	0	19.725	0	25.161
			901.683	65.422	1	0	11.867	0.605	0.435	6.122	24.776	0.374	28.808	0.86	109.835	33.806	0	0	19.608	0	25.345
			902.683	68.019	1	0	11.909	0.605	0.436	6.137	24.802	0.374	28.859	0.859	109.771	33.862	0	0	19.685	0	25.555
			903.683	71.134	1	0	11.854	0.605	0.435	6.123	24.743	0.373	28.871	0.857	109.578	33.969	0	0	19.591	0	25.764
			904.683	70.788	1	0	11.871	0.614	0.438	6.166	24.641	0.374	28.819	0.855	109.338	34.099	0	0	19.347	0	25.867
			905.683	70.788	1	0	11.957	0.618	0.44	6.2	24.701	0.376	28.881	0.855	109.207	34.201	0	0	19.353	0	26.178
			906.683	32.019	1	0	11.969	0.632	0.447	6.294	24.413	0.381	28.639	0.852	108.533	34.838	0	0	18.938	0	26.69
			907.683	32.019	1	0	11.903	0.642	0.45	6.333	24.163	0.382	28.446	0.849	108.036	35.348	0	0	18.538	0	27.085
			908.683	30.029	1	0	11.847	0.646	0.446	6.281	24.262	0.379	28.579	0.849	108.099	35.362	0	0	18.351	0	27.405
			909.683	30.029	1	0	11.792	0.649	0.442	6.229	24.365	0.375	28.716	0.848	108.162	35.376	0	0	18.167	0	27.734
			910.683	43.442	1	0	12.036	0.656	0.45	6.333	24.484	0.381	28.862	0.848	108.013	35.474	0	0	18.344	0	28.213
			911.683	47.25	1	0	12.25	0.663	0.456	6.418	24.611	0.387	29.014	0.848	107.851	35.571	0	0	18.472	0	28.701
			912.683	24.144	1	0	12.368	0.659	0.456	6.428	24.799	0.387	29.238	0.848	107.795	35.569	0	0	18.757	0	29.176
			913.683	24.144	1	0	12.49	0.656	0.457	6.438	24.993	0.388	29.469	0.848	107.739	35.567	0	0	19.051	0	29.658
			914.683	20.682	1	0	12.754	0.646	0.459	6.461	25.395	0.389	29.945	0.848	107.932	35.381	0	0	19.74	0	30.352
			915.683	37.557	1	0	12.842	0.637	0.458	6.448	25.584	0.388	30.177	0.848	108.125	35.195	0	0	20.174	0	30.528
			916.683	37.557	1	0	12.934	0.627	0.457	6.435	25.78	0.387	30.417	0.848	108.317	35.009	0	0	20.627	0	30.713
			917.683	40.5	1	0	12.654	0.627	0.445	6.273	25.875	0.378	30.467	0.849	108.333	35.033	0	0	20.183	0	30.849
			918.683	40.5	1	0	12.38	0.627	0.433	6.099	26.035	0.369	30.588	0.851	108.35	35.056	0	0	19.749	0	31.12
			919.683	43.442	1	0	12.083	0.625	0.42	5.909	26.218	0.357	30.775	0.852	108.317	35.081	0	0	19.347	0	31.52
			920.683	44.307	1	0	11.966	0.618	0.412	5.802	26.413	0.351	30.992	0.852	108.431	35.003	0	0	19.374	0	31.808
			921.683	44.307	1	0	11.862	0.611	0.405	5.707	26.591	0.345	31.189	0.853	108.515	34.924	0	0	19.422	0	32.053
			922.683	34.009	1	0	11.983	0.61	0.41	5.779	26.524	0.351	31.042	0.854	108.577	34.861	0	0	19.646	0	31.679
			923.683	33.577	1	0	12.043	0.609	0.412	5.804	26.54	0.353	31.003	0.856	108.496	34.798	0	0	19.771	0	31.509
			924.683	33.577	1	0	12.093	0.61	0.414	5.834	26.513	0.355	30.951	0.857	108.453	34.843	0	0	19.835	0	31.479
			925.683	41.884	1	0	12.186	0.609	0.417	5.871	26.546	0.358	30.931	0.858	108.385	34.778	0	0	20.014	0	31.341
			926.683	38.423	1	0	12.145	0.6	0.414	5.835	26.581	0.356	30.946	0.859	108.419	34.605	0	0	20.236	0	31.093
			927.683	23.884	1	0	12.065	0.591	0.41	5.778	26.625	0.353	30.971	0.86	108.436	34.433	0	0	20.398	0	30.862
			928.683	23.884	1	0	11.899	0.603	0.411	5.792	26.248	0.354	30.518	0.86	107.899	34.704	0	0	19.723	0	30.413
			929.683	26.134	1	0	11.743	0.615	0.412	5.806	25.894	0.355	30.091	0.861	107.361	34.975	0	0	19.091	0	29.992
			930.683	26.134	1	0	11.673	0.627	0.415	5.844	25.619	0.357	29.757	0.861	107.004	35.246	0	0	18.618	0	29.74
			931.683	26.134	1	0	11.491	0.617	0.406	5.723	25.713	0.35	29.863	0.861	107.244	34.992	0	0	18.633	0	29.554
			932.683	34.442	1	0	11.331	0.606	0.398	5.608	25.833	0.343	30.005	0.861	107.484	34.737	0	0	18.687	0	29.439
			933.683	34.961	1	0	11.146	0.596	0.389	5.477	25.973	0.335	30.171	0.861	107.724	34.483	0	0	18.7	0	29.366
			934.683	34.961	1	0	10.961	0.586	0.38	5.346	26.12	0.327	30.344	0.861	107.963	34.229	0	0	18.713	0	29.302
			935.683	50.451	1	0	10.892	0.588	0.378	5.33	26.042	0.325	30.339	0.858	107.846	34.239	0	0	18.533	0	29.31
			936.683	52.615	1	0	10.817	0.59	0.377	5.309	25.971	0.323	30.345	0.856	107.728	34.248	0	0	18.345	0	29.34
			937.683	45.692	1	0	10.721	0.592	0.375	5.278	25.902	0.32	30.348	0.853	107.611	34.258	0	0	18.123	0	29.364
			938.683	36.778	1	0	10.706	0.598	0.377	5.303	25.773	0.321	30.27	0.851	107.311	34.397	0	0	17.91	0	29.433
			939.684	36.778	1	0	11.245	0.641	0.412	5.802	24.91	0.349	29.374	0.848	106.558	34.828	0	0	17.542	0	28.292
			940.684	36.778	1	0	11.462	0.659	0.428	6.023	24.525	0.362	28.971	0.847	106.28	34.958	0	0	17.393	0	27.63
			941.684	36.778	1	0	11.352	0.648	0.419	5.904	24.74	0.355	29.239	0.846	106.647	34.634	0	0	17.522	0	27.691
			942.684	26.74	1	0	11.341	0.648	0.416	5.863	24.89	0.352	29.431	0.846	106.903	34.414	0	0	17.502	0	27.749
			943.684	26.74	1	0	11.329	0.648	0.413	5.822	25.042	0.349	29.627	0.845	107.16	34.193	0	0	17.481	0	27.809
			944.684	27.692	1	0	11.379	0.657	0.416	5.856	25.035	0.352	29.601	0.846	107.208	34.183	0	0	17.32	0	27.739
			945.684	15.144	1	0	11.452	0.666	0.419	5.903	25.024	0.355	29.57	0.846	107.256	34.174	0	0	17.199	0	27.656
			946.684	16.356	1	0	11.523	0.675	0.423	5.951	25.011	0.358	29.536	0.847	107.304	34.164	0	0	17.079	0	27.566
			947.684	16.356	1	0	11.538	0.661	0.42	5.921	25.121	0.356	29.658	0.847	107.68	33.888	0	0	17.466	0	27.374
			948.684	16.356	1	0	11.537	0.647	0.418	5.883	25.228	0.354	29.776	0.847	108.057	33.613	0	0	17.843	0	27.167
			949.684	40.5	1	0	11.536	0.632	0.415	5.846	25.333	0.352	29.893	0.847	108.433	33.337	0	0	18.238	0	26.952
			950.684	40.5	1	0	11.495	0.634	0.411	5.791	25.488	0.349	30.031	0.849	108.525	33.303	0	0	18.135	0	27.191
			951.684	38.596	1	0	11.442	0.635	0.406	5.724	25.673	0.345	30.201	0.85	108.647	33.27	0	0	18.012	0	27.494
			952.684	38.596	1	0	11.414	0.641	0.404	5.694	25.765	0.344	30.325	0.85	108.585	33.394	0	0	17.806	0	27.965
			953.684	79.615	1	0	11.423	0.647	0.405	5.702	25.773	0.344	30.328	0.85	108.712	33.514	0	0	17.648	0	28.172
			954.684	79.615	1	0	11.482	0.651	0.406	5.719	25.843	0.346	30.358	0.851	108.805	33.566	0	0	17.645	0	28.321
			955.684	82.557	1	0	11.485	0.657	0.406	5.724	25.849	0.346	30.36	0.851	108.928	33.682	0	0	17.486	0	28.519
			956.684	16.529	1	0	11.487	0.663	0.407	5.729	25.854	0.346	30.362	0.852	109.051	33.798	0	0	17.33	0	28.714
			957.684	16.269	1	0	11.442	0.666	0.404	5.697	25.909	0.345	30.408	0.852	109.176	33.912	0	0	17.176	0	28.995
			958.684	16.269	1	0	11.639	0.664	0.406	5.717	26.254	0.346	30.761	0.853	109.675	33.77	0	0	17.521	0	29.485
			959.684	32.452	1	0	11.784	0.662	0.406	5.717	26.578	0.347	31.098	0.855	110.174	33.629	0	0	17.791	0	29.93
			960.684	34.875	1	0	11.904	0.657	0.405	5.7	26.906	0.346	31.454	0.855	110.555	33.417	0	0	18.125	0	30.285
			961.684	34.875	1	0	11.982	0.665	0.408	5.749	26.882	0.35	31.369	0.857	110.501	33.577	0	0	18.011	0	30.381
			962.684	28.904	1	0	12.093	0.674	0.413	5.813	26.863	0.354	31.278	0.859	110.448	33.738	0	0	17.948	0	30.462
			963.684	28.038	1	0	12.203	0.682	0.417	5.877	26.842	0.359	31.186	0.861	110.395	33.898	0	0	17.886	0	30.542
			964.684	28.038	1	0	12.326	0.694	0.423	5.956	26.794	0.365	31.069	0.862	110.309	34.09	0	0	17.757	0	30.62
			965.684	40.413	1	0	12.326	0.689	0.42	5.91	26.99	0.363	31.183	0.866	110.652	33.972	0	0	17.877	0	30.656
			966.684	40.24	1	0	12.326	0.685	0.416	5.863	27.189	0.362	31.298	0.869	110.996	33.854	0	0	18	0	30.69
			967.684	40.24	1	0	12.348	0.679	0.413	5.82	27.417	0.36	31.454	0.872	111.355	33.703	0	0	18.184	0	30.752
			968.684	38.25	1	0	12.354	0.673	0.41	5.771	27.644	0.358	31.608	0.875	111.699	33.552	0	0	18.349	0	30.806
			969.684	38.25	1	0	12.074	0.653	0.391	5.507	28.233	0.343	32.143	0.878	112.117	33.327	0	0	18.5	0	31.449
			970.684	37.73	1	0	11.773	0.632	0.372	5.243	28.825	0.328	32.67	0.882	112.472	33.16	0	0	18.633	0	32.134
			971.684	37.73	1	0	11.45	0.611	0.352	4.963	29.516	0.313	33.282	0.887	112.827	32.993	0	0	18.741	0	32.925
			972.684	30.634	1	0	11.506	0.618	0.357	5.035	29.274	0.317	32.986	0.887	112.588	33.264	0	0	18.611	0	32.838
			973.684	30.634	1	0	11.598	0.623	0.363	5.116	29.059	0.323	32.73	0.888	112.411	33.482	0	0	18.603	0	32.726
			974.684	26.654	1	0	11.697	0.629	0.369	5.202	28.847	0.328	32.478	0.888	112.235	33.7	0	0	18.608	0	32.616
			975.684	24.49	1	0	11.694	0.628	0.369	5.2	28.85	0.328	32.468	0.889	112.225	33.737	0	0	18.631	0	32.653
			976.684	24.49	1	0	11.68	0.624	0.368	5.187	28.868	0.327	32.487	0.889	112.237	33.752	0	0	18.711	0	32.704
			977.684	28.557	1	0	11.627	0.618	0.365	5.147	28.935	0.325	32.569	0.888	112.304	33.699	0	0	18.807	0	32.76
			978.684	28.557	1	0	11.639	0.62	0.365	5.139	29.018	0.324	32.664	0.888	112.309	33.692	0	0	18.768	0	32.923
			979.684	31.413	1	0	11.504	0.622	0.361	5.086	28.989	0.321	32.624	0.889	112.314	33.685	0	0	18.494	0	32.843
			980.684	31.586	1	0	11.372	0.624	0.357	5.033	28.969	0.318	32.593	0.889	112.319	33.677	0	0	18.227	0	32.78
			981.684	31.586	1	0	11.165	0.621	0.352	4.956	28.871	0.312	32.511	0.888	112.228	33.711	0	0	17.965	0	32.681
			982.684	30.461	1	0	10.965	0.619	0.346	4.88	28.784	0.307	32.445	0.887	112.136	33.745	0	0	17.713	0	32.609
			983.684	29.25	1	0	10.895	0.617	0.345	4.854	28.745	0.305	32.452	0.886	112.045	33.778	0	0	17.672	0	32.668
			984.684	29.25	1	0	10.843	0.614	0.344	4.838	28.684	0.304	32.45	0.884	111.913	33.816	0	0	17.672	0	32.718
			985.684	29.336	1	0	10.745	0.607	0.339	4.775	28.769	0.299	32.618	0.882	111.906	33.733	0	0	17.713	0	32.877
			986.684	29.336	1	0	10.68	0.6	0.336	4.727	28.849	0.295	32.782	0.88	111.899	33.649	0	0	17.811	0	33.025
			987.684	30.115	1	0	10.683	0.596	0.336	4.734	28.798	0.295	32.817	0.878	111.798	33.625	0	0	17.922	0	33.044
			988.684	31.846	1	0	10.737	0.595	0.339	4.779	28.669	0.297	32.789	0.874	111.69	33.603	0	0	18.034	0	32.961
			989.684	32.625	1	0	10.793	0.595	0.343	4.824	28.545	0.298	32.764	0.871	111.582	33.581	0	0	18.148	0	32.882
			990.685	32.625	1	0	11.209	0.602	0.368	5.187	27.607	0.317	32.045	0.862	111.017	33.816	0	0	18.605	0	31.963
			991.685	27.432	1	0	11.364	0.608	0.377	5.316	27.336	0.324	31.863	0.858	110.71	33.97	0	0	18.682	0	31.873
			992.685	27.432	1	0	11.298	0.604	0.375	5.287	27.31	0.321	31.909	0.856	110.748	33.833	0	0	18.69	0	31.741
			993.685	18.259	1	0	11.262	0.601	0.374	5.269	27.295	0.319	31.969	0.854	110.786	33.697	0	0	18.747	0	31.636
			994.685	18.259	1	0	11.206	0.593	0.372	5.237	27.295	0.317	32.044	0.852	110.858	33.526	0	0	18.883	0	31.498
			995.685	26.221	1	0	11.289	0.596	0.376	5.292	27.22	0.319	32.048	0.849	110.75	33.536	0	0	18.938	0	31.525
			996.685	26.221	1	0	11.383	0.599	0.38	5.354	27.141	0.322	32.047	0.847	110.642	33.545	0	0	19.01	0	31.543
			997.685	35.394	1	0	11.48	0.603	0.385	5.423	27.047	0.325	32.02	0.845	110.518	33.589	0	0	19.053	0	31.568
			998.685	35.394	1	0	11.449	0.601	0.384	5.404	27.062	0.324	32.095	0.843	110.472	33.579	0	0	19.037	0	31.688
			999.685	26.567	1	0	11.417	0.6	0.382	5.385	27.077	0.322	32.17	0.842	110.427	33.569	0	0	19.021	0	31.809
			1000.69	28.99	1	0	11.418	0.599	0.381	5.371	27.145	0.32	32.3	0.84	110.446	33.5	0	0	19.05	0	31.938
			1001.69	38.942	1	0	11.418	0.598	0.38	5.357	27.213	0.319	32.432	0.839	110.465	33.43	0	0	19.08	0	32.067
			1002.69	38.942	1	0	11.404	0.597	0.379	5.344	27.236	0.318	32.497	0.838	110.448	33.385	0	0	19.098	0	32.113
			1003.69	38.942	1	0	11.358	0.598	0.378	5.322	27.243	0.316	32.539	0.837	110.367	33.394	0	0	18.996	0	32.204
			1004.69	59.019	1	0	11.305	0.599	0.376	5.296	27.254	0.314	32.586	0.836	110.285	33.404	0	0	18.882	0	32.306
			1005.69	59.019	1	0	11.381	0.603	0.379	5.337	27.245	0.317	32.562	0.837	110.218	33.478	0	0	18.889	0	32.382
			1006.69	48.288	1	0	11.438	0.608	0.382	5.382	27.176	0.319	32.515	0.836	110.067	33.564	0	0	18.818	0	32.439
			1007.69	23.192	1	0	11.531	0.616	0.387	5.454	27.069	0.323	32.406	0.835	109.863	33.714	0	0	18.732	0	32.487
			1008.69	25.356	1	0	11.537	0.622	0.389	5.48	26.984	0.325	32.316	0.835	109.675	33.84	0	0	18.55	0	32.526
			1009.69	25.356	1	0	11.711	0.627	0.395	5.563	27	0.33	32.36	0.834	109.513	33.934	0	0	18.683	0	32.756
			1010.69	41.884	1	0	11.875	0.633	0.4	5.64	27.035	0.334	32.405	0.834	109.318	34.064	0	0	18.748	0	33.043
			1011.69	43.009	1	0	12.007	0.634	0.403	5.673	27.174	0.336	32.564	0.834	109.354	34.018	0	0	18.947	0	33.258
			1012.69	43.009	1	0	11.998	0.634	0.402	5.665	27.197	0.336	32.587	0.835	109.39	33.972	0	0	18.926	0	33.232
			1013.69	25.788	1	0	11.843	0.634	0.398	5.607	27.123	0.332	32.498	0.835	109.426	33.927	0	0	18.672	0	33.004
			1014.69	25.788	1	0	11.87	0.641	0.4	5.627	27.113	0.333	32.481	0.835	109.414	33.934	0	0	18.529	0	32.995
			1015.69	26.74	1	0	12.068	0.651	0.409	5.765	26.946	0.342	32.251	0.836	109.278	34.064	0	0	18.536	0	32.788
			1016.69	26.74	1	0	12.232	0.661	0.418	5.89	26.773	0.35	32.018	0.836	109.141	34.193	0	0	18.493	0	32.569
			1017.69	27.779	1	0	12.232	0.665	0.419	5.905	26.719	0.351	31.898	0.838	109.191	34.203	0	0	18.4	0	32.366
			1018.69	27.779	1	0	12.227	0.668	0.42	5.916	26.667	0.352	31.781	0.839	109.246	34.212	0	0	18.3	0	32.166
			1019.69	27.779	1	0	12.506	0.681	0.443	6.238	25.913	0.372	30.868	0.839	109.083	34.375	0	0	18.365	0	30.669
			1020.69	40.327	1	0	12.696	0.691	0.458	6.452	25.472	0.385	30.279	0.841	109.067	34.435	0	0	18.368	0	29.579
			1021.69	41.192	1	0	12.848	0.701	0.469	6.609	25.195	0.395	29.895	0.843	109.05	34.495	0	0	18.315	0	28.873
			1022.69	41.192	1	0	12.86	0.697	0.467	6.584	25.301	0.395	29.968	0.844	109.304	34.332	0	0	18.44	0	28.763
			1023.69	32.365	1	0	13.102	0.703	0.48	6.76	25.123	0.405	29.744	0.845	109.213	34.459	0	0	18.641	0	28.493
			1024.68	32.365	1	0	13.158	0.703	0.486	6.839	24.939	0.411	29.49	0.846	109.474	34.373	0	0	18.713	0	27.803
			1025.68	32.365	1	0	12.87	0.688	0.473	6.665	24.984	0.401	29.509	0.847	110.007	33.98	0	0	18.705	0	27.197
			1026.68	24.663	1	0	12.751	0.676	0.465	6.552	25.143	0.394	29.669	0.847	110.321	33.74	0	0	18.852	0	27.146
			1027.68	24.663	1	0	12.595	0.665	0.456	6.426	25.281	0.387	29.804	0.848	110.635	33.5	0	0	18.947	0	27.036
			1028.68	39.202	1	0	12.588	0.658	0.454	6.393	25.37	0.385	29.9	0.849	110.887	33.313	0	0	19.129	0	26.927
			1029.68	52.009	1	0	12.58	0.651	0.452	6.361	25.459	0.383	29.996	0.849	111.139	33.126	0	0	19.315	0	26.815
			1030.68	52.009	1	0	12.556	0.645	0.449	6.323	25.537	0.381	30.076	0.849	111.391	32.939	0	0	19.48	0	26.667
			1031.68	41.625	1	0	12.531	0.638	0.446	6.286	25.613	0.379	30.156	0.849	111.643	32.751	0	0	19.647	0	26.516
			1032.68	41.105	1	0	12.3	0.645	0.446	6.278	25.197	0.379	29.648	0.85	111.398	32.951	0	0	19.07	0	25.755
			1033.68	98.307	1	0	12.081	0.652	0.445	6.271	24.805	0.379	29.17	0.85	111.153	33.15	0	0	18.527	0	25.029
			1034.68	98.307	1	0	11.861	0.659	0.444	6.26	24.417	0.378	28.697	0.851	110.909	33.349	0	0	17.992	0	24.284
			1035.68	88.009	1	0	11.556	0.662	0.439	6.182	24.1	0.374	28.302	0.852	110.738	33.469	0	0	17.464	0	23.557
			1036.68	43.702	1	0	11.351	0.652	0.429	6.043	24.184	0.365	28.398	0.852	110.882	33.289	0	0	17.402	0	23.473
			1037.69	55.644	1	0	11.152	0.643	0.419	5.905	24.281	0.357	28.508	0.852	111.017	33.109	0	0	17.346	0	23.421
			1038.68	55.644	1	0	11.033	0.635	0.413	5.815	24.367	0.352	28.615	0.852	111.134	32.955	0	0	17.377	0	23.404
			1039.68	9.692	1	0	11.033	0.635	0.413	5.815	24.367	0.352	28.615	0.852	111.134	32.955	0	0	17.377	0	23.404
			1040.68	9.692	1	0	10.991	0.631	0.413	5.814	24.262	0.351	28.561	0.849	111.079	32.927	0	0	17.406	0	23.225
			1041.68	22.154	1	0	10.953	0.628	0.413	5.816	24.157	0.35	28.505	0.847	111.033	32.898	0	0	17.443	0	23.043
			1042.69	19.817	1	0	11.11	0.618	0.417	5.868	24.251	0.352	28.736	0.844	110.981	32.795	0	0	17.967	0	23.407
			1043.68	19.817	1	0	11.11	0.618	0.417	5.868	24.251	0.352	28.736	0.844	110.981	32.795	0	0	17.967	0	23.407
			1044.68	19.817	1	0	11.016	0.606	0.412	5.798	24.289	0.347	28.832	0.842	111.021	32.668	0	0	18.172	0	23.407
			1045.69	19.817	1	0	10.545	0.581	0.39	5.491	24.438	0.327	29.118	0.839	111.245	32.315	0	0	18.157	0	23.437
			1046.69	19.817	1	0	10.38	0.571	0.382	5.384	24.49	0.32	29.263	0.837	111.333	32.149	0	0	18.175	0	23.47
			1047.69	26.394	1	0	10.238	0.561	0.375	5.287	24.553	0.313	29.426	0.834	111.422	31.984	0	0	18.234	0	23.536
			1048.69	26.394	1	0	9.939	0.547	0.353	4.965	25.307	0.293	30.435	0.832	111.575	31.792	0	0	18.168	0	25.389
			1049.69	25.875	1	0	9.642	0.533	0.33	4.643	26.172	0.273	31.601	0.828	111.729	31.6	0	0	18.102	0	27.409
			1050.69	25.875	1	0	9.372	0.518	0.311	4.375	26.909	0.256	32.627	0.825	111.882	31.408	0	0	18.085	0	29.004
			1051.69	15.577	1	0	9.289	0.517	0.306	4.309	27.072	0.252	32.905	0.823	111.808	31.387	0	0	17.963	0	29.474
			1052.69	15.75	1	0	9.343	0.519	0.308	4.336	27.072	0.253	32.936	0.822	111.736	31.405	0	0	18.007	0	29.565
			1053.69	15.75	1	0	9.042	0.515	0.288	4.053	28.004	0.235	34.253	0.818	111.659	31.344	0	0	17.557	0	31.748
			1054.69	32.279	1	0	9.256	0.526	0.298	4.201	27.726	0.243	33.971	0.816	111.144	31.687	0	0	17.594	0	31.854
			1055.69	32.711	1	0	9.465	0.537	0.308	4.344	27.488	0.251	33.733	0.815	110.628	32.03	0	0	17.619	0	32.025
			1056.69	32.711	1	0	9.532	0.545	0.314	4.419	27.256	0.255	33.502	0.814	110.331	32.219	0	0	17.496	0	31.949
			1057.69	26.221	1	0	9.613	0.547	0.317	4.466	27.215	0.258	33.463	0.813	110.309	32.233	0	0	17.57	0	31.91
			1058.69	26.221	1	0	9.685	0.56	0.325	4.575	26.838	0.264	33.048	0.812	109.734	32.612	0	0	17.283	0	31.816
			1059.69	25.615	1	0	9.747	0.568	0.33	4.642	26.657	0.268	32.838	0.812	109.434	32.816	0	0	17.15	0	31.78
			1060.69	21.894	1	0	9.794	0.57	0.331	4.662	26.683	0.269	32.845	0.812	109.439	32.825	0	0	17.175	0	31.812
			1061.69	21.894	1	0	9.85	0.575	0.335	4.716	26.556	0.272	32.688	0.812	109.199	32.986	0	0	17.12	0	31.794
			1062.69	23.192	1	0	9.907	0.58	0.339	4.77	26.432	0.275	32.534	0.812	108.96	33.146	0	0	17.068	0	31.776
			1063.69	38.942	1	0	10.135	0.575	0.344	4.849	26.571	0.279	32.764	0.811	109.195	32.932	0	0	17.629	0	31.844
			1064.69	38.942	1	0	10.384	0.569	0.35	4.932	26.734	0.284	33.021	0.81	109.429	32.719	0	0	18.239	0	31.956
			1065.69	38.596	1	0	10.663	0.564	0.356	5.019	26.953	0.288	33.347	0.808	109.663	32.505	0	0	18.916	0	32.18
			1066.69	31.586	1	0	10.945	0.558	0.361	5.084	27.28	0.292	33.769	0.808	109.921	32.278	0	0	19.612	0	32.537
			1067.69	31.586	1	0	11.19	0.564	0.371	5.231	27.135	0.3	33.548	0.809	109.875	32.34	0	0	19.843	0	32.272
			1068.69	32.452	1	0	11.467	0.568	0.387	5.449	26.72	0.313	33.015	0.809	109.821	32.419	0	0	20.176	0	31.475
			1069.69	37.038	1	0	11.754	0.573	0.402	5.667	26.358	0.326	32.551	0.81	109.768	32.498	0	0	20.519	0	30.774
			1070.69	36	1	0	11.791	0.573	0.403	5.674	26.406	0.327	32.559	0.811	109.882	32.456	0	0	20.58	0	30.721
			1071.69	36	1	0	11.905	0.58	0.409	5.757	26.312	0.332	32.406	0.812	109.861	32.514	0	0	20.525	0	30.548
			1072.69	36	1	0	12.019	0.587	0.415	5.841	26.22	0.337	32.257	0.813	109.84	32.572	0	0	20.471	0	30.377
			1073.69	32.279	1	0	12.225	0.597	0.427	6.015	25.94	0.347	31.886	0.814	109.782	32.675	0	0	20.489	0	29.859
			1074.69	32.279	1	0	12.432	0.606	0.439	6.189	25.676	0.358	31.538	0.814	109.724	32.777	0	0	20.507	0	29.367
			1075.69	32.279	1	0	12.394	0.609	0.438	6.172	25.682	0.357	31.488	0.816	109.851	32.742	0	0	20.361	0	29.215
			1076.69	30.029	1	0	12.4	0.612	0.438	6.174	25.698	0.358	31.457	0.817	109.842	32.802	0	0	20.251	0	29.256
			1077.69	30.115	1	0	12.406	0.616	0.439	6.177	25.714	0.359	31.425	0.818	109.833	32.863	0	0	20.143	0	29.297
			1078.69	41.452	1	0	12.387	0.619	0.438	6.173	25.706	0.359	31.367	0.82	109.824	32.923	0	0	19.996	0	29.284
			1079.69	42.317	1	0	12.188	0.616	0.43	6.058	25.758	0.353	31.354	0.822	110.056	32.807	0	0	19.795	0	29.066
			1080.69	42.317	1	0	12.175	0.616	0.429	6.049	25.772	0.353	31.322	0.823	110.119	32.783	0	0	19.758	0	28.963
			1081.69	38.25	1	0	11.716	0.608	0.413	5.816	25.762	0.341	31.206	0.826	110.52	32.575	0	0	19.262	0	28.379
			1082.69	43.702	1	0	11.736	0.609	0.415	5.838	25.713	0.342	31.121	0.826	110.551	32.596	0	0	19.257	0	28.245
			1083.69	57.201	1	0	11.502	0.607	0.408	5.744	25.6	0.337	30.935	0.828	110.743	32.529	0	0	18.962	0	27.752
			1084.69	57.201	1	0	11.266	0.604	0.401	5.645	25.5	0.332	30.762	0.829	110.935	32.461	0	0	18.661	0	27.282
			1085.69	33.75	1	0	10.997	0.599	0.392	5.522	25.429	0.326	30.626	0.83	111.125	32.37	0	0	18.349	0	26.841
			1086.69	48.548	1	0	10.746	0.595	0.384	5.404	25.37	0.319	30.503	0.832	111.314	32.279	0	0	18.062	0	26.423
			1087.69	48.548	1	0	10.287	0.593	0.375	5.285	24.821	0.313	29.794	0.833	111.249	32.351	0	0	17.36	0	25.024
			1088.69	59.451	1	0	9.862	0.59	0.367	5.167	24.333	0.306	29.158	0.835	111.184	32.423	0	0	16.709	0	23.725
			1089.69	59.451	1	0	9.532	0.587	0.36	5.074	23.939	0.301	28.663	0.835	111.122	32.481	0	0	16.226	0	22.676
			1090.69	22.24	1	0	9.352	0.576	0.354	4.98	23.879	0.295	28.597	0.835	111.22	32.375	0	0	16.222	0	22.329
			1091.69	22.413	1	0	9.205	0.566	0.348	4.898	23.848	0.29	28.569	0.835	111.319	32.269	0	0	16.277	0	22.07
			1092.69	22.413	1	0	9.063	0.557	0.343	4.828	23.781	0.286	28.511	0.834	111.364	32.202	0	0	16.263	0	21.806
			1093.69	22.413	1	0	8.92	0.549	0.338	4.758	23.712	0.282	28.451	0.833	111.41	32.135	0	0	16.247	0	21.539
			1094.69	17.048	1	0	8.779	0.544	0.331	4.666	23.77	0.276	28.549	0.833	111.309	32.14	0	0	16.142	0	21.782
			1095.69	17.048	1	0	8.502	0.533	0.318	4.478	23.933	0.264	28.807	0.831	111.108	32.15	0	0	15.937	0	22.401
			1096.69	14.279	1	0	8.502	0.533	0.318	4.478	23.933	0.264	28.807	0.831	111.108	32.15	0	0	15.937	0	22.401
			1097.69	14.279	1	0	8.316	0.53	0.311	4.378	23.927	0.256	29.003	0.825	110.734	32.303	0	0	15.698	0	23.126
			1098.69	14.279	1	0	8.201	0.529	0.301	4.239	24.367	0.248	29.619	0.823	110.563	32.363	0	0	15.493	0	24.607
			1099.69	14.279	1	0	8.13	0.53	0.293	4.129	24.803	0.24	30.243	0.82	110.41	32.409	0	0	15.34	0	26.024
			1100.69	14.279	1	0	8.152	0.531	0.294	4.148	24.759	0.241	30.281	0.818	110.256	32.454	0	0	15.361	0	26.182
			1101.69	14.106	1	0	8.095	0.524	0.29	4.086	24.919	0.237	30.544	0.816	110.232	32.397	0	0	15.444	0	26.618
			1102.69	14.106	1	0	8.06	0.518	0.288	4.057	24.954	0.234	30.672	0.814	110.194	32.344	0	0	15.565	0	26.775
			1103.69	15.144	1	0	7.974	0.512	0.281	3.963	25.235	0.228	31.108	0.811	110.156	32.291	0	0	15.588	0	27.547
			1104.69	15.058	1	0	7.83	0.502	0.27	3.807	25.738	0.219	31.826	0.809	110.184	32.181	0	0	15.603	0	28.724
			1105.69	17.134	1	0	7.855	0.499	0.273	3.852	25.503	0.22	31.677	0.805	110.021	32.212	0	0	15.728	0	28.483
			1106.69	17.134	1	0	7.885	0.497	0.277	3.901	25.259	0.222	31.517	0.801	109.858	32.243	0	0	15.864	0	28.219
			1107.69	17.134	1	0	7.916	0.495	0.281	3.951	25.022	0.224	31.361	0.798	109.695	32.274	0	0	16.003	0	27.961
			1108.69	24.577	1	0	8.01	0.497	0.288	4.059	24.66	0.229	31.013	0.795	109.498	32.373	0	0	16.129	0	27.448
			1109.69	25.009	1	0	8.157	0.501	0.298	4.196	24.323	0.236	30.679	0.793	109.206	32.526	0	0	16.267	0	27.051
			1110.69	25.009	1	0	8.302	0.505	0.307	4.328	24.022	0.243	30.34	0.792	109.185	32.535	0	0	16.424	0	26.385
			1111.69	31.846	1	0	8.554	0.511	0.325	4.579	23.426	0.256	29.737	0.788	108.755	32.718	0	0	16.745	0	25.439
			1112.69	31.586	1	0	8.649	0.515	0.33	4.651	23.341	0.26	29.652	0.787	108.747	32.721	0	0	16.807	0	25.27
			1113.69	31.586	1	0	8.765	0.512	0.335	4.721	23.287	0.264	29.624	0.786	108.508	32.798	0	0	17.123	0	25.333
			1114.69	36.952	1	0	8.914	0.509	0.342	4.815	23.209	0.268	29.564	0.785	108.271	32.874	0	0	17.505	0	25.327
			1115.69	37.211	1	0	9.069	0.507	0.348	4.908	23.15	0.273	29.527	0.784	108.034	32.951	0	0	17.904	0	25.371
			1116.69	37.211	1	0	9.485	0.522	0.367	5.166	23.087	0.289	29.319	0.787	107.612	33.185	0	0	18.172	0	25.347
			1117.69	43.182	1	0	10.099	0.535	0.383	5.398	23.596	0.303	29.856	0.79	107.435	33.262	0	0	18.861	0	26.651
			1118.69	42.144	1	0	10.761	0.549	0.4	5.629	24.177	0.317	30.488	0.793	107.259	33.338	0	0	19.605	0	28.108
			1119.69	30.548	1	0	11.02	0.543	0.399	5.621	24.766	0.316	31.241	0.793	107.651	33.027	0	0	20.306	0	29.085
			1120.69	30.548	1	0	11.101	0.545	0.399	5.619	24.964	0.316	31.468	0.793	107.888	32.874	0	0	20.386	0	29.282
			1121.69	31.586	1	0	11.133	0.546	0.398	5.606	25.102	0.316	31.619	0.794	108.125	32.721	0	0	20.378	0	29.33
			1122.69	31.586	1	0	11.301	0.554	0.403	5.672	25.224	0.32	31.74	0.795	108.078	32.774	0	0	20.413	0	29.664
			1123.69	42.317	1	0	11.478	0.561	0.408	5.741	25.346	0.324	31.862	0.796	108.032	32.828	0	0	20.464	0	29.995
			1124.69	42.317	1	0	11.569	0.562	0.41	5.778	25.391	0.327	31.872	0.797	108.099	32.821	0	0	20.597	0	30.005
			1125.69	50.971	1	0	11.655	0.563	0.413	5.812	25.432	0.329	31.879	0.798	108.166	32.814	0	0	20.719	0	30.009
			1126.69	50.971	1	0	11.731	0.563	0.415	5.841	25.474	0.331	31.885	0.799	108.234	32.807	0	0	20.824	0	30.012
			1127.69	41.798	1	0	11.846	0.565	0.418	5.887	25.532	0.335	31.901	0.8	108.28	32.798	0	0	20.961	0	30.031
			1128.69	27.692	1	0	11.98	0.567	0.422	5.943	25.589	0.338	31.916	0.802	108.327	32.788	0	0	21.129	0	30.048
			1129.69	32.019	1	0	12.116	0.569	0.426	5.998	25.65	0.342	31.937	0.803	108.373	32.779	0	0	21.3	0	30.076
			1130.69	32.019	1	0	12.152	0.568	0.425	5.988	25.763	0.342	31.991	0.805	108.463	32.744	0	0	21.395	0	30.12
			1131.69	63.432	1	0	12.161	0.567	0.425	5.986	25.789	0.343	31.985	0.806	108.546	32.699	0	0	21.443	0	30.035
			1132.69	58.24	1	0	12.21	0.566	0.425	5.982	25.904	0.343	32.039	0.809	108.64	32.663	0	0	21.563	0	30.075
			1133.69	58.24	1	0	12.197	0.565	0.423	5.958	25.977	0.343	32.06	0.81	108.649	32.68	0	0	21.583	0	30.14
			1134.69	13.5	1	0	12.194	0.564	0.422	5.939	26.046	0.342	32.076	0.812	108.659	32.696	0	0	21.621	0	30.194
			1135.69	14.711	1	0	12.262	0.566	0.424	5.977	26.038	0.345	32	0.814	108.601	32.771	0	0	21.656	0	30.175
			1136.69	14.711	1	0	12.296	0.566	0.424	5.975	26.12	0.346	32.063	0.815	108.671	32.74	0	0	21.711	0	30.244
			1137.69	29.682	1	0	12.28	0.566	0.423	5.953	26.182	0.345	32.098	0.816	108.74	32.708	0	0	21.68	0	30.26
			1138.69	30.375	1	0	12.265	0.567	0.421	5.931	26.245	0.344	32.133	0.817	108.81	32.677	0	0	21.649	0	30.275
			1139.69	31.5	1	0	12.148	0.562	0.415	5.846	26.349	0.339	32.223	0.818	108.899	32.596	0	0	21.632	0	30.301
			1140.69	31.5	1	0	12.058	0.557	0.41	5.77	26.47	0.335	32.333	0.819	108.987	32.514	0	0	21.663	0	30.364
			1141.69	30.548	1	0	11.932	0.552	0.401	5.648	26.736	0.329	32.594	0.82	109.009	32.49	0	0	21.625	0	30.789
			1142.69	40.673	1	0	11.841	0.55	0.395	5.569	26.896	0.325	32.748	0.821	108.93	32.524	0	0	21.522	0	31.116
			1143.69	42.144	1	0	11.812	0.549	0.393	5.532	27.001	0.323	32.85	0.822	108.853	32.557	0	0	21.532	0	31.346
			1144.69	42.144	1	0	11.85	0.554	0.396	5.572	26.928	0.325	32.785	0.821	108.796	32.608	0	0	21.373	0	31.325
			1145.69	35.048	1	0	11.835	0.562	0.397	5.594	26.826	0.326	32.718	0.82	108.616	32.732	0	0	21.073	0	31.419
			1146.69	36.519	1	0	11.536	0.557	0.388	5.47	26.719	0.316	32.835	0.814	108.448	32.819	0	0	20.699	0	31.75
			1147.69	38.682	1	0	11.323	0.545	0.382	5.376	26.618	0.309	32.895	0.809	108.433	32.768	0	0	20.759	0	31.744
			1148.69	38.682	1	0	11.108	0.534	0.375	5.282	26.51	0.302	32.953	0.804	108.419	32.718	0	0	20.82	0	31.731
			1149.69	37.557	1	0	11.281	0.542	0.384	5.413	26.32	0.308	32.801	0.802	107.817	33.068	0	0	20.817	0	32.027
			1150.69	30.115	1	0	11.387	0.547	0.391	5.503	26.161	0.313	32.679	0.801	107.27	33.361	0	0	20.8	0	32.273
			1151.69	27.606	1	0	11.493	0.553	0.397	5.594	26.007	0.317	32.56	0.799	106.723	33.653	0	0	20.784	0	32.519
			1152.69	27.606	1	0	11.483	0.553	0.399	5.616	25.882	0.318	32.483	0.797	106.469	33.733	0	0	20.772	0	32.502
			1153.69	26.567	1	0	11.465	0.553	0.4	5.634	25.756	0.318	32.406	0.795	106.215	33.812	0	0	20.743	0	32.483
			1154.69	28.384	1	0	11.597	0.562	0.408	5.752	25.571	0.323	32.283	0.792	105.894	33.963	0	0	20.626	0	32.516
			1155.69	28.384	1	0	11.714	0.572	0.416	5.86	25.4	0.329	32.168	0.79	105.565	34.114	0	0	20.486	0	32.562
			1156.69	36.519	1	0	11.84	0.581	0.424	5.973	25.232	0.334	32.055	0.787	105.237	34.265	0	0	20.365	0	32.608
			1157.69	34.961	1	0	11.782	0.581	0.423	5.964	25.143	0.332	32.054	0.784	105.071	34.308	0	0	20.268	0	32.67
			1158.69	34.961	1	0	11.712	0.581	0.422	5.948	25.063	0.33	32.063	0.782	104.906	34.351	0	0	20.15	0	32.749
			1159.69	36.173	1	0	11.607	0.581	0.42	5.914	24.979	0.327	32.063	0.779	104.747	34.394	0	0	19.971	0	32.812
			1160.69	36.173	1	0	11.633	0.588	0.425	5.986	24.766	0.33	31.931	0.776	104.419	34.546	0	0	19.775	0	32.816
			1161.69	36.346	1	0	11.693	0.594	0.429	6.046	24.671	0.332	31.858	0.774	104.242	34.643	0	0	19.672	0	32.84
			1162.69	40.932	1	0	11.761	0.601	0.436	6.147	24.439	0.336	31.697	0.771	103.924	34.789	0	0	19.562	0	32.777
			1163.69	40.932	1	0	11.873	0.608	0.445	6.261	24.251	0.342	31.562	0.768	103.77	34.835	0	0	19.515	0	32.613
			1164.69	37.557	1	0	11.984	0.616	0.453	6.375	24.069	0.347	31.43	0.766	103.617	34.882	0	0	19.469	0	32.45
			1165.69	31.413	1	0	12.092	0.623	0.46	6.483	23.905	0.351	31.314	0.763	103.464	34.928	0	0	19.418	0	32.314
			1166.69	31.413	1	0	12.17	0.629	0.467	6.58	23.731	0.356	31.115	0.763	103.232	35.061	0	0	19.348	0	32.146
			1167.69	33.75	1	0	12.303	0.635	0.476	6.707	23.557	0.363	30.913	0.762	103	35.193	0	0	19.364	0	31.968
			1168.69	33.75	1	0	12.436	0.642	0.485	6.835	23.391	0.369	30.72	0.761	102.768	35.325	0	0	19.38	0	31.801
			1169.69	53.134	1	0	12.546	0.647	0.493	6.937	23.266	0.375	30.596	0.76	102.612	35.416	0	0	19.399	0	31.701
			1170.69	51.403	1	0	12.609	0.652	0.498	7.016	23.137	0.378	30.466	0.759	102.457	35.506	0	0	19.345	0	31.587
			1171.69	51.403	1	0	12.672	0.657	0.504	7.095	23.01	0.382	30.338	0.758	102.301	35.597	0	0	19.292	0	31.475
			1172.69	39.115	1	0	12.74	0.66	0.508	7.154	22.956	0.385	30.292	0.758	102.197	35.666	0	0	19.289	0	31.491
			1173.69	39.115	1	0	12.83	0.664	0.513	7.223	22.908	0.388	30.248	0.757	102.092	35.736	0	0	19.321	0	31.512
			1174.69	35.913	1	0	12.921	0.668	0.518	7.293	22.861	0.392	30.206	0.757	101.988	35.806	0	0	19.353	0	31.535
			1175.69	48.288	1	0	13.019	0.671	0.523	7.363	22.823	0.396	30.126	0.758	101.986	35.819	0	0	19.405	0	31.399
			1176.69	48.288	1	0	13.117	0.674	0.528	7.434	22.786	0.4	30.049	0.758	101.983	35.833	0	0	19.456	0	31.268
			1177.69	55.644	1	0	13.209	0.677	0.533	7.501	22.751	0.404	29.975	0.759	101.981	35.847	0	0	19.497	0	31.143
			1178.69	60.403	1	0	13.236	0.68	0.534	7.526	22.732	0.406	29.928	0.76	102.011	35.866	0	0	19.453	0	31.077
			1179.69	60.403	1	0	13.264	0.683	0.536	7.551	22.713	0.408	29.882	0.76	102.041	35.884	0	0	19.41	0	31.011
			1180.69	58.24	1	0	13.358	0.686	0.54	7.611	22.704	0.411	29.848	0.761	102.072	35.903	0	0	19.465	0	30.972
			1181.69	48.548	1	0	13.629	0.697	0.558	7.865	22.445	0.425	29.518	0.76	101.976	36.033	0	0	19.557	0	30.493
			1182.69	51.836	1	0	13.875	0.707	0.575	8.092	22.239	0.437	29.258	0.76	101.881	36.163	0	0	19.612	0	30.147
			1183.69	51.836	1	0	13.966	0.714	0.581	8.178	22.165	0.441	29.167	0.76	101.828	36.236	0	0	19.57	0	30.066
			1184.69	46.125	1	0	14.189	0.725	0.596	8.4	21.952	0.453	28.898	0.76	101.73	36.371	0	0	19.581	0	29.694
			1185.69	43.442	1	0	14.39	0.735	0.609	8.571	21.843	0.462	28.748	0.76	101.668	36.443	0	0	19.587	0	29.475
			1186.69	43.442	1	0	14.608	0.745	0.621	8.752	21.741	0.472	28.606	0.76	101.613	36.515	0	0	19.616	0	29.271
			1187.69	47.596	1	0	14.802	0.755	0.633	8.911	21.66	0.481	28.493	0.76	101.557	36.587	0	0	19.61	0	29.127
			1188.69	48.201	1	0	14.78	0.754	0.629	8.863	21.743	0.479	28.546	0.762	101.855	36.455	0	0	19.596	0	29.041
			1189.69	48.201	1	0	14.758	0.754	0.626	8.815	21.828	0.478	28.6	0.763	102.152	36.323	0	0	19.581	0	28.954
			1190.69	49.673	1	0	14.813	0.753	0.624	8.795	21.958	0.478	28.711	0.765	102.442	36.191	0	0	19.67	0	28.996
			1191.69	49.673	1	0	14.77	0.747	0.618	8.708	22.1	0.474	28.835	0.766	102.84	35.992	0	0	19.77	0	28.96
			1192.69	49.067	1	0	14.802	0.746	0.617	8.694	22.181	0.475	28.853	0.769	103.111	35.927	0	0	19.834	0	28.897
			1193.69	45.692	1	0	14.714	0.745	0.612	8.62	22.235	0.472	28.835	0.771	103.382	35.862	0	0	19.739	0	28.756
			1194.69	45.692	1	0	14.589	0.744	0.605	8.521	22.299	0.468	28.831	0.773	103.582	35.843	0	0	19.601	0	28.716
			1195.69	48.894	1	0	14.511	0.745	0.6	8.453	22.361	0.466	28.801	0.776	103.656	35.896	0	0	19.48	0	28.734
			1196.69	79.874	1	0	14.501	0.746	0.598	8.424	22.426	0.466	28.767	0.78	103.706	35.949	0	0	19.449	0	28.741
			1197.69	74.595	1	0	14.552	0.749	0.6	8.447	22.452	0.469	28.707	0.782	103.711	36.018	0	0	19.421	0	28.717
			1198.69	74.595	1	0	14.445	0.75	0.595	8.373	22.483	0.467	28.611	0.786	103.898	36.071	0	0	19.255	0	28.585
			1199.69	84.72	1	0	14.435	0.753	0.594	8.368	22.489	0.468	28.545	0.788	103.951	36.124	0	0	19.181	0	28.519
			1200.69	84.72	1	0	14.523	0.757	0.597	8.41	22.522	0.472	28.494	0.79	103.987	36.184	0	0	19.187	0	28.498
			1201.69	80.653	1	0	14.611	0.761	0.6	8.453	22.554	0.476	28.445	0.793	104.023	36.244	0	0	19.192	0	28.478
			1202.69	30.288	1	0	14.616	0.764	0.6	8.447	22.586	0.477	28.404	0.795	104.107	36.268	0	0	19.132	0	28.421
			1203.69	30.288	1	0	14.616	0.767	0.599	8.437	22.617	0.478	28.363	0.797	104.191	36.292	0	0	19.065	0	28.364
			1204.69	32.192	1	0	14.444	0.763	0.591	8.327	22.638	0.472	28.336	0.799	104.349	36.258	0	0	18.926	0	28.253
			1205.69	32.192	1	0	14.35	0.759	0.585	8.233	22.738	0.468	28.42	0.8	104.522	36.208	0	0	18.912	0	28.367
			1206.69	45.692	1	0	14.255	0.754	0.578	8.138	22.84	0.463	28.506	0.801	104.694	36.157	0	0	18.899	0	28.484
			1207.69	42.144	1	0	14.263	0.752	0.578	8.141	22.839	0.464	28.457	0.803	104.692	36.196	0	0	18.965	0	28.437
			1208.69	42.144	1	0	14.275	0.751	0.579	8.148	22.833	0.465	28.412	0.804	104.682	36.241	0	0	19.019	0	28.407
			1209.69	47.855	1	0	14.287	0.749	0.579	8.156	22.827	0.466	28.367	0.805	104.673	36.287	0	0	19.072	0	28.378
			1210.69	52.788	1	0	14.269	0.748	0.579	8.151	22.811	0.466	28.318	0.806	104.685	36.313	0	0	19.072	0	28.31
			1211.69	52.788	1	0	14.077	0.742	0.566	7.967	23.008	0.457	28.466	0.808	104.771	36.282	0	0	18.968	0	28.599
			1212.69	45.086	1	0	13.915	0.736	0.555	7.812	23.178	0.45	28.581	0.811	104.857	36.251	0	0	18.901	0	28.809
			1213.69	45.086	1	0	13.88	0.737	0.554	7.804	23.147	0.449	28.552	0.811	104.75	36.302	0	0	18.831	0	28.823
			1214.69	45.086	1	0	13.726	0.734	0.544	7.656	23.328	0.442	28.683	0.813	104.782	36.298	0	0	18.693	0	29.108
			1215.69	51.317	1	0	13.432	0.724	0.527	7.429	23.496	0.43	28.791	0.816	104.898	36.251	0	0	18.546	0	29.276
			1216.69	51.317	1	0	13.141	0.714	0.511	7.202	23.684	0.419	28.915	0.819	105.015	36.205	0	0	18.402	0	29.477
			1217.69	46.384	1	0	12.867	0.703	0.496	6.984	23.882	0.407	29.061	0.822	105.084	36.191	0	0	18.301	0	29.769
			1218.69	46.384	1	0	12.868	0.707	0.499	7.03	23.741	0.41	28.914	0.821	104.736	36.425	0	0	18.189	0	29.812
			1219.69	28.038	1	0	12.872	0.712	0.502	7.077	23.604	0.412	28.77	0.82	104.388	36.66	0	0	18.083	0	29.857
			1220.69	32.192	1	0	12.852	0.716	0.505	7.114	23.455	0.414	28.614	0.82	104.04	36.894	0	0	17.944	0	29.873
			1221.69	32.192	1	0	12.87	0.721	0.509	7.167	23.326	0.417	28.482	0.819	103.78	37.061	0	0	17.861	0	29.837
			1222.69	49.586	1	0	12.881	0.72	0.51	7.185	23.285	0.417	28.471	0.818	103.643	37.098	0	0	17.893	0	29.868
			1223.69	47.163	1	0	12.925	0.719	0.513	7.222	23.243	0.419	28.461	0.817	103.506	37.135	0	0	17.972	0	29.901
			1224.69	47.163	1	0	12.981	0.719	0.517	7.278	23.165	0.421	28.401	0.816	103.383	37.194	0	0	18.057	0	29.858
			1225.69	47.855	1	0	12.985	0.717	0.518	7.294	23.113	0.422	28.385	0.814	103.381	37.182	0	0	18.116	0	29.806
			1226.69	46.038	1	0	12.949	0.715	0.517	7.285	23.072	0.42	28.386	0.813	103.401	37.17	0	0	18.118	0	29.789
			1227.69	46.038	1	0	12.861	0.712	0.514	7.246	23.033	0.417	28.385	0.811	103.346	37.187	0	0	18.074	0	29.811
			1228.69	46.384	1	0	12.842	0.712	0.515	7.247	22.995	0.417	28.361	0.811	103.204	37.245	0	0	18.043	0	29.845
			1229.69	46.384	1	0	12.807	0.712	0.514	7.239	22.956	0.416	28.335	0.81	103.063	37.303	0	0	17.992	0	29.875
			1230.69	41.538	1	0	12.753	0.709	0.512	7.214	22.932	0.415	28.333	0.809	102.928	37.33	0	0	17.985	0	29.912
			1231.69	41.538	1	0	12.638	0.704	0.508	7.156	22.898	0.411	28.339	0.808	102.81	37.351	0	0	17.941	0	29.954
			1232.69	39.028	1	0	12.539	0.7	0.505	7.106	22.864	0.407	28.347	0.807	102.691	37.372	0	0	17.918	0	30.002
			1233.69	39.028	1	0	12.478	0.695	0.503	7.082	22.817	0.405	28.334	0.805	102.573	37.393	0	0	17.95	0	30.004
			1234.69	39.288	1	0	12.422	0.694	0.503	7.083	22.707	0.404	28.271	0.803	102.392	37.451	0	0	17.904	0	29.952
			1235.69	39.288	1	0	12.524	0.697	0.509	7.167	22.637	0.409	28.195	0.803	102.215	37.534	0	0	17.959	0	29.907
			1236.69	42.317	1	0	12.533	0.703	0.514	7.246	22.42	0.412	27.999	0.801	101.886	37.679	0	0	17.831	0	29.688
			1237.69	49.153	1	0	12.58	0.707	0.519	7.313	22.308	0.416	27.875	0.8	101.692	37.769	0	0	17.799	0	29.546
			1238.69	49.153	1	0	12.607	0.711	0.521	7.339	22.289	0.417	27.883	0.799	101.574	37.812	0	0	17.733	0	29.629
			1239.69	52.701	1	0	12.668	0.715	0.525	7.39	22.254	0.419	27.87	0.798	101.457	37.855	0	0	17.715	0	29.664
			1240.69	51.057	1	0	12.728	0.719	0.528	7.44	22.218	0.421	27.857	0.798	101.339	37.898	0	0	17.696	0	29.698
			1241.69	51.057	1	0	12.779	0.722	0.532	7.49	22.167	0.424	27.836	0.796	101.246	37.951	0	0	17.696	0	29.728
			1242.69	45.259	1	0	12.846	0.725	0.536	7.55	22.114	0.426	27.81	0.795	101.152	38.004	0	0	17.717	0	29.749
			1243.69	45.259	1	0	12.892	0.728	0.539	7.594	22.072	0.428	27.798	0.794	101.058	38.057	0	0	17.71	0	29.8
			1244.69	43.702	1	0	12.933	0.727	0.542	7.631	22.032	0.43	27.78	0.793	101.049	38.054	0	0	17.789	0	29.756
			1245.69	40.24	1	0	12.975	0.726	0.544	7.668	21.994	0.431	27.763	0.792	101.039	38.052	0	0	17.869	0	29.713
			1246.69	40.24	1	0	13.088	0.725	0.55	7.744	21.965	0.435	27.755	0.791	101.03	38.05	0	0	18.048	0	29.693
			1247.69	41.798	1	0	13.143	0.722	0.551	7.76	22.003	0.436	27.814	0.791	101.118	38.002	0	0	18.204	0	29.753
			1248.69	41.798	1	0	13.207	0.72	0.553	7.79	22.022	0.438	27.837	0.791	101.255	37.92	0	0	18.349	0	29.686
			1249.69	46.557	1	0	13.279	0.718	0.555	7.823	22.042	0.439	27.863	0.791	101.392	37.839	0	0	18.505	0	29.624
			1250.69	45.692	1	0	13.64	0.724	0.574	8.087	21.916	0.455	27.66	0.792	101.44	37.843	0	0	18.845	0	29.17
			1251.69	45.692	1	0	13.64	0.724	0.574	8.087	21.916	0.455	27.66	0.792	101.44	37.843	0	0	18.845	0	29.17
			1252.69	54.346	1	0	13.784	0.73	0.585	8.233	21.771	0.464	27.44	0.793	101.291	37.987	0	0	18.879	0	28.878
			1253.69	56.509	1	0	13.72	0.729	0.583	8.204	21.744	0.462	27.398	0.794	101.282	38.018	0	0	18.821	0	28.829
			1254.69	56.509	1	0	13.628	0.727	0.578	8.147	21.744	0.459	27.394	0.794	101.265	38.028	0	0	18.733	0	28.835
			1255.69	57.028	1	0	13.549	0.726	0.575	8.1	21.743	0.457	27.39	0.794	101.248	38.038	0	0	18.663	0	28.84
			1256.69	57.028	1	0	13.552	0.727	0.575	8.105	21.735	0.457	27.373	0.794	101.19	38.069	0	0	18.648	0	28.847
			1257.69	54.173	1	0	13.628	0.729	0.579	8.154	21.732	0.46	27.365	0.794	101.212	38.071	0	0	18.707	0	28.831
			1258.69	53.221	1	0	13.705	0.73	0.582	8.202	21.73	0.463	27.358	0.794	101.234	38.074	0	0	18.767	0	28.818
			1259.69	53.221	1	0	13.765	0.728	0.582	8.199	21.827	0.463	27.458	0.795	101.404	37.958	0	0	18.917	0	28.878
			1260.69	55.557	1	0	13.868	0.728	0.584	8.229	21.912	0.465	27.532	0.796	101.543	37.875	0	0	19.05	0	28.923
			1261.69	44.48	1	0	13.973	0.728	0.586	8.259	21.998	0.467	27.609	0.797	101.682	37.791	0	0	19.185	0	28.973
			1262.69	44.48	1	0	14.11	0.734	0.593	8.347	21.991	0.473	27.584	0.797	101.711	37.798	0	0	19.212	0	28.927
			1263.69	45.086	1	0	14.238	0.74	0.599	8.431	21.987	0.477	27.565	0.798	101.74	37.805	0	0	19.229	0	28.892
			1264.69	63.692	1	0	14.371	0.743	0.603	8.489	22.048	0.481	27.605	0.799	101.833	37.774	0	0	19.339	0	28.937
			1265.69	63.692	1	0	14.411	0.745	0.604	8.501	22.081	0.482	27.629	0.799	101.907	37.751	0	0	19.353	0	28.955
			1266.69	59.192	1	0	14.655	0.747	0.61	8.592	22.222	0.489	27.741	0.801	102.116	37.678	0	0	19.608	0	29.102
			1267.69	59.192	1	0	14.684	0.747	0.611	8.606	22.229	0.49	27.727	0.802	102.134	37.676	0	0	19.66	0	29.068
			1268.69	43.788	1	0	14.714	0.745	0.611	8.612	22.257	0.491	27.73	0.803	102.255	37.634	0	0	19.741	0	29.013
			1269.69	42.23	1	0	14.719	0.744	0.611	8.602	22.288	0.491	27.736	0.804	102.376	37.593	0	0	19.788	0	28.963
			1270.69	42.23	1	0	14.628	0.739	0.605	8.526	22.334	0.487	27.766	0.804	102.566	37.511	0	0	19.8	0	28.911
			1271.69	52.096	1	0	14.543	0.734	0.6	8.447	22.399	0.483	27.8	0.806	102.712	37.44	0	0	19.8	0	28.881
			1272.69	54.173	1	0	14.447	0.73	0.594	8.363	22.463	0.479	27.83	0.807	102.858	37.368	0	0	19.786	0	28.841
			1273.69	54.173	1	0	14.375	0.726	0.589	8.295	22.526	0.476	27.859	0.809	103.005	37.296	0	0	19.805	0	28.798
			1274.69	43.096	1	0	14.364	0.726	0.587	8.265	22.589	0.476	27.877	0.81	103.111	37.282	0	0	19.791	0	28.819
			1275.69	45.778	1	0	14.352	0.726	0.585	8.235	22.652	0.475	27.896	0.812	103.218	37.268	0	0	19.774	0	28.84
			1276.69	45.778	1	0	14.319	0.726	0.582	8.192	22.718	0.473	27.917	0.814	103.325	37.254	0	0	19.73	0	28.867
			1277.69	58.153	1	0	14.312	0.727	0.581	8.188	22.721	0.474	27.883	0.815	103.316	37.27	0	0	19.693	0	28.813
			1278.69	57.201	1	0	14.322	0.728	0.582	8.192	22.729	0.475	27.853	0.816	103.306	37.286	0	0	19.68	0	28.771
			1279.69	57.201	1	0	14.325	0.729	0.582	8.192	22.736	0.475	27.822	0.817	103.297	37.303	0	0	19.658	0	28.724
			1280.69	54.519	1	0	14.224	0.723	0.575	8.104	22.807	0.471	27.888	0.818	103.418	37.228	0	0	19.666	0	28.764
			1281.69	55.99	1	0	14.113	0.718	0.569	8.01	22.878	0.465	27.956	0.818	103.538	37.154	0	0	19.66	0	28.804
			1282.69	55.384	1	0	14.035	0.712	0.564	7.94	22.938	0.462	28.009	0.819	103.666	37.08	0	0	19.702	0	28.813
			1283.69	55.384	1	0	13.982	0.708	0.559	7.875	23.027	0.458	28.098	0.82	103.787	37.01	0	0	19.758	0	28.907
			1284.69	54.605	1	0	14.036	0.707	0.56	7.894	23.06	0.46	28.117	0.82	103.845	36.98	0	0	19.851	0	28.905
			1285.69	42.057	1	0	14.11	0.707	0.563	7.928	23.083	0.462	28.131	0.821	103.881	36.956	0	0	19.947	0	28.898
			1286.69	42.057	1	0	14.186	0.707	0.565	7.955	23.125	0.464	28.162	0.821	103.934	36.925	0	0	20.071	0	28.921
			1287.69	41.105	1	0	14.211	0.707	0.566	7.969	23.128	0.465	28.16	0.821	103.937	36.93	0	0	20.101	0	28.924
			1288.69	41.105	1	0	14.233	0.709	0.567	7.99	23.11	0.466	28.141	0.821	103.863	36.985	0	0	20.068	0	28.965
			1289.69	47.596	1	0	14.206	0.707	0.565	7.962	23.141	0.465	28.161	0.822	103.941	36.939	0	0	20.084	0	28.94
			1290.69	47.423	1	0	14.217	0.713	0.569	8.013	23.027	0.467	28.054	0.821	103.807	37.076	0	0	19.938	0	28.908
			1291.69	47.423	1	0	14.202	0.719	0.571	8.049	22.915	0.469	27.95	0.82	103.673	37.213	0	0	19.761	0	28.88
			1292.69	43.702	1	0	14.151	0.724	0.573	8.066	22.8	0.469	27.839	0.819	103.538	37.349	0	0	19.535	0	28.835
			1293.69	45.173	1	0	14.049	0.721	0.567	7.988	22.847	0.465	27.892	0.819	103.553	37.342	0	0	19.482	0	28.946
			1294.69	45.173	1	0	13.956	0.718	0.562	7.916	22.894	0.46	27.943	0.819	103.567	37.335	0	0	19.439	0	29.051
			1295.69	46.903	1	0	13.915	0.715	0.559	7.872	22.944	0.458	27.999	0.819	103.582	37.328	0	0	19.47	0	29.165
			1296.69	45.865	1	0	13.946	0.716	0.56	7.894	22.935	0.46	27.968	0.82	103.536	37.361	0	0	19.487	0	29.147
			1297.69	45.865	1	0	13.964	0.717	0.561	7.907	22.929	0.461	27.943	0.821	103.491	37.395	0	0	19.487	0	29.14
			1298.69	46.73	1	0	13.988	0.72	0.562	7.916	22.951	0.461	27.959	0.821	103.491	37.409	0	0	19.439	0	29.198
			1299.69	47.336	1	0	14.011	0.723	0.563	7.924	22.973	0.462	27.975	0.821	103.491	37.424	0	0	19.392	0	29.256
			1300.69	47.336	1	0	14.004	0.729	0.563	7.929	22.963	0.462	27.958	0.821	103.445	37.484	0	0	19.221	0	29.306
			1301.69	54.519	1	0	14.049	0.733	0.566	7.966	22.943	0.465	27.93	0.821	103.387	37.534	0	0	19.156	0	29.319
			1302.69	53.567	1	0	14.168	0.738	0.571	8.049	22.91	0.47	27.886	0.822	103.306	37.594	0	0	19.186	0	29.307
			1303.69	53.567	1	0	14.168	0.738	0.571	8.049	22.91	0.47	27.886	0.822	103.306	37.594	0	0	19.186	0	29.307
			1304.69	52.442	1	0	14.335	0.745	0.58	8.175	22.842	0.477	27.805	0.822	103.133	37.683	0	0	19.249	0	29.255
			1305.69	52.442	1	0	14.327	0.746	0.581	8.185	22.8	0.477	27.754	0.822	103.071	37.702	0	0	19.213	0	29.169
			1306.69	48.894	1	0	14.314	0.747	0.582	8.194	22.758	0.478	27.704	0.821	103.011	37.721	0	0	19.172	0	29.081
			1307.69	43.875	1	0	14.341	0.749	0.584	8.223	22.725	0.48	27.665	0.821	102.972	37.755	0	0	19.153	0	29.043
			1308.69	43.875	1	0	14.402	0.751	0.587	8.269	22.704	0.482	27.649	0.821	102.949	37.81	0	0	19.164	0	29.088
			1309.69	49.153	1	0	14.49	0.754	0.591	8.33	22.679	0.486	27.627	0.821	102.932	37.865	0	0	19.21	0	29.12
			1310.69	58.499	1	0	14.569	0.758	0.595	8.383	22.67	0.489	27.617	0.821	102.893	37.93	0	0	19.21	0	29.191
			1311.69	58.499	1	0	14.694	0.763	0.601	8.458	22.674	0.493	27.595	0.822	102.865	37.966	0	0	19.249	0	29.194
			1312.69	56.942	1	0	14.778	0.768	0.604	8.505	22.689	0.497	27.59	0.822	102.821	38.002	0	0	19.232	0	29.232
			1313.69	56.942	1	0	14.837	0.773	0.607	8.547	22.676	0.499	27.551	0.823	102.785	38.033	0	0	19.202	0	29.187
			1314.69	48.634	1	0	14.833	0.774	0.606	8.534	22.71	0.499	27.549	0.824	102.802	38.042	0	0	19.172	0	29.197
			1315.69	48.894	1	0	14.823	0.772	0.604	8.502	22.773	0.498	27.584	0.826	102.882	38.01	0	0	19.209	0	29.232
			1316.69	48.894	1	0	14.836	0.773	0.603	8.498	22.808	0.499	27.585	0.827	102.912	38.02	0	0	19.201	0	29.246
			1317.69	56.423	1	0	14.849	0.772	0.603	8.489	22.85	0.499	27.599	0.828	103.039	37.966	0	0	19.23	0	29.2
			1318.69	55.903	1	0	14.89	0.772	0.603	8.492	22.904	0.5	27.607	0.83	103.219	37.894	0	0	19.297	0	29.108
			1319.69	55.903	1	0	14.936	0.771	0.604	8.51	22.925	0.502	27.611	0.83	103.295	37.86	0	0	19.368	0	29.067
			1320.69	49.413	1	0	14.99	0.769	0.605	8.519	22.978	0.503	27.613	0.832	103.418	37.804	0	0	19.49	0	28.987
			1321.69	49.067	1	0	15.029	0.767	0.605	8.518	23.037	0.504	27.62	0.834	103.541	37.748	0	0	19.591	0	28.92
			1322.69	49.067	1	0	15.107	0.765	0.606	8.535	23.104	0.507	27.64	0.836	103.664	37.693	0	0	19.744	0	28.883
			1323.69	53.48	1	0	15.173	0.767	0.609	8.576	23.102	0.51	27.598	0.837	103.717	37.702	0	0	19.772	0	28.799
			1324.69	56.596	1	0	15.227	0.77	0.611	8.609	23.099	0.512	27.556	0.838	103.77	37.711	0	0	19.783	0	28.715
			1325.69	56.596	1	0	15.225	0.772	0.612	8.615	23.086	0.513	27.5	0.839	103.824	37.72	0	0	19.722	0	28.598
			1326.69	59.711	1	0	15.194	0.771	0.609	8.579	23.132	0.512	27.528	0.84	103.887	37.706	0	0	19.705	0	28.641
			1327.69	54.519	1	0	15.167	0.77	0.607	8.546	23.18	0.51	27.556	0.841	103.949	37.693	0	0	19.694	0	28.685
			1328.69	54.519	1	0	15.153	0.769	0.605	8.52	23.225	0.509	27.581	0.842	104.014	37.679	0	0	19.699	0	28.724
			1329.69	44.826	1	0	15.054	0.765	0.6	8.447	23.264	0.506	27.591	0.843	104.081	37.66	0	0	19.68	0	28.722
			1330.69	46.471	1	0	15.05	0.762	0.598	8.422	23.321	0.505	27.617	0.844	104.137	37.646	0	0	19.738	0	28.763
			1331.69	46.471	1	0	15.042	0.76	0.596	8.395	23.378	0.504	27.643	0.846	104.191	37.632	0	0	19.794	0	28.802
			1332.69	52.788	1	0	15.109	0.761	0.598	8.417	23.422	0.506	27.654	0.847	104.209	37.644	0	0	19.859	0	28.845
			1333.69	55.557	1	0	15.111	0.761	0.597	8.402	23.47	0.506	27.67	0.848	104.251	37.646	0	0	19.845	0	28.884
			1334.69	55.557	1	0	15.118	0.762	0.596	8.389	23.517	0.506	27.685	0.849	104.302	37.648	0	0	19.836	0	28.921
			1335.69	54.259	1	0	15.121	0.763	0.595	8.378	23.556	0.506	27.697	0.85	104.376	37.651	0	0	19.808	0	28.954
			1336.69	52.182	1	0	15.189	0.765	0.596	8.4	23.604	0.508	27.73	0.851	104.432	37.662	0	0	19.859	0	29.046
			1337.69	52.182	1	0	15.243	0.766	0.597	8.413	23.653	0.509	27.764	0.852	104.485	37.674	0	0	19.89	0	29.141
			1338.69	51.576	1	0	15.305	0.766	0.598	8.428	23.709	0.51	27.808	0.853	104.543	37.666	0	0	19.967	0	29.227
			1339.69	50.278	1	0	15.224	0.764	0.594	8.367	23.75	0.507	27.809	0.854	104.615	37.623	0	0	19.929	0	29.165
			1340.69	50.278	1	0	15.115	0.761	0.588	8.289	23.795	0.503	27.812	0.856	104.68	37.579	0	0	19.853	0	29.109
			1341.69	51.663	1	0	15.009	0.759	0.583	8.212	23.843	0.5	27.818	0.857	104.745	37.536	0	0	19.78	0	29.058
			1342.69	52.096	1	0	14.868	0.755	0.576	8.118	23.883	0.495	27.835	0.858	104.8	37.522	0	0	19.683	0	29.078
			1343.69	52.096	1	0	14.81	0.753	0.573	8.075	23.91	0.492	27.846	0.859	104.872	37.515	0	0	19.677	0	29.093
			1344.69	43.009	1	0	14.775	0.75	0.571	8.044	23.938	0.491	27.86	0.859	104.944	37.508	0	0	19.703	0	29.115
			1345.69	43.788	1	0	14.869	0.753	0.575	8.1	23.934	0.494	27.842	0.86	104.944	37.536	0	0	19.737	0	29.116
			1346.69	43.788	1	0	14.947	0.757	0.578	8.147	23.928	0.497	27.822	0.86	104.929	37.565	0	0	19.749	0	29.113
			1347.69	53.048	1	0	15.024	0.76	0.582	8.194	23.922	0.501	27.803	0.86	104.915	37.594	0	0	19.76	0	29.111
			1348.69	53.567	1	0	15.066	0.762	0.583	8.214	23.936	0.502	27.793	0.861	104.944	37.611	0	0	19.766	0	29.114
			1349.69	53.567	1	0	15.083	0.764	0.583	8.218	23.955	0.503	27.791	0.862	104.973	37.627	0	0	19.74	0	29.132
			1350.69	53.653	1	0	15.092	0.766	0.583	8.217	23.977	0.503	27.791	0.863	105.001	37.644	0	0	19.703	0	29.156
			1351.69	53.653	1	0	15.073	0.768	0.581	8.185	24.044	0.502	27.834	0.864	105.028	37.651	0	0	19.637	0	29.265
			1352.69	51.663	1	0	15.072	0.769	0.58	8.165	24.107	0.501	27.873	0.865	105.054	37.659	0	0	19.594	0	29.364
			1353.69	42.23	1	0	15.214	0.773	0.584	8.229	24.153	0.507	27.849	0.867	105.119	37.666	0	0	19.691	0	29.318
			1354.69	42.23	1	0	15.323	0.774	0.588	8.288	24.157	0.511	27.812	0.869	105.157	37.666	0	0	19.786	0	29.232
			1355.69	42.403	1	0	15.434	0.776	0.593	8.348	24.162	0.516	27.777	0.87	105.196	37.666	0	0	19.882	0	29.151
			1356.69	42.403	1	0	15.356	0.774	0.59	8.312	24.138	0.514	27.715	0.871	105.241	37.666	0	0	19.841	0	29.011
			1357.69	46.557	1	0	15.273	0.772	0.587	8.273	24.114	0.512	27.652	0.872	105.287	37.666	0	0	19.795	0	28.868
			1358.69	48.894	1	0	15.16	0.769	0.584	8.222	24.08	0.51	27.579	0.873	105.332	37.666	0	0	19.708	0	28.7
			1359.69	55.124	1	0	15.131	0.767	0.581	8.19	24.121	0.508	27.629	0.873	105.428	37.618	0	0	19.735	0	28.743
			1360.69	55.124	1	0	15.094	0.764	0.579	8.154	24.16	0.505	27.676	0.873	105.524	37.57	0	0	19.749	0	28.782
			1361.69	55.124	1	0	15.069	0.762	0.577	8.124	24.203	0.503	27.73	0.873	105.62	37.522	0	0	19.781	0	28.834
			1362.69	56.423	1	0	14.976	0.759	0.574	8.078	24.185	0.5	27.715	0.873	105.659	37.517	0	0	19.723	0	28.792
			1363.69	56.423	1	0	14.879	0.757	0.57	8.029	24.17	0.497	27.701	0.873	105.697	37.512	0	0	19.66	0	28.755
			1364.69	55.384	1	0	14.793	0.754	0.567	7.984	24.157	0.495	27.692	0.872	105.735	37.508	0	0	19.611	0	28.728
			1365.69	48.375	1	0	14.712	0.751	0.564	7.94	24.152	0.492	27.685	0.872	105.75	37.503	0	0	19.583	0	28.706
			1366.69	48.375	1	0	14.687	0.751	0.563	7.923	24.161	0.491	27.686	0.873	105.745	37.51	0	0	19.566	0	28.72
			1367.69	50.798	1	0	14.658	0.75	0.561	7.905	24.167	0.49	27.684	0.873	105.74	37.517	0	0	19.544	0	28.726
			1368.69	64.73	1	0	14.644	0.751	0.561	7.903	24.152	0.49	27.678	0.873	105.692	37.549	0	0	19.491	0	28.76
			1369.69	61.269	1	0	14.692	0.754	0.563	7.935	24.141	0.491	27.673	0.872	105.657	37.588	0	0	19.483	0	28.807
			1370.69	61.269	1	0	14.594	0.754	0.562	7.917	24.036	0.49	27.57	0.872	105.627	37.618	0	0	19.345	0	28.616
			1371.69	45	1	0	14.495	0.755	0.561	7.898	23.931	0.489	27.47	0.871	105.597	37.648	0	0	19.207	0	28.427
			1372.69	45	1	0	14.341	0.755	0.558	7.861	23.788	0.486	27.322	0.871	105.567	37.679	0	0	18.995	0	28.127
			1373.69	42.577	1	0	14.154	0.755	0.554	7.802	23.655	0.482	27.179	0.87	105.534	37.702	0	0	18.758	0	27.824
			1374.69	37.211	1	0	14.039	0.756	0.551	7.762	23.586	0.479	27.135	0.869	105.416	37.753	0	0	18.578	0	27.795
			1375.69	37.211	1	0	13.907	0.754	0.547	7.709	23.522	0.475	27.118	0.867	105.312	37.79	0	0	18.448	0	27.813
			1376.69	38.25	1	0	13.777	0.752	0.544	7.656	23.459	0.47	27.105	0.866	105.207	37.827	0	0	18.32	0	27.84
			1377.69	44.48	1	0	13.632	0.752	0.54	7.608	23.355	0.467	27.043	0.864	105.079	37.89	0	0	18.139	0	27.79
			1378.69	44.48	1	0	13.489	0.751	0.536	7.554	23.274	0.462	26.999	0.862	104.901	37.971	0	0	17.96	0	27.809
			1379.69	45.432	1	0	13.306	0.751	0.531	7.481	23.183	0.457	26.941	0.861	104.717	38.052	0	0	17.727	0	27.793
			1380.69	45.432	1	0	13.135	0.75	0.526	7.413	23.092	0.452	26.885	0.859	104.534	38.133	0	0	17.51	0	27.783
			1381.69	50.538	1	0	12.994	0.748	0.524	7.375	22.957	0.448	26.81	0.856	104.341	38.192	0	0	17.368	0	27.691
			1382.69	48.288	1	0	12.855	0.746	0.521	7.337	22.824	0.445	26.738	0.854	104.149	38.25	0	0	17.229	0	27.607
			1383.69	48.288	1	0	12.733	0.744	0.518	7.303	22.71	0.441	26.695	0.851	103.965	38.308	0	0	17.113	0	27.591
			1384.69	48.288	1	0	12.549	0.741	0.511	7.195	22.708	0.433	26.791	0.848	103.803	38.359	0	0	16.945	0	27.902
			1385.69	38.769	1	0	12.456	0.74	0.507	7.147	22.689	0.429	26.869	0.844	103.615	38.424	0	0	16.823	0	28.188
			1386.69	38.769	1	0	12.402	0.74	0.506	7.129	22.649	0.426	26.927	0.841	103.427	38.489	0	0	16.754	0	28.424
			1387.69	35.394	1	0	12.465	0.744	0.511	7.196	22.56	0.428	26.909	0.838	103.234	38.554	0	0	16.758	0	28.477
			1388.69	35.394	1	0	12.437	0.745	0.511	7.192	22.524	0.427	26.921	0.837	103.14	38.584	0	0	16.702	0	28.55
			1389.69	41.192	1	0	12.74	0.754	0.528	7.438	22.333	0.441	26.758	0.835	102.919	38.651	0	0	16.885	0	28.256
			1390.69	45	1	0	12.904	0.763	0.539	7.597	22.166	0.45	26.585	0.834	102.71	38.751	0	0	16.908	0	27.982
			1391.69	45	1	0	12.922	0.768	0.543	7.649	22.059	0.452	26.478	0.833	102.546	38.841	0	0	16.822	0	27.854
			1392.69	46.125	1	0	12.997	0.774	0.549	7.727	21.976	0.457	26.407	0.832	102.397	38.911	0	0	16.797	0	27.781
			1393.69	46.125	1	0	13.049	0.776	0.551	7.763	21.965	0.458	26.421	0.831	102.342	38.911	0	0	16.818	0	27.813
			1394.69	42.49	1	0	13.101	0.778	0.554	7.8	21.954	0.46	26.434	0.831	102.287	38.911	0	0	16.839	0	27.844
			1395.69	42.49	1	0	13.171	0.778	0.556	7.832	21.98	0.462	26.445	0.831	102.325	38.839	0	0	16.939	0	27.762
			1396.69	41.105	1	0	13.194	0.777	0.556	7.829	22.028	0.462	26.486	0.832	102.363	38.767	0	0	16.977	0	27.756
			1397.69	41.105	1	0	13.17	0.774	0.554	7.797	22.07	0.461	26.531	0.832	102.421	38.683	0	0	17.007	0	27.742
			1398.69	44.221	1	0	13.093	0.77	0.549	7.73	22.122	0.457	26.578	0.832	102.43	38.628	0	0	17.003	0	27.776
			1399.69	44.221	1	0	13.079	0.766	0.547	7.698	22.18	0.455	26.625	0.833	102.44	38.572	0	0	17.08	0	27.809
			1400.69	52.182	1	0	13.064	0.761	0.544	7.665	22.239	0.454	26.671	0.834	102.45	38.517	0	0	17.158	0	27.842
			1401.69	57.807	1	0	13.175	0.76	0.546	7.685	22.367	0.456	26.779	0.835	102.454	38.472	0	0	17.343	0	28.035
			1402.69	57.807	1	0	13.226	0.761	0.548	7.716	22.367	0.457	26.795	0.835	102.323	38.515	0	0	17.39	0	28.138
			1403.69	66.028	1	0	13.376	0.762	0.553	7.788	22.414	0.461	26.88	0.834	102.059	38.601	0	0	17.544	0	28.47
			1404.69	67.586	1	0	13.376	0.762	0.553	7.788	22.414	0.461	26.88	0.834	102.059	38.601	0	0	17.544	0	28.47
			1405.69	67.586	1	0	13.496	0.764	0.558	7.862	22.406	0.465	26.885	0.833	101.96	38.642	0	0	17.656	0	28.542
			1406.69	52.615	1	0	13.657	0.768	0.566	7.974	22.365	0.471	26.863	0.833	101.773	38.723	0	0	17.777	0	28.609
			1407.69	51.23	1	0	13.798	0.77	0.572	8.057	22.365	0.476	26.888	0.832	101.745	38.704	0	0	17.923	0	28.639
			1408.69	51.23	1	0	13.943	0.771	0.578	8.142	22.368	0.48	26.917	0.831	101.716	38.685	0	0	18.074	0	28.679
			1409.69	51.403	1	0	14.139	0.773	0.586	8.247	22.397	0.486	26.977	0.83	101.692	38.666	0	0	18.29	0	28.791
			1410.69	44.74	1	0	14.335	0.772	0.593	8.351	22.423	0.492	27.03	0.83	101.761	38.599	0	0	18.558	0	28.818
			1411.69	44.74	1	0	14.544	0.774	0.601	8.468	22.442	0.498	27.066	0.829	101.836	38.553	0	0	18.788	0	28.833
			1412.69	35.913	1	0	14.76	0.776	0.609	8.584	22.469	0.505	27.11	0.829	101.91	38.508	0	0	19.023	0	28.869
			1413.69	42.317	1	0	14.892	0.779	0.613	8.634	22.546	0.508	27.183	0.829	101.996	38.467	0	0	19.128	0	28.979
			1414.69	42.317	1	0	14.983	0.781	0.615	8.661	22.619	0.51	27.252	0.83	102.083	38.426	0	0	19.18	0	29.077
			1415.69	42.317	1	0	14.988	0.78	0.614	8.645	22.666	0.51	27.29	0.831	102.195	38.371	0	0	19.205	0	29.084
			1416.69	44.48	1	0	14.944	0.78	0.612	8.618	22.67	0.509	27.26	0.832	102.294	38.335	0	0	19.15	0	28.96
			1417.69	42.057	1	0	14.901	0.78	0.61	8.592	22.674	0.508	27.231	0.833	102.392	38.299	0	0	19.096	0	28.837
			1418.69	42.057	1	0	14.894	0.782	0.611	8.599	22.649	0.509	27.19	0.833	102.413	38.308	0	0	19.05	0	28.754
			1419.69	54.865	1	0	14.678	0.777	0.6	8.454	22.689	0.5	27.225	0.833	102.517	38.261	0	0	18.901	0	28.768
			1420.69	55.298	1	0	14.548	0.773	0.594	8.37	22.705	0.496	27.225	0.834	102.615	38.227	0	0	18.822	0	28.721
			1421.69	55.298	1	0	14.529	0.773	0.594	8.368	22.681	0.496	27.182	0.834	102.663	38.224	0	0	18.796	0	28.614
			1422.69	61.528	1	0	14.489	0.773	0.594	8.36	22.64	0.496	27.112	0.835	102.694	38.224	0	0	18.75	0	28.448
			1423.69	61.788	1	0	14.524	0.774	0.595	8.386	22.628	0.498	27.067	0.836	102.738	38.224	0	0	18.776	0	28.341
			1424.69	61.788	1	0	14.559	0.774	0.597	8.411	22.616	0.5	27.023	0.837	102.782	38.224	0	0	18.801	0	28.236
			1425.69	61.701	1	0	14.517	0.778	0.597	8.411	22.56	0.5	26.97	0.836	102.735	38.294	0	0	18.668	0	28.213
			1426.69	62.567	1	0	14.532	0.781	0.6	8.445	22.498	0.501	26.907	0.836	102.689	38.363	0	0	18.608	0	28.165
			1427.69	62.567	1	0	14.37	0.782	0.595	8.383	22.415	0.497	26.817	0.836	102.682	38.407	0	0	18.38	0	28.014
			1428.69	53.394	1	0	14.289	0.784	0.594	8.367	22.336	0.496	26.742	0.835	102.721	38.424	0	0	18.222	0	27.854
			1429.69	49.24	1	0	14.139	0.787	0.591	8.317	22.238	0.493	26.651	0.834	102.761	38.44	0	0	17.976	0	27.656
			1430.69	49.24	1	0	13.992	0.789	0.587	8.267	22.146	0.489	26.567	0.834	102.8	38.456	0	0	17.736	0	27.472
			1431.69	52.874	1	0	13.849	0.791	0.583	8.217	22.058	0.486	26.488	0.833	102.84	38.472	0	0	17.503	0	27.301
			1432.69	52.874	1	0	13.754	0.794	0.581	8.179	22.013	0.484	26.421	0.833	102.888	38.486	0	0	17.318	0	27.153
			1433.69	54.173	1	0	13.687	0.797	0.579	8.154	21.979	0.483	26.369	0.834	102.937	38.5	0	0	17.171	0	27.04
			1434.69	54.173	1	0	13.624	0.8	0.577	8.13	21.949	0.481	26.321	0.834	102.96	38.514	0	0	17.031	0	26.938
			1435.69	52.096	1	0	13.445	0.8	0.571	8.039	21.908	0.477	26.237	0.835	103.037	38.503	0	0	16.797	0	26.708
			1436.69	51.057	1	0	13.332	0.799	0.566	7.97	21.909	0.473	26.198	0.836	103.109	38.484	0	0	16.677	0	26.583
			1437.69	51.057	1	0	13.264	0.798	0.563	7.924	21.923	0.471	26.175	0.838	103.206	38.465	0	0	16.612	0	26.495
			1438.69	56.076	1	0	13.159	0.796	0.557	7.844	21.966	0.467	26.175	0.839	103.264	38.479	0	0	16.521	0	26.52
			1439.69	56.076	1	0	13.114	0.796	0.554	7.798	22.019	0.466	26.173	0.841	103.339	38.477	0	0	16.478	0	26.513
			1440.69	51.317	1	0	13.016	0.794	0.548	7.723	22.065	0.462	26.177	0.843	103.45	38.45	0	0	16.391	0	26.484
			1441.69	51.317	1	0	12.977	0.796	0.545	7.675	22.138	0.461	26.197	0.845	103.433	38.496	0	0	16.31	0	26.601
			1442.69	32.884	1	0	12.878	0.797	0.539	7.587	22.226	0.456	26.237	0.847	103.416	38.541	0	0	16.154	0	26.773
			1443.69	32.884	1	0	12.78	0.799	0.532	7.5	22.319	0.452	26.283	0.849	103.399	38.587	0	0	16.001	0	26.956
			1444.69	32.798	1	0	12.713	0.799	0.53	7.462	22.316	0.45	26.251	0.85	103.361	38.628	0	0	15.905	0	26.938
			1445.69	32.798	1	0	12.643	0.805	0.528	7.44	22.268	0.45	26.143	0.852	103.347	38.671	0	0	15.706	0	26.727
			1446.69	32.798	1	0	12.575	0.811	0.527	7.419	22.223	0.45	26.039	0.853	103.332	38.714	0	0	15.511	0	26.523
			1447.69	37.298	1	0	12.522	0.816	0.525	7.388	22.232	0.448	26.011	0.855	103.332	38.738	0	0	15.351	0	26.48
			1448.69	37.298	1	0	12.47	0.821	0.522	7.357	22.243	0.447	25.984	0.856	103.332	38.762	0	0	15.194	0	26.442
			1449.69	37.471	1	0	12.41	0.822	0.519	7.305	22.297	0.444	26.037	0.856	103.351	38.771	0	0	15.103	0	26.593
			1450.69	37.471	1	0	12.35	0.823	0.515	7.252	22.353	0.441	26.093	0.857	103.371	38.781	0	0	15.012	0	26.749
			1451.69	42.23	1	0	12.328	0.826	0.513	7.224	22.406	0.439	26.151	0.857	103.351	38.805	0	0	14.934	0	26.931
			1452.69	46.384	1	0	12.313	0.828	0.511	7.201	22.453	0.438	26.205	0.857	103.332	38.829	0	0	14.865	0	27.1
			1453.69	46.384	1	0	12.254	0.829	0.508	7.156	22.489	0.435	26.242	0.857	103.318	38.86	0	0	14.786	0	27.241
			1454.69	52.961	1	0	12.15	0.828	0.503	7.083	22.525	0.431	26.289	0.857	103.289	38.891	0	0	14.672	0	27.408
			1455.69	52.961	1	0	11.945	0.827	0.493	6.947	22.578	0.422	26.359	0.857	103.236	38.954	0	0	14.448	0	27.677
			1456.69	46.384	1	0	11.864	0.827	0.49	6.895	22.595	0.419	26.38	0.857	103.195	38.983	0	0	14.34	0	27.773
			1457.69	46.384	1	0	11.907	0.83	0.493	6.943	22.524	0.422	26.31	0.856	103.114	39.038	0	0	14.339	0	27.68
			1458.69	46.384	1	0	11.96	0.833	0.497	6.998	22.454	0.425	26.243	0.856	103.032	39.093	0	0	14.349	0	27.593
			1459.69	45.346	1	0	12.014	0.837	0.501	7.053	22.386	0.428	26.178	0.855	102.951	39.148	0	0	14.361	0	27.51
			1460.69	45.346	1	0	12.065	0.838	0.505	7.107	22.313	0.431	26.107	0.855	102.857	39.201	0	0	14.395	0	27.41
			1461.69	47.163	1	0	12.117	0.84	0.508	7.162	22.242	0.434	26.038	0.854	102.764	39.254	0	0	14.429	0	27.313
			1462.69	47.163	1	0	12.165	0.838	0.51	7.184	22.256	0.436	26.051	0.854	102.797	39.22	0	0	14.514	0	27.297
			1463.69	44.48	1	0	12.213	0.837	0.512	7.207	22.272	0.437	26.065	0.854	102.831	39.186	0	0	14.6	0	27.284
			1464.69	44.48	1	0	12.295	0.834	0.514	7.241	22.31	0.439	26.102	0.855	102.893	39.134	0	0	14.75	0	27.301
			1465.69	46.903	1	0	12.394	0.831	0.517	7.285	22.345	0.442	26.139	0.855	102.956	39.081	0	0	14.921	0	27.315
			1466.69	46.903	1	0	12.441	0.829	0.519	7.304	22.369	0.443	26.162	0.855	103.023	39.035	0	0	15.002	0	27.307
			1467.69	42.663	1	0	12.405	0.826	0.517	7.285	22.359	0.442	26.157	0.855	103.112	38.968	0	0	15.023	0	27.195
			1468.69	42.663	1	0	12.37	0.822	0.516	7.265	22.349	0.441	26.151	0.855	103.2	38.901	0	0	15.045	0	27.081
			1469.69	41.105	1	0	12.28	0.817	0.512	7.209	22.347	0.437	26.166	0.854	103.272	38.851	0	0	15.025	0	27.047
			1470.69	41.105	1	0	12.261	0.813	0.511	7.201	22.329	0.436	26.157	0.854	103.311	38.814	0	0	15.083	0	26.974
			1471.69	41.798	1	0	12.211	0.811	0.508	7.154	22.378	0.433	26.235	0.853	103.336	38.772	0	0	15.057	0	27.108
			1472.69	41.798	1	0	12.208	0.809	0.507	7.142	22.407	0.432	26.287	0.852	103.362	38.73	0	0	15.089	0	27.176
			1473.69	42.923	1	0	12.205	0.807	0.506	7.13	22.437	0.431	26.339	0.852	103.387	38.688	0	0	15.122	0	27.244
			1474.69	42.923	1	0	12.179	0.803	0.504	7.093	22.497	0.429	26.418	0.852	103.45	38.639	0	0	15.158	0	27.369
			1475.69	42.836	1	0	12.179	0.795	0.501	7.062	22.58	0.426	26.547	0.851	103.49	38.588	0	0	15.322	0	27.621
			1476.69	42.836	1	0	12.21	0.786	0.5	7.049	22.658	0.425	26.672	0.85	103.529	38.537	0	0	15.528	0	27.857
			1477.69	41.452	1	0	12.222	0.778	0.499	7.027	22.733	0.423	26.796	0.848	103.569	38.486	0	0	15.715	0	28.086
			1478.69	41.452	1	0	12.158	0.765	0.494	6.964	22.79	0.419	26.906	0.847	103.624	38.398	0	0	15.892	0	28.225
			1479.69	43.788	1	0	12.059	0.756	0.49	6.897	22.801	0.415	26.926	0.847	103.661	38.324	0	0	15.944	0	28.167
			1480.69	45.692	1	0	11.958	0.748	0.485	6.831	22.811	0.411	26.946	0.847	103.699	38.25	0	0	15.997	0	28.106
			1481.69	45.692	1	0	11.896	0.741	0.482	6.785	22.829	0.408	26.983	0.846	103.652	38.219	0	0	16.045	0	28.152
			1482.69	42.75	1	0	11.834	0.735	0.479	6.74	22.847	0.405	27.02	0.846	103.606	38.189	0	0	16.093	0	28.196
			1483.69	42.75	1	0	11.832	0.731	0.478	6.726	22.881	0.403	27.079	0.845	103.555	38.152	0	0	16.175	0	28.282
			1484.69	42.75	1	0	11.83	0.728	0.477	6.711	22.915	0.402	27.139	0.844	103.504	38.115	0	0	16.258	0	28.369
			1485.69	42.75	1	0	11.836	0.728	0.478	6.736	22.847	0.403	27.098	0.843	103.376	38.133	0	0	16.26	0	28.301
			1486.69	44.048	1	0	11.843	0.728	0.48	6.76	22.779	0.404	27.058	0.842	103.248	38.152	0	0	16.261	0	28.234
			1487.69	44.048	1	0	11.801	0.727	0.48	6.759	22.7	0.403	27.004	0.841	103.135	38.173	0	0	16.224	0	28.136
			1488.69	44.048	1	0	11.76	0.727	0.48	6.758	22.621	0.403	26.949	0.839	103.021	38.194	0	0	16.186	0	28.039
			1489.69	39.375	1	0	11.708	0.726	0.479	6.751	22.541	0.402	26.892	0.838	102.907	38.215	0	0	16.134	0	27.933
			1490.69	39.375	1	0	11.656	0.725	0.479	6.744	22.462	0.401	26.835	0.837	102.793	38.236	0	0	16.082	0	27.828
			1491.69	42.923	1	0	11.648	0.723	0.478	6.737	22.466	0.4	26.855	0.837	102.788	38.213	0	0	16.114	0	27.843
			1492.69	42.923	1	0	11.623	0.729	0.479	6.744	22.409	0.4	26.832	0.835	102.658	38.256	0	0	15.948	0	27.85
			1493.69	35.221	1	0	11.651	0.735	0.481	6.778	22.363	0.401	26.824	0.834	102.524	38.299	0	0	15.857	0	27.894
			1494.69	31.759	1	0	11.727	0.731	0.484	6.822	22.357	0.404	26.833	0.833	102.481	38.246	0	0	16.033	0	27.839
			1495.69	31.759	1	0	11.768	0.729	0.487	6.853	22.33	0.405	26.822	0.832	102.435	38.213	0	0	16.135	0	27.762
			1496.69	38.25	1	0	11.799	0.727	0.488	6.877	22.303	0.406	26.811	0.832	102.392	38.179	0	0	16.222	0	27.684
			1497.69	38.25	1	0	11.854	0.728	0.491	6.921	22.268	0.409	26.75	0.832	102.337	38.184	0	0	16.273	0	27.544
			1498.69	39.98	1	0	11.957	0.732	0.496	6.981	22.278	0.413	26.729	0.833	102.234	38.21	0	0	16.342	0	27.531
			1499.69	39.98	1	0	12.064	0.735	0.5	7.043	22.287	0.417	26.706	0.835	102.133	38.237	0	0	16.415	0	27.514
			1500.69	45.692	1	0	12.171	0.738	0.504	7.105	22.298	0.421	26.686	0.836	102.032	38.263	0	0	16.489	0	27.504
			1501.69	45.692	1	0	12.28	0.741	0.509	7.167	22.311	0.426	26.668	0.837	101.931	38.289	0	0	16.564	0	27.499
			1502.69	41.625	1	0	12.285	0.746	0.512	7.205	22.212	0.428	26.578	0.836	101.857	38.333	0	0	16.467	0	27.343
			1503.69	41.625	1	0	12.265	0.751	0.513	7.23	22.112	0.429	26.486	0.835	101.783	38.376	0	0	16.338	0	27.179
			1504.69	41.625	1	0	12.245	0.755	0.515	7.254	22.013	0.43	26.394	0.834	101.708	38.419	0	0	16.211	0	27.016
			1505.69	41.625	1	0	12.282	0.758	0.519	7.312	21.91	0.432	26.312	0.833	101.62	38.445	0	0	16.193	0	26.849
			1506.69	44.221	1	0	12.351	0.765	0.528	7.431	21.697	0.438	26.14	0.83	101.442	38.498	0	0	16.154	0	26.491
			1507.69	47.769	1	0	12.384	0.768	0.532	7.491	21.587	0.441	26.05	0.829	101.353	38.524	0	0	16.133	0	26.301
			1508.69	49.5	1	0	12.589	0.779	0.543	7.65	21.513	0.45	25.938	0.829	101.325	38.568	0	0	16.156	0	26.071
			1509.69	49.5	1	0	12.837	0.791	0.556	7.829	21.459	0.461	25.854	0.83	101.296	38.611	0	0	16.234	0	25.908
			1510.69	50.192	1	0	13.036	0.797	0.566	7.973	21.41	0.47	25.797	0.83	101.289	38.635	0	0	16.359	0	25.79
			1511.69	53.74	1	0	13.172	0.8	0.574	8.082	21.348	0.476	25.72	0.83	101.37	38.613	0	0	16.461	0	25.551
			1512.69	53.74	1	0	13.321	0.804	0.582	8.202	21.281	0.483	25.637	0.83	101.452	38.592	0	0	16.578	0	25.294
			1513.69	54.173	1	0	13.483	0.809	0.591	8.327	21.227	0.491	25.552	0.831	101.555	38.563	0	0	16.676	0	25.015
			1514.69	54.173	1	0	13.647	0.813	0.6	8.452	21.177	0.499	25.472	0.831	101.658	38.534	0	0	16.776	0	24.751
			1515.69	54.173	1	0	13.819	0.814	0.606	8.533	21.241	0.504	25.518	0.832	101.838	38.448	0	0	16.974	0	24.734
			1516.69	51.144	1	0	13.962	0.813	0.609	8.572	21.361	0.507	25.624	0.834	102.08	38.345	0	0	17.17	0	24.854
			1517.69	48.548	1	0	14.178	0.812	0.614	8.645	21.506	0.512	25.764	0.835	102.322	38.241	0	0	17.456	0	25.06
			1518.69	48.548	1	0	14.401	0.811	0.619	8.718	21.66	0.517	25.914	0.836	102.565	38.138	0	0	17.752	0	25.291
			1519.69	50.105	1	0	14.654	0.814	0.624	8.79	21.866	0.523	26.081	0.838	102.809	38.042	0	0	18.012	0	25.569
			1520.69	50.105	1	0	14.915	0.816	0.629	8.861	22.079	0.529	26.258	0.841	103.054	37.947	0	0	18.28	0	25.868
			1521.69	53.999	1	0	14.936	0.818	0.627	8.837	22.174	0.529	26.321	0.842	103.185	37.908	0	0	18.267	0	25.967
			1522.69	53.999	1	0	15.143	0.815	0.63	8.867	22.4	0.532	26.516	0.845	103.446	37.797	0	0	18.588	0	26.287
			1523.69	64.557	1	0	15.299	0.812	0.63	8.878	22.598	0.534	26.672	0.847	103.71	37.686	0	0	18.849	0	26.506
			1524.69	64.817	1	0	15.076	0.814	0.623	8.779	22.523	0.529	26.551	0.848	103.87	37.693	0	0	18.532	0	26.21
			1525.69	58.326	1	0	14.906	0.815	0.617	8.692	22.495	0.524	26.482	0.849	104.03	37.699	0	0	18.28	0	26.046
			1526.69	58.326	1	0	14.734	0.817	0.611	8.601	22.475	0.519	26.422	0.851	104.188	37.706	0	0	18.027	0	25.901
			1527.69	60.317	1	0	14.801	0.821	0.614	8.648	22.459	0.522	26.399	0.851	104.274	37.711	0	0	18.035	0	25.846
			1528.69	62.999	1	0	14.827	0.824	0.615	8.668	22.455	0.524	26.391	0.851	104.36	37.716	0	0	17.993	0	25.828
			1529.69	62.999	1	0	14.85	0.827	0.617	8.686	22.45	0.525	26.384	0.851	104.444	37.72	0	0	17.947	0	25.813
			1530.69	60.663	1	0	14.759	0.827	0.612	8.619	22.487	0.521	26.431	0.851	104.567	37.697	0	0	17.841	0	25.895
			1531.69	52.961	1	0	14.67	0.827	0.607	8.552	22.525	0.516	26.48	0.851	104.69	37.674	0	0	17.737	0	25.983
			1532.69	55.038	1	0	14.699	0.823	0.604	8.512	22.667	0.515	26.599	0.852	104.831	37.628	0	0	17.867	0	26.215
			1533.69	55.038	1	0	14.761	0.818	0.602	8.485	22.825	0.514	26.736	0.854	104.973	37.581	0	0	18.037	0	26.489
			1534.69	54.865	1	0	14.834	0.813	0.601	8.464	22.985	0.514	26.876	0.855	105.163	37.507	0	0	18.235	0	26.726
			1535.69	54.865	1	0	14.851	0.812	0.599	8.433	23.094	0.513	26.949	0.857	105.319	37.456	0	0	18.292	0	26.827
			1536.69	49.846	1	0	14.868	0.81	0.596	8.401	23.204	0.512	27.022	0.859	105.474	37.405	0	0	18.35	0	26.927
			1537.69	49.846	1	0	14.86	0.807	0.593	8.354	23.316	0.511	27.085	0.861	105.616	37.268	0	0	18.403	0	26.866
			1538.69	49.846	1	0	14.882	0.805	0.591	8.324	23.429	0.51	27.148	0.863	105.769	37.131	0	0	18.494	0	26.804
			1539.69	30.634	1	0	14.797	0.798	0.585	8.238	23.522	0.505	27.227	0.864	105.848	37.015	0	0	18.548	0	26.818
			1540.69	32.884	1	0	14.795	0.795	0.584	8.222	23.56	0.505	27.247	0.865	105.883	37.022	0	0	18.6	0	26.881
			1541.69	32.884	1	0	14.831	0.798	0.584	8.23	23.599	0.506	27.255	0.866	105.896	37.047	0	0	18.575	0	26.939
			1542.69	62.826	1	0	14.792	0.799	0.581	8.188	23.661	0.504	27.287	0.867	105.942	37.04	0	0	18.504	0	27.004
			1543.69	57.548	1	0	14.807	0.8	0.58	8.168	23.747	0.504	27.323	0.869	105.963	37.047	0	0	18.507	0	27.101
			1544.69	57.548	1	0	14.862	0.799	0.58	8.169	23.827	0.505	27.35	0.871	105.938	37.075	0	0	18.602	0	27.211
			1545.69	41.365	1	0	14.778	0.798	0.575	8.1	23.893	0.502	27.393	0.872	105.963	37.076	0	0	18.511	0	27.316
			1546.69	41.365	1	0	14.757	0.797	0.572	8.057	23.985	0.5	27.462	0.873	106.014	37.061	0	0	18.512	0	27.46
			1547.69	43.528	1	0	14.772	0.798	0.572	8.055	24.015	0.5	27.474	0.874	106.002	37.064	0	0	18.519	0	27.491
			1548.69	43.528	1	0	14.749	0.798	0.57	8.029	24.058	0.499	27.498	0.875	105.99	37.066	0	0	18.478	0	27.552
			1549.69	44.48	1	0	14.744	0.799	0.568	8.001	24.135	0.498	27.53	0.877	105.997	37.052	0	0	18.463	0	27.606
			1550.69	44.134	1	0	14.729	0.796	0.567	7.982	24.161	0.497	27.555	0.877	106.002	37.03	0	0	18.511	0	27.633
			1551.69	44.134	1	0	14.713	0.793	0.565	7.962	24.187	0.496	27.579	0.877	106.006	37.009	0	0	18.559	0	27.659
			1552.69	45.086	1	0	14.718	0.79	0.565	7.962	24.189	0.496	27.574	0.877	106.042	36.989	0	0	18.623	0	27.619
			1553.69	48.201	1	0	14.723	0.788	0.565	7.962	24.191	0.496	27.569	0.877	106.078	36.97	0	0	18.687	0	27.58
			1554.69	48.201	1	0	14.713	0.785	0.565	7.954	24.194	0.496	27.565	0.878	106.114	36.951	0	0	18.734	0	27.542
			1555.69	61.788	1	0	14.974	0.787	0.572	8.062	24.299	0.502	27.692	0.877	106.112	36.932	0	0	19.024	0	27.811
			1556.69	59.884	1	0	15.194	0.789	0.579	8.157	24.372	0.508	27.782	0.877	106.109	36.913	0	0	19.259	0	27.989
			1557.7	56.509	1	0	15.264	0.786	0.577	8.126	24.573	0.506	28.001	0.878	106.265	36.802	0	0	19.419	0	28.326
			1558.7	56.509	1	0	15.17	0.781	0.57	8.034	24.688	0.501	28.113	0.878	106.424	36.711	0	0	19.414	0	28.444
			1559.69	57.028	1	0	15.17	0.781	0.57	8.034	24.688	0.501	28.113	0.878	106.424	36.711	0	0	19.414	0	28.444
			1560.7	52.701	1	0	15.127	0.776	0.564	7.946	24.876	0.496	28.292	0.879	106.699	36.558	0	0	19.497	0	28.617
			1561.7	52.701	1	0	15.191	0.777	0.566	7.967	24.919	0.498	28.319	0.88	106.769	36.551	0	0	19.562	0	28.665
			1562.7	50.105	1	0	15.244	0.777	0.567	7.984	24.954	0.499	28.335	0.881	106.839	36.543	0	0	19.613	0	28.69
			1563.7	49.932	1	0	15.298	0.778	0.568	8.001	24.99	0.501	28.352	0.881	106.908	36.536	0	0	19.665	0	28.716
			1564.7	51.317	1	0	15.358	0.781	0.571	8.038	24.983	0.503	28.325	0.882	106.91	36.56	0	0	19.668	0	28.691
			1565.7	51.317	1	0	15.423	0.784	0.573	8.076	24.978	0.506	28.302	0.883	106.925	36.584	0	0	19.676	0	28.672
			1566.7	49.846	1	0	15.45	0.787	0.575	8.096	24.966	0.508	28.271	0.883	106.939	36.608	0	0	19.636	0	28.639
			1567.7	49.846	1	0	15.486	0.788	0.575	8.092	25.038	0.508	28.31	0.884	107.045	36.671	0	0	19.653	0	28.823
			1568.7	48.375	1	0	15.531	0.789	0.575	8.093	25.109	0.509	28.343	0.886	107.138	36.733	0	0	19.681	0	28.994
			1569.7	50.451	1	0	15.576	0.79	0.575	8.095	25.18	0.51	28.376	0.887	107.232	36.795	0	0	19.71	0	29.165
			1570.7	50.451	1	0	15.58	0.789	0.573	8.067	25.272	0.51	28.407	0.89	107.311	36.764	0	0	19.736	0	29.186
			1571.7	49.24	1	0	15.601	0.789	0.572	8.05	25.358	0.51	28.431	0.892	107.39	36.733	0	0	19.782	0	29.192
			1572.7	40.673	1	0	15.674	0.79	0.574	8.088	25.362	0.513	28.398	0.893	107.389	36.746	0	0	19.835	0	29.137
			1573.7	40.673	1	0	15.678	0.791	0.573	8.075	25.41	0.512	28.432	0.894	107.51	36.699	0	0	19.821	0	29.14
			1574.7	41.365	1	0	15.616	0.792	0.569	8.014	25.505	0.509	28.506	0.895	107.712	36.625	0	0	19.725	0	29.19
			1575.7	41.365	1	0	15.654	0.792	0.57	8.031	25.513	0.51	28.506	0.895	107.751	36.606	0	0	19.754	0	29.16
			1576.7	45.086	1	0	15.666	0.794	0.569	8.015	25.586	0.51	28.529	0.897	107.841	36.583	0	0	19.735	0	29.175
			1577.7	46.73	1	0	15.696	0.795	0.569	8.009	25.659	0.511	28.549	0.899	107.932	36.56	0	0	19.738	0	29.183
			1578.7	46.73	1	0	15.75	0.797	0.569	8.016	25.727	0.513	28.567	0.901	108.022	36.537	0	0	19.771	0	29.185
			1579.7	51.144	1	0	15.797	0.8	0.571	8.045	25.721	0.515	28.533	0.901	108.097	36.541	0	0	19.758	0	29.113
			1580.7	51.144	1	0	15.837	0.802	0.573	8.07	25.713	0.517	28.497	0.902	108.171	36.546	0	0	19.735	0	29.037
			1581.7	47.855	1	0	15.856	0.803	0.574	8.08	25.714	0.518	28.461	0.904	108.238	36.539	0	0	19.741	0	28.943
			1582.7	44.394	1	0	15.905	0.804	0.575	8.097	25.738	0.52	28.45	0.905	108.275	36.53	0	0	19.794	0	28.905
			1583.7	48.461	1	0	15.921	0.804	0.575	8.096	25.768	0.521	28.449	0.906	108.313	36.52	0	0	19.805	0	28.887
			1584.7	48.461	1	0	15.87	0.8	0.571	8.045	25.84	0.518	28.493	0.907	108.378	36.497	0	0	19.836	0	28.954
			1585.7	56.682	1	0	15.811	0.796	0.567	7.983	25.934	0.515	28.534	0.909	108.496	36.448	0	0	19.856	0	28.972
			1586.7	56.682	1	0	15.763	0.793	0.563	7.926	26.032	0.513	28.578	0.911	108.614	36.4	0	0	19.89	0	28.998
			1587.7	56.682	1	0	15.732	0.788	0.561	7.895	26.073	0.511	28.592	0.912	108.661	36.393	0	0	19.953	0	29.022
			1588.7	54.086	1	0	15.784	0.786	0.562	7.919	26.073	0.513	28.574	0.912	108.635	36.421	0	0	20.079	0	29.028
			1589.7	52.615	1	0	15.836	0.784	0.564	7.943	26.074	0.515	28.558	0.913	108.61	36.448	0	0	20.207	0	29.038
			1590.7	52.615	1	0	15.98	0.789	0.571	8.044	25.993	0.521	28.478	0.913	108.549	36.504	0	0	20.266	0	28.942
			1591.7	49.673	1	0	16.121	0.793	0.578	8.142	25.919	0.528	28.403	0.913	108.489	36.56	0	0	20.319	0	28.855
			1592.7	51.49	1	0	16.241	0.797	0.584	8.22	25.873	0.532	28.362	0.912	108.475	36.562	0	0	20.387	0	28.765
			1593.7	51.49	1	0	16.287	0.798	0.585	8.244	25.872	0.534	28.353	0.912	108.461	36.558	0	0	20.414	0	28.735
			1594.7	55.298	1	0	16.34	0.798	0.587	8.265	25.891	0.536	28.351	0.913	108.498	36.524	0	0	20.476	0	28.678
			1595.7	56.076	1	0	16.369	0.797	0.587	8.266	25.932	0.536	28.381	0.914	108.501	36.517	0	0	20.526	0	28.734
			1596.7	53.221	1	0	16.359	0.798	0.586	8.256	25.948	0.536	28.395	0.914	108.452	36.539	0	0	20.502	0	28.801
			1597.7	53.221	1	0	16.263	0.796	0.584	8.231	25.87	0.534	28.296	0.914	108.422	36.537	0	0	20.427	0	28.574
			1598.7	49.586	1	0	16.308	0.798	0.587	8.265	25.84	0.536	28.268	0.914	108.397	36.551	0	0	20.446	0	28.53
			1599.7	38.682	1	0	16.132	0.799	0.585	8.236	25.655	0.534	28.087	0.913	108.289	36.599	0	0	20.196	0	28.191
			1600.7	38.682	1	0	15.961	0.8	0.583	8.207	25.476	0.532	27.913	0.913	108.182	36.647	0	0	19.952	0	27.861
			1601.7	39.548	1	0	15.889	0.798	0.58	8.169	25.471	0.529	27.939	0.912	108.177	36.63	0	0	19.922	0	27.897
			1602.7	43.355	1	0	15.832	0.795	0.578	8.14	25.464	0.526	27.964	0.911	108.153	36.613	0	0	19.913	0	27.932
			1603.7	45.259	1	0	15.776	0.793	0.576	8.112	25.457	0.524	27.989	0.91	108.129	36.596	0	0	19.905	0	27.967
			1604.7	45.259	1	0	15.802	0.793	0.577	8.133	25.433	0.525	27.949	0.91	108.11	36.603	0	0	19.925	0	27.884
			1605.7	60.576	1	0	15.841	0.794	0.579	8.162	25.407	0.528	27.907	0.91	108.11	36.611	0	0	19.963	0	27.797
			1606.7	59.971	1	0	15.881	0.794	0.582	8.191	25.382	0.53	27.865	0.911	108.11	36.618	0	0	20.002	0	27.711
			1607.7	59.971	1	0	15.881	0.794	0.582	8.198	25.362	0.53	27.865	0.91	108.11	36.611	0	0	20.002	0	27.7
			1608.7	51.317	1	0	15.855	0.794	0.582	8.191	25.342	0.529	27.867	0.909	108.11	36.603	0	0	19.969	0	27.693
			1609.7	51.317	1	0	15.745	0.792	0.579	8.156	25.268	0.525	27.849	0.907	108.066	36.608	0	0	19.881	0	27.658
			1610.7	50.019	1	0	15.654	0.79	0.577	8.124	25.216	0.523	27.831	0.906	108.023	36.62	0	0	19.817	0	27.638
			1611.7	50.019	1	0	15.654	0.79	0.577	8.124	25.216	0.523	27.831	0.906	108.023	36.62	0	0	19.817	0	27.638
			1612.7	43.096	1	0	15.586	0.79	0.576	8.107	25.157	0.521	27.816	0.904	107.987	36.644	0	0	19.724	0	27.641
			1613.7	43.096	1	0	15.594	0.79	0.578	8.134	25.087	0.52	27.844	0.901	107.901	36.673	0	0	19.739	0	27.752
			1614.7	43.096	1	0	15.704	0.794	0.584	8.219	25.014	0.525	27.811	0.899	107.829	36.702	0	0	19.773	0	27.718
			1615.7	49.759	1	0	15.772	0.796	0.587	8.262	24.995	0.527	27.817	0.899	107.841	36.69	0	0	19.819	0	27.71
			1616.7	51.403	1	0	15.817	0.797	0.589	8.294	24.974	0.529	27.82	0.898	107.853	36.678	0	0	19.837	0	27.696
			1617.7	51.403	1	0	15.858	0.799	0.59	8.305	25.009	0.529	27.853	0.898	107.939	36.623	0	0	19.843	0	27.683
			1618.7	57.98	1	0	15.888	0.803	0.59	8.308	25.057	0.53	27.893	0.898	107.99	36.584	0	0	19.79	0	27.711
			1619.7	57.98	1	0	15.863	0.806	0.588	8.287	25.089	0.529	27.917	0.899	108.04	36.546	0	0	19.67	0	27.702
			1620.7	57.98	1	0	15.737	0.803	0.581	8.183	25.198	0.523	28.005	0.9	108.126	36.479	0	0	19.607	0	27.805
			1621.7	50.884	1	0	15.617	0.799	0.574	8.082	25.308	0.517	28.096	0.901	108.213	36.412	0	0	19.55	0	27.913
			1622.7	50.192	1	0	15.406	0.798	0.565	7.964	25.334	0.51	28.087	0.902	108.249	36.39	0	0	19.307	0	27.859
			1623.7	50.192	1	0	15.298	0.799	0.561	7.908	25.337	0.507	28.07	0.903	108.285	36.376	0	0	19.14	0	27.794
			1624.7	50.192	1	0	15.22	0.801	0.559	7.868	25.34	0.505	28.057	0.903	108.275	36.395	0	0	18.991	0	27.794
			1625.7	50.192	1	0	15.19	0.802	0.558	7.858	25.327	0.504	28.056	0.903	108.292	36.388	0	0	18.929	0	27.779
			1626.7	50.192	1	0	15.156	0.803	0.557	7.845	25.314	0.503	28.052	0.902	108.354	36.347	0	0	18.881	0	27.703
			1627.7	53.394	1	0	15.263	0.805	0.559	7.873	25.405	0.504	28.165	0.902	108.405	36.335	0	0	18.957	0	27.942
			1628.7	54.346	1	0	15.249	0.807	0.559	7.873	25.387	0.504	28.161	0.901	108.373	36.363	0	0	18.898	0	27.975
			1629.7	54.346	1	0	15.272	0.806	0.558	7.859	25.467	0.503	28.252	0.901	108.436	36.323	0	0	18.947	0	28.122
			1630.7	46.557	1	0	15.306	0.805	0.557	7.85	25.554	0.502	28.348	0.901	108.498	36.284	0	0	19.011	0	28.281
			1631.7	45.432	1	0	15.209	0.805	0.554	7.805	25.536	0.5	28.326	0.902	108.519	36.274	0	0	18.892	0	28.216
			1632.7	45.432	1	0	15.204	0.806	0.555	7.811	25.509	0.499	28.324	0.901	108.545	36.274	0	0	18.864	0	28.212
			1633.7	45.778	1	0	15.199	0.807	0.555	7.818	25.482	0.499	28.323	0.9	108.57	36.274	0	0	18.836	0	28.207
			1634.7	41.365	1	0	15.126	0.804	0.552	7.771	25.507	0.496	28.4	0.898	108.563	36.256	0	0	18.818	0	28.357
			1635.7	41.365	1	0	15.054	0.801	0.548	7.723	25.533	0.492	28.478	0.897	108.538	36.237	0	0	18.801	0	28.508
			1636.7	41.365	1	0	14.99	0.798	0.545	7.681	25.556	0.488	28.556	0.895	108.512	36.219	0	0	18.793	0	28.658
			1637.7	38.25	1	0	14.982	0.796	0.546	7.686	25.522	0.488	28.548	0.894	108.473	36.219	0	0	18.831	0	28.641
			1638.7	41.019	1	0	14.981	0.794	0.546	7.695	25.486	0.488	28.538	0.893	108.433	36.219	0	0	18.877	0	28.621
			1639.7	41.019	1	0	14.984	0.792	0.547	7.706	25.448	0.488	28.526	0.892	108.394	36.219	0	0	18.928	0	28.596
			1640.7	49.326	1	0	15.003	0.79	0.547	7.698	25.504	0.488	28.594	0.892	108.375	36.195	0	0	18.987	0	28.714
			1641.7	49.326	1	0	15.025	0.789	0.546	7.692	25.559	0.487	28.662	0.892	108.357	36.172	0	0	19.049	0	28.831
			1642.7	48.375	1	0	15.047	0.787	0.546	7.686	25.614	0.486	28.731	0.892	108.338	36.149	0	0	19.111	0	28.949
			1643.7	48.375	1	0	15.05	0.787	0.545	7.677	25.646	0.486	28.76	0.892	108.343	36.135	0	0	19.122	0	28.992
			1644.7	40.413	1	0	15.038	0.787	0.544	7.66	25.683	0.485	28.794	0.892	108.347	36.121	0	0	19.114	0	29.045
			1645.7	41.278	1	0	15.027	0.786	0.543	7.643	25.72	0.484	28.828	0.892	108.352	36.107	0	0	19.106	0	29.1
			1646.7	41.278	1	0	15.005	0.789	0.543	7.645	25.681	0.484	28.803	0.892	108.278	36.14	0	0	19.028	0	29.093
			1647.7	52.615	1	0	15.014	0.79	0.544	7.66	25.652	0.485	28.775	0.891	108.174	36.181	0	0	19.001	0	29.095
			1648.7	52.615	1	0	15.019	0.791	0.544	7.667	25.638	0.485	28.755	0.892	108.053	36.226	0	0	18.984	0	29.119
			1649.7	48.98	1	0	14.996	0.792	0.545	7.674	25.577	0.485	28.713	0.891	108.004	36.246	0	0	18.945	0	29.057
			1650.7	48.98	1	0	15.032	0.791	0.547	7.709	25.517	0.487	28.676	0.89	107.98	36.256	0	0	19.009	0	28.991
			1651.7	49.932	1	0	15.08	0.79	0.55	7.753	25.454	0.489	28.638	0.889	107.956	36.265	0	0	19.089	0	28.923
			1652.7	51.836	1	0	15.129	0.789	0.554	7.796	25.393	0.491	28.602	0.888	107.932	36.275	0	0	19.17	0	28.858
			1653.7	51.836	1	0	15.279	0.786	0.558	7.862	25.42	0.495	28.675	0.886	107.947	36.236	0	0	19.44	0	28.962
			1654.7	52.355	1	0	15.388	0.783	0.562	7.915	25.424	0.497	28.722	0.885	107.961	36.198	0	0	19.661	0	29.011
			1655.7	48.721	1	0	15.501	0.779	0.566	7.968	25.432	0.5	28.774	0.884	107.975	36.16	0	0	19.886	0	29.067
			1656.7	48.98	1	0	15.518	0.775	0.565	7.962	25.468	0.499	28.827	0.883	108.035	36.097	0	0	20.028	0	29.089
			1657.7	48.98	1	0	15.546	0.77	0.565	7.962	25.501	0.499	28.878	0.883	108.095	36.035	0	0	20.186	0	29.107
			1658.7	51.836	1	0	15.592	0.766	0.567	7.979	25.512	0.5	28.924	0.882	108.136	35.98	0	0	20.341	0	29.125
			1659.7	51.057	1	0	15.638	0.763	0.568	7.996	25.524	0.5	28.972	0.881	108.177	35.925	0	0	20.499	0	29.145
			1660.7	51.057	1	0	15.741	0.763	0.571	8.037	25.56	0.502	29.05	0.88	108.203	35.898	0	0	20.642	0	29.275
			1661.7	48.115	1	0	15.947	0.761	0.576	8.108	25.662	0.506	29.208	0.879	108.294	35.836	0	0	20.962	0	29.52
			1662.7	46.903	1	0	15.941	0.759	0.574	8.09	25.704	0.505	29.25	0.879	108.354	35.795	0	0	21.008	0	29.547
			1663.7	46.903	1	0	15.941	0.759	0.574	8.09	25.704	0.505	29.25	0.879	108.354	35.795	0	0	21.008	0	29.547
			1664.7	47.942	1	0	15.891	0.755	0.572	8.052	25.735	0.502	29.289	0.879	108.421	35.754	0	0	21.04	0	29.57
			1665.7	49.326	1	0	15.885	0.754	0.571	8.048	25.735	0.502	29.292	0.879	108.443	35.75	0	0	21.053	0	29.57
			1666.7	49.326	1	0	15.905	0.755	0.573	8.066	25.713	0.503	29.294	0.878	108.433	35.752	0	0	21.06	0	29.577
			1667.7	50.538	1	0	15.896	0.755	0.573	8.071	25.681	0.502	29.293	0.877	108.419	35.754	0	0	21.06	0	29.579
			1668.7	50.711	1	0	15.888	0.754	0.573	8.077	25.649	0.502	29.292	0.876	108.405	35.757	0	0	21.061	0	29.581
			1669.7	50.711	1	0	15.854	0.757	0.574	8.086	25.57	0.503	29.214	0.875	108.378	35.778	0	0	20.95	0	29.444
			1670.7	48.201	1	0	15.834	0.759	0.576	8.108	25.474	0.504	29.119	0.875	108.371	35.793	0	0	20.859	0	29.261
			1671.7	49.413	1	0	15.811	0.761	0.577	8.129	25.379	0.505	29.025	0.874	108.364	35.807	0	0	20.767	0	29.077
			1672.7	51.49	1	0	15.83	0.762	0.579	8.15	25.347	0.506	28.997	0.874	108.354	35.807	0	0	20.77	0	29.014
			1673.7	51.49	1	0	15.83	0.762	0.579	8.162	25.309	0.506	28.976	0.873	108.328	35.807	0	0	20.773	0	28.968
			1674.7	48.028	1	0	15.837	0.762	0.581	8.178	25.27	0.507	28.955	0.873	108.302	35.807	0	0	20.786	0	28.923
			1675.7	47.855	1	0	15.835	0.761	0.581	8.183	25.25	0.507	28.946	0.872	108.302	35.807	0	0	20.799	0	28.904
			1676.7	47.855	1	0	15.813	0.762	0.58	8.168	25.263	0.506	28.954	0.873	108.299	35.81	0	0	20.758	0	28.926
			1677.7	49.24	1	0	15.797	0.762	0.58	8.164	25.249	0.505	28.962	0.872	108.322	35.796	0	0	20.733	0	28.922
			1678.7	46.298	1	0	15.809	0.761	0.581	8.185	25.203	0.505	28.983	0.87	108.362	35.762	0	0	20.764	0	28.912
			1679.7	48.288	1	0	15.833	0.761	0.582	8.195	25.209	0.506	29	0.869	108.345	35.764	0	0	20.792	0	28.953
			1680.7	48.288	1	0	15.876	0.762	0.583	8.218	25.209	0.507	29.024	0.869	108.315	35.761	0	0	20.839	0	29.002
			1681.7	53.134	1	0	15.924	0.764	0.586	8.247	25.202	0.508	29.029	0.868	108.308	35.757	0	0	20.839	0	29.004
			1682.7	52.874	1	0	15.899	0.766	0.585	8.24	25.189	0.508	29.027	0.868	108.301	35.752	0	0	20.743	0	28.99
			1683.7	52.874	1	0	15.861	0.768	0.584	8.227	25.174	0.507	29.017	0.868	108.306	35.75	0	0	20.645	0	28.963
			1684.7	54.086	1	0	15.695	0.764	0.578	8.138	25.173	0.501	29.012	0.868	108.327	35.727	0	0	20.538	0	28.919
			1685.7	52.788	1	0	15.598	0.76	0.573	8.072	25.211	0.497	29.05	0.868	108.336	35.703	0	0	20.523	0	28.967
			1686.7	52.788	1	0	15.518	0.757	0.569	8.02	25.238	0.494	29.072	0.868	108.32	35.696	0	0	20.487	0	29.007
			1687.7	52.788	1	0	15.531	0.76	0.571	8.039	25.206	0.495	29.045	0.868	108.268	35.727	0	0	20.439	0	28.994
			1688.7	54.086	1	0	15.545	0.761	0.572	8.05	25.197	0.496	29.025	0.868	108.248	35.75	0	0	20.418	0	28.986
			1689.7	54.086	1	0	15.558	0.763	0.572	8.061	25.188	0.497	29.005	0.868	108.227	35.773	0	0	20.397	0	28.977
			1690.7	51.923	1	0	15.555	0.76	0.571	8.047	25.22	0.497	29.02	0.869	108.22	35.766	0	0	20.46	0	29.002
			1691.7	47.423	1	0	15.539	0.758	0.57	8.032	25.235	0.496	29.032	0.869	108.194	35.764	0	0	20.49	0	29.024
			1692.7	47.423	1	0	15.557	0.759	0.571	8.043	25.235	0.496	29.043	0.869	108.122	35.792	0	0	20.49	0	29.092
			1693.7	47.423	1	0	15.562	0.76	0.571	8.046	25.235	0.496	29.055	0.869	108.05	35.819	0	0	20.472	0	29.162
			1694.7	52.269	1	0	15.597	0.762	0.572	8.062	25.244	0.497	29.069	0.868	107.992	35.843	0	0	20.472	0	29.229
			1695.7	52.269	1	0	15.603	0.764	0.573	8.069	25.238	0.498	29.061	0.868	107.966	35.853	0	0	20.435	0	29.226
			1696.7	54.865	1	0	15.617	0.765	0.573	8.075	25.246	0.498	29.075	0.868	107.906	35.877	0	0	20.407	0	29.293
			1697.7	48.028	1	0	15.563	0.768	0.571	8.038	25.281	0.496	29.088	0.869	107.89	35.891	0	0	20.273	0	29.342
			1698.7	48.028	1	0	15.582	0.768	0.571	8.046	25.286	0.497	29.075	0.87	107.851	35.901	0	0	20.288	0	29.33
			1699.7	33.663	1	0	15.556	0.768	0.57	8.028	25.303	0.496	29.071	0.87	107.851	35.905	0	0	20.242	0	29.327
			1700.7	38.25	1	0	15.587	0.766	0.57	8.026	25.354	0.496	29.136	0.87	107.822	35.896	0	0	20.345	0	29.456
			1701.7	38.25	1	0	15.633	0.764	0.57	8.031	25.406	0.496	29.201	0.87	107.793	35.886	0	0	20.468	0	29.582
			1702.7	53.048	1	0	15.642	0.76	0.569	8.013	25.469	0.495	29.29	0.87	107.815	35.853	0	0	20.568	0	29.724
			1703.7	53.567	1	0	15.611	0.759	0.568	7.995	25.47	0.493	29.316	0.869	107.839	35.834	0	0	20.574	0	29.751
			1704.7	53.567	1	0	15.37	0.757	0.56	7.894	25.394	0.487	29.245	0.868	107.863	35.814	0	0	20.302	0	29.568
			1705.7	45.346	1	0	15.134	0.755	0.553	7.793	25.326	0.48	29.184	0.868	107.887	35.795	0	0	20.038	0	29.408
			1706.7	45.086	1	0	14.854	0.751	0.544	7.667	25.252	0.472	29.131	0.867	107.728	35.879	0	0	19.789	0	29.426
			1707.7	49.846	1	0	14.886	0.746	0.545	7.676	25.264	0.472	29.189	0.866	107.551	35.963	0	0	19.955	0	29.685
			1708.7	49.846	1	0	15.158	0.747	0.576	8.116	24.335	0.496	28.268	0.861	107.246	36.085	0	0	20.281	0	27.834
			1709.7	49.413	1	0	15.399	0.749	0.601	8.461	23.719	0.515	27.655	0.858	106.973	36.21	0	0	20.556	0	26.602
			1710.7	49.413	1	0	15.137	0.728	0.584	8.229	23.915	0.5	27.918	0.857	107.155	35.989	0	0	20.796	0	26.884
			1711.7	46.99	1	0	14.982	0.715	0.575	8.099	24.015	0.492	28.064	0.856	107.222	35.881	0	0	20.948	0	27.058
			1712.7	48.634	1	0	14.982	0.715	0.575	8.099	24.015	0.492	28.064	0.856	107.222	35.881	0	0	20.948	0	27.058
			1713.7	54.519	1	0	14.594	0.703	0.563	7.932	23.848	0.482	27.892	0.855	107.289	35.774	0	0	20.774	0	26.488
			1714.7	53.74	1	0	13.968	0.683	0.545	7.678	23.524	0.465	27.57	0.853	107.407	35.579	0	0	20.441	0	25.412
			1715.7	53.74	1	0	13.665	0.677	0.537	7.565	23.338	0.458	27.388	0.852	107.469	35.493	0	0	20.191	0	24.832
			1716.7	49.5	1	0	13.37	0.67	0.529	7.452	23.159	0.45	27.216	0.851	107.532	35.407	0	0	19.947	0	24.268
			1717.7	49.5	1	0	12.672	0.669	0.516	7.262	22.52	0.438	26.49	0.85	107.237	35.56	0	0	18.944	0	22.686
			1718.7	35.394	1	0	12.219	0.668	0.504	7.093	22.228	0.428	26.175	0.849	106.93	35.714	0	0	18.303	0	22.123
			1719.7	35.394	1	0	12.297	0.67	0.512	7.205	22.031	0.433	26.045	0.846	106.702	35.798	0	0	18.348	0	21.92
			1720.7	28.73	1	0	12.428	0.677	0.523	7.361	21.812	0.44	25.895	0.842	106.46	35.913	0	0	18.36	0	21.708
			1721.7	49.067	1	0	12.556	0.684	0.533	7.513	21.609	0.448	25.758	0.839	106.217	36.028	0	0	18.368	0	21.529
			1722.7	128.508	1	0	12.541	0.68	0.534	7.528	21.532	0.447	25.728	0.837	106.16	36.009	0	0	18.445	0	21.417
			1723.7	111.028	1	0	12.542	0.676	0.537	7.557	21.44	0.448	25.681	0.835	106.102	35.989	0	0	18.547	0	21.259
			1724.7	30.894	1	0	12.596	0.676	0.54	7.61	21.379	0.45	25.648	0.834	106.095	35.965	0	0	18.641	0	21.129
			1725.7	30.894	1	0	12.757	0.678	0.546	7.691	21.433	0.455	25.72	0.833	106.117	35.952	0	0	18.817	0	21.299
			1726.7	30.894	1	0	12.826	0.677	0.55	7.745	21.397	0.458	25.682	0.833	106.182	35.898	0	0	18.931	0	21.101
			1727.7	17.394	1	0	12.831	0.672	0.554	7.808	21.216	0.461	25.515	0.832	106.179	35.845	0	0	19.097	0	20.555
			1728.7	17.394	1	0	12.832	0.671	0.554	7.798	21.244	0.46	25.56	0.831	106.258	35.798	0	0	19.115	0	20.597
			1729.7	17.394	1	0	12.838	0.665	0.548	7.713	21.471	0.456	25.805	0.832	106.546	35.601	0	0	19.295	0	20.934
			1730.7	17.394	1	0	12.728	0.656	0.539	7.596	21.587	0.449	25.952	0.832	106.823	35.397	0	0	19.388	0	20.987
			1731.7	17.394	1	0	12.748	0.658	0.538	7.577	21.678	0.448	26.037	0.833	106.941	35.353	0	0	19.383	0	21.137
			1732.7	18.086	1	0	12.8	0.66	0.538	7.582	21.761	0.449	26.096	0.834	107.011	35.332	0	0	19.399	0	21.257
			1733.7	22.413	1	0	12.873	0.662	0.54	7.602	21.833	0.451	26.139	0.835	107.08	35.311	0	0	19.447	0	21.333
			1734.7	74.163	1	0	13.351	0.674	0.566	7.967	21.643	0.475	25.799	0.839	107.089	35.362	0	0	19.8	0	20.483
			1735.7	74.163	1	0	13.884	0.687	0.596	8.401	21.378	0.503	25.371	0.843	107.099	35.413	0	0	20.221	0	19.353
			1736.7	73.124	1	0	14.132	0.687	0.601	8.464	21.598	0.508	25.57	0.845	107.454	35.246	0	0	20.585	0	19.616
			1737.7	52.528	1	0	14.119	0.686	0.597	8.414	21.707	0.506	25.637	0.847	107.828	35.079	0	0	20.57	0	19.5
			1738.7	55.211	1	0	13.88	0.68	0.564	7.947	22.576	0.48	26.519	0.851	108.324	34.875	0	0	20.398	0	21.551
			1739.7	59.278	1	0	13.788	0.682	0.541	7.614	23.408	0.464	27.268	0.858	108.849	34.689	0	0	20.23	0	23.154
			1740.7	62.047	1	0	13.976	0.695	0.546	7.689	23.536	0.471	27.277	0.863	109.02	34.731	0	0	20.119	0	23.236
			1741.7	59.711	1	0	14.162	0.708	0.551	7.764	23.657	0.478	27.281	0.867	109.192	34.773	0	0	20.01	0	23.304
			1742.7	59.711	1	0	14.281	0.72	0.555	7.813	23.742	0.484	27.233	0.872	109.329	34.863	0	0	19.842	0	23.325
			1743.7	52.615	1	0	14.663	0.732	0.563	7.929	24.054	0.493	27.457	0.876	109.466	34.954	0	0	20.039	0	24.031
			1744.7	31.759	1	0	15.053	0.744	0.571	8.045	24.37	0.503	27.688	0.88	109.603	35.044	0	0	20.239	0	24.741
			1745.7	31.413	1	0	15.477	0.756	0.58	8.173	24.697	0.513	27.924	0.884	109.733	35.144	0	0	20.467	0	25.467
			1746.7	50.278	1	0	15.931	0.769	0.59	8.31	25.035	0.524	28.169	0.889	109.863	35.244	0	0	20.728	0	26.204
			1747.7	50.278	1	0	16.366	0.779	0.603	8.492	25.192	0.536	28.328	0.889	109.839	35.335	0	0	21	0	26.715
			1748.7	53.394	1	0	17.397	0.782	0.613	8.63	26.358	0.548	29.496	0.894	110.367	35.16	0	0	22.252	0	29.049
			1749.7	104.884	1	0	18.106	0.78	0.618	8.702	27.201	0.555	30.285	0.898	110.985	34.92	0	0	23.202	0	30.333
			1750.7	118.124	1	0	17.933	0.775	0.603	8.497	27.576	0.547	30.422	0.906	111.525	34.749	0	0	23.143	0	30.345
			1751.7	40.673	1	0	17.829	0.77	0.589	8.29	28.088	0.541	30.569	0.919	112.128	34.643	0	0	23.15	0	30.478
			1752.7	39.548	1	0	17.77	0.767	0.58	8.17	28.397	0.536	30.713	0.925	112.494	34.505	0	0	23.178	0	30.552
			1753.7	39.548	1	0	17.802	0.77	0.576	8.117	28.641	0.537	30.732	0.932	112.842	34.486	0	0	23.119	0	30.558
			1754.7	47.682	1	0	17.696	0.775	0.57	8.022	28.825	0.535	30.69	0.939	113.247	34.431	0	0	22.841	0	30.381
			1755.7	45.173	1	0	17.537	0.776	0.561	7.904	28.997	0.531	30.642	0.946	113.602	34.38	0	0	22.589	0	30.202
			1756.7	45.173	1	0	17.333	0.778	0.551	7.763	29.182	0.526	30.597	0.954	113.957	34.33	0	0	22.28	0	30.027
			1757.7	40.153	1	0	17.397	0.788	0.553	7.79	29.217	0.53	30.463	0.959	114	34.474	0	0	22.091	0	29.977
			1758.7	39.461	1	0	17.46	0.797	0.555	7.817	29.249	0.535	30.329	0.964	114.043	34.618	0	0	21.905	0	29.924
			1759.7	39.461	1	0	17.556	0.807	0.558	7.866	29.253	0.541	30.189	0.969	114.086	34.761	0	0	21.764	0	29.854
			1760.7	41.798	1	0	17.355	0.805	0.553	7.788	29.204	0.537	30.046	0.972	114.228	34.812	0	0	21.556	0	29.638
			1761.7	43.528	1	0	17.163	0.804	0.548	7.712	29.162	0.534	29.912	0.975	114.369	34.862	0	0	21.359	0	29.438
			1762.7	43.528	1	0	16.549	0.781	0.525	7.393	29.268	0.516	29.796	0.982	114.739	34.788	0	0	21.188	0	29.092
			1763.7	35.654	1	0	16.267	0.771	0.514	7.243	29.335	0.507	29.748	0.986	114.815	34.829	0	0	21.109	0	29.064
			1764.7	36.346	1	0	15.773	0.75	0.485	6.834	30.08	0.482	30.265	0.994	114.966	34.795	0	0	21.04	0	30.11
			1765.7	44.134	1	0	15.237	0.729	0.451	6.353	31.184	0.453	31.065	1.004	115.118	34.761	0	0	20.91	0	31.668
			1766.7	42.836	1	0	15.237	0.729	0.451	6.353	31.184	0.453	31.065	1.004	115.118	34.761	0	0	20.91	0	31.668
			1767.7	42.836	1	0	14.923	0.73	0.443	6.238	31.111	0.447	30.853	1.008	115.106	34.848	0	0	20.451	0	31.386
			1768.7	37.557	1	0	14.779	0.73	0.439	6.184	31.081	0.444	30.755	1.011	115.091	34.891	0	0	20.24	0	31.257
			1769.7	37.557	1	0	14.592	0.726	0.435	6.127	30.955	0.44	30.632	1.011	114.954	34.977	0	0	20.099	0	31.147
			1770.7	36.173	1	0	14.446	0.722	0.432	6.09	30.818	0.437	30.495	1.011	114.815	35.064	0	0	20.012	0	31.008
			1771.7	64.644	1	0	14.301	0.718	0.43	6.053	30.681	0.434	30.36	1.011	114.676	35.15	0	0	19.927	0	30.87
			1772.7	64.644	1	0	14.248	0.71	0.429	6.047	30.573	0.433	30.289	1.009	114.703	35.073	0	0	20.057	0	30.605
			1773.7	61.615	1	0	14.094	0.694	0.424	5.969	30.57	0.427	30.322	1.008	114.746	34.941	0	0	20.322	0	30.466
			1774.7	17.394	1	0	13.935	0.677	0.418	5.892	30.556	0.421	30.346	1.007	114.789	34.809	0	0	20.594	0	30.303
			1775.7	17.394	1	0	13.71	0.659	0.411	5.787	30.535	0.413	30.362	1.006	114.856	34.668	0	0	20.793	0	30.107
			1776.7	16.096	1	0	13.462	0.642	0.403	5.673	30.509	0.405	30.378	1.004	114.923	34.526	0	0	20.967	0	29.905
			1777.7	25.702	1	0	13.345	0.631	0.398	5.608	30.544	0.4	30.433	1.004	114.978	34.425	0	0	21.135	0	29.847
			1778.7	25.702	1	0	13.005	0.627	0.392	5.527	30.181	0.394	30.097	1.003	114.937	34.378	0	0	20.733	0	29.084
			1779.7	29.509	1	0	12.797	0.627	0.39	5.497	29.861	0.391	29.836	1.001	114.807	34.394	0	0	20.412	0	28.57
			1780.7	29.509	1	0	12.852	0.627	0.395	5.563	29.631	0.393	29.769	0.995	114.67	34.408	0	0	20.502	0	28.451
			1781.7	29.336	1	0	12.715	0.621	0.394	5.543	29.395	0.389	29.75	0.988	114.549	34.351	0	0	20.465	0	28.315
			1782.7	29.596	1	0	12.842	0.624	0.399	5.622	29.285	0.393	29.727	0.985	114.503	34.343	0	0	20.574	0	28.256
			1783.7	29.596	1	0	12.657	0.623	0.395	5.564	29.157	0.388	29.718	0.981	114.419	34.311	0	0	20.323	0	28.183
			1784.7	37.298	1	0	12.432	0.615	0.39	5.494	28.97	0.382	29.617	0.978	114.24	34.327	0	0	20.214	0	27.989
			1785.7	38.336	1	0	12.357	0.607	0.389	5.476	28.852	0.379	29.596	0.975	114.062	34.343	0	0	20.349	0	27.964
			1786.7	38.336	1	0	12.298	0.599	0.388	5.466	28.729	0.377	29.57	0.972	113.883	34.36	0	0	20.513	0	27.927
			1787.7	38.942	1	0	12.104	0.586	0.378	5.318	28.992	0.366	29.883	0.97	114.043	34.16	0	0	20.644	0	28.25
			1788.7	25.182	1	0	11.908	0.573	0.367	5.171	29.263	0.356	30.208	0.969	114.203	33.96	0	0	20.776	0	28.582
			1789.7	25.182	1	0	11.801	0.564	0.364	5.121	29.236	0.352	30.209	0.968	114.254	33.861	0	0	20.912	0	28.408
			1790.7	22.5	1	0	12.088	0.574	0.377	5.308	28.945	0.364	29.953	0.966	114.011	34.009	0	0	21.041	0	28.137
			1791.7	22.5	1	0	12.379	0.585	0.39	5.496	28.684	0.377	29.723	0.965	113.767	34.158	0	0	21.172	0	27.91
			1792.7	22.5	1	0	12.969	0.611	0.413	5.819	28.518	0.398	29.597	0.964	113.47	34.369	0	0	21.211	0	28.012
			1793.7	28.125	1	0	13.473	0.637	0.432	6.091	28.415	0.416	29.515	0.963	113.382	34.429	0	0	21.163	0	27.951
			1794.7	29.855	1	0	13.974	0.662	0.452	6.363	28.315	0.435	29.435	0.962	113.293	34.49	0	0	21.115	0	27.884
			1795.7	49.067	1	0	14.199	0.687	0.461	6.493	28.289	0.443	29.431	0.961	113.194	34.55	0	0	20.668	0	27.972
			1796.7	49.067	1	0	14.415	0.712	0.47	6.624	28.241	0.452	29.405	0.96	113.094	34.61	0	0	20.239	0	28.005
			1797.7	49.067	1	0	14.129	0.706	0.464	6.531	28.053	0.445	29.214	0.96	113.382	34.36	0	0	20.007	0	27.172
			1798.7	31.846	1	0	14.055	0.7	0.459	6.466	28.167	0.441	29.33	0.96	113.686	34.109	0	0	20.074	0	27.012
			1799.7	24.144	1	0	14.137	0.702	0.463	6.521	28.099	0.444	29.275	0.96	113.674	34.095	0	0	20.141	0	26.866
			1800.7	34.182	1	0	14	0.693	0.455	6.411	28.271	0.437	29.453	0.96	114.063	33.773	0	0	20.201	0	26.72
			1801.7	34.182	1	0	14.008	0.693	0.454	6.391	28.375	0.436	29.545	0.96	114.25	33.644	0	0	20.216	0	26.702
			1802.7	36.605	1	0	14.021	0.693	0.453	6.374	28.48	0.435	29.637	0.961	114.437	33.514	0	0	20.238	0	26.684
			1803.7	36.605	1	0	14.128	0.697	0.455	6.406	28.564	0.438	29.671	0.963	114.53	33.461	0	0	20.28	0	26.666
			1804.7	52.009	1	0	14.366	0.71	0.464	6.529	28.546	0.447	29.576	0.965	114.607	33.464	0	0	20.232	0	26.449
			1805.7	53.134	1	0	14.602	0.723	0.472	6.652	28.527	0.457	29.482	0.968	114.684	33.466	0	0	20.184	0	26.231
			1806.7	53.134	1	0	14.643	0.735	0.474	6.678	28.529	0.459	29.459	0.968	114.744	33.483	0	0	19.928	0	26.196
			1807.7	77.538	1	0	14.683	0.746	0.476	6.705	28.528	0.461	29.433	0.969	114.804	33.5	0	0	19.679	0	26.154
			1808.7	77.538	1	0	14.596	0.757	0.476	6.703	28.403	0.462	29.283	0.97	114.864	33.516	0	0	19.27	0	25.829
			1809.7	77.538	1	0	14.64	0.756	0.474	6.67	28.624	0.459	29.508	0.97	115.034	33.44	0	0	19.369	0	26.206
			1810.7	54.346	1	0	14.656	0.752	0.469	6.612	28.897	0.455	29.789	0.97	115.142	33.404	0	0	19.489	0	26.774
			1811.7	54.346	1	0	14.375	0.748	0.458	6.449	29.044	0.445	29.859	0.973	115.257	33.37	0	0	19.22	0	26.875
			1812.7	11.683	1	0	14.104	0.744	0.446	6.287	29.217	0.435	29.951	0.976	115.372	33.337	0	0	18.962	0	27.021
			1813.7	17.134	1	0	13.926	0.738	0.437	6.161	29.419	0.428	30.075	0.978	115.523	33.257	0	0	18.869	0	27.16
			1814.7	17.134	1	0	14.358	0.734	0.448	6.316	29.576	0.44	30.159	0.981	115.792	33.138	0	0	19.56	0	27.139
			1815.7	34.702	1	0	14.493	0.736	0.454	6.398	29.48	0.446	30.037	0.981	115.909	33.097	0	0	19.697	0	26.802
			1816.7	35.048	1	0	14.338	0.726	0.448	6.305	29.557	0.44	30.09	0.982	115.818	33.01	0	0	19.757	0	26.776
			1817.7	45	1	0	14.094	0.713	0.44	6.199	29.505	0.433	30.014	0.983	115.614	32.984	0	0	19.763	0	26.577
			1818.7	47.769	1	0	13.913	0.701	0.434	6.113	29.492	0.427	29.98	0.984	115.629	32.958	0	0	19.859	0	26.467
			1819.7	47.769	1	0	13.661	0.684	0.422	5.943	29.724	0.415	30.203	0.984	115.756	32.828	0	0	19.986	0	26.736
			1820.7	27.432	1	0	13.341	0.675	0.409	5.764	29.893	0.403	30.372	0.984	115.885	32.711	0	0	19.769	0	26.899
			1821.7	27.432	1	0	13.033	0.666	0.397	5.586	30.097	0.39	30.575	0.984	115.993	32.593	0	0	19.566	0	27.128
			1822.7	22.067	1	0	12.484	0.64	0.375	5.276	30.411	0.369	30.861	0.985	116.168	32.411	0	0	19.499	0	27.413
			1823.7	22.067	1	0	12.049	0.616	0.356	5.014	30.767	0.351	31.22	0.985	116.255	32.262	0	0	19.547	0	27.884
			1824.7	19.125	1	0	11.666	0.588	0.337	4.751	31.287	0.333	31.7	0.987	116.624	31.878	0	0	19.851	0	28.164
			1825.7	19.125	1	0	11.48	0.559	0.33	4.646	31.311	0.326	31.705	0.988	116.993	31.495	0	0	20.539	0	27.481
			1826.7	19.211	1	0	11.28	0.53	0.322	4.542	31.287	0.319	31.66	0.988	117.363	31.111	0	0	21.276	0	26.678
			1827.7	25.875	1	0	11.648	0.537	0.333	4.695	31.293	0.328	31.805	0.984	116.929	31.392	0	0	21.709	0	27.462
			1828.7	35.221	1	0	11.827	0.543	0.342	4.819	31	0.335	31.644	0.98	116.494	31.672	0	0	21.786	0	27.638
			1829.7	49.24	1	0	11.912	0.546	0.346	4.874	30.897	0.338	31.653	0.976	116.299	31.785	0	0	21.803	0	27.852
			1830.7	49.24	1	0	11.837	0.552	0.349	4.91	30.517	0.339	31.343	0.974	115.879	32.057	0	0	21.426	0	27.713
			1831.7	17.134	1	0	11.6	0.55	0.345	4.853	30.237	0.334	31.153	0.971	115.656	32.143	0	0	21.086	0	27.475
			1832.7	17.134	1	0	11.367	0.548	0.34	4.795	29.974	0.329	30.981	0.968	115.433	32.229	0	0	20.751	0	27.27
			1833.7	20.682	1	0	11.052	0.546	0.333	4.685	29.818	0.32	30.975	0.963	115.176	32.35	0	0	20.252	0	27.457
			1834.7	20.682	1	0	10.594	0.55	0.323	4.544	29.492	0.309	30.807	0.957	114.809	32.547	0	0	19.266	0	27.456
			1835.7	20.163	1	0	10.326	0.554	0.315	4.433	29.488	0.299	31	0.951	114.442	32.744	0	0	18.636	0	28.178
			1836.7	20.336	1	0	10.225	0.56	0.314	4.429	29.264	0.298	30.886	0.947	114.076	32.928	0	0	18.252	0	28.261
			1837.7	20.336	1	0	10.263	0.559	0.318	4.477	29.057	0.3	30.818	0.943	113.806	33.011	0	0	18.343	0	28.26
			1838.7	29.336	1	0	10.383	0.559	0.323	4.552	28.905	0.303	30.792	0.939	113.537	33.095	0	0	18.582	0	28.344
			1839.7	28.99	1	0	10.37	0.558	0.324	4.567	28.771	0.303	30.761	0.935	113.268	33.178	0	0	18.584	0	28.415
			1840.7	35.048	1	0	10.359	0.559	0.326	4.597	28.559	0.304	30.639	0.932	113.059	33.222	0	0	18.52	0	28.246
			1841.7	35.048	1	0	10.228	0.557	0.327	4.605	28.137	0.304	30.308	0.928	112.688	33.366	0	0	18.36	0	27.802
			1842.7	39.98	1	0	10.098	0.555	0.327	4.612	27.722	0.303	29.981	0.925	112.316	33.51	0	0	18.199	0	27.357
			1843.7	39.98	1	0	10.017	0.554	0.328	4.615	27.483	0.302	29.858	0.92	111.91	33.698	0	0	18.075	0	27.405
			1844.7	39.98	1	0	9.864	0.554	0.324	4.568	27.336	0.297	29.861	0.915	111.504	33.886	0	0	17.819	0	27.711
			1845.7	23.971	1	0	9.662	0.548	0.314	4.419	27.646	0.286	30.369	0.91	111.386	33.826	0	0	17.639	0	28.644
			1846.7	23.971	1	0	9.432	0.542	0.302	4.258	27.974	0.274	30.905	0.905	111.267	33.765	0	0	17.404	0	29.596
			1847.7	23.971	1	0	9.437	0.548	0.303	4.266	27.972	0.273	30.989	0.903	111.351	33.749	0	0	17.232	0	29.748
			1848.7	23.971	1	0	9.442	0.553	0.303	4.274	27.97	0.273	31.072	0.9	111.434	33.733	0	0	17.064	0	29.897
			1849.7	21.029	1	0	9.506	0.568	0.307	4.326	27.895	0.275	31.125	0.896	111.13	33.872	0	0	16.745	0	30.249
			1850.7	26.654	1	0	9.541	0.578	0.309	4.358	27.847	0.277	31.126	0.895	110.978	33.936	0	0	16.497	0	30.374
			1851.7	26.654	1	0	9.646	0.585	0.315	4.441	27.662	0.281	31.046	0.891	110.661	34.068	0	0	16.491	0	30.437
			1852.7	36.432	1	0	10.047	0.592	0.359	5.052	25.359	0.315	28.839	0.879	110.469	34.1	0	0	16.98	0	25.901
			1853.7	36.432	1	0	10.091	0.595	0.363	5.11	25.194	0.319	28.695	0.878	110.314	34.16	0	0	16.964	0	25.679
			1854.7	24.923	1	0	10.331	0.599	0.402	5.668	23.272	0.35	26.764	0.87	110.174	34.198	0	0	17.248	0	21.062
			1855.7	24.923	1	0	10.689	0.618	0.449	6.324	21.649	0.388	25.027	0.865	109.642	34.558	0	0	17.285	0	16.883
			1856.7	20.596	1	0	10.639	0.616	0.449	6.327	21.53	0.387	24.974	0.862	109.563	34.562	0	0	17.281	0	16.74
			1857.7	20.596	1	0	10.589	0.613	0.449	6.329	21.412	0.386	24.92	0.859	109.484	34.567	0	0	17.276	0	16.595
			1858.7	26.307	1	0	10.36	0.602	0.44	6.2	21.345	0.378	24.881	0.858	109.767	34.275	0	0	17.204	0	15.938
			1859.7	26.307	1	0	10.069	0.589	0.427	6.008	21.36	0.365	24.929	0.857	110.417	33.725	0	0	17.108	0	15.042
			1860.7	20.856	1	0	9.781	0.575	0.413	5.815	21.383	0.353	24.989	0.856	111.067	33.176	0	0	17.013	0	14.162
			1861.7	18.606	1	0	9.729	0.561	0.406	5.716	21.583	0.347	25.233	0.855	111.717	32.627	0	0	17.336	0	13.82
			1862.7	18.606	1	0	9.676	0.548	0.399	5.616	21.783	0.341	25.478	0.855	112.367	32.078	0	0	17.671	0	13.457
			1863.7	18.606	1	0	9.681	0.542	0.396	5.58	21.91	0.339	25.619	0.855	112.666	31.867	0	0	17.868	0	13.455
			1864.7	30.721	1	0	9.712	0.536	0.394	5.552	22.065	0.337	25.79	0.856	112.966	31.656	0	0	18.114	0	13.532
			1865.7	35.394	1	0	9.949	0.516	0.393	5.542	22.542	0.337	26.29	0.857	113.686	31.162	0	0	19.284	0	13.99
			1866.7	36.605	1	0	10.031	0.508	0.393	5.54	22.687	0.338	26.422	0.859	113.993	30.958	0	0	19.751	0	13.952
			1867.7	127.556	1	0	10.031	0.508	0.393	5.54	22.687	0.338	26.422	0.859	113.993	30.958	0	0	19.751	0	13.952
			1868.7	132.056	1	0	9.724	0.485	0.38	5.353	22.631	0.327	26.323	0.86	114.554	30.613	0	0	20.065	0	12.976
			1869.7	149.97	1	0	9.716	0.473	0.378	5.325	22.658	0.325	26.325	0.861	114.834	30.44	0	0	20.54	0	12.631
			1870.7	35.48	1	0	9.708	0.461	0.376	5.297	22.68	0.324	26.322	0.862	115.115	30.267	0	0	21.039	0	12.269
			1871.7	35.48	1	0	9.888	0.466	0.378	5.324	23.011	0.327	26.632	0.864	115.439	30.094	0	0	21.238	0	12.779
			1872.7	16.269	1	0	10.032	0.47	0.379	5.341	23.302	0.328	26.904	0.866	115.762	29.922	0	0	21.355	0	13.165
			1873.7	4.413	1	0	10.058	0.474	0.378	5.326	23.453	0.328	27.013	0.868	116.086	29.749	0	0	21.221	0	13.091
			1874.7	4.413	1	0	10.083	0.478	0.377	5.312	23.604	0.328	27.12	0.87	116.41	29.576	0	0	21.089	0	13.009
			1875.7	5.711	1	0	10.147	0.484	0.379	5.339	23.673	0.331	27.136	0.872	116.518	29.622	0	0	20.971	0	13.144
			1876.7	5.711	1	0	10.262	0.49	0.382	5.38	23.793	0.334	27.213	0.874	116.609	29.668	0	0	20.958	0	13.448
			1877.7	17.308	1	0	10.285	0.486	0.381	5.366	23.886	0.334	27.272	0.876	116.844	29.567	0	0	21.158	0	13.395
			1878.7	18.692	1	0	10.314	0.483	0.38	5.353	23.988	0.334	27.337	0.877	117.096	29.466	0	0	21.376	0	13.361
			1879.7	18.692	1	0	10.225	0.47	0.375	5.275	24.049	0.33	27.331	0.88	117.53	29.205	0	0	21.754	0	12.79
			1880.7	27.173	1	0	10.19	0.47	0.371	5.228	24.18	0.327	27.475	0.88	117.401	29.316	0	0	21.688	0	13.428
			1881.7	26.394	1	0	10.088	0.462	0.367	5.166	24.173	0.323	27.411	0.882	117.636	29.2	0	0	21.814	0	13.01
			1882.7	18.433	1	0	9.591	0.45	0.325	4.574	25.861	0.29	28.979	0.892	118.014	29.018	0	0	21.3	0	16.678
			1883.7	19.817	1	0	9.574	0.451	0.323	4.548	25.966	0.288	29.101	0.892	117.87	29.135	0	0	21.241	0	17.219
			1884.7	19.817	1	0	9.255	0.447	0.283	3.992	28.564	0.256	31.588	0.904	117.968	29.121	0	0	20.696	0	22.721
			1885.7	19.817	1	0	8.782	0.434	0.237	3.343	32.224	0.217	35.2	0.915	118.172	29.024	0	0	20.255	0	29.123
			1886.7	25.615	1	0	8.75	0.441	0.234	3.294	32.661	0.214	35.618	0.917	117.938	29.27	0	0	19.825	0	30.262
			1887.7	23.625	1	0	8.719	0.449	0.23	3.246	33.112	0.212	36.049	0.919	117.703	29.516	0	0	19.412	0	31.395
			1888.7	23.625	1	0	8.713	0.455	0.231	3.259	33.025	0.213	35.957	0.918	117.487	29.729	0	0	19.138	0	31.635
			1889.7	23.625	1	0	8.774	0.464	0.237	3.334	32.596	0.217	35.562	0.917	116.916	30.191	0	0	18.9	0	31.808
			1890.7	25.788	1	0	8.809	0.473	0.242	3.403	32.145	0.221	35.133	0.915	116.345	30.653	0	0	18.615	0	31.907
			1891.7	26.221	1	0	8.777	0.482	0.246	3.465	31.532	0.225	34.529	0.913	115.775	31.115	0	0	18.203	0	31.701
			1892.7	16.009	1	0	8.841	0.49	0.252	3.556	31.018	0.23	34.064	0.911	115.143	31.577	0	0	18.029	0	31.693
			1893.7	16.269	1	0	8.834	0.491	0.254	3.584	30.753	0.231	33.87	0.908	114.851	31.711	0	0	17.996	0	31.579
			1894.7	16.269	1	0	8.805	0.491	0.256	3.605	30.479	0.232	33.665	0.905	114.558	31.846	0	0	17.92	0	31.445
			1895.7	23.538	1	0	8.81	0.494	0.26	3.656	30.094	0.234	33.402	0.901	114.178	32.032	0	0	17.831	0	31.295
			1896.7	23.538	1	0	8.746	0.493	0.26	3.662	29.812	0.233	33.275	0.896	113.899	32.134	0	0	17.741	0	31.231
			1897.7	23.192	1	0	8.7	0.492	0.261	3.679	29.517	0.233	33.139	0.891	113.621	32.236	0	0	17.689	0	31.147
			1898.7	23.192	1	0	8.756	0.499	0.264	3.725	29.397	0.234	33.163	0.886	113.337	32.352	0	0	17.529	0	31.401
			1899.7	26.221	1	0	8.798	0.507	0.267	3.763	29.291	0.236	33.204	0.882	113.054	32.468	0	0	17.349	0	31.683
			1900.7	26.307	1	0	8.87	0.515	0.271	3.821	29.136	0.238	33.197	0.878	112.771	32.584	0	0	17.231	0	31.88
			1901.7	26.307	1	0	8.95	0.524	0.277	3.895	28.904	0.241	33.114	0.873	112.449	32.735	0	0	17.075	0	32.004
			1902.7	26.307	1	0	8.908	0.52	0.276	3.886	28.812	0.24	33.108	0.87	112.371	32.747	0	0	17.125	0	31.996
			1903.7	18.692	1	0	8.967	0.518	0.28	3.941	28.577	0.242	33.036	0.865	112.163	32.8	0	0	17.316	0	31.942
			1904.7	18.692	1	0	9.134	0.519	0.289	4.073	28.176	0.248	32.852	0.858	111.871	32.874	0	0	17.604	0	31.74
			1905.7	17.567	1	0	9.235	0.518	0.295	4.155	27.92	0.252	32.733	0.853	111.697	32.911	0	0	17.822	0	31.585
			1906.7	17.567	1	0	9.205	0.515	0.295	4.154	27.821	0.251	32.712	0.85	111.587	32.915	0	0	17.857	0	31.543
			1907.7	23.019	1	0	9.277	0.516	0.3	4.225	27.573	0.254	32.592	0.846	111.417	32.939	0	0	17.971	0	31.37
			1908.7	22.673	1	0	9.419	0.525	0.308	4.337	27.323	0.26	32.419	0.843	111.115	33.092	0	0	17.945	0	31.327
			1909.7	22.673	1	0	9.542	0.534	0.315	4.439	27.098	0.265	32.272	0.84	110.796	33.246	0	0	17.886	0	31.328
			1910.7	28.384	1	0	9.664	0.542	0.322	4.541	26.88	0.27	32.128	0.837	110.477	33.399	0	0	17.827	0	31.33
			1911.7	28.384	1	0	9.677	0.541	0.323	4.552	26.84	0.27	32.145	0.835	110.484	33.32	0	0	17.902	0	31.234
			1912.7	29.509	1	0	9.642	0.539	0.322	4.54	26.801	0.269	32.158	0.833	110.484	33.241	0	0	17.888	0	31.132
			1913.7	27.173	1	0	9.61	0.537	0.322	4.531	26.762	0.268	32.173	0.832	110.484	33.162	0	0	17.881	0	31.032
			1914.7	27.173	1	0	9.687	0.541	0.325	4.582	26.693	0.27	32.164	0.83	110.261	33.227	0	0	17.9	0	31.127
			1915.7	30.894	1	0	9.812	0.541	0.332	4.679	26.482	0.275	31.978	0.828	110.119	33.246	0	0	18.125	0	30.818
			1916.7	33.836	1	0	10.04	0.549	0.346	4.872	26.062	0.286	31.579	0.825	109.976	33.284	0	0	18.291	0	30.154
			1917.7	33.836	1	0	10.467	0.555	0.371	5.23	25.341	0.305	30.812	0.822	110.002	33.14	0	0	18.865	0	28.45
			1918.7	33.923	1	0	10.814	0.555	0.385	5.421	25.26	0.317	30.7	0.823	110.141	32.992	0	0	19.488	0	27.982
			1919.7	39.028	1	0	10.814	0.555	0.385	5.421	25.26	0.317	30.7	0.823	110.141	32.992	0	0	19.488	0	27.982
			1920.7	39.288	1	0	11.206	0.557	0.403	5.682	24.988	0.332	30.331	0.824	110.083	33.011	0	0	20.108	0	27.266
			1921.7	39.288	1	0	11.75	0.543	0.407	5.732	25.896	0.336	31.338	0.826	110.621	32.521	0	0	21.633	0	28.456
			1922.7	36.692	1	0	11.91	0.537	0.408	5.741	26.17	0.338	31.606	0.828	110.952	32.277	0	0	22.183	0	28.56
			1923.7	35.048	1	0	12.373	0.55	0.425	5.986	26.149	0.352	31.559	0.829	110.884	32.373	0	0	22.478	0	28.657
			1924.7	35.048	1	0	12.798	0.564	0.44	6.191	26.224	0.364	31.634	0.829	110.817	32.469	0	0	22.693	0	28.986
			1925.7	25.615	1	0	13.192	0.575	0.452	6.365	26.349	0.375	31.742	0.83	110.841	32.512	0	0	22.935	0	29.284
			1926.7	21.375	1	0	13.541	0.584	0.461	6.499	26.531	0.384	31.894	0.832	110.86	32.536	0	0	23.179	0	29.63
			1927.7	21.375	1	0	13.841	0.593	0.469	6.61	26.707	0.391	32.043	0.833	110.88	32.56	0	0	23.331	0	29.966
			1928.7	32.711	1	0	14.11	0.604	0.478	6.734	26.776	0.399	32.068	0.835	110.829	32.641	0	0	23.367	0	30.159
			1929.7	44.048	1	0	14.138	0.607	0.479	6.747	26.788	0.401	32.04	0.836	110.796	32.709	0	0	23.299	0	30.22
			1930.7	61.961	1	0	14.119	0.61	0.479	6.747	26.768	0.401	31.972	0.837	110.762	32.776	0	0	23.155	0	30.202
			1931.7	64.644	1	0	14.106	0.611	0.478	6.73	26.814	0.401	31.975	0.839	110.769	32.807	0	0	23.088	0	30.26
			1932.7	53.913	1	0	14.043	0.614	0.477	6.721	26.741	0.4	31.888	0.839	110.638	32.914	0	0	22.878	0	30.272
			1933.7	53.913	1	0	14.077	0.618	0.479	6.752	26.704	0.402	31.814	0.839	110.58	32.983	0	0	22.781	0	30.247
			1934.7	66.721	1	0	14.12	0.622	0.482	6.786	26.669	0.405	31.713	0.841	110.561	33.037	0	0	22.697	0	30.145
			1935.7	19.644	1	0	14.081	0.619	0.481	6.777	26.619	0.404	31.68	0.84	110.402	33.09	0	0	22.755	0	30.164
			1936.7	24.75	1	0	14.007	0.616	0.48	6.755	26.549	0.402	31.654	0.839	110.216	33.155	0	0	22.748	0	30.215
			1937.7	24.75	1	0	13.924	0.613	0.478	6.728	26.484	0.4	31.596	0.838	110.058	33.206	0	0	22.729	0	30.183
			1938.7	67.845	1	0	14.036	0.619	0.484	6.816	26.382	0.405	31.509	0.837	109.909	33.292	0	0	22.674	0	30.159
			1939.7	60.403	1	0	14.273	0.625	0.496	6.98	26.22	0.414	31.364	0.836	109.752	33.378	0	0	22.818	0	30.022
			1940.7	60.403	1	0	14.512	0.632	0.507	7.145	26.071	0.423	31.232	0.835	109.594	33.464	0	0	22.965	0	29.908
			1941.7	53.221	1	0	14.542	0.634	0.511	7.204	25.923	0.426	31.111	0.833	109.253	33.629	0	0	22.919	0	29.938
			1942.7	49.932	1	0	14.66	0.637	0.517	7.283	25.859	0.43	31.089	0.832	108.932	33.793	0	0	23.013	0	30.16
			1943.7	49.932	1	0	14.78	0.64	0.523	7.363	25.798	0.434	31.07	0.83	108.612	33.958	0	0	23.108	0	30.386
			1944.7	29.682	1	0	14.967	0.646	0.531	7.477	25.75	0.44	31.096	0.828	108.45	34.023	0	0	23.173	0	30.544
			1945.7	30.807	1	0	15.013	0.652	0.535	7.531	25.666	0.442	31.075	0.826	108.28	34.088	0	0	23.021	0	30.609
			1946.7	30.807	1	0	14.95	0.65	0.532	7.496	25.67	0.439	31.127	0.825	108.199	34.093	0	0	23.002	0	30.716
			1947.7	39.634	1	0	14.867	0.648	0.529	7.446	25.689	0.435	31.198	0.823	108.118	34.097	0	0	22.953	0	30.861
			1948.7	39.634	1	0	14.81	0.654	0.529	7.453	25.592	0.434	31.183	0.821	107.732	34.316	0	0	22.633	0	31.177
			1949.7	37.73	1	0	14.783	0.663	0.53	7.46	25.552	0.433	31.245	0.818	107.31	34.568	0	0	22.297	0	31.693
			1950.7	37.557	1	0	14.743	0.669	0.525	7.4	25.712	0.428	31.576	0.814	107.078	34.659	0	0	22.023	0	32.463
			1951.7	37.557	1	0	14.817	0.685	0.535	7.531	25.447	0.434	31.359	0.811	106.53	35.005	0	0	21.631	0	32.588
			1952.7	34.096	1	0	14.826	0.701	0.542	7.634	25.166	0.438	31.134	0.808	105.982	35.351	0	0	21.162	0	32.688
			1953.7	53.394	1	0	14.834	0.716	0.549	7.738	24.89	0.442	30.91	0.805	105.435	35.696	0	0	20.714	0	32.781
			1954.7	66.461	1	0	14.638	0.71	0.542	7.628	24.897	0.435	30.989	0.803	105.337	35.69	0	0	20.617	0	32.918
			1955.7	66.461	1	0	14.295	0.71	0.535	7.539	24.599	0.428	30.745	0.8	104.927	35.831	0	0	20.14	0	32.659
			1956.7	36.692	1	0	13.828	0.715	0.528	7.443	24.119	0.42	30.316	0.796	104.244	36.107	0	0	19.327	0	32.231
			1957.7	36.519	1	0	13.707	0.711	0.526	7.402	24.027	0.417	30.297	0.793	104.112	36.133	0	0	19.265	0	32.229
			1958.7	36.519	1	0	13.408	0.699	0.515	7.255	23.945	0.407	30.301	0.79	104.059	36.071	0	0	19.175	0	32.139
			1959.7	54.432	1	0	13.193	0.687	0.506	7.133	23.926	0.399	30.396	0.787	104.006	36.008	0	0	19.202	0	32.226
			1960.7	54.432	1	0	13.173	0.682	0.506	7.121	23.916	0.397	30.461	0.785	103.937	35.961	0	0	19.301	0	32.279
			1961.7	55.211	1	0	13.278	0.685	0.511	7.193	23.874	0.4	30.489	0.783	103.846	35.953	0	0	19.381	0	32.326
			1962.7	55.211	1	0	13.384	0.688	0.516	7.265	23.835	0.403	30.519	0.781	103.754	35.946	0	0	19.462	0	32.376
			1963.7	55.211	1	0	13.332	0.687	0.514	7.236	23.836	0.4	30.595	0.779	103.73	35.898	0	0	19.4	0	32.453
			1964.7	55.298	1	0	13.282	0.687	0.512	7.207	23.838	0.398	30.673	0.777	103.706	35.85	0	0	19.339	0	32.533
			1965.7	55.298	1	0	13.151	0.681	0.507	7.136	23.821	0.393	30.713	0.776	103.69	35.805	0	0	19.32	0	32.538
			1966.7	44.48	1	0	13.139	0.68	0.505	7.109	23.889	0.391	30.806	0.775	103.742	35.793	0	0	19.309	0	32.698
			1967.7	44.48	1	0	13.128	0.68	0.503	7.083	23.958	0.39	30.899	0.775	103.795	35.781	0	0	19.297	0	32.859
			1968.7	44.48	1	0	13.191	0.686	0.506	7.129	23.931	0.392	30.874	0.775	103.805	35.795	0	0	19.232	0	32.838
			1969.7	44.048	1	0	12.864	0.68	0.491	6.912	24.053	0.379	31.111	0.773	103.79	35.785	0	0	18.914	0	33.267
			1970.7	44.221	1	0	12.663	0.674	0.479	6.744	24.248	0.37	31.403	0.772	103.891	35.704	0	0	18.794	0	33.687
			1971.7	44.221	1	0	12.663	0.674	0.479	6.744	24.248	0.37	31.403	0.772	103.891	35.704	0	0	18.794	0	33.687
			1972.7	22.846	1	0	12.709	0.68	0.478	6.73	24.408	0.369	31.581	0.773	104.188	35.56	0	0	18.692	0	33.813
			1973.7	27.432	1	0	12.687	0.683	0.476	6.702	24.476	0.368	31.659	0.773	104.337	35.493	0	0	18.584	0	33.862
			1974.7	27.432	1	0	12.478	0.676	0.467	6.572	24.528	0.361	31.706	0.774	104.546	35.385	0	0	18.453	0	33.785
			1975.7	44.048	1	0	12.272	0.67	0.457	6.442	24.59	0.354	31.764	0.774	104.754	35.277	0	0	18.323	0	33.726
			1976.7	44.048	1	0	12.114	0.664	0.448	6.314	24.744	0.347	31.946	0.775	104.884	35.205	0	0	18.239	0	33.945
			1977.7	34.355	1	0	11.967	0.659	0.44	6.191	24.909	0.341	32.14	0.775	105.013	35.133	0	0	18.17	0	34.182
			1978.7	34.355	1	0	11.82	0.653	0.431	6.068	25.083	0.334	32.346	0.775	105.143	35.061	0	0	18.102	0	34.434
			1979.7	24.577	1	0	11.649	0.645	0.422	5.945	25.205	0.328	32.469	0.776	105.311	34.953	0	0	18.051	0	34.483
			1980.7	32.625	1	0	11.412	0.637	0.411	5.794	25.302	0.32	32.573	0.777	105.476	34.843	0	0	17.903	0	34.491
			1981.7	32.625	1	0	11.241	0.63	0.405	5.699	25.309	0.314	32.566	0.777	105.642	34.733	0	0	17.856	0	34.304
			1982.7	42.75	1	0	11.07	0.622	0.398	5.604	25.318	0.309	32.561	0.778	105.807	34.622	0	0	17.809	0	34.12
			1983.7	39.894	1	0	10.972	0.613	0.394	5.548	25.31	0.306	32.538	0.778	105.903	34.538	0	0	17.889	0	33.941
			1984.7	39.894	1	0	10.973	0.611	0.394	5.545	25.318	0.306	32.55	0.778	105.913	34.517	0	0	17.958	0	33.928
			1985.7	35.48	1	0	10.971	0.6	0.39	5.49	25.519	0.304	32.772	0.779	106.24	34.315	0	0	18.294	0	33.993
			1986.7	35.307	1	0	10.912	0.581	0.381	5.367	25.877	0.298	33.12	0.781	106.934	33.932	0	0	18.771	0	33.983
			1987.7	35.307	1	0	10.87	0.583	0.381	5.363	25.808	0.298	33.006	0.782	106.927	33.949	0	0	18.641	0	33.819
			1988.7	31.327	1	0	10.928	0.589	0.384	5.414	25.723	0.301	32.866	0.783	106.929	33.981	0	0	18.569	0	33.64
			1989.7	30.461	1	0	10.924	0.594	0.386	5.442	25.606	0.303	32.681	0.784	106.932	34.014	0	0	18.393	0	33.379
			1990.7	30.461	1	0	10.971	0.6	0.389	5.485	25.542	0.305	32.583	0.784	106.883	34.065	0	0	18.276	0	33.297
			1991.7	31.673	1	0	10.891	0.6	0.386	5.443	25.552	0.303	32.577	0.784	106.855	34.076	0	0	18.159	0	33.302
			1992.7	32.538	1	0	10.812	0.599	0.383	5.4	25.565	0.301	32.573	0.785	106.827	34.088	0	0	18.044	0	33.312
			1993.7	32.538	1	0	10.812	0.597	0.384	5.402	25.544	0.301	32.529	0.785	106.881	34.06	0	0	18.116	0	33.188
			1994.7	32.538	1	0	10.812	0.594	0.384	5.404	25.523	0.301	32.485	0.786	106.934	34.032	0	0	18.189	0	33.062
			1995.7	27.606	1	0	10.884	0.597	0.387	5.446	25.512	0.304	32.469	0.786	106.98	34.002	0	0	18.218	0	32.996
			1996.7	26.913	1	0	10.862	0.6	0.387	5.445	25.477	0.304	32.421	0.786	107.027	33.972	0	0	18.088	0	32.874
			1997.7	26.913	1	0	10.84	0.607	0.387	5.448	25.435	0.304	32.343	0.786	107.052	33.974	0	0	17.873	0	32.749
[truncated: 1,538 more rows]
