# Supplementary material for: Handcycling with concurrent lower body low-frequency electromyostimulation significantly increases acute oxygen uptake: implications for rehabilitation and prevention
Source: PeerJ. 2022 May 18;10:e13333. doi: 10.7717/peerj.13333 (PMC9123886; doi:10.7717/peerj.13333)
Supplement: Supplemental Information 1 — Raw data for each participant (load, heart rate, spirometric data) and R-Scripts for data processing (as described in the material & method section under “Data aquisition”), and EMS intensity and blood lactate concentration. [file peerj-10-13333-s001.zip › raw_data/SPIROMETRIC_DATA/EMS_Pilot_23.xlsx]

## Sheet: EMS_Pilot_23_28.04.2021
Name	Rappelt		Zeit	%VO2	Geschw.	Steig.	VE	VT	VO2	VO2/kg	VE/VO2	VCO2	VE/VCO2	RER	PETO2	PETCO2	O2Puls	HR	BF	P(A-a)O2	VD/VT
Vorname	Ludwig		min:sec		km/h	%	l/min	l	l/min	ml/(kg*min)	l/l	l/min	l/l		mmHg	mmHg	ml/beat	b/min	1/min	mmHg	%
Id-Nr.	RapLud270597		0.618	11.184	0	0	6.269	0.454	0.202	4.217	27.146	0.169	32.52	0.835	107.275	35.641	0	0	13.82	0	34.702
Geburtsdatum (TT.MM.JJJJ)			1.618	11.184	0	0	6.257	0.453	0.202	4.204	27.172	0.169	32.531	0.835	107.275	35.614	0	0	13.823	0	34.677
Größe (cm)			2.618	11.184	0	0	6.256	0.452	0.202	4.199	27.192	0.168	32.548	0.835	107.275	35.589	0	0	13.848	0	34.666
Gewicht (kg)	48		3.619	19.357	0	0	6.34	0.453	0.205	4.269	27.112	0.171	32.451	0.835	107.32	35.522	0	0	13.997	0	34.429
Geschlecht	weibl.		4.619	19.68	0	0	6.42	0.455	0.208	4.339	27.027	0.174	32.357	0.835	107.359	35.481	0	0	14.12	0	34.234
Datum			5.619	19.68	0	0	6.493	0.456	0.211	4.402	26.957	0.176	32.28	0.835	107.396	35.444	0	0	14.234	0	34.069
Messzeit			6.619	19.68	0	0	6.562	0.458	0.214	4.46	26.899	0.179	32.218	0.835	107.428	35.411	0	0	14.34	0	33.931
modality	EMS-CON		7.619	24.519	0	0	6.611	0.46	0.216	4.5	26.881	0.18	32.19	0.835	107.459	35.386	0	0	14.373	0	33.868
			8.619	24.949	0	0	6.656	0.462	0.218	4.536	26.865	0.182	32.167	0.835	107.486	35.363	0	0	14.404	0	33.813
			9.619	24.949	0	0	6.683	0.464	0.219	4.558	26.864	0.183	32.156	0.835	107.512	35.342	0	0	14.401	0	33.781
			10.619	24.949	0	0	6.708	0.466	0.22	4.577	26.862	0.184	32.147	0.836	107.536	35.322	0	0	14.397	0	33.751
			11.619	28.498	0	0	6.705	0.466	0.219	4.572	26.876	0.183	32.145	0.836	107.534	35.33	0	0	14.399	0	33.757
			12.619	28.498	0	0	6.702	0.465	0.219	4.568	26.89	0.183	32.143	0.837	107.533	35.338	0	0	14.401	0	33.762
			13.619	27.637	0	0	6.709	0.465	0.219	4.57	26.902	0.184	32.143	0.837	107.531	35.345	0	0	14.425	0	33.769
			14.619	27.637	0	0	6.709	0.465	0.219	4.57	26.902	0.184	32.143	0.837	107.531	35.345	0	0	14.425	0	33.769
			15.619	20.647	0	0	6.77	0.467	0.222	4.622	26.857	0.186	32.093	0.837	107.479	35.375	0	0	14.484	0	33.742
			16.619	20.647	0	0	6.876	0.472	0.227	4.726	26.714	0.19	31.954	0.836	107.443	35.38	0	0	14.57	0	33.541
			17.619	21.293	0	0	6.997	0.477	0.232	4.842	26.57	0.194	31.813	0.835	107.407	35.385	0	0	14.684	0	33.336
			18.619	21.293	0	0	7.02	0.477	0.234	4.867	26.518	0.195	31.753	0.835	107.456	35.351	0	0	14.727	0	33.185
			19.619	29.143	0	0	7.124	0.478	0.239	4.981	26.307	0.2	31.51	0.835	107.512	35.302	0	0	14.901	0	32.702
			20.619	29.466	0	0	7.174	0.479	0.241	5.02	26.295	0.201	31.497	0.835	107.529	35.272	0	0	14.961	0	32.646
			21.619	29.466	0	0	7.317	0.481	0.249	5.188	25.965	0.208	31.117	0.834	107.623	35.204	0	0	15.213	0	31.88
			22.619	29.466	0	0	7.409	0.482	0.254	5.282	25.832	0.211	30.966	0.834	107.679	35.156	0	0	15.356	0	31.542
			23.619	27.852	0	0	7.444	0.485	0.255	5.316	25.805	0.213	30.917	0.835	107.749	35.114	0	0	15.346	0	31.408
			24.619	27.852	0	0	7.474	0.488	0.257	5.347	25.775	0.214	30.868	0.835	107.818	35.072	0	0	15.326	0	31.27
			25.619	26.239	0	0	7.52	0.49	0.259	5.39	25.743	0.216	30.814	0.835	107.876	35.03	0	0	15.337	0	31.123
			26.619	26.239	0	0	7.566	0.493	0.261	5.433	25.713	0.218	30.761	0.836	107.934	34.989	0	0	15.349	0	30.976
			27.619	22.906	0	0	7.56	0.492	0.261	5.442	25.648	0.218	30.667	0.836	107.981	34.954	0	0	15.371	0	30.743
			28.619	22.906	0	0	7.554	0.491	0.262	5.45	25.585	0.219	30.573	0.837	108.027	34.919	0	0	15.393	0	30.509
			29.619	23.981	0	0	7.56	0.489	0.262	5.453	25.58	0.219	30.548	0.837	108.062	34.896	0	0	15.444	0	30.422
			30.619	23.981	0	0	7.549	0.488	0.262	5.457	25.516	0.219	30.453	0.838	108.122	34.86	0	0	15.457	0	30.184
			31.619	27.315	0	0	7.588	0.49	0.264	5.506	25.43	0.221	30.357	0.838	108.172	34.838	0	0	15.474	0	29.976
			32.619	29.035	1	0	7.611	0.492	0.265	5.529	25.412	0.222	30.339	0.838	108.237	34.809	0	0	15.485	0	29.904
			33.619	29.035	1	0	7.628	0.493	0.266	5.548	25.387	0.223	30.308	0.838	108.302	34.781	0	0	15.48	0	29.806
			34.619	37.638	1	0	7.617	0.494	0.267	5.553	25.336	0.223	30.245	0.838	108.366	34.752	0	0	15.422	0	29.647
			35.62	37.638	1	0	7.461	0.493	0.262	5.461	25.23	0.22	30.103	0.838	108.438	34.728	0	0	15.134	0	29.328
			36.619	34.735	1	0	7.461	0.493	0.262	5.461	25.23	0.22	30.103	0.838	108.438	34.728	0	0	15.134	0	29.328
			37.619	34.735	1	0	7.329	0.488	0.257	5.361	25.214	0.216	30.076	0.838	108.496	34.668	0	0	15.018	0	29.164
			38.619	30.003	1	0	7.2	0.483	0.253	5.261	25.205	0.212	30.057	0.839	108.553	34.608	0	0	14.904	0	29.016
			39.619	30.003	1	0	7.103	0.477	0.249	5.178	25.227	0.208	30.08	0.839	108.611	34.543	0	0	14.883	0	28.939
			40.619	31.831	1	0	7.007	0.471	0.245	5.094	25.251	0.205	30.105	0.839	108.668	34.478	0	0	14.862	0	28.864
			41.619	31.831	1	0	6.989	0.47	0.244	5.086	25.217	0.205	30.085	0.838	108.63	34.5	0	0	14.867	0	28.849
			42.619	29.788	1	0	6.971	0.469	0.244	5.078	25.183	0.204	30.064	0.838	108.592	34.522	0	0	14.872	0	28.834
			43.619	29.788	1	0	6.979	0.469	0.244	5.092	25.145	0.205	30.05	0.837	108.575	34.519	0	0	14.875	0	28.806
			44.62	28.283	1	0	6.983	0.469	0.245	5.11	25.073	0.205	30.023	0.835	108.568	34.486	0	0	14.883	0	28.701
			45.62	28.283	1	0	6.979	0.469	0.245	5.113	25.04	0.205	30.009	0.834	108.577	34.454	0	0	14.888	0	28.624
			46.62	24.196	1	0	6.965	0.468	0.245	5.097	25.062	0.204	30.049	0.834	108.539	34.464	0	0	14.898	0	28.712
			47.62	24.196	1	0	6.939	0.466	0.243	5.069	25.092	0.203	30.097	0.834	108.501	34.474	0	0	14.88	0	28.815
			48.62	22.153	1	0	6.888	0.464	0.241	5.023	25.125	0.201	30.153	0.833	108.46	34.481	0	0	14.834	0	28.926
			49.62	22.153	1	0	6.804	0.462	0.236	4.921	25.316	0.197	30.394	0.833	108.426	34.476	0	0	14.715	0	29.377
			50.62	22.153	1	0	6.804	0.462	0.236	4.921	25.316	0.197	30.394	0.833	108.426	34.476	0	0	14.715	0	29.377
			51.62	13.98	1	0	6.649	0.458	0.227	4.733	25.694	0.189	30.866	0.832	108.359	34.466	0	0	14.506	0	30.235
			52.62	13.98	1	0	6.583	0.456	0.223	4.652	25.859	0.186	31.095	0.832	108.321	34.462	0	0	14.44	0	30.637
			53.62	14.948	1	0	6.527	0.451	0.221	4.602	25.877	0.183	31.168	0.83	108.299	34.45	0	0	14.47	0	30.723
			54.62	14.948	1	0	6.47	0.446	0.219	4.552	25.894	0.181	31.242	0.829	108.278	34.438	0	0	14.501	0	30.809
			55.62	24.949	1	0	6.4	0.441	0.216	4.49	25.926	0.178	31.34	0.827	108.268	34.426	0	0	14.503	0	30.936
			56.62	24.949	1	0	6.361	0.439	0.214	4.465	25.89	0.177	31.357	0.826	108.242	34.438	0	0	14.501	0	30.966
			57.62	25.164	1	0	6.351	0.438	0.214	4.454	25.912	0.176	31.431	0.824	108.196	34.462	0	0	14.503	0	31.126
			58.62	25.164	1	0	6.331	0.437	0.213	4.433	25.945	0.175	31.514	0.823	108.15	34.486	0	0	14.481	0	31.303
			59.62	24.411	1	0	6.331	0.437	0.213	4.433	25.945	0.175	31.514	0.823	108.15	34.486	0	0	14.481	0	31.303
			60.62	24.411	1	0	6.322	0.436	0.212	4.422	25.966	0.175	31.581	0.822	108.093	34.51	0	0	14.484	0	31.449
			61.62	24.841	1	0	6.313	0.436	0.212	4.41	25.987	0.174	31.647	0.821	108.035	34.534	0	0	14.488	0	31.595
			62.62	24.841	1	0	6.291	0.436	0.211	4.403	25.94	0.173	31.632	0.82	107.908	34.596	0	0	14.429	0	31.658
			63.62	21.83	1	0	6.269	0.436	0.211	4.397	25.895	0.173	31.618	0.819	107.781	34.658	0	0	14.37	0	31.722
			64.62	21.83	1	0	6.253	0.437	0.211	4.401	25.807	0.173	31.59	0.817	107.527	34.783	0	0	14.316	0	31.85
			65.62	21.615	1	0	6.245	0.437	0.211	4.403	25.764	0.172	31.576	0.816	107.4	34.845	0	0	14.288	0	31.915
			66.62	21.615	1	0	6.329	0.446	0.216	4.493	25.664	0.176	31.46	0.816	107.234	34.972	0	0	14.189	0	31.951
			67.62	22.26	1	0	6.413	0.455	0.22	4.583	25.561	0.179	31.34	0.816	107.069	35.1	0	0	14.092	0	31.978
			68.62	22.26	1	0	6.501	0.464	0.225	4.683	25.429	0.183	31.186	0.815	106.903	35.227	0	0	14.008	0	31.936
			69.62	22.26	1	0	6.588	0.473	0.23	4.783	25.296	0.187	31.031	0.815	106.738	35.354	0	0	13.926	0	31.889
			70.62	22.26	1	0	6.589	0.473	0.23	4.797	25.227	0.188	30.959	0.815	106.707	35.356	0	0	13.93	0	31.759
			71.62	27.96	1	0	6.59	0.473	0.231	4.811	25.157	0.188	30.886	0.815	106.675	35.359	0	0	13.934	0	31.63
			72.62	27.96	1	0	6.584	0.473	0.231	4.819	25.093	0.188	30.818	0.814	106.644	35.361	0	0	13.923	0	31.507
			73.62	26.562	1	0	6.577	0.473	0.232	4.826	25.029	0.189	30.749	0.814	106.613	35.363	0	0	13.912	0	31.385
			74.62	26.562	1	0	6.574	0.474	0.232	4.839	24.957	0.189	30.676	0.814	106.556	35.395	0	0	13.879	0	31.297
			75.62	26.562	1	0	6.556	0.474	0.232	4.83	24.94	0.189	30.663	0.813	106.503	35.421	0	0	13.825	0	31.313
			76.62	23.121	1	0	6.532	0.475	0.231	4.816	24.924	0.188	30.652	0.813	106.45	35.447	0	0	13.757	0	31.333
			77.62	23.121	1	0	6.508	0.475	0.231	4.802	24.908	0.187	30.642	0.813	106.397	35.474	0	0	13.69	0	31.354
			78.62	22.476	1	0	6.506	0.477	0.231	4.808	24.88	0.188	30.61	0.813	106.347	35.503	0	0	13.647	0	31.343
			79.62	22.476	1	0	6.506	0.477	0.231	4.808	24.88	0.188	30.61	0.813	106.347	35.503	0	0	13.647	0	31.343
			80.62	22.476	1	0	6.502	0.477	0.231	4.808	24.865	0.188	30.597	0.813	106.311	35.534	0	0	13.62	0	31.366
			81.62	27.96	1	0	6.499	0.478	0.231	4.81	24.849	0.188	30.585	0.812	106.275	35.565	0	0	13.595	0	31.391
			82.62	27.96	1	0	6.5	0.479	0.231	4.815	24.837	0.188	30.574	0.812	106.239	35.596	0	0	13.579	0	31.419
			83.62	30.433	1	0	6.499	0.48	0.231	4.815	24.841	0.188	30.563	0.813	106.208	35.627	0	0	13.545	0	31.449
			84.62	30.433	1	0	6.513	0.481	0.232	4.83	24.821	0.189	30.522	0.813	106.198	35.632	0	0	13.545	0	31.384
			85.62	27.1	1	0	6.534	0.482	0.233	4.852	24.796	0.19	30.475	0.814	106.189	35.637	0	0	13.562	0	31.307
			86.62	27.1	1	0	6.556	0.483	0.234	4.874	24.771	0.19	30.428	0.814	106.179	35.642	0	0	13.578	0	31.232
			87.621	26.347	1	0	6.563	0.483	0.234	4.883	24.75	0.191	30.385	0.815	106.174	35.639	0	0	13.597	0	31.146
			88.62	26.347	1	0	6.563	0.483	0.234	4.883	24.75	0.191	30.385	0.815	106.174	35.639	0	0	13.597	0	31.146
			89.621	26.347	1	0	6.596	0.485	0.237	4.932	24.643	0.193	30.238	0.815	106.15	35.673	0	0	13.605	0	30.926
			90.621	23.013	1	0	6.612	0.486	0.238	4.956	24.591	0.194	30.166	0.815	106.138	35.69	0	0	13.609	0	30.818
			91.621	22.691	1	0	6.637	0.485	0.239	4.978	24.565	0.195	30.139	0.815	106.205	35.649	0	0	13.696	0	30.703
			92.621	22.691	1	0	6.661	0.483	0.24	4.999	24.541	0.196	30.113	0.815	106.273	35.608	0	0	13.781	0	30.588
			93.62	22.691	1	0	6.661	0.483	0.24	4.999	24.541	0.196	30.113	0.815	106.273	35.608	0	0	13.781	0	30.588
			94.621	21.938	1	0	6.723	0.481	0.242	5.049	24.509	0.197	30.076	0.815	106.407	35.527	0	0	13.983	0	30.388
			95.621	21.938	1	0	6.729	0.48	0.242	5.047	24.536	0.197	30.098	0.815	106.472	35.491	0	0	14.03	0	30.373
			96.621	22.26	1	0	6.698	0.474	0.24	5.008	24.571	0.196	30.147	0.815	106.553	35.438	0	0	14.123	0	30.364
			97.621	22.26	1	0	6.671	0.469	0.239	4.974	24.605	0.195	30.196	0.815	106.63	35.385	0	0	14.229	0	30.353
			98.621	24.626	1	0	6.621	0.463	0.236	4.923	24.635	0.193	30.24	0.815	106.707	35.332	0	0	14.287	0	30.332
			99.621	25.702	1	0	6.597	0.459	0.235	4.897	24.644	0.191	30.262	0.814	106.74	35.303	0	0	14.379	0	30.307
			100.621	25.702	1	0	6.599	0.459	0.235	4.892	24.676	0.191	30.298	0.814	106.735	35.313	0	0	14.382	0	30.389
			101.621	25.702	1	0	6.602	0.459	0.235	4.888	24.707	0.191	30.332	0.815	106.735	35.323	0	0	14.387	0	30.466
			102.621	31.616	1	0	6.613	0.459	0.235	4.895	24.712	0.191	30.334	0.815	106.713	35.339	0	0	14.398	0	30.495
			103.621	30.326	1	0	6.62	0.459	0.235	4.889	24.768	0.191	30.393	0.815	106.735	35.342	0	0	14.424	0	30.61
			104.621	30.326	1	0	6.605	0.458	0.234	4.876	24.771	0.191	30.408	0.815	106.744	35.339	0	0	14.408	0	30.63
			105.621	30.326	1	0	6.589	0.458	0.233	4.858	24.801	0.19	30.45	0.814	106.774	35.33	0	0	14.402	0	30.691
			106.621	26.562	1	0	6.588	0.457	0.233	4.86	24.781	0.19	30.438	0.814	106.799	35.325	0	0	14.418	0	30.658
			107.621	26.347	1	0	6.59	0.456	0.233	4.864	24.763	0.19	30.427	0.814	106.825	35.32	0	0	14.442	0	30.626
			108.621	26.347	1	0	6.581	0.455	0.233	4.864	24.715	0.19	30.38	0.814	106.872	35.296	0	0	14.471	0	30.495
			109.621	26.347	1	0	6.541	0.454	0.232	4.834	24.71	0.189	30.383	0.813	106.876	35.279	0	0	14.421	0	30.469
			110.621	22.045	1	0	6.52	0.453	0.232	4.824	24.674	0.188	30.348	0.813	106.888	35.256	0	0	14.396	0	30.366
			111.621	22.045	1	0	6.498	0.452	0.231	4.814	24.639	0.188	30.314	0.813	106.899	35.232	0	0	14.371	0	30.263
			112.621	22.583	1	0	6.472	0.451	0.23	4.802	24.598	0.187	30.276	0.812	106.911	35.209	0	0	14.337	0	30.155
			113.621	22.583	1	0	6.456	0.451	0.23	4.796	24.565	0.187	30.254	0.812	106.888	35.191	0	0	14.307	0	30.085
			114.621	26.347	1	0	6.415	0.451	0.229	4.769	24.543	0.186	30.245	0.811	106.843	35.197	0	0	14.22	0	30.076
			115.621	26.347	1	0	6.399	0.452	0.229	4.762	24.523	0.185	30.226	0.811	106.829	35.215	0	0	14.171	0	30.068
			116.621	26.454	1	0	6.35	0.451	0.227	4.728	24.508	0.184	30.225	0.811	106.783	35.222	0	0	14.064	0	30.076
			117.621	26.454	1	0	6.301	0.451	0.225	4.694	24.496	0.183	30.228	0.81	106.738	35.229	0	0	13.96	0	30.092
			118.621	26.454	1	0	6.253	0.449	0.222	4.633	24.611	0.18	30.401	0.81	106.653	35.237	0	0	13.928	0	30.414
			119.621	23.228	1	0	6.222	0.447	0.22	4.591	24.695	0.178	30.525	0.809	106.611	35.232	0	0	13.924	0	30.627
			120.621	23.336	1	0	6.186	0.445	0.218	4.549	24.766	0.177	30.625	0.809	106.608	35.215	0	0	13.904	0	30.773
			121.621	23.336	1	0	6.154	0.443	0.216	4.506	24.856	0.175	30.758	0.808	106.565	35.21	0	0	13.9	0	30.998
			122.621	23.336	1	0	6.144	0.442	0.215	4.488	24.905	0.174	30.836	0.808	106.503	35.215	0	0	13.894	0	31.143
			123.621	20.325	1	0	6.138	0.442	0.215	4.476	24.949	0.173	30.91	0.807	106.44	35.22	0	0	13.9	0	31.28
			124.621	20.325	1	0	6.133	0.441	0.214	4.463	24.992	0.173	30.984	0.807	106.378	35.224	0	0	13.905	0	31.417
			125.621	20.325	1	0	6.127	0.44	0.214	4.451	25.035	0.172	31.059	0.806	106.316	35.229	0	0	13.911	0	31.554
			126.621	20.325	1	0	6.155	0.441	0.215	4.481	24.981	0.173	31.036	0.805	106.258	35.227	0	0	13.963	0	31.512
			127.621	20.325	1	0	6.183	0.441	0.217	4.512	24.928	0.174	31.014	0.804	106.201	35.224	0	0	14.015	0	31.472
			128.621	21.293	1	0	6.199	0.442	0.218	4.532	24.885	0.175	30.998	0.803	106.148	35.222	0	0	14.04	0	31.442
			129.621	20.432	1	0	6.216	0.442	0.218	4.552	24.842	0.175	30.981	0.802	106.095	35.22	0	0	14.064	0	31.412
			130.622	20.432	1	0	6.19	0.44	0.218	4.537	24.809	0.174	31.013	0.8	106.047	35.21	0	0	14.064	0	31.443
			131.622	20.432	1	0	6.177	0.439	0.217	4.528	24.796	0.174	31.036	0.799	106.018	35.205	0	0	14.064	0	31.47
			132.622	23.013	1	0	6.165	0.438	0.217	4.52	24.783	0.173	31.058	0.798	105.99	35.2	0	0	14.064	0	31.497
			133.621	23.013	1	0	6.165	0.438	0.217	4.52	24.783	0.173	31.058	0.798	105.99	35.2	0	0	14.064	0	31.497
			134.621	23.658	1	0	6.152	0.437	0.217	4.512	24.77	0.173	31.08	0.797	105.961	35.196	0	0	14.064	0	31.523
			135.622	23.658	1	0	6.163	0.439	0.217	4.528	24.737	0.173	31.07	0.796	105.86	35.205	0	0	14.048	0	31.527
			136.622	23.874	1	0	6.172	0.439	0.218	4.539	24.719	0.173	31.064	0.796	105.81	35.21	0	0	14.049	0	31.529
			137.622	24.411	1	0	6.182	0.44	0.218	4.55	24.702	0.174	31.059	0.795	105.759	35.215	0	0	14.051	0	31.531
			138.622	24.411	1	0	6.22	0.442	0.22	4.591	24.652	0.175	30.996	0.795	105.702	35.253	0	0	14.067	0	31.486
			139.622	24.411	1	0	6.256	0.444	0.222	4.63	24.605	0.177	30.933	0.795	105.644	35.291	0	0	14.077	0	31.441
			140.622	26.777	1	0	6.292	0.447	0.224	4.669	24.555	0.178	30.868	0.795	105.587	35.33	0	0	14.086	0	31.393
			141.622	26.777	1	0	6.327	0.449	0.226	4.708	24.507	0.18	30.805	0.796	105.529	35.368	0	0	14.095	0	31.346
			142.622	25.702	1	0	6.376	0.452	0.228	4.76	24.448	0.182	30.741	0.795	105.476	35.407	0	0	14.112	0	31.301
			143.622	25.702	1	0	6.416	0.454	0.231	4.806	24.385	0.183	30.664	0.795	105.46	35.44	0	0	14.125	0	31.222
			144.622	25.164	1	0	6.47	0.457	0.233	4.86	24.335	0.185	30.601	0.795	105.443	35.474	0	0	14.17	0	31.168
			145.622	25.164	1	0	6.487	0.458	0.234	4.883	24.295	0.186	30.547	0.795	105.442	35.488	0	0	14.159	0	31.097
			146.622	25.164	1	0	6.54	0.461	0.237	4.935	24.25	0.188	30.49	0.795	105.425	35.52	0	0	14.202	0	31.051
			147.622	25.164	1	0	6.579	0.461	0.238	4.968	24.241	0.19	30.484	0.795	105.409	35.541	0	0	14.259	0	31.075
			148.622	25.164	1	0	6.634	0.465	0.242	5.044	24.096	0.192	30.313	0.795	105.428	35.541	0	0	14.279	0	30.774
			149.622	23.981	1	0	6.653	0.466	0.244	5.077	24.021	0.194	30.227	0.795	105.438	35.541	0	0	14.271	0	30.62
			150.622	25.056	1	0	6.662	0.467	0.244	5.093	23.985	0.194	30.183	0.795	105.446	35.543	0	0	14.268	0	30.543
			151.622	25.056	1	0	6.674	0.468	0.245	5.11	23.954	0.195	30.127	0.795	105.479	35.527	0	0	14.255	0	30.42
			152.622	25.056	1	0	6.689	0.47	0.246	5.132	23.919	0.196	30.06	0.796	105.507	35.527	0	0	14.234	0	30.301
			153.622	26.67	1	0	6.7	0.472	0.247	5.15	23.884	0.197	29.994	0.796	105.534	35.527	0	0	14.206	0	30.184
			154.622	26.347	1	0	6.71	0.473	0.248	5.168	23.85	0.198	29.929	0.797	105.562	35.527	0	0	14.177	0	30.067
			155.622	26.347	1	0	6.714	0.475	0.249	5.183	23.806	0.198	29.87	0.797	105.563	35.541	0	0	14.139	0	29.979
			156.622	26.347	1	0	6.718	0.476	0.249	5.196	23.768	0.199	29.771	0.798	105.648	35.539	0	0	14.121	0	29.787
			157.622	28.39	1	0	6.712	0.476	0.249	5.198	23.741	0.199	29.706	0.799	105.69	35.546	0	0	14.087	0	29.673
			158.622	28.39	1	0	6.714	0.477	0.25	5.206	23.713	0.2	29.644	0.8	105.732	35.553	0	0	14.07	0	29.564
			159.622	28.82	1	0	6.716	0.478	0.25	5.215	23.685	0.2	29.582	0.801	105.773	35.56	0	0	14.054	0	29.454
			160.622	28.82	1	0	6.722	0.479	0.251	5.226	23.663	0.201	29.543	0.801	105.793	35.555	0	0	14.033	0	29.375
			161.622	28.82	1	0	6.677	0.479	0.249	5.18	23.716	0.199	29.594	0.801	105.88	35.541	0	0	13.925	0	29.459
			162.623	29.143	1	0	6.633	0.481	0.248	5.157	23.678	0.199	29.518	0.802	105.958	35.527	0	0	13.775	0	29.294
			163.622	28.713	1	0	6.633	0.481	0.248	5.157	23.678	0.199	29.518	0.802	105.958	35.527	0	0	13.775	0	29.294
			164.622	28.713	1	0	6.532	0.478	0.243	5.058	23.753	0.195	29.587	0.803	106.082	35.46	0	0	13.665	0	29.319
			165.622	28.713	1	0	6.543	0.479	0.243	5.072	23.732	0.196	29.551	0.803	106.102	35.462	0	0	13.672	0	29.254
			166.622	26.454	1	0	6.517	0.475	0.241	5.026	23.826	0.194	29.652	0.804	106.191	35.407	0	0	13.726	0	29.356
			167.622	27.315	1	0	6.491	0.471	0.239	4.981	23.921	0.192	29.753	0.804	106.28	35.351	0	0	13.781	0	29.456
			168.622	27.315	1	0	6.465	0.467	0.237	4.936	24.016	0.191	29.854	0.804	106.368	35.296	0	0	13.836	0	29.556
			169.622	27.315	1	0	6.473	0.467	0.237	4.938	24.036	0.191	29.887	0.804	106.33	35.318	0	0	13.849	0	29.651
			170.623	28.498	1	0	6.499	0.468	0.238	4.951	24.073	0.191	29.955	0.804	106.253	35.361	0	0	13.896	0	29.849
			171.622	27.1	1	0	6.499	0.468	0.238	4.951	24.073	0.191	29.955	0.804	106.253	35.361	0	0	13.896	0	29.849
			172.622	27.1	1	0	6.514	0.468	0.238	4.959	24.09	0.191	29.99	0.803	106.215	35.383	0	0	13.925	0	29.949
			173.622	27.1	1	0	6.523	0.468	0.238	4.961	24.112	0.191	30.015	0.803	106.191	35.39	0	0	13.949	0	30.006
			174.622	27.1	1	0	6.532	0.467	0.238	4.963	24.135	0.191	30.04	0.803	106.167	35.397	0	0	13.974	0	30.064
			175.623	22.368	1	0	6.507	0.467	0.237	4.934	24.183	0.19	30.102	0.803	106.119	35.411	0	0	13.931	0	30.201
			176.622	22.368	1	0	6.507	0.467	0.237	4.934	24.183	0.19	30.102	0.803	106.119	35.411	0	0	13.931	0	30.201
			177.622	20.002	1	0	6.497	0.468	0.236	4.919	24.229	0.19	30.153	0.804	106.075	35.434	0	0	13.873	0	30.339
			178.623	20.002	1	0	6.468	0.468	0.234	4.872	24.349	0.188	30.268	0.804	106.081	35.438	0	0	13.811	0	30.563
			179.622	15.916	1	0	6.468	0.468	0.234	4.872	24.349	0.188	30.268	0.804	106.081	35.438	0	0	13.811	0	30.563
			180.623	18.066	1	0	6.48	0.47	0.233	4.856	24.487	0.188	30.4	0.805	106.028	35.457	0	0	13.797	0	30.847
			181.623	18.066	1	0	6.473	0.469	0.233	4.855	24.457	0.187	30.396	0.805	105.987	35.471	0	0	13.814	0	30.855
			182.623	18.066	1	0	6.459	0.468	0.233	4.849	24.43	0.187	30.394	0.804	105.946	35.486	0	0	13.817	0	30.865
			183.623	26.992	1	0	6.45	0.466	0.233	4.846	24.401	0.187	30.389	0.803	105.925	35.5	0	0	13.828	0	30.869
			184.623	26.992	1	0	6.44	0.465	0.232	4.843	24.371	0.186	30.383	0.802	105.903	35.515	0	0	13.84	0	30.872
			185.623	27.637	1	0	6.45	0.464	0.233	4.851	24.354	0.187	30.386	0.801	105.894	35.499	0	0	13.898	0	30.849
			186.623	27.637	1	0	6.427	0.462	0.231	4.82	24.409	0.185	30.505	0.8	105.817	35.5	0	0	13.92	0	31.059
			187.623	28.713	1	0	6.423	0.46	0.231	4.811	24.428	0.185	30.564	0.799	105.774	35.493	0	0	13.968	0	31.147
			188.623	28.713	1	0	6.42	0.458	0.23	4.802	24.445	0.184	30.623	0.798	105.731	35.486	0	0	14.015	0	31.235
			189.623	26.562	1	0	6.431	0.459	0.231	4.81	24.453	0.184	30.659	0.798	105.671	35.507	0	0	14.021	0	31.335
			190.623	26.562	1	0	6.462	0.46	0.232	4.843	24.415	0.185	30.619	0.797	105.653	35.52	0	0	14.051	0	31.287
			191.623	26.562	1	0	6.529	0.461	0.236	4.91	24.337	0.188	30.54	0.797	105.555	35.541	0	0	14.177	0	31.174
			192.623	25.272	1	0	6.608	0.462	0.239	4.975	24.315	0.19	30.528	0.796	105.498	35.558	0	0	14.318	0	31.18
			193.623	25.272	1	0	6.628	0.462	0.241	5.016	24.19	0.192	30.402	0.796	105.502	35.557	0	0	14.351	0	30.947
			194.623	27.422	1	0	6.752	0.466	0.247	5.151	24.027	0.196	30.246	0.794	105.373	35.622	0	0	14.499	0	30.767
			195.623	27.422	1	0	6.759	0.466	0.249	5.177	23.928	0.197	30.145	0.794	105.381	35.62	0	0	14.508	0	30.574
			196.623	26.347	1	0	6.8	0.47	0.252	5.257	23.735	0.2	29.939	0.793	105.3	35.678	0	0	14.473	0	30.282
			197.623	26.347	1	0	6.848	0.474	0.255	5.321	23.642	0.202	29.851	0.792	105.233	35.727	0	0	14.446	0	30.204
			198.623	26.885	1	0	6.898	0.478	0.259	5.387	23.551	0.205	29.763	0.791	105.165	35.775	0	0	14.426	0	30.123
			199.623	26.885	1	0	6.912	0.478	0.259	5.397	23.554	0.205	29.785	0.791	105.228	35.734	0	0	14.469	0	30.104
			200.623	26.347	1	0	6.916	0.477	0.259	5.403	23.541	0.205	29.775	0.791	105.265	35.706	0	0	14.489	0	30.044
			201.623	25.702	1	0	6.988	0.48	0.263	5.481	23.463	0.208	29.706	0.79	105.314	35.676	0	0	14.551	0	29.879
			202.623	25.702	1	0	7.049	0.483	0.267	5.555	23.373	0.21	29.609	0.789	105.337	35.659	0	0	14.591	0	29.677
			203.623	25.702	1	0	7.092	0.486	0.269	5.609	23.304	0.212	29.54	0.789	105.342	35.657	0	0	14.602	0	29.549
			204.623	28.283	1	0	7.134	0.488	0.272	5.663	23.237	0.214	29.473	0.788	105.346	35.655	0	0	14.612	0	29.423
			205.623	30.111	1	0	7.153	0.488	0.273	5.68	23.225	0.215	29.469	0.788	105.368	35.639	0	0	14.664	0	29.389
			206.623	30.111	1	0	7.336	0.498	0.28	5.831	23.266	0.221	29.468	0.79	105.5	35.571	0	0	14.731	0	29.331
			207.623	30.111	1	0	7.444	0.503	0.284	5.92	23.279	0.225	29.463	0.79	105.576	35.529	0	0	14.801	0	29.28
			208.623	32.262	1	0	7.478	0.503	0.286	5.954	23.251	0.226	29.446	0.79	105.579	35.517	0	0	14.875	0	29.226
			209.623	30.864	1	0	7.594	0.508	0.291	6.055	23.248	0.23	29.432	0.79	105.632	35.481	0	0	14.963	0	29.162
			210.623	30.864	1	0	7.689	0.512	0.295	6.142	23.232	0.233	29.402	0.79	105.704	35.445	0	0	15.008	0	29.066
			211.623	30.864	1	0	7.68	0.515	0.295	6.146	23.198	0.233	29.317	0.791	105.929	35.344	0	0	14.925	0	28.747
			212.623	28.283	1	0	7.72	0.517	0.297	6.181	23.199	0.235	29.315	0.791	105.954	35.337	0	0	14.939	0	28.741
			213.623	28.605	1	0	7.744	0.52	0.298	6.204	23.204	0.236	29.288	0.792	106.074	35.289	0	0	14.892	0	28.624
			214.623	28.605	1	0	7.763	0.523	0.299	6.224	23.206	0.237	29.258	0.793	106.174	35.241	0	0	14.837	0	28.499
			215.624	28.605	1	0	7.815	0.529	0.3	6.247	23.306	0.239	29.291	0.796	106.342	35.205	0	0	14.774	0	28.53
			216.623	39.467	1	0	7.815	0.529	0.3	6.247	23.306	0.239	29.291	0.796	106.342	35.205	0	0	14.774	0	28.53
			217.623	39.467	1	0	7.815	0.532	0.3	6.246	23.324	0.239	29.274	0.797	106.428	35.195	0	0	14.682	0	28.488
			218.623	37.316	1	0	7.814	0.536	0.3	6.245	23.342	0.239	29.257	0.798	106.515	35.186	0	0	14.592	0	28.447
			219.623	37.316	1	0	7.779	0.535	0.298	6.201	23.4	0.238	29.295	0.799	106.601	35.176	0	0	14.542	0	28.51
			220.624	39.144	1	0	7.672	0.529	0.291	6.067	23.553	0.233	29.431	0.8	106.807	35.1	0	0	14.506	0	28.657
			221.623	40.865	1	0	7.672	0.529	0.291	6.067	23.553	0.233	29.431	0.8	106.807	35.1	0	0	14.506	0	28.657
			222.623	40.865	1	0	7.611	0.526	0.288	5.995	23.633	0.231	29.5	0.801	106.911	35.061	0	0	14.475	0	28.733
			223.624	40.865	1	0	7.511	0.523	0.281	5.855	23.864	0.226	29.701	0.803	107.052	35.02	0	0	14.358	0	29.074
			224.624	40.865	1	0	7.496	0.523	0.279	5.803	24.029	0.224	29.847	0.805	107.09	35.018	0	0	14.321	0	29.366
			225.624	30.003	1	0	7.481	0.524	0.276	5.752	24.198	0.223	29.996	0.807	107.129	35.016	0	0	14.285	0	29.66
			226.623	29.896	1	0	7.481	0.524	0.276	5.752	24.198	0.223	29.996	0.807	107.129	35.016	0	0	14.285	0	29.66
			227.624	29.896	1	0	7.425	0.521	0.271	5.65	24.433	0.219	30.188	0.809	107.201	35.011	0	0	14.259	0	30.023
			228.624	29.896	1	0	7.391	0.517	0.269	5.603	24.505	0.218	30.239	0.81	107.234	35.008	0	0	14.285	0	30.107
			229.624	28.39	1	0	7.357	0.514	0.267	5.557	24.578	0.216	30.29	0.811	107.268	35.006	0	0	14.311	0	30.191
			230.624	28.39	1	0	7.359	0.512	0.267	5.564	24.543	0.217	30.259	0.811	107.236	35.023	0	0	14.361	0	30.15
			231.624	25.594	1	0	7.314	0.51	0.264	5.502	24.651	0.215	30.318	0.813	107.323	34.999	0	0	14.35	0	30.217
			232.624	25.594	1	0	7.259	0.506	0.261	5.433	24.751	0.212	30.401	0.814	107.371	34.982	0	0	14.353	0	30.338
			233.624	18.819	1	0	7.216	0.502	0.258	5.379	24.833	0.21	30.466	0.815	107.419	34.965	0	0	14.381	0	30.421
			234.624	18.819	1	0	7.168	0.497	0.255	5.306	24.973	0.208	30.594	0.816	107.481	34.941	0	0	14.421	0	30.611
			235.624	18.927	1	0	7.163	0.495	0.254	5.298	24.981	0.208	30.615	0.816	107.456	34.954	0	0	14.466	0	30.66
			236.624	18.927	1	0	6.976	0.483	0.246	5.115	25.118	0.2	30.765	0.816	107.457	34.975	0	0	14.45	0	30.914
			237.624	18.927	1	0	6.866	0.476	0.24	5.007	25.205	0.196	30.87	0.817	107.445	34.992	0	0	14.438	0	31.095
			238.624	21.723	1	0	6.861	0.475	0.24	5.003	25.204	0.196	30.884	0.816	107.391	35.016	0	0	14.432	0	31.156
			239.624	22.906	1	0	6.761	0.469	0.235	4.905	25.293	0.192	30.992	0.816	107.349	35.047	0	0	14.403	0	31.363
			240.624	22.906	1	0	6.668	0.463	0.231	4.81	25.388	0.188	31.102	0.816	107.308	35.077	0	0	14.386	0	31.572
			241.624	22.906	1	0	6.631	0.458	0.228	4.751	25.525	0.186	31.282	0.816	107.158	35.164	0	0	14.471	0	31.985
			242.624	20.432	1	0	6.639	0.459	0.228	4.759	25.516	0.186	31.281	0.816	107.113	35.184	0	0	14.477	0	32.012
			243.624	21.4	1	0	6.605	0.456	0.226	4.716	25.589	0.185	31.385	0.815	107.027	35.237	0	0	14.5	0	32.249
			244.624	21.4	1	0	6.578	0.452	0.225	4.679	25.664	0.183	31.49	0.815	106.941	35.29	0	0	14.538	0	32.486
			245.624	29.788	1	0	6.544	0.45	0.223	4.651	25.666	0.182	31.525	0.814	106.874	35.323	0	0	14.538	0	32.576
			246.624	29.788	1	0	6.509	0.448	0.222	4.622	25.669	0.18	31.561	0.813	106.806	35.355	0	0	14.538	0	32.665
			247.624	28.82	1	0	6.517	0.446	0.222	4.634	25.615	0.181	31.544	0.812	106.711	35.383	0	0	14.614	0	32.66
			248.624	28.82	1	0	6.506	0.443	0.222	4.624	25.613	0.18	31.562	0.812	106.661	35.404	0	0	14.676	0	32.701
			249.624	26.132	1	0	6.551	0.445	0.225	4.678	25.502	0.182	31.472	0.81	106.563	35.433	0	0	14.711	0	32.599
			250.624	26.132	1	0	6.596	0.447	0.227	4.733	25.395	0.184	31.386	0.809	106.464	35.462	0	0	14.746	0	32.501
			251.624	24.196	1	0	6.639	0.449	0.23	4.788	25.289	0.186	31.3	0.808	106.366	35.491	0	0	14.779	0	32.404
			252.624	24.196	1	0	6.662	0.452	0.232	4.831	25.17	0.187	31.191	0.807	106.253	35.539	0	0	14.734	0	32.297
			253.624	25.164	1	0	6.685	0.455	0.234	4.875	25.053	0.189	31.083	0.806	106.141	35.586	0	0	14.689	0	32.191
			254.624	25.164	1	0	6.681	0.456	0.235	4.894	24.945	0.189	30.986	0.805	106.076	35.61	0	0	14.663	0	32.053
			255.624	25.809	1	0	6.663	0.456	0.235	4.905	24.825	0.189	30.881	0.804	106.011	35.634	0	0	14.608	0	31.899
			256.624	25.809	1	0	6.645	0.457	0.236	4.916	24.707	0.189	30.776	0.803	105.946	35.658	0	0	14.553	0	31.745
			257.624	25.809	1	0	6.593	0.453	0.235	4.888	24.626	0.188	30.718	0.802	105.91	35.642	0	0	14.542	0	31.596
			258.624	23.121	1	0	6.568	0.453	0.234	4.878	24.583	0.188	30.685	0.801	105.86	35.634	0	0	14.483	0	31.525
			259.624	23.874	1	0	6.533	0.454	0.233	4.863	24.535	0.187	30.65	0.8	105.81	35.627	0	0	14.403	0	31.453
			260.624	23.874	1	0	6.54	0.454	0.235	4.886	24.449	0.187	30.592	0.799	105.69	35.642	0	0	14.401	0	31.37
			261.624	23.874	1	0	6.509	0.452	0.233	4.856	24.467	0.186	30.653	0.798	105.596	35.644	0	0	14.403	0	31.47
			262.624	27.53	1	0	6.458	0.45	0.231	4.81	24.487	0.184	30.712	0.797	105.507	35.646	0	0	14.361	0	31.566
			263.625	27.315	1	0	6.37	0.445	0.227	4.733	24.513	0.181	30.817	0.795	105.33	35.651	0	0	14.307	0	31.732
			264.625	27.315	1	0	6.272	0.442	0.223	4.653	24.517	0.177	30.859	0.795	105.241	35.637	0	0	14.206	0	31.761
			265.625	27.315	1	0	6.212	0.438	0.22	4.592	24.581	0.175	30.982	0.793	105.153	35.622	0	0	14.191	0	31.934
			266.625	25.702	1	0	6.167	0.434	0.218	4.542	24.636	0.173	31.091	0.792	105.064	35.608	0	0	14.209	0	32.08
			267.625	25.702	1	0	6.122	0.43	0.216	4.493	24.691	0.171	31.202	0.791	104.975	35.594	0	0	14.227	0	32.227
			268.625	24.626	1	0	6.181	0.435	0.221	4.61	24.333	0.175	30.853	0.789	104.819	35.644	0	0	14.219	0	31.71
			269.625	24.626	1	0	6.24	0.439	0.227	4.728	23.992	0.178	30.519	0.786	104.663	35.694	0	0	14.212	0	31.205
			270.625	24.626	1	0	6.279	0.444	0.231	4.822	23.7	0.181	30.247	0.784	104.507	35.745	0	0	14.157	0	30.801
			271.625	18.604	1	0	6.316	0.448	0.236	4.917	23.418	0.184	29.982	0.781	104.352	35.795	0	0	14.102	0	30.4
			272.625	18.927	1	0	6.354	0.452	0.241	5.011	23.146	0.187	29.724	0.779	104.196	35.845	0	0	14.048	0	30.003
			273.625	18.927	1	0	6.412	0.457	0.244	5.083	23.061	0.19	29.657	0.778	104.064	35.886	0	0	14.02	0	29.96
			274.625	25.056	1	0	6.463	0.462	0.247	5.151	22.976	0.192	29.59	0.776	103.932	35.927	0	0	13.978	0	29.916
			275.625	25.056	1	0	6.511	0.467	0.25	5.216	22.891	0.194	29.521	0.775	103.8	35.968	0	0	13.931	0	29.867
			276.625	22.798	1	0	6.559	0.472	0.254	5.281	22.807	0.196	29.453	0.774	103.668	36.009	0	0	13.883	0	29.815
			277.625	22.798	1	0	6.56	0.474	0.254	5.284	22.809	0.196	29.465	0.774	103.663	36.006	0	0	13.846	0	29.844
			278.625	22.798	1	0	6.577	0.475	0.254	5.288	22.854	0.197	29.511	0.774	103.71	35.991	0	0	13.85	0	29.919
			279.625	13.872	1	0	6.595	0.476	0.255	5.306	22.851	0.197	29.517	0.774	103.624	35.989	0	0	13.85	0	29.934
			280.625	16.561	1	0	6.613	0.478	0.256	5.323	22.847	0.198	29.523	0.774	103.538	35.987	0	0	13.85	0	29.948
			281.625	16.561	1	0	6.624	0.479	0.257	5.346	22.797	0.199	29.454	0.774	103.446	36.001	0	0	13.814	0	29.843
			282.625	16.561	1	0	6.652	0.481	0.258	5.379	22.762	0.2	29.409	0.774	103.367	35.996	0	0	13.844	0	29.75
			283.625	43.338	1	0	6.666	0.482	0.259	5.399	22.73	0.201	29.368	0.774	103.369	35.991	0	0	13.843	0	29.668
			284.625	43.338	1	0	6.69	0.483	0.26	5.426	22.706	0.202	29.337	0.774	103.371	35.987	0	0	13.863	0	29.603
			285.625	40.434	1	0	6.714	0.484	0.262	5.453	22.682	0.203	29.306	0.774	103.374	35.982	0	0	13.884	0	29.54
			286.625	40.434	1	0	6.719	0.482	0.261	5.444	22.727	0.202	29.36	0.774	103.439	35.933	0	0	13.928	0	29.571
			287.625	40.434	1	0	6.756	0.485	0.263	5.473	22.747	0.203	29.372	0.774	103.476	35.924	0	0	13.934	0	29.594
			288.625	34.305	1	0	6.785	0.487	0.264	5.497	22.758	0.204	29.377	0.775	103.517	35.915	0	0	13.923	0	29.602
			289.625	34.305	1	0	6.814	0.49	0.265	5.522	22.769	0.205	29.381	0.775	103.559	35.905	0	0	13.912	0	29.608
			290.625	33.982	1	0	6.802	0.492	0.264	5.507	22.801	0.205	29.398	0.776	103.668	35.875	0	0	13.831	0	29.607
			291.625	33.982	1	0	6.744	0.492	0.262	5.46	22.804	0.203	29.379	0.776	103.801	35.824	0	0	13.718	0	29.494
			292.625	27.96	1	0	6.713	0.491	0.261	5.429	22.824	0.202	29.381	0.777	103.928	35.773	0	0	13.659	0	29.424
			293.625	27.96	1	0	6.742	0.495	0.262	5.463	22.8	0.204	29.347	0.777	103.939	35.778	0	0	13.629	0	29.376
			294.625	30.111	1	0	6.71	0.495	0.261	5.432	22.821	0.203	29.35	0.778	104.071	35.726	0	0	13.568	0	29.305
			295.625	30.111	1	0	6.737	0.497	0.262	5.458	22.814	0.204	29.315	0.778	104.189	35.697	0	0	13.564	0	29.2
			296.625	30.971	1	0	6.741	0.497	0.263	5.471	22.777	0.204	29.252	0.779	104.332	35.627	0	0	13.561	0	28.971
			297.625	30.971	1	0	6.746	0.498	0.263	5.485	22.74	0.205	29.189	0.779	104.476	35.558	0	0	13.559	0	28.741
			298.625	28.928	1	0	6.736	0.498	0.263	5.49	22.69	0.205	29.108	0.78	104.62	35.488	0	0	13.528	0	28.472
			299.625	28.928	1	0	6.622	0.489	0.255	5.321	22.958	0.199	29.394	0.781	104.862	35.339	0	0	13.536	0	28.804
			300.625	28.928	1	0	6.517	0.482	0.247	5.156	23.271	0.194	29.73	0.783	105.037	35.234	0	0	13.533	0	29.29
			301.625	23.228	1	0	6.452	0.474	0.241	5.025	23.588	0.189	30.065	0.785	105.191	35.128	0	0	13.612	0	29.759
			302.625	23.228	1	0	6.385	0.466	0.235	4.894	23.918	0.185	30.413	0.786	105.344	35.023	0	0	13.692	0	30.233
			303.625	22.798	1	0	6.318	0.459	0.229	4.762	24.262	0.18	30.773	0.788	105.498	34.917	0	0	13.773	0	30.714
			304.625	22.798	1	0	6.271	0.453	0.226	4.717	24.273	0.179	30.764	0.789	105.567	34.86	0	0	13.845	0	30.58
			305.625	22.798	1	0	6.222	0.447	0.224	4.669	24.284	0.177	30.751	0.79	105.659	34.802	0	0	13.915	0	30.437
			306.625	17.421	1	0	6.175	0.441	0.222	4.624	24.292	0.175	30.736	0.79	105.75	34.745	0	0	13.991	0	30.289
			307.625	17.959	1	0	6.128	0.436	0.22	4.579	24.298	0.174	30.717	0.791	105.841	34.687	0	0	14.068	0	30.133
			308.626	17.959	1	0	6.089	0.435	0.219	4.568	24.196	0.173	30.608	0.791	105.831	34.668	0	0	13.992	0	29.899
			309.626	17.959	1	0	6.05	0.435	0.218	4.544	24.164	0.172	30.569	0.79	105.91	34.658	0	0	13.91	0	29.81
			310.626	18.604	1	0	6.012	0.435	0.217	4.521	24.134	0.172	30.531	0.79	105.99	34.649	0	0	13.829	0	29.724
			311.626	18.604	1	0	5.98	0.434	0.216	4.492	24.157	0.17	30.577	0.79	106.076	34.622	0	0	13.786	0	29.765
			312.626	17.314	1	0	5.909	0.429	0.212	4.421	24.215	0.168	30.665	0.79	106.196	34.567	0	0	13.767	0	29.819
			313.626	17.314	1	0	5.852	0.425	0.209	4.363	24.259	0.165	30.736	0.789	106.232	34.512	0	0	13.781	0	29.84
			314.626	17.744	1	0	5.772	0.42	0.206	4.292	24.287	0.163	30.781	0.789	106.268	34.457	0	0	13.741	0	29.81
			315.626	20.11	1	0	5.693	0.416	0.203	4.22	24.317	0.16	30.831	0.789	106.304	34.402	0	0	13.7	0	29.787
			316.626	20.11	1	0	5.636	0.413	0.201	4.185	24.251	0.158	30.77	0.788	106.275	34.392	0	0	13.637	0	29.644
			317.626	20.11	1	0	5.579	0.41	0.198	4.131	24.291	0.156	30.844	0.788	106.239	34.382	0	0	13.612	0	29.739
			318.626	27.207	1	0	5.539	0.406	0.196	4.086	24.35	0.154	30.938	0.787	106.203	34.373	0	0	13.627	0	29.869
			319.626	26.992	1	0	5.499	0.403	0.194	4.041	24.41	0.153	31.034	0.787	106.167	34.363	0	0	13.642	0	29.999
			320.626	26.992	1	0	5.458	0.4	0.192	3.996	24.471	0.151	31.131	0.786	106.131	34.354	0	0	13.657	0	30.131
			321.626	26.992	1	0	5.484	0.4	0.193	4.027	24.396	0.152	31.086	0.785	105.973	34.428	0	0	13.713	0	30.158
			322.626	27.1	1	0	5.503	0.4	0.195	4.055	24.317	0.152	31.036	0.784	105.815	34.502	0	0	13.753	0	30.173
			323.626	27.1	1	0	5.504	0.4	0.195	4.062	24.274	0.153	31.009	0.783	105.718	34.559	0	0	13.758	0	30.204
			324.626	26.454	1	0	5.522	0.4	0.196	4.089	24.201	0.153	30.964	0.782	105.565	34.631	0	0	13.796	0	30.227
			325.626	26.454	1	0	5.565	0.401	0.199	4.136	24.115	0.155	30.903	0.78	105.435	34.682	0	0	13.872	0	30.196
			326.626	26.454	1	0	5.599	0.404	0.201	4.18	24.032	0.156	30.827	0.78	105.279	34.773	0	0	13.868	0	30.207
			327.626	20.002	1	0	5.626	0.406	0.202	4.218	23.955	0.158	30.762	0.779	105.124	34.863	0	0	13.848	0	30.239
			328.626	20.002	1	0	5.665	0.409	0.205	4.265	23.884	0.159	30.706	0.778	104.968	34.954	0	0	13.858	0	30.285
			329.626	17.851	1	0	5.705	0.411	0.207	4.311	23.814	0.161	30.651	0.777	104.813	35.044	0	0	13.868	0	30.332
			330.626	17.851	1	0	5.732	0.415	0.209	4.353	23.728	0.162	30.578	0.776	104.687	35.121	0	0	13.82	0	30.334
			331.626	17.851	1	0	5.737	0.418	0.21	4.38	23.637	0.163	30.497	0.775	104.583	35.197	0	0	13.722	0	30.318
			332.626	14.84	1	0	5.747	0.422	0.212	4.409	23.549	0.164	30.415	0.774	104.478	35.274	0	0	13.633	0	30.3
			333.626	15.808	1	0	5.756	0.425	0.213	4.438	23.461	0.165	30.333	0.773	104.374	35.351	0	0	13.546	0	30.281
			334.626	15.808	1	0	5.735	0.423	0.212	4.407	23.521	0.164	30.43	0.773	104.355	35.348	0	0	13.547	0	30.445
			335.626	15.808	1	0	5.717	0.422	0.21	4.381	23.576	0.162	30.525	0.772	104.316	35.346	0	0	13.558	0	30.604
			336.626	22.26	1	0	5.7	0.42	0.209	4.355	23.632	0.161	30.621	0.772	104.276	35.344	0	0	13.569	0	30.764
			337.626	22.26	1	0	5.682	0.418	0.208	4.329	23.688	0.16	30.718	0.771	104.237	35.341	0	0	13.579	0	30.924
			338.626	22.153	1	0	5.657	0.415	0.206	4.301	23.706	0.159	30.774	0.77	104.181	35.358	0	0	13.623	0	31.022
			339.626	22.153	1	0	5.632	0.412	0.205	4.274	23.723	0.158	30.831	0.769	104.126	35.374	0	0	13.667	0	31.118
			340.626	25.594	1	0	5.607	0.409	0.204	4.245	23.75	0.157	30.884	0.769	104.097	35.378	0	0	13.704	0	31.192
			341.626	25.594	1	0	5.577	0.406	0.202	4.215	23.762	0.155	30.939	0.768	104.04	35.395	0	0	13.743	0	31.283
			342.626	24.734	1	0	5.548	0.403	0.201	4.185	23.773	0.154	30.993	0.767	103.982	35.411	0	0	13.782	0	31.372
			343.626	24.734	1	0	5.568	0.402	0.201	4.192	23.822	0.154	31.083	0.766	103.913	35.443	0	0	13.845	0	31.568
			344.626	24.734	1	0	5.628	0.401	0.203	4.222	23.895	0.155	31.214	0.766	103.845	35.469	0	0	14.029	0	31.823
			345.626	24.411	1	0	5.666	0.402	0.204	4.247	23.918	0.156	31.264	0.765	103.773	35.505	0	0	14.112	0	31.96
			346.626	24.411	1	0	5.729	0.401	0.206	4.282	23.982	0.157	31.375	0.764	103.704	35.536	0	0	14.279	0	32.19
			347.626	24.734	1	0	5.803	0.405	0.209	4.351	23.947	0.159	31.353	0.764	103.582	35.61	0	0	14.332	0	32.287
			348.626	24.734	1	0	5.878	0.41	0.213	4.439	23.816	0.163	31.201	0.763	103.466	35.685	0	0	14.342	0	32.169
			349.626	22.368	1	0	5.925	0.415	0.216	4.51	23.674	0.165	31.027	0.763	103.351	35.759	0	0	14.288	0	32.008
			350.626	22.798	1	0	5.972	0.42	0.22	4.581	23.534	0.168	30.855	0.763	103.236	35.833	0	0	14.234	0	31.847
			351.626	22.798	1	0	6.018	0.424	0.223	4.651	23.398	0.17	30.687	0.762	103.121	35.908	0	0	14.18	0	31.687
			352.626	22.798	1	0	6.014	0.426	0.223	4.643	23.442	0.17	30.732	0.763	103.085	35.929	0	0	14.107	0	31.813
			353.626	22.691	1	0	6.011	0.428	0.222	4.635	23.487	0.17	30.778	0.763	103.049	35.951	0	0	14.036	0	31.939
			354.626	22.691	1	0	6.021	0.43	0.222	4.635	23.537	0.17	30.829	0.763	103.013	35.973	0	0	13.995	0	32.076
			355.627	21.83	1	0	6.011	0.431	0.222	4.622	23.578	0.169	30.889	0.763	102.968	35.997	0	0	13.934	0	32.223
			356.627	21.83	1	0	5.991	0.431	0.221	4.607	23.571	0.169	30.897	0.763	102.958	35.999	0	0	13.914	0	32.234
			357.627	20.97	1	0	5.977	0.43	0.221	4.596	23.563	0.168	30.897	0.763	102.948	36.001	0	0	13.904	0	32.231
			358.627	23.228	1	0	5.962	0.429	0.22	4.585	23.554	0.168	30.897	0.762	102.939	36.004	0	0	13.894	0	32.229
			359.626	23.228	1	0	5.962	0.429	0.22	4.585	23.554	0.168	30.897	0.762	102.939	36.004	0	0	13.894	0	32.229
			360.627	23.228	1	0	5.971	0.426	0.22	4.594	23.515	0.168	30.869	0.762	102.865	36.018	0	0	14.03	0	32.169
			361.627	28.498	1	0	5.981	0.423	0.221	4.603	23.484	0.168	30.845	0.761	102.845	36.011	0	0	14.146	0	32.094
			362.627	28.498	1	0	5.988	0.42	0.221	4.611	23.45	0.168	30.821	0.761	102.826	36.004	0	0	14.255	0	32.018
			363.627	26.777	1	0	6.045	0.421	0.225	4.679	23.336	0.171	30.674	0.761	102.788	36.021	0	0	14.35	0	31.788
			364.627	26.777	1	0	6.116	0.426	0.229	4.772	23.191	0.174	30.491	0.761	102.709	36.081	0	0	14.368	0	31.576
			365.627	26.777	1	0	6.184	0.43	0.233	4.861	23.054	0.177	30.317	0.76	102.629	36.14	0	0	14.379	0	31.374
			366.627	20.97	1	0	6.253	0.435	0.238	4.951	22.922	0.181	30.149	0.76	102.55	36.2	0	0	14.39	0	31.18
			367.627	20.97	1	0	6.336	0.44	0.243	5.058	22.778	0.185	29.965	0.76	102.519	36.239	0	0	14.405	0	30.927
			368.627	22.26	1	0	6.428	0.444	0.248	5.162	22.672	0.188	29.815	0.76	102.502	36.258	0	0	14.464	0	30.701
			369.627	22.26	1	0	6.521	0.449	0.253	5.267	22.574	0.192	29.675	0.761	102.486	36.277	0	0	14.523	0	30.489
			370.627	23.336	1	0	6.585	0.452	0.256	5.341	22.502	0.195	29.577	0.761	102.494	36.279	0	0	14.572	0	30.322
			371.627	23.336	1	0	6.63	0.456	0.259	5.391	22.473	0.197	29.5	0.762	102.492	36.302	0	0	14.538	0	30.23
			372.627	23.013	1	0	6.674	0.46	0.261	5.442	22.443	0.199	29.424	0.763	102.489	36.325	0	0	14.505	0	30.137
			373.627	23.013	1	0	6.706	0.465	0.264	5.498	22.349	0.201	29.273	0.763	102.466	36.363	0	0	14.423	0	29.919
			374.627	25.272	1	0	6.725	0.473	0.268	5.575	22.152	0.205	28.983	0.764	102.394	36.435	0	0	14.225	0	29.482
			375.627	25.272	1	0	6.72	0.472	0.267	5.558	22.2	0.204	29.013	0.765	102.482	36.4	0	0	14.242	0	29.488
			376.627	25.917	1	0	6.723	0.474	0.268	5.575	22.154	0.205	28.916	0.766	102.522	36.4	0	0	14.186	0	29.301
			377.627	25.917	1	0	6.713	0.472	0.267	5.552	22.199	0.204	28.943	0.767	102.612	36.358	0	0	14.219	0	29.287
			378.627	35.273	1	0	6.702	0.47	0.265	5.53	22.244	0.204	28.969	0.768	102.703	36.316	0	0	14.252	0	29.272
			379.627	36.671	1	0	6.689	0.465	0.263	5.489	22.334	0.202	29.068	0.768	102.812	36.254	0	0	14.369	0	29.359
			380.627	36.671	1	0	6.707	0.464	0.264	5.499	22.347	0.203	29.083	0.768	102.829	36.241	0	0	14.446	0	29.364
			381.627	36.671	1	0	6.665	0.456	0.26	5.409	22.517	0.2	29.271	0.769	103.03	36.128	0	0	14.619	0	29.533
			382.627	39.359	1	0	6.683	0.453	0.26	5.407	22.564	0.2	29.32	0.77	103.158	36.056	0	0	14.764	0	29.511
			383.627	38.929	1	0	6.731	0.453	0.262	5.452	22.538	0.201	29.291	0.769	103.205	36.028	0	0	14.872	0	29.413
			384.627	38.929	1	0	6.751	0.453	0.263	5.472	22.521	0.202	29.261	0.77	103.308	35.992	0	0	14.918	0	29.3
			385.627	38.929	1	0	6.771	0.452	0.264	5.492	22.504	0.203	29.231	0.77	103.411	35.956	0	0	14.964	0	29.189
			386.627	29.896	1	0	6.785	0.454	0.264	5.495	22.554	0.203	29.252	0.771	103.508	35.956	0	0	14.933	0	29.243
			387.627	29.896	1	0	6.821	0.456	0.265	5.527	22.556	0.205	29.233	0.772	103.517	35.965	0	0	14.948	0	29.23
			388.627	30.003	1	0	6.849	0.458	0.266	5.547	22.583	0.206	29.238	0.772	103.57	35.97	0	0	14.946	0	29.257
			389.627	30.003	1	0	6.863	0.46	0.267	5.559	22.59	0.206	29.219	0.773	103.601	35.975	0	0	14.913	0	29.236
			390.627	26.024	1	0	6.849	0.462	0.267	5.553	22.579	0.206	29.175	0.774	103.678	35.961	0	0	14.82	0	29.138
			391.627	26.024	1	0	6.835	0.464	0.266	5.548	22.568	0.206	29.132	0.775	103.754	35.946	0	0	14.728	0	29.04
			392.627	24.841	1	0	6.816	0.466	0.266	5.538	22.558	0.206	29.086	0.776	103.831	35.932	0	0	14.626	0	28.937
			393.627	24.841	1	0	6.815	0.466	0.265	5.528	22.594	0.206	29.091	0.777	103.925	35.901	0	0	14.635	0	28.9
			394.627	20.217	1	0	6.77	0.461	0.262	5.462	22.688	0.204	29.176	0.778	104.037	35.845	0	0	14.672	0	28.97
			395.628	20.217	1	0	6.682	0.456	0.256	5.338	22.874	0.2	29.345	0.779	104.224	35.771	0	0	14.659	0	29.173
			396.627	20.647	1	0	6.682	0.456	0.256	5.338	22.874	0.2	29.345	0.779	104.224	35.771	0	0	14.659	0	29.173
			397.627	20.647	1	0	6.647	0.454	0.254	5.289	22.955	0.198	29.417	0.78	104.299	35.752	0	0	14.627	0	29.281
			398.628	25.379	1	0	6.516	0.45	0.246	5.132	23.157	0.193	29.608	0.782	104.351	35.757	0	0	14.488	0	29.635
			399.628	25.379	1	0	6.452	0.447	0.243	5.055	23.264	0.19	29.708	0.783	104.378	35.759	0	0	14.422	0	29.821
			400.628	26.024	1	0	6.389	0.445	0.239	4.978	23.376	0.187	29.815	0.784	104.404	35.762	0	0	14.356	0	30.016
			401.627	26.024	1	0	6.389	0.445	0.239	4.978	23.376	0.187	29.815	0.784	104.404	35.762	0	0	14.356	0	30.016
			402.628	26.024	1	0	6.223	0.436	0.231	4.807	23.509	0.181	29.991	0.784	104.491	35.723	0	0	14.262	0	30.239
			403.628	24.949	1	0	6.129	0.432	0.226	4.716	23.566	0.177	30.059	0.784	104.534	35.704	0	0	14.189	0	30.311
			404.628	24.411	1	0	6.036	0.428	0.222	4.625	23.629	0.174	30.135	0.784	104.577	35.685	0	0	14.116	0	30.396
			405.628	24.411	1	0	5.977	0.425	0.219	4.561	23.701	0.172	30.25	0.783	104.546	35.699	0	0	14.074	0	30.608
			406.628	24.411	1	0	5.918	0.422	0.216	4.497	23.777	0.169	30.371	0.783	104.515	35.714	0	0	14.031	0	30.828
			407.628	24.411	1	0	5.888	0.419	0.214	4.451	23.873	0.167	30.514	0.782	104.483	35.728	0	0	14.056	0	31.086
			408.628	25.056	1	0	5.858	0.416	0.211	4.406	23.971	0.165	30.66	0.782	104.452	35.742	0	0	14.081	0	31.345
			409.628	25.056	1	0	5.889	0.419	0.214	4.453	23.867	0.167	30.556	0.781	104.351	35.814	0	0	14.057	0	31.28
			410.628	29.035	1	0	5.912	0.42	0.215	4.483	23.81	0.168	30.506	0.781	104.297	35.847	0	0	14.087	0	31.24
			411.628	29.035	1	0	5.938	0.425	0.218	4.538	23.671	0.17	30.362	0.78	104.15	35.958	0	0	13.979	0	31.168
			412.628	26.992	1	0	5.956	0.428	0.22	4.574	23.578	0.171	30.27	0.779	104.049	36.03	0	0	13.924	0	31.12
			413.628	26.992	1	0	5.967	0.428	0.22	4.59	23.541	0.172	30.239	0.778	104.005	36.056	0	0	13.935	0	31.102
			414.628	26.992	1	0	5.965	0.429	0.221	4.595	23.521	0.172	30.228	0.778	103.884	36.121	0	0	13.891	0	31.179
			415.628	26.992	1	0	5.969	0.431	0.221	4.603	23.499	0.172	30.212	0.778	103.752	36.186	0	0	13.858	0	31.248
			416.628	16.668	1	0	5.951	0.431	0.221	4.594	23.485	0.171	30.213	0.777	103.579	36.265	0	0	13.799	0	31.359
			417.628	16.668	1	0	5.966	0.433	0.221	4.613	23.46	0.172	30.19	0.777	103.487	36.316	0	0	13.77	0	31.401
			418.628	15.916	1	0	5.939	0.432	0.221	4.598	23.423	0.171	30.169	0.776	103.418	36.335	0	0	13.731	0	31.382
			419.628	15.916	1	0	5.923	0.432	0.22	4.59	23.394	0.171	30.159	0.776	103.369	36.353	0	0	13.718	0	31.383
			420.628	16.131	1	0	5.904	0.431	0.22	4.58	23.365	0.17	30.146	0.775	103.332	36.372	0	0	13.698	0	31.379
			421.628	16.131	1	0	5.885	0.43	0.219	4.57	23.336	0.17	30.134	0.774	103.295	36.39	0	0	13.677	0	31.375
			422.628	17.744	1	0	5.866	0.43	0.219	4.56	23.307	0.169	30.121	0.774	103.258	36.409	0	0	13.657	0	31.371
			423.628	17.744	1	0	5.842	0.43	0.218	4.539	23.32	0.168	30.173	0.773	103.176	36.451	0	0	13.59	0	31.524
			424.628	27.637	1	0	5.814	0.43	0.217	4.514	23.339	0.167	30.235	0.772	103.095	36.493	0	0	13.513	0	31.696
			425.628	27.637	1	0	5.795	0.432	0.216	4.503	23.334	0.167	30.254	0.771	103.042	36.531	0	0	13.423	0	31.794
			426.628	26.239	1	0	5.736	0.428	0.213	4.435	23.42	0.164	30.403	0.77	102.97	36.541	0	0	13.394	0	32.05
			427.628	26.239	1	0	5.694	0.427	0.211	4.394	23.453	0.162	30.47	0.77	102.949	36.548	0	0	13.347	0	32.167
			428.628	26.239	1	0	5.665	0.425	0.21	4.366	23.47	0.161	30.515	0.769	102.928	36.555	0	0	13.329	0	32.244
			429.628	26.132	1	0	5.637	0.424	0.208	4.338	23.494	0.16	30.565	0.769	102.908	36.56	0	0	13.307	0	32.327
			430.628	26.777	1	0	5.608	0.422	0.207	4.31	23.513	0.159	30.617	0.768	102.886	36.567	0	0	13.292	0	32.414
			431.628	26.777	1	0	5.58	0.42	0.206	4.282	23.532	0.158	30.67	0.767	102.865	36.575	0	0	13.278	0	32.503
			432.628	26.777	1	0	5.617	0.421	0.207	4.321	23.479	0.159	30.619	0.767	102.812	36.599	0	0	13.343	0	32.449
			433.628	23.658	1	0	5.643	0.422	0.209	4.353	23.421	0.16	30.552	0.767	102.699	36.649	0	0	13.387	0	32.401
			434.628	23.658	1	0	5.69	0.422	0.211	4.398	23.378	0.162	30.514	0.766	102.586	36.699	0	0	13.479	0	32.404
			435.628	22.798	1	0	5.738	0.423	0.213	4.443	23.339	0.163	30.48	0.766	102.474	36.75	0	0	13.572	0	32.415
			436.628	22.798	1	0	5.766	0.425	0.215	4.487	23.243	0.165	30.362	0.766	102.37	36.805	0	0	13.578	0	32.292
			437.628	22.798	1	0	5.825	0.427	0.219	4.572	23.063	0.168	30.154	0.765	102.303	36.831	0	0	13.643	0	31.968
			438.628	21.078	1	0	5.862	0.429	0.223	4.642	22.879	0.17	29.938	0.764	102.236	36.858	0	0	13.659	0	31.625
			439.628	21.078	1	0	5.9	0.431	0.226	4.712	22.701	0.173	29.729	0.764	102.169	36.884	0	0	13.674	0	31.288
			440.629	20.755	1	0	5.894	0.432	0.227	4.719	22.647	0.173	29.671	0.763	102.121	36.884	0	0	13.637	0	31.187
			441.628	20.755	1	0	5.894	0.432	0.227	4.719	22.647	0.173	29.671	0.763	102.121	36.884	0	0	13.637	0	31.187
			442.628	22.476	1	0	5.9	0.433	0.227	4.73	22.63	0.173	29.646	0.763	102.09	36.894	0	0	13.611	0	31.161
			443.628	22.476	1	0	5.914	0.435	0.228	4.749	22.605	0.174	29.617	0.763	102.059	36.903	0	0	13.604	0	31.128
			444.629	22.691	1	0	5.944	0.436	0.23	4.787	22.544	0.175	29.548	0.763	102.049	36.889	0	0	13.645	0	30.985
			445.629	22.691	1	0	5.927	0.435	0.229	4.779	22.508	0.175	29.511	0.763	102.078	36.872	0	0	13.636	0	30.884
			446.629	22.691	1	0	5.909	0.434	0.229	4.771	22.471	0.175	29.473	0.762	102.107	36.855	0	0	13.623	0	30.783
			447.629	21.615	1	0	5.891	0.433	0.229	4.762	22.434	0.174	29.435	0.762	102.135	36.838	0	0	13.611	0	30.681
			448.629	22.906	1	0	5.899	0.434	0.229	4.774	22.419	0.175	29.409	0.762	102.099	36.87	0	0	13.594	0	30.681
			449.629	22.906	1	0	5.953	0.435	0.232	4.839	22.335	0.177	29.303	0.762	102.071	36.884	0	0	13.677	0	30.507
			450.629	22.906	1	0	6.019	0.437	0.236	4.912	22.256	0.18	29.2	0.762	101.994	36.898	0	0	13.784	0	30.336
			451.629	29.25	1	0	6.086	0.438	0.239	4.985	22.183	0.182	29.105	0.762	101.917	36.913	0	0	13.893	0	30.179
			452.629	28.605	1	0	6.163	0.44	0.243	5.068	22.109	0.185	28.999	0.762	101.85	36.93	0	0	14.009	0	30.008
			453.629	28.605	1	0	6.235	0.443	0.248	5.162	21.981	0.189	28.825	0.763	101.812	36.939	0	0	14.076	0	29.694
			454.629	28.605	1	0	6.305	0.446	0.252	5.253	21.866	0.192	28.669	0.763	101.804	36.949	0	0	14.136	0	29.414
			455.629	27.852	1	0	6.346	0.447	0.255	5.302	21.814	0.194	28.6	0.763	101.809	36.947	0	0	14.188	0	29.279
			456.629	27.852	1	0	6.447	0.452	0.26	5.417	21.721	0.199	28.449	0.763	101.845	36.925	0	0	14.269	0	28.966
			457.629	29.143	1	0	6.512	0.454	0.263	5.478	21.707	0.201	28.409	0.764	101.869	36.891	0	0	14.346	0	28.847
			458.629	29.143	1	0	6.581	0.456	0.266	5.544	21.691	0.203	28.367	0.765	101.898	36.858	0	0	14.433	0	28.726
			459.629	29.143	1	0	6.616	0.457	0.267	5.57	21.711	0.205	28.373	0.765	101.958	36.818	0	0	14.484	0	28.685
			460.629	25.594	1	0	6.677	0.459	0.27	5.617	21.744	0.207	28.382	0.766	102.032	36.771	0	0	14.543	0	28.652
			461.629	25.487	1	0	6.738	0.461	0.272	5.664	21.777	0.209	28.394	0.767	102.106	36.725	0	0	14.603	0	28.623
			462.629	25.487	1	0	6.79	0.464	0.274	5.702	21.814	0.21	28.411	0.768	102.181	36.678	0	0	14.639	0	28.605
			463.629	25.487	1	0	6.855	0.466	0.276	5.746	21.868	0.212	28.458	0.768	102.313	36.606	0	0	14.702	0	28.613
			464.629	33.66	1	0	6.89	0.469	0.277	5.77	21.906	0.213	28.476	0.769	102.459	36.537	0	0	14.688	0	28.565
			465.629	34.09	1	0	6.925	0.472	0.278	5.794	21.944	0.214	28.494	0.77	102.605	36.467	0	0	14.674	0	28.516
			466.629	34.09	1	0	6.946	0.475	0.279	5.81	21.97	0.215	28.501	0.771	102.752	36.397	0	0	14.631	0	28.444
			467.629	35.703	1	0	6.931	0.477	0.278	5.786	22.028	0.214	28.535	0.772	102.863	36.356	0	0	14.522	0	28.466
			468.629	35.703	1	0	6.92	0.48	0.277	5.765	22.086	0.214	28.57	0.773	102.974	36.314	0	0	14.423	0	28.491
			469.629	35.058	1	0	6.909	0.482	0.276	5.745	22.144	0.213	28.605	0.774	103.086	36.272	0	0	14.325	0	28.515
			470.629	35.058	1	0	6.84	0.482	0.272	5.675	22.193	0.211	28.64	0.775	103.19	36.228	0	0	14.186	0	28.524
			471.629	31.939	1	0	6.778	0.48	0.269	5.61	22.234	0.209	28.679	0.775	103.309	36.165	0	0	14.11	0	28.507
			472.629	31.939	1	0	6.712	0.479	0.266	5.543	22.274	0.206	28.714	0.776	103.427	36.103	0	0	14.026	0	28.48
			473.629	32.692	1	0	6.711	0.478	0.266	5.54	22.284	0.206	28.712	0.776	103.483	36.069	0	0	14.025	0	28.426
			474.629	32.692	1	0	6.564	0.475	0.259	5.392	22.368	0.201	28.791	0.777	103.664	35.977	0	0	13.823	0	28.441
			475.629	30.218	1	0	6.558	0.475	0.258	5.384	22.382	0.201	28.792	0.777	103.728	35.939	0	0	13.816	0	28.386
			476.629	30.218	1	0	6.51	0.473	0.256	5.339	22.399	0.199	28.802	0.778	103.785	35.908	0	0	13.75	0	28.355
			477.629	28.713	1	0	6.464	0.472	0.254	5.294	22.42	0.198	28.815	0.778	103.843	35.877	0	0	13.687	0	28.331
			478.629	28.713	1	0	6.42	0.471	0.252	5.251	22.446	0.196	28.834	0.778	103.901	35.846	0	0	13.629	0	28.319
			479.629	26.777	1	0	6.377	0.47	0.25	5.207	22.474	0.195	28.855	0.779	103.958	35.814	0	0	13.572	0	28.311
			480.629	26.777	1	0	6.286	0.468	0.245	5.11	22.561	0.191	28.935	0.78	104.008	35.8	0	0	13.418	0	28.448
			481.629	25.379	1	0	6.202	0.466	0.24	5.01	22.692	0.188	29.082	0.78	104.056	35.795	0	0	13.31	0	28.73
			482.629	25.379	1	0	6.12	0.463	0.236	4.909	22.834	0.184	29.241	0.781	104.104	35.79	0	0	13.203	0	29.034
			483.629	25.379	1	0	6.041	0.46	0.231	4.804	23.01	0.18	29.451	0.781	104.143	35.783	0	0	13.117	0	29.426
			484.629	25.379	1	0	5.962	0.457	0.226	4.699	23.198	0.176	29.674	0.782	104.181	35.776	0	0	13.033	0	29.839
			485.629	17.421	1	0	5.924	0.456	0.223	4.64	23.33	0.174	29.847	0.782	104.133	35.795	0	0	12.997	0	30.191
			486.629	17.421	1	0	5.886	0.454	0.22	4.581	23.467	0.172	30.026	0.782	104.085	35.814	0	0	12.963	0	30.55
			487.629	17.099	1	0	5.857	0.453	0.218	4.547	23.515	0.17	30.127	0.781	103.982	35.877	0	0	12.94	0	30.818
			488.63	17.099	1	0	5.796	0.45	0.215	4.474	23.627	0.167	30.348	0.779	103.771	36.001	0	0	12.889	0	31.385
			489.629	17.099	1	0	5.796	0.45	0.215	4.474	23.627	0.167	30.348	0.779	103.771	36.001	0	0	12.889	0	31.385
			490.63	18.604	1	0	5.732	0.449	0.213	4.435	23.568	0.165	30.374	0.776	103.541	36.117	0	0	12.763	0	31.586
			491.63	18.604	1	0	5.706	0.449	0.213	4.428	23.497	0.165	30.346	0.774	103.402	36.181	0	0	12.721	0	31.617
			492.63	18.712	1	0	5.75	0.451	0.217	4.528	23.168	0.168	30.018	0.772	103.21	36.282	0	0	12.756	0	31.16
			493.63	18.712	1	0	5.795	0.453	0.222	4.629	22.855	0.171	29.704	0.769	103.018	36.383	0	0	12.791	0	30.717
			494.63	18.712	1	0	5.844	0.455	0.227	4.731	22.569	0.174	29.424	0.767	102.812	36.481	0	0	12.849	0	30.323
			495.63	18.497	1	0	5.894	0.457	0.232	4.832	22.297	0.177	29.157	0.765	102.606	36.579	0	0	12.908	0	29.944
			496.63	18.497	1	0	5.956	0.458	0.237	4.942	22.038	0.181	28.896	0.763	102.399	36.678	0	0	12.991	0	29.569
			497.63	19.464	1	0	5.985	0.459	0.239	4.987	21.954	0.182	28.825	0.762	102.272	36.73	0	0	13.027	0	29.506
			498.63	19.464	1	0	6.009	0.46	0.241	5.026	21.878	0.183	28.765	0.761	102.145	36.783	0	0	13.049	0	29.464
			499.63	25.917	1	0	6.033	0.462	0.243	5.065	21.803	0.185	28.706	0.76	102.018	36.836	0	0	13.072	0	29.423
			500.63	25.917	1	0	6.11	0.465	0.247	5.156	21.719	0.188	28.615	0.759	101.898	36.891	0	0	13.133	0	29.334
			501.63	26.67	1	0	6.19	0.468	0.251	5.234	21.69	0.191	28.58	0.759	101.831	36.937	0	0	13.238	0	29.339
			502.63	26.67	1	0	6.279	0.47	0.255	5.317	21.67	0.194	28.559	0.759	101.764	36.982	0	0	13.36	0	29.372
			503.63	26.67	1	0	6.311	0.471	0.256	5.333	21.721	0.194	28.611	0.759	101.816	36.968	0	0	13.406	0	29.463
			504.63	27.637	1	0	6.461	0.475	0.263	5.484	21.649	0.2	28.542	0.759	101.629	37.073	0	0	13.61	0	29.489
			505.63	29.143	1	0	6.483	0.474	0.264	5.493	21.687	0.2	28.565	0.759	101.707	37.045	0	0	13.665	0	29.494
			506.63	29.143	1	0	6.58	0.476	0.267	5.571	21.709	0.203	28.58	0.76	101.728	37.038	0	0	13.835	0	29.521
			507.63	44.306	1	0	6.68	0.477	0.271	5.65	21.739	0.206	28.605	0.76	101.749	37.031	0	0	14.01	0	29.57
			508.63	44.306	1	0	6.78	0.478	0.275	5.728	21.772	0.209	28.637	0.76	101.77	37.024	0	0	14.185	0	29.63
			509.63	42.478	1	0	6.864	0.48	0.278	5.793	21.804	0.212	28.659	0.761	101.805	37.006	0	0	14.307	0	29.66
			510.63	42.478	1	0	6.95	0.481	0.282	5.865	21.816	0.214	28.688	0.76	101.754	37.025	0	0	14.435	0	29.754
			511.63	42.478	1	0	7.015	0.484	0.284	5.918	21.841	0.216	28.667	0.762	101.916	36.959	0	0	14.485	0	29.634
			512.63	32.369	1	0	7.086	0.487	0.287	5.981	21.845	0.219	28.651	0.762	101.99	36.931	0	0	14.548	0	29.573
			513.63	31.401	1	0	7.167	0.491	0.291	6.052	21.852	0.222	28.634	0.763	102.072	36.915	0	0	14.609	0	29.531
			514.63	31.401	1	0	7.245	0.494	0.294	6.122	21.861	0.224	28.62	0.764	102.153	36.899	0	0	14.666	0	29.494
			515.63	31.401	1	0	7.279	0.496	0.295	6.151	21.874	0.226	28.599	0.765	102.287	36.857	0	0	14.671	0	29.402
			516.63	29.573	1	0	7.314	0.498	0.297	6.179	21.888	0.227	28.579	0.766	102.422	36.815	0	0	14.675	0	29.311
			517.63	30.003	1	0	7.34	0.5	0.298	6.213	21.859	0.229	28.529	0.766	102.486	36.793	0	0	14.667	0	29.183
			518.63	30.003	1	0	7.339	0.5	0.298	6.201	21.894	0.228	28.526	0.768	102.654	36.73	0	0	14.675	0	29.084
			519.63	30.003	1	0	7.328	0.497	0.296	6.159	21.999	0.228	28.575	0.77	102.909	36.634	0	0	14.736	0	29.039
			520.63	29.681	1	0	7.371	0.498	0.297	6.185	22.035	0.229	28.606	0.77	102.972	36.618	0	0	14.8	0	29.082
			521.63	31.186	1	0	7.408	0.497	0.297	6.195	22.107	0.229	28.652	0.772	103.143	36.563	0	0	14.893	0	29.097
			522.63	31.186	1	0	7.445	0.497	0.298	6.205	22.18	0.23	28.7	0.773	103.313	36.507	0	0	14.987	0	29.115
			523.63	31.186	1	0	7.389	0.493	0.293	6.106	22.349	0.227	28.848	0.775	103.536	36.416	0	0	14.976	0	29.275
			524.63	29.143	1	0	7.333	0.49	0.288	6.008	22.523	0.224	28.999	0.777	103.759	36.325	0	0	14.964	0	29.44
			525.631	28.605	1	0	7.435	0.499	0.29	6.038	22.771	0.227	29.052	0.784	104.143	36.205	0	0	14.908	0	29.413
			526.63	28.605	1	0	7.435	0.499	0.29	6.038	22.771	0.227	29.052	0.784	104.143	36.205	0	0	14.908	0	29.413
			527.63	28.605	1	0	7.463	0.503	0.289	6.031	22.911	0.228	29.109	0.787	104.335	36.145	0	0	14.836	0	29.46
			528.63	30.864	1	0	7.534	0.508	0.292	6.088	22.941	0.231	29.064	0.789	104.447	36.131	0	0	14.828	0	29.365
			529.63	30.541	1	0	7.614	0.513	0.295	6.152	22.971	0.234	29.022	0.792	104.56	36.116	0	0	14.836	0	29.277
			530.63	30.541	1	0	7.694	0.518	0.298	6.216	23.001	0.237	28.982	0.794	104.673	36.102	0	0	14.844	0	29.191
			531.63	30.541	1	0	7.702	0.524	0.298	6.199	23.117	0.237	29.02	0.797	104.853	36.078	0	0	14.7	0	29.255
			532.631	24.841	1	0	7.714	0.538	0.297	6.197	23.235	0.238	28.98	0.802	105.107	36.049	0	0	14.342	0	29.172
			533.631	25.917	1	0	7.726	0.545	0.298	6.199	23.299	0.239	28.964	0.804	105.234	36.035	0	0	14.181	0	29.136
			534.63	25.917	1	0	7.726	0.545	0.298	6.199	23.299	0.239	28.964	0.804	105.234	36.035	0	0	14.181	0	29.136
			535.631	30.648	1	0	7.725	0.553	0.296	6.168	23.451	0.24	28.977	0.809	105.519	35.977	0	0	13.961	0	29.1
			536.631	30.648	1	0	7.706	0.555	0.294	6.129	23.549	0.239	29.017	0.812	105.666	35.934	0	0	13.89	0	29.121
			537.631	29.035	1	0	7.687	0.556	0.292	6.09	23.65	0.238	29.057	0.814	105.812	35.891	0	0	13.819	0	29.145
			538.631	29.035	1	0	7.625	0.552	0.288	5.999	23.793	0.235	29.176	0.815	106.021	35.8	0	0	13.812	0	29.248
			539.631	44.844	1	0	7.585	0.547	0.284	5.922	23.954	0.232	29.326	0.817	106.215	35.721	0	0	13.86	0	29.426
			540.631	44.844	1	0	7.523	0.54	0.28	5.837	24.071	0.229	29.453	0.817	106.358	35.648	0	0	13.92	0	29.561
			541.631	41.295	1	0	7.511	0.538	0.277	5.772	24.287	0.227	29.627	0.82	106.627	35.562	0	0	13.972	0	29.778
			542.631	41.295	1	0	7.473	0.533	0.273	5.697	24.458	0.225	29.78	0.821	106.834	35.483	0	0	14.028	0	29.954
			543.631	41.295	1	0	7.448	0.533	0.271	5.652	24.566	0.223	29.846	0.823	106.92	35.486	0	0	13.982	0	30.089
			544.631	41.295	1	0	7.434	0.533	0.27	5.615	24.68	0.222	29.919	0.825	107.006	35.488	0	0	13.957	0	30.237
			545.631	28.82	1	0	7.42	0.533	0.268	5.578	24.795	0.221	29.993	0.827	107.093	35.491	0	0	13.933	0	30.385
			546.631	28.82	1	0	7.406	0.532	0.266	5.542	24.913	0.22	30.067	0.829	107.179	35.493	0	0	13.908	0	30.535
			547.631	30.326	1	0	7.392	0.531	0.266	5.534	24.893	0.22	30.04	0.829	107.161	35.527	0	0	13.917	0	30.527
			548.631	30.326	1	0	7.407	0.533	0.266	5.55	24.881	0.221	29.999	0.829	107.196	35.557	0	0	13.887	0	30.498
			549.631	30.326	1	0	7.43	0.539	0.268	5.576	24.878	0.222	29.938	0.831	107.287	35.586	0	0	13.78	0	30.439
			550.631	24.626	1	0	7.413	0.538	0.267	5.565	24.861	0.222	29.915	0.831	107.266	35.618	0	0	13.789	0	30.435
			551.631	25.164	1	0	7.398	0.538	0.266	5.542	24.916	0.221	29.932	0.832	107.298	35.636	0	0	13.749	0	30.496
			552.631	25.164	1	0	7.384	0.539	0.265	5.519	24.971	0.221	29.949	0.834	107.331	35.655	0	0	13.71	0	30.558
			553.631	17.099	1	0	7.377	0.539	0.264	5.504	25.021	0.221	29.955	0.835	107.363	35.673	0	0	13.686	0	30.598
			554.631	17.099	1	0	7.37	0.539	0.263	5.489	25.07	0.22	29.96	0.837	107.396	35.692	0	0	13.662	0	30.638
			555.631	16.991	1	0	7.277	0.532	0.258	5.374	25.242	0.216	30.133	0.838	107.458	35.68	0	0	13.667	0	30.936
			556.631	16.991	1	0	7.153	0.525	0.251	5.233	25.441	0.211	30.325	0.839	107.519	35.669	0	0	13.618	0	31.263
			557.631	16.991	1	0	7.051	0.518	0.246	5.116	25.612	0.206	30.481	0.84	107.579	35.657	0	0	13.609	0	31.516
			558.631	23.981	1	0	6.949	0.511	0.24	4.998	25.791	0.202	30.645	0.842	107.64	35.645	0	0	13.599	0	31.777
			559.631	24.841	1	0	6.847	0.504	0.234	4.88	25.979	0.197	30.816	0.843	107.7	35.634	0	0	13.59	0	32.047
			560.631	24.841	1	0	6.766	0.498	0.229	4.776	26.189	0.194	31.014	0.844	107.783	35.608	0	0	13.595	0	32.343
			561.631	24.841	1	0	6.715	0.49	0.228	4.75	26.086	0.192	30.931	0.843	107.723	35.629	0	0	13.699	0	32.183
			562.631	27.422	1	0	6.685	0.483	0.227	4.722	26.075	0.191	30.933	0.843	107.74	35.613	0	0	13.839	0	32.127
			563.631	27.422	1	0	6.632	0.476	0.225	4.695	25.969	0.19	30.838	0.842	107.681	35.634	0	0	13.933	0	31.942
			564.631	27.1	1	0	6.584	0.468	0.223	4.656	25.942	0.188	30.825	0.842	107.697	35.618	0	0	14.055	0	31.853
			565.631	27.1	1	0	6.533	0.461	0.222	4.622	25.868	0.187	30.763	0.841	107.676	35.62	0	0	14.165	0	31.698
			566.631	26.992	1	0	6.548	0.462	0.224	4.672	25.659	0.188	30.571	0.839	107.558	35.702	0	0	14.176	0	31.463
			567.631	26.992	1	0	6.553	0.463	0.226	4.713	25.46	0.19	30.39	0.838	107.455	35.783	0	0	14.163	0	31.245
			568.631	26.562	1	0	6.558	0.463	0.228	4.754	25.265	0.191	30.212	0.836	107.352	35.865	0	0	14.149	0	31.029
			569.631	26.562	1	0	6.612	0.47	0.233	4.847	25.034	0.194	29.961	0.836	107.186	35.994	0	0	14.07	0	30.772
			570.631	26.562	1	0	6.655	0.476	0.236	4.919	24.867	0.197	29.787	0.835	107.064	36.083	0	0	13.98	0	30.593
			571.631	22.26	1	0	6.703	0.482	0.24	4.997	24.702	0.2	29.612	0.834	106.927	36.172	0	0	13.904	0	30.408
			572.631	22.476	1	0	6.75	0.488	0.244	5.074	24.539	0.203	29.439	0.834	106.791	36.26	0	0	13.828	0	30.223
			573.631	22.476	1	0	6.797	0.494	0.247	5.151	24.379	0.206	29.268	0.833	106.654	36.349	0	0	13.754	0	30.036
			574.631	22.476	1	0	6.769	0.49	0.247	5.141	24.298	0.205	29.201	0.832	106.68	36.292	0	0	13.811	0	29.8
			575.632	24.626	1	0	6.686	0.482	0.245	5.104	24.119	0.203	29.052	0.83	106.733	36.176	0	0	13.873	0	29.298
			576.631	24.626	1	0	6.686	0.482	0.245	5.104	24.119	0.203	29.052	0.83	106.733	36.176	0	0	13.873	0	29.298
			577.632	25.164	1	0	6.639	0.478	0.244	5.083	24.023	0.202	28.984	0.829	106.767	36.1	0	0	13.892	0	29.03
			578.631	25.164	1	0	6.639	0.478	0.244	5.083	24.023	0.202	28.984	0.829	106.767	36.1	0	0	13.892	0	29.03
			579.632	25.164	1	0	6.639	0.478	0.244	5.085	24.016	0.202	29.007	0.828	106.781	36.061	0	0	13.885	0	29.023
			580.632	32.369	1	0	6.638	0.478	0.244	5.085	24.011	0.202	29.02	0.827	106.788	36.042	0	0	13.881	0	29.021
			581.632	31.509	1	0	6.633	0.479	0.244	5.087	23.991	0.202	29.013	0.827	106.779	36.04	0	0	13.847	0	29.008
			582.632	31.509	1	0	6.607	0.478	0.243	5.065	23.993	0.201	29.038	0.826	106.747	36.052	0	0	13.823	0	29.071
			583.632	31.509	1	0	6.585	0.477	0.242	5.046	23.995	0.2	29.062	0.826	106.716	36.064	0	0	13.807	0	29.133
			584.632	28.283	1	0	6.563	0.476	0.241	5.027	23.996	0.199	29.087	0.825	106.685	36.076	0	0	13.792	0	29.195
			585.632	28.928	1	0	6.55	0.474	0.241	5.017	23.99	0.199	29.097	0.824	106.654	36.073	0	0	13.814	0	29.203
			586.632	28.928	1	0	6.568	0.473	0.242	5.034	23.961	0.199	29.089	0.824	106.625	36.071	0	0	13.895	0	29.177
			587.632	28.928	1	0	6.584	0.471	0.242	5.051	23.931	0.2	29.076	0.823	106.596	36.069	0	0	13.974	0	29.14
			588.632	22.476	1	0	6.601	0.47	0.243	5.067	23.902	0.2	29.064	0.822	106.568	36.066	0	0	14.054	0	29.104
			589.632	22.476	1	0	6.637	0.47	0.245	5.105	23.859	0.201	29.023	0.822	106.546	36.076	0	0	14.125	0	29.037
			590.632	21.508	1	0	6.656	0.47	0.246	5.117	23.869	0.202	29.023	0.822	106.542	36.084	0	0	14.161	0	29.048
			591.632	21.508	1	0	6.688	0.469	0.247	5.148	23.835	0.203	28.993	0.822	106.536	36.085	0	0	14.255	0	28.986
			592.632	27.53	1	0	6.7	0.469	0.247	5.155	23.848	0.203	28.997	0.822	106.532	36.093	0	0	14.277	0	29.006
			593.632	27.53	1	0	6.713	0.468	0.248	5.167	23.824	0.204	29.004	0.821	106.532	36.085	0	0	14.348	0	29.001
			594.632	27.207	1	0	6.714	0.467	0.248	5.161	23.855	0.203	29.044	0.821	106.532	36.084	0	0	14.365	0	29.078
			595.632	27.207	1	0	6.722	0.466	0.248	5.165	23.859	0.203	29.067	0.821	106.521	36.079	0	0	14.409	0	29.114
			596.632	27.207	1	0	6.701	0.464	0.246	5.123	23.962	0.202	29.194	0.821	106.551	36.038	0	0	14.443	0	29.296
			597.632	23.551	1	0	6.687	0.461	0.244	5.087	24.064	0.2	29.316	0.821	106.581	35.996	0	0	14.491	0	29.467
			598.632	23.658	1	0	6.663	0.459	0.242	5.036	24.202	0.199	29.462	0.821	106.63	35.949	0	0	14.502	0	29.681
			599.632	23.658	1	0	6.65	0.457	0.24	4.993	24.348	0.197	29.617	0.822	106.69	35.903	0	0	14.536	0	29.907
			600.632	24.949	1	0	6.648	0.456	0.239	4.97	24.442	0.196	29.708	0.823	106.709	35.896	0	0	14.583	0	30.064
			601.632	24.949	1	0	6.641	0.454	0.237	4.944	24.536	0.195	29.804	0.823	106.727	35.889	0	0	14.618	0	30.23
			602.632	25.056	1	0	6.632	0.453	0.236	4.926	24.578	0.195	29.852	0.823	106.76	35.864	0	0	14.65	0	30.277
			603.632	25.056	1	0	6.615	0.451	0.235	4.903	24.619	0.194	29.898	0.823	106.792	35.838	0	0	14.664	0	30.319
			604.632	28.283	1	0	6.637	0.454	0.236	4.919	24.64	0.195	29.911	0.824	106.776	35.864	0	0	14.619	0	30.399
			605.632	28.283	1	0	6.664	0.456	0.237	4.938	24.667	0.195	29.933	0.824	106.733	35.908	0	0	14.599	0	30.518
			606.632	27.637	1	0	6.697	0.46	0.238	4.961	24.699	0.196	29.944	0.825	106.718	35.931	0	0	14.57	0	30.59
			607.632	27.637	1	0	6.737	0.462	0.239	4.987	24.733	0.198	29.97	0.825	106.673	35.977	0	0	14.571	0	30.722
			608.632	25.702	1	0	6.74	0.461	0.239	4.984	24.754	0.198	29.98	0.826	106.663	35.973	0	0	14.61	0	30.727
			609.632	25.702	1	0	6.743	0.46	0.239	4.981	24.775	0.198	29.99	0.826	106.654	35.968	0	0	14.65	0	30.733
			610.632	25.702	1	0	6.749	0.459	0.239	4.979	24.797	0.198	29.997	0.827	106.644	35.963	0	0	14.696	0	30.734
			611.632	25.702	1	0	6.769	0.459	0.24	4.994	24.789	0.198	29.958	0.827	106.697	35.922	0	0	14.747	0	30.601
			612.632	25.702	1	0	6.787	0.459	0.24	5.009	24.782	0.199	29.922	0.828	106.757	35.881	0	0	14.797	0	30.473
			613.632	23.443	1	0	6.828	0.46	0.242	5.047	24.755	0.201	29.858	0.829	106.839	35.826	0	0	14.836	0	30.281
			614.632	24.626	1	0	6.868	0.462	0.244	5.085	24.728	0.203	29.799	0.83	106.92	35.771	0	0	14.872	0	30.099
			615.632	24.626	1	0	6.903	0.464	0.245	5.112	24.733	0.204	29.768	0.831	106.994	35.733	0	0	14.889	0	29.995
			616.632	24.626	1	0	6.921	0.466	0.246	5.128	24.742	0.205	29.749	0.832	107.069	35.709	0	0	14.853	0	29.938
			617.632	26.132	1	0	6.94	0.468	0.247	5.144	24.749	0.206	29.73	0.832	107.143	35.685	0	0	14.817	0	29.879
			618.632	25.164	1	0	6.958	0.471	0.248	5.159	24.757	0.206	29.712	0.833	107.217	35.661	0	0	14.78	0	29.822
			619.632	25.164	1	0	6.955	0.473	0.247	5.156	24.777	0.206	29.711	0.834	107.297	35.627	0	0	14.711	0	29.782
			620.633	25.164	1	0	6.899	0.473	0.245	5.101	24.845	0.204	29.76	0.835	107.441	35.536	0	0	14.576	0	29.749
			621.632	25.487	1	0	6.899	0.473	0.245	5.101	24.845	0.204	29.76	0.835	107.441	35.536	0	0	14.576	0	29.749
			622.633	26.992	1	0	6.845	0.474	0.242	5.048	24.911	0.203	29.803	0.836	107.584	35.445	0	0	14.445	0	29.704
			623.633	26.992	1	0	6.795	0.472	0.24	4.997	24.966	0.201	29.843	0.837	107.656	35.402	0	0	14.403	0	29.71
			624.633	26.992	1	0	6.745	0.47	0.237	4.947	25.022	0.199	29.885	0.837	107.728	35.359	0	0	14.362	0	29.719
			625.633	29.573	1	0	6.696	0.468	0.235	4.896	25.081	0.197	29.929	0.838	107.812	35.315	0	0	14.321	0	29.732
			626.633	29.466	1	0	6.647	0.465	0.233	4.845	25.142	0.195	29.976	0.839	107.896	35.272	0	0	14.28	0	29.749
			627.633	29.466	1	0	6.565	0.461	0.229	4.767	25.203	0.192	30.033	0.839	108.019	35.186	0	0	14.237	0	29.711
			628.633	29.466	1	0	6.492	0.456	0.226	4.704	25.222	0.189	30.064	0.839	108.122	35.104	0	0	14.231	0	29.626
			629.633	27.852	1	0	6.41	0.451	0.222	4.634	25.243	0.187	30.095	0.839	108.213	35.023	0	0	14.204	0	29.54
			630.633	27.422	1	0	6.329	0.446	0.219	4.564	25.265	0.184	30.129	0.839	108.304	34.941	0	0	14.177	0	29.458
			631.633	27.422	1	0	6.247	0.442	0.216	4.494	25.29	0.181	30.166	0.838	108.395	34.86	0	0	14.151	0	29.38
			632.633	27.422	1	0	6.204	0.44	0.214	4.455	25.324	0.179	30.219	0.838	108.29	34.913	0	0	14.089	0	29.55
			633.633	24.519	1	0	6.171	0.439	0.212	4.424	25.357	0.178	30.27	0.838	108.184	34.965	0	0	14.049	0	29.717
			634.633	24.519	1	0	6.138	0.438	0.211	4.392	25.39	0.177	30.323	0.837	108.078	35.018	0	0	14.01	0	29.886
			635.633	23.551	1	0	6.118	0.438	0.21	4.378	25.391	0.176	30.354	0.837	107.96	35.079	0	0	13.966	0	30.03
			636.633	23.551	1	0	6.088	0.435	0.209	4.347	25.418	0.174	30.407	0.836	107.915	35.092	0	0	13.992	0	30.128
			637.633	23.551	1	0	6.093	0.434	0.209	4.355	25.39	0.175	30.406	0.835	107.823	35.137	0	0	14.035	0	30.184
			638.633	17.851	1	0	6.069	0.432	0.208	4.334	25.396	0.174	30.442	0.834	107.774	35.158	0	0	14.039	0	30.267
			639.633	17.851	1	0	6.045	0.43	0.207	4.313	25.402	0.173	30.478	0.833	107.725	35.179	0	0	14.043	0	30.351
			640.633	17.851	1	0	6.029	0.429	0.207	4.308	25.352	0.172	30.477	0.832	107.656	35.207	0	0	14.05	0	30.378
			641.633	17.851	1	0	5.991	0.427	0.205	4.278	25.352	0.17	30.544	0.83	107.51	35.269	0	0	14.03	0	30.573
			642.633	13.657	1	0	5.954	0.425	0.204	4.248	25.35	0.169	30.609	0.828	107.356	35.332	0	0	14.012	0	30.765
			643.633	13.657	1	0	5.917	0.423	0.202	4.218	25.35	0.167	30.677	0.826	107.203	35.395	0	0	13.994	0	30.958
			644.633	13.765	1	0	5.893	0.422	0.201	4.186	25.435	0.166	30.842	0.825	107.055	35.443	0	0	13.964	0	31.318
			645.633	13.765	1	0	5.849	0.42	0.199	4.146	25.47	0.164	30.924	0.824	107.009	35.45	0	0	13.938	0	31.453
			646.633	13.765	1	0	5.875	0.42	0.2	4.161	25.496	0.164	31.065	0.821	106.804	35.508	0	0	13.991	0	31.786
			647.633	20.11	1	0	5.868	0.419	0.199	4.149	25.524	0.163	31.174	0.819	106.679	35.541	0	0	14.008	0	32.012
			648.633	20.325	1	0	5.843	0.416	0.198	4.13	25.507	0.162	31.229	0.817	106.574	35.56	0	0	14.048	0	32.107
			649.633	20.325	1	0	5.827	0.413	0.198	4.122	25.463	0.161	31.246	0.815	106.465	35.587	0	0	14.099	0	32.149
			650.633	20.325	1	0	5.802	0.411	0.197	4.101	25.459	0.16	31.287	0.814	106.395	35.608	0	0	14.115	0	32.228
			651.633	23.336	1	0	5.803	0.408	0.197	4.112	25.37	0.16	31.274	0.811	106.247	35.643	0	0	14.221	0	32.224
			652.633	23.658	1	0	5.794	0.406	0.197	4.103	25.361	0.159	31.33	0.81	106.129	35.669	0	0	14.278	0	32.332
			653.633	23.658	1	0	5.775	0.403	0.196	4.088	25.347	0.159	31.369	0.808	106.047	35.692	0	0	14.319	0	32.406
			654.633	23.658	1	0	5.809	0.404	0.198	4.123	25.285	0.16	31.34	0.807	105.92	35.726	0	0	14.382	0	32.406
			655.633	26.132	1	0	5.844	0.405	0.2	4.158	25.225	0.161	31.312	0.806	105.793	35.759	0	0	14.445	0	32.409
			656.633	24.734	1	0	5.879	0.405	0.201	4.194	25.168	0.162	31.286	0.804	105.666	35.793	0	0	14.508	0	32.415
			657.633	24.734	1	0	5.908	0.406	0.203	4.231	25.073	0.163	31.216	0.803	105.575	35.814	0	0	14.568	0	32.326
			658.633	24.734	1	0	5.97	0.408	0.206	4.294	24.99	0.165	31.138	0.803	105.39	35.879	0	0	14.626	0	32.302
			659.633	24.304	1	0	6.033	0.411	0.209	4.358	24.912	0.168	31.065	0.802	105.205	35.944	0	0	14.685	0	32.285
			660.634	25.594	1	0	6.158	0.416	0.215	4.485	24.75	0.172	30.933	0.8	104.788	36.107	0	0	14.817	0	32.312
			661.633	25.594	1	0	6.158	0.416	0.215	4.485	24.75	0.172	30.933	0.8	104.788	36.107	0	0	14.817	0	32.312
			662.633	25.594	1	0	6.226	0.418	0.218	4.552	24.677	0.175	30.876	0.799	104.634	36.188	0	0	14.894	0	32.341
			663.633	24.304	1	0	6.257	0.417	0.22	4.578	24.647	0.175	30.859	0.799	104.663	36.155	0	0	15.014	0	32.255
			664.633	23.228	1	0	6.33	0.418	0.223	4.656	24.532	0.178	30.739	0.798	104.709	36.095	0	0	15.132	0	31.979
			665.634	23.228	1	0	6.482	0.422	0.231	4.814	24.326	0.184	30.532	0.797	104.8	35.975	0	0	15.375	0	31.475
			666.633	23.228	1	0	6.482	0.422	0.231	4.814	24.326	0.184	30.532	0.797	104.8	35.975	0	0	15.375	0	31.475
			667.633	22.153	1	0	6.533	0.424	0.234	4.874	24.24	0.186	30.449	0.796	104.824	35.929	0	0	15.401	0	31.284
			668.634	23.336	1	0	6.571	0.429	0.237	4.934	24.128	0.188	30.336	0.795	104.877	35.848	0	0	15.303	0	31.006
			669.634	23.336	1	0	6.562	0.432	0.237	4.937	24.102	0.188	30.304	0.795	104.905	35.812	0	0	15.19	0	30.918
			670.634	23.336	1	0	6.532	0.434	0.236	4.917	24.108	0.188	30.29	0.796	104.956	35.769	0	0	15.046	0	30.848
			671.634	23.658	1	0	6.514	0.436	0.235	4.906	24.114	0.188	30.277	0.796	105.023	35.726	0	0	14.931	0	30.78
			672.634	23.443	1	0	6.476	0.434	0.233	4.86	24.18	0.186	30.356	0.797	105.129	35.654	0	0	14.912	0	30.813
			673.634	23.443	1	0	6.438	0.432	0.231	4.815	24.248	0.184	30.437	0.797	105.234	35.582	0	0	14.892	0	30.849
			674.634	23.658	1	0	6.385	0.429	0.229	4.772	24.236	0.182	30.42	0.797	105.335	35.524	0	0	14.882	0	30.714
			675.634	23.658	1	0	6.341	0.427	0.227	4.728	24.274	0.181	30.466	0.797	105.39	35.492	0	0	14.855	0	30.738
			676.634	24.089	1	0	6.256	0.422	0.224	4.669	24.214	0.179	30.392	0.797	105.503	35.409	0	0	14.811	0	30.453
			677.634	24.089	1	0	6.208	0.421	0.223	4.637	24.18	0.177	30.36	0.796	105.522	35.39	0	0	14.754	0	30.353
			678.634	32.477	1	0	6.19	0.421	0.222	4.62	24.202	0.177	30.392	0.796	105.519	35.385	0	0	14.7	0	30.409
			679.634	32.477	1	0	6.182	0.421	0.221	4.61	24.223	0.176	30.423	0.796	105.517	35.38	0	0	14.666	0	30.462
			680.634	32.584	1	0	6.197	0.421	0.222	4.633	24.159	0.177	30.365	0.796	105.534	35.358	0	0	14.721	0	30.319
			681.634	32.584	1	0	6.216	0.422	0.224	4.665	24.078	0.178	30.287	0.795	105.575	35.303	0	0	14.736	0	30.105
			682.634	32.584	1	0	6.224	0.422	0.225	4.688	23.983	0.179	30.196	0.794	105.613	35.268	0	0	14.761	0	29.881
			683.634	24.089	1	0	6.226	0.421	0.226	4.698	23.938	0.179	30.158	0.794	105.627	35.249	0	0	14.786	0	29.781
			684.634	24.089	1	0	6.221	0.421	0.226	4.704	23.888	0.179	30.106	0.793	105.651	35.232	0	0	14.76	0	29.659
			685.634	23.013	1	0	6.224	0.423	0.226	4.708	23.896	0.179	30.122	0.793	105.627	35.276	0	0	14.714	0	29.766
			686.634	23.013	1	0	6.238	0.424	0.227	4.725	23.87	0.18	30.105	0.793	105.599	35.29	0	0	14.716	0	29.759
			687.634	17.744	1	0	6.258	0.425	0.228	4.741	23.88	0.18	30.129	0.793	105.537	35.316	0	0	14.722	0	29.849
			688.634	17.744	1	0	6.287	0.427	0.23	4.782	23.799	0.182	30.039	0.792	105.518	35.341	0	0	14.728	0	29.728
			689.634	17.636	1	0	6.316	0.429	0.231	4.823	23.719	0.183	29.951	0.792	105.5	35.367	0	0	14.734	0	29.609
			690.634	17.636	1	0	6.325	0.431	0.233	4.846	23.656	0.184	29.88	0.792	105.532	35.376	0	0	14.688	0	29.499
			691.634	17.636	1	0	6.335	0.433	0.234	4.87	23.593	0.185	29.809	0.791	105.565	35.385	0	0	14.642	0	29.39
			692.634	20.54	1	0	6.317	0.433	0.233	4.861	23.571	0.185	29.785	0.791	105.534	35.392	0	0	14.594	0	29.354
			693.634	21.723	1	0	6.317	0.434	0.234	4.867	23.55	0.185	29.757	0.791	105.543	35.375	0	0	14.553	0	29.285
			694.634	21.723	1	0	6.245	0.43	0.23	4.794	23.605	0.182	29.836	0.791	105.458	35.432	0	0	14.511	0	29.493
			695.634	27.422	1	0	6.19	0.428	0.227	4.737	23.663	0.18	29.915	0.791	105.411	35.464	0	0	14.474	0	29.67
			696.634	27.422	1	0	6.143	0.426	0.225	4.684	23.73	0.178	29.996	0.791	105.4	35.476	0	0	14.429	0	29.829
			697.634	25.809	1	0	6.087	0.423	0.222	4.624	23.797	0.176	30.082	0.791	105.352	35.51	0	0	14.391	0	30.017
			698.634	25.809	1	0	6.041	0.422	0.219	4.572	23.875	0.174	30.171	0.791	105.301	35.551	0	0	14.31	0	30.236
			699.635	24.089	1	0	6.066	0.42	0.22	4.593	23.85	0.174	30.173	0.79	105.167	35.613	0	0	14.426	0	30.313
			700.634	24.089	1	0	6.066	0.42	0.22	4.593	23.85	0.174	30.173	0.79	105.167	35.613	0	0	14.426	0	30.313
			701.634	26.132	1	0	6.09	0.42	0.221	4.61	23.846	0.175	30.184	0.79	105.1	35.644	0	0	14.511	0	30.369
			702.634	26.132	1	0	6.128	0.419	0.223	4.647	23.807	0.176	30.158	0.789	105.04	35.685	0	0	14.613	0	30.375
			703.634	30.003	1	0	6.189	0.423	0.226	4.717	23.719	0.179	30.05	0.789	104.941	35.754	0	0	14.625	0	30.299
			704.634	30.003	1	0	6.248	0.427	0.23	4.785	23.633	0.181	29.947	0.789	104.822	35.824	0	0	14.633	0	30.23
			705.634	27.422	1	0	6.308	0.431	0.233	4.855	23.551	0.184	29.854	0.789	104.702	35.893	0	0	14.644	0	30.177
			706.634	27.422	1	0	6.36	0.435	0.236	4.917	23.472	0.186	29.744	0.789	104.553	35.975	0	0	14.635	0	30.106
			707.634	22.691	1	0	6.411	0.438	0.239	4.98	23.395	0.189	29.636	0.789	104.404	36.057	0	0	14.625	0	30.038
			708.635	22.691	1	0	6.463	0.443	0.243	5.053	23.278	0.192	29.456	0.79	104.304	36.143	0	0	14.6	0	29.839
			709.634	23.228	1	0	6.463	0.443	0.243	5.053	23.278	0.192	29.456	0.79	104.304	36.143	0	0	14.6	0	29.839
			710.634	23.228	1	0	6.481	0.443	0.243	5.072	23.255	0.192	29.423	0.79	104.287	36.145	0	0	14.639	0	29.778
			711.635	23.228	1	0	6.468	0.443	0.242	5.041	23.354	0.191	29.514	0.791	104.184	36.217	0	0	14.598	0	30.057
			712.635	24.626	1	0	6.478	0.443	0.242	5.039	23.399	0.191	29.553	0.792	104.128	36.253	0	0	14.612	0	30.184
			713.635	25.702	1	0	6.507	0.446	0.243	5.066	23.399	0.193	29.527	0.792	104.059	36.311	0	0	14.586	0	30.232
			714.635	25.702	1	0	6.529	0.447	0.244	5.09	23.378	0.194	29.492	0.793	104.056	36.314	0	0	14.59	0	30.176
			715.635	25.702	1	0	6.564	0.449	0.247	5.143	23.274	0.196	29.354	0.793	104.004	36.325	0	0	14.606	0	29.935
			716.635	28.605	1	0	6.575	0.451	0.248	5.169	23.212	0.197	29.263	0.793	104.009	36.332	0	0	14.579	0	29.775
			717.635	28.605	1	0	6.581	0.452	0.249	5.186	23.163	0.197	29.201	0.793	104.054	36.311	0	0	14.545	0	29.631
			718.635	28.39	1	0	6.579	0.453	0.249	5.178	23.199	0.197	29.242	0.793	104.109	36.289	0	0	14.516	0	29.688
			719.635	28.39	1	0	6.574	0.454	0.248	5.167	23.236	0.197	29.285	0.793	104.164	36.268	0	0	14.477	0	29.747
			720.635	27.315	1	0	6.588	0.455	0.248	5.173	23.267	0.197	29.316	0.794	104.191	36.246	0	0	14.482	0	29.783
			721.635	27.315	1	0	6.602	0.456	0.249	5.178	23.298	0.197	29.347	0.794	104.217	36.224	0	0	14.486	0	29.819
			722.635	26.777	1	0	6.637	0.458	0.25	5.203	23.329	0.198	29.37	0.794	104.26	36.208	0	0	14.488	0	29.855
			723.635	26.777	1	0	6.642	0.459	0.25	5.2	23.364	0.198	29.403	0.795	104.304	36.189	0	0	14.484	0	29.896
			724.635	24.626	1	0	6.701	0.463	0.252	5.247	23.389	0.2	29.407	0.795	104.347	36.174	0	0	14.477	0	29.908
			725.635	24.626	1	0	6.73	0.465	0.253	5.267	23.418	0.201	29.424	0.796	104.39	36.157	0	0	14.466	0	29.93
			726.635	25.487	1	0	6.714	0.465	0.252	5.247	23.451	0.2	29.458	0.796	104.444	36.126	0	0	14.439	0	29.953
			727.635	25.487	1	0	6.725	0.467	0.252	5.251	23.48	0.201	29.478	0.797	104.499	36.096	0	0	14.405	0	29.959
			728.635	30.003	1	0	6.723	0.467	0.252	5.244	23.504	0.201	29.5	0.797	104.557	36.059	0	0	14.4	0	29.949
			729.635	30.003	1	0	6.71	0.467	0.251	5.23	23.522	0.2	29.514	0.797	104.627	36.021	0	0	14.373	0	29.924
			730.635	30.111	1	0	6.693	0.465	0.25	5.213	23.527	0.199	29.526	0.797	104.655	36.01	0	0	14.397	0	29.921
			731.635	30.111	1	0	6.677	0.463	0.249	5.196	23.532	0.199	29.537	0.797	104.683	35.998	0	0	14.421	0	29.916
			732.635	28.82	1	0	6.637	0.461	0.247	5.155	23.562	0.197	29.573	0.797	104.703	35.977	0	0	14.409	0	29.943
			733.635	28.82	1	0	6.627	0.46	0.247	5.142	23.584	0.197	29.59	0.797	104.723	35.956	0	0	14.405	0	29.944
			734.635	28.283	1	0	6.555	0.455	0.243	5.058	23.677	0.193	29.714	0.797	104.775	35.929	0	0	14.403	0	30.118
			735.635	28.283	1	0	6.545	0.454	0.242	5.043	23.705	0.193	29.737	0.797	104.819	35.905	0	0	14.403	0	30.125
			736.635	28.283	1	0	6.501	0.449	0.238	4.968	23.864	0.19	29.965	0.796	104.905	35.861	0	0	14.481	0	30.468
			737.635	26.454	1	0	6.489	0.446	0.237	4.933	23.965	0.188	30.11	0.796	104.984	35.822	0	0	14.553	0	30.668
			738.635	26.347	1	0	6.554	0.448	0.24	5	23.895	0.191	30.025	0.796	105.012	35.81	0	0	14.636	0	30.503
			739.635	26.347	1	0	6.558	0.447	0.24	4.994	23.93	0.191	30.078	0.796	105.059	35.771	0	0	14.674	0	30.544
			740.635	26.347	1	0	6.63	0.451	0.244	5.081	23.813	0.194	29.924	0.796	105.054	35.8	0	0	14.699	0	30.316
			741.635	23.981	1	0	6.703	0.455	0.248	5.167	23.701	0.197	29.776	0.796	105.049	35.829	0	0	14.725	0	30.097
			742.635	23.981	1	0	6.765	0.459	0.252	5.242	23.603	0.2	29.662	0.796	105.085	35.829	0	0	14.736	0	29.898
			743.635	23.443	1	0	6.87	0.465	0.258	5.367	23.454	0.205	29.492	0.795	105.133	35.826	0	0	14.779	0	29.593
			744.635	23.443	1	0	6.858	0.464	0.257	5.352	23.475	0.204	29.524	0.795	105.172	35.807	0	0	14.78	0	29.625
			745.635	23.013	1	0	6.891	0.465	0.259	5.387	23.444	0.206	29.498	0.795	105.222	35.786	0	0	14.813	0	29.548
			746.635	23.013	1	0	6.924	0.466	0.26	5.421	23.414	0.207	29.474	0.794	105.265	35.764	0	0	14.844	0	29.477
			747.635	21.938	1	0	6.929	0.467	0.26	5.416	23.459	0.207	29.514	0.795	105.34	35.74	0	0	14.824	0	29.527
			748.636	21.938	1	0	6.971	0.47	0.261	5.437	23.527	0.208	29.533	0.797	105.407	35.75	0	0	14.84	0	29.59
			749.635	19.572	1	0	6.971	0.47	0.261	5.437	23.527	0.208	29.533	0.797	105.407	35.75	0	0	14.84	0	29.59
			750.636	19.572	1	0	7.008	0.471	0.262	5.451	23.602	0.209	29.556	0.799	105.486	35.752	0	0	14.878	0	29.646
			751.635	21.723	1	0	7.008	0.471	0.262	5.451	23.602	0.209	29.556	0.799	105.486	35.752	0	0	14.878	0	29.646
			752.635	21.723	1	0	7.019	0.471	0.262	5.449	23.644	0.209	29.572	0.8	105.531	35.75	0	0	14.894	0	29.675
			753.635	37.531	1	0	7.031	0.472	0.262	5.46	23.646	0.21	29.55	0.8	105.57	35.745	0	0	14.906	0	29.628
			754.636	38.069	1	0	7.053	0.473	0.263	5.479	23.638	0.211	29.505	0.801	105.668	35.73	0	0	14.924	0	29.522
			755.636	38.069	1	0	7.063	0.473	0.264	5.49	23.63	0.211	29.477	0.802	105.728	35.721	0	0	14.935	0	29.454
			756.636	37.101	1	0	7.093	0.474	0.265	5.515	23.625	0.212	29.451	0.802	105.774	35.726	0	0	14.973	0	29.412
			757.636	37.101	1	0	7.123	0.475	0.266	5.541	23.621	0.214	29.425	0.803	105.819	35.73	0	0	15.011	0	29.372
			758.635	35.38	1	0	7.123	0.475	0.266	5.541	23.621	0.214	29.425	0.803	105.819	35.73	0	0	15.011	0	29.372
			759.636	35.38	1	0	7.223	0.478	0.27	5.615	23.656	0.217	29.415	0.804	105.906	35.75	0	0	15.123	0	29.395
			760.636	35.38	1	0	7.274	0.481	0.271	5.654	23.681	0.219	29.405	0.805	105.992	35.733	0	0	15.118	0	29.367
			761.636	29.358	1	0	7.324	0.485	0.273	5.693	23.705	0.22	29.395	0.806	106.078	35.716	0	0	15.113	0	29.34
			762.636	30.433	1	0	7.364	0.487	0.274	5.715	23.755	0.222	29.404	0.808	106.162	35.699	0	0	15.123	0	29.343
			763.636	30.433	1	0	7.351	0.486	0.273	5.694	23.801	0.221	29.424	0.809	106.198	35.692	0	0	15.113	0	29.369
			764.636	30.433	1	0	7.459	0.492	0.278	5.783	23.813	0.225	29.367	0.811	106.32	35.673	0	0	15.155	0	29.253
			765.636	28.283	1	0	7.443	0.491	0.276	5.759	23.856	0.224	29.387	0.812	106.351	35.666	0	0	15.144	0	29.281
			766.636	28.068	1	0	7.534	0.499	0.281	5.86	23.776	0.229	29.207	0.814	106.488	35.654	0	0	15.109	0	28.924
			767.636	28.068	1	0	7.56	0.502	0.283	5.896	23.736	0.231	29.095	0.816	106.582	35.644	0	0	15.055	0	28.694
			768.636	28.068	1	0	7.499	0.501	0.28	5.823	23.829	0.228	29.152	0.817	106.695	35.606	0	0	14.984	0	28.748
			769.636	27.637	1	0	7.476	0.5	0.278	5.799	23.85	0.228	29.147	0.818	106.732	35.601	0	0	14.951	0	28.729
			770.636	27.96	1	0	7.415	0.498	0.275	5.725	23.95	0.225	29.21	0.82	106.841	35.564	0	0	14.877	0	28.798
			771.636	27.96	1	0	7.34	0.497	0.271	5.643	24.043	0.223	29.267	0.821	106.929	35.548	0	0	14.77	0	28.886
			772.636	27.96	1	0	7.3	0.496	0.268	5.592	24.128	0.221	29.32	0.823	106.978	35.541	0	0	14.718	0	28.979
			773.636	29.358	1	0	7.133	0.494	0.26	5.425	24.285	0.215	29.368	0.827	107.093	35.565	0	0	14.449	0	29.102
			774.636	29.035	1	0	7.093	0.494	0.259	5.396	24.277	0.214	29.342	0.827	107.096	35.583	0	0	14.37	0	29.076
			775.636	29.035	1	0	6.993	0.489	0.254	5.286	24.411	0.21	29.437	0.829	107.15	35.59	0	0	14.288	0	29.261
			776.636	29.035	1	0	6.895	0.485	0.248	5.175	24.554	0.206	29.541	0.831	107.203	35.597	0	0	14.207	0	29.461
			777.636	25.379	1	0	6.84	0.481	0.245	5.111	24.637	0.204	29.605	0.832	107.226	35.606	0	0	14.205	0	29.584
			778.636	26.024	1	0	6.776	0.478	0.242	5.04	24.726	0.202	29.676	0.833	107.25	35.615	0	0	14.187	0	29.72
			779.636	26.024	1	0	6.712	0.474	0.238	4.968	24.817	0.199	29.751	0.834	107.273	35.625	0	0	14.168	0	29.861
			780.636	26.024	1	0	6.682	0.472	0.237	4.938	24.85	0.198	29.765	0.835	107.301	35.622	0	0	14.148	0	29.877
			781.636	27.207	1	0	6.622	0.471	0.235	4.899	24.814	0.196	29.743	0.834	107.201	35.678	0	0	14.062	0	29.908
			782.636	27.207	1	0	6.586	0.47	0.234	4.872	24.807	0.195	29.733	0.834	107.159	35.708	0	0	14.013	0	29.926
			783.636	26.239	1	0	6.549	0.469	0.233	4.845	24.801	0.194	29.724	0.834	107.117	35.738	0	0	13.964	0	29.947
			784.636	26.239	1	0	6.529	0.468	0.232	4.825	24.821	0.193	29.729	0.835	107.129	35.747	0	0	13.939	0	29.965
			785.636	26.239	1	0	6.504	0.467	0.231	4.803	24.825	0.193	29.729	0.835	107.062	35.776	0	0	13.934	0	29.998
			786.636	24.949	1	0	6.476	0.465	0.229	4.78	24.828	0.192	29.735	0.835	106.994	35.805	0	0	13.921	0	30.042
			787.637	23.336	1	0	6.419	0.462	0.227	4.733	24.833	0.19	29.748	0.835	106.86	35.862	0	0	13.895	0	30.131
			788.636	23.336	1	0	6.419	0.462	0.227	4.733	24.833	0.19	29.748	0.835	106.86	35.862	0	0	13.895	0	30.131
			789.636	23.336	1	0	6.391	0.461	0.226	4.717	24.798	0.189	29.726	0.834	106.819	35.877	0	0	13.87	0	30.101
			790.636	17.744	1	0	6.365	0.46	0.226	4.703	24.762	0.188	29.706	0.834	106.779	35.891	0	0	13.852	0	30.075
			791.636	17.744	1	0	6.34	0.458	0.225	4.689	24.729	0.187	29.684	0.833	106.738	35.905	0	0	13.835	0	30.045
			792.636	19.034	1	0	6.316	0.457	0.224	4.675	24.696	0.187	29.662	0.833	106.697	35.92	0	0	13.818	0	30.015
			793.636	19.034	1	0	6.323	0.457	0.225	4.692	24.637	0.187	29.639	0.831	106.627	35.949	0	0	13.832	0	30.011
			794.636	19.034	1	0	6.325	0.457	0.226	4.704	24.581	0.187	29.618	0.83	106.558	35.977	0	0	13.834	0	30.012
			795.637	23.766	1	0	6.314	0.457	0.226	4.715	24.481	0.187	29.588	0.827	106.419	36.035	0	0	13.806	0	30.036
			796.636	23.766	1	0	6.314	0.457	0.226	4.715	24.481	0.187	29.588	0.827	106.419	36.035	0	0	13.806	0	30.036
			797.636	23.766	1	0	6.315	0.457	0.226	4.716	24.479	0.187	29.627	0.826	106.328	36.066	0	0	13.818	0	30.154
			798.636	23.766	1	0	6.316	0.457	0.226	4.717	24.477	0.187	29.667	0.825	106.237	36.097	0	0	13.829	0	30.272
			799.637	24.304	1	0	6.334	0.456	0.227	4.732	24.462	0.187	29.722	0.823	106.054	36.16	0	0	13.886	0	30.463
			800.637	24.304	1	0	6.343	0.456	0.227	4.74	24.454	0.187	29.751	0.822	105.963	36.191	0	0	13.914	0	30.559
			801.637	24.304	1	0	6.429	0.463	0.231	4.821	24.421	0.19	29.731	0.821	105.882	36.222	0	0	13.891	0	30.607
			802.637	24.304	1	0	6.525	0.47	0.236	4.912	24.379	0.194	29.668	0.822	105.845	36.249	0	0	13.87	0	30.565
			803.637	26.885	1	0	6.657	0.477	0.241	5.029	24.336	0.198	29.65	0.821	105.719	36.284	0	0	13.963	0	30.613
			804.637	26.885	1	0	6.771	0.484	0.246	5.133	24.299	0.202	29.616	0.82	105.637	36.316	0	0	13.999	0	30.626
			805.637	26.885	1	0	6.872	0.49	0.251	5.239	24.203	0.206	29.473	0.821	105.563	36.352	0	0	14.032	0	30.427
			806.637	26.885	1	0	6.973	0.496	0.257	5.344	24.113	0.211	29.339	0.822	105.488	36.388	0	0	14.066	0	30.239
			807.637	27.96	1	0	7.046	0.502	0.261	5.431	24.01	0.214	29.2	0.822	105.414	36.423	0	0	14.041	0	30.037
			808.637	27.96	1	0	7.118	0.508	0.265	5.518	23.91	0.218	29.064	0.823	105.34	36.459	0	0	14.016	0	29.838
			809.637	26.885	1	0	7.19	0.514	0.269	5.605	23.812	0.221	28.931	0.823	105.265	36.495	0	0	13.992	0	29.641
			810.637	26.885	1	0	7.295	0.521	0.274	5.717	23.726	0.226	28.797	0.824	105.305	36.497	0	0	14.006	0	29.392
			811.637	27.315	1	0	7.488	0.532	0.283	5.901	23.651	0.234	28.664	0.825	105.325	36.505	0	0	14.075	0	29.16
			812.637	27.315	1	0	7.637	0.541	0.29	6.049	23.582	0.24	28.547	0.826	105.352	36.51	0	0	14.115	0	28.946
			813.637	27.422	1	0	7.784	0.547	0.296	6.171	23.593	0.245	28.481	0.828	105.522	36.445	0	0	14.22	0	28.726
			814.637	27.422	1	0	7.889	0.551	0.301	6.265	23.566	0.25	28.375	0.831	105.692	36.381	0	0	14.324	0	28.412
			815.637	27.422	1	0	8.045	0.558	0.307	6.406	23.536	0.256	28.262	0.833	105.866	36.325	0	0	14.426	0	28.099
			816.637	37.531	1	0	8.234	0.563	0.317	6.606	23.387	0.266	27.925	0.838	106.057	36.244	0	0	14.62	0	27.237
			817.637	39.467	1	0	8.428	0.569	0.327	6.805	23.262	0.275	27.628	0.842	106.247	36.163	0	0	14.82	0	26.444
			818.637	39.467	1	0	8.628	0.574	0.336	7.005	23.16	0.285	27.369	0.846	106.437	36.082	0	0	15.026	0	25.72
			819.637	39.467	1	0	8.655	0.579	0.337	7.017	23.207	0.286	27.338	0.849	106.604	36.01	0	0	14.957	0	25.539
			820.637	34.09	1	0	8.557	0.573	0.33	6.877	23.386	0.281	27.488	0.851	107.361	35.457	0	0	14.944	0	25.001
			821.637	34.09	1	0	8.609	0.567	0.325	6.764	23.894	0.277	27.99	0.854	108.118	34.905	0	0	15.196	0	25.273
			822.637	32.477	1	0	8.663	0.56	0.319	6.651	24.422	0.273	28.51	0.857	108.874	34.353	0	0	15.456	0	25.551
			823.637	32.477	1	0	8.7	0.554	0.314	6.532	24.947	0.27	29.013	0.86	109.661	33.786	0	0	15.696	0	25.73
			824.637	32.477	1	0	8.952	0.572	0.32	6.661	25.255	0.277	29.2	0.865	109.928	33.7	0	0	15.661	0	26.02
			825.637	46.887	1	0	9.031	0.575	0.322	6.71	25.311	0.279	29.214	0.866	110.086	33.613	0	0	15.709	0	25.909
			826.637	46.564	1	0	9.467	0.606	0.332	6.925	25.852	0.291	29.571	0.874	110.462	33.529	0	0	15.616	0	26.571
			827.637	46.564	1	0	9.703	0.623	0.338	7.049	26.1	0.297	29.715	0.878	110.731	33.441	0	0	15.564	0	26.742
			828.637	42.693	1	0	9.793	0.628	0.341	7.108	26.145	0.3	29.716	0.88	110.918	33.342	0	0	15.586	0	26.578
			829.637	46.887	1	0	10.033	0.646	0.347	7.235	26.385	0.307	29.852	0.884	111.196	33.251	0	0	15.53	0	26.718
			830.637	46.887	1	0	10.003	0.648	0.345	7.191	26.475	0.306	29.864	0.887	111.484	33.157	0	0	15.438	0	26.584
			831.637	56.243	1	0	9.991	0.65	0.343	7.153	26.593	0.305	29.906	0.889	111.772	33.063	0	0	15.375	0	26.514
			832.637	56.243	1	0	9.931	0.644	0.338	7.049	26.797	0.302	30.028	0.892	112.072	32.948	0	0	15.412	0	26.58
			833.637	56.243	1	0	9.849	0.639	0.333	6.933	27	0.298	30.143	0.896	112.372	32.833	0	0	15.417	0	26.63
			834.637	28.928	1	0	9.768	0.633	0.327	6.817	27.21	0.294	30.261	0.899	112.671	32.718	0	0	15.422	0	26.684
			835.637	4.409	1	0	9.686	0.628	0.322	6.701	27.426	0.29	30.383	0.903	112.971	32.603	0	0	15.428	0	26.742
			836.637	8.818	1	0	9.567	0.627	0.318	6.618	27.428	0.288	30.303	0.905	113.273	32.495	0	0	15.25	0	26.384
			837.637	8.818	1	0	9.427	0.627	0.313	6.528	27.397	0.284	30.187	0.908	113.575	32.387	0	0	15.038	0	25.948
			838.637	8.818	1	0	9.306	0.626	0.31	6.448	27.38	0.282	30.089	0.91	113.878	32.279	0	0	14.858	0	25.544
			839.637	48.715	1	0	9.189	0.626	0.306	6.368	27.371	0.279	29.997	0.912	114.18	32.171	0	0	14.682	0	25.152
			840.638	48.715	1	0	8.867	0.62	0.294	6.115	27.479	0.27	29.9	0.919	114.731	31.972	0	0	14.307	0	24.58
			841.637	47.209	1	0	8.867	0.62	0.294	6.115	27.479	0.27	29.9	0.919	114.731	31.972	0	0	14.307	0	24.58
			842.637	47.209	1	0	8.668	0.614	0.285	5.945	27.61	0.263	29.905	0.923	114.988	31.881	0	0	14.113	0	24.427
			843.638	47.209	1	0	8.203	0.608	0.269	5.598	27.718	0.25	29.807	0.93	115.161	31.907	0	0	13.487	0	24.259
			844.638	20.54	1	0	7.974	0.607	0.26	5.412	27.861	0.242	29.87	0.933	115.168	31.955	0	0	13.145	0	24.485
			845.638	21.508	1	0	7.755	0.605	0.251	5.226	28.056	0.235	29.98	0.936	115.175	32.003	0	0	12.819	0	24.816
			846.638	21.508	1	0	7.587	0.601	0.241	5.017	28.57	0.225	30.531	0.936	115.18	32.042	0	0	12.617	0	26.072
			847.638	21.508	1	0	7.423	0.598	0.231	4.808	29.151	0.216	31.153	0.936	115.185	32.08	0	0	12.421	0	27.425
			848.638	21.508	1	0	7.25	0.594	0.22	4.59	29.807	0.206	31.85	0.936	115.189	32.119	0	0	12.208	0	28.869
			849.638	21.508	1	0	7.196	0.59	0.218	4.548	29.835	0.204	31.906	0.935	115.194	32.157	0	0	12.193	0	29.036
			850.638	21.185	1	0	7.251	0.597	0.224	4.665	29.348	0.209	31.465	0.933	114.59	32.692	0	0	12.139	0	29.075
			851.638	20.11	1	0	7.2	0.604	0.228	4.753	28.635	0.212	30.81	0.929	113.986	33.227	0	0	11.912	0	28.659
			852.638	20.11	1	0	7.148	0.614	0.231	4.821	28.074	0.215	30.267	0.928	113.36	33.79	0	0	11.641	0	28.48
			853.638	20.11	1	0	7.099	0.624	0.235	4.889	27.535	0.217	29.745	0.926	112.734	34.354	0	0	11.382	0	28.309
			854.638	20.11	1	0	6.838	0.609	0.225	4.685	27.613	0.208	29.862	0.925	112.645	34.421	0	0	11.227	0	28.649
			855.638	20.11	1	0	6.778	0.608	0.223	4.641	27.625	0.206	29.875	0.925	112.586	34.462	0	0	11.151	0	28.74
			856.638	20.11	1	0	6.342	0.58	0.206	4.286	27.848	0.19	30.191	0.922	112.467	34.555	0	0	10.938	0	29.493
			857.638	17.529	1	0	6.106	0.565	0.196	4.092	28.008	0.181	30.407	0.921	112.379	34.622	0	0	10.803	0	29.997
			858.638	18.066	1	0	6.075	0.565	0.195	4.067	28.04	0.18	30.44	0.921	112.328	34.657	0	0	10.746	0	30.114
			859.638	18.066	1	0	5.835	0.553	0.188	3.907	27.961	0.172	30.404	0.92	112.226	34.715	0	0	10.559	0	30.1
			860.638	18.066	1	0	5.77	0.555	0.188	3.913	27.62	0.173	30.056	0.919	112.114	34.775	0	0	10.394	0	29.507
			861.638	23.874	1	0	5.728	0.558	0.189	3.931	27.308	0.173	29.738	0.918	112.003	34.835	0	0	10.271	0	28.958
			862.638	23.874	1	0	5.688	0.56	0.19	3.95	27.003	0.174	29.426	0.918	111.892	34.896	0	0	10.151	0	28.411
			863.638	22.476	1	0	5.648	0.563	0.19	3.968	26.704	0.175	29.121	0.917	111.78	34.956	0	0	10.033	0	27.866
			864.638	22.476	1	0	5.617	0.561	0.19	3.96	26.603	0.174	29.086	0.915	111.639	35.019	0	0	10.013	0	27.885
			865.638	22.476	1	0	5.586	0.559	0.19	3.952	26.502	0.173	29.051	0.912	111.497	35.081	0	0	9.993	0	27.905
			866.638	22.476	1	0	5.581	0.556	0.189	3.947	26.494	0.172	29.111	0.91	111.348	35.137	0	0	10.036	0	28.113
			867.638	19.357	1	0	5.586	0.553	0.19	3.949	26.485	0.172	29.165	0.908	111.2	35.193	0	0	10.096	0	28.306
			868.638	19.357	1	0	5.59	0.55	0.19	3.951	26.475	0.172	29.219	0.906	111.051	35.249	0	0	10.157	0	28.499
			869.638	17.099	1	0	5.607	0.549	0.191	3.971	26.413	0.172	29.2	0.905	110.912	35.297	0	0	10.214	0	28.531
			870.638	17.099	1	0	5.603	0.548	0.191	3.974	26.375	0.172	29.185	0.904	110.81	35.347	0	0	10.216	0	28.574
			871.638	17.099	1	0	5.634	0.546	0.192	4.005	26.305	0.173	29.179	0.901	110.634	35.395	0	0	10.318	0	28.628
			872.638	17.099	1	0	5.631	0.545	0.192	4.008	26.263	0.173	29.163	0.901	110.522	35.447	0	0	10.323	0	28.673
			873.638	17.099	1	0	5.663	0.543	0.194	4.039	26.197	0.174	29.126	0.899	110.477	35.428	0	0	10.434	0	28.56
			874.638	21.615	1	0	5.689	0.54	0.195	4.066	26.126	0.175	29.081	0.898	110.431	35.409	0	0	10.534	0	28.43
			875.638	21.615	1	0	5.697	0.535	0.195	4.065	26.14	0.175	29.136	0.897	110.386	35.387	0	0	10.649	0	28.499
			876.638	24.411	1	0	5.73	0.527	0.195	4.069	26.225	0.175	29.292	0.895	110.318	35.362	0	0	10.866	0	28.764
			877.638	24.411	1	0	5.715	0.528	0.194	4.05	26.281	0.174	29.339	0.896	110.28	35.38	0	0	10.815	0	28.892
			878.638	24.411	1	0	5.708	0.527	0.193	4.024	26.414	0.173	29.493	0.896	110.22	35.395	0	0	10.834	0	29.224
			879.638	20.217	1	0	5.711	0.525	0.192	4.006	26.533	0.172	29.636	0.895	110.16	35.409	0	0	10.872	0	29.531
			880.638	20.217	1	0	5.719	0.524	0.193	4.017	26.493	0.172	29.623	0.894	110.071	35.426	0	0	10.907	0	29.525
			881.638	20.432	1	0	5.726	0.523	0.193	4.027	26.454	0.173	29.609	0.893	109.983	35.443	0	0	10.942	0	29.52
			882.638	20.432	1	0	5.734	0.522	0.194	4.038	26.415	0.173	29.596	0.893	109.894	35.459	0	0	10.978	0	29.515
			883.638	20.432	1	0	5.738	0.519	0.195	4.068	26.213	0.174	29.445	0.89	109.827	35.447	0	0	11.059	0	29.179
			884.638	23.336	1	0	5.773	0.517	0.198	4.134	25.946	0.176	29.22	0.888	109.781	35.431	0	0	11.158	0	28.687
			885.639	23.336	1	0	5.91	0.515	0.207	4.302	25.505	0.183	28.844	0.884	109.69	35.397	0	0	11.484	0	27.838
			886.638	22.26	1	0	5.91	0.515	0.207	4.302	25.505	0.183	28.844	0.884	109.69	35.397	0	0	11.484	0	27.838
			887.639	22.26	1	0	6.055	0.512	0.215	4.47	25.131	0.189	28.531	0.881	109.599	35.363	0	0	11.83	0	27.106
			888.639	22.26	1	0	6.105	0.51	0.218	4.535	24.965	0.191	28.411	0.879	109.553	35.347	0	0	11.968	0	26.813
			889.639	17.959	1	0	6.179	0.507	0.219	4.569	25.063	0.192	28.592	0.877	109.525	35.337	0	0	12.188	0	27.183
			890.639	19.787	1	0	6.255	0.504	0.221	4.602	25.169	0.193	28.783	0.874	109.496	35.327	0	0	12.416	0	27.569
			891.638	19.787	1	0	6.255	0.504	0.221	4.602	25.169	0.193	28.783	0.874	109.496	35.327	0	0	12.416	0	27.569
			892.639	19.787	1	0	6.446	0.494	0.226	4.719	25.237	0.197	28.952	0.872	109.553	35.222	0	0	13.039	0	27.734
			893.639	19.787	1	0	6.549	0.49	0.229	4.777	25.296	0.2	29.064	0.87	109.582	35.169	0	0	13.374	0	27.872
			894.639	24.089	1	0	6.632	0.49	0.233	4.862	25.166	0.203	28.901	0.871	109.642	35.114	0	0	13.544	0	27.445
			895.639	24.089	1	0	6.578	0.49	0.233	4.847	25.037	0.203	28.748	0.871	109.702	35.059	0	0	13.434	0	27.035
			896.639	24.089	1	0	6.521	0.49	0.232	4.831	24.909	0.202	28.596	0.871	109.762	35.004	0	0	13.32	0	26.623
			897.639	24.089	1	0	6.466	0.49	0.231	4.814	24.783	0.201	28.448	0.871	109.822	34.949	0	0	13.208	0	26.214
			898.639	29.573	1	0	6.412	0.49	0.23	4.797	24.66	0.201	28.302	0.871	109.882	34.893	0	0	13.098	0	25.806
			899.639	30.111	1	0	6.332	0.497	0.229	4.762	24.581	0.2	28.153	0.873	109.779	34.941	0	0	12.745	0	25.57
			900.639	30.111	1	0	6.389	0.505	0.229	4.779	24.761	0.201	28.254	0.876	109.638	35	0	0	12.66	0	25.911
			901.639	30.111	1	0	6.455	0.511	0.231	4.82	24.846	0.203	28.262	0.879	109.496	35.037	0	0	12.622	0	26.006
			902.639	30.111	1	0	6.507	0.519	0.232	4.835	25.009	0.205	28.351	0.882	109.364	35.093	0	0	12.543	0	26.31
			903.639	27.207	1	0	6.507	0.514	0.232	4.834	24.985	0.204	28.364	0.881	109.331	35.044	0	0	12.67	0	26.25
			904.639	26.777	1	0	6.496	0.508	0.232	4.825	24.96	0.204	28.375	0.88	109.336	34.996	0	0	12.779	0	26.183
			905.639	26.777	1	0	6.505	0.505	0.232	4.842	24.886	0.204	28.322	0.879	109.341	34.949	0	0	12.871	0	25.983
			906.639	33.444	1	0	6.507	0.504	0.234	4.882	24.685	0.206	28.121	0.878	109.335	34.891	0	0	12.905	0	25.438
			907.639	33.444	1	0	6.482	0.5	0.233	4.854	24.7	0.204	28.171	0.877	109.35	34.856	0	0	12.976	0	25.484
			908.639	33.444	1	0	6.451	0.5	0.233	4.861	24.55	0.204	28.047	0.875	109.338	34.835	0	0	12.911	0	25.171
			909.639	33.444	1	0	6.421	0.5	0.234	4.868	24.401	0.204	27.925	0.874	109.327	34.815	0	0	12.847	0	24.859
			910.639	17.851	1	0	6.38	0.499	0.233	4.844	24.362	0.203	27.913	0.873	109.343	34.791	0	0	12.775	0	24.793
			911.639	17.851	1	0	6.34	0.499	0.231	4.821	24.323	0.202	27.902	0.872	109.359	34.768	0	0	12.705	0	24.73
			912.639	17.851	1	0	6.3	0.499	0.23	4.797	24.287	0.2	27.893	0.871	109.376	34.745	0	0	12.634	0	24.672
			913.639	17.851	1	0	6.264	0.498	0.229	4.768	24.294	0.199	27.927	0.87	109.385	34.724	0	0	12.573	0	24.714
			914.639	17.851	1	0	6.194	0.496	0.226	4.705	24.33	0.196	27.997	0.869	109.373	34.708	0	0	12.493	0	24.842
			915.639	27.315	1	0	6.154	0.495	0.224	4.667	24.361	0.195	28.031	0.869	109.371	34.692	0	0	12.439	0	24.891
			916.639	27.315	1	0	6.082	0.492	0.221	4.599	24.416	0.192	28.128	0.868	109.359	34.675	0	0	12.356	0	25.078
			917.639	27.315	1	0	6.011	0.49	0.217	4.531	24.478	0.189	28.233	0.867	109.347	34.658	0	0	12.275	0	25.28
			918.639	22.045	1	0	5.941	0.487	0.214	4.463	24.545	0.185	28.347	0.866	109.335	34.642	0	0	12.194	0	25.499
			919.639	20.755	1	0	5.897	0.485	0.212	4.414	24.619	0.183	28.451	0.865	109.323	34.625	0	0	12.158	0	25.696
			920.639	20.755	1	0	5.842	0.483	0.21	4.365	24.647	0.181	28.506	0.865	109.302	34.603	0	0	12.096	0	25.777
			921.639	20.755	1	0	5.787	0.481	0.207	4.317	24.678	0.179	28.566	0.864	109.28	34.582	0	0	12.034	0	25.867
			922.639	20.755	1	0	5.67	0.48	0.202	4.214	24.766	0.174	28.723	0.862	109.201	34.603	0	0	11.804	0	26.24
			923.639	20.862	1	0	5.558	0.48	0.197	4.111	24.877	0.17	28.911	0.86	109.122	34.625	0	0	11.583	0	26.677
			924.639	20.862	1	0	5.449	0.479	0.192	4.008	25.014	0.165	29.133	0.859	109.043	34.646	0	0	11.369	0	27.176
			925.639	20.325	1	0	5.345	0.479	0.187	3.906	25.176	0.161	29.388	0.857	108.963	34.668	0	0	11.164	0	27.739
			926.639	20.325	1	0	5.335	0.478	0.187	3.903	25.137	0.16	29.388	0.855	108.884	34.689	0	0	11.155	0	27.769
			927.639	20.325	1	0	5.324	0.478	0.187	3.901	25.099	0.16	29.388	0.854	108.805	34.711	0	0	11.146	0	27.8
			928.639	19.464	1	0	5.375	0.49	0.189	3.941	25.167	0.161	29.497	0.853	108.654	34.783	0	0	10.972	0	28.182
			929.639	19.464	1	0	5.425	0.502	0.191	3.981	25.225	0.163	29.592	0.852	108.503	34.855	0	0	10.804	0	28.531
			930.64	19.572	1	0	5.446	0.509	0.193	4.019	25.121	0.163	29.765	0.844	108.546	34.807	0	0	10.705	0	28.832
			931.64	19.572	1	0	5.42	0.5	0.194	4.032	24.867	0.162	29.67	0.838	108.69	34.697	0	0	10.848	0	28.441
			932.64	19.572	1	0	5.399	0.49	0.195	4.056	24.57	0.162	29.53	0.832	108.834	34.586	0	0	11.008	0	27.952
			933.64	19.572	1	0	5.45	0.494	0.197	4.113	24.476	0.164	29.436	0.832	108.87	34.574	0	0	11.031	0	27.753
			934.64	19.249	1	0	5.509	0.498	0.201	4.179	24.374	0.167	29.33	0.831	108.868	34.562	0	0	11.071	0	27.527
			935.64	19.249	1	0	5.51	0.498	0.201	4.178	24.39	0.166	29.376	0.83	108.853	34.565	0	0	11.055	0	27.628
			936.64	17.529	1	0	5.505	0.499	0.2	4.17	24.415	0.166	29.428	0.83	108.839	34.567	0	0	11.026	0	27.744
			937.64	17.529	1	0	5.499	0.5	0.2	4.162	24.44	0.166	29.482	0.829	108.824	34.57	0	0	10.997	0	27.861
			938.64	17.529	1	0	5.502	0.498	0.199	4.154	24.49	0.165	29.542	0.829	108.827	34.546	0	0	11.057	0	27.94
			939.64	17.529	1	0	5.543	0.499	0.201	4.185	24.501	0.166	29.559	0.829	108.757	34.572	0	0	11.102	0	28.02
			940.64	17.529	1	0	5.589	0.501	0.202	4.219	24.514	0.168	29.577	0.829	108.688	34.598	0	0	11.157	0	28.105
			941.64	17.529	1	0	5.627	0.503	0.204	4.246	24.536	0.169	29.612	0.829	108.606	34.625	0	0	11.197	0	28.222
			942.64	23.981	1	0	5.666	0.504	0.205	4.273	24.559	0.17	29.647	0.828	108.525	34.651	0	0	11.238	0	28.34
			943.64	23.981	1	0	5.702	0.506	0.207	4.306	24.537	0.171	29.637	0.828	108.45	34.675	0	0	11.273	0	28.363
			944.64	25.594	1	0	5.78	0.51	0.21	4.375	24.503	0.174	29.589	0.828	108.402	34.687	0	0	11.331	0	28.297
			945.64	25.594	1	0	5.852	0.512	0.213	4.442	24.451	0.177	29.521	0.828	108.389	34.698	0	0	11.42	0	28.181
			946.64	29.25	1	0	5.942	0.517	0.217	4.527	24.38	0.18	29.431	0.828	108.354	34.71	0	0	11.501	0	28.026
			947.64	30.971	1	0	6.032	0.521	0.221	4.612	24.317	0.183	29.351	0.829	108.32	34.722	0	0	11.583	0	27.889
			948.64	30.971	1	0	6.124	0.525	0.225	4.698	24.262	0.187	29.281	0.829	108.285	34.733	0	0	11.666	0	27.771
			949.64	30.971	1	0	6.217	0.529	0.23	4.783	24.215	0.19	29.219	0.829	108.25	34.745	0	0	11.751	0	27.671
			950.64	20.54	1	0	6.224	0.533	0.23	4.8	24.175	0.191	29.165	0.829	108.275	34.743	0	0	11.674	0	27.561
			951.64	19.572	1	0	6.231	0.537	0.231	4.818	24.135	0.192	29.109	0.829	108.301	34.74	0	0	11.598	0	27.45
			952.64	19.572	1	0	6.256	0.541	0.233	4.844	24.121	0.193	29.084	0.829	108.327	34.738	0	0	11.557	0	27.402
			953.64	19.572	1	0	6.28	0.545	0.234	4.87	24.107	0.194	29.059	0.83	108.352	34.736	0	0	11.516	0	27.351
			954.64	25.594	1	0	6.305	0.549	0.235	4.897	24.091	0.195	29.032	0.83	108.378	34.733	0	0	11.475	0	27.299
			955.64	25.594	1	0	6.375	0.553	0.237	4.947	24.128	0.197	29.075	0.83	108.364	34.74	0	0	11.538	0	27.407
			956.64	24.519	1	0	6.45	0.552	0.24	4.995	24.171	0.199	29.152	0.829	108.308	34.761	0	0	11.682	0	27.606
			957.64	24.519	1	0	6.526	0.553	0.242	5.046	24.218	0.201	29.219	0.829	108.273	34.775	0	0	11.79	0	27.772
			958.64	24.519	1	0	6.558	0.543	0.243	5.056	24.234	0.201	29.268	0.828	108.308	34.74	0	0	12.088	0	27.799
			959.64	30.218	1	0	6.595	0.533	0.243	5.069	24.254	0.201	29.314	0.827	108.364	34.697	0	0	12.382	0	27.804
			960.64	33.229	1	0	6.603	0.521	0.243	5.066	24.234	0.201	29.331	0.826	108.378	34.671	0	0	12.684	0	27.767
			961.64	33.229	1	0	6.619	0.51	0.243	5.069	24.214	0.201	29.334	0.825	108.436	34.625	0	0	12.979	0	27.67
			962.64	33.229	1	0	6.547	0.512	0.241	5.028	24.162	0.199	29.273	0.825	108.369	34.67	0	0	12.791	0	27.62
			963.64	33.229	1	0	6.468	0.514	0.239	4.974	24.135	0.197	29.238	0.825	108.302	34.716	0	0	12.589	0	27.622
			964.64	33.229	1	0	6.39	0.516	0.236	4.921	24.117	0.195	29.213	0.826	108.234	34.761	0	0	12.393	0	27.646
			965.64	22.045	1	0	6.316	0.518	0.234	4.867	24.107	0.193	29.198	0.826	108.167	34.807	0	0	12.202	0	27.69
			966.64	22.045	1	0	6.35	0.523	0.236	4.915	24.031	0.195	29.115	0.825	108.131	34.841	0	0	12.144	0	27.584
			967.64	21.723	1	0	6.392	0.528	0.239	4.969	23.955	0.197	29.035	0.825	108.095	34.874	0	0	12.102	0	27.479
			968.64	21.723	1	0	6.437	0.533	0.241	5.027	23.876	0.199	28.951	0.825	108.059	34.908	0	0	12.066	0	27.364
			969.64	21.723	1	0	6.482	0.539	0.244	5.085	23.797	0.201	28.867	0.824	108.023	34.941	0	0	12.031	0	27.249
			970.641	25.272	1	0	6.493	0.541	0.246	5.122	23.679	0.203	28.745	0.824	108.095	34.908	0	0	11.995	0	26.936
			971.64	25.594	1	0	6.493	0.541	0.246	5.122	23.679	0.203	28.745	0.824	108.095	34.908	0	0	11.995	0	26.936
			972.64	25.594	1	0	6.428	0.54	0.244	5.077	23.645	0.201	28.687	0.824	108.158	34.872	0	0	11.896	0	26.75
			973.64	25.594	1	0	6.364	0.539	0.242	5.032	23.615	0.199	28.633	0.825	108.22	34.836	0	0	11.8	0	26.573
			974.641	25.594	1	0	6.184	0.535	0.235	4.899	23.543	0.194	28.529	0.825	108.318	34.776	0	0	11.566	0	26.238
			975.64	25.594	1	0	6.184	0.535	0.235	4.899	23.543	0.194	28.529	0.825	108.318	34.776	0	0	11.566	0	26.238
			976.641	22.798	1	0	5.94	0.527	0.225	4.691	23.579	0.186	28.575	0.825	108.366	34.728	0	0	11.263	0	26.247
			977.641	22.691	1	0	5.845	0.523	0.221	4.597	23.654	0.182	28.685	0.825	108.34	34.728	0	0	11.173	0	26.48
			978.641	22.691	1	0	5.747	0.519	0.216	4.5	23.734	0.178	28.801	0.824	108.313	34.728	0	0	11.073	0	26.723
			979.641	22.691	1	0	5.65	0.515	0.211	4.403	23.826	0.174	28.932	0.824	108.287	34.728	0	0	10.975	0	26.994
			980.641	27.96	1	0	5.642	0.511	0.21	4.378	23.904	0.173	29.045	0.823	108.208	34.747	0	0	11.051	0	27.255
			981.641	27.96	1	0	5.693	0.507	0.212	4.411	23.916	0.174	29.102	0.822	108.038	34.821	0	0	11.235	0	27.479
			982.641	28.498	1	0	5.752	0.503	0.214	4.451	23.927	0.175	29.159	0.821	107.836	34.896	0	0	11.439	0	27.701
			983.641	28.498	1	0	5.814	0.499	0.216	4.49	23.946	0.177	29.225	0.819	107.635	34.97	0	0	11.65	0	27.94
			984.641	28.498	1	0	5.877	0.495	0.217	4.53	23.974	0.178	29.301	0.818	107.433	35.044	0	0	11.869	0	28.196
			985.641	28.498	1	0	5.914	0.494	0.219	4.558	23.97	0.179	29.318	0.818	107.308	35.098	0	0	11.964	0	28.307
			986.641	17.529	1	0	5.877	0.495	0.218	4.533	23.956	0.178	29.298	0.818	107.232	35.126	0	0	11.865	0	28.312
			987.641	17.529	1	0	5.86	0.496	0.217	4.523	23.946	0.178	29.283	0.818	107.201	35.15	0	0	11.805	0	28.321
			988.641	17.099	1	0	5.843	0.497	0.217	4.513	23.936	0.177	29.268	0.818	107.17	35.174	0	0	11.746	0	28.331
			989.641	17.099	1	0	5.846	0.499	0.217	4.518	23.927	0.177	29.253	0.818	107.157	35.19	0	0	11.725	0	28.33
			990.641	17.099	1	0	5.868	0.5	0.219	4.553	23.842	0.179	29.15	0.818	107.126	35.2	0	0	11.724	0	28.137
			991.641	17.099	1	0	5.926	0.502	0.222	4.615	23.768	0.181	29.057	0.818	107.134	35.195	0	0	11.798	0	27.941
			992.641	18.712	1	0	5.986	0.503	0.224	4.674	23.711	0.183	28.997	0.818	107.122	35.202	0	0	11.891	0	27.831
			993.641	18.174	1	0	6.048	0.504	0.227	4.734	23.662	0.186	28.947	0.817	107.11	35.209	0	0	11.989	0	27.738
			994.641	18.174	1	0	6.14	0.507	0.231	4.814	23.634	0.189	28.934	0.817	107.106	35.204	0	0	12.118	0	27.711
			995.641	18.174	1	0	6.235	0.509	0.235	4.896	23.612	0.192	28.924	0.816	107.101	35.2	0	0	12.253	0	27.69
			996.641	27.207	1	0	6.294	0.51	0.237	4.945	23.608	0.194	28.918	0.816	107.078	35.193	0	0	12.331	0	27.671
			997.641	27.852	1	0	6.354	0.512	0.24	4.994	23.608	0.196	28.915	0.816	107.055	35.186	0	0	12.41	0	27.66
			998.641	27.852	1	0	6.41	0.515	0.241	5.025	23.687	0.197	28.962	0.818	107.001	35.2	0	0	12.452	0	27.79
			999.641	27.852	1	0	6.467	0.518	0.243	5.056	23.766	0.199	29.011	0.819	106.948	35.214	0	0	12.494	0	27.922
			1000.64	27.852	1	0	6.515	0.52	0.244	5.076	23.861	0.2	29.077	0.821	106.894	35.228	0	0	12.518	0	28.091
			1001.64	23.443	1	0	6.562	0.523	0.245	5.096	23.955	0.201	29.144	0.822	106.841	35.242	0	0	12.542	0	28.26
			1002.64	24.089	1	0	6.693	0.528	0.249	5.185	24.043	0.205	29.225	0.823	106.774	35.274	0	0	12.67	0	28.494
			1003.64	24.089	1	0	6.777	0.529	0.251	5.219	24.188	0.206	29.401	0.823	106.832	35.244	0	0	12.811	0	28.815
			1004.64	24.089	1	0	6.87	0.531	0.254	5.283	24.237	0.209	29.471	0.822	106.769	35.275	0	0	12.941	0	29.01
			1005.64	33.337	1	0	6.985	0.532	0.256	5.333	24.412	0.21	29.689	0.822	106.829	35.243	0	0	13.138	0	29.41
			1006.64	33.337	1	0	7.104	0.532	0.258	5.384	24.596	0.212	29.918	0.822	106.889	35.212	0	0	13.342	0	29.825
			1007.64	32.262	1	0	7.22	0.533	0.26	5.427	24.807	0.214	30.164	0.822	107.022	35.146	0	0	13.534	0	30.219
			1008.64	32.262	1	0	7.294	0.536	0.263	5.477	24.845	0.216	30.191	0.823	107.087	35.116	0	0	13.603	0	30.235
			1009.64	35.488	1	0	7.388	0.539	0.266	5.542	24.886	0.219	30.236	0.823	107.083	35.119	0	0	13.711	0	30.336
			1010.64	35.81	1	0	7.468	0.542	0.268	5.593	24.942	0.221	30.286	0.824	107.15	35.088	0	0	13.787	0	30.396
			1011.64	35.81	1	0	7.549	0.545	0.271	5.644	25	0.223	30.338	0.824	107.218	35.056	0	0	13.863	0	30.461
			1012.64	35.81	1	0	7.534	0.547	0.271	5.636	24.997	0.223	30.298	0.825	107.376	34.97	0	0	13.774	0	30.26
			1013.64	33.444	1	0	7.524	0.548	0.27	5.621	25.035	0.223	30.302	0.826	107.544	34.889	0	0	13.724	0	30.149
			1014.64	33.444	1	0	7.511	0.549	0.269	5.606	25.072	0.223	30.305	0.827	107.712	34.807	0	0	13.67	0	30.036
			1015.64	31.724	1	0	7.499	0.551	0.268	5.59	25.109	0.222	30.309	0.828	107.88	34.725	0	0	13.616	0	29.924
			1016.64	31.724	1	0	7.487	0.552	0.268	5.574	25.146	0.222	30.313	0.83	108.047	34.644	0	0	13.563	0	29.812
			1017.64	31.724	1	0	7.544	0.551	0.268	5.586	25.277	0.223	30.452	0.83	108.139	34.596	0	0	13.688	0	30.011
			1018.64	23.013	1	0	7.534	0.552	0.268	5.574	25.298	0.222	30.459	0.831	108.237	34.548	0	0	13.654	0	29.953
			1019.64	24.949	1	0	7.51	0.553	0.266	5.549	25.337	0.221	30.47	0.832	108.434	34.452	0	0	13.583	0	29.831
			1020.64	24.949	1	0	7.415	0.553	0.263	5.476	25.349	0.219	30.459	0.832	108.513	34.426	0	0	13.417	0	29.769
			1021.64	24.949	1	0	7.322	0.552	0.259	5.403	25.37	0.216	30.458	0.833	108.592	34.399	0	0	13.256	0	29.726
			1022.64	26.777	1	0	7.322	0.552	0.259	5.403	25.37	0.216	30.458	0.833	108.592	34.399	0	0	13.256	0	29.726
			1023.64	26.777	1	0	7.265	0.55	0.256	5.336	25.476	0.213	30.573	0.833	108.64	34.375	0	0	13.213	0	29.909
			1024.64	26.024	1	0	7.143	0.544	0.249	5.196	25.69	0.208	30.788	0.834	108.719	34.339	0	0	13.138	0	30.256
			1025.64	26.024	1	0	7.063	0.54	0.245	5.113	25.793	0.205	30.886	0.835	108.755	34.327	0	0	13.08	0	30.414
			1026.64	26.024	1	0	6.984	0.536	0.241	5.031	25.903	0.202	30.99	0.836	108.791	34.315	0	0	13.022	0	30.583
			1027.64	25.594	1	0	6.873	0.532	0.237	4.935	25.955	0.198	31.034	0.836	108.822	34.303	0	0	12.926	0	30.634
			1028.64	25.379	1	0	6.755	0.526	0.233	4.851	25.922	0.194	31.031	0.835	108.889	34.27	0	0	12.847	0	30.56
			1029.64	25.379	1	0	6.639	0.52	0.229	4.766	25.894	0.191	31.036	0.834	108.956	34.236	0	0	12.77	0	30.498
			1030.64	25.379	1	0	6.535	0.514	0.225	4.692	25.851	0.188	31.026	0.833	109.023	34.203	0	0	12.713	0	30.407
			1031.64	25.379	1	0	6.431	0.508	0.222	4.619	25.811	0.184	31.021	0.832	109.091	34.169	0	0	12.657	0	30.323
			1032.64	22.26	1	0	6.343	0.504	0.219	4.556	25.786	0.182	31.027	0.831	109.105	34.167	0	0	12.585	0	30.315
			1033.64	22.26	1	0	6.307	0.504	0.218	4.549	25.682	0.181	30.91	0.831	108.99	34.229	0	0	12.505	0	30.19
			1034.64	22.045	1	0	6.288	0.504	0.218	4.538	25.661	0.181	30.895	0.831	108.928	34.262	0	0	12.465	0	30.211
			1035.64	22.045	1	0	6.24	0.505	0.217	4.519	25.576	0.18	30.797	0.83	108.816	34.322	0	0	12.36	0	30.115
			1036.64	22.045	1	0	6.192	0.505	0.216	4.499	25.492	0.179	30.702	0.83	108.705	34.383	0	0	12.257	0	30.025
			1037.64	21.83	1	0	6.163	0.507	0.216	4.497	25.396	0.179	30.598	0.83	108.568	34.469	0	0	12.158	0	29.962
			1038.64	23.013	1	0	6.168	0.508	0.216	4.507	25.37	0.179	30.587	0.829	108.491	34.522	0	0	12.134	0	30.025
			1039.64	23.013	1	0	6.199	0.511	0.218	4.538	25.337	0.181	30.559	0.829	108.44	34.559	0	0	12.138	0	30.035
			1040.64	23.013	1	0	6.209	0.512	0.219	4.552	25.307	0.181	30.541	0.829	108.366	34.61	0	0	12.125	0	30.083
			1041.64	23.013	1	0	6.204	0.509	0.218	4.542	25.323	0.181	30.564	0.829	108.333	34.62	0	0	12.186	0	30.129
			1042.64	21.078	1	0	6.203	0.506	0.218	4.537	25.333	0.18	30.578	0.828	108.301	34.629	0	0	12.256	0	30.158
			1043.64	20.325	1	0	6.198	0.504	0.218	4.534	25.315	0.18	30.566	0.828	108.289	34.633	0	0	12.291	0	30.134
			1044.64	20.325	1	0	6.194	0.502	0.218	4.533	25.297	0.18	30.551	0.828	108.278	34.638	0	0	12.328	0	30.105
			1045.64	20.325	1	0	6.191	0.501	0.218	4.532	25.278	0.18	30.535	0.828	108.266	34.643	0	0	12.367	0	30.075
			1046.64	20.325	1	0	6.144	0.5	0.216	4.508	25.214	0.179	30.474	0.827	108.234	34.666	0	0	12.292	0	29.988
			1047.64	21.938	1	0	6.098	0.499	0.215	4.485	25.151	0.178	30.415	0.827	108.201	34.689	0	0	12.219	0	29.906
			1048.64	21.938	1	0	6.088	0.497	0.215	4.479	25.126	0.178	30.405	0.826	108.132	34.712	0	0	12.253	0	29.91
			1049.64	21.83	1	0	6.101	0.495	0.215	4.485	25.136	0.178	30.432	0.826	108.078	34.728	0	0	12.321	0	29.98
			1050.64	21.83	1	0	6.093	0.493	0.215	4.481	25.111	0.178	30.42	0.825	108.007	34.752	0	0	12.36	0	29.982
			1051.64	21.83	1	0	6.068	0.489	0.214	4.461	25.092	0.177	30.433	0.824	107.939	34.759	0	0	12.409	0	30
			1052.64	28.175	1	0	6.082	0.487	0.214	4.467	25.101	0.177	30.462	0.824	107.879	34.776	0	0	12.489	0	30.07
			1053.64	28.283	1	0	6.061	0.486	0.214	4.458	25.057	0.176	30.433	0.823	107.855	34.773	0	0	12.484	0	30.005
			1054.64	28.283	1	0	6.031	0.484	0.213	4.442	25.014	0.175	30.405	0.823	107.836	34.771	0	0	12.457	0	29.942
			1055.64	28.283	1	0	6	0.483	0.212	4.425	24.972	0.175	30.378	0.822	107.817	34.769	0	0	12.431	0	29.879
			1056.64	24.411	1	0	6.031	0.483	0.215	4.475	24.823	0.176	30.249	0.821	107.755	34.788	0	0	12.49	0	29.66
			1057.64	25.164	1	0	6.057	0.483	0.217	4.518	24.693	0.178	30.142	0.819	107.692	34.807	0	0	12.537	0	29.479
			1058.64	25.164	1	0	6.113	0.484	0.22	4.574	24.627	0.18	30.097	0.818	107.635	34.826	0	0	12.622	0	29.425
			1059.64	25.164	1	0	6.179	0.486	0.222	4.634	24.573	0.182	30.066	0.817	107.572	34.845	0	0	12.725	0	29.398
			1060.64	25.164	1	0	6.251	0.489	0.225	4.682	24.629	0.184	30.124	0.818	107.503	34.886	0	0	12.781	0	29.589
			1061.64	21.615	1	0	6.323	0.493	0.227	4.73	24.685	0.186	30.185	0.818	107.433	34.927	0	0	12.836	0	29.784
			1062.64	21.615	1	0	6.403	0.496	0.23	4.783	24.739	0.188	30.24	0.818	107.335	34.968	0	0	12.905	0	29.964
			1063.64	21.4	1	0	6.583	0.502	0.241	5.013	24.304	0.197	29.692	0.819	107.246	35.001	0	0	13.117	0	28.954
			1064.64	21.4	1	0	6.951	0.513	0.262	5.449	23.679	0.214	28.898	0.819	107.098	35.068	0	0	13.541	0	27.447
			1065.64	21.4	1	0	7.139	0.519	0.271	5.654	23.467	0.222	28.624	0.82	107.038	35.102	0	0	13.753	0	26.924
			1066.64	20.647	1	0	7.139	0.519	0.271	5.654	23.467	0.222	28.624	0.82	107.038	35.102	0	0	13.753	0	26.924
			1067.64	20.432	1	0	7.272	0.52	0.278	5.79	23.347	0.228	28.457	0.82	107.155	35.018	0	0	13.991	0	26.429
			1068.64	20.432	1	0	7.231	0.515	0.275	5.728	23.438	0.226	28.551	0.821	107.333	34.901	0	0	14.049	0	26.438
			1069.64	20.432	1	0	7.189	0.51	0.272	5.666	23.53	0.223	28.645	0.821	107.51	34.783	0	0	14.108	0	26.446
			1070.64	30.756	1	0	7.148	0.505	0.269	5.604	23.622	0.221	28.74	0.822	107.688	34.666	0	0	14.167	0	26.453
			1071.64	29.681	1	0	7.118	0.504	0.267	5.567	23.675	0.22	28.797	0.822	107.822	34.591	0	0	14.124	0	26.457
			1072.64	29.681	1	0	7.081	0.505	0.266	5.549	23.638	0.219	28.759	0.822	107.879	34.577	0	0	14.008	0	26.357
			1073.64	29.681	1	0	7.04	0.507	0.265	5.528	23.598	0.218	28.716	0.822	107.925	34.562	0	0	13.885	0	26.245
			1074.64	27.745	1	0	6.999	0.509	0.264	5.508	23.559	0.217	28.676	0.822	107.971	34.548	0	0	13.763	0	26.137
			1075.64	27.745	1	0	6.959	0.51	0.263	5.487	23.523	0.216	28.637	0.821	108.016	34.534	0	0	13.644	0	26.034
			1076.64	28.605	1	0	7.002	0.511	0.264	5.507	23.583	0.217	28.7	0.822	108.04	34.526	0	0	13.714	0	26.161
			1077.64	57.533	1	0	7.044	0.511	0.265	5.527	23.643	0.218	28.764	0.822	108.064	34.519	0	0	13.786	0	26.291
			1078.64	57.533	1	0	7.09	0.511	0.266	5.548	23.709	0.219	28.834	0.822	108.1	34.512	0	0	13.862	0	26.433
			1079.64	53.662	1	0	7.07	0.511	0.265	5.523	23.746	0.218	28.868	0.823	108.118	34.52	0	0	13.836	0	26.518
			1080.64	53.662	1	0	7.114	0.511	0.266	5.543	23.811	0.219	28.936	0.823	108.152	34.513	0	0	13.911	0	26.656
			1081.64	53.662	1	0	7.25	0.515	0.271	5.638	23.876	0.223	28.989	0.824	108.227	34.495	0	0	14.079	0	26.75
			1082.64	17.314	1	0	7.26	0.515	0.271	5.636	23.916	0.223	29.024	0.824	108.275	34.485	0	0	14.099	0	26.809
			1083.64	18.712	1	0	7.333	0.517	0.273	5.689	23.95	0.225	29.036	0.825	108.329	34.483	0	0	14.173	0	26.839
			1084.64	18.712	1	0	7.377	0.516	0.273	5.695	24.059	0.226	29.141	0.826	108.419	34.441	0	0	14.298	0	26.994
			1085.64	18.712	1	0	7.422	0.515	0.274	5.701	24.17	0.226	29.248	0.826	108.51	34.399	0	0	14.425	0	27.152
			1086.64	18.712	1	0	7.377	0.511	0.271	5.637	24.28	0.224	29.333	0.828	108.642	34.336	0	0	14.425	0	27.223
			1087.64	22.368	1	0	7.341	0.508	0.268	5.58	24.388	0.222	29.416	0.829	108.774	34.274	0	0	14.439	0	27.289
			1088.64	21.938	1	0	7.323	0.507	0.266	5.548	24.466	0.221	29.467	0.83	108.865	34.237	0	0	14.433	0	27.335
			1089.64	21.938	1	0	7.32	0.506	0.265	5.526	24.544	0.221	29.52	0.831	108.955	34.199	0	0	14.456	0	27.385
			1090.64	21.938	1	0	7.315	0.503	0.265	5.517	24.551	0.22	29.52	0.832	109.053	34.141	0	0	14.54	0	27.284
			1091.64	24.734	1	0	7.479	0.509	0.274	5.71	24.287	0.229	29.074	0.835	108.988	34.188	0	0	14.702	0	26.429
			1092.64	24.734	1	0	7.471	0.507	0.274	5.715	24.225	0.229	28.987	0.836	109.098	34.143	0	0	14.731	0	26.164
			1093.64	24.626	1	0	7.494	0.509	0.275	5.722	24.282	0.231	28.922	0.84	109.102	34.167	0	0	14.727	0	26.067
			1094.64	24.626	1	0	7.481	0.511	0.272	5.667	24.488	0.229	29.048	0.843	109.107	34.191	0	0	14.65	0	26.382
			1095.64	24.626	1	0	7.481	0.512	0.271	5.636	24.631	0.229	29.102	0.846	109.083	34.215	0	0	14.599	0	26.542
			1096.64	28.175	1	0	7.36	0.509	0.264	5.493	24.846	0.224	29.239	0.85	109.278	34.084	0	0	14.456	0	26.617
			1097.64	28.82	1	0	7.225	0.504	0.256	5.33	25.102	0.218	29.491	0.851	109.412	34.011	0	0	14.348	0	27.017
			1098.64	28.82	1	0	7.178	0.501	0.254	5.288	25.12	0.216	29.502	0.851	109.532	33.92	0	0	14.324	0	26.889
			1099.64	21.4	1	0	7.044	0.494	0.247	5.147	25.281	0.21	29.685	0.852	109.851	33.687	0	0	14.255	0	26.876
			1100.64	21.4	1	0	7.083	0.496	0.249	5.198	25.186	0.213	29.568	0.852	109.771	33.738	0	0	14.273	0	26.719
			1101.64	20.54	1	0	7.035	0.494	0.247	5.152	25.221	0.211	29.603	0.852	109.891	33.646	0	0	14.247	0	26.639
			1102.64	20.54	1	0	7.044	0.496	0.249	5.178	25.138	0.212	29.484	0.853	109.815	33.704	0	0	14.208	0	26.488
			1103.64	24.519	1	0	7.052	0.496	0.249	5.18	25.156	0.212	29.466	0.854	109.815	33.701	0	0	14.231	0	26.446
			1104.64	26.239	1	0	7.048	0.495	0.248	5.176	25.163	0.212	29.436	0.855	109.817	33.699	0	0	14.229	0	26.378
			1105.64	26.239	1	0	7.174	0.491	0.253	5.278	25.091	0.217	29.297	0.856	109.409	33.618	0	0	14.603	0	25.937
			1106.64	58.608	1	0	7.383	0.489	0.279	5.822	23.394	0.24	27.214	0.86	108.846	33.606	0	0	15.085	0	21.118
			1107.64	58.608	1	0	7.661	0.486	0.31	6.45	21.891	0.267	25.352	0.863	108.318	33.529	0	0	15.779	0	16.02
			1108.64	48.93	1	0	7.752	0.484	0.315	6.552	21.794	0.272	25.202	0.865	108.299	33.49	0	0	16.029	0	15.517
			1109.64	48.93	1	0	7.846	0.482	0.319	6.654	21.707	0.277	25.066	0.866	108.28	33.452	0	0	16.288	0	15.049
			1110.64	48.93	1	0	7.942	0.48	0.324	6.756	21.631	0.281	24.944	0.867	108.261	33.414	0	0	16.555	0	14.617
			1111.64	10.861	1	0	7.942	0.48	0.324	6.756	21.631	0.281	24.944	0.867	108.261	33.414	0	0	16.555	0	14.617
			1112.64	10.861	1	0	7.902	0.49	0.322	6.706	21.743	0.28	25.026	0.869	108.227	33.457	0	0	16.127	0	14.938
			1113.64	11.722	1	0	7.88	0.495	0.321	6.679	21.798	0.279	25.066	0.87	108.21	33.478	0	0	15.914	0	15.093
			1114.64	11.722	1	0	7.88	0.495	0.321	6.679	21.798	0.279	25.066	0.87	108.21	33.478	0	0	15.914	0	15.093
			1115.64	11.722	1	0	7.788	0.514	0.321	6.678	21.646	0.279	24.857	0.871	108.1	33.603	0	0	15.165	0	14.698
			1116.64	22.691	1	0	7.675	0.511	0.318	6.622	21.497	0.277	24.677	0.871	108.15	33.56	0	0	15.023	0	14.075
			1117.64	22.691	1	0	7.664	0.508	0.317	6.604	21.513	0.276	24.692	0.871	108.201	33.517	0	0	15.082	0	14.038
			1118.64	21.293	1	0	7.633	0.503	0.315	6.559	21.545	0.274	24.714	0.872	108.294	33.447	0	0	15.165	0	13.976
			1119.64	37.746	1	0	7.585	0.498	0.312	6.504	21.567	0.272	24.721	0.872	108.388	33.378	0	0	15.216	0	13.868
			1120.64	106.248	1	0	7.494	0.496	0.309	6.441	21.503	0.27	24.635	0.873	108.357	33.397	0	0	15.094	0	13.645
			1121.64	106.248	1	0	7.227	0.485	0.296	6.17	21.587	0.258	24.771	0.871	108.493	33.308	0	0	14.891	0	13.893
			1122.64	40.434	1	0	7.151	0.482	0.292	6.075	21.674	0.254	24.89	0.871	108.498	33.341	0	0	14.822	0	14.316
			1123.64	40.434	1	0	6.905	0.472	0.279	5.814	21.804	0.243	25.084	0.869	108.631	33.255	0	0	14.64	0	14.726
			1124.64	40.434	1	0	6.76	0.464	0.272	5.671	21.834	0.236	25.179	0.867	108.709	33.201	0	0	14.582	0	14.903
			1125.64	40.434	1	0	6.616	0.455	0.265	5.528	21.869	0.229	25.285	0.865	108.788	33.148	0	0	14.525	0	15.106
			1126.64	24.626	1	0	6.558	0.45	0.264	5.494	21.777	0.227	25.246	0.863	108.635	33.217	0	0	14.56	0	15.122
			1127.64	24.626	1	0	6.57	0.451	0.263	5.479	21.882	0.227	25.402	0.861	108.582	33.285	0	0	14.555	0	15.698
			1128.64	24.626	1	0	6.669	0.455	0.268	5.574	21.86	0.23	25.407	0.86	108.296	33.475	0	0	14.645	0	16.068
			1129.64	21.293	1	0	6.794	0.464	0.277	5.762	21.6	0.238	25.132	0.859	107.75	33.809	0	0	14.651	0	15.912
			1130.64	21.293	1	0	6.767	0.465	0.275	5.724	21.665	0.236	25.238	0.858	107.726	33.86	0	0	14.544	0	16.309
			1131.64	11.937	1	0	6.806	0.47	0.278	5.794	21.555	0.239	25.135	0.858	107.44	34.053	0	0	14.472	0	16.374
			1132.64	17.636	1	0	6.789	0.471	0.278	5.796	21.502	0.238	25.106	0.856	107.345	34.102	0	0	14.414	0	16.381
			1133.64	17.636	1	0	6.773	0.472	0.278	5.797	21.45	0.238	25.078	0.855	107.25	34.151	0	0	14.356	0	16.389
			1134.64	17.636	1	0	6.77	0.47	0.278	5.786	21.472	0.237	25.14	0.854	107.168	34.188	0	0	14.407	0	16.633
			1135.64	16.561	1	0	6.688	0.473	0.275	5.735	21.419	0.235	25.104	0.853	107.496	34.277	0	0	14.136	0	16.694
			1136.64	16.561	1	0	6.498	0.472	0.247	5.141	23.207	0.209	27.367	0.848	107.951	34.348	0	0	13.78	0	22.719
			1137.64	16.776	1	0	6.354	0.473	0.222	4.626	25.223	0.187	29.899	0.844	108.46	34.373	0	0	13.442	0	28.301
			1138.64	16.776	1	0	6.331	0.474	0.219	4.56	25.509	0.184	30.402	0.839	108.331	34.476	0	0	13.35	0	29.452
			1139.64	26.024	1	0	6.308	0.477	0.216	4.501	25.771	0.18	30.847	0.835	108.245	34.557	0	0	13.222	0	30.432
			1140.64	26.024	1	0	6.245	0.478	0.211	4.39	26.17	0.175	31.419	0.833	108.251	34.589	0	0	13.055	0	31.537
			1141.64	26.024	1	0	6.223	0.481	0.208	4.328	26.465	0.172	31.925	0.829	108.162	34.673	0	0	12.929	0	32.573
			1142.64	26.024	1	0	6.225	0.477	0.21	4.369	26.193	0.173	31.688	0.827	108.035	34.716	0	0	13.062	0	32.189
			1143.64	26.024	1	0	6.273	0.474	0.214	4.453	25.881	0.176	31.37	0.825	107.939	34.747	0	0	13.234	0	31.652
			1144.64	23.766	1	0	6.328	0.471	0.218	4.544	25.563	0.18	31.042	0.824	107.843	34.778	0	0	13.423	0	31.085
			1145.64	23.766	1	0	6.426	0.469	0.224	4.658	25.31	0.184	30.787	0.822	107.747	34.809	0	0	13.705	0	30.643
			1146.64	22.906	1	0	6.579	0.468	0.232	4.839	24.935	0.191	30.354	0.821	107.733	34.8	0	0	14.06	0	29.805
			1147.64	22.906	1	0	6.837	0.479	0.245	5.098	24.673	0.201	30.017	0.822	107.608	34.896	0	0	14.279	0	29.347
			1148.64	22.906	1	0	7.014	0.49	0.255	5.32	24.326	0.21	29.586	0.822	107.484	34.992	0	0	14.321	0	28.676
			1149.64	19.464	1	0	7.125	0.498	0.262	5.45	24.17	0.215	29.386	0.823	107.361	35.09	0	0	14.318	0	28.448
			1150.64	20.432	1	0	7.366	0.51	0.273	5.694	23.993	0.225	29.142	0.823	107.246	35.198	0	0	14.431	0	28.152
			1151.64	20.432	1	0	7.366	0.51	0.273	5.694	23.993	0.225	29.142	0.823	107.246	35.198	0	0	14.431	0	28.152
			1152.64	20.432	1	0	7.688	0.522	0.287	5.989	23.877	0.237	28.949	0.825	107.318	35.179	0	0	14.722	0	27.751
			1153.64	33.229	1	0	7.688	0.522	0.287	5.989	23.877	0.237	28.949	0.825	107.318	35.179	0	0	14.722	0	27.751
			1154.64	30.971	1	0	7.828	0.528	0.293	6.11	23.859	0.242	28.905	0.825	107.357	35.169	0	0	14.822	0	27.658
			1155.64	30.971	1	0	7.968	0.534	0.299	6.234	23.836	0.247	28.826	0.827	107.544	35.083	0	0	14.913	0	27.37
			1156.64	30.971	1	0	8.151	0.547	0.305	6.364	23.953	0.254	28.856	0.83	107.716	35.02	0	0	14.887	0	27.367
			1157.64	37.531	1	0	8.356	0.561	0.313	6.518	24.04	0.261	28.847	0.833	107.889	34.958	0	0	14.902	0	27.275
			1158.64	38.821	1	0	8.562	0.574	0.32	6.672	24.125	0.268	28.84	0.836	108.062	34.896	0	0	14.917	0	27.181
			1159.64	38.821	1	0	8.718	0.578	0.324	6.76	24.261	0.272	28.919	0.839	108.249	34.833	0	0	15.091	0	27.259
			1160.64	49.36	1	0	8.878	0.581	0.329	6.849	24.404	0.277	29.008	0.841	108.436	34.771	0	0	15.27	0	27.358
			1161.64	52.049	1	0	9.044	0.585	0.333	6.933	24.578	0.281	29.141	0.843	108.623	34.709	0	0	15.459	0	27.551
			1162.64	52.049	1	0	9.215	0.589	0.337	7.017	24.759	0.285	29.283	0.846	108.81	34.646	0	0	15.652	0	27.763
			1163.64	37.746	1	0	9.391	0.592	0.341	7.101	24.948	0.289	29.436	0.848	108.997	34.584	0	0	15.85	0	27.994
			1164.64	36.025	1	0	9.643	0.607	0.349	7.269	25.09	0.297	29.478	0.851	109.201	34.529	0	0	15.889	0	28.01
			1165.64	36.025	1	0	9.734	0.615	0.351	7.318	25.187	0.3	29.497	0.854	109.331	34.492	0	0	15.82	0	27.999
			1166.64	39.467	1	0	10.091	0.636	0.364	7.575	25.31	0.312	29.502	0.858	109.609	34.419	0	0	15.87	0	27.905
			1167.64	39.467	1	0	10.142	0.643	0.365	7.598	25.389	0.314	29.516	0.86	109.726	34.385	0	0	15.766	0	27.884
			1168.64	35.595	1	0	10.343	0.656	0.371	7.727	25.505	0.321	29.513	0.864	110.059	34.287	0	0	15.767	0	27.72
			1169.64	35.595	1	0	10.408	0.662	0.372	7.749	25.613	0.323	29.532	0.867	110.306	34.21	0	0	15.73	0	27.635
			1170.64	35.595	1	0	10.379	0.663	0.37	7.718	25.651	0.322	29.526	0.869	110.387	34.197	0	0	15.661	0	27.6
			1171.64	46.134	1	0	10.448	0.668	0.372	7.743	25.757	0.324	29.544	0.872	110.627	34.123	0	0	15.634	0	27.517
			1172.64	49.898	1	0	10.516	0.674	0.373	7.767	25.861	0.326	29.562	0.875	110.866	34.049	0	0	15.608	0	27.431
			1173.64	49.898	1	0	10.479	0.677	0.371	7.729	25.908	0.326	29.514	0.878	111.086	33.991	0	0	15.482	0	27.228
			1174.64	37.423	1	0	10.431	0.68	0.369	7.683	25.956	0.325	29.464	0.881	111.307	33.933	0	0	15.341	0	27.021
			1175.64	37.423	1	0	10.396	0.683	0.367	7.642	26.017	0.324	29.428	0.884	111.527	33.875	0	0	15.221	0	26.842
			1176.64	35.918	1	0	10.293	0.685	0.362	7.536	26.127	0.321	29.44	0.887	111.669	33.856	0	0	15.036	0	26.838
			1177.64	35.918	1	0	10.205	0.686	0.357	7.427	26.285	0.318	29.502	0.891	111.815	33.835	0	0	14.885	0	26.937
			1178.64	35.918	1	0	10.118	0.687	0.351	7.319	26.452	0.314	29.569	0.895	111.961	33.814	0	0	14.738	0	27.05
			1179.64	45.489	1	0	10.112	0.69	0.351	7.302	26.51	0.315	29.544	0.897	112.105	33.791	0	0	14.645	0	26.953
			1180.64	45.489	1	0	10.119	0.694	0.35	7.297	26.561	0.315	29.516	0.9	112.247	33.768	0	0	14.572	0	26.851
			1181.64	42.8	1	0	10.201	0.702	0.353	7.346	26.621	0.318	29.486	0.903	112.428	33.724	0	0	14.537	0	26.704
			1182.64	42.8	1	0	10.262	0.708	0.354	7.374	26.702	0.321	29.48	0.906	112.579	33.698	0	0	14.492	0	26.643
			1183.64	34.412	1	0	10.323	0.715	0.355	7.401	26.781	0.323	29.473	0.909	112.729	33.673	0	0	14.446	0	26.578
			1184.64	34.412	1	0	10.414	0.721	0.358	7.453	26.849	0.326	29.463	0.911	112.878	33.647	0	0	14.443	0	26.505
			1185.64	34.95	1	0	10.529	0.728	0.361	7.519	26.927	0.33	29.445	0.914	113.029	33.619	0	0	14.466	0	26.41
			1186.64	34.95	1	0	10.67	0.735	0.365	7.613	26.973	0.335	29.391	0.918	113.18	33.591	0	0	14.523	0	26.234
			1187.64	34.95	1	0	10.719	0.732	0.367	7.64	26.99	0.337	29.344	0.92	113.254	33.582	0	0	14.65	0	26.115
			1188.64	31.401	1	0	10.643	0.727	0.363	7.573	27.024	0.335	29.343	0.921	113.29	33.586	0	0	14.644	0	26.125
			1189.64	31.401	1	0	10.582	0.717	0.36	7.494	27.123	0.332	29.4	0.923	113.403	33.562	0	0	14.756	0	26.222
			1190.64	32.369	1	0	10.571	0.716	0.358	7.465	27.197	0.331	29.446	0.924	113.501	33.536	0	0	14.764	0	26.279
			1191.64	32.369	1	0	10.56	0.715	0.357	7.435	27.271	0.33	29.491	0.925	113.6	33.509	0	0	14.772	0	26.336
			1192.64	34.627	1	0	10.567	0.716	0.356	7.424	27.332	0.33	29.51	0.926	113.698	33.481	0	0	14.767	0	26.327
			1193.64	34.627	1	0	10.574	0.716	0.356	7.413	27.393	0.33	29.528	0.928	113.796	33.452	0	0	14.762	0	26.318
			1194.64	35.165	1	0	10.618	0.717	0.357	7.43	27.447	0.331	29.54	0.929	113.895	33.423	0	0	14.809	0	26.293
			1195.64	35.165	1	0	10.585	0.71	0.354	7.385	27.505	0.33	29.583	0.93	113.971	33.399	0	0	14.917	0	26.354
			1196.64	43.876	1	0	10.52	0.7	0.351	7.317	27.56	0.327	29.63	0.93	114.07	33.358	0	0	15.021	0	26.395
			1197.64	43.876	1	0	10.478	0.691	0.349	7.266	27.609	0.325	29.671	0.931	114.168	33.318	0	0	15.161	0	26.421
			1198.64	43.876	1	0	10.368	0.682	0.344	7.174	27.636	0.321	29.688	0.931	114.266	33.277	0	0	15.205	0	26.394
			1199.64	43.876	1	0	10.332	0.678	0.343	7.137	27.67	0.319	29.711	0.931	114.379	33.222	0	0	15.231	0	26.35
			1200.64	46.242	1	0	10.295	0.675	0.341	7.099	27.703	0.318	29.733	0.932	114.492	33.167	0	0	15.257	0	26.306
			1201.64	50.543	1	0	10.224	0.672	0.338	7.047	27.71	0.315	29.725	0.932	114.52	33.174	0	0	15.205	0	26.303
			1202.64	50.543	1	0	10.183	0.67	0.336	7.007	27.747	0.314	29.745	0.933	114.549	33.181	0	0	15.198	0	26.36
			1203.65	37.638	1	0	10.142	0.666	0.334	6.951	27.841	0.312	29.819	0.934	114.595	33.191	0	0	15.237	0	26.54
			1204.65	32.907	1	0	10.184	0.666	0.335	6.982	27.833	0.313	29.837	0.933	114.559	33.207	0	0	15.294	0	26.607
			1205.65	32.907	1	0	10.24	0.666	0.337	7.024	27.818	0.314	29.845	0.932	114.523	33.224	0	0	15.371	0	26.653
			1206.65	34.197	1	0	10.296	0.666	0.339	7.067	27.804	0.316	29.854	0.931	114.487	33.241	0	0	15.448	0	26.703
			1207.65	34.197	1	0	10.325	0.667	0.341	7.094	27.777	0.317	29.845	0.931	114.451	33.26	0	0	15.471	0	26.716
			1208.65	38.499	1	0	10.35	0.666	0.341	7.11	27.775	0.317	29.867	0.93	114.468	33.246	0	0	15.544	0	26.738
			1209.65	38.499	1	0	10.374	0.664	0.342	7.126	27.773	0.318	29.888	0.929	114.463	33.231	0	0	15.616	0	26.761
			1210.65	34.95	1	0	10.398	0.663	0.343	7.141	27.772	0.318	29.91	0.929	114.458	33.217	0	0	15.688	0	26.784
			1211.65	34.95	1	0	10.337	0.655	0.341	7.095	27.757	0.316	29.937	0.927	114.401	33.224	0	0	15.783	0	26.856
			1212.65	28.605	1	0	10.319	0.647	0.34	7.092	27.688	0.315	29.911	0.926	114.365	33.231	0	0	15.947	0	26.812
			1213.65	28.605	1	0	10.269	0.636	0.338	7.051	27.668	0.313	29.92	0.925	114.369	33.193	0	0	16.149	0	26.766
			1214.65	28.605	1	0	10.218	0.625	0.337	7.01	27.644	0.311	29.924	0.924	114.374	33.155	0	0	16.356	0	26.707
			1215.65	26.777	1	0	10.086	0.613	0.332	6.908	27.637	0.306	29.966	0.922	114.377	33.119	0	0	16.45	0	26.733
			1216.65	28.82	1	0	9.924	0.602	0.325	6.778	27.661	0.3	30.046	0.921	114.379	33.083	0	0	16.497	0	26.838
			1217.65	28.82	1	0	9.826	0.597	0.322	6.708	27.658	0.296	30.102	0.919	114.329	33.102	0	0	16.449	0	26.984
			1218.65	28.82	1	0	9.869	0.599	0.324	6.742	27.647	0.297	30.104	0.918	114.284	33.123	0	0	16.465	0	27.026
			1219.65	36.24	1	0	9.869	0.602	0.324	6.757	27.596	0.298	30.078	0.917	114.201	33.155	0	0	16.403	0	27.028
			1220.65	38.929	1	0	9.909	0.604	0.327	6.802	27.534	0.299	30.036	0.917	114.117	33.188	0	0	16.407	0	26.994
			1221.65	38.929	1	0	9.868	0.603	0.326	6.799	27.432	0.299	29.951	0.916	114.001	33.232	0	0	16.353	0	26.888
			1222.65	38.929	1	0	9.806	0.601	0.325	6.779	27.328	0.298	29.878	0.915	113.885	33.278	0	0	16.311	0	26.809
			1223.65	37.101	1	0	9.743	0.599	0.324	6.759	27.224	0.296	29.806	0.913	113.769	33.324	0	0	16.269	0	26.73
			1224.65	37.531	1	0	9.69	0.598	0.324	6.741	27.142	0.295	29.778	0.911	113.639	33.362	0	0	16.209	0	26.732
			1225.65	37.531	1	0	9.64	0.596	0.322	6.717	27.089	0.294	29.753	0.91	113.575	33.385	0	0	16.166	0	26.716
			1226.65	36.778	1	0	9.619	0.597	0.323	6.722	27.014	0.293	29.726	0.909	113.42	33.44	0	0	16.11	0	26.751
			1227.65	43.446	1	0	9.617	0.598	0.324	6.748	26.913	0.293	29.702	0.906	113.208	33.505	0	0	16.075	0	26.811
			1228.65	37.531	1	0	9.67	0.599	0.326	6.8	26.859	0.295	29.694	0.905	113.057	33.559	0	0	16.143	0	26.882
			1229.65	37.531	1	0	9.718	0.599	0.328	6.842	26.828	0.297	29.685	0.904	112.952	33.605	0	0	16.215	0	26.941
			1230.65	30.433	1	0	9.691	0.601	0.332	6.91	26.497	0.299	29.421	0.901	112.7	33.663	0	0	16.12	0	26.467
			1231.65	30.433	1	0	9.691	0.601	0.332	6.91	26.497	0.299	29.421	0.901	112.7	33.663	0	0	16.12	0	26.467
			1232.65	39.574	1	0	9.58	0.602	0.332	6.911	26.192	0.298	29.14	0.899	112.604	33.665	0	0	15.908	0	25.853
			1233.65	40.112	1	0	9.48	0.603	0.332	6.916	25.906	0.298	28.878	0.897	112.508	33.668	0	0	15.715	0	25.268
			1234.65	40.112	1	0	9.383	0.604	0.332	6.921	25.627	0.297	28.622	0.895	112.412	33.67	0	0	15.527	0	24.687
			1235.65	40.112	1	0	9.378	0.599	0.332	6.922	25.587	0.296	28.674	0.892	112.29	33.68	0	0	15.651	0	24.822
			1236.65	32.369	1	0	9.349	0.594	0.331	6.906	25.546	0.295	28.726	0.889	112.168	33.689	0	0	15.735	0	24.957
			1237.65	30.971	1	0	9.319	0.589	0.331	6.889	25.503	0.293	28.778	0.886	112.045	33.699	0	0	15.82	0	25.089
			1238.65	30.971	1	0	9.276	0.584	0.33	6.867	25.441	0.291	28.818	0.883	111.892	33.723	0	0	15.885	0	25.218
			1239.65	35.703	1	0	9.24	0.581	0.329	6.858	25.368	0.29	28.84	0.88	111.686	33.781	0	0	15.898	0	25.362
			1240.65	35.703	1	0	9.116	0.576	0.326	6.798	25.221	0.285	28.869	0.874	111.316	33.896	0	0	15.831	0	25.616
			1241.65	36.886	1	0	9.061	0.576	0.325	6.773	25.162	0.283	28.884	0.871	111.144	33.953	0	0	15.73	0	25.747
			1242.65	36.886	1	0	9.061	0.576	0.325	6.773	25.162	0.283	28.884	0.871	111.144	33.953	0	0	15.73	0	25.747
			1243.65	36.886	1	0	8.923	0.578	0.321	6.687	25.106	0.279	28.903	0.869	110.93	34.013	0	0	15.446	0	25.89
			1244.65	36.886	1	0	8.722	0.588	0.316	6.589	24.95	0.273	28.915	0.863	110.422	34.224	0	0	14.843	0	26.274
			1245.65	29.035	1	0	8.67	0.588	0.315	6.563	24.899	0.271	28.904	0.861	110.309	34.257	0	0	14.755	0	26.305
			1246.65	29.035	1	0	8.675	0.597	0.318	6.631	24.699	0.273	28.822	0.857	109.846	34.476	0	0	14.521	0	26.489
			1247.65	29.573	1	0	8.637	0.595	0.318	6.634	24.571	0.272	28.804	0.853	109.578	34.567	0	0	14.522	0	26.597
			1248.65	29.573	1	0	8.596	0.592	0.318	6.633	24.446	0.27	28.792	0.849	109.309	34.658	0	0	14.518	0	26.715
			1249.65	36.456	1	0	8.555	0.59	0.318	6.633	24.32	0.269	28.78	0.845	109.04	34.749	0	0	14.513	0	26.833
			1250.65	36.348	1	0	8.46	0.585	0.316	6.59	24.182	0.266	28.755	0.841	108.765	34.826	0	0	14.463	0	26.896
			1251.65	36.348	1	0	8.436	0.583	0.317	6.6	24.072	0.265	28.737	0.838	108.522	34.891	0	0	14.465	0	26.96
			1252.65	35.595	1	0	8.425	0.582	0.318	6.619	23.965	0.265	28.72	0.834	108.28	34.956	0	0	14.488	0	27.022
			1253.65	35.595	1	0	8.414	0.58	0.319	6.638	23.858	0.265	28.702	0.831	108.038	35.02	0	0	14.512	0	27.084
			1254.65	32.907	1	0	8.341	0.577	0.318	6.629	23.671	0.263	28.602	0.828	107.767	35.124	0	0	14.447	0	27.025
			1255.65	32.907	1	0	8.308	0.576	0.318	6.63	23.566	0.263	28.535	0.826	107.626	35.181	0	0	14.42	0	26.966
			1256.65	32.907	1	0	8.241	0.574	0.318	6.624	23.387	0.261	28.442	0.822	107.363	35.281	0	0	14.362	0	26.914
			1257.65	30.111	1	0	8.116	0.57	0.316	6.593	23.126	0.258	28.326	0.816	106.954	35.433	0	0	14.237	0	26.89
			1258.65	30.111	1	0	8.041	0.568	0.316	6.579	22.949	0.257	28.24	0.813	106.683	35.536	0	0	14.165	0	26.855
			1259.65	29.788	1	0	8.02	0.568	0.316	6.593	22.843	0.257	28.172	0.811	106.519	35.597	0	0	14.12	0	26.798
			1260.65	29.788	1	0	7.95	0.567	0.316	6.59	22.649	0.255	28.074	0.807	106.198	35.713	0	0	14.022	0	26.757
			1261.65	37.638	1	0	7.99	0.564	0.319	6.636	22.597	0.256	28.126	0.803	105.901	35.819	0	0	14.156	0	27.036
			1262.65	40.004	1	0	8.032	0.562	0.321	6.681	22.547	0.257	28.179	0.8	105.604	35.926	0	0	14.292	0	27.316
			1263.65	40.004	1	0	8.06	0.557	0.322	6.708	22.517	0.256	28.276	0.796	105.319	36.01	0	0	14.477	0	27.65
			1264.65	40.004	1	0	8.097	0.552	0.324	6.74	22.487	0.256	28.378	0.792	105.033	36.093	0	0	14.679	0	27.988
			1265.65	33.552	1	0	8.035	0.55	0.323	6.729	22.343	0.255	28.287	0.79	104.824	36.156	0	0	14.609	0	27.88
			1266.65	33.875	1	0	7.974	0.548	0.323	6.719	22.2	0.254	28.196	0.787	104.615	36.219	0	0	14.54	0	27.772
			1267.65	33.875	1	0	7.914	0.547	0.322	6.709	22.059	0.253	28.107	0.785	104.406	36.281	0	0	14.473	0	27.666
			1268.65	33.875	1	0	7.834	0.546	0.322	6.705	21.844	0.252	27.923	0.782	104.172	36.351	0	0	14.358	0	27.361
			1269.65	34.412	1	0	7.797	0.546	0.322	6.699	21.762	0.251	27.851	0.781	104.061	36.39	0	0	14.287	0	27.259
			1270.65	34.412	1	0	7.718	0.545	0.322	6.699	21.534	0.25	27.647	0.779	103.819	36.462	0	0	14.174	0	26.904
			1271.65	34.735	1	0	7.641	0.543	0.322	6.7	21.31	0.25	27.446	0.776	103.577	36.534	0	0	14.064	0	26.552
			1272.65	34.735	1	0	7.662	0.55	0.328	6.826	21.005	0.253	27.192	0.772	103.257	36.63	0	0	13.932	0	26.122
			1273.65	34.735	1	0	7.671	0.549	0.329	6.859	20.923	0.254	27.127	0.771	103.135	36.675	0	0	13.979	0	26.038
			1274.65	36.24	1	0	7.79	0.555	0.338	7.033	20.75	0.259	26.996	0.769	102.936	36.745	0	0	14.024	0	25.847
			1275.65	36.348	1	0	7.912	0.562	0.346	7.208	20.59	0.265	26.874	0.766	102.737	36.814	0	0	14.075	0	25.674
			1276.65	36.348	1	0	8.036	0.569	0.354	7.384	20.441	0.271	26.76	0.764	102.538	36.884	0	0	14.126	0	25.518
			1277.65	36.348	1	0	8.073	0.573	0.358	7.463	20.334	0.273	26.689	0.762	102.418	36.896	0	0	14.085	0	25.369
			1278.65	33.767	1	0	8.096	0.577	0.361	7.527	20.234	0.275	26.629	0.76	102.298	36.908	0	0	14.019	0	25.247
			1279.65	34.735	1	0	8.119	0.582	0.364	7.592	20.136	0.276	26.569	0.758	102.179	36.92	0	0	13.956	0	25.122
			1280.65	34.735	1	0	8.142	0.586	0.367	7.656	20.038	0.278	26.509	0.756	102.059	36.932	0	0	13.893	0	24.996
			1281.65	34.735	1	0	8.215	0.59	0.372	7.756	19.974	0.281	26.448	0.755	101.965	36.954	0	0	13.917	0	24.884
			1282.65	34.735	1	0	8.282	0.594	0.377	7.848	19.914	0.284	26.396	0.754	101.821	36.975	0	0	13.932	0	24.79
			1283.65	34.95	1	0	8.349	0.599	0.381	7.94	19.856	0.287	26.345	0.754	101.677	36.997	0	0	13.946	0	24.699
			1284.65	33.014	1	0	8.511	0.609	0.39	8.126	19.813	0.294	26.312	0.753	101.466	36.997	0	0	13.986	0	24.622
			1285.65	33.014	1	0	8.606	0.614	0.394	8.219	19.827	0.297	26.329	0.753	101.399	36.975	0	0	14.012	0	24.634
			1286.65	33.014	1	0	8.687	0.62	0.398	8.297	19.843	0.3	26.351	0.753	101.382	36.954	0	0	14.015	0	24.654
			1287.65	54.63	1	0	8.687	0.62	0.398	8.297	19.843	0.3	26.351	0.753	101.382	36.954	0	0	14.015	0	24.654
			1288.65	56.995	1	0	8.85	0.631	0.406	8.454	19.874	0.306	26.393	0.753	101.349	36.91	0	0	14.021	0	24.693
			1289.65	56.995	1	0	8.918	0.635	0.408	8.506	19.917	0.308	26.438	0.753	101.43	36.862	0	0	14.051	0	24.73
			1290.65	56.995	1	0	8.98	0.638	0.41	8.551	19.959	0.309	26.484	0.754	101.512	36.814	0	0	14.072	0	24.77
			1291.65	49.898	1	0	9.043	0.642	0.413	8.597	20.001	0.311	26.531	0.754	101.593	36.766	0	0	14.092	0	24.809
			1292.65	49.898	1	0	9.105	0.645	0.415	8.643	20.043	0.313	26.578	0.754	101.675	36.719	0	0	14.113	0	24.849
			1293.65	50.005	1	0	9.296	0.66	0.423	8.803	20.133	0.319	26.629	0.756	101.788	36.683	0	0	14.088	0	24.917
			1294.65	50.005	1	0	9.513	0.675	0.432	9.003	20.186	0.328	26.626	0.758	101.9	36.647	0	0	14.104	0	24.846
			1295.65	48.93	1	0	9.731	0.689	0.442	9.204	20.237	0.336	26.625	0.76	102.013	36.611	0	0	14.12	0	24.777
			1296.65	48.177	1	0	9.95	0.704	0.451	9.405	20.287	0.344	26.626	0.762	102.126	36.575	0	0	14.136	0	24.709
			1297.65	48.177	1	0	10.034	0.708	0.454	9.463	20.343	0.347	26.645	0.763	102.246	36.531	0	0	14.173	0	24.683
			1298.65	48.177	1	0	10.155	0.712	0.457	9.514	20.485	0.349	26.769	0.765	102.423	36.467	0	0	14.268	0	24.886
			1299.65	48.822	1	0	10.148	0.709	0.455	9.476	20.548	0.349	26.817	0.766	102.524	36.432	0	0	14.319	0	24.952
			1300.65	48.822	1	0	10.299	0.712	0.458	9.55	20.701	0.352	26.957	0.768	102.721	36.367	0	0	14.458	0	25.192
			1301.65	46.887	1	0	10.454	0.716	0.462	9.625	20.858	0.356	27.102	0.77	102.919	36.302	0	0	14.6	0	25.442
			1302.65	46.887	1	0	10.609	0.717	0.464	9.663	21.087	0.358	27.309	0.772	103.188	36.2	0	0	14.787	0	25.781
			1303.65	46.887	1	0	10.592	0.714	0.462	9.624	21.131	0.357	27.339	0.773	103.29	36.172	0	0	14.831	0	25.809
			1304.65	44.198	1	0	10.628	0.713	0.461	9.599	21.253	0.357	27.402	0.776	103.485	36.107	0	0	14.907	0	25.856
			1305.65	43.446	1	0	10.617	0.71	0.458	9.551	21.333	0.356	27.461	0.777	103.57	36.066	0	0	14.944	0	25.933
			1306.65	43.446	1	0	10.695	0.71	0.458	9.544	21.505	0.358	27.533	0.781	103.861	35.977	0	0	15.055	0	25.962
			1307.65	43.446	1	0	10.754	0.712	0.459	9.561	21.589	0.36	27.555	0.784	104.037	35.929	0	0	15.112	0	25.933
			1308.65	58.501	1	0	10.834	0.714	0.46	9.585	21.701	0.362	27.607	0.786	104.195	35.884	0	0	15.174	0	25.984
			1309.65	65.814	1	0	10.912	0.716	0.461	9.608	21.812	0.364	27.659	0.789	104.353	35.84	0	0	15.236	0	26.035
			1310.65	65.814	1	0	10.936	0.716	0.461	9.605	21.867	0.364	27.681	0.79	104.455	35.807	0	0	15.265	0	26.033
			1311.65	65.814	1	0	10.919	0.723	0.458	9.54	21.997	0.363	27.748	0.793	104.664	35.757	0	0	15.107	0	26.105
			1312.65	43.768	1	0	10.849	0.724	0.454	9.465	22.032	0.361	27.74	0.794	104.82	35.752	0	0	14.993	0	26.079
			1313.65	42.908	1	0	10.78	0.724	0.451	9.39	22.07	0.359	27.735	0.796	104.975	35.748	0	0	14.882	0	26.059
			1314.65	42.908	1	0	10.754	0.725	0.448	9.34	22.134	0.357	27.761	0.797	105.114	35.743	0	0	14.828	0	26.111
			1315.65	44.951	1	0	10.728	0.724	0.446	9.286	22.207	0.356	27.8	0.799	105.221	35.752	0	0	14.817	0	26.221
			1316.65	44.951	1	0	10.702	0.72	0.443	9.221	22.297	0.354	27.869	0.8	105.309	35.761	0	0	14.869	0	26.402
			1317.65	43.768	1	0	10.733	0.72	0.443	9.226	22.352	0.355	27.901	0.801	105.39	35.745	0	0	14.905	0	26.45
			1318.65	43.768	1	0	10.737	0.716	0.441	9.184	22.451	0.354	27.979	0.802	105.447	35.754	0	0	15.004	0	26.653
			1319.65	53.016	1	0	10.742	0.711	0.439	9.142	22.551	0.353	28.058	0.804	105.505	35.764	0	0	15.105	0	26.856
			1320.65	52.586	1	0	10.76	0.706	0.436	9.094	22.694	0.352	28.15	0.806	105.601	35.781	0	0	15.245	0	27.098
			1321.65	52.586	1	0	10.76	0.706	0.436	9.094	22.694	0.352	28.15	0.806	105.601	35.781	0	0	15.245	0	27.098
			1322.65	52.586	1	0	10.755	0.704	0.435	9.069	22.741	0.351	28.164	0.807	105.678	35.778	0	0	15.276	0	27.128
			1323.65	53.662	1	0	10.757	0.702	0.434	9.049	22.789	0.351	28.181	0.809	105.754	35.776	0	0	15.316	0	27.163
			1324.65	53.662	1	0	10.62	0.692	0.429	8.932	22.767	0.347	28.129	0.809	105.788	35.786	0	0	15.342	0	27.063
			1325.65	44.091	1	0	10.351	0.674	0.416	8.676	22.788	0.338	28.09	0.811	105.802	35.853	0	0	15.361	0	27.084
			1326.65	44.091	1	0	10.351	0.674	0.416	8.676	22.788	0.338	28.09	0.811	105.802	35.853	0	0	15.361	0	27.084
			1327.65	36.133	1	0	10.214	0.665	0.41	8.547	22.799	0.333	28.069	0.812	105.81	35.886	0	0	15.368	0	27.09
			1328.65	36.133	1	0	10.224	0.666	0.411	8.56	22.789	0.334	28.041	0.813	105.81	35.927	0	0	15.351	0	27.091
			1329.65	40.219	1	0	10.235	0.669	0.412	8.581	22.77	0.335	28.005	0.813	105.762	35.98	0	0	15.295	0	27.092
			1330.65	40.219	1	0	10.247	0.672	0.413	8.602	22.751	0.336	27.969	0.813	105.714	36.033	0	0	15.24	0	27.092
			1331.65	38.391	1	0	10.25	0.676	0.413	8.612	22.738	0.336	27.94	0.814	105.639	36.088	0	0	15.171	0	27.114
			1332.65	40.434	1	0	10.268	0.68	0.415	8.637	22.726	0.338	27.898	0.815	105.505	36.179	0	0	15.105	0	27.16
			1333.65	40.434	1	0	10.265	0.681	0.414	8.635	22.728	0.338	27.886	0.815	105.445	36.215	0	0	15.08	0	27.191
			1334.65	40.434	1	0	10.198	0.677	0.412	8.574	22.731	0.335	27.899	0.815	105.364	36.251	0	0	15.055	0	27.277
			1335.65	39.682	1	0	10.191	0.676	0.411	8.569	22.727	0.335	27.897	0.815	105.337	36.256	0	0	15.067	0	27.281
			1336.65	39.682	1	0	10.057	0.669	0.405	8.431	22.775	0.33	27.967	0.814	105.253	36.316	0	0	15.023	0	27.536
			1337.65	40.327	1	0	9.983	0.665	0.401	8.347	22.819	0.326	28.026	0.814	105.217	36.344	0	0	15.013	0	27.713
			1338.65	40.327	1	0	9.888	0.659	0.396	8.256	22.834	0.323	28.054	0.814	105.2	36.368	0	0	14.998	0	27.814
			1339.65	46.242	1	0	9.827	0.656	0.394	8.215	22.797	0.321	28.032	0.813	105.152	36.416	0	0	14.97	0	27.837
			1340.65	45.811	1	0	9.855	0.658	0.396	8.245	22.78	0.322	28.019	0.813	105.14	36.432	0	0	14.983	0	27.833
			1341.65	45.811	1	0	9.855	0.651	0.397	8.275	22.675	0.323	27.925	0.812	105.042	36.512	0	0	15.142	0	27.74
			1342.65	45.811	1	0	9.954	0.652	0.402	8.366	22.658	0.326	27.916	0.812	105.028	36.524	0	0	15.277	0	27.739
			1343.65	46.134	1	0	10.04	0.651	0.405	8.437	22.659	0.329	27.913	0.812	105.059	36.505	0	0	15.415	0	27.703
			1344.65	46.134	1	0	10.086	0.651	0.407	8.483	22.641	0.331	27.887	0.812	105.107	36.486	0	0	15.491	0	27.614
			1345.65	46.564	1	0	10.13	0.651	0.409	8.525	22.626	0.332	27.864	0.812	105.145	36.467	0	0	15.564	0	27.532
			1346.65	46.564	1	0	10.178	0.654	0.412	8.579	22.6	0.335	27.82	0.812	105.203	36.447	0	0	15.566	0	27.401
			1347.65	46.026	1	0	10.187	0.654	0.412	8.585	22.601	0.335	27.818	0.812	105.177	36.46	0	0	15.586	0	27.417
			1348.65	43.446	1	0	10.21	0.656	0.414	8.618	22.573	0.336	27.775	0.813	105.179	36.469	0	0	15.568	0	27.333
			1349.65	43.446	1	0	10.233	0.658	0.415	8.651	22.545	0.338	27.733	0.813	105.182	36.479	0	0	15.551	0	27.25
			1350.65	43.446	1	0	10.256	0.66	0.417	8.684	22.518	0.339	27.69	0.813	105.184	36.488	0	0	15.533	0	27.166
			1351.65	39.574	1	0	10.286	0.66	0.418	8.704	22.533	0.34	27.703	0.813	105.149	36.5	0	0	15.577	0	27.214
			1352.65	39.574	1	0	10.314	0.66	0.419	8.722	22.547	0.341	27.716	0.814	105.107	36.511	0	0	15.616	0	27.261
			1353.65	39.574	1	0	10.336	0.661	0.419	8.736	22.56	0.341	27.726	0.814	105.066	36.523	0	0	15.648	0	27.303
			1354.65	47.317	1	0	10.387	0.661	0.421	8.776	22.57	0.343	27.746	0.813	104.984	36.555	0	0	15.718	0	27.4
			1355.65	47.317	1	0	10.392	0.66	0.421	8.778	22.572	0.343	27.759	0.813	104.929	36.565	0	0	15.739	0	27.445
			1356.65	50.22	1	0	10.399	0.66	0.422	8.782	22.575	0.343	27.774	0.813	104.866	36.574	0	0	15.764	0	27.492
			1357.65	50.22	1	0	10.407	0.659	0.422	8.786	22.579	0.343	27.788	0.813	104.803	36.583	0	0	15.789	0	27.54
			1358.65	47.209	1	0	10.427	0.66	0.423	8.81	22.566	0.344	27.774	0.812	104.748	36.588	0	0	15.789	0	27.516
			1359.65	47.209	1	0	10.451	0.66	0.424	8.831	22.562	0.344	27.769	0.812	104.738	36.581	0	0	15.837	0	27.494
			1360.65	46.779	1	0	10.457	0.658	0.424	8.828	22.579	0.344	27.788	0.813	104.759	36.567	0	0	15.89	0	27.516
			1361.65	46.779	1	0	10.48	0.658	0.425	8.849	22.574	0.345	27.783	0.813	104.764	36.56	0	0	15.937	0	27.491
			1362.65	45.274	1	0	10.503	0.657	0.426	8.869	22.568	0.346	27.777	0.812	104.769	36.553	0	0	15.984	0	27.468
			1363.65	45.704	1	0	10.507	0.659	0.426	8.874	22.568	0.346	27.779	0.812	104.829	36.539	0	0	15.956	0	27.45
			1364.65	45.704	1	0	10.531	0.66	0.427	8.896	22.569	0.347	27.783	0.812	104.889	36.524	0	0	15.958	0	27.436
			1365.65	45.704	1	0	10.535	0.661	0.427	8.903	22.566	0.347	27.785	0.812	104.949	36.51	0	0	15.931	0	27.419
			1366.65	42.8	1	0	10.564	0.661	0.428	8.911	22.604	0.348	27.824	0.812	104.977	36.498	0	0	15.984	0	27.49
			1367.65	42.585	1	0	10.602	0.662	0.429	8.944	22.605	0.349	27.821	0.812	104.968	36.493	0	0	16.024	0	27.477
			1368.65	42.585	1	0	10.661	0.662	0.432	8.997	22.601	0.351	27.814	0.813	104.958	36.488	0	0	16.094	0	27.453
			1369.65	46.672	1	0	10.721	0.663	0.434	9.049	22.599	0.353	27.809	0.813	104.949	36.483	0	0	16.165	0	27.433
			1370.65	46.672	1	0	10.773	0.663	0.436	9.083	22.623	0.355	27.817	0.813	104.977	36.455	0	0	16.247	0	27.407
			1371.65	46.457	1	0	10.819	0.663	0.437	9.11	22.65	0.356	27.83	0.814	105.006	36.426	0	0	16.319	0	27.393
			1372.65	46.457	1	0	10.843	0.663	0.438	9.119	22.677	0.357	27.845	0.814	105.035	36.397	0	0	16.359	0	27.381
			1373.65	49.575	1	0	10.819	0.661	0.436	9.079	22.722	0.355	27.883	0.815	105.081	36.368	0	0	16.371	0	27.425
			1374.65	49.575	1	0	10.812	0.66	0.435	9.058	22.756	0.354	27.924	0.815	105.081	36.371	0	0	16.383	0	27.521
			1375.65	49.79	1	0	10.766	0.658	0.432	8.993	22.818	0.352	27.995	0.815	105.09	36.376	0	0	16.36	0	27.691
			1376.65	49.79	1	0	10.744	0.657	0.43	8.962	22.848	0.351	28.03	0.815	105.1	36.378	0	0	16.35	0	27.775
			1377.65	46.779	1	0	10.807	0.663	0.432	8.998	22.91	0.352	28.076	0.816	105.191	36.335	0	0	16.297	0	27.812
			1378.65	46.779	1	0	10.897	0.669	0.435	9.058	22.966	0.355	28.113	0.817	105.272	36.292	0	0	16.283	0	27.83
			1379.65	44.521	1	0	10.986	0.675	0.438	9.117	23.02	0.358	28.149	0.818	105.354	36.248	0	0	16.269	0	27.845
			1380.65	44.736	1	0	10.964	0.675	0.436	9.088	23.049	0.357	28.162	0.818	105.445	36.205	0	0	16.252	0	27.807
			1381.65	44.736	1	0	10.968	0.674	0.436	9.076	23.085	0.357	28.185	0.819	105.517	36.181	0	0	16.265	0	27.822
			1382.65	47.64	1	0	10.975	0.674	0.435	9.067	23.124	0.357	28.21	0.82	105.596	36.157	0	0	16.283	0	27.841
			1383.65	47.64	1	0	10.982	0.674	0.435	9.057	23.162	0.357	28.235	0.82	105.675	36.133	0	0	16.301	0	27.859
			1384.65	52.586	1	0	10.934	0.673	0.433	9.013	23.172	0.355	28.224	0.821	105.79	36.1	0	0	16.254	0	27.782
			1385.65	51.618	1	0	10.887	0.672	0.43	8.968	23.182	0.354	28.214	0.822	105.906	36.066	0	0	16.207	0	27.706
			1386.65	51.618	1	0	10.836	0.671	0.428	8.922	23.19	0.352	28.199	0.822	106.028	36.033	0	0	16.155	0	27.62
			1387.65	43.983	1	0	10.785	0.67	0.426	8.875	23.199	0.351	28.186	0.823	106.15	35.999	0	0	16.103	0	27.536
			1388.65	43.983	1	0	10.746	0.668	0.424	8.826	23.241	0.349	28.206	0.824	106.256	35.975	0	0	16.082	0	27.545
			1389.65	41.94	1	0	10.708	0.667	0.421	8.776	23.284	0.348	28.227	0.825	106.361	35.951	0	0	16.061	0	27.554
			1390.65	41.94	1	0	10.687	0.666	0.42	8.759	23.281	0.347	28.209	0.825	106.372	35.954	0	0	16.038	0	27.518
			1391.65	41.94	1	0	10.654	0.665	0.418	8.714	23.324	0.346	28.229	0.826	106.451	35.931	0	0	16.024	0	27.527
			1392.65	50.866	1	0	10.602	0.661	0.416	8.661	23.343	0.344	28.225	0.827	106.474	35.929	0	0	16.029	0	27.513
			1393.65	54.952	1	0	10.57	0.658	0.414	8.632	23.342	0.343	28.195	0.828	106.44	35.952	0	0	16.059	0	27.482
			1394.65	54.952	1	0	10.539	0.655	0.413	8.603	23.34	0.342	28.165	0.829	106.405	35.975	0	0	16.088	0	27.449
			1395.65	41.08	1	0	10.575	0.654	0.415	8.636	23.327	0.344	28.135	0.829	106.391	35.989	0	0	16.17	0	27.402
			1396.65	41.08	1	0	10.588	0.655	0.416	8.667	23.272	0.345	28.069	0.829	106.407	36.001	0	0	16.174	0	27.27
			1397.65	41.08	1	0	10.587	0.655	0.417	8.687	23.221	0.346	28.007	0.829	106.423	36.012	0	0	16.157	0	27.148
			1398.65	41.08	1	0	10.567	0.656	0.417	8.688	23.176	0.346	27.952	0.829	106.44	36.024	0	0	16.111	0	27.038
			1399.65	39.789	1	0	10.576	0.656	0.418	8.706	23.147	0.346	27.932	0.829	106.447	36.031	0	0	16.111	0	27.003
			1400.65	39.789	1	0	10.564	0.655	0.418	8.7	23.134	0.346	27.935	0.828	106.447	36.038	0	0	16.126	0	27.022
			1401.65	39.252	1	0	10.515	0.654	0.416	8.657	23.137	0.344	27.932	0.828	106.474	36.037	0	0	16.081	0	27.014
			1402.65	39.252	1	0	10.524	0.65	0.416	8.669	23.115	0.344	27.942	0.827	106.467	36.049	0	0	16.18	0	27.055
			1403.65	41.94	1	0	10.52	0.651	0.416	8.674	23.095	0.345	27.91	0.827	106.479	36.049	0	0	16.163	0	26.982
			1404.65	41.94	1	0	10.527	0.647	0.417	8.682	23.075	0.344	27.915	0.827	106.477	36.059	0	0	16.263	0	27.006
			1405.65	42.585	1	0	10.539	0.648	0.418	8.701	23.053	0.345	27.885	0.827	106.488	36.059	0	0	16.274	0	26.939
			1406.65	42.585	1	0	10.68	0.652	0.424	8.83	23.036	0.351	27.835	0.828	106.534	36.04	0	0	16.369	0	26.792
			1407.65	41.187	1	0	10.909	0.661	0.433	9.021	23.061	0.359	27.814	0.829	106.609	36.003	0	0	16.493	0	26.687
			1408.65	42.155	1	0	10.861	0.656	0.432	8.993	23.013	0.358	27.769	0.829	106.591	36.018	0	0	16.557	0	26.604
			1409.65	42.155	1	0	10.869	0.655	0.432	9.001	23.005	0.358	27.753	0.829	106.604	36.016	0	0	16.604	0	26.563
			1410.65	49.79	1	0	10.877	0.653	0.432	9.008	22.998	0.359	27.737	0.829	106.616	36.013	0	0	16.651	0	26.522
			1411.65	49.79	1	0	10.897	0.662	0.433	9.024	23.027	0.36	27.741	0.83	106.639	36.023	0	0	16.473	0	26.547
			1412.65	47.855	1	0	10.95	0.67	0.435	9.061	23.073	0.361	27.76	0.831	106.663	36.033	0	0	16.347	0	26.607
			1413.65	47.855	1	0	11.002	0.678	0.437	9.097	23.116	0.363	27.777	0.832	106.687	36.042	0	0	16.224	0	26.661
			1414.65	50.543	1	0	11.053	0.686	0.438	9.133	23.157	0.365	27.791	0.833	106.711	36.052	0	0	16.102	0	26.708
			1415.65	51.618	1	0	11.126	0.695	0.441	9.177	23.223	0.368	27.823	0.835	106.74	36.049	0	0	16.003	0	26.775
			1416.65	51.618	1	0	11.35	0.716	0.448	9.339	23.341	0.377	27.773	0.84	106.28	36.284	0	0	15.847	0	27.025
			1417.65	46.564	1	0	11.35	0.716	0.448	9.339	23.341	0.377	27.773	0.84	106.28	36.284	0	0	15.847	0	27.025
			1418.65	45.059	1	0	11.353	0.703	0.441	9.187	23.693	0.371	28.166	0.841	106.548	36.054	0	0	16.158	0	27.574
			1419.65	45.059	1	0	11.353	0.703	0.441	9.187	23.693	0.371	28.166	0.841	106.548	36.054	0	0	16.158	0	27.574
			1420.65	61.942	1	0	11.326	0.688	0.433	9.015	24.042	0.364	28.567	0.842	106.836	35.819	0	0	16.473	0	28.11
			1421.65	61.942	1	0	11.23	0.681	0.429	8.944	24.007	0.361	28.544	0.841	106.803	35.829	0	0	16.493	0	28.075
			1422.65	56.135	1	0	11.23	0.681	0.429	8.944	24.007	0.361	28.544	0.841	106.803	35.829	0	0	16.493	0	28.075
			1423.65	56.135	1	0	11.052	0.672	0.423	8.806	23.969	0.355	28.527	0.84	106.841	35.805	0	0	16.451	0	27.998
			1424.65	56.135	1	0	10.951	0.667	0.419	8.729	23.942	0.352	28.51	0.84	106.855	35.793	0	0	16.411	0	27.942
			1425.65	43.553	1	0	10.873	0.665	0.416	8.672	23.918	0.349	28.507	0.839	106.738	35.843	0	0	16.355	0	28.012
			1426.65	46.672	1	0	10.794	0.662	0.414	8.615	23.895	0.347	28.504	0.838	106.62	35.893	0	0	16.3	0	28.086
			1427.65	46.672	1	0	10.729	0.66	0.411	8.569	23.87	0.345	28.499	0.838	106.503	35.944	0	0	16.263	0	28.151
			1428.65	46.672	1	0	10.663	0.657	0.409	8.522	23.845	0.342	28.493	0.837	106.385	35.994	0	0	16.226	0	28.217
			1429.65	46.672	1	0	10.574	0.654	0.406	8.468	23.787	0.34	28.452	0.836	106.225	36.069	0	0	16.175	0	28.239
			1430.65	50.866	1	0	10.466	0.65	0.403	8.396	23.734	0.337	28.413	0.835	106.064	36.143	0	0	16.096	0	28.268
			1431.65	53.232	1	0	10.408	0.647	0.402	8.379	23.64	0.335	28.36	0.834	105.894	36.219	0	0	16.089	0	28.265
			1432.65	28.82	1	0	10.375	0.65	0.403	8.389	23.547	0.335	28.283	0.833	105.678	36.304	0	0	15.958	0	28.227
			1433.65	28.82	1	0	10.409	0.651	0.407	8.472	23.396	0.337	28.191	0.83	105.479	36.383	0	0	15.977	0	28.144
			1434.65	28.928	1	0	10.439	0.657	0.411	8.554	23.257	0.34	28.072	0.828	105.227	36.476	0	0	15.89	0	28.023
			1435.65	28.928	1	0	10.485	0.658	0.415	8.648	23.109	0.343	27.98	0.826	105.042	36.551	0	0	15.933	0	27.928
			1436.65	31.616	1	0	10.371	0.654	0.412	8.577	23.035	0.339	27.968	0.824	104.866	36.627	0	0	15.855	0	28.017
			1437.65	31.616	1	0	10.156	0.646	0.404	8.426	22.931	0.332	27.956	0.82	104.596	36.745	0	0	15.729	0	28.166
			1438.65	30.326	1	0	10.156	0.646	0.406	8.454	22.858	0.332	27.91	0.819	104.513	36.78	0	0	15.718	0	28.117
			1439.65	30.326	1	0	10.055	0.642	0.403	8.403	22.756	0.329	27.863	0.817	104.337	36.857	0	0	15.658	0	28.125
			1440.65	40.972	1	0	10.018	0.641	0.404	8.413	22.64	0.329	27.804	0.814	104.146	36.938	0	0	15.625	0	28.114
			1441.65	40.972	1	0	10.082	0.637	0.409	8.527	22.469	0.332	27.691	0.811	103.928	37.008	0	0	15.823	0	27.961
			1442.65	40.65	1	0	10.119	0.633	0.414	8.621	22.291	0.335	27.575	0.808	103.71	37.077	0	0	15.98	0	27.797
			1443.65	40.65	1	0	10.083	0.626	0.415	8.644	22.129	0.334	27.462	0.806	103.552	37.124	0	0	16.107	0	27.602
			1444.65	42.048	1	0	10.047	0.619	0.416	8.667	21.965	0.334	27.347	0.803	103.394	37.17	0	0	16.236	0	27.4
			1445.65	40.542	1	0	9.991	0.61	0.415	8.654	21.845	0.333	27.275	0.801	103.236	37.215	0	0	16.373	0	27.292
			1446.65	40.542	1	0	9.87	0.603	0.414	8.628	21.619	0.33	27.144	0.796	103.336	37.147	0	0	16.377	0	26.875
			1447.65	56.565	1	0	9.714	0.594	0.41	8.551	21.434	0.325	27.061	0.792	103.436	37.077	0	0	16.358	0	26.564
			1448.65	56.565	1	0	9.689	0.601	0.414	8.627	21.219	0.328	26.828	0.791	103.188	37.231	0	0	16.122	0	26.25
			1449.65	59.146	1	0	9.709	0.607	0.419	8.729	21.034	0.331	26.635	0.79	102.922	37.388	0	0	16.001	0	26.031
			1450.65	59.146	1	0	9.683	0.614	0.423	8.806	20.819	0.333	26.401	0.789	102.665	37.546	0	0	15.766	0	25.707
			1451.65	50.543	1	0	10.04	0.656	0.435	9.068	21.097	0.344	26.66	0.791	102.615	37.627	0	0	15.309	0	26.484
			1452.65	50.543	1	0	10.524	0.697	0.451	9.392	21.469	0.358	26.998	0.795	102.747	37.582	0	0	15.109	0	27.231
			1453.65	47.962	1	0	11.329	0.768	0.476	9.912	22.074	0.382	27.511	0.802	103.097	37.454	0	0	14.76	0	28.216
			1454.65	47.962	1	0	11.47	0.778	0.482	10.047	22.072	0.387	27.515	0.802	103.011	37.491	0	0	14.743	0	28.275
			1455.65	57.748	1	0	11.531	0.783	0.485	10.097	22.092	0.389	27.49	0.804	103.16	37.443	0	0	14.721	0	28.138
			1456.65	61.727	1	0	11.532	0.785	0.484	10.082	22.128	0.39	27.469	0.806	103.407	37.342	0	0	14.698	0	27.931
			1457.65	61.727	1	0	11.533	0.786	0.483	10.068	22.164	0.39	27.448	0.807	103.654	37.241	0	0	14.676	0	27.722
			1458.65	50.328	1	0	11.556	0.785	0.484	10.075	22.191	0.391	27.435	0.809	103.807	37.191	0	0	14.722	0	27.613
			1459.65	50.328	1	0	11.579	0.784	0.484	10.082	22.219	0.392	27.423	0.81	103.961	37.141	0	0	14.769	0	27.505
			1460.65	50.328	1	0	11.625	0.784	0.484	10.087	22.294	0.394	27.394	0.814	104.397	37.001	0	0	14.82	0	27.216
			1461.65	40.972	1	0	11.625	0.784	0.484	10.087	22.294	0.394	27.394	0.814	104.397	37.001	0	0	14.82	0	27.216
			1462.65	40.972	1	0	11.689	0.787	0.487	10.137	22.315	0.397	27.375	0.815	104.586	36.944	0	0	14.845	0	27.075
			1463.65	40.972	1	0	11.661	0.786	0.484	10.077	22.389	0.395	27.4	0.817	104.819	36.877	0	0	14.843	0	27.03
			1464.65	40.972	1	0	11.607	0.782	0.478	9.958	22.544	0.392	27.457	0.821	105.26	36.747	0	0	14.838	0	26.963
			1465.65	69.47	1	0	11.579	0.781	0.475	9.898	22.624	0.391	27.488	0.823	105.469	36.685	0	0	14.835	0	26.94
			1466.65	81.729	1	0	11.586	0.78	0.475	9.889	22.655	0.391	27.488	0.824	105.594	36.654	0	0	14.856	0	26.89
			1467.65	81.729	1	0	11.593	0.779	0.474	9.881	22.686	0.391	27.488	0.825	105.718	36.623	0	0	14.878	0	26.841
			1468.65	81.729	1	0	11.593	0.779	0.474	9.881	22.686	0.391	27.488	0.825	105.718	36.623	0	0	14.878	0	26.841
			1469.65	38.069	1	0	11.658	0.779	0.476	9.914	22.736	0.394	27.481	0.827	105.93	36.555	0	0	14.967	0	26.714
			1470.65	38.714	1	0	11.625	0.776	0.474	9.866	22.774	0.392	27.487	0.829	106.049	36.517	0	0	14.985	0	26.67
			1471.65	38.714	1	0	11.568	0.773	0.47	9.793	22.826	0.39	27.506	0.83	106.177	36.479	0	0	14.973	0	26.657
			1472.65	41.725	1	0	11.444	0.767	0.463	9.654	22.894	0.385	27.539	0.831	106.347	36.426	0	0	14.919	0	26.657
			1473.65	41.725	1	0	11.39	0.765	0.46	9.586	22.941	0.383	27.564	0.832	106.455	36.397	0	0	14.889	0	26.673
			1474.65	41.725	1	0	11.335	0.763	0.457	9.518	22.991	0.381	27.59	0.833	106.563	36.368	0	0	14.86	0	26.691
			1475.65	41.725	1	0	11.349	0.761	0.458	9.539	22.961	0.381	27.58	0.833	106.535	36.367	0	0	14.919	0	26.668
			1476.65	48.177	1	0	11.49	0.766	0.461	9.606	23.097	0.385	27.686	0.834	106.719	36.306	0	0	15.003	0	26.816
			1477.65	47.424	1	0	11.617	0.767	0.465	9.689	23.156	0.388	27.749	0.835	106.793	36.275	0	0	15.139	0	26.912
			1478.65	47.424	1	0	11.746	0.769	0.469	9.771	23.219	0.392	27.816	0.835	106.867	36.244	0	0	15.278	0	27.019
			1479.65	49.79	1	0	11.689	0.765	0.468	9.744	23.165	0.39	27.764	0.834	106.846	36.251	0	0	15.275	0	26.913
			1480.65	49.79	1	0	11.75	0.766	0.469	9.775	23.21	0.392	27.796	0.835	106.934	36.226	0	0	15.348	0	26.947
			1481.65	49.253	1	0	11.474	0.733	0.463	9.635	22.913	0.385	27.505	0.833	106.823	36.274	0	0	15.66	0	26.363
			1482.65	49.253	1	0	11.097	0.7	0.452	9.419	22.58	0.376	27.182	0.831	106.711	36.323	0	0	15.855	0	25.684
			1483.65	50.758	1	0	10.306	0.634	0.431	8.976	21.806	0.356	26.412	0.826	106.489	36.416	0	0	16.265	0	23.942
			1484.65	50.328	1	0	10.295	0.635	0.431	8.976	21.788	0.356	26.404	0.825	106.47	36.416	0	0	16.22	0	23.921
			1485.65	50.328	1	0	10.326	0.636	0.433	9.022	21.745	0.357	26.402	0.824	106.333	36.465	0	0	16.225	0	23.995
			1486.65	50.328	1	0	10.35	0.638	0.435	9.065	21.7	0.358	26.396	0.822	106.207	36.513	0	0	16.221	0	24.06
			1487.65	40.219	1	0	10.446	0.641	0.44	9.157	21.689	0.361	26.42	0.821	106.084	36.569	0	0	16.301	0	24.211
			1488.65	39.789	1	0	10.508	0.646	0.442	9.213	21.702	0.363	26.452	0.82	106.052	36.576	0	0	16.274	0	24.303
			1489.65	39.789	1	0	10.57	0.651	0.445	9.269	21.714	0.365	26.484	0.82	106.019	36.583	0	0	16.248	0	24.392
			1490.65	52.479	1	0	10.605	0.654	0.447	9.308	21.703	0.366	26.495	0.819	105.975	36.589	0	0	16.219	0	24.429
			1491.65	52.479	1	0	10.683	0.66	0.45	9.365	21.749	0.368	26.567	0.819	105.906	36.611	0	0	16.178	0	24.645
			1492.65	53.769	1	0	10.703	0.662	0.45	9.372	21.781	0.368	26.613	0.818	105.864	36.62	0	0	16.157	0	24.776
			1493.65	53.769	1	0	10.728	0.665	0.45	9.383	21.812	0.369	26.658	0.818	105.822	36.629	0	0	16.144	0	24.902
			1494.65	46.026	1	0	10.734	0.665	0.451	9.39	21.812	0.369	26.666	0.818	105.8	36.625	0	0	16.132	0	24.914
			1495.65	46.026	1	0	10.723	0.665	0.45	9.368	21.838	0.368	26.709	0.818	105.783	36.627	0	0	16.12	0	25.026
			1496.65	47.102	1	0	10.715	0.664	0.448	9.339	21.886	0.366	26.783	0.817	105.746	36.641	0	0	16.138	0	25.231
			1497.65	47.102	1	0	10.709	0.665	0.448	9.333	21.892	0.366	26.792	0.817	105.745	36.632	0	0	16.111	0	25.239
			1498.65	46.242	1	0	10.706	0.664	0.447	9.319	21.918	0.365	26.831	0.817	105.723	36.635	0	0	16.113	0	25.341
			1499.65	46.242	1	0	10.655	0.663	0.444	9.26	21.947	0.363	26.873	0.817	105.695	36.637	0	0	16.079	0	25.447
			1500.65	45.489	1	0	10.599	0.661	0.442	9.198	21.973	0.36	26.912	0.816	105.668	36.639	0	0	16.037	0	25.549
			1501.65	45.489	1	0	10.543	0.659	0.439	9.136	21.999	0.358	26.953	0.816	105.642	36.642	0	0	15.995	0	25.653
			1502.65	53.554	1	0	10.488	0.657	0.436	9.074	22.027	0.355	26.996	0.816	105.615	36.644	0	0	15.953	0	25.76
			1503.65	50.651	1	0	10.53	0.659	0.437	9.11	22.037	0.357	27.022	0.816	105.527	36.668	0	0	15.972	0	25.862
			1504.65	50.651	1	0	10.587	0.661	0.44	9.157	22.047	0.358	27.05	0.815	105.44	36.692	0	0	16.012	0	25.969
			1505.65	50.651	1	0	10.61	0.661	0.441	9.178	22.045	0.359	27.065	0.815	105.344	36.726	0	0	16.04	0	26.057
			1506.65	48.177	1	0	10.61	0.661	0.441	9.178	22.045	0.359	27.065	0.815	105.344	36.726	0	0	16.04	0	26.057
			1507.65	49.253	1	0	10.576	0.66	0.439	9.151	22.034	0.358	27.05	0.815	105.335	36.735	0	0	16.029	0	26.038
			1508.65	49.253	1	0	10.531	0.658	0.437	9.113	22.027	0.356	27.04	0.815	105.325	36.745	0	0	16	0	26.028
			1509.65	46.457	1	0	10.511	0.658	0.436	9.09	22.037	0.355	27.053	0.815	105.277	36.764	0	0	15.985	0	26.089
			1510.65	46.457	1	0	10.535	0.658	0.437	9.106	22.053	0.356	27.075	0.815	105.239	36.774	0	0	15.998	0	26.158
			1511.65	47.102	1	0	10.535	0.658	0.437	9.106	22.053	0.356	27.075	0.815	105.239	36.774	0	0	15.998	0	26.158
			1512.65	47.102	1	0	10.54	0.66	0.437	9.101	22.081	0.356	27.113	0.814	105.162	36.793	0	0	15.96	0	26.279
			1513.65	41.617	1	0	10.551	0.661	0.436	9.09	22.132	0.355	27.175	0.814	105.114	36.814	0	0	15.966	0	26.462
			1514.65	40.757	1	0	10.562	0.661	0.436	9.079	22.183	0.355	27.237	0.814	105.066	36.836	0	0	15.971	0	26.645
			1515.65	40.757	1	0	10.577	0.662	0.435	9.072	22.236	0.355	27.302	0.814	105.018	36.858	0	0	15.985	0	26.834
			1516.65	40.757	1	0	10.593	0.662	0.435	9.064	22.289	0.354	27.368	0.814	104.97	36.879	0	0	15.998	0	27.023
			1517.65	45.704	1	0	10.564	0.661	0.433	9.023	22.325	0.353	27.419	0.814	104.934	36.894	0	0	15.977	0	27.165
			1518.65	47.102	1	0	10.569	0.66	0.433	9.016	22.35	0.352	27.457	0.814	104.898	36.908	0	0	16.009	0	27.277
			1519.65	47.102	1	0	10.574	0.659	0.432	9.009	22.375	0.352	27.496	0.814	104.862	36.922	0	0	16.042	0	27.389
			1520.65	48.392	1	0	10.62	0.66	0.434	9.049	22.375	0.354	27.479	0.814	104.871	36.924	0	0	16.099	0	27.353
			1521.65	48.392	1	0	10.621	0.657	0.434	9.051	22.364	0.354	27.468	0.814	104.788	36.932	0	0	16.159	0	27.338
			1522.65	47.855	1	0	10.642	0.656	0.435	9.072	22.353	0.355	27.442	0.815	104.742	36.93	0	0	16.213	0	27.275
			1523.65	47.855	1	0	10.662	0.655	0.436	9.093	22.342	0.356	27.417	0.815	104.697	36.927	0	0	16.268	0	27.212
			1524.65	48.392	1	0	10.701	0.656	0.439	9.142	22.305	0.358	27.369	0.815	104.692	36.92	0	0	16.304	0	27.086
			1525.65	48.392	1	0	10.746	0.658	0.442	9.202	22.26	0.36	27.303	0.815	104.71	36.91	0	0	16.333	0	26.917
			1526.65	46.779	1	0	10.791	0.66	0.445	9.265	22.206	0.363	27.223	0.816	104.716	36.898	0	0	16.339	0	26.709
			1527.65	46.779	1	0	10.821	0.66	0.445	9.278	22.237	0.364	27.237	0.816	104.808	36.862	0	0	16.398	0	26.684
			1528.65	44.521	1	0	10.853	0.66	0.446	9.297	22.257	0.365	27.234	0.817	104.887	36.822	0	0	16.438	0	26.616
			1529.65	44.521	1	0	10.926	0.662	0.449	9.351	22.281	0.367	27.236	0.818	104.991	36.785	0	0	16.516	0	26.561
			1530.65	44.306	1	0	11	0.663	0.451	9.388	22.346	0.37	27.247	0.82	105.186	36.729	0	0	16.602	0	26.501
			1531.65	44.306	1	0	11	0.663	0.451	9.388	22.346	0.37	27.247	0.82	105.186	36.729	0	0	16.602	0	26.501
			1532.65	47.209	1	0	11.027	0.663	0.451	9.4	22.375	0.37	27.251	0.821	105.284	36.701	0	0	16.63	0	26.468
			1533.65	49.575	1	0	11.024	0.662	0.45	9.38	22.414	0.37	27.261	0.822	105.4	36.667	0	0	16.645	0	26.437
			1534.65	49.575	1	0	11.016	0.662	0.449	9.353	22.462	0.37	27.283	0.823	105.502	36.643	0	0	16.648	0	26.451
			1535.65	52.909	1	0	11.032	0.662	0.449	9.36	22.478	0.37	27.28	0.824	105.555	36.627	0	0	16.656	0	26.42
			1536.65	52.479	1	0	11.009	0.661	0.446	9.299	22.572	0.368	27.347	0.825	105.657	36.613	0	0	16.666	0	26.557
			1537.65	52.479	1	0	11.002	0.66	0.445	9.268	22.632	0.368	27.388	0.826	105.711	36.606	0	0	16.672	0	26.643
			1538.65	52.479	1	0	11.015	0.66	0.445	9.268	22.661	0.368	27.407	0.827	105.721	36.606	0	0	16.681	0	26.686
			1539.65	54.845	1	0	11.012	0.66	0.444	9.244	22.712	0.367	27.45	0.827	105.747	36.603	0	0	16.681	0	26.785
			1540.65	55.92	1	0	11.001	0.659	0.442	9.213	22.76	0.366	27.499	0.828	105.786	36.596	0	0	16.704	0	26.887
			1541.65	55.92	1	0	10.99	0.657	0.441	9.182	22.81	0.365	27.547	0.828	105.824	36.589	0	0	16.727	0	26.99
			1542.65	49.79	1	0	11.006	0.656	0.44	9.171	22.867	0.365	27.598	0.829	105.838	36.594	0	0	16.783	0	27.116
			1543.65	50.22	1	0	11.022	0.655	0.44	9.16	22.925	0.365	27.649	0.829	105.853	36.599	0	0	16.84	0	27.243
			1544.65	50.22	1	0	11.031	0.654	0.439	9.156	22.948	0.365	27.654	0.83	105.886	36.594	0	0	16.878	0	27.246
			1545.65	43.768	1	0	11.092	0.655	0.442	9.205	22.959	0.367	27.651	0.83	105.885	36.611	0	0	16.929	0	27.266
			1546.65	43.768	1	0	11.124	0.654	0.443	9.226	22.97	0.368	27.646	0.831	105.932	36.596	0	0	16.999	0	27.231
			1547.65	42.585	1	0	11.209	0.656	0.446	9.299	22.971	0.371	27.636	0.831	105.944	36.603	0	0	17.082	0	27.218
			1548.65	42.585	1	0	11.263	0.658	0.449	9.353	22.953	0.373	27.609	0.831	105.942	36.611	0	0	17.11	0	27.167
			1549.65	42.693	1	0	11.297	0.66	0.451	9.392	22.935	0.375	27.581	0.832	105.939	36.618	0	0	17.11	0	27.115
			1550.65	43.446	1	0	11.152	0.66	0.446	9.287	22.894	0.371	27.498	0.833	106.047	36.596	0	0	16.89	0	26.885
			1551.65	43.446	1	0	11.152	0.66	0.446	9.287	22.894	0.371	27.498	0.833	106.047	36.596	0	0	16.89	0	26.885
			1552.65	43.446	1	0	11.071	0.66	0.443	9.224	22.884	0.369	27.473	0.833	106.138	36.587	0	0	16.769	0	26.813
			1553.65	44.198	1	0	10.95	0.654	0.437	9.106	22.908	0.364	27.518	0.832	106.215	36.625	0	0	16.736	0	26.977
			1554.65	43.553	1	0	10.914	0.651	0.434	9.05	22.964	0.362	27.582	0.833	106.234	36.654	0	0	16.765	0	27.171
			1555.65	43.553	1	0	10.916	0.65	0.434	9.033	23.006	0.361	27.618	0.833	106.177	36.687	0	0	16.792	0	27.305
			1556.65	45.059	1	0	10.917	0.649	0.433	9.017	23.048	0.361	27.653	0.833	106.119	36.721	0	0	16.819	0	27.439
			1557.65	45.059	1	0	10.923	0.649	0.434	9.033	23.022	0.361	27.631	0.833	106.004	36.786	0	0	16.819	0	27.49
			1558.65	43.983	1	0	10.927	0.65	0.434	9.046	22.996	0.362	27.611	0.833	105.889	36.85	0	0	16.815	0	27.542
			1559.65	43.983	1	0	10.941	0.651	0.435	9.067	22.976	0.362	27.588	0.833	105.817	36.891	0	0	16.806	0	27.552
			1560.65	55.597	1	0	10.999	0.653	0.438	9.128	22.951	0.365	27.567	0.833	105.75	36.922	0	0	16.844	0	27.552
			1561.65	55.597	1	0	11.057	0.655	0.441	9.188	22.926	0.367	27.546	0.832	105.683	36.954	0	0	16.882	0	27.553
			1562.65	55.597	1	0	11.114	0.656	0.443	9.233	22.937	0.369	27.575	0.832	105.618	36.982	0	0	16.937	0	27.663
			1563.65	55.597	1	0	11.182	0.657	0.446	9.287	22.947	0.371	27.6	0.831	105.553	37.011	0	0	17.008	0	27.767
			1564.65	43.661	1	0	11.245	0.658	0.448	9.341	22.947	0.373	27.613	0.831	105.5	37.028	0	0	17.076	0	27.823
			1565.65	42.693	1	0	11.264	0.658	0.449	9.349	22.965	0.373	27.625	0.831	105.523	37.008	0	0	17.114	0	27.82
			1566.65	42.693	1	0	11.335	0.66	0.452	9.42	22.942	0.376	27.609	0.831	105.443	37.028	0	0	17.176	0	27.814
			1567.65	43.338	1	0	11.39	0.661	0.454	9.468	22.938	0.378	27.605	0.831	105.414	37.028	0	0	17.239	0	27.805
			1568.65	43.338	1	0	11.414	0.66	0.455	9.48	22.955	0.378	27.616	0.831	105.439	37.008	0	0	17.285	0	27.798
			1569.65	46.134	1	0	11.494	0.662	0.458	9.552	22.948	0.381	27.591	0.832	105.449	37.015	0	0	17.365	0	27.754
			1570.65	53.339	1	0	11.567	0.663	0.461	9.614	22.949	0.384	27.578	0.832	105.458	37.022	0	0	17.434	0	27.734
			1571.65	53.339	1	0	11.641	0.665	0.464	9.677	22.952	0.387	27.566	0.833	105.467	37.029	0	0	17.504	0	27.717
			1572.65	52.264	1	0	11.703	0.667	0.467	9.72	22.976	0.389	27.582	0.833	105.509	37.019	0	0	17.556	0	27.741
			1573.65	52.264	1	0	11.76	0.668	0.468	9.759	23.002	0.39	27.6	0.833	105.551	37.01	0	0	17.603	0	27.768
			1574.65	53.554	1	0	11.829	0.67	0.471	9.804	23.033	0.392	27.622	0.834	105.592	37.001	0	0	17.665	0	27.805
			1575.65	53.124	1	0	11.915	0.672	0.474	9.868	23.061	0.395	27.632	0.835	105.655	36.98	0	0	17.728	0	27.796
			1576.65	53.124	1	0	11.924	0.672	0.473	9.858	23.1	0.395	27.646	0.836	105.739	36.947	0	0	17.746	0	27.778
			1577.65	49.575	1	0	11.934	0.672	0.473	9.849	23.139	0.395	27.66	0.837	105.822	36.915	0	0	17.764	0	27.76
			1578.65	50.973	1	0	11.932	0.67	0.472	9.825	23.189	0.395	27.689	0.837	105.931	36.878	0	0	17.8	0	27.77
			1579.65	50.973	1	0	11.905	0.668	0.47	9.793	23.204	0.394	27.693	0.838	105.968	36.865	0	0	17.815	0	27.758
			1580.65	49.575	1	0	12.007	0.669	0.473	9.845	23.281	0.396	27.77	0.838	106.018	36.846	0	0	17.955	0	27.908
			1581.65	49.575	1	0	12.145	0.67	0.476	9.91	23.397	0.399	27.878	0.839	106.119	36.804	0	0	18.13	0	28.089
			1582.65	50.866	1	0	12.243	0.67	0.478	9.965	23.457	0.401	27.948	0.839	106.105	36.807	0	0	18.28	0	28.255
			1583.65	50.866	1	0	12.29	0.674	0.48	9.99	23.5	0.403	27.949	0.841	106.201	36.771	0	0	18.236	0	28.203
			1584.65	55.597	1	0	12.338	0.678	0.481	10.016	23.543	0.405	27.95	0.842	106.297	36.735	0	0	18.192	0	28.15
			1585.65	53.554	1	0	12.358	0.682	0.481	10.024	23.578	0.406	27.939	0.844	106.4	36.699	0	0	18.109	0	28.069
			1586.65	53.554	1	0	12.33	0.684	0.479	9.985	23.622	0.405	27.949	0.845	106.536	36.659	0	0	18.017	0	28.03
			1587.65	51.941	1	0	12.337	0.687	0.479	9.969	23.679	0.405	27.974	0.846	106.676	36.606	0	0	17.96	0	28.005
			1588.65	51.296	1	0	12.344	0.69	0.478	9.955	23.735	0.405	27.996	0.848	106.803	36.553	0	0	17.903	0	27.974
			1589.65	51.296	1	0	12.351	0.692	0.477	9.94	23.791	0.405	28.019	0.849	106.93	36.5	0	0	17.846	0	27.942
			1590.65	54.092	1	0	12.368	0.694	0.477	9.928	23.86	0.405	28.063	0.85	107.03	36.462	0	0	17.822	0	27.983
			1591.65	54.092	1	0	12.397	0.696	0.476	9.924	23.93	0.406	28.105	0.851	107.143	36.423	0	0	17.815	0	28.019
			1592.65	54.092	1	0	12.426	0.698	0.476	9.921	24	0.406	28.147	0.853	107.256	36.385	0	0	17.808	0	28.054
			1593.65	51.726	1	0	12.467	0.7	0.477	9.94	24.04	0.407	28.148	0.854	107.366	36.349	0	0	17.801	0	27.999
			1594.65	51.726	1	0	12.419	0.703	0.474	9.873	24.119	0.406	28.146	0.857	107.606	36.282	0	0	17.656	0	27.889
			1595.65	51.941	1	0	12.397	0.705	0.472	9.842	24.159	0.405	28.157	0.858	107.702	36.265	0	0	17.581	0	27.886
			1596.65	51.941	1	0	12.397	0.705	0.472	9.842	24.159	0.405	28.157	0.858	107.702	36.265	0	0	17.581	0	27.886
			1597.65	47.317	1	0	12.268	0.704	0.466	9.706	24.241	0.4	28.204	0.859	107.817	36.246	0	0	17.418	0	27.965
			1598.65	47.317	1	0	12.214	0.704	0.463	9.642	24.293	0.398	28.241	0.86	107.863	36.236	0	0	17.351	0	28.032
			1599.65	47.317	1	0	12.134	0.702	0.458	9.547	24.366	0.395	28.302	0.861	107.899	36.215	0	0	17.279	0	28.137
			1600.65	47.317	1	0	12.029	0.699	0.454	9.449	24.397	0.391	28.314	0.862	107.935	36.208	0	0	17.215	0	28.153
			1601.65	50.973	1	0	11.925	0.695	0.449	9.35	24.431	0.387	28.328	0.862	107.971	36.2	0	0	17.152	0	28.174
			1602.65	50.005	1	0	11.81	0.692	0.444	9.256	24.431	0.383	28.309	0.863	108.009	36.198	0	0	17.078	0	28.129
			1603.65	50.005	1	0	11.701	0.688	0.44	9.165	24.431	0.38	28.291	0.864	108.047	36.196	0	0	17.012	0	28.085
			1604.65	51.618	1	0	11.635	0.687	0.437	9.112	24.433	0.378	28.285	0.864	108.035	36.21	0	0	16.941	0	28.093
			1605.65	52.586	1	0	11.558	0.685	0.434	9.044	24.445	0.375	28.3	0.864	108.002	36.236	0	0	16.88	0	28.168
			1606.65	52.586	1	0	11.481	0.683	0.431	8.977	24.459	0.372	28.317	0.864	107.968	36.263	0	0	16.819	0	28.247
			1607.65	52.586	1	0	11.414	0.681	0.428	8.919	24.469	0.37	28.326	0.864	107.947	36.287	0	0	16.769	0	28.305
			1608.65	46.779	1	0	11.358	0.68	0.426	8.876	24.465	0.368	28.318	0.864	107.899	36.316	0	0	16.703	0	28.332
			1609.65	44.736	1	0	11.35	0.68	0.426	8.875	24.448	0.368	28.309	0.864	107.862	36.337	0	0	16.698	0	28.345
			1610.65	44.736	1	0	11.302	0.679	0.424	8.837	24.446	0.366	28.303	0.864	107.816	36.365	0	0	16.643	0	28.375
			1611.65	39.682	1	0	11.208	0.679	0.421	8.768	24.433	0.364	28.284	0.864	107.8	36.395	0	0	16.519	0	28.377
			1612.65	39.682	1	0	11.205	0.679	0.422	8.782	24.388	0.364	28.253	0.863	107.788	36.407	0	0	16.513	0	28.328
			1613.65	40.972	1	0	11.187	0.678	0.421	8.78	24.35	0.363	28.238	0.862	107.774	36.416	0	0	16.511	0	28.309
			1614.65	40.972	1	0	11.169	0.677	0.421	8.778	24.312	0.363	28.223	0.861	107.76	36.425	0	0	16.509	0	28.289
			1615.65	38.284	1	0	11.134	0.674	0.42	8.757	24.287	0.362	28.219	0.861	107.702	36.442	0	0	16.509	0	28.305
			1616.65	38.284	1	0	11.101	0.672	0.419	8.739	24.261	0.361	28.217	0.86	107.644	36.458	0	0	16.513	0	28.324
			1617.65	37.316	1	0	11.04	0.67	0.417	8.697	24.234	0.359	28.213	0.859	107.584	36.486	0	0	16.49	0	28.357
			1618.65	37.316	1	0	10.993	0.666	0.416	8.661	24.22	0.357	28.217	0.858	107.551	36.495	0	0	16.495	0	28.381
			1619.65	43.015	1	0	10.946	0.663	0.414	8.626	24.205	0.355	28.222	0.858	107.519	36.504	0	0	16.501	0	28.404
			1620.65	43.661	1	0	10.881	0.66	0.412	8.58	24.179	0.353	28.214	0.857	107.47	36.523	0	0	16.484	0	28.414
			1621.65	43.661	1	0	10.81	0.657	0.409	8.528	24.156	0.35	28.213	0.856	107.41	36.541	0	0	16.457	0	28.439
			1622.65	45.059	1	0	10.72	0.654	0.407	8.47	24.108	0.348	28.193	0.855	107.342	36.578	0	0	16.395	0	28.448
			1623.65	45.059	1	0	10.631	0.651	0.404	8.413	24.062	0.345	28.174	0.854	107.275	36.616	0	0	16.333	0	28.461
			1624.65	45.704	1	0	10.57	0.649	0.402	8.384	23.997	0.343	28.132	0.853	107.199	36.65	0	0	16.288	0	28.421
			1625.65	45.704	1	0	10.543	0.647	0.402	8.375	23.957	0.343	28.111	0.852	107.136	36.675	0	0	16.292	0	28.41
			1626.65	47.532	1	0	10.495	0.645	0.401	8.359	23.887	0.341	28.065	0.851	107.057	36.711	0	0	16.269	0	28.362
			1627.65	47.532	1	0	10.503	0.646	0.403	8.391	23.818	0.343	27.99	0.851	106.975	36.757	0	0	16.255	0	28.262
			1628.65	46.994	1	0	10.514	0.647	0.404	8.425	23.749	0.344	27.914	0.851	106.894	36.802	0	0	16.245	0	28.16
			1629.65	46.994	1	0	10.513	0.648	0.406	8.451	23.679	0.345	27.835	0.851	106.824	36.848	0	0	16.218	0	28.051
			1630.65	43.983	1	0	10.512	0.649	0.407	8.476	23.609	0.346	27.757	0.851	106.755	36.894	0	0	16.191	0	27.943
			1631.65	44.306	1	0	10.59	0.653	0.411	8.564	23.554	0.349	27.711	0.85	106.702	36.918	0	0	16.211	0	27.876
			1632.65	44.306	1	0	10.679	0.657	0.416	8.663	23.493	0.353	27.659	0.849	106.649	36.942	0	0	16.248	0	27.797
			1633.65	44.306	1	0	10.778	0.661	0.421	8.769	23.438	0.357	27.613	0.849	106.584	36.966	0	0	16.299	0	27.728
			1634.65	44.306	1	0	10.854	0.664	0.425	8.853	23.386	0.36	27.57	0.848	106.563	36.958	0	0	16.35	0	27.619
			1635.65	44.306	1	0	10.881	0.664	0.427	8.894	23.335	0.362	27.523	0.848	106.592	36.934	0	0	16.394	0	27.473
			1636.65	44.306	1	0	10.902	0.664	0.429	8.931	23.285	0.363	27.476	0.847	106.62	36.91	0	0	16.43	0	27.326
			1637.65	43.338	1	0	10.924	0.663	0.43	8.968	23.235	0.365	27.43	0.847	106.649	36.886	0	0	16.466	0	27.18
			1638.65	43.338	1	0	10.92	0.664	0.431	8.981	23.195	0.365	27.394	0.847	106.663	36.862	0	0	16.456	0	27.057
			1639.65	42.263	1	0	10.91	0.664	0.431	8.987	23.156	0.365	27.358	0.846	106.678	36.838	0	0	16.436	0	26.936
			1640.66	42.263	1	0	10.878	0.662	0.431	8.974	23.117	0.364	27.33	0.846	106.704	36.8	0	0	16.432	0	26.809
			1641.66	44.628	1	0	10.877	0.66	0.43	8.96	23.144	0.364	27.356	0.846	106.695	36.793	0	0	16.488	0	26.861
			1642.66	44.951	1	0	10.877	0.657	0.429	8.947	23.17	0.363	27.383	0.846	106.685	36.786	0	0	16.545	0	26.912
			1643.66	44.951	1	0	10.88	0.655	0.429	8.936	23.197	0.363	27.41	0.846	106.675	36.778	0	0	16.608	0	26.964
			1644.66	44.951	1	0	10.908	0.657	0.43	8.957	23.209	0.364	27.413	0.847	106.692	36.764	0	0	16.604	0	26.949
			1645.66	51.834	1	0	10.969	0.66	0.432	9.01	23.209	0.366	27.404	0.847	106.743	36.742	0	0	16.62	0	26.894
			1646.66	53.662	1	0	11.027	0.663	0.435	9.062	23.209	0.369	27.393	0.847	106.793	36.721	0	0	16.632	0	26.835
			1647.66	53.662	1	0	11.093	0.664	0.439	9.137	23.159	0.372	27.325	0.848	106.889	36.675	0	0	16.713	0	26.601
			1648.66	50.436	1	0	11.143	0.665	0.442	9.203	23.102	0.374	27.254	0.848	106.968	36.649	0	0	16.758	0	26.39
			1649.66	49.36	1	0	11.193	0.666	0.445	9.268	23.046	0.377	27.185	0.848	107.047	36.623	0	0	16.804	0	26.183
			1650.66	49.36	1	0	11.232	0.668	0.446	9.296	23.061	0.379	27.181	0.848	107.11	36.601	0	0	16.821	0	26.14
			1651.66	49.36	1	0	11.27	0.669	0.448	9.324	23.077	0.38	27.178	0.849	107.172	36.579	0	0	16.837	0	26.097
			1652.66	46.994	1	0	11.315	0.671	0.449	9.345	23.119	0.381	27.2	0.85	107.215	36.539	0	0	16.869	0	26.086
			1653.66	46.134	1	0	11.36	0.672	0.45	9.367	23.162	0.383	27.223	0.851	107.258	36.498	0	0	16.901	0	26.075
			1654.66	46.134	1	0	11.396	0.672	0.45	9.372	23.219	0.383	27.289	0.851	107.282	36.469	0	0	16.969	0	26.188
			1655.66	43.23	1	0	11.375	0.67	0.448	9.336	23.262	0.381	27.347	0.851	107.312	36.458	0	0	16.976	0	26.309
			1656.66	45.381	1	0	11.405	0.669	0.448	9.338	23.317	0.381	27.411	0.851	107.361	36.43	0	0	17.036	0	26.417
			1657.66	45.381	1	0	11.415	0.668	0.448	9.325	23.365	0.381	27.478	0.85	107.449	36.386	0	0	17.086	0	26.506
			1658.66	45.381	1	0	11.433	0.668	0.447	9.32	23.415	0.38	27.535	0.85	107.542	36.332	0	0	17.113	0	26.558
			1659.66	50.22	1	0	11.453	0.668	0.447	9.316	23.466	0.38	27.594	0.85	107.635	36.279	0	0	17.143	0	26.612
			1660.66	52.264	1	0	11.484	0.668	0.448	9.336	23.477	0.381	27.614	0.85	107.707	36.239	0	0	17.188	0	26.594
			1661.66	52.264	1	0	11.458	0.668	0.445	9.271	23.587	0.379	27.721	0.851	107.786	36.184	0	0	17.166	0	26.756
			1662.66	56.028	1	0	11.428	0.666	0.443	9.234	23.616	0.377	27.746	0.851	107.846	36.148	0	0	17.153	0	26.758
			1663.66	54.414	1	0	11.401	0.666	0.44	9.165	23.736	0.375	27.861	0.852	107.902	36.1	0	0	17.109	0	26.951
			1664.66	54.414	1	0	11.393	0.667	0.438	9.131	23.813	0.374	27.933	0.853	107.918	36.089	0	0	17.078	0	27.1
			1665.66	48.607	1	0	11.394	0.667	0.438	9.117	23.853	0.373	27.967	0.853	107.939	36.081	0	0	17.075	0	27.164
			1666.66	48.607	1	0	11.465	0.671	0.438	9.134	23.97	0.374	28.065	0.854	108.053	36.028	0	0	17.078	0	27.306
			1667.66	46.672	1	0	11.468	0.672	0.438	9.119	24.015	0.374	28.103	0.855	108.079	36.018	0	0	17.076	0	27.377
			1668.66	46.672	1	0	11.579	0.675	0.44	9.177	24.106	0.377	28.18	0.855	108.215	35.952	0	0	17.164	0	27.448
			1669.66	43.123	1	0	11.614	0.675	0.441	9.185	24.156	0.377	28.226	0.856	108.249	35.941	0	0	17.215	0	27.536
			1670.66	42.585	1	0	11.685	0.676	0.442	9.218	24.221	0.379	28.282	0.856	108.347	35.893	0	0	17.289	0	27.589
			1671.66	42.585	1	0	11.755	0.679	0.445	9.27	24.239	0.381	28.289	0.857	108.448	35.836	0	0	17.307	0	27.513
			1672.66	42.585	1	0	11.837	0.683	0.447	9.308	24.319	0.384	28.321	0.859	108.596	35.766	0	0	17.329	0	27.473
			1673.66	44.091	1	0	11.9	0.686	0.449	9.347	24.36	0.386	28.332	0.86	108.691	35.72	0	0	17.346	0	27.424
			1674.66	44.306	1	0	11.925	0.689	0.45	9.365	24.37	0.387	28.332	0.86	108.743	35.692	0	0	17.32	0	27.378
			1675.66	44.306	1	0	11.962	0.686	0.449	9.347	24.487	0.387	28.407	0.862	108.882	35.618	0	0	17.439	0	27.429
			1676.66	45.381	1	0	11.962	0.686	0.449	9.347	24.487	0.387	28.407	0.862	108.882	35.618	0	0	17.439	0	27.429
			1677.66	45.381	1	0	11.927	0.685	0.445	9.261	24.637	0.384	28.513	0.864	108.971	35.574	0	0	17.405	0	27.601
			1678.66	44.951	1	0	11.927	0.685	0.445	9.261	24.637	0.384	28.513	0.864	108.971	35.574	0	0	17.405	0	27.601
			1679.66	44.951	1	0	11.902	0.685	0.442	9.199	24.752	0.382	28.619	0.865	108.995	35.574	0	0	17.372	0	27.839
			1680.66	48.285	1	0	11.854	0.685	0.437	9.103	24.909	0.378	28.769	0.866	109.059	35.57	0	0	17.316	0	28.164
			1681.66	50.866	1	0	11.854	0.685	0.437	9.103	24.909	0.378	28.769	0.866	109.059	35.57	0	0	17.316	0	28.164
			1682.66	50.866	1	0	11.831	0.685	0.435	9.06	24.982	0.377	28.835	0.866	109.189	35.555	0	0	17.261	0	28.286
			1683.66	52.371	1	0	11.831	0.685	0.435	9.06	24.982	0.377	28.835	0.866	109.189	35.555	0	0	17.261	0	28.286
			1684.66	51.296	1	0	11.838	0.69	0.435	9.054	25.029	0.377	28.832	0.868	109.386	35.524	0	0	17.153	0	28.232
			1685.66	51.296	1	0	11.849	0.694	0.435	9.062	25.042	0.378	28.808	0.869	109.467	35.503	0	0	17.086	0	28.143
			1686.66	49.683	1	0	11.859	0.697	0.435	9.056	25.089	0.379	28.8	0.871	109.546	35.498	0	0	17.019	0	28.116
			1687.66	49.683	1	0	11.859	0.697	0.435	9.056	25.089	0.379	28.8	0.871	109.546	35.498	0	0	17.019	0	28.116
			1688.66	51.511	1	0	11.868	0.7	0.434	9.049	25.136	0.379	28.791	0.873	109.618	35.493	0	0	16.953	0	28.088
			1689.66	51.511	1	0	11.863	0.704	0.433	9.016	25.23	0.379	28.799	0.876	109.753	35.503	0	0	16.858	0	28.121
			1690.66	48.07	1	0	11.793	0.704	0.431	8.97	25.21	0.377	28.761	0.877	109.731	35.529	0	0	16.759	0	28.08
			1691.66	47.532	1	0	11.753	0.705	0.429	8.942	25.208	0.377	28.706	0.878	109.82	35.531	0	0	16.664	0	27.959
			1692.66	47.532	1	0	11.699	0.705	0.427	8.905	25.197	0.376	28.681	0.878	109.803	35.557	0	0	16.59	0	27.946
			1693.66	44.844	1	0	11.661	0.706	0.426	8.878	25.193	0.375	28.626	0.88	109.92	35.555	0	0	16.512	0	27.818
			1694.66	44.844	1	0	11.6	0.704	0.424	8.834	25.181	0.373	28.593	0.881	109.995	35.555	0	0	16.472	0	27.744
			1695.66	43.338	1	0	11.533	0.702	0.422	8.786	25.164	0.371	28.578	0.881	109.995	35.569	0	0	16.434	0	27.735
			1696.66	43.338	1	0	11.406	0.698	0.417	8.684	25.168	0.367	28.549	0.882	110.038	35.594	0	0	16.352	0	27.709
			1697.66	45.166	1	0	11.347	0.695	0.415	8.641	25.153	0.366	28.538	0.881	110.037	35.606	0	0	16.319	0	27.705
			1698.66	45.166	1	0	11.217	0.692	0.41	8.531	25.175	0.361	28.534	0.882	109.995	35.675	0	0	16.205	0	27.808
			1699.66	43.768	1	0	11.194	0.691	0.409	8.522	25.149	0.361	28.523	0.882	109.937	35.708	0	0	16.203	0	27.837
			1700.66	43.768	1	0	11.128	0.689	0.406	8.466	25.156	0.358	28.525	0.882	109.875	35.768	0	0	16.153	0	27.936
			1701.66	41.617	1	0	11.094	0.689	0.405	8.438	25.165	0.357	28.51	0.883	109.821	35.822	0	0	16.112	0	27.987
			1702.66	41.617	1	0	11.011	0.688	0.402	8.379	25.149	0.355	28.488	0.883	109.76	35.891	0	0	16.005	0	28.048
			1703.66	41.617	1	0	10.961	0.688	0.401	8.344	25.138	0.354	28.474	0.883	109.707	35.937	0	0	15.935	0	28.088
			1704.66	41.617	1	0	10.976	0.688	0.401	8.364	25.113	0.354	28.448	0.883	109.668	35.954	0	0	15.946	0	28.057
			1705.66	39.144	1	0	10.936	0.686	0.399	8.322	25.143	0.353	28.491	0.883	109.633	35.973	0	0	15.94	0	28.183
			1706.66	39.144	1	0	10.926	0.684	0.398	8.301	25.176	0.352	28.537	0.882	109.603	35.984	0	0	15.968	0	28.305
			1707.66	40.219	1	0	10.795	0.682	0.394	8.202	25.168	0.347	28.538	0.882	109.573	35.996	0	0	15.819	0	28.324
			1708.66	40.219	1	0	10.667	0.681	0.389	8.103	25.167	0.343	28.545	0.882	109.543	36.007	0	0	15.674	0	28.358
			1709.66	38.069	1	0	10.551	0.679	0.385	8.022	25.144	0.339	28.52	0.882	109.51	36.01	0	0	15.528	0	28.306
			1710.66	37.961	1	0	10.658	0.697	0.387	8.058	25.34	0.342	28.66	0.884	109.58	35.984	0	0	15.29	0	28.576
			1711.66	37.961	1	0	10.64	0.698	0.386	8.047	25.335	0.342	28.643	0.885	109.565	35.997	0	0	15.243	0	28.557
			1712.66	37.961	1	0	10.93	0.732	0.393	8.186	25.689	0.35	28.88	0.889	109.719	35.933	0	0	14.927	0	28.973
			1713.66	41.617	1	0	10.911	0.732	0.392	8.167	25.705	0.349	28.891	0.89	109.688	35.949	0	0	14.897	0	29.021
			1714.66	42.478	1	0	11.062	0.749	0.396	8.24	25.879	0.353	29.005	0.892	109.738	35.927	0	0	14.775	0	29.23
			1715.66	42.478	1	0	11.373	0.779	0.403	8.405	26.165	0.362	29.182	0.897	109.865	35.871	0	0	14.59	0	29.507
			1716.66	46.672	1	0	11.414	0.794	0.403	8.392	26.337	0.362	29.269	0.9	109.988	35.843	0	0	14.367	0	29.638
			1717.66	46.672	1	0	11.423	0.797	0.403	8.403	26.329	0.363	29.267	0.9	109.968	35.838	0	0	14.335	0	29.626
			1718.66	46.242	1	0	11.557	0.812	0.406	8.461	26.495	0.367	29.355	0.903	110.103	35.793	0	0	14.225	0	29.729
			1719.66	46.242	1	0	11.579	0.802	0.403	8.39	26.743	0.365	29.526	0.906	110.374	35.582	0	0	14.446	0	29.773
			1720.66	44.736	1	0	11.602	0.791	0.399	8.319	26.996	0.363	29.7	0.909	110.645	35.371	0	0	14.673	0	29.818
			1721.66	44.736	1	0	11.612	0.781	0.395	8.221	27.315	0.36	29.954	0.912	110.961	35.148	0	0	14.876	0	30.006
			1722.66	31.724	1	0	11.621	0.77	0.39	8.122	27.642	0.357	30.212	0.915	111.278	34.925	0	0	15.085	0	30.195
			1723.66	31.724	1	0	11.649	0.771	0.389	8.106	27.763	0.357	30.28	0.917	111.352	34.901	0	0	15.107	0	30.296
			1724.66	31.724	1	0	11.712	0.772	0.39	8.115	27.884	0.358	30.343	0.919	111.369	34.877	0	0	15.175	0	30.389
			1725.66	50.758	1	0	11.792	0.775	0.391	8.138	28.004	0.36	30.393	0.921	111.362	34.865	0	0	15.216	0	30.47
			1726.66	50.758	1	0	11.844	0.77	0.388	8.09	28.28	0.359	30.579	0.925	111.4	34.826	0	0	15.382	0	30.792
			1727.66	56.35	1	0	11.844	0.77	0.388	8.09	28.28	0.359	30.579	0.925	111.4	34.826	0	0	15.382	0	30.792
			1728.66	56.35	1	0	11.984	0.759	0.387	8.068	28.66	0.36	30.811	0.93	111.748	34.558	0	0	15.799	0	30.839
			1729.66	56.35	1	0	12.02	0.752	0.385	8.024	28.886	0.359	30.955	0.933	111.94	34.411	0	0	15.975	0	30.896
			1730.66	56.35	1	0	12.02	0.752	0.385	8.024	28.886	0.359	30.955	0.933	111.94	34.411	0	0	15.975	0	30.896
			1731.66	41.832	1	0	11.967	0.74	0.376	7.839	29.395	0.352	31.407	0.936	112.417	34.023	0	0	16.18	0	31.173
			1732.66	50.543	1	0	11.849	0.711	0.357	7.442	30.558	0.336	32.476	0.941	113.204	33.26	0	0	16.674	0	31.991
			1733.66	30.648	1	0	11.899	0.71	0.357	7.44	30.691	0.338	32.454	0.946	113.125	33.26	0	0	16.755	0	31.949
			1734.66	30.648	1	0	11.947	0.71	0.357	7.437	30.826	0.339	32.438	0.95	113.101	33.26	0	0	16.832	0	31.919
			1735.66	23.874	1	0	11.922	0.7	0.35	7.286	31.364	0.335	32.779	0.957	113.292	33.037	0	0	17.025	0	32.19
			1736.66	23.874	1	0	11.885	0.691	0.342	7.129	31.92	0.33	33.13	0.963	113.484	32.814	0	0	17.205	0	32.466
			1737.66	37.746	1	0	12.002	0.681	0.339	7.055	32.529	0.328	33.56	0.969	113.676	32.591	0	0	17.615	0	32.869
			1738.66	41.617	1	0	12.085	0.677	0.339	7.069	32.669	0.329	33.723	0.969	113.623	32.577	0	0	17.857	0	33.127
			1739.66	41.617	1	0	12.17	0.672	0.34	7.083	32.814	0.329	33.891	0.968	113.571	32.562	0	0	18.106	0	33.392
			1740.66	33.014	1	0	11.954	0.648	0.334	6.953	32.724	0.323	33.86	0.966	113.444	32.577	0	0	18.439	0	33.337
			1741.66	35.488	1	0	11.834	0.643	0.332	6.92	32.526	0.32	33.759	0.963	113.28	32.663	0	0	18.392	0	33.292
			1742.66	38.069	1	0	11.339	0.601	0.317	6.606	32.427	0.306	33.643	0.964	113.245	32.572	0	0	18.859	0	32.882
			1743.66	38.069	1	0	11.15	0.599	0.314	6.536	32.218	0.302	33.496	0.962	113.14	32.626	0	0	18.627	0	32.707
			1744.66	35.595	1	0	10.8	0.576	0.304	6.335	32.067	0.292	33.374	0.961	113.071	32.607	0	0	18.745	0	32.416
			1745.66	13.872	1	0	10.331	0.531	0.292	6.074	31.697	0.279	33.082	0.958	112.971	32.531	0	0	19.458	0	31.659
			1746.66	15.916	1	0	10.215	0.508	0.291	6.059	31.249	0.277	32.825	0.952	112.765	32.536	0	0	20.121	0	31.13
			1747.66	15.916	1	0	10.214	0.507	0.293	6.104	31.01	0.278	32.729	0.947	112.62	32.607	0	0	20.136	0	31.069
			1748.66	46.026	1	0	10.032	0.488	0.291	6.069	30.486	0.274	32.402	0.941	112.493	32.577	0	0	20.554	0	30.359
			1749.66	45.704	1	0	10.052	0.495	0.296	6.159	30.153	0.276	32.308	0.933	112.233	32.707	0	0	20.324	0	30.418
			1750.66	21.4	1	0	10.078	0.501	0.3	6.254	29.82	0.278	32.205	0.926	111.973	32.837	0	0	20.114	0	30.459
			1751.66	20.325	1	0	10.165	0.508	0.307	6.392	29.475	0.282	32.05	0.92	111.71	32.967	0	0	20.027	0	30.404
			1752.66	20.325	1	0	10.204	0.514	0.312	6.493	29.173	0.285	31.908	0.914	111.469	33.095	0	0	19.857	0	30.365
			1753.66	33.875	1	0	10.19	0.51	0.312	6.51	29.027	0.284	31.883	0.91	111.455	33.03	0	0	19.993	0	30.203
			1754.66	33.875	1	0	10.136	0.505	0.312	6.503	28.875	0.283	31.857	0.906	111.497	32.965	0	0	20.053	0	30.038
			1755.66	30.648	1	0	10.091	0.505	0.312	6.501	28.749	0.282	31.847	0.903	111.518	32.914	0	0	19.998	0	29.936
			1756.66	30.648	1	0	10.136	0.509	0.315	6.553	28.679	0.283	31.858	0.9	111.541	32.87	0	0	19.904	0	29.906
			1757.66	22.798	1	0	10.121	0.508	0.314	6.542	28.674	0.282	31.894	0.899	111.544	32.785	0	0	19.932	0	29.834
			1758.66	22.798	1	0	10.097	0.515	0.315	6.559	28.585	0.282	31.921	0.895	111.415	32.843	0	0	19.591	0	30.002
			1759.66	24.196	1	0	10.19	0.523	0.32	6.669	28.423	0.286	31.818	0.893	111.345	32.876	0	0	19.489	0	29.889
			1760.66	39.574	1	0	10.311	0.53	0.327	6.808	28.221	0.291	31.664	0.891	111.287	32.91	0	0	19.442	0	29.674
			1761.66	39.574	1	0	10.68	0.549	0.346	7.216	27.693	0.309	31.089	0.891	110.986	33.19	0	0	19.441	0	29.065
			1762.66	38.499	1	0	10.737	0.559	0.353	7.353	27.37	0.314	30.76	0.89	110.676	33.462	0	0	19.215	0	28.871
			1763.66	44.951	1	0	10.853	0.574	0.361	7.523	27.123	0.321	30.485	0.89	110.474	33.718	0	0	18.917	0	28.759
			1764.66	44.951	1	0	10.826	0.575	0.36	7.492	27.173	0.319	30.664	0.886	110.745	33.593	0	0	18.84	0	28.919
			1765.66	45.919	1	0	10.803	0.576	0.358	7.462	27.224	0.316	30.841	0.883	110.961	33.469	0	0	18.77	0	29.073
			1766.66	45.919	1	0	10.851	0.586	0.364	7.588	26.943	0.32	30.642	0.879	110.981	33.589	0	0	18.52	0	28.885
			1767.66	40.004	1	0	10.912	0.596	0.371	7.723	26.671	0.325	30.441	0.876	111	33.709	0	0	18.302	0	28.685
			1768.66	40.542	1	0	10.972	0.607	0.377	7.858	26.405	0.329	30.24	0.873	111.019	33.828	0	0	18.089	0	28.479
			1769.66	40.542	1	0	11.02	0.611	0.378	7.867	26.509	0.331	30.284	0.875	111.299	33.737	0	0	18.048	0	28.426
			1770.66	41.295	1	0	11.103	0.615	0.379	7.898	26.619	0.333	30.325	0.878	111.58	33.646	0	0	18.063	0	28.367
			1771.66	41.295	1	0	11.223	0.619	0.382	7.95	26.748	0.336	30.39	0.88	111.83	33.555	0	0	18.138	0	28.354
			1772.66	40.65	1	0	11.434	0.614	0.383	7.983	27.121	0.338	30.706	0.883	112.479	33.248	0	0	18.62	0	28.493
			1773.66	55.167	1	0	11.565	0.611	0.384	8.008	27.33	0.34	30.899	0.884	112.777	33.111	0	0	18.914	0	28.657
			1774.66	57.103	1	0	11.698	0.614	0.386	8.043	27.539	0.342	31.042	0.887	113.029	33.025	0	0	19.042	0	28.804
			1775.66	57.103	1	0	11.74	0.618	0.384	8.005	27.783	0.342	31.171	0.891	113.338	32.922	0	0	18.994	0	28.894
			1776.66	57.103	1	0	11.74	0.618	0.384	8.005	27.783	0.342	31.171	0.891	113.338	32.922	0	0	18.994	0	28.894
			1777.66	42.155	1	0	11.832	0.626	0.381	7.937	28.274	0.343	31.425	0.9	113.957	32.716	0	0	18.914	0	29.062
			1778.66	41.187	1	0	11.827	0.626	0.378	7.865	28.523	0.341	31.548	0.904	114.194	32.649	0	0	18.898	0	29.193
			1779.66	41.187	1	0	11.614	0.626	0.371	7.734	28.487	0.337	31.39	0.908	114.403	32.61	0	0	18.556	0	28.817
			1780.66	40.865	1	0	11.365	0.626	0.364	7.587	28.417	0.332	31.195	0.911	114.611	32.572	0	0	18.155	0	28.365
			1781.66	41.187	1	0	11.126	0.626	0.357	7.439	28.371	0.327	31.024	0.914	114.82	32.533	0	0	17.771	0	27.953
			1782.66	41.187	1	0	10.943	0.626	0.352	7.33	28.319	0.323	30.863	0.918	115.007	32.497	0	0	17.47	0	27.562
			1783.66	35.273	1	0	10.761	0.627	0.346	7.218	28.284	0.319	30.716	0.921	115.194	32.461	0	0	17.173	0	27.198
			1784.66	38.714	1	0	10.686	0.627	0.342	7.134	28.419	0.316	30.751	0.924	115.211	32.464	0	0	17.045	0	27.274
			1785.66	38.714	1	0	10.607	0.624	0.338	7.045	28.551	0.314	30.791	0.927	115.249	32.452	0	0	17.004	0	27.336
			1786.66	31.724	1	0	10.572	0.613	0.335	6.975	28.692	0.311	30.848	0.93	115.314	32.397	0	0	17.256	0	27.353
			1787.66	26.777	1	0	10.55	0.605	0.333	6.94	28.737	0.31	30.887	0.93	115.22	32.396	0	0	17.45	0	27.429
			1788.66	26.777	1	0	10.434	0.594	0.328	6.824	28.851	0.306	30.921	0.933	115.38	32.343	0	0	17.571	0	27.4
			1789.66	29.573	1	0	10.211	0.583	0.318	6.617	29.064	0.297	31.081	0.935	115.482	32.312	0	0	17.512	0	27.662
			1790.66	33.767	1	0	9.982	0.572	0.307	6.398	29.325	0.288	31.283	0.937	115.584	32.282	0	0	17.437	0	28.004
			1791.66	33.767	1	0	9.494	0.564	0.288	5.998	29.7	0.271	31.502	0.943	115.767	32.255	0	0	16.847	0	28.375
			1792.66	33.767	1	0	9.317	0.563	0.284	5.925	29.502	0.268	31.291	0.943	115.723	32.296	0	0	16.549	0	28.027
			1793.66	33.767	1	0	9.072	0.557	0.278	5.785	29.39	0.262	31.126	0.944	115.728	32.322	0	0	16.274	0	27.733
			1794.66	24.626	1	0	8.842	0.552	0.271	5.651	29.289	0.257	30.972	0.946	115.733	32.347	0	0	16.018	0	27.459
			1795.66	23.121	1	0	8.619	0.547	0.265	5.517	29.208	0.251	30.839	0.947	115.737	32.373	0	0	15.77	0	27.222
			1796.66	23.121	1	0	8.531	0.546	0.261	5.439	29.325	0.248	30.926	0.948	115.654	32.433	0	0	15.624	0	27.498
			1797.66	23.121	1	0	8.449	0.545	0.257	5.362	29.459	0.244	31.03	0.949	115.57	32.494	0	0	15.489	0	27.807
			1798.66	23.121	1	0	8.368	0.545	0.254	5.284	29.602	0.241	31.143	0.951	115.487	32.554	0	0	15.356	0	28.13
			1799.66	27.53	1	0	8.295	0.542	0.251	5.233	29.615	0.239	31.136	0.951	115.475	32.555	0	0	15.291	0	28.112
			1800.66	27.53	1	0	8.432	0.548	0.257	5.345	29.51	0.244	31.044	0.951	115.482	32.549	0	0	15.389	0	27.931
			1801.66	30.433	1	0	8.463	0.549	0.258	5.375	29.458	0.245	30.992	0.95	115.48	32.547	0	0	15.403	0	27.827
			1802.66	30.433	1	0	8.415	0.553	0.257	5.349	29.455	0.244	30.967	0.951	115.365	32.627	0	0	15.214	0	27.916
			1803.66	22.045	1	0	8.52	0.555	0.26	5.42	29.449	0.248	30.913	0.953	115.35	32.64	0	0	15.339	0	27.833
			1804.66	22.045	1	0	8.573	0.559	0.262	5.466	29.399	0.25	30.828	0.954	115.285	32.686	0	0	15.349	0	27.745
			1805.66	22.045	1	0	8.52	0.557	0.262	5.457	29.255	0.249	30.713	0.953	115.209	32.72	0	0	15.297	0	27.566
			1806.66	19.249	1	0	8.501	0.554	0.262	5.459	29.165	0.249	30.646	0.952	115.187	32.718	0	0	15.33	0	27.422
			1807.66	19.249	1	0	8.392	0.551	0.259	5.403	29.065	0.246	30.591	0.95	115.17	32.713	0	0	15.244	0	27.294
			1808.66	19.787	1	0	8.255	0.547	0.256	5.331	28.956	0.243	30.522	0.949	115.154	32.708	0	0	15.103	0	27.139
			1809.66	19.787	1	0	8.119	0.543	0.252	5.258	28.852	0.239	30.462	0.947	115.137	32.704	0	0	14.964	0	26.999
			1810.66	19.787	1	0	8.101	0.539	0.252	5.244	28.84	0.238	30.462	0.947	115.149	32.67	0	0	15.035	0	26.936
			1811.66	28.283	1	0	8.104	0.535	0.252	5.24	28.851	0.238	30.483	0.946	115.161	32.636	0	0	15.148	0	26.916
			1812.66	28.82	1	0	8.101	0.533	0.251	5.225	28.906	0.237	30.529	0.947	115.142	32.639	0	0	15.198	0	27.011
			1813.66	28.82	1	0	8.097	0.531	0.25	5.21	28.962	0.237	30.576	0.947	115.122	32.641	0	0	15.247	0	27.106
			1814.66	40.112	1	0	7.932	0.527	0.246	5.119	28.85	0.233	30.431	0.948	115.254	32.608	0	0	15.049	0	26.745
			1815.66	43.553	1	0	7.932	0.527	0.246	5.119	28.85	0.233	30.431	0.948	115.254	32.608	0	0	15.049	0	26.745
			1816.66	43.553	1	0	7.92	0.528	0.246	5.128	28.762	0.233	30.34	0.948	115.386	32.591	0	0	15.01	0	26.53
			1817.66	31.616	1	0	7.999	0.545	0.249	5.186	28.828	0.236	30.374	0.949	115.597	32.644	0	0	14.685	0	26.72
			1818.66	34.09	1	0	7.999	0.545	0.249	5.186	28.828	0.236	30.374	0.949	115.597	32.644	0	0	14.685	0	26.72
			1819.66	34.09	1	0	8.093	0.553	0.253	5.269	28.759	0.24	30.283	0.95	115.602	32.67	0	0	14.629	0	26.59
			1820.66	34.09	1	0	8.28	0.57	0.261	5.436	28.617	0.248	30.102	0.951	115.612	32.723	0	0	14.519	0	26.319
			1821.66	25.164	1	0	8.257	0.569	0.26	5.419	28.619	0.247	30.1	0.951	115.662	32.689	0	0	14.501	0	26.256
			1822.66	22.476	1	0	8.237	0.568	0.259	5.404	28.628	0.247	30.105	0.951	115.712	32.656	0	0	14.49	0	26.21
			1823.66	22.476	1	0	8.207	0.568	0.259	5.385	28.616	0.246	30.09	0.951	115.763	32.622	0	0	14.459	0	26.119
			1824.66	22.476	1	0	8.311	0.567	0.262	5.462	28.57	0.249	30.049	0.951	115.823	32.567	0	0	14.653	0	25.937
			1825.66	22.476	1	0	8.418	0.567	0.266	5.538	28.536	0.253	30.019	0.951	115.883	32.512	0	0	14.853	0	25.777
			1826.66	20.862	1	0	8.392	0.563	0.266	5.547	28.386	0.253	29.851	0.951	115.998	32.425	0	0	14.907	0	25.262
			1827.66	20.862	1	0	8.36	0.559	0.266	5.551	28.232	0.253	29.68	0.951	116.113	32.339	0	0	14.95	0	24.733
			1828.66	18.282	1	0	8.328	0.555	0.267	5.556	28.077	0.254	29.508	0.952	116.228	32.253	0	0	14.993	0	24.197
			1829.66	18.282	1	0	8.52	0.572	0.272	5.657	28.305	0.259	29.691	0.953	116.292	32.231	0	0	14.886	0	24.577
			1830.66	28.82	1	0	8.526	0.583	0.27	5.63	28.52	0.259	29.815	0.957	116.391	32.195	0	0	14.624	0	24.79
			1831.66	34.95	1	0	8.631	0.597	0.272	5.673	28.722	0.261	29.942	0.959	116.473	32.166	0	0	14.461	0	25.023
			1832.66	34.95	1	0	8.84	0.612	0.279	5.804	28.832	0.268	30.01	0.961	116.529	32.148	0	0	14.435	0	25.139
			1833.66	34.95	1	0	8.949	0.633	0.283	5.897	28.82	0.272	29.956	0.962	116.559	32.166	0	0	14.131	0	25.05
			1834.66	34.95	1	0	9.096	0.652	0.288	6.001	28.861	0.278	29.957	0.963	116.602	32.166	0	0	13.961	0	25.043
			1835.66	34.95	1	0	8.922	0.647	0.283	5.905	28.75	0.273	29.834	0.964	116.68	32.131	0	0	13.794	0	24.708
			1836.66	16.668	1	0	8.708	0.646	0.278	5.79	28.619	0.268	29.687	0.964	116.747	32.115	0	0	13.482	0	24.35
			1837.66	16.884	1	0	8.579	0.646	0.275	5.73	28.492	0.265	29.531	0.965	116.81	32.101	0	0	13.271	0	23.971
			1838.66	16.884	1	0	8.481	0.647	0.273	5.687	28.38	0.264	29.394	0.965	116.872	32.087	0	0	13.107	0	23.632
			1839.66	31.616	1	0	8.385	0.648	0.271	5.644	28.274	0.262	29.264	0.966	116.935	32.073	0	0	12.946	0	23.304
			1840.66	31.616	1	0	8.426	0.653	0.273	5.687	28.222	0.264	29.196	0.967	116.931	32.092	0	0	12.904	0	23.173
			1841.66	29.573	1	0	8.165	0.647	0.266	5.546	28.017	0.258	28.965	0.967	117.026	32.05	0	0	12.617	0	22.557
			1842.66	29.573	1	0	8.066	0.644	0.264	5.507	27.864	0.256	28.813	0.967	117.084	32.006	0	0	12.517	0	22.115
			1843.66	29.573	1	0	8.258	0.647	0.284	5.909	26.594	0.273	27.67	0.961	117.016	32.022	0	0	12.771	0	19.285
			1844.66	44.844	1	0	8.499	0.649	0.304	6.328	25.565	0.29	26.744	0.956	116.949	32.039	0	0	13.097	0	16.816
			1845.66	50.22	1	0	8.593	0.652	0.308	6.421	25.489	0.295	26.675	0.956	116.976	32.02	0	0	13.171	0	16.579
			1846.66	50.22	1	0	8.785	0.651	0.322	6.699	24.971	0.306	26.273	0.95	116.833	32.053	0	0	13.495	0	15.504
			1847.66	50.22	1	0	8.745	0.652	0.321	6.697	24.869	0.305	26.169	0.95	116.876	32.015	0	0	13.411	0	15.123
			1848.66	50.22	1	0	8.888	0.651	0.333	6.927	24.428	0.314	25.832	0.946	116.735	32.048	0	0	13.661	0	14.199
			1849.66	50.22	1	0	8.94	0.65	0.338	7.042	24.173	0.319	25.623	0.943	116.687	32.046	0	0	13.746	0	13.567
			1850.66	15.593	1	0	8.904	0.651	0.338	7.051	24.047	0.319	25.498	0.943	116.725	32.008	0	0	13.667	0	13.102
			1851.66	15.593	1	0	8.958	0.651	0.344	7.169	23.794	0.324	25.291	0.941	116.674	32.006	0	0	13.755	0	12.456
			1852.66	15.593	1	0	9.207	0.654	0.355	7.405	23.688	0.334	25.228	0.939	116.612	32.025	0	0	14.071	0	12.289
			1853.66	15.593	1	0	9.464	0.657	0.367	7.64	23.609	0.344	25.192	0.937	116.549	32.044	0	0	14.394	0	12.207
			1854.66	15.593	1	0	9.136	0.657	0.364	7.582	22.964	0.341	24.499	0.937	116.638	31.975	0	0	13.901	0	9.812
			1855.66	15.593	1	0	8.291	0.656	0.349	7.276	21.712	0.328	23.153	0.938	116.796	31.879	0	0	12.643	0	4.842
			1856.66	13.765	1	0	8.291	0.656	0.349	7.276	21.712	0.328	23.153	0.938	116.796	31.879	0	0	12.643	0	4.842
			1857.66	14.518	1	0	7.931	0.655	0.343	7.136	21.177	0.321	22.577	0.938	116.876	31.831	0	0	12.109	0	2.519
			1858.66	85.278	1	0	7.601	0.654	0.336	6.995	20.7	0.315	22.063	0.938	116.955	31.783	0	0	11.618	0	0.332
			1859.66	85.278	1	0	7.297	0.654	0.329	6.855	20.276	0.309	21.604	0.939	117.034	31.735	0	0	11.165	0	-1.719
			1860.66	53.232	1	0	6.425	0.616	0.304	6.343	19.185	0.285	20.529	0.935	117.058	31.658	0	0	10.437	0	-6.53
			1861.66	53.232	1	0	6.425	0.616	0.304	6.343	19.185	0.285	20.529	0.935	117.058	31.658	0	0	10.437	0	-6.53
			1862.66	53.232	1	0	5.773	0.585	0.281	5.863	18.548	0.261	19.975	0.929	116.808	31.74	0	0	9.869	0	-8.764
			1863.66	53.232	1	0	5.773	0.585	0.281	5.863	18.548	0.261	19.975	0.929	116.808	31.74	0	0	9.869	0	-8.764
			1864.66	53.232	1	0	5.554	0.573	0.272	5.668	18.422	0.252	19.921	0.925	116.547	31.859	0	0	9.688	0	-8.617
			1865.66	53.232	1	0	5.361	0.569	0.264	5.499	18.311	0.243	19.918	0.919	115.998	32.116	0	0	9.42	0	-7.909
			1866.66	53.232	1	0	5.38	0.577	0.265	5.527	18.308	0.244	19.944	0.918	115.71	32.253	0	0	9.33	0	-7.476
			1867.66	53.232	1	0	5.469	0.584	0.271	5.636	18.28	0.248	19.979	0.915	115.396	32.392	0	0	9.36	0	-7
			1868.66	7.958	1	0	5.565	0.592	0.276	5.752	18.247	0.252	20.006	0.912	115.082	32.531	0	0	9.401	0	-6.56
			1869.66	7.958	1	0	5.679	0.592	0.286	5.962	17.967	0.26	19.757	0.909	114.911	32.557	0	0	9.59	0	-7.714
			1870.66	7.85	1	0	5.776	0.59	0.291	6.07	17.94	0.265	19.758	0.908	114.879	32.535	0	0	9.797	0	-7.75
			1871.66	7.85	1	0	5.923	0.594	0.303	6.318	17.688	0.275	19.542	0.905	114.607	32.605	0	0	9.966	0	-8.684
			1872.66	7.85	1	0	6.042	0.596	0.31	6.46	17.654	0.28	19.541	0.903	114.472	32.627	0	0	10.134	0	-8.647
			1873.66	7.85	1	0	5.97	0.593	0.295	6.145	18.329	0.266	20.305	0.903	114.468	32.586	0	0	10.07	0	-4.994
			1874.66	7.85	1	0	5.899	0.59	0.28	5.829	19.08	0.252	21.157	0.902	114.463	32.545	0	0	10.007	0	-1.229
			1875.66	7.85	1	0	6.166	0.615	0.286	5.95	19.624	0.258	21.694	0.905	114.537	32.517	0	0	10.027	0	0.837
			1876.66	7.85	1	0	6.231	0.64	0.279	5.813	20.377	0.253	22.448	0.908	114.645	32.449	0	0	9.728	0	3.575
			1877.66	18.389	1	0	6.499	0.664	0.286	5.967	20.778	0.261	22.821	0.91	114.714	32.424	0	0	9.784	0	4.839
			1878.66	19.895	1	0	6.311	0.66	0.269	5.608	21.456	0.246	23.518	0.912	114.892	32.308	0	0	9.559	0	7.161
			1879.66	19.895	1	0	6.225	0.655	0.259	5.395	21.982	0.237	24.054	0.914	115.048	32.214	0	0	9.51	0	8.852
			1880.66	19.895	1	0	6.23	0.648	0.256	5.336	22.22	0.234	24.294	0.915	115.166	32.152	0	0	9.62	0	9.559
			1881.66	19.895	1	0	6.135	0.642	0.246	5.119	22.791	0.225	24.879	0.916	115.317	32.062	0	0	9.555	0	11.302
			1882.66	32.369	1	0	6.042	0.637	0.235	4.902	23.419	0.216	25.518	0.918	115.468	31.971	0	0	9.492	0	13.128
			1883.66	33.66	1	0	5.949	0.631	0.225	4.685	24.109	0.207	26.219	0.92	115.619	31.881	0	0	9.429	0	15.043
			1884.66	48.07	1	0	6.29	0.651	0.238	4.956	24.168	0.219	26.227	0.921	115.452	32.004	0	0	9.665	0	15.271
			1885.66	48.07	1	0	6.469	0.655	0.243	5.069	24.315	0.224	26.406	0.921	115.348	32.056	0	0	9.87	0	15.884
			1886.66	36.456	1	0	6.978	0.652	0.288	6	22.147	0.269	23.697	0.935	116.019	31.158	0	0	10.708	0	5.147
			1887.66	36.456	1	0	7.474	0.661	0.33	6.878	20.721	0.311	21.99	0.942	115.924	31.116	0	0	11.309	0	-1.715
			1888.66	36.456	1	0	8.03	0.67	0.372	7.757	19.765	0.353	20.845	0.948	115.829	31.075	0	0	11.98	0	-7.024
			1889.66	36.456	1	0	8.515	0.68	0.383	7.987	20.381	0.364	21.463	0.95	115.884	31.033	0	0	12.531	0	-4.359
			1890.66	49.36	1	0	8.925	0.685	0.394	8.202	20.818	0.374	21.928	0.949	115.795	31.053	0	0	13.027	0	-2.305
			1891.66	54.63	1	0	9.52	0.695	0.405	8.44	21.606	0.385	22.726	0.951	115.852	31.01	0	0	13.703	0	0.836
			1892.66	54.63	1	0	10.28	0.707	0.416	8.676	22.731	0.397	23.843	0.953	116.051	30.908	0	0	14.532	0	4.785
			1893.66	20.11	1	0	10.363	0.704	0.415	8.646	22.984	0.396	24.065	0.955	116.441	30.722	0	0	14.728	0	5.156
			1894.66	20.11	1	0	10.675	0.703	0.423	8.806	23.243	0.404	24.319	0.956	116.644	30.573	0	0	15.19	0	5.701
			1895.66	18.497	1	0	10.833	0.699	0.422	8.786	23.629	0.404	24.67	0.958	117.047	30.381	0	0	15.501	0	6.482
			1896.66	18.497	1	0	10.998	0.695	0.421	8.766	24.031	0.404	25.037	0.96	117.45	30.189	0	0	15.826	0	7.286
			1897.66	18.497	1	0	11.171	0.691	0.42	8.747	24.45	0.404	25.419	0.962	117.853	29.998	0	0	16.165	0	8.112
			1898.66	18.497	1	0	11.095	0.687	0.415	8.647	24.553	0.401	25.431	0.965	118.282	29.803	0	0	16.15	0	7.697
			1899.66	51.296	1	0	11	0.683	0.41	8.539	24.638	0.397	25.421	0.969	118.711	29.609	0	0	16.106	0	7.206
			1900.66	34.627	1	0	10.501	0.69	0.391	8.136	24.705	0.382	25.251	0.978	119.282	29.446	0	0	15.225	0	6.191
			1901.66	148.403	1	0	10.501	0.69	0.391	8.136	24.705	0.382	25.251	0.978	119.282	29.446	0	0	15.225	0	6.191
			1902.66	148.403	1	0	10.33	0.693	0.384	8.01	24.698	0.378	25.14	0.982	119.567	29.364	0	0	14.904	0	5.589
			1903.66	148.403	1	0	10.166	0.696	0.378	7.883	24.706	0.373	25.044	0.987	119.853	29.283	0	0	14.597	0	5.03
			1904.66	44.628	1	0	10.009	0.7	0.372	7.757	24.731	0.369	24.961	0.991	120.138	29.201	0	0	14.302	0	4.512
			1905.66	44.628	1	0	9.517	0.678	0.356	7.421	24.51	0.355	24.561	0.998	120.613	29.045	0	0	14.042	0	2.802
			1906.66	44.628	1	0	9.136	0.652	0.344	7.177	24.242	0.345	24.216	1.001	120.802	28.971	0	0	14.006	0	1.491
			1907.66	44.628	1	0	9.136	0.652	0.344	7.177	24.242	0.345	24.216	1.001	120.802	28.971	0	0	14.006	0	1.491
			1908.66	13.55	1	0	8.756	0.627	0.333	6.933	23.96	0.334	23.855	1.004	120.992	28.897	0	0	13.97	0	0.09
			1909.66	16.884	1	0	8.693	0.638	0.331	6.892	23.973	0.334	23.777	1.008	121.241	28.839	0	0	13.618	0	-0.442
			1910.66	16.884	1	0	7.931	0.64	0.327	6.803	22.164	0.33	21.945	1.01	121.359	28.801	0	0	12.392	0	-8.222
			1911.66	16.884	1	0	7.295	0.642	0.322	6.714	20.663	0.326	20.422	1.012	121.476	28.762	0	0	11.368	0	-15.778
			1912.66	16.884	1	0	6.738	0.644	0.318	6.624	19.347	0.322	19.089	1.014	121.594	28.724	0	0	10.471	0	-23.408
			1913.66	16.884	1	0	6.262	0.645	0.314	6.535	18.231	0.318	17.957	1.015	121.711	28.686	0	0	9.705	0	-30.804
			1914.66	16.884	1	0	5.678	0.624	0.299	6.233	17.275	0.305	16.955	1.019	122.006	28.515	0	0	9.098	0	-38.364
			1915.66	16.884	1	0	5.35	0.62	0.291	6.061	16.728	0.297	16.41	1.019	122.014	28.536	0	0	8.632	0	-42.513
			1916.66	16.884	1	0	5.135	0.627	0.251	5.222	18.654	0.256	18.278	1.021	121.238	29.499	0	0	8.194	0	-25.575
			1917.66	16.884	1	0	4.997	0.621	0.212	4.421	21.42	0.217	20.982	1.021	121.032	29.696	0	0	8.044	0	-9.913
			1918.66	16.884	1	0	4.863	0.616	0.174	3.621	25.436	0.177	24.906	1.021	120.826	29.893	0	0	7.9	0	6.494
			1919.66	16.884	1	0	4.784	0.61	0.168	3.49	25.936	0.17	25.515	1.017	120.464	30.089	0	0	7.842	0	8.995
			1920.66	16.884	1	0	4.784	0.603	0.167	3.474	26.025	0.169	25.732	1.011	120.177	30.175	0	0	7.939	0	9.912
			1921.66	16.884	1	0	4.656	0.589	0.158	3.298	26.62	0.159	26.431	1.007	119.897	30.291	0	0	7.904	0	12.352
			1922.66	16.884	1	0	4.582	0.586	0.177	3.687	23.413	0.172	24.07	0.973	119.543	30.478	0	0	7.817	0	5.157
			1923.66	16.884	1	0	4.763	0.596	0.214	4.456	20.176	0.203	21.294	0.947	119.13	30.617	0	0	7.985	0	-5.657
			1924.66	16.884	1	0	4.967	0.607	0.247	5.141	18.272	0.23	19.607	0.932	118.838	30.713	0	0	8.184	0	-13.756
			1925.66	4.732	1	0	5.129	0.617	0.281	5.864	16.566	0.258	18.045	0.918	118.439	30.848	0	0	8.313	0	-22.486
			1926.66	4.732	1	0	5.295	0.627	0.316	6.587	15.251	0.287	16.81	0.907	118.04	30.983	0	0	8.447	0	-30.484
			1927.66	4.624	1	0	5.467	0.637	0.351	7.31	14.211	0.315	15.814	0.899	117.641	31.117	0	0	8.585	0	-37.79
			1928.66	4.624	1	0	5.645	0.647	0.386	8.034	13.372	0.344	15	0.892	117.241	31.252	0	0	8.727	0	-44.441
			1929.66	4.624	1	0	5.664	0.657	0.39	8.122	13.29	0.346	14.961	0.888	116.842	31.386	0	0	8.623	0	-44.43
			1930.66	4.624	1	0	5.596	0.657	0.389	8.104	13.16	0.345	14.852	0.886	116.536	31.486	0	0	8.517	0	-45.057
			1931.66	21.723	1	0	5.769	0.664	0.432	8.994	12.238	0.385	13.733	0.891	116.099	31.593	0	0	8.684	0	-55.874
			1932.66	24.411	1	0	5.95	0.672	0.474	9.884	11.496	0.425	12.84	0.895	115.663	31.7	0	0	8.857	0	-65.801
			1933.66	24.411	1	0	5.927	0.674	0.485	10.104	11.205	0.433	12.541	0.893	115.437	31.776	0	0	8.798	0	-69.26
			1934.66	24.411	1	0	6.263	0.686	0.529	11.015	10.878	0.475	12.102	0.899	114.906	31.913	0	0	9.123	0	-74.723
			1935.66	15.378	1	0	6.248	0.689	0.541	11.274	10.607	0.486	11.822	0.897	114.655	31.996	0	0	9.069	0	-78.338
			1936.66	16.453	1	0	6.379	0.697	0.553	11.523	10.606	0.496	11.819	0.897	114.324	32.107	0	0	9.158	0	-78.029
			1937.66	132.595	1	0	6.37	0.693	0.552	11.509	10.599	0.495	11.825	0.896	114.22	32.095	0	0	9.193	0	-77.916
			1938.66	132.595	1	0	6.361	0.689	0.552	11.495	10.592	0.494	11.832	0.895	114.117	32.083	0	0	9.227	0	-77.804
			1939.66	132.595	1	0	6.392	0.686	0.553	11.515	10.62	0.494	11.877	0.894	114	32.071	0	0	9.321	0	-77.149
			1940.66	132.595	1	0	6.466	0.677	0.542	11.288	10.946	0.484	12.245	0.894	114.045	31.962	0	0	9.557	0	-72.369
			1941.66	132.595	1	0	6.925	0.683	0.558	11.634	11.383	0.499	12.744	0.893	113.772	32.056	0	0	10.143	0	-65.648
			1942.66	132.595	1	0	7.51	0.683	0.563	11.733	12.242	0.503	13.707	0.893	113.662	32.054	0	0	10.993	0	-54.611
			1943.66	132.595	1	0	8.228	0.684	0.568	11.832	13.301	0.507	14.892	0.893	113.551	32.051	0	0	12.036	0	-42.972
			1944.66	30.971	1	0	9.097	0.684	0.573	11.931	14.584	0.512	16.328	0.893	113.441	32.049	0	0	13.298	0	-31.132
			1945.66	14.088	1	0	10.169	0.685	0.577	12.03	16.17	0.516	18.103	0.893	113.331	32.047	0	0	14.855	0	-19.09
			1946.66	159.264	1	0	11.526	0.685	0.582	12.13	18.178	0.52	20.351	0.893	113.22	32.044	0	0	16.825	0	-6.848
			1947.66	159.264	1	0	11.07	0.683	0.578	12.051	17.568	0.517	19.652	0.894	113.494	31.903	0	0	16.21	0	-10.735
			1948.66	159.264	1	0	10.123	0.679	0.569	11.856	16.32	0.51	18.224	0.896	114.055	31.62	0	0	14.917	0	-19.599
			1949.66	55.49	1	0	10.123	0.679	0.569	11.856	16.32	0.51	18.224	0.896	114.055	31.62	0	0	14.917	0	-19.599
			1950.66	55.49	1	0	9.769	0.68	0.565	11.774	15.862	0.507	17.68	0.897	114.475	31.44	0	0	14.373	0	-23.605
			1951.66	14.733	1	0	9.819	0.683	0.566	11.783	15.937	0.508	17.749	0.898	114.607	31.401	0	0	14.379	0	-23.314
			1952.66	14.733	1	0	9.414	0.668	0.53	11.042	16.272	0.478	18.045	0.902	114.774	31.334	0	0	14.093	0	-21.488
			1953.66	20.002	1	0	9.024	0.653	0.494	10.301	16.686	0.448	18.414	0.906	114.942	31.267	0	0	13.817	0	-19.281
			1954.66	20.002	1	0	8.65	0.638	0.459	9.56	17.195	0.418	18.87	0.911	115.11	31.2	0	0	13.553	0	-16.668
			1955.66	20.002	1	0	8.65	0.638	0.459	9.56	17.195	0.418	18.87	0.911	115.11	31.2	0	0	13.553	0	-16.668
			1956.66	20.002	1	0	7.942	0.608	0.388	8.079	18.595	0.358	20.121	0.924	115.446	31.066	0	0	13.053	0	-10.094
			1957.66	20.002	1	0	7.607	0.594	0.352	7.338	19.56	0.328	20.973	0.933	115.614	30.999	0	0	12.817	0	-6.065
			1958.66	20.002	1	0	7.284	0.579	0.317	6.597	20.778	0.299	22.035	0.943	115.782	30.931	0	0	12.589	0	-1.488
			1959.66	20.002	1	0	7.106	0.565	0.311	6.472	20.607	0.294	21.797	0.945	115.878	30.91	0	0	12.575	0	-2.458
			1960.66	20.002	1	0	7.085	0.562	0.31	6.463	20.564	0.293	21.749	0.946	115.892	30.924	0	0	12.615	0	-2.605
			1961.66	9.463	1	0	6.65	0.551	0.265	5.515	22.564	0.25	23.907	0.944	116.041	30.931	0	0	12.071	0	5.821
			1962.66	9.463	1	0	6.466	0.543	0.228	4.745	25.461	0.214	27.15	0.938	115.974	31.013	0	0	11.897	0	16.036
			1963.66	9.248	1	0	6.564	0.546	0.232	4.842	25.343	0.217	27.14	0.934	115.681	31.147	0	0	12.024	0	16.282
			1964.66	9.248	1	0	6.175	0.529	0.184	3.83	30.03	0.17	32.518	0.923	115.719	31.176	0	0	11.68	0	28.441
			1965.66	17.851	1	0	6.25	0.532	0.188	3.914	29.765	0.173	32.348	0.92	115.436	31.305	0	0	11.756	0	28.346
			1966.66	17.851	1	0	6.141	0.524	0.181	3.774	30.283	0.166	33.134	0.914	115.255	31.384	0	0	11.71	0	29.905
			1967.66	17.851	1	0	6.206	0.528	0.187	3.888	29.724	0.17	32.66	0.91	114.853	31.581	0	0	11.752	0	29.379
			1968.66	17.851	1	0	6.272	0.532	0.192	4.003	29.2	0.174	32.212	0.906	114.452	31.779	0	0	11.795	0	28.881
			1969.66	17.851	1	0	6.289	0.535	0.196	4.085	28.714	0.177	31.807	0.903	114.064	31.976	0	0	11.747	0	28.447
			1970.66	17.851	1	0	6.301	0.558	0.202	4.203	28.092	0.181	31.315	0.897	113.403	32.346	0	0	11.298	0	28.149
			1971.66	17.851	1	0	6.415	0.577	0.206	4.3	28.061	0.185	31.359	0.895	113.099	32.505	0	0	11.124	0	28.531
			1972.66	17.851	1	0	6.474	0.597	0.212	4.408	27.728	0.189	31.116	0.891	112.616	32.77	0	0	10.837	0	28.513
			1973.66	17.851	1	0	6.471	0.618	0.215	4.476	27.389	0.191	30.843	0.888	112.133	33.034	0	0	10.47	0	28.422
			1974.66	11.722	1	0	6.425	0.622	0.216	4.497	27.088	0.191	30.567	0.886	111.906	33.167	0	0	10.333	0	28.081
			1975.66	12.582	1	0	6.467	0.659	0.221	4.614	26.724	0.195	30.299	0.882	111.167	33.564	0	0	9.808	0	28.196
			1976.66	12.582	1	0	6.465	0.68	0.225	4.682	26.4	0.198	30.029	0.879	110.685	33.828	0	0	9.507	0	28.066
			1977.66	40.004	1	0	6.656	0.699	0.231	4.817	26.482	0.203	30.193	0.877	110.244	34.037	0	0	9.526	0	28.754
			1978.66	40.004	1	0	6.847	0.717	0.238	4.951	26.563	0.208	30.354	0.875	109.803	34.246	0	0	9.544	0	29.423
			1979.66	33.122	1	0	7.034	0.722	0.243	5.056	26.736	0.212	30.598	0.874	109.527	34.361	0	0	9.738	0	30.108
			1980.66	33.122	1	0	6.968	0.73	0.243	5.065	26.464	0.212	30.341	0.872	109.37	34.367	0	0	9.541	0	29.589
			1981.66	33.122	1	0	6.725	0.728	0.239	4.989	25.924	0.209	29.743	0.872	109.475	34.253	0	0	9.244	0	28.14
			1982.66	33.122	1	0	6.732	0.736	0.242	5.04	25.71	0.211	29.531	0.871	109.272	34.342	0	0	9.147	0	27.822
			1983.66	33.122	1	0	6.566	0.733	0.239	4.97	25.419	0.208	29.22	0.87	109.395	34.224	0	0	8.956	0	26.938
			1984.66	33.122	1	0	6.407	0.73	0.235	4.901	25.147	0.204	28.93	0.869	109.517	34.107	0	0	8.773	0	26.085
			1985.66	37.208	1	0	6.254	0.727	0.232	4.831	24.892	0.201	28.662	0.868	109.64	33.989	0	0	8.597	0	25.262
			1986.66	37.208	1	0	6.107	0.725	0.229	4.762	24.655	0.198	28.413	0.868	109.762	33.872	0	0	8.428	0	24.472
			1987.66	37.208	1	0	6.05	0.72	0.226	4.717	24.642	0.196	28.449	0.866	109.731	33.838	0	0	8.399	0	24.504
			1988.66	30.971	1	0	5.997	0.716	0.224	4.675	24.634	0.194	28.494	0.865	109.7	33.805	0	0	8.375	0	24.556
			1989.66	30.971	1	0	5.983	0.706	0.222	4.63	24.785	0.192	28.763	0.862	109.709	33.692	0	0	8.472	0	25.001
			1990.66	30.971	1	0	5.983	0.706	0.222	4.63	24.785	0.192	28.763	0.862	109.709	33.692	0	0	8.472	0	25.001
			1991.66	30.971	1	0	6.008	0.7	0.222	4.622	24.919	0.191	28.952	0.861	109.736	33.613	0	0	8.577	0	25.307
			1992.66	30.971	1	0	6.017	0.692	0.221	4.6	25.047	0.19	29.142	0.859	109.784	33.469	0	0	8.689	0	25.498
			1993.66	30.971	1	0	5.872	0.681	0.211	4.401	25.51	0.181	29.704	0.859	110.047	33.251	0	0	8.623	0	26.385
			1994.66	30.971	1	0	5.608	0.658	0.194	4.049	26.403	0.167	30.798	0.857	110.575	32.814	0	0	8.521	0	27.974
			1995.66	5.7	1	0	5.608	0.658	0.194	4.049	26.403	0.167	30.798	0.857	110.575	32.814	0	0	8.521	0	27.974
			1996.66	5.7	1	0	5.488	0.647	0.187	3.895	26.814	0.16	31.308	0.856	110.839	32.596	0	0	8.485	0	28.639
			1997.66	7.098	1	0	5.308	0.631	0.176	3.67	27.455	0.15	32.244	0.851	110.992	32.404	0	0	8.418	0	30.133
[truncated: 1,542 more rows]
