# Supplementary material for: Handcycling with concurrent lower body low-frequency electromyostimulation significantly increases acute oxygen uptake: implications for rehabilitation and prevention
Source: PeerJ. 2022 May 18;10:e13333. doi: 10.7717/peerj.13333 (PMC9123886; doi:10.7717/peerj.13333)
Supplement: Supplemental Information 1 — Raw data for each participant (load, heart rate, spirometric data) and R-Scripts for data processing (as described in the material & method section under “Data aquisition”), and EMS intensity and blood lactate concentration. [file peerj-10-13333-s001.zip › raw_data/SPIROMETRIC_DATA/EMS_Pilot_24.xlsx]

## Sheet: EMS_Pilot_24_28.04.2021
Name	Rappelt		Zeit	%VO2	Geschw.	Steig.	VE	VT	VO2	VO2/kg	VE/VO2	VCO2	VE/VCO2	RER	PETO2	PETCO2	O2Puls	HR	BF	P(A-a)O2	VD/VT
Vorname	Ludwig		min:sec		km/h	%	l/min	l	l/min	ml/(kg*min)	l/l	l/min	l/l		mmHg	mmHg	ml/beat	b/min	1/min	mmHg	%
Id-Nr.	RapLud270597		0.728	32.059	0	0	11.662	0.593	0.408	5.447	25.85	0.345	30.565	0.846	112.379	32.346	0	0	19.679	0	26.667
Geburtsdatum (TT.MM.JJJJ)			1.728	47.07	0	0	11.393	0.592	0.401	5.346	25.726	0.339	30.404	0.846	112.341	32.369	0	0	19.257	0	26.37
Größe (cm)			2.728	47.07	0	0	11.227	0.612	0.398	5.308	25.618	0.338	30.156	0.85	112.303	32.471	0	0	18.354	0	26.027
Gewicht (kg)	75		3.728	23.782	0	0	11.384	0.63	0.403	5.372	25.741	0.344	30.147	0.854	112.269	32.562	0	0	18.082	0	26.169
Geschlecht	weibl.		4.728	23.782	0	0	11.676	0.635	0.416	5.551	25.574	0.357	29.848	0.857	112.369	32.56	0	0	18.382	0	25.513
Datum			5.728	23.782	0	0	11.949	0.64	0.428	5.712	25.452	0.368	29.617	0.859	112.461	32.558	0	0	18.663	0	24.996
Messzeit			6.728	10.439	0	0	12.203	0.645	0.439	5.858	25.362	0.379	29.438	0.862	112.543	32.557	0	0	18.925	0	24.587
modality	CON-EMS		7.728	10.131	0	0	12.193	0.649	0.438	5.838	25.444	0.378	29.491	0.863	112.619	32.555	0	0	18.787	0	24.703
			8.728	23.288	0	0	12.184	0.653	0.436	5.82	25.519	0.377	29.541	0.864	112.688	32.554	0	0	18.662	0	24.809
			9.728	23.288	0	0	12.105	0.66	0.432	5.766	25.615	0.375	29.569	0.866	112.742	32.619	0	0	18.345	0	24.987
			10.728	26.191	0	0	12.035	0.666	0.429	5.717	25.71	0.372	29.601	0.869	112.793	32.68	0	0	18.061	0	25.161
			11.728	26.624	0	0	12.012	0.672	0.426	5.683	25.836	0.371	29.669	0.871	112.839	32.736	0	0	17.868	0	25.41
			12.729	26.624	0	0	11.942	0.668	0.42	5.601	26.046	0.367	29.834	0.873	113.046	32.668	0	0	17.871	0	25.66
			13.729	26.624	0	0	11.877	0.664	0.414	5.525	26.247	0.363	29.991	0.875	113.239	32.606	0	0	17.874	0	25.896
			14.729	17.42	0	0	11.818	0.661	0.409	5.454	26.441	0.359	30.142	0.877	113.418	32.547	0	0	17.88	0	26.123
			15.729	17.42	0	0	11.723	0.652	0.401	5.351	26.699	0.354	30.306	0.881	113.695	32.445	0	0	17.987	0	26.301
			16.728	17.42	0	0	11.46	0.64	0.385	5.127	27.197	0.341	30.664	0.887	114.012	32.325	0	0	17.896	0	26.853
			17.729	21.682	0	0	11.869	0.678	0.381	5.08	28.577	0.344	31.678	0.902	114.403	32.229	0	0	17.507	0	28.755
			18.729	30.145	0	0	12.471	0.725	0.39	5.202	29.498	0.356	32.296	0.913	114.688	32.188	0	0	17.191	0	29.879
			19.729	41.202	0	0	13.051	0.773	0.399	5.323	30.322	0.369	32.812	0.924	114.974	32.147	0	0	16.886	0	30.763
			20.729	41.202	0	0	13.556	0.82	0.407	5.421	31.064	0.38	33.271	0.934	115.259	32.107	0	0	16.525	0	31.505
			21.729	41.202	0	0	14.137	0.879	0.421	5.616	31.428	0.396	33.389	0.941	115.319	32.253	0	0	16.075	0	31.893
			22.729	25.018	0	0	14.176	0.898	0.425	5.667	31.274	0.402	33.068	0.946	115.355	32.426	0	0	15.779	0	31.559
			23.729	25.018	0	0	14.107	0.908	0.422	5.624	31.382	0.401	32.971	0.952	115.619	32.414	0	0	15.539	0	31.34
			24.729	20.817	0	0	14.04	0.917	0.419	5.581	31.496	0.401	32.878	0.958	115.883	32.402	0	0	15.307	0	31.126
			25.729	20.817	0	0	13.904	0.927	0.413	5.509	31.616	0.398	32.785	0.964	116.146	32.39	0	0	15.005	0	30.909
			26.729	22.3	0	0	13.779	0.935	0.408	5.435	31.779	0.396	32.724	0.971	116.425	32.378	0	0	14.735	0	30.754
			27.729	15.814	0	0	13.563	0.93	0.402	5.362	31.694	0.391	32.572	0.973	116.505	32.412	0	0	14.586	0	30.53
			28.729	15.814	0	0	13.38	0.936	0.396	5.28	31.769	0.388	32.445	0.979	116.738	32.436	0	0	14.29	0	30.31
			29.729	15.875	0	0	13.204	0.943	0.39	5.197	31.862	0.384	32.333	0.985	116.97	32.459	0	0	14.007	0	30.117
			30.729	15.875	0	0	13.186	0.949	0.389	5.181	31.931	0.385	32.247	0.99	117.202	32.482	0	0	13.894	0	29.973
			31.729	15.875	1	0	13.324	0.968	0.391	5.212	32.113	0.39	32.166	0.998	117.624	32.497	0	0	13.763	0	29.796
			32.729	40.646	1	0	13.152	0.962	0.386	5.149	32.072	0.386	32.077	1	117.666	32.528	0	0	13.674	0	29.687
			33.729	40.646	1	0	13.137	0.958	0.383	5.109	32.279	0.385	32.168	1.003	117.852	32.521	0	0	13.713	0	29.865
			34.729	40.646	1	0	12.965	0.954	0.376	5.01	32.478	0.379	32.215	1.008	118.037	32.514	0	0	13.588	0	29.955
			35.729	37.434	1	0	12.732	0.957	0.363	4.84	33.022	0.369	32.496	1.016	118.14	32.561	0	0	13.303	0	30.585
			36.729	37.434	1	0	12.508	0.96	0.35	4.67	33.631	0.359	32.818	1.025	118.242	32.607	0	0	13.03	0	31.282
			37.729	17.296	1	0	12.392	0.967	0.34	4.529	34.371	0.351	33.255	1.034	118.375	32.61	0	0	12.811	0	32.1
			38.729	17.296	1	0	12.254	0.968	0.335	4.468	34.456	0.348	33.169	1.039	118.395	32.707	0	0	12.658	0	32.103
			39.729	17.296	1	0	12.26	0.976	0.333	4.436	34.733	0.348	33.244	1.045	118.533	32.713	0	0	12.566	0	32.239
			40.729	16.246	1	0	12.245	0.976	0.333	4.444	34.629	0.349	33.113	1.046	118.504	32.76	0	0	12.549	0	32.074
			41.729	16.246	1	0	12.275	0.978	0.334	4.453	34.652	0.35	33.068	1.048	118.562	32.76	0	0	12.548	0	31.983
			42.729	14.763	1	0	12.296	0.983	0.333	4.441	34.816	0.35	33.1	1.052	118.713	32.713	0	0	12.504	0	31.954
			43.729	14.763	1	0	12.293	0.987	0.334	4.459	34.675	0.352	32.951	1.052	118.658	32.788	0	0	12.455	0	31.792
			44.729	14.763	1	0	12.289	0.991	0.336	4.476	34.536	0.353	32.803	1.053	118.602	32.862	0	0	12.406	0	31.629
			45.729	15.134	1	0	12.285	0.994	0.337	4.494	34.397	0.355	32.656	1.053	118.547	32.936	0	0	12.356	0	31.467
			46.729	15.134	1	0	12.194	0.998	0.336	4.483	34.228	0.354	32.47	1.054	118.492	33.011	0	0	12.22	0	31.227
			47.729	15.134	1	0	12.105	1.002	0.335	4.473	34.063	0.354	32.289	1.055	118.437	33.085	0	0	12.086	0	30.992
			48.729	15.937	1	0	11.641	0.966	0.324	4.324	33.818	0.341	32.149	1.052	118.257	33.176	0	0	12.045	0	30.948
			49.729	15.937	1	0	11.18	0.931	0.313	4.174	33.567	0.328	32.009	1.049	118.077	33.267	0	0	12.005	0	30.894
			50.729	16.74	1	0	10.722	0.896	0.302	4.024	33.306	0.315	31.867	1.045	117.897	33.358	0	0	11.965	0	30.829
			51.729	16.74	1	0	10.337	0.861	0.294	3.914	32.922	0.306	31.609	1.042	117.717	33.45	0	0	12.006	0	30.524
			52.73	16.74	1	0	9.943	0.826	0.287	3.824	32.322	0.296	31.265	1.034	117.358	33.603	0	0	12.034	0	30.138
			53.729	20.446	1	0	9.943	0.826	0.287	3.824	32.322	0.296	31.265	1.034	117.358	33.603	0	0	12.034	0	30.138
			54.73	20.446	1	0	9.942	0.827	0.29	3.868	31.95	0.298	31.138	1.026	116.998	33.728	0	0	12.022	0	30.088
			55.729	22.052	1	0	9.942	0.827	0.29	3.868	31.95	0.298	31.138	1.026	116.998	33.728	0	0	12.022	0	30.088
			56.729	22.052	1	0	9.967	0.827	0.293	3.901	31.763	0.299	31.066	1.022	116.818	33.79	0	0	12.048	0	30.046
			57.73	18.284	1	0	10.338	0.836	0.303	4.039	31.841	0.31	31.142	1.022	117.111	33.486	0	0	12.359	0	29.678
			58.73	18.284	1	0	10.583	0.842	0.31	4.133	31.873	0.317	31.156	1.023	117.276	33.315	0	0	12.571	0	29.409
			59.73	18.284	1	0	10.837	0.847	0.317	4.227	31.929	0.324	31.194	1.024	117.442	33.145	0	0	12.79	0	29.187
			60.73	14.455	1	0	11.349	0.884	0.331	4.418	32.08	0.34	31.247	1.027	117.466	33.121	0	0	12.836	0	29.193
			61.73	14.455	1	0	11.864	0.921	0.346	4.61	32.23	0.356	31.306	1.03	117.49	33.097	0	0	12.882	0	29.202
			62.73	19.829	1	0	12.361	0.958	0.359	4.786	32.421	0.37	31.42	1.032	117.514	33.073	0	0	12.906	0	29.318
			63.73	19.829	1	0	12.853	0.993	0.372	4.957	32.624	0.385	31.538	1.034	117.588	33.032	0	0	12.948	0	29.411
			64.73	19.829	1	0	13.35	1.028	0.385	5.127	32.822	0.399	31.656	1.037	117.662	32.991	0	0	12.99	0	29.497
			65.73	22.176	1	0	13.822	1.063	0.397	5.292	32.988	0.412	31.748	1.039	117.737	32.951	0	0	13.007	0	29.525
			66.73	22.176	1	0	13.915	1.071	0.399	5.32	33.051	0.415	31.766	1.04	117.789	32.941	0	0	12.991	0	29.523
			67.73	19.952	1	0	14.007	1.08	0.401	5.348	33.112	0.418	31.784	1.042	117.842	32.931	0	0	12.975	0	29.518
			68.73	19.952	1	0	13.954	1.085	0.4	5.327	33.125	0.417	31.727	1.044	117.948	32.915	0	0	12.855	0	29.356
			69.73	20.817	1	0	13.903	1.091	0.398	5.307	33.139	0.416	31.672	1.046	118.053	32.898	0	0	12.738	0	29.196
			70.73	20.817	1	0	13.817	1.097	0.396	5.275	33.145	0.415	31.606	1.049	118.159	32.881	0	0	12.591	0	29.011
			71.73	22.423	1	0	13.924	1.111	0.398	5.305	33.233	0.418	31.599	1.052	118.269	32.845	0	0	12.538	0	28.895
			72.73	27.797	1	0	14.06	1.132	0.402	5.362	33.231	0.424	31.51	1.055	118.343	32.845	0	0	12.426	0	28.647
			73.73	27.797	1	0	14.194	1.152	0.406	5.42	33.224	0.43	31.417	1.057	118.418	32.845	0	0	12.317	0	28.388
			74.73	27.797	1	0	14.307	1.173	0.41	5.471	33.206	0.435	31.32	1.06	118.492	32.845	0	0	12.193	0	28.117
			75.73	41.758	1	0	14.519	1.194	0.416	5.549	33.25	0.442	31.292	1.063	118.566	32.845	0	0	12.157	0	27.99
			76.73	41.758	1	0	14.73	1.215	0.422	5.628	33.289	0.449	31.262	1.065	118.641	32.845	0	0	12.121	0	27.858
			77.73	39.657	1	0	14.701	1.214	0.42	5.601	33.383	0.448	31.271	1.068	118.813	32.79	0	0	12.112	0	27.779
			78.73	39.657	1	0	14.673	1.212	0.418	5.574	33.478	0.447	31.28	1.07	118.986	32.735	0	0	12.104	0	27.7
			79.73	39.657	1	0	14.515	1.203	0.413	5.51	33.488	0.443	31.26	1.071	119.038	32.733	0	0	12.064	0	27.682
			80.73	39.657	1	0	14.506	1.202	0.412	5.488	33.6	0.442	31.285	1.074	119.205	32.679	0	0	12.071	0	27.64
			81.73	20.57	1	0	14.442	1.2	0.409	5.45	33.685	0.44	31.278	1.077	119.372	32.626	0	0	12.032	0	27.529
			82.73	20.57	1	0	14.531	1.208	0.41	5.472	33.765	0.443	31.29	1.079	119.504	32.569	0	0	12.032	0	27.423
			83.73	17.605	1	0	14.543	1.211	0.41	5.472	33.8	0.444	31.259	1.081	119.636	32.543	0	0	12.011	0	27.295
			84.73	17.605	1	0	14.555	1.214	0.41	5.471	33.836	0.445	31.228	1.084	119.768	32.517	0	0	11.991	0	27.168
			85.73	17.605	1	0	14.587	1.217	0.411	5.476	33.88	0.446	31.204	1.086	119.9	32.49	0	0	11.987	0	27.054
			86.73	26.253	1	0	14.619	1.22	0.411	5.482	33.925	0.447	31.179	1.088	120.032	32.464	0	0	11.983	0	26.94
			87.73	26.253	1	0	14.524	1.221	0.411	5.478	33.729	0.447	31	1.088	119.859	32.613	0	0	11.897	0	26.827
			88.73	26.253	1	0	14.366	1.222	0.408	5.436	33.622	0.444	30.894	1.088	119.686	32.761	0	0	11.759	0	26.872
			89.73	25.388	1	0	14.211	1.222	0.405	5.394	33.521	0.44	30.794	1.089	119.514	32.91	0	0	11.625	0	26.929
			90.73	25.388	1	0	14.053	1.223	0.401	5.349	33.427	0.437	30.698	1.089	119.341	33.059	0	0	11.488	0	26.994
			91.73	25.388	1	0	13.7	1.193	0.39	5.204	33.457	0.425	30.742	1.088	119.31	33.061	0	0	11.486	0	27.197
			92.73	16.061	1	0	13.32	1.161	0.379	5.047	33.493	0.412	30.797	1.088	119.257	33.073	0	0	11.473	0	27.441
			93.73	16.061	1	0	12.962	1.129	0.368	4.906	33.483	0.4	30.809	1.087	119.204	33.085	0	0	11.479	0	27.588
			94.73	16.678	1	0	12.604	1.097	0.357	4.764	33.472	0.388	30.821	1.086	119.152	33.097	0	0	11.485	0	27.731
			95.73	16.678	1	0	12.206	1.066	0.346	4.61	33.45	0.375	30.821	1.085	119.099	33.109	0	0	11.455	0	27.843
			96.73	16.678	1	0	11.811	1.034	0.334	4.455	33.434	0.362	30.826	1.085	119.046	33.121	0	0	11.425	0	27.964
			97.731	19.89	1	0	11.666	1.024	0.331	4.416	33.295	0.358	30.783	1.082	118.977	33.078	0	0	11.397	0	27.819
			98.731	19.89	1	0	11.651	1.019	0.331	4.416	33.249	0.358	30.785	1.08	118.938	33.054	0	0	11.438	0	27.794
			99.731	21.558	1	0	11.68	1.014	0.332	4.429	33.216	0.358	30.805	1.078	118.9	33.03	0	0	11.522	0	27.806
			100.731	21.558	1	0	11.708	1.009	0.333	4.443	33.184	0.359	30.825	1.077	118.861	33.006	0	0	11.607	0	27.82
			101.731	21.929	1	0	11.552	0.991	0.329	4.383	33.157	0.353	30.874	1.074	118.828	32.987	0	0	11.662	0	27.938
			102.731	21.929	1	0	11.394	0.972	0.324	4.322	33.124	0.347	30.921	1.071	118.794	32.968	0	0	11.718	0	28.048
			103.731	21.929	1	0	11.235	0.954	0.32	4.262	33.086	0.342	30.964	1.069	118.761	32.948	0	0	11.774	0	28.149
			104.731	21.558	1	0	11.094	0.936	0.316	4.21	33.032	0.337	30.994	1.066	118.727	32.929	0	0	11.852	0	28.219
			105.731	21.558	1	0	10.952	0.918	0.312	4.159	32.971	0.332	31.018	1.063	118.694	32.91	0	0	11.932	0	28.277
			106.731	20.014	1	0	10.84	0.905	0.31	4.128	32.844	0.328	30.992	1.06	118.605	32.917	0	0	11.982	0	28.263
			107.731	20.014	1	0	10.893	0.904	0.312	4.164	32.716	0.33	30.964	1.057	118.468	32.939	0	0	12.056	0	28.245
			108.731	20.014	1	0	10.938	0.903	0.315	4.196	32.597	0.332	30.942	1.053	118.331	32.96	0	0	12.12	0	28.238
			109.731	18.161	1	0	10.968	0.901	0.317	4.224	32.471	0.333	30.913	1.05	118.195	32.982	0	0	12.168	0	28.217
			110.731	18.161	1	0	10.999	0.9	0.319	4.252	32.348	0.334	30.886	1.047	118.058	33.003	0	0	12.216	0	28.199
			111.731	18.161	1	0	11.03	0.899	0.321	4.279	32.227	0.335	30.859	1.044	117.921	33.025	0	0	12.265	0	28.182
			112.731	17.543	1	0	10.943	0.896	0.319	4.249	32.192	0.333	30.852	1.043	117.894	33.009	0	0	12.217	0	28.146
			113.731	17.543	1	0	10.856	0.891	0.316	4.218	32.155	0.33	30.871	1.042	117.842	32.979	0	0	12.183	0	28.142
			114.731	19.52	1	0	10.78	0.886	0.314	4.191	32.13	0.327	30.9	1.04	117.791	32.948	0	0	12.162	0	28.159
			115.731	19.52	1	0	10.677	0.882	0.311	4.152	32.112	0.323	30.939	1.038	117.74	32.918	0	0	12.109	0	28.198
			116.731	17.852	1	0	10.704	0.885	0.313	4.169	32.064	0.324	30.984	1.035	117.692	32.893	0	0	12.097	0	28.241
			117.731	17.852	1	0	10.721	0.887	0.314	4.185	32.003	0.324	31.006	1.032	117.641	32.888	0	0	12.088	0	28.276
			118.731	17.852	1	0	10.737	0.889	0.315	4.2	31.943	0.324	31.027	1.029	117.59	32.883	0	0	12.078	0	28.309
			119.731	18.223	1	0	10.756	0.891	0.316	4.216	31.878	0.325	31.049	1.027	117.538	32.879	0	0	12.071	0	28.342
			120.731	18.223	1	0	10.78	0.893	0.318	4.235	31.812	0.325	31.067	1.024	117.487	32.874	0	0	12.07	0	28.368
			121.731	21.126	1	0	10.753	0.888	0.317	4.228	31.771	0.324	31.094	1.022	117.448	32.851	0	0	12.106	0	28.393
			122.731	21.126	1	0	10.781	0.885	0.319	4.248	31.697	0.325	31.08	1.02	117.427	32.818	0	0	12.186	0	28.313
			123.731	20.508	1	0	10.764	0.883	0.318	4.246	31.662	0.324	31.082	1.019	117.406	32.809	0	0	12.185	0	28.305
			124.731	20.508	1	0	10.794	0.88	0.32	4.266	31.586	0.325	31.069	1.017	117.384	32.776	0	0	12.269	0	28.223
			125.731	20.508	1	0	10.885	0.877	0.324	4.321	31.441	0.329	31.007	1.014	117.324	32.764	0	0	12.415	0	28.078
			126.731	20.508	1	0	10.979	0.874	0.328	4.376	31.305	0.332	30.953	1.011	117.264	32.752	0	0	12.565	0	27.948
			127.731	15.505	1	0	11.071	0.871	0.332	4.429	31.186	0.335	30.913	1.009	117.207	32.74	0	0	12.714	0	27.847
			128.731	15.505	1	0	11.184	0.867	0.336	4.486	31.095	0.339	30.884	1.007	117.156	32.732	0	0	12.892	0	27.78
			129.731	15.937	1	0	11.299	0.864	0.341	4.543	31.016	0.342	30.865	1.005	117.106	32.725	0	0	13.075	0	27.732
			130.731	15.937	1	0	11.355	0.863	0.342	4.565	31.009	0.344	30.901	1.004	117.108	32.694	0	0	13.165	0	27.757
			131.731	24.091	1	0	11.411	0.861	0.344	4.588	31.005	0.345	30.939	1.002	117.111	32.663	0	0	13.255	0	27.785
			132.731	24.091	1	0	11.494	0.865	0.347	4.623	31.008	0.347	30.963	1.001	117.103	32.646	0	0	13.284	0	27.797
			133.731	24.091	1	0	11.441	0.87	0.346	4.612	30.947	0.346	30.924	1.001	117.096	32.629	0	0	13.156	0	27.675
			134.731	24.276	1	0	11.39	0.874	0.345	4.601	30.889	0.345	30.886	1	117.089	32.613	0	0	13.03	0	27.556
			135.731	24.276	1	0	11.331	0.878	0.344	4.588	30.831	0.344	30.849	0.999	117.082	32.596	0	0	12.898	0	27.436
			136.731	20.632	1	0	11.274	0.883	0.343	4.575	30.775	0.343	30.814	0.999	117.075	32.579	0	0	12.769	0	27.321
			137.731	22.855	1	0	11.544	0.92	0.346	4.612	31.339	0.347	31.231	1.003	117.262	32.505	0	0	12.549	0	27.995
			138.732	22.855	1	0	12.142	0.994	0.354	4.72	32.371	0.359	31.943	1.013	117.636	32.356	0	0	12.216	0	29.032
			139.732	25.821	1	0	12.473	1.031	0.359	4.789	32.841	0.366	32.245	1.018	117.823	32.282	0	0	12.098	0	29.417
			140.732	25.821	1	0	12.797	1.068	0.364	4.858	33.28	0.373	32.519	1.023	118.01	32.207	0	0	11.982	0	29.734
			141.732	25.45	1	0	13.115	1.105	0.37	4.928	33.69	0.38	32.765	1.028	118.197	32.133	0	0	11.868	0	29.988
			142.732	25.45	1	0	13.155	1.11	0.369	4.924	33.822	0.381	32.795	1.031	118.384	32.075	0	0	11.847	0	29.928
			143.732	25.45	1	0	13.195	1.116	0.369	4.921	33.954	0.382	32.825	1.034	118.571	32.018	0	0	11.827	0	29.866
			144.732	22.67	1	0	13.236	1.121	0.369	4.919	34.086	0.383	32.854	1.037	118.758	31.96	0	0	11.807	0	29.803
			145.732	22.67	1	0	13.276	1.126	0.369	4.916	34.218	0.384	32.883	1.041	118.945	31.903	0	0	11.788	0	29.739
			146.732	22.67	1	0	13.178	1.124	0.364	4.855	34.39	0.38	32.917	1.045	119.13	31.84	0	0	11.728	0	29.698
			147.732	16.369	1	0	13.162	1.125	0.362	4.828	34.537	0.38	32.945	1.048	119.219	31.814	0	0	11.695	0	29.7
			148.732	16.369	1	0	13.145	1.127	0.36	4.802	34.685	0.379	32.973	1.052	119.307	31.788	0	0	11.662	0	29.702
			149.732	16.369	1	0	13.109	1.129	0.358	4.769	34.833	0.378	32.997	1.056	119.396	31.761	0	0	11.611	0	29.696
			150.732	16.369	1	0	13.073	1.131	0.355	4.736	34.984	0.376	33.022	1.059	119.485	31.735	0	0	11.56	0	29.691
			151.732	26.376	1	0	13.079	1.14	0.355	4.728	35.069	0.377	33.006	1.063	119.562	31.728	0	0	11.476	0	29.619
			152.732	26.376	1	0	13.039	1.144	0.352	4.699	35.184	0.375	33.041	1.065	119.674	31.711	0	0	11.402	0	29.645
			153.732	30.145	1	0	12.987	1.137	0.351	4.678	35.19	0.374	33.043	1.065	119.711	31.707	0	0	11.425	0	29.662
			154.732	30.145	1	0	12.955	1.14	0.349	4.652	35.306	0.372	33.08	1.067	119.82	31.69	0	0	11.359	0	29.694
			155.732	30.145	1	0	12.897	1.144	0.345	4.605	35.513	0.37	33.171	1.071	119.966	31.653	0	0	11.278	0	29.796
			156.732	30.145	1	0	12.841	1.147	0.342	4.558	35.727	0.367	33.266	1.074	120.112	31.616	0	0	11.199	0	29.904
			157.732	15.072	1	0	12.792	1.15	0.339	4.518	35.912	0.365	33.339	1.077	120.228	31.584	0	0	11.12	0	29.974
			158.732	15.072	1	0	12.744	1.154	0.336	4.478	36.103	0.363	33.414	1.08	120.344	31.551	0	0	11.043	0	30.049
			159.732	15.566	1	0	12.675	1.158	0.332	4.431	36.3	0.36	33.494	1.084	120.461	31.519	0	0	10.948	0	30.133
			160.732	15.566	1	0	12.623	1.16	0.33	4.402	36.387	0.359	33.5	1.086	120.526	31.509	0	0	10.883	0	30.122
			161.732	15.566	1	0	12.571	1.162	0.328	4.374	36.477	0.357	33.508	1.089	120.591	31.5	0	0	10.819	0	30.113
			162.732	20.446	1	0	12.554	1.166	0.327	4.354	36.599	0.357	33.52	1.092	120.697	31.47	0	0	10.768	0	30.068
			163.732	20.446	1	0	12.672	1.175	0.329	4.381	36.726	0.36	33.557	1.094	120.79	31.452	0	0	10.782	0	30.078
			164.732	19.643	1	0	12.768	1.174	0.331	4.407	36.788	0.362	33.55	1.097	120.911	31.41	0	0	10.879	0	29.989
			165.732	19.643	1	0	12.883	1.178	0.333	4.436	36.884	0.366	33.567	1.099	121.018	31.379	0	0	10.94	0	29.954
			166.732	19.643	1	0	12.999	1.181	0.335	4.465	36.981	0.369	33.587	1.101	121.124	31.349	0	0	11.002	0	29.924
			167.732	18.779	1	0	12.834	1.154	0.332	4.424	36.806	0.365	33.464	1.1	121.092	31.358	0	0	11.123	0	29.787
			168.732	18.779	1	0	12.778	1.124	0.331	4.42	36.63	0.365	33.307	1.1	121.199	31.261	0	0	11.365	0	29.387
			169.732	19.087	1	0	12.525	1.095	0.326	4.35	36.426	0.358	33.166	1.098	121.169	31.267	0	0	11.441	0	29.208
			170.732	19.087	1	0	12.388	1.065	0.325	4.328	36.16	0.356	32.949	1.097	121.207	31.221	0	0	11.629	0	28.775
			171.732	19.087	1	0	12.281	1.033	0.327	4.356	35.554	0.358	32.455	1.096	121.219	31.176	0	0	11.885	0	27.779
			172.732	19.705	1	0	12.17	1.002	0.329	4.384	34.94	0.36	31.951	1.094	121.231	31.13	0	0	12.152	0	26.732
			173.732	19.705	1	0	12.369	1.005	0.335	4.465	34.88	0.366	31.939	1.092	121.224	31.094	0	0	12.306	0	26.627
			174.732	18.593	1	0	12.574	1.009	0.341	4.545	34.837	0.372	31.941	1.091	121.217	31.058	0	0	12.465	0	26.551
			175.732	18.593	1	0	12.647	1.006	0.343	4.568	34.863	0.373	32.012	1.089	121.178	31.061	0	0	12.577	0	26.716
			176.732	18.593	1	0	12.722	1.003	0.344	4.59	34.892	0.374	32.086	1.087	121.14	31.063	0	0	12.69	0	26.885
			177.732	19.829	1	0	12.77	0.999	0.345	4.603	34.916	0.375	32.156	1.086	121.102	31.066	0	0	12.777	0	27.045
			178.733	19.829	1	0	12.691	0.984	0.342	4.56	35.001	0.371	32.268	1.085	121.217	30.998	0	0	12.894	0	27.192
			179.732	20.508	1	0	12.691	0.984	0.342	4.56	35.001	0.371	32.268	1.085	121.217	30.998	0	0	12.894	0	27.192
			180.732	20.508	1	0	12.673	0.977	0.341	4.551	35	0.37	32.3	1.084	121.236	30.958	0	0	12.976	0	27.202
			181.732	20.508	1	0	12.655	0.969	0.341	4.543	34.999	0.369	32.332	1.082	121.255	30.917	0	0	13.058	0	27.211
			182.733	19.335	1	0	12.616	0.959	0.339	4.526	34.998	0.367	32.366	1.081	121.26	30.845	0	0	13.155	0	27.17
			183.732	26.994	1	0	12.616	0.959	0.339	4.526	34.998	0.367	32.366	1.081	121.26	30.845	0	0	13.155	0	27.17
			184.733	26.994	1	0	12.5	0.951	0.337	4.487	34.956	0.364	32.348	1.081	121.262	30.759	0	0	13.145	0	26.988
			185.733	34.098	1	0	12.395	0.945	0.334	4.454	34.91	0.361	32.323	1.08	121.279	30.703	0	0	13.112	0	26.846
			186.733	34.098	1	0	12.325	0.94	0.332	4.428	34.897	0.358	32.331	1.079	121.296	30.648	0	0	13.114	0	26.769
			187.733	26.253	1	0	12.251	0.934	0.33	4.399	34.907	0.356	32.354	1.079	121.341	30.588	0	0	13.122	0	26.718
			188.733	26.253	1	0	12.176	0.927	0.328	4.369	34.917	0.353	32.378	1.078	121.387	30.528	0	0	13.13	0	26.667
			189.733	18.655	1	0	12.201	0.928	0.329	4.381	34.89	0.354	32.398	1.077	121.358	30.497	0	0	13.153	0	26.648
			190.733	18.655	1	0	12.226	0.928	0.33	4.394	34.862	0.354	32.419	1.075	121.329	30.466	0	0	13.176	0	26.63
			191.733	17.42	1	0	12.236	0.928	0.33	4.401	34.83	0.354	32.433	1.074	121.301	30.435	0	0	13.182	0	26.596
			192.733	17.42	1	0	12.203	0.927	0.33	4.4	34.743	0.354	32.421	1.072	121.229	30.425	0	0	13.169	0	26.557
			193.733	17.42	1	0	12.25	0.93	0.332	4.431	34.641	0.355	32.413	1.069	121.138	30.446	0	0	13.168	0	26.573
			194.733	18.47	1	0	12.297	0.929	0.335	4.468	34.483	0.357	32.389	1.065	121.042	30.425	0	0	13.236	0	26.484
			195.733	18.47	1	0	12.337	0.93	0.337	4.5	34.356	0.358	32.373	1.061	120.948	30.425	0	0	13.262	0	26.448
			196.733	18.037	1	0	12.361	0.931	0.339	4.524	34.237	0.359	32.359	1.058	120.854	30.425	0	0	13.271	0	26.414
			197.733	18.037	1	0	12.389	0.935	0.341	4.545	34.165	0.36	32.355	1.056	120.776	30.446	0	0	13.251	0	26.438
			198.733	18.037	1	0	12.249	0.926	0.34	4.536	33.826	0.357	32.231	1.049	120.533	30.516	0	0	13.23	0	26.341
			199.733	14.455	1	0	12.155	0.923	0.338	4.502	33.813	0.354	32.231	1.049	120.498	30.535	0	0	13.164	0	26.383
			200.733	14.455	1	0	11.998	0.917	0.334	4.458	33.692	0.35	32.202	1.046	120.406	30.562	0	0	13.089	0	26.395
			201.733	15.566	1	0	11.632	0.908	0.322	4.298	33.856	0.336	32.453	1.043	120.277	30.623	0	0	12.811	0	27.057
			202.733	15.566	1	0	11.358	0.901	0.313	4.17	34.062	0.325	32.742	1.04	120.18	30.667	0	0	12.601	0	27.746
			203.733	15.566	1	0	11.16	0.895	0.307	4.096	34.054	0.319	32.807	1.038	120.082	30.711	0	0	12.472	0	27.977
			204.733	20.323	1	0	11.028	0.891	0.304	4.052	34.01	0.314	32.872	1.035	119.964	30.762	0	0	12.379	0	28.212
			205.733	20.323	1	0	11.002	0.892	0.304	4.052	33.925	0.314	32.841	1.033	119.912	30.759	0	0	12.332	0	28.141
			206.733	19.643	1	0	11.024	0.896	0.306	4.085	33.737	0.315	32.774	1.029	119.787	30.79	0	0	12.304	0	28.057
			207.733	19.643	1	0	11.026	0.891	0.307	4.09	33.685	0.315	32.792	1.027	119.778	30.744	0	0	12.38	0	28.018
			208.733	24.894	1	0	11.027	0.885	0.307	4.095	33.634	0.315	32.81	1.025	119.769	30.697	0	0	12.456	0	27.978
			209.733	24.894	1	0	11.024	0.886	0.308	4.106	33.535	0.315	32.769	1.023	119.71	30.691	0	0	12.438	0	27.883
			210.733	24.894	1	0	10.984	0.875	0.306	4.08	33.593	0.313	32.893	1.021	119.787	30.611	0	0	12.558	0	28.005
			211.733	23.967	1	0	10.977	0.875	0.306	4.084	33.549	0.312	32.894	1.02	119.768	30.61	0	0	12.54	0	28.003
			212.733	23.967	1	0	10.938	0.87	0.305	4.066	33.559	0.31	32.961	1.018	119.797	30.569	0	0	12.575	0	28.071
			213.733	23.967	1	0	11.044	0.876	0.308	4.101	33.607	0.313	33.049	1.017	119.847	30.521	0	0	12.609	0	28.141
			214.733	16.184	1	0	11.29	0.882	0.319	4.252	33.154	0.324	32.632	1.016	119.895	30.473	0	0	12.802	0	27.2
			215.734	16.184	1	0	11.998	0.903	0.35	4.661	32.194	0.355	31.665	1.017	119.9	30.459	0	0	13.288	0	25.084
			216.733	15.628	1	0	11.998	0.903	0.35	4.661	32.194	0.355	31.665	1.017	119.9	30.459	0	0	13.288	0	25.084
			217.733	15.628	1	0	12.244	0.913	0.358	4.771	32.122	0.364	31.595	1.017	119.905	30.452	0	0	13.404	0	24.887
			218.733	15.628	1	0	12.494	0.924	0.366	4.88	32.065	0.372	31.54	1.017	119.91	30.444	0	0	13.522	0	24.72
			219.733	19.89	1	0	12.588	0.926	0.368	4.909	32.122	0.374	31.592	1.017	119.876	30.468	0	0	13.59	0	24.877
			220.734	19.89	1	0	12.693	0.918	0.369	4.926	32.262	0.376	31.685	1.018	119.957	30.459	0	0	13.827	0	25.083
			221.733	22.176	1	0	12.693	0.918	0.369	4.926	32.262	0.376	31.685	1.018	119.957	30.459	0	0	13.827	0	25.083
			222.733	18.161	1	0	12.798	0.914	0.371	4.952	32.343	0.378	31.739	1.019	119.998	30.454	0	0	14.005	0	25.204
			223.733	18.161	1	0	12.833	0.906	0.372	4.958	32.379	0.379	31.786	1.019	120.008	30.456	0	0	14.166	0	25.332
			224.734	18.161	1	0	12.691	0.884	0.366	4.886	32.44	0.373	31.832	1.019	120.032	30.442	0	0	14.35	0	25.462
			225.733	15.628	1	0	12.691	0.884	0.366	4.886	32.44	0.373	31.832	1.019	120.032	30.442	0	0	14.35	0	25.462
			226.734	15.628	1	0	12.521	0.858	0.36	4.794	32.551	0.367	31.932	1.019	120.07	30.406	0	0	14.594	0	25.672
			227.734	22.917	1	0	12.422	0.842	0.355	4.739	32.629	0.362	32.008	1.019	120.097	30.377	0	0	14.749	0	25.814
			228.734	38.978	1	0	12.237	0.827	0.35	4.66	32.639	0.356	32.01	1.02	120.142	30.348	0	0	14.805	0	25.799
			229.734	42.869	1	0	12.196	0.817	0.348	4.638	32.658	0.354	32.056	1.019	120.154	30.32	0	0	14.925	0	25.86
			230.734	42.869	1	0	12.116	0.814	0.347	4.624	32.533	0.352	32.015	1.016	120.022	30.37	0	0	14.888	0	25.88
			231.734	30.824	1	0	12.263	0.808	0.352	4.689	32.453	0.356	32.046	1.013	119.929	30.372	0	0	15.178	0	25.962
			232.734	30.824	1	0	12.352	0.803	0.355	4.732	32.375	0.358	32.073	1.009	119.816	30.399	0	0	15.374	0	26.08
			233.734	19.582	1	0	12.442	0.799	0.358	4.776	32.304	0.36	32.106	1.006	119.703	30.425	0	0	15.576	0	26.21
			234.734	19.582	1	0	12.643	0.807	0.365	4.863	32.259	0.366	32.18	1.002	119.598	30.437	0	0	15.674	0	26.369
			235.734	23.35	1	0	12.776	0.818	0.37	4.929	32.197	0.369	32.225	0.999	119.47	30.477	0	0	15.614	0	26.514
			236.734	23.35	1	0	12.949	0.822	0.375	5.001	32.17	0.374	32.305	0.996	119.387	30.461	0	0	15.749	0	26.642
			237.734	20.385	1	0	13.087	0.838	0.381	5.082	32.043	0.378	32.281	0.993	119.2	30.536	0	0	15.615	0	26.699
			238.734	19.89	1	0	13.223	0.854	0.387	5.162	31.914	0.383	32.25	0.99	119.013	30.61	0	0	15.483	0	26.744
			239.734	19.89	1	0	13.223	0.854	0.387	5.162	31.914	0.383	32.25	0.99	119.013	30.61	0	0	15.483	0	26.744
			240.734	19.89	1	0	13.179	0.86	0.388	5.174	31.749	0.383	32.192	0.986	118.749	30.711	0	0	15.333	0	26.804
			241.734	16.246	1	0	13.179	0.86	0.388	5.174	31.749	0.383	32.192	0.986	118.749	30.711	0	0	15.333	0	26.804
			242.734	16.246	1	0	13.162	0.862	0.389	5.182	31.665	0.383	32.156	0.985	118.617	30.761	0	0	15.264	0	26.819
			243.734	13.096	1	0	12.971	0.853	0.385	5.138	31.453	0.379	32.015	0.982	118.463	30.819	0	0	15.197	0	26.657
			244.734	13.096	1	0	12.594	0.845	0.373	4.978	31.498	0.365	32.173	0.979	118.312	30.876	0	0	14.909	0	27.113
			245.734	19.458	1	0	12.295	0.84	0.362	4.829	31.684	0.353	32.519	0.974	118.142	30.936	0	0	14.633	0	27.938
			246.734	19.458	1	0	12.007	0.836	0.351	4.681	31.91	0.34	32.92	0.969	117.972	30.996	0	0	14.367	0	28.854
			247.734	21.62	1	0	11.823	0.831	0.346	4.619	31.832	0.334	32.978	0.965	117.799	31.056	0	0	14.224	0	29.084
			248.734	21.62	1	0	11.643	0.827	0.342	4.556	31.762	0.328	33.048	0.961	117.626	31.116	0	0	14.083	0	29.337
			249.734	31.998	1	0	11.663	0.829	0.344	4.592	31.582	0.33	32.974	0.958	117.487	31.147	0	0	14.062	0	29.245
			250.734	31.998	1	0	11.684	0.832	0.347	4.627	31.405	0.331	32.9	0.955	117.348	31.178	0	0	14.042	0	29.152
			251.734	29.342	1	0	11.648	0.835	0.348	4.637	31.245	0.331	32.861	0.951	117.209	31.21	0	0	13.954	0	29.13
			252.734	29.342	1	0	11.612	0.837	0.349	4.647	31.088	0.33	32.824	0.947	117.07	31.241	0	0	13.866	0	29.109
			253.734	29.342	1	0	11.645	0.844	0.351	4.679	30.983	0.332	32.787	0.945	116.962	31.265	0	0	13.8	0	29.068
			254.735	17.728	1	0	11.58	0.852	0.348	4.644	31.063	0.329	32.918	0.944	117.005	31.217	0	0	13.595	0	29.223
			255.734	17.728	1	0	11.58	0.852	0.348	4.644	31.063	0.329	32.918	0.944	117.005	31.217	0	0	13.595	0	29.223
			256.734	16.74	1	0	11.572	0.865	0.348	4.64	31.098	0.328	32.985	0.943	117.034	31.19	0	0	13.381	0	29.281
			257.734	16.74	1	0	11.615	0.875	0.351	4.674	31.016	0.331	32.889	0.943	116.988	31.226	0	0	13.269	0	29.14
			258.734	16.74	1	0	11.729	0.886	0.355	4.73	30.971	0.335	32.828	0.943	116.924	31.262	0	0	13.239	0	29.064
			259.734	22.238	1	0	11.842	0.896	0.359	4.787	30.926	0.339	32.766	0.944	116.859	31.298	0	0	13.209	0	28.986
			260.734	22.238	1	0	11.874	0.902	0.359	4.789	31.006	0.34	32.79	0.946	116.919	31.279	0	0	13.16	0	28.984
			261.734	22.176	1	0	11.907	0.908	0.359	4.792	31.086	0.34	32.812	0.947	116.979	31.26	0	0	13.112	0	28.98
			262.734	22.176	1	0	11.96	0.919	0.36	4.803	31.178	0.342	32.837	0.949	117.032	31.248	0	0	13.019	0	28.985
			263.734	24.462	1	0	12.013	0.929	0.361	4.814	31.267	0.344	32.86	0.952	117.084	31.236	0	0	12.928	0	28.983
			264.735	24.462	1	0	11.936	0.925	0.357	4.764	31.38	0.341	32.893	0.954	117.151	31.231	0	0	12.908	0	29.05
			265.735	24.77	1	0	11.859	0.92	0.354	4.715	31.497	0.338	32.927	0.957	117.219	31.226	0	0	12.889	0	29.12
			266.734	24.77	1	0	11.815	0.916	0.351	4.684	31.574	0.337	32.924	0.959	117.286	31.221	0	0	12.905	0	29.114
			267.734	24.77	1	0	11.68	0.906	0.346	4.611	31.689	0.333	32.946	0.962	117.382	31.212	0	0	12.892	0	29.162
			268.735	17.481	1	0	11.545	0.896	0.34	4.537	31.808	0.328	32.971	0.965	117.478	31.202	0	0	12.88	0	29.212
			269.735	17.481	1	0	11.527	0.896	0.339	4.524	31.847	0.328	32.969	0.966	117.511	31.208	0	0	12.867	0	29.22
			270.735	17.79	1	0	11.495	0.904	0.34	4.529	31.741	0.329	32.78	0.968	117.559	31.231	0	0	12.72	0	28.873
			271.735	17.79	1	0	11.336	0.885	0.331	4.416	32.064	0.321	33.083	0.969	118.554	30.341	0	0	12.813	0	27.846
			272.735	20.941	1	0	11.326	0.866	0.323	4.308	32.788	0.314	33.788	0.97	119.55	29.452	0	0	13.082	0	27.555
			273.735	20.941	1	0	11.316	0.847	0.315	4.2	33.545	0.306	34.524	0.972	120.545	28.562	0	0	13.362	0	27.25
			274.735	20.941	1	0	11.234	0.822	0.304	4.053	34.436	0.296	35.37	0.974	121.574	27.653	0	0	13.663	0	27.049
			275.735	19.829	1	0	11.726	0.854	0.318	4.236	34.488	0.312	35.077	0.983	121.672	27.679	0	0	13.724	0	26.465
			276.735	19.829	1	0	12.225	0.887	0.331	4.42	34.549	0.329	34.826	0.992	121.77	27.706	0	0	13.787	0	25.945
			277.735	23.164	1	0	12.728	0.919	0.345	4.604	34.619	0.345	34.612	1	121.869	27.732	0	0	13.851	0	25.482
			278.735	23.164	1	0	13.044	0.952	0.351	4.683	34.955	0.354	34.728	1.007	121.972	27.756	0	0	13.698	0	25.652
			279.735	25.079	1	0	13.33	0.983	0.358	4.779	35.07	0.362	34.723	1.01	121.883	27.903	0	0	13.557	0	25.855
			280.735	25.079	1	0	13.192	0.978	0.354	4.721	35.125	0.359	34.657	1.013	122.004	27.896	0	0	13.487	0	25.727
			281.735	25.079	1	0	13.058	0.975	0.348	4.637	35.389	0.355	34.691	1.02	122.324	27.766	0	0	13.393	0	25.522
			282.735	19.149	1	0	13.057	0.97	0.347	4.623	35.483	0.355	34.647	1.024	122.449	27.758	0	0	13.465	0	25.438
			283.735	19.149	1	0	13.047	0.963	0.347	4.633	35.367	0.356	34.511	1.025	122.366	27.875	0	0	13.552	0	25.445
			284.735	19.149	1	0	13.131	0.966	0.351	4.679	35.251	0.36	34.372	1.026	122.283	27.956	0	0	13.598	0	25.333
			285.735	15.196	1	0	13.216	0.969	0.354	4.725	35.138	0.364	34.238	1.026	122.199	28.037	0	0	13.645	0	25.228
			286.735	0.927	1	0	13.293	0.971	0.358	4.769	35.025	0.367	34.102	1.027	122.115	28.119	0	0	13.684	0	25.121
			287.735	1.791	1	0	13.263	0.974	0.358	4.778	34.882	0.368	33.938	1.028	122.032	28.2	0	0	13.612	0	24.953
			288.735	1.791	1	0	13.204	0.976	0.357	4.766	34.822	0.368	33.853	1.029	121.999	28.244	0	0	13.533	0	24.869
			289.735	1.791	1	0	13.258	0.979	0.358	4.774	34.912	0.369	33.899	1.03	122.138	28.142	0	0	13.547	0	24.732
			290.735	47.688	1	0	13.089	0.978	0.356	4.741	34.705	0.366	33.688	1.03	121.934	28.332	0	0	13.377	0	24.709
			291.735	47.688	1	0	12.935	0.977	0.353	4.708	34.531	0.364	33.511	1.03	121.89	28.358	0	0	13.242	0	24.405
			292.735	47.688	1	0	12.869	0.975	0.352	4.694	34.453	0.363	33.433	1.031	121.846	28.383	0	0	13.194	0	24.302
			293.735	35.519	1	0	12.745	0.969	0.349	4.657	34.383	0.36	33.354	1.031	121.809	28.402	0	0	13.151	0	24.199
			294.735	35.519	1	0	12.622	0.963	0.346	4.619	34.315	0.357	33.277	1.031	121.772	28.42	0	0	13.107	0	24.098
			295.735	16.061	1	0	12.586	0.961	0.344	4.593	34.408	0.356	33.312	1.033	121.91	28.317	0	0	13.1	0	23.956
			296.735	16.061	1	0	12.485	0.949	0.342	4.558	34.367	0.353	33.327	1.031	121.809	28.329	0	0	13.152	0	24.054
			297.735	22.794	1	0	12.256	0.93	0.337	4.494	34.172	0.346	33.28	1.027	121.479	28.455	0	0	13.183	0	24.294
			298.735	22.794	1	0	12.301	0.931	0.338	4.506	34.209	0.347	33.296	1.027	121.579	28.358	0	0	13.208	0	24.112
			299.735	24.091	1	0	12.218	0.925	0.337	4.489	34.094	0.345	33.251	1.025	121.449	28.375	0	0	13.21	0	24.077
			300.735	24.091	1	0	12.135	0.918	0.335	4.472	33.978	0.343	33.206	1.023	121.319	28.392	0	0	13.213	0	24.039
			301.735	24.091	1	0	12.103	0.911	0.335	4.466	33.914	0.342	33.233	1.02	121.183	28.396	0	0	13.291	0	24.133
			302.735	19.149	1	0	12.169	0.925	0.342	4.563	33.408	0.348	32.839	1.017	120.092	29.305	0	0	13.149	0	25.177
			303.735	19.149	1	0	12.118	0.94	0.35	4.666	32.567	0.355	32.123	1.014	119	30.214	0	0	12.888	0	25.473
			304.736	19.149	1	0	12.037	0.967	0.365	4.866	31.073	0.368	30.842	1.007	116.84	32.008	0	0	12.447	0	26.118
			305.735	19.149	1	0	12.037	0.967	0.365	4.866	31.073	0.368	30.842	1.007	116.84	32.008	0	0	12.447	0	26.118
			306.735	15.196	1	0	11.493	0.922	0.347	4.632	31.07	0.347	31.076	1	116.7	31.958	0	0	12.464	0	26.653
			307.735	17.79	1	0	10.944	0.877	0.33	4.398	31.06	0.327	31.332	0.991	116.561	31.907	0	0	12.477	0	27.213
			308.735	17.79	1	0	10.395	0.832	0.312	4.164	31.044	0.307	31.618	0.982	116.422	31.857	0	0	12.491	0	27.811
			309.735	17.79	1	0	9.931	0.786	0.301	4.012	30.653	0.293	31.498	0.973	116.214	31.828	0	0	12.627	0	27.586
			310.736	20.261	1	0	9.415	0.734	0.288	3.846	30.15	0.277	31.443	0.959	115.775	31.802	0	0	12.83	0	27.495
			311.736	20.261	1	0	9.372	0.727	0.287	3.832	30.102	0.274	31.559	0.954	115.544	31.804	0	0	12.896	0	27.744
			312.735	16.74	1	0	9.372	0.727	0.287	3.832	30.102	0.274	31.559	0.954	115.544	31.804	0	0	12.896	0	27.744
			313.736	16.74	1	0	9.125	0.717	0.28	3.734	30.041	0.263	31.975	0.94	115.05	31.823	0	0	12.728	0	28.625
			314.736	16.74	1	0	8.992	0.708	0.277	3.689	29.928	0.258	32.102	0.932	114.887	31.797	0	0	12.696	0	28.836
			315.736	14.393	1	0	8.851	0.7	0.273	3.641	29.817	0.253	32.233	0.925	114.724	31.771	0	0	12.651	0	29.052
			316.736	14.393	1	0	8.71	0.691	0.269	3.592	29.707	0.247	32.374	0.918	114.561	31.744	0	0	12.606	0	29.283
			317.736	16.122	1	0	8.637	0.682	0.268	3.58	29.531	0.245	32.412	0.911	114.398	31.718	0	0	12.659	0	29.313
			318.736	16.122	1	0	8.556	0.673	0.267	3.561	29.371	0.242	32.458	0.905	114.24	31.689	0	0	12.719	0	29.353
			319.736	15.258	1	0	8.545	0.672	0.267	3.561	29.323	0.241	32.477	0.903	114.171	31.693	0	0	12.719	0	29.396
			320.736	15.258	1	0	8.374	0.654	0.264	3.516	29.034	0.235	32.534	0.892	113.923	31.632	0	0	12.81	0	29.398
			321.736	15.134	1	0	8.363	0.647	0.264	3.518	28.951	0.234	32.604	0.888	113.777	31.622	0	0	12.923	0	29.514
			322.736	15.134	1	0	8.297	0.641	0.263	3.502	28.829	0.232	32.654	0.883	113.631	31.612	0	0	12.952	0	29.589
			323.736	14.393	1	0	8.305	0.64	0.264	3.52	28.708	0.232	32.733	0.877	113.468	31.61	0	0	12.972	0	29.733
			324.736	14.393	1	0	8.314	0.64	0.265	3.538	28.588	0.231	32.812	0.871	113.304	31.608	0	0	12.992	0	29.877
			325.736	14.084	1	0	8.395	0.646	0.269	3.582	28.538	0.234	32.813	0.87	113.24	31.621	0	0	12.995	0	29.904
			326.736	14.084	1	0	8.418	0.651	0.27	3.6	28.499	0.234	32.903	0.866	113.133	31.626	0	0	12.939	0	30.082
			327.736	14.084	1	0	8.352	0.645	0.268	3.573	28.459	0.231	33.065	0.861	112.974	31.622	0	0	12.939	0	30.374
			328.736	17.914	1	0	8.35	0.643	0.268	3.574	28.436	0.23	33.072	0.86	112.92	31.635	0	0	12.989	0	30.407
			329.736	17.914	1	0	8.309	0.639	0.267	3.56	28.387	0.229	33.13	0.857	112.822	31.639	0	0	13.004	0	30.519
			330.736	17.358	1	0	8.267	0.635	0.266	3.547	28.338	0.227	33.188	0.854	112.725	31.644	0	0	13.018	0	30.63
			331.736	17.358	1	0	8.262	0.631	0.266	3.543	28.331	0.226	33.241	0.852	112.699	31.595	0	0	13.09	0	30.643
			332.736	17.358	1	0	8.256	0.627	0.265	3.54	28.322	0.226	33.294	0.851	112.674	31.547	0	0	13.163	0	30.654
			333.736	16.555	1	0	8.218	0.623	0.264	3.524	28.298	0.224	33.334	0.849	112.648	31.498	0	0	13.184	0	30.641
			334.736	16.555	1	0	8.171	0.619	0.263	3.506	28.267	0.223	33.368	0.847	112.623	31.449	0	0	13.192	0	30.618
			335.736	15.505	1	0	8.126	0.618	0.262	3.493	28.207	0.221	33.372	0.845	112.576	31.424	0	0	13.145	0	30.581
			336.736	15.505	1	0	8.055	0.617	0.26	3.462	28.205	0.219	33.454	0.843	112.504	31.421	0	0	13.056	0	30.723
			337.736	15.505	1	0	8.053	0.619	0.26	3.469	28.152	0.219	33.449	0.842	112.419	31.442	0	0	13.015	0	30.751
			338.736	20.323	1	0	7.983	0.617	0.258	3.438	28.154	0.216	33.539	0.839	112.345	31.44	0	0	12.929	0	30.908
			339.736	20.323	1	0	8.004	0.614	0.257	3.426	28.308	0.215	33.829	0.837	112.356	31.393	0	0	13.039	0	31.341
			340.736	22.732	1	0	8.015	0.616	0.258	3.437	28.269	0.215	33.824	0.836	112.336	31.392	0	0	13.006	0	31.332
			341.736	22.732	1	0	8.235	0.631	0.268	3.573	27.999	0.223	33.604	0.833	112.24	31.435	0	0	13.047	0	31.03
			342.736	16.678	1	0	8.456	0.646	0.278	3.71	27.755	0.231	33.406	0.831	112.144	31.478	0	0	13.089	0	30.757
			343.736	16.678	1	0	8.676	0.661	0.288	3.845	27.54	0.239	33.234	0.829	112.048	31.521	0	0	13.128	0	30.523
			344.736	14.763	1	0	8.861	0.672	0.296	3.952	27.406	0.245	33.12	0.827	111.985	31.55	0	0	13.196	0	30.363
			345.736	14.763	1	0	8.886	0.669	0.297	3.962	27.4	0.246	33.136	0.827	111.94	31.555	0	0	13.282	0	30.4
			346.736	13.899	1	0	8.922	0.667	0.298	3.977	27.398	0.246	33.157	0.826	111.894	31.56	0	0	13.383	0	30.446
			347.736	13.899	1	0	8.905	0.664	0.298	3.968	27.402	0.246	33.187	0.826	111.849	31.565	0	0	13.407	0	30.509
			348.736	13.899	1	0	8.888	0.662	0.297	3.958	27.406	0.245	33.217	0.825	111.803	31.569	0	0	13.431	0	30.572
			349.736	13.466	1	0	8.961	0.666	0.3	3.996	27.384	0.247	33.24	0.824	111.736	31.584	0	0	13.455	0	30.64
			350.736	13.466	1	0	9.033	0.67	0.303	4.034	27.363	0.249	33.264	0.823	111.669	31.598	0	0	13.479	0	30.709
			351.736	10.81	1	0	9.148	0.674	0.307	4.09	27.344	0.252	33.287	0.821	111.602	31.612	0	0	13.565	0	30.777
			352.737	10.81	1	0	9.383	0.683	0.315	4.203	27.322	0.258	33.349	0.819	111.467	31.641	0	0	13.742	0	30.94
			353.737	14.331	1	0	9.356	0.677	0.315	4.196	27.269	0.258	33.322	0.818	111.417	31.653	0	0	13.822	0	30.91
			354.736	14.331	1	0	9.356	0.677	0.315	4.196	27.269	0.258	33.322	0.818	111.417	31.653	0	0	13.822	0	30.91
			355.737	33.048	1	0	9.308	0.665	0.314	4.187	27.146	0.256	33.257	0.816	111.326	31.677	0	0	13.995	0	30.829
			356.737	33.048	1	0	9.269	0.658	0.313	4.175	27.082	0.255	33.227	0.815	111.268	31.701	0	0	14.094	0	30.81
			357.737	32.801	1	0	9.318	0.659	0.315	4.206	27.027	0.257	33.193	0.814	111.211	31.725	0	0	14.14	0	30.789
			358.737	32.801	1	0	9.368	0.66	0.318	4.238	26.974	0.259	33.161	0.813	111.153	31.749	0	0	14.186	0	30.771
			359.737	19.396	1	0	9.428	0.662	0.32	4.268	26.959	0.26	33.17	0.813	111.086	31.773	0	0	14.247	0	30.828
			360.737	19.396	1	0	9.488	0.663	0.322	4.298	26.947	0.262	33.181	0.812	111.019	31.797	0	0	14.308	0	30.888
			361.737	16.061	1	0	9.62	0.673	0.328	4.373	26.889	0.266	33.129	0.812	110.851	31.917	0	0	14.302	0	30.996
			362.737	16.061	1	0	9.752	0.682	0.334	4.448	26.834	0.271	33.078	0.811	110.683	32.037	0	0	14.296	0	31.105
			363.737	21.805	1	0	9.873	0.692	0.339	4.517	26.78	0.275	33.029	0.811	110.515	32.157	0	0	14.275	0	31.216
			364.737	21.805	1	0	10.005	0.701	0.344	4.59	26.741	0.279	32.996	0.81	110.347	32.277	0	0	14.27	0	31.354
			365.737	23.35	1	0	10.137	0.711	0.35	4.663	26.702	0.283	32.963	0.81	110.179	32.397	0	0	14.266	0	31.491
			366.737	23.35	1	0	10.239	0.717	0.354	4.721	26.656	0.287	32.903	0.81	110.069	32.466	0	0	14.283	0	31.495
			367.737	23.35	1	0	10.18	0.717	0.353	4.701	26.619	0.286	32.854	0.81	110.051	32.477	0	0	14.204	0	31.421
			368.737	19.335	1	0	10.314	0.723	0.358	4.77	26.595	0.29	32.819	0.81	109.94	32.545	0	0	14.269	0	31.466
			369.737	20.879	1	0	10.414	0.736	0.365	4.872	26.331	0.296	32.486	0.811	109.729	32.675	0	0	14.156	0	31.055
			370.737	20.879	1	0	10.378	0.733	0.364	4.853	26.337	0.295	32.499	0.81	109.742	32.663	0	0	14.161	0	31.061
			371.737	21.064	1	0	10.201	0.722	0.357	4.76	26.357	0.289	32.529	0.81	109.745	32.649	0	0	14.129	0	31.098
			372.737	21.064	1	0	10.034	0.711	0.35	4.672	26.381	0.284	32.566	0.81	109.752	32.635	0	0	14.112	0	31.147
			373.737	21.064	1	0	9.87	0.7	0.344	4.585	26.403	0.279	32.602	0.81	109.759	32.621	0	0	14.098	0	31.191
			374.737	18.964	1	0	9.706	0.689	0.337	4.499	26.427	0.273	32.64	0.81	109.766	32.607	0	0	14.084	0	31.238
			375.737	18.964	1	0	9.663	0.69	0.337	4.493	26.347	0.273	32.558	0.809	109.705	32.637	0	0	14.004	0	31.134
			376.737	24.276	1	0	9.602	0.691	0.336	4.48	26.258	0.272	32.462	0.809	109.645	32.668	0	0	13.897	0	31.004
			377.737	24.276	1	0	9.597	0.692	0.337	4.491	26.188	0.272	32.385	0.809	109.584	32.698	0	0	13.872	0	30.909
			378.737	23.597	1	0	9.592	0.693	0.338	4.501	26.118	0.273	32.308	0.808	109.524	32.728	0	0	13.847	0	30.813
			379.737	23.597	1	0	9.565	0.689	0.337	4.49	26.097	0.272	32.285	0.808	109.529	32.723	0	0	13.873	0	30.763
			380.737	23.597	1	0	9.537	0.686	0.336	4.479	26.075	0.271	32.263	0.808	109.533	32.719	0	0	13.899	0	30.711
			381.737	18.902	1	0	9.489	0.683	0.335	4.46	26.042	0.27	32.224	0.808	109.515	32.735	0	0	13.884	0	30.664
			382.737	18.902	1	0	9.44	0.68	0.333	4.438	26.026	0.269	32.213	0.808	109.52	32.73	0	0	13.882	0	30.636
			383.737	20.755	1	0	9.39	0.677	0.331	4.416	26.009	0.267	32.203	0.808	109.525	32.725	0	0	13.879	0	30.607
			384.737	20.755	1	0	9.366	0.674	0.33	4.405	25.997	0.267	32.203	0.807	109.501	32.725	0	0	13.886	0	30.606
			385.737	19.767	1	0	9.319	0.672	0.329	4.383	25.987	0.265	32.204	0.807	109.477	32.725	0	0	13.859	0	30.608
			386.737	19.767	1	0	9.262	0.67	0.327	4.357	25.974	0.264	32.197	0.807	109.453	32.725	0	0	13.818	0	30.595
			387.737	20.385	1	0	9.201	0.67	0.325	4.33	25.962	0.262	32.189	0.807	109.446	32.713	0	0	13.738	0	30.559
			388.737	20.385	1	0	9.14	0.669	0.323	4.303	25.951	0.26	32.183	0.806	109.438	32.701	0	0	13.659	0	30.528
			389.737	20.385	1	0	9.08	0.669	0.321	4.276	25.942	0.259	32.18	0.806	109.431	32.689	0	0	13.581	0	30.502
			390.737	18.593	1	0	8.973	0.67	0.318	4.245	25.829	0.256	32.063	0.806	109.33	32.723	0	0	13.401	0	30.334
			391.737	17.543	1	0	8.87	0.671	0.316	4.214	25.722	0.254	31.953	0.805	109.23	32.756	0	0	13.225	0	30.18
			392.737	17.543	1	0	8.714	0.665	0.311	4.146	25.661	0.25	31.906	0.804	109.131	32.761	0	0	13.106	0	30.095
			393.737	17.543	1	0	8.56	0.659	0.306	4.079	25.607	0.246	31.868	0.804	109.033	32.766	0	0	12.989	0	30.027
			394.737	20.199	1	0	8.458	0.648	0.302	4.03	25.565	0.242	31.883	0.802	108.932	32.73	0	0	13.045	0	29.993
			395.737	20.199	1	0	8.355	0.638	0.299	3.982	25.52	0.239	31.896	0.8	108.832	32.694	0	0	13.102	0	29.951
			396.738	20.261	1	0	8.232	0.62	0.295	3.933	25.387	0.235	31.883	0.796	108.661	32.648	0	0	13.287	0	29.837
			397.738	20.261	1	0	8.2	0.612	0.294	3.925	25.306	0.234	31.86	0.794	108.561	32.639	0	0	13.395	0	29.77
			398.738	17.852	1	0	8.094	0.604	0.291	3.88	25.239	0.23	31.869	0.792	108.474	32.605	0	0	13.391	0	29.723
			399.738	17.852	1	0	7.987	0.597	0.288	3.834	25.171	0.227	31.878	0.79	108.388	32.572	0	0	13.387	0	29.676
			400.738	17.296	1	0	7.868	0.591	0.284	3.787	25.08	0.224	31.841	0.788	108.275	32.555	0	0	13.314	0	29.569
			401.738	17.296	1	0	7.751	0.585	0.28	3.74	24.992	0.22	31.808	0.786	108.162	32.538	0	0	13.243	0	29.47
			402.738	17.296	1	0	7.627	0.58	0.277	3.688	24.911	0.217	31.787	0.784	108.045	32.521	0	0	13.159	0	29.394
			403.738	17.296	1	0	7.544	0.577	0.274	3.658	24.828	0.214	31.797	0.781	107.839	32.548	0	0	13.067	0	29.452
			404.738	14.64	1	0	7.48	0.575	0.273	3.637	24.752	0.212	31.821	0.778	107.632	32.574	0	0	13.009	0	29.538
			405.738	14.64	1	0	7.452	0.573	0.272	3.628	24.709	0.211	31.883	0.775	107.479	32.579	0	0	12.994	0	29.66
			406.738	14.887	1	0	7.438	0.572	0.272	3.628	24.662	0.21	31.941	0.772	107.326	32.584	0	0	13.004	0	29.776
			407.738	14.887	1	0	7.439	0.571	0.273	3.64	24.577	0.21	31.966	0.769	107.186	32.579	0	0	13.038	0	29.812
			408.738	16.864	1	0	7.44	0.569	0.274	3.652	24.492	0.21	31.991	0.766	107.047	32.574	0	0	13.072	0	29.849
			409.738	16.864	1	0	7.392	0.566	0.273	3.645	24.366	0.208	31.973	0.762	106.858	32.598	0	0	13.055	0	29.847
			410.738	17.852	1	0	7.345	0.563	0.273	3.638	24.241	0.207	31.955	0.759	106.668	32.622	0	0	13.037	0	29.846
			411.738	17.852	1	0	7.541	0.577	0.283	3.769	24.085	0.214	31.833	0.757	106.567	32.663	0	0	13.08	0	29.707
			412.738	17.852	1	0	7.672	0.586	0.291	3.876	23.871	0.219	31.697	0.753	106.351	32.721	0	0	13.086	0	29.557
			413.738	14.393	1	0	7.788	0.596	0.298	3.967	23.719	0.223	31.631	0.75	106.136	32.779	0	0	13.065	0	29.538
			414.738	14.393	1	0	7.942	0.608	0.306	4.074	23.598	0.228	31.582	0.747	105.948	32.828	0	0	13.053	0	29.539
			415.738	13.219	1	0	7.933	0.609	0.306	4.082	23.532	0.228	31.559	0.746	105.834	32.843	0	0	13.025	0	29.519
			416.738	13.219	1	0	8.187	0.629	0.318	4.241	23.444	0.237	31.522	0.744	105.662	32.911	0	0	13.019	0	29.578
			417.738	13.219	1	0	8.278	0.637	0.323	4.301	23.407	0.24	31.508	0.743	105.564	32.946	0	0	12.997	0	29.614
			418.738	16.246	1	0	8.383	0.645	0.328	4.37	23.355	0.243	31.474	0.742	105.467	32.981	0	0	12.998	0	29.609
			419.738	17.42	1	0	8.489	0.653	0.333	4.44	23.306	0.247	31.441	0.741	105.37	33.016	0	0	12.999	0	29.604
			420.738	17.42	1	0	8.573	0.654	0.336	4.483	23.314	0.249	31.495	0.74	105.33	32.991	0	0	13.117	0	29.67
			421.738	17.42	1	0	8.765	0.657	0.342	4.566	23.415	0.254	31.559	0.742	105.453	32.979	0	0	13.342	0	29.775
			422.738	19.211	1	0	8.857	0.658	0.346	4.611	23.432	0.256	31.623	0.741	105.447	32.953	0	0	13.468	0	29.859
			423.738	19.211	1	0	8.978	0.66	0.35	4.661	23.506	0.259	31.71	0.741	105.51	32.934	0	0	13.61	0	29.999
			424.738	19.273	1	0	9.052	0.667	0.352	4.696	23.541	0.261	31.719	0.742	105.575	32.956	0	0	13.579	0	30.053
			425.738	19.273	1	0	9.09	0.671	0.353	4.71	23.585	0.263	31.74	0.743	105.63	32.982	0	0	13.54	0	30.139
			426.738	35.642	1	0	9.113	0.676	0.354	4.717	23.623	0.263	31.755	0.744	105.654	33.008	0	0	13.478	0	30.212
			427.738	35.642	1	0	9.135	0.681	0.354	4.724	23.66	0.264	31.768	0.745	105.678	33.035	0	0	13.416	0	30.282
			428.738	33.295	1	0	9.104	0.686	0.353	4.712	23.66	0.263	31.741	0.745	105.714	33.061	0	0	13.278	0	30.272
			429.738	33.295	1	0	9.124	0.691	0.354	4.724	23.666	0.264	31.706	0.746	105.74	33.111	0	0	13.208	0	30.288
			430.739	33.295	1	0	10.088	0.765	0.381	5.084	24.52	0.29	32.273	0.76	106.388	33.001	0	0	13.181	0	31.175
			431.738	25.821	1	0	10.088	0.765	0.381	5.084	24.52	0.29	32.273	0.76	106.388	33.001	0	0	13.181	0	31.175
			432.738	25.821	1	0	10.647	0.803	0.399	5.324	24.802	0.306	32.346	0.767	106.711	32.946	0	0	13.266	0	31.193
			433.738	27.303	1	0	11.214	0.84	0.417	5.565	25.078	0.323	32.434	0.773	107.035	32.891	0	0	13.353	0	31.229
			434.738	27.303	1	0	11.752	0.874	0.434	5.784	25.357	0.338	32.529	0.78	107.448	32.792	0	0	13.45	0	31.196
			435.739	23.659	1	0	12.351	0.916	0.448	5.975	25.877	0.355	32.633	0.793	108.277	32.658	0	0	13.49	0	31.1
			436.738	23.659	1	0	12.351	0.916	0.448	5.975	25.877	0.355	32.633	0.793	108.277	32.658	0	0	13.49	0	31.1
			437.739	21.805	1	0	12.882	0.957	0.46	6.131	26.377	0.37	32.753	0.805	109.093	32.533	0	0	13.456	0	31.035
			438.739	21.805	1	0	13.133	0.978	0.465	6.202	26.617	0.377	32.802	0.811	109.493	32.476	0	0	13.427	0	30.986
			439.739	18.84	1	0	13.256	0.991	0.466	6.216	26.827	0.381	32.835	0.817	109.891	32.435	0	0	13.38	0	30.952
			440.739	18.84	1	0	13.378	1.003	0.467	6.23	27.034	0.384	32.865	0.823	110.29	32.394	0	0	13.334	0	30.911
			441.739	18.84	1	0	13.271	1.003	0.459	6.117	27.311	0.381	32.923	0.83	110.721	32.318	0	0	13.233	0	30.887
			442.739	16.061	1	0	13.166	1.002	0.45	6.005	27.602	0.377	32.985	0.837	111.153	32.241	0	0	13.135	0	30.873
			443.739	16.061	1	0	13.051	0.998	0.442	5.897	27.851	0.373	33.011	0.844	111.592	32.162	0	0	13.082	0	30.796
			444.739	38.854	1	0	12.937	0.993	0.434	5.79	28.113	0.369	33.041	0.851	112.031	32.083	0	0	13.031	0	30.723
			445.739	38.854	1	0	12.834	0.987	0.43	5.731	28.166	0.367	33.022	0.853	112.181	32.064	0	0	12.997	0	30.666
			446.739	46.638	1	0	12.79	0.988	0.422	5.628	28.582	0.365	33.098	0.864	112.815	31.939	0	0	12.951	0	30.589
			447.739	46.638	1	0	12.7	0.987	0.417	5.56	28.731	0.362	33.069	0.869	113.16	31.874	0	0	12.865	0	30.419
			448.739	46.638	1	0	12.588	0.987	0.411	5.48	28.891	0.359	33.039	0.874	113.506	31.809	0	0	12.756	0	30.245
			449.739	30.7	1	0	12.424	0.982	0.405	5.394	28.958	0.356	32.933	0.879	113.731	31.802	0	0	12.647	0	30.037
			450.739	30.7	1	0	12.236	0.973	0.4	5.327	28.862	0.352	32.803	0.88	113.711	31.848	0	0	12.57	0	29.886
			451.739	29.156	1	0	12.152	0.983	0.396	5.275	28.965	0.351	32.655	0.887	114.081	31.807	0	0	12.364	0	29.497
			452.739	29.156	1	0	12.038	0.974	0.392	5.228	28.933	0.348	32.602	0.887	114.05	31.853	0	0	12.361	0	29.497
			453.739	29.156	1	0	11.998	0.974	0.39	5.2	28.995	0.348	32.54	0.891	114.231	31.855	0	0	12.317	0	29.378
			454.739	21.188	1	0	12.043	0.983	0.391	5.214	29.041	0.35	32.475	0.894	114.396	31.862	0	0	12.249	0	29.238
			455.739	21.188	1	0	12.119	0.994	0.394	5.249	29.05	0.353	32.391	0.897	114.57	31.865	0	0	12.188	0	29.047
			456.739	20.014	1	0	12.194	1.005	0.396	5.284	29.057	0.356	32.308	0.899	114.744	31.867	0	0	12.128	0	28.853
			457.739	20.014	1	0	12.283	1.017	0.399	5.324	29.064	0.36	32.225	0.902	114.918	31.869	0	0	12.082	0	28.659
			458.739	18.346	1	0	12.434	1.028	0.404	5.384	29.113	0.365	32.203	0.904	115.081	31.872	0	0	12.097	0	28.589
			459.739	18.346	1	0	12.647	1.041	0.41	5.462	29.211	0.371	32.217	0.907	115.299	31.837	0	0	12.146	0	28.515
			460.739	18.346	1	0	12.453	1.024	0.404	5.382	29.163	0.367	32.089	0.909	115.229	31.904	0	0	12.165	0	28.426
			461.739	18.346	1	0	12.258	1.006	0.398	5.302	29.112	0.362	31.956	0.911	115.159	31.971	0	0	12.184	0	28.324
			462.739	16.246	1	0	11.956	0.988	0.386	5.147	29.216	0.353	31.973	0.914	115.09	32.039	0	0	12.095	0	28.529
			463.739	16.246	1	0	11.639	0.968	0.374	4.983	29.34	0.343	31.994	0.917	115.043	32.102	0	0	12.021	0	28.738
			464.739	15.381	1	0	11.335	0.95	0.362	4.824	29.486	0.333	32.04	0.92	114.971	32.171	0	0	11.932	0	29
			465.739	15.381	1	0	11.188	0.944	0.357	4.756	29.501	0.328	32.059	0.92	114.952	32.193	0	0	11.849	0	29.091
			466.739	15.381	1	0	11.042	0.938	0.352	4.689	29.522	0.324	32.085	0.92	114.933	32.214	0	0	11.766	0	29.196
			467.739	17.728	1	0	10.915	0.933	0.348	4.633	29.524	0.32	32.088	0.92	114.914	32.236	0	0	11.703	0	29.253
			468.739	17.728	1	0	10.838	0.927	0.345	4.6	29.52	0.317	32.083	0.92	114.895	32.258	0	0	11.693	0	29.294
			469.739	23.844	1	0	10.761	0.921	0.342	4.566	29.515	0.315	32.079	0.92	114.875	32.279	0	0	11.683	0	29.336
			470.739	23.844	1	0	10.687	0.913	0.34	4.538	29.476	0.313	32.074	0.919	114.883	32.265	0	0	11.706	0	29.316
			471.739	23.844	1	0	10.613	0.905	0.338	4.51	29.435	0.31	32.067	0.918	114.89	32.25	0	0	11.729	0	29.294
			472.739	24.647	1	0	10.59	0.897	0.338	4.504	29.393	0.31	32.053	0.917	114.897	32.236	0	0	11.811	0	29.256
			473.739	24.647	1	0	10.568	0.888	0.337	4.498	29.35	0.309	32.037	0.916	114.904	32.222	0	0	11.894	0	29.215
			474.739	27.303	1	0	10.584	0.885	0.338	4.504	29.346	0.309	32.056	0.915	114.904	32.21	0	0	11.964	0	29.24
			475.739	27.303	1	0	10.492	0.878	0.336	4.474	29.274	0.307	32.023	0.914	114.784	32.229	0	0	11.955	0	29.22
			476.739	27.303	1	0	10.4	0.871	0.333	4.443	29.202	0.304	31.989	0.913	114.664	32.248	0	0	11.947	0	29.2
			477.739	24.462	1	0	10.319	0.863	0.331	4.416	29.138	0.302	31.966	0.912	114.544	32.267	0	0	11.95	0	29.199
			478.74	24.462	1	0	10.373	0.854	0.335	4.461	28.967	0.303	31.949	0.907	114.269	32.32	0	0	12.153	0	29.276
			479.74	21.373	1	0	10.521	0.855	0.339	4.526	28.966	0.307	32.03	0.904	114.233	32.296	0	0	12.311	0	29.393
			480.74	21.373	1	0	10.661	0.856	0.344	4.583	28.989	0.31	32.133	0.902	114.197	32.272	0	0	12.457	0	29.556
			481.74	21.373	1	0	10.804	0.857	0.348	4.64	29.02	0.313	32.245	0.9	114.161	32.248	0	0	12.607	0	29.733
			482.74	24.462	1	0	10.893	0.858	0.351	4.68	29.012	0.315	32.31	0.898	114.125	32.224	0	0	12.693	0	29.818
			483.74	24.462	1	0	10.785	0.853	0.348	4.643	28.941	0.312	32.288	0.896	114.019	32.212	0	0	12.642	0	29.762
			484.74	17.296	1	0	10.586	0.839	0.342	4.562	28.875	0.306	32.253	0.895	113.93	32.195	0	0	12.619	0	29.686
			485.74	17.296	1	0	10.387	0.825	0.336	4.481	28.809	0.301	32.219	0.894	113.842	32.178	0	0	12.595	0	29.611
			486.74	19.211	1	0	10.11	0.811	0.329	4.384	28.619	0.294	32.039	0.893	113.753	32.162	0	0	12.473	0	29.245
			487.74	19.211	1	0	9.825	0.796	0.321	4.282	28.441	0.287	31.875	0.892	113.664	32.145	0	0	12.339	0	28.908
			488.74	19.211	1	0	9.703	0.785	0.319	4.255	28.239	0.283	31.819	0.887	113.412	32.176	0	0	12.36	0	28.863
			489.74	14.084	1	0	9.524	0.771	0.316	4.208	27.986	0.278	31.737	0.882	113.103	32.246	0	0	12.347	0	28.837
			490.74	14.084	1	0	9.345	0.758	0.312	4.161	27.729	0.273	31.654	0.876	112.794	32.315	0	0	12.333	0	28.806
			491.74	14.516	1	0	9.195	0.744	0.31	4.131	27.446	0.269	31.562	0.87	112.484	32.385	0	0	12.358	0	28.754
			492.74	14.516	1	0	9.078	0.73	0.309	4.12	27.124	0.267	31.417	0.863	112.175	32.454	0	0	12.43	0	28.593
			493.74	24.338	1	0	9.059	0.729	0.309	4.119	27.074	0.266	31.467	0.86	112.019	32.487	0	0	12.424	0	28.752
			494.74	24.338	1	0	8.931	0.718	0.306	4.08	26.913	0.262	31.456	0.856	111.794	32.526	0	0	12.446	0	28.805
			495.74	23.288	1	0	8.833	0.707	0.305	4.062	26.695	0.259	31.403	0.85	111.516	32.582	0	0	12.501	0	28.799
			496.74	23.288	1	0	8.735	0.696	0.303	4.045	26.473	0.256	31.346	0.845	111.237	32.637	0	0	12.556	0	28.783
			497.74	23.288	1	0	8.635	0.685	0.302	4.028	26.246	0.253	31.283	0.839	110.958	32.693	0	0	12.611	0	28.755
			498.74	12.601	1	0	8.527	0.678	0.301	4.008	26.025	0.251	31.222	0.834	110.682	32.753	0	0	12.578	0	28.734
			499.74	12.601	1	0	8.419	0.671	0.299	3.988	25.803	0.248	31.161	0.828	110.406	32.814	0	0	12.546	0	28.713
			500.74	12.601	1	0	8.435	0.675	0.302	4.022	25.64	0.249	31.113	0.824	110.107	32.893	0	0	12.504	0	28.75
			501.74	10.439	1	0	8.451	0.678	0.304	4.057	25.48	0.25	31.066	0.82	109.807	32.972	0	0	12.463	0	28.786
			502.74	10.439	1	0	8.441	0.682	0.306	4.079	25.327	0.25	31.042	0.816	109.508	33.051	0	0	12.383	0	28.87
			503.74	20.817	1	0	8.405	0.682	0.306	4.081	25.204	0.249	31.035	0.812	109.246	33.116	0	0	12.322	0	28.964
			504.74	20.817	1	0	8.369	0.683	0.306	4.084	25.082	0.248	31.03	0.808	108.983	33.181	0	0	12.261	0	29.062
			505.74	20.817	1	0	8.407	0.685	0.309	4.119	24.992	0.249	31.004	0.806	108.846	33.217	0	0	12.277	0	29.07
			506.74	23.041	1	0	8.525	0.69	0.314	4.183	24.968	0.252	31.054	0.804	108.691	33.25	0	0	12.359	0	29.226
			507.74	23.041	1	0	8.662	0.694	0.322	4.293	24.731	0.258	30.858	0.801	108.547	33.287	0	0	12.477	0	28.889
			508.74	18.84	1	0	8.703	0.697	0.325	4.332	24.634	0.26	30.826	0.799	108.395	33.327	0	0	12.488	0	28.889
			509.74	18.84	1	0	8.777	0.697	0.334	4.449	24.194	0.266	30.356	0.797	108.263	33.351	0	0	12.586	0	27.954
			510.74	18.902	1	0	8.738	0.686	0.334	4.448	24.055	0.265	30.263	0.795	108.292	33.236	0	0	12.733	0	27.565
			511.74	18.902	1	0	8.709	0.675	0.334	4.455	23.902	0.265	30.145	0.793	108.321	33.121	0	0	12.899	0	27.122
			512.74	18.902	1	0	8.596	0.664	0.33	4.394	23.883	0.261	30.196	0.791	108.369	33.006	0	0	12.945	0	27.036
			513.74	21.558	1	0	8.483	0.653	0.325	4.333	23.861	0.256	30.245	0.789	108.417	32.891	0	0	12.991	0	26.946
			514.74	21.558	1	0	8.545	0.648	0.326	4.349	23.931	0.257	30.359	0.788	108.534	32.764	0	0	13.185	0	26.97
			515.74	22.3	1	0	8.609	0.643	0.327	4.365	24.006	0.258	30.479	0.788	108.652	32.637	0	0	13.384	0	27.004
			516.74	22.3	1	0	8.811	0.66	0.334	4.45	24.16	0.263	30.626	0.789	108.652	32.658	0	0	13.347	0	27.35
			517.74	22.3	1	0	9.118	0.677	0.342	4.565	24.427	0.271	30.914	0.79	108.652	32.68	0	0	13.468	0	27.98
			518.74	19.582	1	0	9.43	0.694	0.351	4.68	24.698	0.278	31.205	0.791	108.652	32.701	0	0	13.591	0	28.608
			519.74	19.582	1	0	9.575	0.708	0.354	4.721	24.906	0.281	31.349	0.794	108.815	32.675	0	0	13.529	0	28.848
			520.741	21.188	1	0	9.858	0.726	0.36	4.793	25.305	0.288	31.573	0.801	109.232	32.579	0	0	13.58	0	29.124
			521.74	21.188	1	0	9.858	0.726	0.36	4.793	25.305	0.288	31.573	0.801	109.232	32.579	0	0	13.58	0	29.124
			522.74	30.392	1	0	9.945	0.735	0.36	4.803	25.503	0.29	31.683	0.805	109.441	32.531	0	0	13.531	0	29.257
			523.741	40.522	1	0	10.137	0.751	0.364	4.853	25.776	0.295	31.784	0.811	109.781	32.464	0	0	13.492	0	29.33
			524.741	24.276	1	0	10.148	0.75	0.364	4.849	25.82	0.296	31.762	0.813	109.868	32.454	0	0	13.528	0	29.269
			525.741	24.276	1	0	10.157	0.749	0.363	4.845	25.863	0.296	31.74	0.815	109.954	32.445	0	0	13.564	0	29.21
			526.741	14.825	1	0	10.158	0.748	0.363	4.837	25.903	0.296	31.714	0.817	110.04	32.435	0	0	13.588	0	29.143
			527.741	14.825	1	0	10.159	0.746	0.362	4.829	25.943	0.297	31.688	0.819	110.127	32.425	0	0	13.613	0	29.076
			528.741	14.825	1	0	10.202	0.746	0.363	4.845	25.969	0.298	31.683	0.82	110.211	32.414	0	0	13.677	0	29.047
			529.741	14.825	1	0	10.244	0.745	0.364	4.86	25.995	0.299	31.68	0.821	110.294	32.402	0	0	13.743	0	29.02
			530.741	24.338	1	0	10.298	0.745	0.366	4.882	26.012	0.301	31.665	0.821	110.378	32.39	0	0	13.823	0	28.969
			531.741	26.438	1	0	10.353	0.745	0.368	4.904	26.029	0.302	31.652	0.822	110.462	32.378	0	0	13.904	0	28.923
			532.741	26.438	1	0	10.408	0.744	0.369	4.926	26.049	0.304	31.641	0.823	110.546	32.366	0	0	13.986	0	28.88
			533.741	26.438	1	0	10.552	0.752	0.374	4.989	26.103	0.309	31.65	0.825	110.64	32.358	0	0	14.024	0	28.878
			534.741	25.882	1	0	10.697	0.761	0.379	5.051	26.158	0.313	31.661	0.826	110.733	32.351	0	0	14.062	0	28.88
			535.741	25.882	1	0	10.745	0.768	0.38	5.069	26.199	0.314	31.676	0.827	110.752	32.371	0	0	13.998	0	28.936
			536.741	24.4	1	0	10.864	0.777	0.384	5.121	26.247	0.318	31.657	0.829	110.916	32.337	0	0	13.978	0	28.828
			537.741	24.4	1	0	10.852	0.785	0.382	5.09	26.399	0.317	31.757	0.831	111.004	32.327	0	0	13.832	0	29.003
			538.741	24.4	1	0	10.824	0.786	0.381	5.076	26.406	0.317	31.736	0.832	110.982	32.364	0	0	13.772	0	29.024
			539.741	18.284	1	0	10.675	0.788	0.371	4.944	26.744	0.31	32.034	0.835	111.054	32.371	0	0	13.542	0	29.627
			540.741	18.284	1	0	10.642	0.802	0.369	4.926	26.793	0.309	32.014	0.837	110.972	32.512	0	0	13.274	0	29.816
			541.741	17.852	1	0	10.611	0.815	0.368	4.908	26.844	0.309	31.997	0.839	110.891	32.654	0	0	13.015	0	30.008
			542.741	17.852	1	0	10.639	0.824	0.37	4.934	26.796	0.311	31.892	0.84	110.861	32.753	0	0	12.913	0	29.961
			543.741	23.659	1	0	10.666	0.832	0.372	4.959	26.748	0.313	31.788	0.841	110.831	32.853	0	0	12.812	0	29.911
			544.741	23.659	1	0	10.714	0.841	0.374	4.993	26.706	0.316	31.688	0.843	110.801	32.953	0	0	12.739	0	29.87
			545.741	25.388	1	0	10.762	0.85	0.377	5.027	26.663	0.318	31.588	0.844	110.77	33.053	0	0	12.666	0	29.827
			546.741	25.388	1	0	10.736	0.838	0.376	5.01	26.66	0.317	31.594	0.844	110.824	33.02	0	0	12.807	0	29.801
			547.741	25.388	1	0	10.675	0.827	0.373	4.979	26.65	0.315	31.586	0.844	110.877	32.988	0	0	12.912	0	29.745
			548.741	28.23	1	0	10.627	0.815	0.372	4.955	26.631	0.314	31.569	0.844	110.931	32.955	0	0	13.036	0	29.672
			549.741	28.23	1	0	10.582	0.807	0.37	4.93	26.632	0.312	31.56	0.844	110.964	32.936	0	0	13.111	0	29.631
			550.741	26.068	1	0	10.529	0.8	0.368	4.91	26.592	0.31	31.54	0.843	110.973	32.924	0	0	13.159	0	29.579
			551.741	26.068	1	0	10.476	0.793	0.367	4.889	26.55	0.309	31.518	0.842	110.983	32.912	0	0	13.208	0	29.523
			552.741	26.068	1	0	10.376	0.782	0.363	4.841	26.53	0.306	31.521	0.842	110.997	32.872	0	0	13.273	0	29.472
			553.741	21.558	1	0	10.268	0.77	0.359	4.79	26.505	0.302	31.517	0.841	111.012	32.831	0	0	13.328	0	29.406
			554.741	21.558	1	0	10.158	0.759	0.355	4.738	26.477	0.299	31.51	0.84	111.026	32.79	0	0	13.383	0	29.333
			555.741	21.744	1	0	10.143	0.756	0.355	4.731	26.472	0.298	31.518	0.84	111.086	32.74	0	0	13.413	0	29.265
			556.741	21.744	1	0	10.118	0.753	0.354	4.72	26.456	0.297	31.53	0.839	111.081	32.704	0	0	13.431	0	29.231
			557.741	18.47	1	0	10.1	0.75	0.353	4.712	26.444	0.296	31.546	0.838	111.076	32.668	0	0	13.461	0	29.205
			558.741	18.47	1	0	10.082	0.747	0.353	4.705	26.431	0.296	31.562	0.837	111.072	32.632	0	0	13.49	0	29.177
			559.741	19.705	1	0	9.992	0.739	0.349	4.656	26.448	0.292	31.594	0.837	111.067	32.593	0	0	13.516	0	29.182
			560.741	19.705	1	0	9.901	0.731	0.345	4.606	26.465	0.289	31.625	0.837	111.062	32.555	0	0	13.542	0	29.184
			561.741	21.929	1	0	9.787	0.723	0.341	4.544	26.492	0.285	31.664	0.837	111.057	32.517	0	0	13.536	0	29.201
			562.741	21.929	1	0	9.504	0.713	0.333	4.44	26.299	0.279	31.446	0.836	110.985	32.5	0	0	13.326	0	28.742
			563.741	23.041	1	0	9.229	0.703	0.325	4.336	26.123	0.272	31.248	0.836	110.913	32.483	0	0	13.123	0	28.317
			564.742	23.041	1	0	8.591	0.672	0.307	4.087	25.693	0.255	30.854	0.833	110.674	32.469	0	0	12.776	0	27.494
			565.742	23.041	1	0	8.477	0.659	0.304	4.048	25.547	0.252	30.834	0.829	110.462	32.488	0	0	12.856	0	27.489
			566.742	17.728	1	0	8.362	0.646	0.301	4.01	25.392	0.248	30.808	0.824	110.251	32.507	0	0	12.937	0	27.468
			567.742	17.234	1	0	8.234	0.633	0.297	3.965	25.238	0.244	30.779	0.82	110.04	32.526	0	0	13.002	0	27.44
			568.742	17.234	1	0	8.173	0.625	0.296	3.953	25.099	0.242	30.769	0.816	109.863	32.529	0	0	13.072	0	27.423
			569.742	17.234	1	0	8.112	0.617	0.296	3.94	24.957	0.24	30.757	0.811	109.685	32.531	0	0	13.143	0	27.398
			570.742	16.802	1	0	8.069	0.611	0.296	3.943	24.787	0.239	30.727	0.807	109.515	32.538	0	0	13.209	0	27.345
			571.742	16.802	1	0	8.041	0.605	0.297	3.954	24.601	0.238	30.68	0.802	109.345	32.545	0	0	13.298	0	27.258
			572.742	16.802	1	0	8.06	0.603	0.299	3.989	24.439	0.239	30.646	0.797	109.103	32.596	0	0	13.357	0	27.272
			573.742	16.802	1	0	8.1	0.603	0.303	4.034	24.287	0.24	30.603	0.794	108.892	32.632	0	0	13.441	0	27.242
			574.742	16.802	1	0	8.123	0.602	0.305	4.069	24.14	0.241	30.57	0.79	108.681	32.668	0	0	13.496	0	27.236
			575.742	16.802	1	0	8.146	0.601	0.308	4.105	23.995	0.242	30.539	0.786	108.47	32.704	0	0	13.552	0	27.231
			576.742	10.872	1	0	8.09	0.599	0.306	4.086	23.933	0.24	30.57	0.783	108.29	32.728	0	0	13.496	0	27.335
			577.742	10.872	1	0	8.033	0.598	0.305	4.067	23.871	0.238	30.603	0.78	108.11	32.752	0	0	13.441	0	27.443
			578.742	10.934	1	0	7.966	0.596	0.303	4.04	23.821	0.235	30.659	0.777	107.93	32.776	0	0	13.367	0	27.596
			579.742	10.934	1	0	7.972	0.6	0.304	4.051	23.79	0.236	30.637	0.777	107.858	32.823	0	0	13.281	0	27.635
			580.742	20.755	1	0	7.977	0.601	0.306	4.076	23.666	0.237	30.583	0.774	107.667	32.879	0	0	13.269	0	27.617
			581.742	20.755	1	0	7.983	0.602	0.308	4.1	23.544	0.237	30.528	0.771	107.477	32.935	0	0	13.258	0	27.599
			582.742	19.829	1	0	8.051	0.607	0.312	4.162	23.414	0.24	30.434	0.769	107.282	33.018	0	0	13.258	0	27.548
			583.742	19.829	1	0	8.125	0.612	0.317	4.227	23.286	0.243	30.341	0.767	107.087	33.102	0	0	13.268	0	27.498
			584.742	19.829	1	0	8.097	0.613	0.317	4.227	23.207	0.243	30.317	0.765	106.841	33.194	0	0	13.21	0	27.603
			585.742	22.052	1	0	8.055	0.614	0.317	4.222	23.119	0.242	30.28	0.764	106.595	33.287	0	0	13.129	0	27.68
			586.742	23.35	1	0	8.022	0.614	0.316	4.219	23.042	0.241	30.233	0.762	106.412	33.366	0	0	13.06	0	27.714
			587.742	23.35	1	0	7.99	0.615	0.316	4.216	22.966	0.241	30.187	0.761	106.228	33.445	0	0	12.99	0	27.749
			588.742	24.647	1	0	7.991	0.615	0.317	4.23	22.894	0.241	30.186	0.758	105.975	33.533	0	0	12.99	0	27.894
			589.742	24.647	1	0	8.006	0.615	0.319	4.252	22.818	0.241	30.181	0.756	105.722	33.622	0	0	13.014	0	28.029
			590.742	24.647	1	0	8.013	0.617	0.321	4.273	22.731	0.242	30.125	0.755	105.587	33.673	0	0	12.99	0	27.997
			591.742	19.273	1	0	8.038	0.615	0.322	4.297	22.67	0.242	30.172	0.751	105.216	33.798	0	0	13.063	0	28.298
			592.742	19.273	1	0	8.194	0.617	0.327	4.361	22.78	0.245	30.371	0.75	105.028	33.865	0	0	13.278	0	28.817
			593.742	19.273	1	0	8.356	0.621	0.332	4.428	22.891	0.249	30.542	0.749	104.937	33.903	0	0	13.464	0	29.23
			594.742	20.385	1	0	8.526	0.622	0.337	4.493	23.025	0.252	30.775	0.748	104.742	33.972	0	0	13.697	0	29.808
			595.742	26.562	1	0	8.703	0.624	0.342	4.559	23.171	0.255	31.022	0.747	104.548	34.042	0	0	13.938	0	30.409
			596.742	26.562	1	0	8.689	0.624	0.341	4.553	23.16	0.255	31.024	0.747	104.447	34.085	0	0	13.928	0	30.478
			597.742	26.562	1	0	8.436	0.624	0.336	4.485	22.829	0.251	30.59	0.746	104.339	34.114	0	0	13.526	0	29.664
			598.742	26.562	1	0	8.209	0.624	0.332	4.423	22.524	0.247	30.19	0.746	104.231	34.143	0	0	13.164	0	28.899
			599.742	17.296	1	0	7.969	0.624	0.327	4.357	22.195	0.244	29.759	0.746	104.124	34.171	0	0	12.78	0	28.045
			600.742	16.431	1	0	7.742	0.623	0.322	4.292	21.894	0.24	29.366	0.746	104.016	34.2	0	0	12.419	0	27.25
			601.742	16.431	1	0	7.508	0.622	0.316	4.21	21.636	0.235	29.024	0.745	103.898	34.224	0	0	12.079	0	26.538
			602.742	16.431	1	0	7.355	0.616	0.31	4.132	21.577	0.231	28.989	0.744	103.606	34.275	0	0	11.939	0	26.541
			603.742	18.779	1	0	7.207	0.611	0.304	4.054	21.527	0.226	28.968	0.743	103.313	34.325	0	0	11.801	0	26.573
			604.742	20.014	1	0	7.054	0.605	0.298	3.97	21.497	0.221	28.999	0.741	102.989	34.39	0	0	11.664	0	26.745
			605.743	20.014	1	0	6.76	0.593	0.285	3.802	21.466	0.21	29.113	0.737	102.342	34.519	0	0	11.398	0	27.196
			606.742	20.014	1	0	6.76	0.593	0.285	3.802	21.466	0.21	29.113	0.737	102.342	34.519	0	0	11.398	0	27.196
			607.742	20.014	1	0	6.701	0.589	0.284	3.785	21.359	0.208	29.088	0.734	102.025	34.598	0	0	11.38	0	27.265
			608.743	20.014	1	0	6.596	0.58	0.282	3.759	21.139	0.205	29.039	0.728	101.392	34.757	0	0	11.364	0	27.402
			609.743	20.014	1	0	6.545	0.574	0.281	3.742	21.046	0.203	29.061	0.724	101.092	34.802	0	0	11.411	0	27.512
			610.743	20.014	1	0	6.442	0.567	0.276	3.68	21.035	0.199	29.224	0.72	100.792	34.848	0	0	11.368	0	27.921
			611.743	11.242	1	0	6.398	0.565	0.274	3.652	21.044	0.196	29.412	0.715	100.579	34.869	0	0	11.321	0	28.351
			612.743	11.242	1	0	6.354	0.564	0.272	3.624	21.053	0.193	29.608	0.711	100.366	34.891	0	0	11.275	0	28.789
			613.743	10.686	1	0	6.304	0.562	0.269	3.591	21.074	0.19	29.823	0.707	100.152	34.913	0	0	11.218	0	29.26
			614.743	10.686	1	0	6.335	0.565	0.272	3.624	20.996	0.191	29.842	0.704	99.991	34.925	0	0	11.211	0	29.324
			615.743	10.686	1	0	6.337	0.562	0.273	3.637	20.916	0.191	29.842	0.701	99.869	34.91	0	0	11.272	0	29.296
			616.743	12.54	1	0	6.339	0.559	0.274	3.651	20.835	0.191	29.842	0.698	99.747	34.896	0	0	11.333	0	29.267
			617.743	12.54	1	0	6.338	0.557	0.275	3.661	20.76	0.191	29.847	0.696	99.624	34.881	0	0	11.388	0	29.25
			618.743	12.972	1	0	6.314	0.554	0.274	3.654	20.71	0.19	29.852	0.694	99.574	34.857	0	0	11.388	0	29.219
			619.743	12.972	1	0	6.279	0.552	0.273	3.639	20.676	0.189	29.886	0.692	99.524	34.833	0	0	11.369	0	29.246
			620.743	12.972	1	0	6.305	0.554	0.274	3.65	20.702	0.189	29.921	0.692	99.565	34.826	0	0	11.388	0	29.309
			621.743	16.925	1	0	6.227	0.554	0.271	3.617	20.634	0.187	29.947	0.689	99.447	34.819	0	0	11.238	0	29.351
			622.743	16.925	1	0	6.194	0.555	0.27	3.601	20.62	0.186	29.986	0.688	99.409	34.812	0	0	11.16	0	29.42
			623.743	17.976	1	0	6.215	0.556	0.271	3.609	20.65	0.186	30.02	0.688	99.454	34.805	0	0	11.172	0	29.482
			624.743	17.976	1	0	6.183	0.557	0.27	3.594	20.637	0.185	30.059	0.687	99.416	34.798	0	0	11.097	0	29.552
			625.743	17.976	1	0	6.152	0.558	0.268	3.578	20.624	0.184	30.101	0.685	99.379	34.791	0	0	11.024	0	29.627
			626.743	22.67	1	0	6.133	0.56	0.268	3.568	20.625	0.183	30.156	0.684	99.319	34.801	0	0	10.949	0	29.757
			627.743	22.67	1	0	6.246	0.562	0.271	3.619	20.716	0.186	30.307	0.684	99.265	34.824	0	0	11.118	0	30.097
			628.743	21.929	1	0	6.365	0.563	0.275	3.672	20.815	0.188	30.469	0.683	99.212	34.847	0	0	11.296	0	30.454
			629.743	21.929	1	0	6.479	0.563	0.279	3.717	20.926	0.19	30.668	0.682	99.128	34.862	0	0	11.511	0	30.862
			630.743	18.284	1	0	6.629	0.565	0.283	3.776	21.087	0.193	30.917	0.682	99.073	34.886	0	0	11.742	0	31.379
			631.743	18.284	1	0	6.801	0.568	0.288	3.841	21.285	0.197	31.195	0.682	99.052	34.917	0	0	11.967	0	31.957
			632.743	17.852	1	0	6.806	0.571	0.289	3.851	21.251	0.197	31.123	0.683	99.108	34.949	0	0	11.924	0	31.876
			633.743	17.852	1	0	6.81	0.573	0.29	3.862	21.218	0.198	31.051	0.683	99.163	34.982	0	0	11.881	0	31.795
			634.743	17.852	1	0	6.811	0.576	0.29	3.871	21.179	0.199	30.971	0.684	99.219	35.014	0	0	11.832	0	31.698
			635.743	18.531	1	0	6.811	0.578	0.291	3.88	21.141	0.199	30.891	0.684	99.275	35.047	0	0	11.783	0	31.601
			636.743	18.531	1	0	6.871	0.581	0.294	3.916	21.144	0.201	30.892	0.684	99.368	35.042	0	0	11.817	0	31.604
			637.743	17.79	1	0	6.903	0.579	0.296	3.94	21.103	0.202	30.815	0.685	99.584	34.932	0	0	11.919	0	31.288
			638.743	17.79	1	0	6.936	0.577	0.297	3.964	21.064	0.204	30.741	0.685	99.8	34.821	0	0	12.023	0	30.977
			639.743	17.79	1	0	6.957	0.575	0.299	3.981	21.027	0.205	30.668	0.686	100.015	34.711	0	0	12.106	0	30.664
			640.743	17.79	1	0	6.977	0.572	0.3	3.998	20.992	0.206	30.597	0.686	100.231	34.601	0	0	12.19	0	30.352
			641.743	18.593	1	0	6.865	0.57	0.296	3.952	20.889	0.204	30.416	0.687	100.447	34.49	0	0	12.041	0	29.823
			642.743	18.593	1	0	6.695	0.563	0.29	3.871	20.764	0.199	30.224	0.687	100.577	34.404	0	0	11.9	0	29.289
			643.743	18.779	1	0	6.529	0.555	0.284	3.791	20.648	0.195	30.042	0.687	100.706	34.318	0	0	11.763	0	28.772
			644.744	18.779	1	0	6.376	0.556	0.28	3.739	20.447	0.193	29.731	0.688	100.418	34.5	0	0	11.471	0	28.419
			645.744	18.779	1	0	6.452	0.562	0.287	3.826	20.245	0.197	29.441	0.688	100.224	34.617	0	0	11.477	0	28.011
			646.743	18.779	1	0	6.452	0.562	0.287	3.826	20.245	0.197	29.441	0.688	100.224	34.617	0	0	11.477	0	28.011
			647.743	14.022	1	0	6.529	0.569	0.294	3.913	20.053	0.202	29.165	0.688	100.03	34.735	0	0	11.483	0	27.62
			648.743	14.022	1	0	6.555	0.571	0.296	3.945	19.98	0.204	29.047	0.688	99.872	34.831	0	0	11.472	0	27.524
			649.743	14.269	1	0	6.581	0.574	0.298	3.977	19.908	0.205	28.932	0.688	99.713	34.927	0	0	11.462	0	27.43
			650.743	14.269	1	0	6.619	0.577	0.302	4.02	19.82	0.208	28.788	0.688	99.567	35.023	0	0	11.472	0	27.272
			651.744	20.323	1	0	6.695	0.576	0.308	4.111	19.6	0.212	28.498	0.688	99.25	35.157	0	0	11.63	0	26.843
			652.744	20.323	1	0	6.766	0.575	0.314	4.192	19.426	0.216	28.268	0.687	99.09	35.212	0	0	11.777	0	26.414
			653.744	20.323	1	0	6.84	0.573	0.32	4.272	19.263	0.22	28.053	0.687	98.929	35.267	0	0	11.928	0	26.013
			654.744	20.323	1	0	6.947	0.574	0.328	4.378	19.09	0.225	27.839	0.686	98.946	35.239	0	0	12.109	0	25.474
			655.744	11.49	1	0	7.034	0.574	0.334	4.452	19.01	0.229	27.757	0.685	98.965	35.21	0	0	12.257	0	25.235
			656.744	11.49	1	0	7.111	0.573	0.339	4.521	18.923	0.232	27.667	0.684	99.008	35.164	0	0	12.413	0	24.949
			657.744	11.49	1	0	7.19	0.572	0.344	4.589	18.843	0.235	27.588	0.683	99.051	35.119	0	0	12.572	0	24.684
			658.744	18.346	1	0	7.268	0.571	0.349	4.656	18.771	0.238	27.517	0.682	99.094	35.073	0	0	12.732	0	24.441
			659.744	18.346	1	0	7.347	0.572	0.353	4.702	18.794	0.24	27.567	0.682	99.168	35.03	0	0	12.847	0	24.489
			660.744	30.392	1	0	7.376	0.577	0.354	4.723	18.803	0.242	27.568	0.682	99.177	35.03	0	0	12.793	0	24.496
			661.744	30.392	1	0	7.417	0.58	0.358	4.77	18.73	0.244	27.466	0.682	99.157	35.028	0	0	12.797	0	24.249
			662.744	22.3	1	0	7.547	0.587	0.362	4.83	18.849	0.247	27.628	0.682	99.229	34.992	0	0	12.853	0	24.581
			663.744	22.3	1	0	7.731	0.591	0.37	4.927	18.939	0.252	27.739	0.683	99.315	34.941	0	0	13.081	0	24.764
			664.744	23.844	1	0	7.915	0.595	0.377	5.023	19.033	0.257	27.859	0.683	99.401	34.891	0	0	13.308	0	24.966
			665.744	23.844	1	0	8.085	0.599	0.383	5.102	19.152	0.262	28.016	0.684	99.488	34.84	0	0	13.509	0	25.253
			666.744	25.821	1	0	8.13	0.601	0.384	5.114	19.22	0.262	28.085	0.684	99.53	34.835	0	0	13.536	0	25.406
			667.744	28.971	1	0	8.118	0.599	0.383	5.101	19.236	0.262	28.108	0.684	99.486	34.88	0	0	13.561	0	25.531
			668.744	28.971	1	0	8.106	0.597	0.382	5.087	19.252	0.261	28.13	0.684	99.442	34.924	0	0	13.586	0	25.654
			669.744	32.554	1	0	8.075	0.595	0.38	5.063	19.264	0.26	28.147	0.684	99.398	34.968	0	0	13.578	0	25.764
			670.744	28.106	1	0	8.044	0.593	0.378	5.038	19.276	0.259	28.164	0.684	99.354	35.012	0	0	13.57	0	25.874
			671.744	28.106	1	0	8.205	0.595	0.381	5.08	19.505	0.261	28.483	0.685	99.307	35.07	0	0	13.798	0	26.692
			672.744	28.106	1	0	8.372	0.597	0.384	5.123	19.745	0.263	28.815	0.685	99.261	35.128	0	0	14.033	0	27.522
			673.744	28.106	1	0	8.569	0.598	0.388	5.176	20.006	0.266	29.177	0.686	99.214	35.186	0	0	14.318	0	28.399
			674.744	28.106	1	0	8.684	0.593	0.389	5.182	20.232	0.267	29.488	0.686	99.433	35.072	0	0	14.653	0	28.871
			675.744	21.744	1	0	8.763	0.585	0.387	5.166	20.453	0.266	29.789	0.687	99.66	34.942	0	0	14.978	0	29.28
			676.744	22.3	1	0	8.719	0.581	0.384	5.119	20.523	0.264	29.88	0.687	99.828	34.853	0	0	14.998	0	29.323
			677.744	22.3	1	0	8.603	0.573	0.376	5.015	20.638	0.259	30.021	0.687	100.075	34.718	0	0	15.001	0	29.389
			678.744	27.55	1	0	8.513	0.566	0.369	4.926	20.76	0.254	30.178	0.688	100.342	34.573	0	0	15.053	0	29.464
			679.744	27.55	1	0	8.538	0.565	0.37	4.93	20.802	0.254	30.236	0.688	100.497	34.493	0	0	15.118	0	29.457
			680.744	25.326	1	0	8.484	0.56	0.366	4.876	20.881	0.252	30.343	0.688	100.696	34.38	0	0	15.14	0	29.486
			681.744	25.326	1	0	8.431	0.558	0.363	4.836	20.912	0.25	30.379	0.688	100.802	34.33	0	0	15.115	0	29.475
			682.744	18.408	1	0	8.366	0.556	0.359	4.787	20.957	0.247	30.418	0.689	100.908	34.303	0	0	15.043	0	29.508
			683.744	18.408	1	0	8.274	0.554	0.354	4.715	21.035	0.244	30.504	0.69	101.015	34.277	0	0	14.922	0	29.634
			684.744	16.802	1	0	8.173	0.549	0.347	4.633	21.12	0.24	30.619	0.69	101.114	34.239	0	0	14.892	0	29.786
			685.744	16.802	1	0	8.032	0.542	0.339	4.526	21.214	0.234	30.728	0.69	101.035	34.284	0	0	14.822	0	30.049
			686.744	17.543	1	0	7.911	0.535	0.333	4.445	21.244	0.23	30.746	0.691	100.953	34.33	0	0	14.79	0	30.133
			687.744	17.543	1	0	7.791	0.528	0.327	4.364	21.276	0.226	30.766	0.692	100.872	34.375	0	0	14.757	0	30.22
			688.744	19.211	1	0	7.702	0.523	0.323	4.301	21.319	0.223	30.81	0.692	100.716	34.445	0	0	14.732	0	30.39
			689.744	19.211	1	0	7.629	0.518	0.319	4.248	21.354	0.221	30.845	0.692	100.56	34.514	0	0	14.736	0	30.542
			690.744	15.937	1	0	7.555	0.513	0.315	4.195	21.39	0.218	30.881	0.693	100.404	34.584	0	0	14.741	0	30.694
			691.745	15.937	1	0	7.487	0.489	0.312	4.154	21.282	0.215	30.846	0.69	100.183	34.598	0	0	15.307	0	30.551
			692.745	16.369	1	0	7.43	0.477	0.309	4.122	21.216	0.213	30.81	0.689	100.073	34.606	0	0	15.562	0	30.436
			693.744	16.369	1	0	7.43	0.477	0.309	4.122	21.216	0.213	30.81	0.689	100.073	34.606	0	0	15.562	0	30.436
			694.745	16.369	1	0	7.226	0.463	0.3	3.995	21.205	0.206	30.91	0.686	99.895	34.627	0	0	15.593	0	30.579
			695.745	18.284	1	0	7.159	0.457	0.296	3.953	21.19	0.203	30.934	0.685	99.843	34.627	0	0	15.656	0	30.587
			696.745	18.964	1	0	7.099	0.451	0.294	3.916	21.167	0.201	30.949	0.684	99.79	34.627	0	0	15.734	0	30.577
			697.745	18.964	1	0	7.134	0.454	0.295	3.929	21.221	0.202	31.016	0.684	99.704	34.661	0	0	15.716	0	30.765
			698.745	17.667	1	0	7.169	0.457	0.296	3.942	21.274	0.202	31.082	0.684	99.617	34.694	0	0	15.697	0	30.951
			699.745	17.667	1	0	7.154	0.459	0.295	3.936	21.277	0.202	31.083	0.685	99.469	34.754	0	0	15.596	0	31.053
			700.745	16.864	1	0	7.152	0.461	0.295	3.935	21.288	0.202	31.098	0.685	99.313	34.814	0	0	15.522	0	31.178
			701.745	16.864	1	0	7.119	0.459	0.295	3.929	21.211	0.201	31.019	0.684	99.159	34.86	0	0	15.517	0	31.085
			702.745	19.273	1	0	7.147	0.456	0.297	3.955	21.133	0.202	30.968	0.682	99.082	34.857	0	0	15.673	0	30.97
			703.745	20.755	1	0	7.14	0.453	0.297	3.961	21.063	0.202	30.928	0.681	99.013	34.855	0	0	15.757	0	30.877
			704.745	20.755	1	0	7.134	0.45	0.298	3.968	20.992	0.202	30.888	0.68	98.943	34.853	0	0	15.842	0	30.782
			705.745	19.149	1	0	7.183	0.451	0.3	4.001	20.968	0.204	30.883	0.679	98.852	34.889	0	0	15.921	0	30.829
			706.745	19.149	1	0	7.212	0.452	0.301	4.015	20.986	0.204	30.909	0.679	98.866	34.882	0	0	15.946	0	30.875
			707.745	17.852	1	0	7.244	0.453	0.303	4.037	20.968	0.205	30.915	0.678	98.778	34.917	0	0	15.985	0	30.941
			708.745	17.852	1	0	7.285	0.454	0.305	4.073	20.904	0.207	30.875	0.677	98.579	34.996	0	0	16.049	0	30.986
			709.745	19.582	1	0	7.309	0.457	0.306	4.086	20.925	0.208	30.899	0.677	98.604	35.005	0	0	15.998	0	31.06
			710.745	19.582	1	0	7.349	0.46	0.309	4.117	20.902	0.209	30.886	0.677	98.518	35.058	0	0	15.987	0	31.128
			711.745	20.199	1	0	7.385	0.461	0.31	4.134	20.925	0.21	30.938	0.676	98.523	35.051	0	0	16.027	0	31.221
			712.745	20.199	1	0	7.412	0.462	0.311	4.147	20.942	0.21	30.986	0.676	98.527	35.044	0	0	16.046	0	31.305
			713.745	20.199	1	0	7.438	0.463	0.312	4.159	20.96	0.211	31.034	0.675	98.532	35.037	0	0	16.064	0	31.389
			714.745	15.937	1	0	7.32	0.468	0.309	4.126	20.826	0.209	30.837	0.675	98.546	35.042	0	0	15.643	0	31.065
			715.745	16.678	1	0	7.208	0.473	0.307	4.092	20.706	0.207	30.661	0.675	98.56	35.047	0	0	15.244	0	30.771
			716.745	16.678	1	0	7.233	0.476	0.308	4.107	20.716	0.208	30.683	0.675	98.548	35.044	0	0	15.21	0	30.824
			717.745	21.188	1	0	7.141	0.487	0.309	4.115	20.478	0.208	30.345	0.675	98.439	35.144	0	0	14.649	0	30.386
			718.745	20.076	1	0	7.21	0.493	0.314	4.189	20.344	0.212	30.152	0.675	98.451	35.17	0	0	14.626	0	30.076
			719.745	20.076	1	0	7.189	0.494	0.313	4.179	20.339	0.211	30.147	0.675	98.509	35.148	0	0	14.539	0	30.041
			720.745	20.57	1	0	7.246	0.5	0.318	4.245	20.213	0.215	29.964	0.675	98.521	35.174	0	0	14.486	0	29.746
			721.745	20.57	1	0	7.394	0.517	0.324	4.326	20.32	0.22	30.012	0.677	98.548	35.249	0	0	14.299	0	30.015
			722.745	19.087	1	0	7.395	0.52	0.325	4.332	20.308	0.22	29.976	0.677	98.598	35.246	0	0	14.219	0	29.951
			723.745	19.087	1	0	7.483	0.53	0.329	4.386	20.344	0.223	29.968	0.679	98.636	35.282	0	0	14.116	0	30.022
			724.745	20.755	1	0	7.556	0.54	0.332	4.431	20.379	0.226	29.963	0.68	98.675	35.318	0	0	13.992	0	30.095
			725.745	20.755	1	0	7.602	0.548	0.335	4.464	20.387	0.228	29.941	0.681	98.641	35.375	0	0	13.866	0	30.162
			726.745	20.755	1	0	7.63	0.555	0.336	4.477	20.433	0.229	29.957	0.682	98.711	35.404	0	0	13.752	0	30.254
			727.745	20.755	1	0	7.652	0.561	0.336	4.485	20.482	0.23	29.977	0.683	98.78	35.433	0	0	13.628	0	30.353
			728.745	20.755	1	0	7.707	0.568	0.339	4.514	20.521	0.232	29.975	0.685	98.85	35.462	0	0	13.567	0	30.408
			729.745	12.848	1	0	7.762	0.575	0.341	4.543	20.559	0.234	29.97	0.686	98.919	35.491	0	0	13.506	0	30.457
			730.745	12.848	1	0	7.845	0.579	0.343	4.579	20.636	0.236	30.001	0.688	99.08	35.483	0	0	13.543	0	30.519
			731.746	18.531	1	0	7.961	0.588	0.347	4.625	20.77	0.24	30.041	0.691	99.416	35.469	0	0	13.529	0	30.595
			732.745	18.531	1	0	7.961	0.588	0.347	4.625	20.77	0.24	30.041	0.691	99.416	35.469	0	0	13.529	0	30.595
			733.745	29.836	1	0	7.946	0.594	0.346	4.608	20.827	0.24	30.021	0.694	99.507	35.51	0	0	13.379	0	30.627
			734.746	29.836	1	0	7.941	0.605	0.345	4.595	20.912	0.241	29.93	0.699	99.658	35.627	0	0	13.122	0	30.64
			735.746	25.265	1	0	7.932	0.609	0.344	4.587	20.937	0.241	29.879	0.701	99.737	35.682	0	0	13.022	0	30.627
			736.745	25.265	1	0	7.932	0.609	0.344	4.587	20.937	0.241	29.879	0.701	99.737	35.682	0	0	13.022	0	30.627
			737.746	25.265	1	0	7.973	0.617	0.346	4.607	20.983	0.244	29.756	0.705	99.895	35.793	0	0	12.921	0	30.555
			738.746	24.153	1	0	7.996	0.619	0.346	4.616	21.006	0.245	29.706	0.707	100.006	35.81	0	0	12.924	0	30.481
			739.746	24.153	1	0	8.038	0.618	0.348	4.637	21.019	0.247	29.637	0.709	100.114	35.807	0	0	13	0	30.336
			740.746	21.311	1	0	8.08	0.618	0.349	4.658	21.033	0.248	29.571	0.711	100.221	35.805	0	0	13.076	0	30.196
			741.746	21.311	1	0	8.098	0.615	0.349	4.66	21.062	0.249	29.541	0.713	100.37	35.774	0	0	13.173	0	30.082
			742.746	24.276	1	0	8.102	0.612	0.349	4.65	21.106	0.249	29.531	0.715	100.509	35.742	0	0	13.247	0	30.012
			743.746	24.276	1	0	8.106	0.609	0.348	4.64	21.149	0.249	29.522	0.716	100.648	35.711	0	0	13.321	0	29.941
			744.746	20.879	1	0	8.257	0.605	0.351	4.683	21.333	0.252	29.723	0.718	100.763	35.69	0	0	13.655	0	30.314
			745.746	20.879	1	0	8.416	0.601	0.354	4.725	21.533	0.255	29.947	0.719	100.879	35.668	0	0	14.005	0	30.727
			746.746	18.84	1	0	8.392	0.595	0.352	4.699	21.574	0.254	29.98	0.72	100.95	35.634	0	0	14.093	0	30.732
			747.746	18.84	1	0	8.601	0.588	0.354	4.718	21.992	0.256	30.428	0.723	101.281	35.534	0	0	14.617	0	31.451
			748.746	18.84	1	0	8.539	0.583	0.348	4.638	22.191	0.252	30.592	0.725	101.493	35.459	0	0	14.64	0	31.648
			749.746	19.52	1	0	8.531	0.579	0.347	4.628	22.203	0.252	30.598	0.726	101.554	35.425	0	0	14.724	0	31.599
			750.746	19.52	1	0	8.487	0.574	0.342	4.56	22.399	0.249	30.754	0.728	101.758	35.353	0	0	14.775	0	31.78
			751.746	21.188	1	0	8.364	0.558	0.334	4.46	22.496	0.244	30.795	0.731	102.087	35.217	0	0	14.989	0	31.615
			752.746	21.188	1	0	8.312	0.552	0.332	4.424	22.514	0.242	30.821	0.73	102.167	35.158	0	0	15.049	0	31.561
			753.746	20.385	1	0	8.216	0.541	0.326	4.353	22.565	0.239	30.842	0.732	102.371	35.061	0	0	15.178	0	31.424
			754.746	23.659	1	0	8.133	0.53	0.322	4.289	22.61	0.236	30.855	0.733	102.575	34.963	0	0	15.336	0	31.269
			755.746	23.659	1	0	8.1	0.522	0.319	4.256	22.653	0.234	30.87	0.734	102.719	34.905	0	0	15.512	0	31.182
			756.746	21.002	1	0	8.085	0.516	0.318	4.243	22.648	0.234	30.847	0.734	102.763	34.875	0	0	15.679	0	31.07
			757.746	19.396	1	0	8.041	0.509	0.316	4.215	22.638	0.232	30.817	0.735	102.807	34.845	0	0	15.792	0	30.943
			758.746	19.396	1	0	7.956	0.503	0.312	4.166	22.624	0.23	30.78	0.735	102.851	34.815	0	0	15.828	0	30.802
			759.746	18.779	1	0	7.885	0.5	0.31	4.132	22.593	0.228	30.709	0.736	102.888	34.81	0	0	15.776	0	30.648
			760.746	18.779	1	0	7.855	0.5	0.309	4.121	22.566	0.227	30.67	0.736	102.898	34.815	0	0	15.723	0	30.581
			761.746	18.037	1	0	7.824	0.499	0.308	4.11	22.538	0.227	30.633	0.736	102.907	34.819	0	0	15.667	0	30.517
			762.746	18.037	1	0	7.829	0.496	0.308	4.111	22.526	0.227	30.615	0.736	102.932	34.805	0	0	15.777	0	30.447
			763.746	18.717	1	0	7.822	0.499	0.309	4.115	22.501	0.227	30.586	0.736	102.926	34.828	0	0	15.674	0	30.439
			764.746	20.014	1	0	7.826	0.496	0.309	4.116	22.487	0.227	30.565	0.736	102.951	34.814	0	0	15.784	0	30.365
			765.746	20.014	1	0	7.852	0.497	0.31	4.131	22.49	0.228	30.576	0.736	102.953	34.802	0	0	15.788	0	30.374
			766.746	15.505	1	0	7.921	0.504	0.313	4.172	22.5	0.23	30.589	0.736	102.916	34.828	0	0	15.723	0	30.465
			767.746	15.505	1	0	7.899	0.5	0.312	4.159	22.491	0.229	30.594	0.735	102.958	34.778	0	0	15.784	0	30.386
			768.746	15.072	1	0	7.92	0.502	0.313	4.172	22.489	0.23	30.6	0.735	102.96	34.766	0	0	15.777	0	30.387
			769.746	15.072	1	0	7.948	0.503	0.314	4.19	22.476	0.231	30.578	0.735	102.975	34.761	0	0	15.805	0	30.342
			770.746	19.396	1	0	7.926	0.504	0.313	4.176	22.49	0.23	30.603	0.735	102.989	34.757	0	0	15.733	0	30.385
			771.746	19.396	1	0	7.904	0.505	0.312	4.163	22.506	0.229	30.628	0.735	103.004	34.752	0	0	15.662	0	30.43
			772.746	17.296	1	0	7.912	0.508	0.313	4.169	22.516	0.23	30.635	0.735	102.977	34.776	0	0	15.565	0	30.493
			773.746	17.296	1	0	7.917	0.512	0.313	4.171	22.54	0.23	30.649	0.735	102.963	34.805	0	0	15.458	0	30.578
			774.746	19.335	1	0	7.947	0.516	0.314	4.187	22.559	0.231	30.659	0.736	102.948	34.833	0	0	15.4	0	30.655
			775.746	19.335	1	0	7.985	0.521	0.316	4.208	22.581	0.232	30.679	0.736	102.958	34.853	0	0	15.338	0	30.738
			776.746	19.211	1	0	8.032	0.523	0.318	4.239	22.561	0.234	30.644	0.736	102.992	34.853	0	0	15.351	0	30.681
			777.747	19.211	1	0	8.091	0.529	0.321	4.28	22.537	0.236	30.599	0.737	103.04	34.853	0	0	15.304	0	30.614
			778.746	19.211	1	0	8.091	0.529	0.321	4.28	22.537	0.236	30.599	0.737	103.04	34.853	0	0	15.304	0	30.614
			779.747	21.558	1	0	8.066	0.532	0.32	4.268	22.547	0.236	30.588	0.737	103.068	34.867	0	0	15.163	0	30.624
			780.747	21.558	1	0	8.045	0.534	0.319	4.257	22.555	0.235	30.586	0.737	103.083	34.874	0	0	15.078	0	30.637
			781.746	22.979	1	0	8.045	0.534	0.319	4.257	22.555	0.235	30.586	0.737	103.083	34.874	0	0	15.078	0	30.637
			782.747	22.979	1	0	8.037	0.549	0.321	4.279	22.49	0.237	30.413	0.739	102.953	35.023	0	0	14.636	0	30.57
			783.747	22.917	1	0	8.066	0.557	0.323	4.303	22.483	0.239	30.361	0.741	102.888	35.097	0	0	14.485	0	30.6
			784.747	21.805	1	0	8.225	0.569	0.33	4.4	22.469	0.245	30.289	0.742	102.848	35.179	0	0	14.462	0	30.61
			785.747	21.805	1	0	8.331	0.578	0.335	4.466	22.46	0.249	30.218	0.743	102.869	35.22	0	0	14.426	0	30.553
			786.747	21.805	1	0	8.432	0.586	0.34	4.528	22.456	0.253	30.157	0.745	102.891	35.26	0	0	14.382	0	30.51
			787.747	19.705	1	0	8.561	0.595	0.345	4.606	22.452	0.258	30.1	0.746	102.912	35.301	0	0	14.386	0	30.475
			788.747	21.62	1	0	8.628	0.598	0.348	4.642	22.462	0.26	30.075	0.747	102.946	35.332	0	0	14.426	0	30.477
			789.747	21.62	1	0	8.694	0.597	0.35	4.669	22.5	0.262	30.094	0.748	102.987	35.337	0	0	14.555	0	30.522
			790.747	23.164	1	0	8.76	0.597	0.352	4.696	22.54	0.264	30.117	0.748	103.028	35.342	0	0	14.686	0	30.573
			791.747	23.164	1	0	8.794	0.592	0.352	4.698	22.594	0.264	30.168	0.749	103.167	35.27	0	0	14.861	0	30.557
			792.747	18.531	1	0	8.785	0.587	0.351	4.683	22.626	0.263	30.208	0.749	103.278	35.204	0	0	14.965	0	30.53
			793.747	18.531	1	0	8.858	0.582	0.353	4.701	22.709	0.264	30.277	0.75	103.445	35.126	0	0	15.215	0	30.539
			794.747	18.531	1	0	8.844	0.578	0.351	4.683	22.739	0.263	30.316	0.75	103.548	35.065	0	0	15.306	0	30.514
			795.747	18.531	1	0	8.866	0.573	0.351	4.679	22.795	0.263	30.368	0.751	103.654	35.009	0	0	15.465	0	30.523
			796.747	15.628	1	0	8.882	0.566	0.35	4.666	22.87	0.263	30.43	0.752	103.829	34.92	0	0	15.692	0	30.493
			797.747	18.408	1	0	8.845	0.564	0.348	4.64	22.892	0.262	30.455	0.752	103.868	34.898	0	0	15.679	0	30.505
			798.747	18.408	1	0	8.803	0.56	0.345	4.606	22.934	0.26	30.487	0.752	103.975	34.842	0	0	15.73	0	30.474
			799.747	28.6	1	0	8.761	0.56	0.344	4.58	22.953	0.259	30.489	0.753	104.021	34.842	0	0	15.651	0	30.477
			800.747	28.6	1	0	8.763	0.56	0.343	4.576	22.979	0.259	30.493	0.754	104.068	34.842	0	0	15.649	0	30.486
			801.747	28.044	1	0	8.765	0.56	0.343	4.572	23.004	0.259	30.498	0.754	104.114	34.842	0	0	15.647	0	30.495
			802.747	28.044	1	0	8.761	0.559	0.342	4.56	23.05	0.258	30.524	0.755	104.223	34.808	0	0	15.68	0	30.491
			803.747	22.361	1	0	8.823	0.557	0.344	4.591	23.051	0.26	30.504	0.756	104.33	34.768	0	0	15.838	0	30.389
			804.747	23.041	1	0	8.859	0.555	0.346	4.608	23.05	0.261	30.478	0.756	104.437	34.729	0	0	15.951	0	30.273
			805.747	23.041	1	0	8.855	0.555	0.345	4.606	23.047	0.261	30.459	0.757	104.481	34.713	0	0	15.955	0	30.213
			806.747	19.582	1	0	8.853	0.548	0.344	4.592	23.08	0.261	30.458	0.758	104.585	34.659	0	0	16.154	0	30.11
			807.747	19.582	1	0	8.834	0.549	0.343	4.578	23.104	0.26	30.47	0.758	104.61	34.661	0	0	16.084	0	30.138
			808.747	19.211	1	0	8.855	0.546	0.343	4.578	23.146	0.261	30.498	0.759	104.675	34.634	0	0	16.208	0	30.145
			809.747	19.211	1	0	8.877	0.543	0.343	4.578	23.189	0.261	30.526	0.76	104.74	34.608	0	0	16.333	0	30.153
			810.747	21.002	1	0	8.834	0.54	0.341	4.548	23.21	0.259	30.536	0.76	104.752	34.594	0	0	16.363	0	30.139
			811.747	21.002	1	0	8.798	0.536	0.339	4.521	23.237	0.258	30.551	0.761	104.764	34.579	0	0	16.404	0	30.136
			812.747	17.976	1	0	8.842	0.529	0.339	4.514	23.351	0.257	30.707	0.76	104.817	34.531	0	0	16.706	0	30.344
			813.747	17.976	1	0	8.86	0.52	0.337	4.496	23.443	0.256	30.85	0.76	104.946	34.414	0	0	17.043	0	30.41
			814.747	19.273	1	0	8.916	0.51	0.337	4.5	23.523	0.256	30.981	0.759	105.076	34.296	0	0	17.466	0	30.448
			815.747	21.249	1	0	8.808	0.497	0.332	4.429	23.527	0.252	31.011	0.759	105.181	34.171	0	0	17.72	0	30.264
			816.747	21.249	1	0	8.702	0.488	0.328	4.376	23.47	0.249	30.964	0.758	105.203	34.114	0	0	17.835	0	30.05
			817.747	20.014	1	0	8.578	0.479	0.324	4.315	23.407	0.245	30.907	0.757	105.224	34.056	0	0	17.918	0	29.813
			818.747	24.091	1	0	8.453	0.47	0.319	4.253	23.337	0.241	30.844	0.757	105.246	33.999	0	0	18.001	0	29.562
			819.747	24.091	1	0	8.433	0.466	0.318	4.234	23.366	0.24	30.901	0.756	105.294	33.917	0	0	18.088	0	29.53
			820.748	21.249	1	0	8.376	0.46	0.314	4.186	23.426	0.237	31.025	0.755	105.39	33.754	0	0	18.225	0	29.484
			821.747	21.249	1	0	8.376	0.46	0.314	4.186	23.426	0.237	31.025	0.755	105.39	33.754	0	0	18.225	0	29.484
			822.748	18.531	1	0	8.459	0.459	0.317	4.22	23.465	0.239	31.108	0.754	105.361	33.673	0	0	18.426	0	29.516
			823.748	18.531	1	0	8.473	0.457	0.316	4.214	23.522	0.238	31.191	0.754	105.414	33.584	0	0	18.555	0	29.523
			824.748	14.393	1	0	8.49	0.454	0.316	4.209	23.577	0.238	31.274	0.754	105.467	33.495	0	0	18.694	0	29.53
			825.748	14.702	1	0	8.48	0.45	0.314	4.192	23.612	0.237	31.336	0.753	105.572	33.373	0	0	18.861	0	29.435
			826.748	14.702	1	0	8.686	0.456	0.324	4.315	23.542	0.244	31.227	0.754	105.637	33.315	0	0	19.06	0	29.178
			827.748	15.937	1	0	8.951	0.462	0.334	4.459	23.518	0.252	31.179	0.754	105.702	33.258	0	0	19.382	0	29.031
			828.748	18.84	1	0	9.225	0.468	0.345	4.604	23.521	0.261	31.167	0.755	105.766	33.2	0	0	19.716	0	28.95
			829.748	18.84	1	0	9.305	0.472	0.346	4.616	23.686	0.261	31.385	0.755	105.85	33.116	0	0	19.71	0	29.251
			830.748	21.188	1	0	9.463	0.47	0.356	4.743	23.433	0.268	31.074	0.754	105.858	33.078	0	0	20.136	0	28.592
			831.748	19.52	1	0	9.661	0.467	0.365	4.869	23.285	0.275	30.871	0.754	105.992	32.941	0	0	20.665	0	27.975
			832.748	19.52	1	0	9.875	0.467	0.375	5.005	23.152	0.283	30.69	0.754	106.061	32.84	0	0	21.157	0	27.458
			833.748	19.705	1	0	10.028	0.466	0.383	5.111	23.016	0.289	30.507	0.754	106.131	32.74	0	0	21.517	0	26.929
			834.748	19.705	1	0	9.967	0.465	0.38	5.067	23.071	0.287	30.589	0.754	106.203	32.639	0	0	21.421	0	26.926
			835.748	19.705	1	0	9.926	0.466	0.377	5.029	23.156	0.285	30.696	0.754	106.279	32.584	0	0	21.289	0	27.054
			836.748	21.249	1	0	9.931	0.47	0.376	5.02	23.233	0.284	30.825	0.754	106.39	32.447	0	0	21.14	0	27.102
			837.748	22.67	1	0	9.888	0.484	0.375	5.003	23.304	0.284	30.821	0.756	106.423	32.487	0	0	20.421	0	27.213
			838.748	18.284	1	0	10.115	0.5	0.381	5.086	23.546	0.29	31.016	0.759	106.477	32.482	0	0	20.229	0	27.645
			839.748	18.593	1	0	10.405	0.505	0.394	5.252	23.487	0.3	30.821	0.762	106.644	32.401	0	0	20.593	0	27.139
			840.748	18.593	1	0	10.698	0.508	0.401	5.348	23.733	0.306	31.074	0.764	106.929	32.271	0	0	21.068	0	27.435
			841.748	38.051	1	0	11	0.51	0.408	5.445	23.982	0.313	31.33	0.765	107.215	32.141	0	0	21.555	0	27.73
			842.748	38.051	1	0	11.316	0.513	0.416	5.542	24.252	0.319	31.616	0.767	107.5	32.011	0	0	22.066	0	28.079
			843.748	38.051	1	0	11.493	0.519	0.42	5.596	24.432	0.323	31.767	0.769	107.7	31.974	0	0	22.129	0	28.325
			844.748	21.064	1	0	11.611	0.526	0.422	5.629	24.573	0.326	31.865	0.771	107.899	31.937	0	0	22.08	0	28.47
			845.748	38.793	1	0	11.729	0.532	0.425	5.663	24.712	0.328	31.96	0.773	108.099	31.899	0	0	22.031	0	28.607
			846.748	38.854	1	0	11.872	0.535	0.426	5.68	24.949	0.33	32.179	0.775	108.38	31.797	0	0	22.199	0	28.858
			847.748	38.854	1	0	12.055	0.537	0.428	5.709	25.219	0.333	32.442	0.777	108.661	31.695	0	0	22.442	0	29.188
			848.748	38.854	1	0	12.242	0.54	0.43	5.738	25.496	0.335	32.713	0.779	108.942	31.593	0	0	22.689	0	29.525
			849.748	17.976	1	0	12.384	0.542	0.432	5.765	25.681	0.338	32.865	0.781	109.185	31.523	0	0	22.852	0	29.695
			850.748	17.976	1	0	12.518	0.544	0.436	5.816	25.748	0.341	32.911	0.782	109.321	31.471	0	0	22.991	0	29.699
			851.748	17.976	1	0	11.791	0.547	0.429	5.725	24.648	0.336	31.453	0.784	109.573	31.399	0	0	21.56	0	26.795
			852.748	20.817	1	0	11.119	0.55	0.422	5.624	23.679	0.331	30.159	0.785	109.789	31.363	0	0	20.209	0	24.032
			853.748	30.453	1	0	11.311	0.562	0.432	5.763	23.564	0.341	29.86	0.789	109.64	31.538	0	0	20.128	0	23.7
			854.748	42.437	1	0	11.547	0.576	0.445	5.933	23.427	0.353	29.558	0.793	109.424	31.761	0	0	20.047	0	23.434
			855.748	28.044	1	0	11.727	0.585	0.455	6.069	23.297	0.36	29.419	0.792	109.261	31.927	0	0	20.05	0	23.422
			856.748	28.662	1	0	11.892	0.594	0.464	6.193	23.188	0.368	29.303	0.791	109.098	32.092	0	0	20.026	0	23.458
			857.748	28.662	1	0	11.824	0.592	0.463	6.177	23.108	0.366	29.212	0.791	108.976	32.193	0	0	19.97	0	23.431
			858.748	23.659	1	0	11.585	0.584	0.453	6.043	23.11	0.359	29.182	0.792	108.952	32.226	0	0	19.832	0	23.424
			859.748	23.659	1	0	11.345	0.576	0.443	5.908	23.116	0.351	29.16	0.793	108.928	32.26	0	0	19.691	0	23.433
			860.748	23.659	1	0	11.344	0.568	0.442	5.895	23.129	0.351	29.167	0.793	108.904	32.294	0	0	19.964	0	23.509
			861.748	23.659	1	0	11.012	0.561	0.427	5.698	23.198	0.34	29.188	0.795	109.012	32.207	0	0	19.62	0	23.399
			862.748	23.659	1	0	10.656	0.555	0.412	5.5	23.225	0.328	29.175	0.796	108.992	32.219	0	0	19.212	0	23.388
			863.748	23.659	1	0	10.309	0.548	0.398	5.301	23.28	0.317	29.197	0.797	108.973	32.231	0	0	18.811	0	23.455
			864.748	23.659	1	0	9.976	0.541	0.383	5.102	23.375	0.306	29.264	0.799	108.954	32.243	0	0	18.427	0	23.622
			865.749	7.166	1	0	10.159	0.548	0.393	5.245	23.185	0.313	29.163	0.795	108.484	32.521	0	0	18.543	0	23.893
			866.749	7.166	1	0	10.206	0.546	0.395	5.266	23.194	0.314	29.213	0.794	108.366	32.579	0	0	18.681	0	24.106
			867.749	41.943	1	0	10.272	0.531	0.395	5.268	23.255	0.312	29.407	0.791	108.287	32.545	0	0	19.355	0	24.461
			868.749	41.943	1	0	10.131	0.515	0.39	5.202	23.146	0.307	29.411	0.787	108.208	32.512	0	0	19.667	0	24.387
			869.749	37.557	1	0	9.994	0.514	0.382	5.099	23.288	0.3	29.733	0.783	108.016	32.591	0	0	19.432	0	25.223
			870.749	35.828	1	0	9.903	0.517	0.38	5.068	23.23	0.297	29.762	0.781	107.755	32.708	0	0	19.152	0	25.49
			871.749	35.828	1	0	9.81	0.52	0.377	5.033	23.188	0.294	29.814	0.778	107.493	32.826	0	0	18.871	0	25.804
			872.749	19.396	1	0	9.72	0.523	0.375	4.998	23.151	0.29	29.874	0.775	107.232	32.943	0	0	18.599	0	26.135
			873.749	19.273	1	0	9.56	0.521	0.373	4.97	22.89	0.288	29.647	0.772	106.827	33.102	0	0	18.354	0	25.913
			874.749	19.273	1	0	9.447	0.519	0.372	4.961	22.651	0.286	29.457	0.769	106.421	33.26	0	0	18.199	0	25.764
			875.749	11.366	1	0	9.386	0.513	0.373	4.974	22.415	0.285	29.31	0.765	106.119	33.337	0	0	18.287	0	25.563
			876.749	11.366	1	0	9.332	0.507	0.375	4.995	22.163	0.285	29.144	0.76	105.817	33.413	0	0	18.392	0	25.314
			877.749	11.181	1	0	9.362	0.508	0.38	5.07	21.907	0.287	28.997	0.756	105.522	33.514	0	0	18.439	0	25.16
			878.749	11.181	1	0	9.377	0.508	0.385	5.129	21.691	0.289	28.888	0.751	105.227	33.615	0	0	18.457	0	25.088
			879.749	27.427	1	0	9.392	0.508	0.389	5.188	21.48	0.29	28.781	0.746	104.932	33.716	0	0	18.474	0	25.018
			880.749	28.415	1	0	9.471	0.51	0.391	5.208	21.586	0.291	28.927	0.746	105.005	33.675	0	0	18.57	0	25.277
			881.749	20.879	1	0	10.026	0.511	0.4	5.335	22.308	0.298	29.925	0.745	104.829	33.724	0	0	19.631	0	27.482
			882.749	21.188	1	0	10.627	0.508	0.407	5.429	23.222	0.304	31.145	0.746	104.801	33.693	0	0	20.921	0	29.837
			883.749	21.188	1	0	10.45	0.497	0.396	5.28	23.414	0.294	31.585	0.741	105.126	33.459	0	0	21.028	0	30.261
			884.749	28.168	1	0	10.203	0.486	0.383	5.104	23.584	0.282	32.019	0.737	105.451	33.225	0	0	20.993	0	30.65
			885.749	23.782	1	0	10.012	0.48	0.372	4.957	23.787	0.274	32.293	0.737	105.725	33.046	0	0	20.862	0	30.843
			886.749	23.782	1	0	9.834	0.479	0.364	4.858	23.836	0.269	32.324	0.737	105.806	33.03	0	0	20.522	0	30.87
			887.749	23.782	1	0	9.661	0.478	0.357	4.759	23.902	0.263	32.376	0.738	105.887	33.013	0	0	20.193	0	30.933
			888.749	19.767	1	0	9.652	0.484	0.358	4.774	23.839	0.265	32.259	0.739	105.873	33.062	0	0	19.954	0	30.824
			889.749	22.423	1	0	9.588	0.489	0.358	4.771	23.726	0.265	32.078	0.74	105.859	33.111	0	0	19.606	0	30.598
			890.749	25.45	1	0	9.606	0.49	0.359	4.792	23.677	0.266	32.044	0.739	105.846	33.097	0	0	19.595	0	30.522
			891.749	26.5	1	0	9.662	0.494	0.363	4.839	23.603	0.27	31.743	0.744	105.949	33.075	0	0	19.564	0	29.952
			892.749	34.098	1	0	9.879	0.494	0.375	5.001	23.356	0.284	30.809	0.758	106.212	32.976	0	0	19.979	0	28.018
			893.749	31.874	1	0	10.072	0.501	0.382	5.087	23.448	0.289	30.933	0.758	106.155	33.032	0	0	20.099	0	28.373
			894.749	31.874	1	0	10.282	0.513	0.39	5.198	23.494	0.296	30.928	0.76	106.003	33.218	0	0	20.045	0	28.696
			895.749	26.932	1	0	10.24	0.51	0.388	5.174	23.493	0.295	30.874	0.761	106.153	33.155	0	0	20.066	0	28.481
			896.749	25.388	1	0	10.391	0.51	0.397	5.296	23.282	0.303	30.499	0.763	106.45	33.011	0	0	20.394	0	27.503
			897.749	20.632	1	0	10.6	0.513	0.41	5.473	23.006	0.314	30.068	0.765	106.63	32.948	0	0	20.646	0	26.528
			898.749	20.632	1	0	10.604	0.517	0.411	5.477	23.019	0.315	30.029	0.767	106.81	32.886	0	0	20.499	0	26.353
			899.749	16.555	1	0	10.609	0.521	0.411	5.482	23.031	0.316	29.99	0.768	106.99	32.824	0	0	20.354	0	26.174
			900.749	16.555	1	0	10.545	0.521	0.408	5.436	23.086	0.314	30	0.77	107.165	32.728	0	0	20.232	0	26.036
			901.749	21.558	1	0	10.484	0.527	0.408	5.434	22.991	0.314	29.824	0.771	107.102	32.826	0	0	19.893	0	25.839
			902.749	21.558	1	0	10.461	0.517	0.4	5.328	23.344	0.309	30.208	0.773	107.851	32.282	0	0	20.223	0	25.709
			903.749	21.558	1	0	10.527	0.508	0.396	5.274	23.677	0.307	30.546	0.775	108.613	31.737	0	0	20.741	0	25.459
			904.749	18.902	1	0	10.755	0.503	0.398	5.307	24.015	0.309	30.955	0.776	109.378	31.229	0	0	21.364	0	25.408
			905.75	17.976	1	0	10.941	0.51	0.4	5.334	24.343	0.312	31.254	0.779	110.256	30.759	0	0	21.465	0	25.201
			906.75	28.538	1	0	11.17	0.52	0.414	5.525	24.055	0.323	30.818	0.781	110.369	30.797	0	0	21.479	0	24.383
			907.749	28.538	1	0	11.17	0.52	0.414	5.525	24.055	0.323	30.818	0.781	110.369	30.797	0	0	21.479	0	24.383
			908.75	23.967	1	0	11.47	0.528	0.436	5.813	23.52	0.342	29.959	0.785	110.58	30.826	0	0	21.706	0	22.585
			909.749	26.685	1	0	11.47	0.528	0.436	5.813	23.52	0.342	29.959	0.785	110.58	30.826	0	0	21.706	0	22.585
			910.75	45.402	1	0	11.318	0.53	0.441	5.88	22.952	0.348	29.086	0.789	110.604	30.893	0	0	21.34	0	20.707
			911.75	45.402	1	0	10.981	0.528	0.435	5.798	22.576	0.344	28.541	0.791	110.522	30.946	0	0	20.791	0	19.498
			912.75	21.805	1	0	10.681	0.53	0.431	5.749	22.151	0.341	27.972	0.792	110.287	31.08	0	0	20.171	0	18.344
			913.75	21.805	1	0	10.584	0.528	0.431	5.742	21.973	0.341	27.773	0.791	110.112	31.174	0	0	20.03	0	18.021
			914.75	21.805	1	0	10.618	0.527	0.434	5.791	21.85	0.343	27.655	0.79	109.937	31.267	0	0	20.138	0	17.902
			915.75	23.473	1	0	10.652	0.526	0.438	5.84	21.73	0.346	27.539	0.789	109.762	31.361	0	0	20.246	0	17.787
			916.75	9.08	1	0	10.701	0.52	0.439	5.854	21.746	0.346	27.606	0.788	109.786	31.286	0	0	20.598	0	17.817
			917.75	16.246	1	0	10.751	0.513	0.44	5.867	21.763	0.346	27.676	0.786	109.81	31.212	0	0	20.962	0	17.853
			918.75	24.4	1	0	10.802	0.506	0.441	5.88	21.784	0.346	27.748	0.785	109.834	31.138	0	0	21.339	0	17.894
			919.75	13.157	1	0	10.932	0.5	0.443	5.913	21.887	0.348	27.926	0.784	109.858	31.063	0	0	21.881	0	18.202
			920.75	38.484	1	0	10.896	0.497	0.441	5.885	21.905	0.345	27.988	0.783	109.752	31.12	0	0	21.926	0	18.467
			921.75	53	1	0	11.045	0.497	0.444	5.923	22.064	0.346	28.344	0.778	109.608	31.189	0	0	22.205	0	19.484
			922.75	53	1	0	11.03	0.501	0.441	5.878	22.222	0.338	28.98	0.767	109.412	31.279	0	0	22.016	0	21.174
			923.75	53	1	0	10.606	0.525	0.438	5.84	21.632	0.336	28.231	0.766	108.842	31.544	0	0	20.195	0	19.894
			924.75	53	1	0	10.265	0.546	0.437	5.827	21.079	0.334	27.569	0.765	108.549	31.576	0	0	18.815	0	18.276
			925.75	15.196	1	0	9.876	0.568	0.433	5.777	20.548	0.331	26.891	0.764	108.006	31.832	0	0	17.377	0	16.957
			926.75	13.899	1	0	9.397	0.59	0.42	5.599	20.256	0.32	26.55	0.763	107.403	32.113	0	0	15.916	0	16.547
			927.75	13.899	1	0	9.196	0.586	0.404	5.389	20.577	0.308	27.021	0.762	107.37	32.106	0	0	15.693	0	17.828
			928.75	19.582	1	0	9.194	0.582	0.404	5.384	20.578	0.307	27.065	0.76	107.338	32.099	0	0	15.808	0	17.939
			929.75	23.411	1	0	9.193	0.577	0.403	5.378	20.579	0.306	27.109	0.759	107.305	32.092	0	0	15.925	0	18.048
			930.75	23.411	1	0	9.153	0.578	0.405	5.4	20.407	0.307	26.901	0.759	107.201	32.135	0	0	15.847	0	17.573
			931.75	23.411	1	0	9.125	0.566	0.402	5.36	20.453	0.304	27.005	0.757	107.108	32.136	0	0	16.111	0	17.87
			932.75	23.411	1	0	9.009	0.573	0.405	5.403	20.059	0.307	26.518	0.756	106.34	32.686	0	0	15.717	0	17.613
			933.75	23.411	1	0	8.841	0.573	0.401	5.344	19.902	0.303	26.363	0.755	105.894	32.981	0	0	15.427	0	17.758
			934.75	23.411	1	0	8.754	0.57	0.395	5.267	19.983	0.298	26.479	0.755	105.597	33.176	0	0	15.356	0	18.447
			935.75	23.411	1	0	8.84	0.575	0.404	5.393	19.725	0.305	26.164	0.754	105.049	33.591	0	0	15.383	0	18.368
			936.75	23.411	1	0	8.694	0.571	0.397	5.296	19.744	0.299	26.208	0.753	104.985	33.565	0	0	15.217	0	18.44
			937.75	23.411	1	0	8.585	0.566	0.385	5.132	20.099	0.289	26.738	0.752	104.968	33.529	0	0	15.175	0	19.8
			938.75	21.744	1	0	8.477	0.56	0.373	4.967	20.479	0.279	27.308	0.75	104.951	33.493	0	0	15.132	0	21.203
			939.75	21.744	1	0	8.369	0.558	0.359	4.787	20.971	0.269	27.987	0.749	104.963	33.457	0	0	14.998	0	22.807
			940.75	19.829	1	0	8.333	0.558	0.347	4.629	21.591	0.26	28.814	0.749	105.052	33.417	0	0	14.945	0	24.667
			941.75	19.829	1	0	8.411	0.56	0.351	4.674	21.593	0.262	28.881	0.748	105.061	33.397	0	0	15.027	0	24.786
			942.75	15.319	1	0	8.518	0.557	0.352	4.693	21.769	0.263	29.144	0.747	105.241	33.313	0	0	15.287	0	25.23
			943.75	21.002	1	0	8.629	0.555	0.353	4.712	21.953	0.264	29.418	0.746	105.421	33.229	0	0	15.556	0	25.687
			944.75	21.002	1	0	8.642	0.555	0.352	4.697	22.054	0.263	29.519	0.747	105.541	33.186	0	0	15.581	0	25.835
			945.751	21.373	1	0	8.679	0.562	0.353	4.706	22.139	0.264	29.552	0.749	105.539	33.27	0	0	15.435	0	26.056
			946.75	21.373	1	0	8.679	0.562	0.353	4.706	22.139	0.264	29.552	0.749	105.539	33.27	0	0	15.435	0	26.056
			947.75	15.258	1	0	8.752	0.57	0.358	4.769	22.066	0.268	29.405	0.75	105.409	33.397	0	0	15.356	0	25.959
			948.75	7.721	1	0	8.831	0.573	0.361	4.812	22.08	0.271	29.358	0.752	105.575	33.332	0	0	15.419	0	25.75
			949.75	13.343	1	0	8.892	0.576	0.362	4.832	22.15	0.273	29.394	0.754	105.747	33.267	0	0	15.449	0	25.721
			950.75	31.256	1	0	8.952	0.578	0.364	4.852	22.221	0.275	29.43	0.755	105.92	33.202	0	0	15.479	0	25.693
			951.751	30.145	1	0	9.074	0.584	0.367	4.892	22.362	0.278	29.504	0.758	106.265	33.073	0	0	15.539	0	25.638
			952.751	30.145	1	0	9.135	0.587	0.368	4.912	22.433	0.28	29.541	0.759	106.438	33.008	0	0	15.569	0	25.61
			953.751	27.983	1	0	9.123	0.564	0.364	4.855	22.567	0.277	29.641	0.761	106.932	32.831	0	0	16.186	0	25.506
			954.751	27.983	1	0	9.099	0.54	0.36	4.796	22.678	0.275	29.71	0.763	107.426	32.653	0	0	16.835	0	25.324
			955.75	24.523	1	0	9.099	0.54	0.36	4.796	22.678	0.275	29.71	0.763	107.426	32.653	0	0	16.835	0	25.324
			956.751	16.493	1	0	9.238	0.494	0.353	4.705	23.213	0.271	30.256	0.767	108.414	32.298	0	0	18.692	0	25.783
			957.751	16.493	1	0	9.241	0.498	0.355	4.731	23.117	0.273	30.076	0.769	108.282	32.449	0	0	18.543	0	25.674
			958.751	17.605	1	0	9.184	0.502	0.354	4.724	23.031	0.273	29.893	0.77	108.15	32.601	0	0	18.278	0	25.553
			959.751	17.605	1	0	9.193	0.505	0.356	4.752	22.937	0.275	29.724	0.772	108.031	32.711	0	0	18.189	0	25.386
			960.751	30.453	1	0	9.243	0.506	0.358	4.771	22.971	0.276	29.769	0.772	107.96	32.749	0	0	18.274	0	25.549
			961.751	32.121	1	0	9.319	0.508	0.36	4.802	23.022	0.278	29.774	0.773	108.165	32.677	0	0	18.362	0	25.441
			962.751	29.342	1	0	9.46	0.505	0.363	4.835	23.197	0.281	29.985	0.774	108.28	32.629	0	0	18.716	0	25.804
			963.751	26.191	1	0	9.598	0.511	0.369	4.922	23.147	0.286	29.917	0.774	108.047	32.845	0	0	18.799	0	26.033
			964.751	26.191	1	0	9.603	0.516	0.373	4.969	22.97	0.288	29.675	0.774	107.815	33.061	0	0	18.623	0	25.892
			965.751	26.191	1	0	9.495	0.513	0.366	4.887	23.078	0.284	29.754	0.776	107.841	33.049	0	0	18.511	0	26.034
			966.751	26.191	1	0	9.486	0.515	0.366	4.884	23.082	0.284	29.764	0.776	107.763	33.099	0	0	18.422	0	26.143
			967.751	26.191	1	0	9.37	0.517	0.362	4.821	23.111	0.281	29.736	0.777	107.728	33.141	0	0	18.115	0	26.159
			968.751	13.837	1	0	9.258	0.52	0.357	4.757	23.15	0.278	29.72	0.779	107.693	33.183	0	0	17.82	0	26.199
			969.751	13.528	1	0	9.154	0.518	0.353	4.709	23.118	0.275	29.664	0.779	107.63	33.225	0	0	17.655	0	26.146
			970.751	13.528	1	0	8.973	0.515	0.347	4.63	23.032	0.271	29.513	0.78	107.496	33.313	0	0	17.417	0	25.964
			971.751	13.528	1	0	8.947	0.518	0.346	4.618	23.038	0.27	29.529	0.78	107.352	33.401	0	0	17.273	0	26.149
			972.751	18.964	1	0	8.949	0.524	0.348	4.642	22.955	0.272	29.428	0.78	107.12	33.547	0	0	17.081	0	26.187
			973.751	20.076	1	0	8.999	0.524	0.352	4.688	22.86	0.274	29.347	0.779	107.071	33.547	0	0	17.175	0	26.013
			974.751	24.77	1	0	9.035	0.524	0.354	4.726	22.767	0.276	29.263	0.778	107.022	33.547	0	0	17.24	0	25.832
			975.751	24.77	1	0	9.021	0.524	0.355	4.733	22.699	0.276	29.203	0.777	106.976	33.547	0	0	17.213	0	25.701
			976.751	24.956	1	0	8.917	0.517	0.349	4.651	22.794	0.271	29.345	0.777	107.164	33.382	0	0	17.258	0	25.722
			977.751	19.89	1	0	8.816	0.512	0.343	4.575	22.885	0.267	29.452	0.777	107.313	33.274	0	0	17.207	0	25.763
			978.751	19.829	1	0	8.687	0.517	0.338	4.512	22.894	0.263	29.496	0.776	107.001	33.442	0	0	16.788	0	26.145
			979.751	19.829	1	0	8.584	0.523	0.335	4.471	22.854	0.26	29.476	0.775	106.683	33.61	0	0	16.427	0	26.39
			980.751	19.829	1	0	8.515	0.528	0.333	4.444	22.835	0.258	29.483	0.774	106.364	33.778	0	0	16.139	0	26.69
			981.751	22.238	1	0	8.449	0.533	0.331	4.418	22.821	0.256	29.498	0.774	106.045	33.946	0	0	15.86	0	27.003
			982.751	21.064	1	0	8.381	0.534	0.328	4.372	22.879	0.254	29.59	0.773	105.917	34.016	0	0	15.695	0	27.313
			983.751	21.064	1	0	8.428	0.535	0.33	4.397	22.878	0.255	29.608	0.773	105.878	34.028	0	0	15.767	0	27.37
			984.751	21.064	1	0	8.577	0.534	0.333	4.444	23.032	0.257	29.857	0.771	105.855	34.023	0	0	16.068	0	27.88
			985.751	19.705	1	0	8.834	0.532	0.341	4.545	23.189	0.263	30.108	0.77	105.92	33.96	0	0	16.594	0	28.292
			986.751	19.705	1	0	9.062	0.531	0.346	4.611	23.441	0.266	30.485	0.769	105.985	33.898	0	0	17.07	0	28.946
			987.751	19.952	1	0	9.303	0.529	0.351	4.676	23.72	0.269	30.896	0.768	106.049	33.836	0	0	17.573	0	29.651
			988.751	23.041	1	0	9.3	0.527	0.354	4.724	23.46	0.272	30.599	0.767	106.033	33.776	0	0	17.637	0	28.971
			989.751	23.041	1	0	9.277	0.525	0.357	4.764	23.193	0.274	30.294	0.766	106.016	33.716	0	0	17.663	0	28.264
			990.751	18.655	1	0	9.191	0.524	0.358	4.771	22.943	0.274	29.989	0.765	105.987	33.697	0	0	17.528	0	27.609
			991.751	18.655	1	0	9.106	0.523	0.358	4.777	22.697	0.274	29.688	0.765	105.958	33.677	0	0	17.395	0	26.951
			992.752	20.57	1	0	8.983	0.525	0.362	4.823	22.185	0.276	29.051	0.764	105.853	33.67	0	0	17.115	0	25.574
			993.752	20.57	1	0	8.949	0.527	0.365	4.865	21.92	0.278	28.718	0.763	105.776	33.682	0	0	16.976	0	24.859
			994.752	22.485	1	0	8.915	0.529	0.368	4.907	21.662	0.281	28.392	0.763	105.699	33.694	0	0	16.839	0	24.142
			995.752	22.485	1	0	8.411	0.532	0.362	4.833	20.761	0.276	27.22	0.763	105.622	33.706	0	0	15.82	0	21.352
			996.752	19.829	1	0	8	0.529	0.354	4.724	20.192	0.27	26.51	0.762	105.337	33.742	0	0	15.11	0	19.593
			997.752	22.608	1	0	8.061	0.527	0.357	4.755	20.204	0.271	26.621	0.759	105.052	33.778	0	0	15.288	0	19.95
			998.751	27.488	1	0	8.061	0.527	0.357	4.755	20.204	0.271	26.621	0.759	105.052	33.778	0	0	15.288	0	19.95
			999.752	27.488	1	0	8.247	0.528	0.369	4.921	19.975	0.277	26.604	0.751	104.479	33.879	0	0	15.62	0	20.086
			1000.75	22.67	1	0	8.389	0.53	0.38	5.066	19.747	0.283	26.482	0.746	104.27	33.896	0	0	15.828	0	19.796
			1001.75	22.67	1	0	8.536	0.532	0.391	5.212	19.541	0.29	26.376	0.741	104.061	33.912	0	0	16.042	0	19.548
			1002.75	25.635	1	0	8.695	0.535	0.402	5.355	19.385	0.296	26.301	0.737	103.972	33.881	0	0	16.258	0	19.291
			1003.75	25.635	1	0	8.792	0.544	0.409	5.451	19.292	0.3	26.273	0.734	103.694	34.001	0	0	16.173	0	19.435
			1004.75	25.635	1	0	8.888	0.552	0.416	5.547	19.199	0.304	26.243	0.732	103.416	34.121	0	0	16.088	0	19.569
			1005.75	25.635	1	0	9.012	0.56	0.423	5.637	19.182	0.309	26.241	0.731	103.267	34.195	0	0	16.105	0	19.695
			1006.75	25.635	1	0	9.137	0.567	0.43	5.728	19.167	0.314	26.239	0.73	103.119	34.27	0	0	16.123	0	19.823
			1007.75	25.635	1	0	9.234	0.569	0.432	5.761	19.267	0.316	26.382	0.73	103.155	34.253	0	0	16.232	0	20.171
			1008.75	25.635	1	0	9.205	0.568	0.431	5.748	19.248	0.314	26.385	0.729	103.223	34.183	0	0	16.203	0	20.055
			1009.75	25.635	1	0	9.177	0.567	0.43	5.735	19.229	0.313	26.389	0.729	103.29	34.114	0	0	16.173	0	19.941
			1010.75	9.575	1	0	9.231	0.574	0.435	5.794	19.17	0.316	26.324	0.728	103.255	34.153	0	0	16.078	0	19.835
			1011.75	7.104	1	0	9.284	0.581	0.439	5.853	19.111	0.319	26.258	0.728	103.22	34.192	0	0	15.984	0	19.725
			1012.75	25.326	1	0	9.445	0.591	0.451	6.012	18.963	0.328	26.069	0.727	103	34.327	0	0	15.975	0	19.45
			1013.75	25.326	1	0	9.535	0.607	0.46	6.139	18.8	0.335	25.865	0.727	102.654	34.575	0	0	15.704	0	19.329
			1014.75	39.904	1	0	9.535	0.607	0.46	6.139	18.8	0.335	25.865	0.727	102.654	34.575	0	0	15.704	0	19.329
			1015.75	39.904	1	0	9.573	0.613	0.463	6.179	18.77	0.337	25.816	0.727	102.529	34.689	0	0	15.625	0	19.394
			1016.75	39.904	1	0	9.683	0.619	0.469	6.248	18.793	0.341	25.795	0.729	102.461	34.773	0	0	15.654	0	19.48
			1017.75	39.843	1	0	9.672	0.622	0.472	6.293	18.647	0.343	25.632	0.727	102.26	34.855	0	0	15.546	0	19.173
			1018.75	36.383	1	0	9.968	0.631	0.478	6.37	19.012	0.35	25.979	0.732	102.441	34.907	0	0	15.798	0	20.217
			1019.75	36.383	1	0	10.094	0.634	0.479	6.389	19.204	0.351	26.193	0.733	102.587	34.9	0	0	15.92	0	20.781
			1020.75	31.256	1	0	10.218	0.637	0.48	6.406	19.399	0.353	26.413	0.734	102.733	34.893	0	0	16.039	0	21.351
			1021.75	31.256	1	0	10.343	0.64	0.482	6.422	19.596	0.354	26.636	0.736	102.879	34.886	0	0	16.159	0	21.921
			1022.75	31.256	1	0	10.529	0.645	0.485	6.468	19.82	0.358	26.844	0.738	103.097	34.847	0	0	16.32	0	22.387
			1023.75	18.717	1	0	10.729	0.65	0.489	6.525	20.037	0.363	27.035	0.741	103.316	34.808	0	0	16.499	0	22.802
			1024.75	18.717	1	0	10.814	0.656	0.492	6.558	20.108	0.364	27.148	0.741	103.26	34.857	0	0	16.494	0	23.168
			1025.75	30.948	1	0	11.026	0.661	0.496	6.616	20.337	0.369	27.352	0.744	103.486	34.817	0	0	16.684	0	23.606
			1026.75	30.948	1	0	11.82	0.665	0.504	6.724	21.465	0.376	28.769	0.746	103.692	34.817	0	0	17.785	0	26.951
			1027.75	42.684	1	0	12.617	0.668	0.513	6.838	22.537	0.384	30.093	0.749	104.169	34.737	0	0	18.896	0	29.669
			1028.75	42.684	1	0	12.6	0.671	0.512	6.822	22.571	0.385	29.987	0.753	104.647	34.658	0	0	18.783	0	29.326
			1029.75	25.635	1	0	12.511	0.67	0.508	6.775	22.565	0.384	29.847	0.756	105.126	34.572	0	0	18.661	0	28.895
			1030.75	33.233	1	0	12.399	0.665	0.498	6.636	22.813	0.379	29.949	0.762	105.608	34.457	0	0	18.646	0	28.924
			1031.75	32.615	1	0	12.326	0.658	0.489	6.516	23.075	0.375	30.067	0.767	106.081	34.332	0	0	18.734	0	28.968
			1032.75	32.615	1	0	12.027	0.643	0.467	6.224	23.52	0.363	30.217	0.778	106.908	34.131	0	0	18.696	0	28.948
			1033.75	33.233	1	0	12.027	0.643	0.467	6.224	23.52	0.363	30.217	0.778	106.908	34.131	0	0	18.696	0	28.948
			1034.75	28.353	1	0	11.836	0.636	0.456	6.077	23.68	0.357	30.23	0.783	107.263	34.054	0	0	18.621	0	28.847
			1035.75	27.983	1	0	11.647	0.628	0.445	5.93	23.851	0.351	30.248	0.789	107.618	33.977	0	0	18.547	0	28.756
			1036.75	27.983	1	0	11.476	0.622	0.437	5.82	23.923	0.346	30.218	0.792	107.841	33.946	0	0	18.451	0	28.639
			1037.75	32.307	1	0	11.306	0.616	0.428	5.71	24.002	0.34	30.192	0.795	108.064	33.915	0	0	18.356	0	28.529
			1038.75	33.727	1	0	11.139	0.61	0.42	5.6	24.088	0.335	30.17	0.798	108.287	33.884	0	0	18.261	0	28.428
			1039.75	33.727	1	0	11.254	0.598	0.417	5.56	24.462	0.335	30.457	0.803	108.733	33.821	0	0	18.82	0	28.901
			1040.75	24.523	1	0	11.176	0.584	0.409	5.452	24.713	0.33	30.651	0.806	109.062	33.677	0	0	19.127	0	29.042
			1041.75	23.041	1	0	11.095	0.571	0.401	5.344	24.967	0.324	30.841	0.81	109.39	33.533	0	0	19.443	0	29.169
			1042.75	23.041	1	0	11.232	0.632	0.39	5.202	26.239	0.32	31.952	0.821	109.983	33.337	0	0	17.762	0	31.089
			1043.75	18.84	1	0	11.348	0.694	0.38	5.061	27.485	0.316	32.975	0.833	110.575	33.14	0	0	16.349	0	32.706
			1044.75	20.632	1	0	11.626	0.762	0.379	5.049	28.445	0.319	33.738	0.843	111.05	32.987	0	0	15.261	0	33.823
			1045.75	23.226	1	0	11.783	0.83	0.374	4.982	29.405	0.319	34.444	0.854	111.525	32.833	0	0	14.204	0	34.768
			1046.75	23.226	1	0	11.89	0.897	0.369	4.92	30.209	0.319	34.999	0.863	111.94	32.711	0	0	13.256	0	35.449
			1047.75	15.937	1	0	12.037	0.956	0.37	4.928	30.657	0.321	35.261	0.869	112.163	32.663	0	0	12.596	0	35.735
			1048.75	15.937	1	0	11.666	0.958	0.352	4.696	31.19	0.309	35.586	0.876	112.328	32.639	0	0	12.175	0	36.226
			1049.75	15.937	1	0	11.401	0.956	0.343	4.569	31.325	0.301	35.603	0.88	112.199	32.749	0	0	11.929	0	36.432
			1050.75	15.937	1	0	11.148	0.953	0.333	4.444	31.485	0.294	35.642	0.883	112.069	32.86	0	0	11.693	0	36.671
			1051.75	15.937	1	0	10.905	0.951	0.324	4.319	31.683	0.287	35.715	0.887	111.94	32.97	0	0	11.467	0	36.964
			1052.75	15.937	1	0	10.761	0.946	0.316	4.216	32.017	0.281	36.087	0.887	111.738	33.049	0	0	11.38	0	37.68
			1053.75	15.937	1	0	10.613	0.94	0.308	4.103	32.433	0.273	36.55	0.887	111.537	33.128	0	0	11.287	0	38.518
			1054.75	15.937	1	0	10.552	0.926	0.307	4.096	32.275	0.272	36.503	0.884	111.348	33.171	0	0	11.399	0	38.524
			1055.75	15.937	1	0	10.408	0.921	0.299	3.985	32.704	0.264	36.987	0.884	111.153	33.248	0	0	11.307	0	39.364
			1056.75	15.937	1	0	10.374	0.931	0.296	3.942	32.98	0.262	37.228	0.886	111.153	33.246	0	0	11.141	0	39.708
			1057.75	23.041	1	0	10.214	0.917	0.293	3.9	32.785	0.257	37.259	0.88	110.74	33.35	0	0	11.141	0	39.913
			1058.75	23.041	1	0	10.114	0.915	0.289	3.858	32.814	0.254	37.382	0.878	110.534	33.401	0	0	11.054	0	40.165
			1059.75	23.967	1	0	10.056	0.916	0.288	3.845	32.738	0.252	37.393	0.876	110.325	33.459	0	0	10.973	0	40.264
			1060.75	23.967	1	0	10.239	0.937	0.303	4.035	31.812	0.263	36.617	0.869	110.172	33.524	0	0	10.931	0	39.208
			1061.75	23.967	1	0	10.427	0.958	0.318	4.246	30.833	0.275	35.743	0.863	110.028	33.598	0	0	10.879	0	37.958
			1062.75	23.967	1	0	10.613	0.98	0.334	4.456	29.941	0.286	34.935	0.857	109.884	33.673	0	0	10.827	0	36.744
			1063.75	10.686	1	0	10.72	0.99	0.341	4.545	29.668	0.292	34.618	0.857	109.851	33.71	0	0	10.833	0	36.262
			1064.75	10.686	1	0	10.826	0.999	0.348	4.634	29.405	0.298	34.313	0.857	109.819	33.747	0	0	10.839	0	35.79
			1065.75	10.625	1	0	10.915	1.008	0.353	4.708	29.198	0.303	34.073	0.857	109.786	33.784	0	0	10.828	0	35.421
			1066.75	10.625	1	0	11.004	1.017	0.359	4.782	28.996	0.307	33.839	0.857	109.754	33.821	0	0	10.817	0	35.056
			1067.75	18.037	1	0	11.068	1.036	0.362	4.826	28.925	0.31	33.73	0.858	109.714	33.855	0	0	10.682	0	34.885
			1068.75	18.037	1	0	11.058	1.037	0.362	4.822	28.929	0.31	33.718	0.858	109.707	33.869	0	0	10.659	0	34.884
			1069.75	17.914	1	0	11.049	1.039	0.361	4.817	28.933	0.31	33.706	0.858	109.7	33.884	0	0	10.635	0	34.884
			1070.75	17.914	1	0	11.031	1.04	0.361	4.809	28.936	0.31	33.694	0.859	109.693	33.898	0	0	10.604	0	34.881
			1071.75	17.667	1	0	10.995	1.043	0.359	4.793	28.942	0.309	33.669	0.86	109.678	33.927	0	0	10.541	0	34.878
			1072.75	17.667	1	0	10.995	1.043	0.359	4.793	28.942	0.309	33.669	0.86	109.678	33.927	0	0	10.541	0	34.878
			1073.75	16.987	1	0	10.744	0.969	0.355	4.734	28.512	0.303	33.437	0.853	109.407	33.994	0	0	11.087	0	34.694
			1074.75	16.987	1	0	10.261	0.892	0.347	4.624	27.731	0.293	32.8	0.845	109.035	34.092	0	0	11.5	0	33.801
			1075.75	47.873	1	0	9.709	0.815	0.338	4.507	26.748	0.283	31.939	0.837	108.664	34.191	0	0	11.906	0	32.424
			1076.75	53.494	1	0	9.157	0.739	0.33	4.396	25.667	0.273	30.955	0.829	108.292	34.289	0	0	12.398	0	30.707
			1077.75	53.494	1	0	8.741	0.66	0.327	4.359	24.471	0.267	29.908	0.818	107.882	34.32	0	0	13.251	0	28.617
			1078.75	28.662	1	0	8.264	0.581	0.324	4.321	23.042	0.262	28.552	0.807	107.472	34.351	0	0	14.23	0	25.663
			1079.75	28.662	1	0	8.4	0.575	0.328	4.379	23.088	0.264	28.702	0.804	107.503	34.21	0	0	14.602	0	25.763
			1080.75	26.562	1	0	8.543	0.57	0.333	4.436	23.151	0.267	28.872	0.802	107.534	34.068	0	0	14.994	0	25.904
			1081.75	26.562	1	0	8.506	0.564	0.332	4.426	23.079	0.266	28.849	0.8	107.565	33.927	0	0	15.075	0	25.613
			1082.75	15.319	1	0	8.979	0.586	0.361	4.818	22.473	0.285	28.491	0.789	107.304	33.934	0	0	15.322	0	24.83
			1083.75	15.319	1	0	9.229	0.597	0.38	5.073	21.983	0.298	28.066	0.783	107.172	33.97	0	0	15.452	0	23.9
			1084.75	14.825	1	0	9.519	0.616	0.394	5.247	21.99	0.308	28.096	0.783	107.186	33.982	0	0	15.454	0	23.992
			1085.75	14.825	1	0	9.809	0.635	0.407	5.421	21.996	0.318	28.124	0.782	107.201	33.994	0	0	15.455	0	24.076
			1086.75	14.825	1	0	10.04	0.648	0.416	5.547	22.046	0.325	28.207	0.782	107.166	34.021	0	0	15.493	0	24.312
			1087.75	14.825	1	0	10.449	0.668	0.434	5.789	22.048	0.339	28.201	0.782	107.292	33.989	0	0	15.634	0	24.231
			1088.75	7.721	1	0	10.791	0.685	0.448	5.978	22.1	0.35	28.273	0.782	107.338	33.987	0	0	15.749	0	24.384
			1089.75	7.721	1	0	10.934	0.692	0.453	6.034	22.206	0.354	28.378	0.783	107.426	33.987	0	0	15.804	0	24.627
			1090.75	8.586	1	0	10.672	0.679	0.44	5.86	22.279	0.344	28.452	0.783	107.457	33.98	0	0	15.714	0	24.8
			1091.75	18.717	1	0	10.379	0.666	0.423	5.646	22.451	0.332	28.65	0.784	107.489	33.972	0	0	15.575	0	25.259
			1092.75	18.717	1	0	10.022	0.647	0.405	5.394	22.628	0.317	28.851	0.784	107.527	33.932	0	0	15.491	0	25.658
			1093.75	18.717	1	0	9.882	0.64	0.399	5.321	22.598	0.312	28.873	0.783	107.45	33.929	0	0	15.431	0	25.706
			1094.75	18.717	1	0	9.739	0.634	0.393	5.246	22.568	0.307	28.896	0.781	107.373	33.927	0	0	15.365	0	25.754
			1095.75	9.204	1	0	9.619	0.627	0.389	5.186	22.525	0.303	28.897	0.779	107.297	33.924	0	0	15.334	0	25.751
			1096.75	29.712	1	0	9.43	0.616	0.382	5.093	22.442	0.297	28.875	0.777	107.148	33.924	0	0	15.313	0	25.701
			1097.75	53.432	1	0	9.331	0.609	0.377	5.024	22.486	0.293	28.932	0.777	107.094	33.926	0	0	15.33	0	25.827
			1098.75	53.432	1	0	9.268	0.605	0.376	5.007	22.397	0.291	28.87	0.776	106.925	33.949	0	0	15.309	0	25.726
			1099.75	42.128	1	0	9.205	0.602	0.374	4.99	22.307	0.29	28.808	0.774	106.755	33.972	0	0	15.287	0	25.624
			1100.75	42.128	1	0	9.287	0.607	0.379	5.057	22.23	0.293	28.786	0.772	106.518	34.032	0	0	15.297	0	25.679
			1101.75	43.24	1	0	9.424	0.612	0.387	5.161	22.119	0.298	28.727	0.77	106.282	34.093	0	0	15.395	0	25.648
			1102.75	43.24	1	0	9.583	0.614	0.398	5.306	21.884	0.305	28.525	0.767	106.064	34.121	0	0	15.612	0	25.234
			1103.75	43.24	1	0	9.746	0.615	0.409	5.451	21.671	0.313	28.346	0.765	105.845	34.148	0	0	15.835	0	24.866
			1104.75	24.77	1	0	10.143	0.62	0.42	5.602	21.959	0.321	28.777	0.763	105.725	34.146	0	0	16.362	0	25.853
			1105.75	23.72	1	0	10.532	0.627	0.43	5.733	22.304	0.328	29.255	0.762	105.659	34.145	0	0	16.8	0	26.918
			1106.75	23.72	1	0	11.195	0.651	0.449	5.989	22.777	0.343	29.849	0.763	105.611	34.151	0	0	17.202	0	28.215
			1107.75	18.47	1	0	11.518	0.679	0.462	6.154	22.896	0.353	29.92	0.765	105.655	34.223	0	0	16.955	0	28.485
			1108.75	18.47	1	0	11.835	0.708	0.474	6.321	22.988	0.364	29.96	0.767	105.699	34.295	0	0	16.72	0	28.681
			1109.75	18.223	1	0	11.918	0.717	0.477	6.366	23.011	0.367	29.918	0.769	105.82	34.325	0	0	16.632	0	28.64
			1110.75	18.223	1	0	12.091	0.725	0.486	6.476	22.973	0.375	29.776	0.772	105.94	34.355	0	0	16.67	0	28.381
			1111.75	13.652	1	0	12.479	0.738	0.497	6.625	23.208	0.383	30.073	0.772	105.92	34.428	0	0	16.911	0	29.124
			1112.75	13.652	1	0	12.697	0.731	0.501	6.684	23.385	0.39	30.053	0.778	106.246	34.308	0	0	17.376	0	28.891
			1113.75	12.91	1	0	12.671	0.724	0.494	6.588	23.658	0.389	30.081	0.786	106.572	34.188	0	0	17.513	0	28.756
			1114.75	12.91	1	0	12.542	0.709	0.481	6.407	24.038	0.381	30.292	0.794	106.944	34.011	0	0	17.687	0	28.913
			1115.75	24.4	1	0	12.4	0.687	0.473	6.307	24.077	0.377	30.205	0.797	107.17	33.857	0	0	18.044	0	28.485
			1116.75	29.774	1	0	12.154	0.665	0.461	6.142	24.164	0.369	30.202	0.8	107.395	33.704	0	0	18.268	0	28.225
			1117.75	35.642	1	0	12.022	0.653	0.454	6.056	24.203	0.365	30.09	0.804	107.548	33.634	0	0	18.399	0	27.874
			1118.75	35.642	1	0	11.972	0.641	0.453	6.038	24.13	0.367	29.809	0.809	107.702	33.565	0	0	18.663	0	27.157
			1119.75	29.465	1	0	11.908	0.628	0.452	6.025	24.003	0.368	29.457	0.815	107.841	33.485	0	0	18.959	0	26.256
			1120.76	29.465	1	0	12.183	0.622	0.463	6.18	23.919	0.38	29.137	0.821	108.033	33.322	0	0	19.602	0	25.264
			1121.75	42.437	1	0	12.183	0.622	0.463	6.18	23.919	0.38	29.137	0.821	108.033	33.322	0	0	19.602	0	25.264
			1122.75	42.437	1	0	12.276	0.618	0.466	6.214	23.954	0.384	29.091	0.823	108.129	33.241	0	0	19.855	0	25.017
			1123.75	42.684	1	0	12.676	0.637	0.477	6.367	24.213	0.395	29.27	0.827	108.261	33.231	0	0	19.905	0	25.402
			1124.75	25.141	1	0	13.117	0.655	0.491	6.542	24.451	0.408	29.417	0.831	108.393	33.222	0	0	20.014	0	25.711
			1125.75	34.469	1	0	13.413	0.662	0.499	6.656	24.596	0.417	29.474	0.834	108.563	33.181	0	0	20.256	0	25.764
			1126.76	37.928	1	0	14.171	0.681	0.521	6.951	24.947	0.439	29.653	0.841	108.975	33.097	0	0	20.817	0	26.005
			1127.76	40.09	1	0	14.639	0.692	0.535	7.13	25.16	0.452	29.785	0.845	109.218	33.054	0	0	21.139	0	26.212
			1128.76	28.23	1	0	15.244	0.716	0.551	7.351	25.488	0.468	30.02	0.849	109.374	33.104	0	0	21.306	0	26.797
			1129.76	28.23	1	0	15.86	0.739	0.568	7.571	25.813	0.484	30.259	0.853	109.529	33.155	0	0	21.475	0	27.38
			1130.76	19.211	1	0	16.052	0.753	0.572	7.627	25.973	0.491	30.287	0.858	109.755	33.167	0	0	21.316	0	27.446
			1131.76	31.195	1	0	16.109	0.768	0.573	7.645	26.045	0.495	30.196	0.863	109.98	33.178	0	0	20.988	0	27.253
			1132.76	40.769	1	0	16.435	0.802	0.579	7.719	26.406	0.505	30.292	0.872	110.261	33.193	0	0	20.492	0	27.436
			1133.76	41.449	1	0	16.745	0.836	0.584	7.793	26.732	0.515	30.352	0.881	110.541	33.207	0	0	20.019	0	27.535
			1134.76	41.449	1	0	17.213	0.871	0.596	7.948	27.02	0.53	30.386	0.889	110.822	33.222	0	0	19.764	0	27.57
			1135.76	28.538	1	0	17.503	0.894	0.604	8.047	27.184	0.539	30.427	0.893	110.873	33.264	0	0	19.581	0	27.69
			1136.76	28.538	1	0	17.784	0.907	0.608	8.112	27.424	0.55	30.317	0.905	111.28	33.226	0	0	19.606	0	27.355
			1137.76	39.657	1	0	17.899	0.909	0.609	8.122	27.573	0.555	30.242	0.912	111.458	33.217	0	0	19.697	0	27.169
			1138.76	42.808	1	0	17.921	0.91	0.607	8.095	27.702	0.558	30.156	0.919	111.635	33.207	0	0	19.686	0	26.958
			1139.76	34.16	1	0	18.154	0.932	0.615	8.194	27.767	0.567	30.076	0.923	111.734	33.241	0	0	19.471	0	26.788
			1140.76	34.16	1	0	18.28	0.958	0.619	8.254	27.805	0.575	29.957	0.928	111.81	33.313	0	0	19.072	0	26.588
			1141.76	38.607	1	0	18.352	0.973	0.621	8.286	27.833	0.578	29.93	0.93	111.836	33.375	0	0	18.868	0	26.606
			1142.76	38.607	1	0	18.468	0.998	0.626	8.341	27.867	0.584	29.863	0.933	111.871	33.482	0	0	18.502	0	26.581
			1143.76	43.549	1	0	18.561	1.024	0.629	8.381	27.914	0.589	29.808	0.936	111.905	33.589	0	0	18.133	0	26.582
			1144.76	43.549	1	0	18.797	1.058	0.636	8.486	27.971	0.6	29.669	0.943	111.987	33.712	0	0	17.768	0	26.391
			1145.76	32.245	1	0	19.134	1.092	0.649	8.65	27.982	0.616	29.462	0.95	112.068	33.835	0	0	17.519	0	26.035
			1146.76	32.245	1	0	19.605	1.126	0.666	8.877	27.984	0.636	29.275	0.956	112.149	33.958	0	0	17.404	0	25.718
			1147.76	45.896	1	0	19.721	1.137	0.669	8.916	28.038	0.642	29.213	0.96	112.305	33.986	0	0	17.348	0	25.591
			1148.76	45.896	1	0	19.78	1.147	0.669	8.923	28.114	0.645	29.15	0.964	112.46	34.014	0	0	17.243	0	25.458
			1149.76	51.023	1	0	19.736	1.146	0.663	8.844	28.3	0.642	29.223	0.968	112.676	33.974	0	0	17.223	0	25.563
			1150.76	51.023	1	0	19.758	1.162	0.663	8.84	28.364	0.644	29.198	0.971	112.755	34.025	0	0	16.997	0	25.544
			1151.76	43.734	1	0	19.732	1.143	0.655	8.738	28.633	0.639	29.356	0.975	113.108	33.895	0	0	17.258	0	25.74
			1152.76	43.734	1	0	19.932	1.16	0.662	8.824	28.663	0.647	29.319	0.978	113.201	33.944	0	0	17.185	0	25.69
			1153.76	38.916	1	0	19.951	1.148	0.662	8.823	28.678	0.65	29.204	0.982	113.321	33.937	0	0	17.386	0	25.442
			1154.76	38.916	1	0	19.992	1.142	0.663	8.834	28.696	0.653	29.114	0.986	113.407	33.94	0	0	17.502	0	25.249
			1155.76	42.808	1	0	20.096	1.155	0.666	8.883	28.704	0.658	29.059	0.988	113.429	33.982	0	0	17.392	0	25.153
			1156.76	42.808	1	0	20.066	1.152	0.663	8.841	28.792	0.658	29.03	0.992	113.547	33.934	0	0	17.42	0	25.005
			1157.76	45.835	1	0	19.916	1.148	0.656	8.746	28.882	0.653	28.997	0.996	113.664	33.886	0	0	17.341	0	24.848
			1158.76	45.835	1	0	19.767	1.145	0.649	8.651	28.977	0.649	28.966	1	113.782	33.838	0	0	17.264	0	24.693
			1159.76	43.364	1	0	19.69	1.134	0.644	8.581	29.084	0.645	28.997	1.003	113.796	33.785	0	0	17.362	0	24.704
			1160.76	51.765	1	0	19.617	1.123	0.638	8.513	29.192	0.642	29.027	1.006	113.811	33.732	0	0	17.465	0	24.712
			1161.76	51.765	1	0	19.769	1.112	0.64	8.527	29.356	0.644	29.132	1.008	113.825	33.68	0	0	17.772	0	24.903
			1162.76	36.878	1	0	20.199	1.117	0.653	8.708	29.377	0.658	29.143	1.008	113.871	33.622	0	0	18.086	0	24.806
			1163.76	41.696	1	0	20.204	1.105	0.654	8.726	29.307	0.659	29.092	1.007	113.842	33.596	0	0	18.289	0	24.672
			1164.76	30.145	1	0	20.21	1.093	0.656	8.744	29.238	0.66	29.041	1.007	113.813	33.569	0	0	18.496	0	24.537
			1165.76	30.145	1	0	20.11	1.077	0.652	8.687	29.26	0.657	29.026	1.008	113.856	33.526	0	0	18.665	0	24.468
			1166.76	24.647	1	0	20.11	1.077	0.652	8.687	29.26	0.657	29.026	1.008	113.856	33.526	0	0	18.665	0	24.468
			1167.76	36.075	1	0	20.12	1.073	0.65	8.67	29.329	0.656	29.072	1.009	113.844	33.497	0	0	18.752	0	24.539
			1168.76	44.352	1	0	20.12	1.073	0.65	8.67	29.329	0.656	29.072	1.009	113.844	33.497	0	0	18.752	0	24.539
			1169.76	44.352	1	0	20.162	1.066	0.65	8.672	29.37	0.657	29.097	1.009	113.839	33.476	0	0	18.912	0	24.579
			1170.76	28.353	1	0	20.188	1.048	0.649	8.65	29.457	0.656	29.132	1.011	113.851	33.394	0	0	19.257	0	24.564
			1171.76	25.388	1	0	20.403	1.059	0.653	8.707	29.593	0.661	29.23	1.012	113.861	33.38	0	0	19.273	0	24.741
			1172.76	25.388	1	0	20.558	1.069	0.656	8.742	29.713	0.665	29.311	1.014	113.871	33.366	0	0	19.232	0	24.874
			1173.76	33.851	1	0	20.712	1.079	0.658	8.777	29.832	0.668	29.39	1.015	113.88	33.351	0	0	19.191	0	25.002
			1174.76	34.16	1	0	20.723	1.088	0.66	8.802	29.774	0.669	29.394	1.013	113.796	33.378	0	0	19.053	0	25.037
			1175.76	34.16	1	0	20.384	1.076	0.653	8.706	29.595	0.66	29.284	1.011	113.698	33.39	0	0	18.946	0	24.834
			1176.76	57.386	1	0	20.301	1.064	0.655	8.739	29.343	0.661	29.097	1.008	113.6	33.402	0	0	19.077	0	24.444
			1177.76	48.429	1	0	20.516	1.067	0.666	8.88	29.188	0.672	28.94	1.009	113.496	33.428	0	0	19.223	0	24.104
			1178.76	48.429	1	0	20.696	1.074	0.675	9	29.06	0.68	28.836	1.008	113.415	33.433	0	0	19.278	0	23.838
			1179.76	47.07	1	0	20.989	1.093	0.69	9.203	28.85	0.695	28.639	1.007	113.285	33.517	0	0	19.198	0	23.447
			1180.76	47.07	1	0	21.014	1.097	0.692	9.225	28.822	0.697	28.617	1.007	113.28	33.524	0	0	19.161	0	23.392
			1181.76	45.711	1	0	21.101	1.123	0.702	9.361	28.557	0.706	28.379	1.006	113	33.716	0	0	18.785	0	23.074
			1182.76	39.287	1	0	20.88	1.117	0.696	9.275	28.51	0.7	28.35	1.006	112.978	33.747	0	0	18.697	0	23.084
			1183.76	39.287	1	0	20.823	1.122	0.694	9.251	28.514	0.697	28.378	1.005	112.87	33.783	0	0	18.558	0	23.205
			1184.76	39.287	1	0	20.658	1.121	0.688	9.177	28.515	0.691	28.401	1.004	112.806	33.816	0	0	18.421	0	23.33
			1185.76	39.287	1	0	20.567	1.115	0.683	9.113	28.581	0.686	28.455	1.004	112.757	33.833	0	0	18.452	0	23.521
			1186.76	50.714	1	0	20.719	1.123	0.689	9.184	28.581	0.691	28.478	1.004	112.597	33.933	0	0	18.445	0	23.74
			1187.76	50.714	1	0	20.933	1.132	0.696	9.275	28.603	0.698	28.52	1.003	112.437	34.032	0	0	18.494	0	24.005
			1188.76	50.714	1	0	20.67	1.128	0.692	9.228	28.384	0.693	28.351	1.001	112.277	34.042	0	0	18.324	0	23.612
			1189.76	46.885	1	0	20.305	1.12	0.684	9.121	28.199	0.685	28.179	1.001	112.3	33.965	0	0	18.124	0	23.058
			1190.76	38.36	1	0	19.911	1.113	0.675	9.006	27.992	0.676	27.984	1	112.323	33.888	0	0	17.895	0	22.434
			1191.76	56.459	1	0	19.526	1.105	0.667	8.892	27.794	0.667	27.798	1	112.346	33.812	0	0	17.671	0	21.826
			1192.76	56.459	1	0	19.055	1.092	0.655	8.733	27.601	0.654	27.638	0.999	112.258	33.765	0	0	17.446	0	21.354
			1193.76	58.374	1	0	18.685	1.08	0.648	8.637	27.348	0.646	27.425	0.997	112.17	33.719	0	0	17.308	0	20.737
			1194.76	58.374	1	0	18.301	1.067	0.64	8.535	27.091	0.637	27.205	0.996	112.082	33.673	0	0	17.155	0	20.092
			1195.76	45.711	1	0	18.134	1.057	0.636	8.48	27.002	0.633	27.118	0.996	112.05	33.665	0	0	17.151	0	19.873
			1196.76	31.009	1	0	17.896	1.038	0.633	8.444	26.734	0.628	26.965	0.991	111.764	33.677	0	0	17.234	0	19.542
			1197.76	31.009	1	0	17.674	1.02	0.631	8.418	26.456	0.623	26.8	0.987	111.479	33.689	0	0	17.336	0	19.172
			1198.76	34.098	1	0	17.514	1.01	0.631	8.41	26.228	0.62	26.685	0.983	111.165	33.716	0	0	17.342	0	18.936
			1199.76	34.098	1	0	17.354	1	0.63	8.401	25.999	0.617	26.568	0.979	110.851	33.742	0	0	17.349	0	18.693
			1200.76	33.233	1	0	17.405	1.005	0.638	8.508	25.758	0.619	26.542	0.97	110.522	33.829	0	0	17.327	0	18.777
			1201.76	38.545	1	0	17.457	1.009	0.646	8.614	25.522	0.622	26.516	0.962	110.194	33.915	0	0	17.305	0	18.861
			1202.76	38.545	1	0	17.271	0.992	0.648	8.633	25.167	0.618	26.375	0.954	109.899	33.956	0	0	17.412	0	18.6
			1203.76	18.531	1	0	17.041	0.971	0.645	8.603	24.889	0.613	26.218	0.949	109.709	33.936	0	0	17.543	0	18.178
			1204.76	18.531	1	0	16.809	0.951	0.643	8.573	24.603	0.607	26.051	0.944	109.52	33.917	0	0	17.676	0	17.727
			1205.76	17.728	1	0	16.678	0.93	0.645	8.604	24.291	0.606	25.854	0.94	109.33	33.898	0	0	17.924	0	17.18
			1206.76	17.728	1	0	16.746	0.925	0.649	8.659	24.226	0.608	25.867	0.937	109.206	33.888	0	0	18.094	0	17.216
			1207.76	34.592	1	0	16.614	0.92	0.644	8.584	24.238	0.6	25.999	0.932	109.081	33.879	0	0	18.051	0	17.603
			1208.76	34.592	1	0	16.449	0.915	0.636	8.485	24.267	0.59	26.153	0.928	108.956	33.869	0	0	17.969	0	18.052
			1209.76	33.727	1	0	16.241	0.907	0.628	8.372	24.268	0.58	26.26	0.924	108.81	33.881	0	0	17.902	0	18.41
			1210.76	42.066	1	0	15.896	0.904	0.617	8.224	24.174	0.564	26.421	0.915	108.412	34.054	0	0	17.593	0	19.223
			1211.76	42.066	1	0	16.019	0.911	0.623	8.311	24.12	0.569	26.434	0.912	108.239	34.109	0	0	17.584	0	19.342
			1212.76	38.113	1	0	16.165	0.911	0.632	8.43	23.994	0.576	26.322	0.912	108.066	34.128	0	0	17.752	0	19.066
			1213.76	38.113	1	0	16.207	0.91	0.637	8.491	23.885	0.58	26.238	0.91	107.894	34.147	0	0	17.808	0	18.865
			1214.76	54.05	1	0	16.251	0.91	0.641	8.551	23.779	0.583	26.155	0.909	107.721	34.167	0	0	17.865	0	18.667
			1215.76	54.05	1	0	16.281	0.916	0.647	8.628	23.62	0.586	26.074	0.906	107.56	34.222	0	0	17.783	0	18.524
			1216.76	53.432	1	0	16.242	0.921	0.65	8.667	23.47	0.586	26.015	0.902	107.4	34.277	0	0	17.627	0	18.442
			1217.76	46.514	1	0	16.138	0.927	0.65	8.672	23.315	0.584	25.952	0.898	107.239	34.332	0	0	17.403	0	18.347
			1218.76	46.514	1	0	16.447	0.946	0.662	8.82	23.391	0.594	26.059	0.898	107.078	34.481	0	0	17.383	0	18.888
			1219.76	51.147	1	0	16.806	0.97	0.674	8.984	23.502	0.605	26.196	0.897	106.824	34.685	0	0	17.318	0	19.597
			1220.76	46.02	1	0	17.19	0.995	0.687	9.154	23.629	0.616	26.35	0.897	106.57	34.889	0	0	17.283	0	20.345
			1221.76	46.02	1	0	17.573	1.019	0.699	9.324	23.749	0.627	26.496	0.896	106.316	35.092	0	0	17.247	0	21.062
			1222.76	42.746	1	0	17.753	1.033	0.702	9.357	23.925	0.629	26.684	0.897	106.145	35.27	0	0	17.186	0	21.87
			1223.76	42.746	1	0	17.94	1.042	0.706	9.411	24.051	0.633	26.838	0.896	105.942	35.438	0	0	17.217	0	22.568
			1224.76	40.337	1	0	18.146	1.051	0.71	9.471	24.184	0.636	27.001	0.896	105.738	35.606	0	0	17.265	0	23.283
			1225.76	43.117	1	0	18.22	1.052	0.714	9.526	24.145	0.64	26.964	0.895	105.639	35.662	0	0	17.313	0	23.282
			1226.76	43.117	1	0	18.357	1.062	0.72	9.594	24.168	0.645	26.981	0.896	105.581	35.761	0	0	17.279	0	23.478
			1227.76	47.564	1	0	18.59	1.078	0.728	9.705	24.213	0.653	26.983	0.897	105.597	35.826	0	0	17.251	0	23.555
			1228.76	42.499	1	0	18.876	1.093	0.738	9.844	24.257	0.664	26.986	0.899	105.639	35.891	0	0	17.273	0	23.635
			1229.76	42.499	1	0	19.179	1.107	0.748	9.968	24.357	0.674	27.01	0.902	105.776	35.938	0	0	17.328	0	23.738
			1230.76	43.92	1	0	19.282	1.107	0.749	9.981	24.457	0.679	26.963	0.907	105.927	35.926	0	0	17.413	0	23.593
			1231.76	43.92	1	0	19.376	1.108	0.749	9.987	24.562	0.683	26.925	0.912	106.077	35.915	0	0	17.489	0	23.469
			1232.76	39.225	1	0	19.468	1.108	0.746	9.942	24.789	0.686	26.928	0.921	106.279	35.887	0	0	17.573	0	23.426
			1233.76	39.225	1	0	19.698	1.111	0.751	10.018	24.895	0.697	26.847	0.927	106.379	35.917	0	0	17.727	0	23.256
			1234.76	41.325	1	0	19.933	1.115	0.757	10.095	25.004	0.707	26.775	0.934	106.479	35.947	0	0	17.883	0	23.106
			1235.76	41.325	1	0	20.043	1.113	0.759	10.123	25.069	0.714	26.669	0.94	106.625	35.954	0	0	18.008	0	22.84
			1236.76	41.325	1	0	20.15	1.116	0.762	10.165	25.105	0.72	26.578	0.945	106.723	35.966	0	0	18.057	0	22.604
			1237.76	39.225	1	0	20.289	1.122	0.766	10.217	25.157	0.727	26.522	0.949	106.843	35.987	0	0	18.082	0	22.47
			1238.76	42.066	1	0	20.319	1.128	0.769	10.25	25.119	0.73	26.465	0.949	106.781	36.049	0	0	18.019	0	22.411
			1239.76	42.066	1	0	20.633	1.134	0.776	10.352	25.263	0.742	26.423	0.956	107.085	36.028	0	0	18.191	0	22.236
			1240.76	51.765	1	0	20.766	1.134	0.781	10.407	25.292	0.748	26.408	0.958	107.083	36.018	0	0	18.314	0	22.175
			1241.76	51.765	1	0	20.986	1.132	0.782	10.428	25.504	0.755	26.417	0.965	107.306	35.951	0	0	18.538	0	22.082
			1242.76	58.065	1	0	21.336	1.129	0.783	10.438	25.902	0.766	26.478	0.978	107.732	35.833	0	0	18.899	0	22.044
			1243.76	58.065	1	0	21.367	1.136	0.783	10.444	25.935	0.767	26.472	0.98	107.752	35.853	0	0	18.803	0	22.038
			1244.76	55.903	1	0	21.52	1.148	0.786	10.479	26.046	0.773	26.47	0.984	107.928	35.867	0	0	18.738	0	22.019
			1245.76	55.903	1	0	21.689	1.161	0.789	10.523	26.155	0.78	26.466	0.988	108.103	35.881	0	0	18.689	0	21.992
			1246.76	54.915	1	0	21.869	1.167	0.792	10.557	26.294	0.787	26.468	0.993	108.299	35.872	0	0	18.745	0	21.96
			1247.76	47.008	1	0	22.062	1.165	0.793	10.576	26.478	0.793	26.498	0.999	108.446	35.886	0	0	18.932	0	22.074
			1248.76	57.509	1	0	22.415	1.164	0.8	10.66	26.687	0.804	26.554	1.005	108.592	35.901	0	0	19.255	0	22.26
			1249.76	57.509	1	0	22.701	1.155	0.802	10.697	26.923	0.811	26.645	1.01	108.733	35.857	0	0	19.655	0	22.459
			1250.76	55.224	1	0	22.958	1.14	0.804	10.719	27.155	0.817	26.735	1.016	108.968	35.759	0	0	20.132	0	22.571
			1251.76	51.95	1	0	22.942	1.126	0.797	10.631	27.342	0.813	26.802	1.02	109.203	35.661	0	0	20.378	0	22.617
			1252.76	53.494	1	0	22.925	1.111	0.791	10.543	27.531	0.81	26.868	1.025	109.438	35.562	0	0	20.63	0	22.661
			1253.76	53.494	1	0	22.968	1.087	0.778	10.377	27.992	0.805	27.059	1.034	109.942	35.375	0	0	21.126	0	22.903
			1254.76	51.394	1	0	22.968	1.087	0.778	10.377	27.992	0.805	27.059	1.034	109.942	35.375	0	0	21.126	0	22.903
			1255.76	46.143	1	0	22.246	1.107	0.766	10.216	27.566	0.797	26.485	1.041	109.976	35.524	0	0	20.099	0	21.558
			1256.76	46.39	1	0	21.766	1.117	0.757	10.09	27.321	0.791	26.154	1.045	109.992	35.598	0	0	19.493	0	20.737
			1257.76	46.39	1	0	21.766	1.117	0.757	10.09	27.321	0.791	26.154	1.045	109.992	35.598	0	0	19.493	0	20.737
			1258.76	47.441	1	0	21.226	1.103	0.739	9.851	27.272	0.775	26.003	1.049	109.887	35.694	0	0	19.244	0	20.537
			1259.76	48.614	1	0	21.17	1.097	0.74	9.862	27.162	0.775	25.922	1.048	109.736	35.762	0	0	19.29	0	20.45
			1260.76	48.614	1	0	21.081	1.09	0.738	9.843	27.09	0.772	25.913	1.045	109.673	35.795	0	0	19.337	0	20.512
			1261.76	46.576	1	0	21.003	1.083	0.737	9.831	27.014	0.769	25.9	1.043	109.611	35.829	0	0	19.395	0	20.564
			1262.76	50.962	1	0	20.881	1.076	0.738	9.843	26.813	0.766	25.857	1.037	109.47	35.879	0	0	19.401	0	20.556
			1263.76	44.352	1	0	20.692	1.071	0.737	9.821	26.624	0.758	25.876	1.029	109.311	35.927	0	0	19.321	0	20.72
			1264.76	44.352	1	0	20.496	1.066	0.735	9.793	26.438	0.75	25.9	1.021	109.153	35.975	0	0	19.233	0	20.894
			1265.76	29.094	1	0	20.377	1.066	0.734	9.782	26.315	0.743	25.976	1.013	108.947	36.047	0	0	19.124	0	21.245
			1266.76	29.094	1	0	20.327	1.071	0.733	9.775	26.278	0.739	26.053	1.009	108.786	36.109	0	0	18.979	0	21.559
			1267.76	29.094	1	0	20.245	1.073	0.732	9.756	26.224	0.735	26.096	1.005	108.601	36.162	0	0	18.863	0	21.769
			1268.76	29.094	1	0	20.328	1.078	0.735	9.797	26.227	0.737	26.159	1.003	108.547	36.168	0	0	18.863	0	21.941
			1269.76	35.704	1	0	20.152	1.077	0.732	9.754	26.115	0.73	26.185	0.997	108.273	36.258	0	0	18.708	0	22.18
			1270.76	35.704	1	0	20.312	1.081	0.738	9.834	26.114	0.734	26.245	0.995	108.266	36.251	0	0	18.791	0	22.322
			1271.76	34.283	1	0	20.325	1.084	0.743	9.906	25.944	0.734	26.256	0.988	108.08	36.307	0	0	18.746	0	22.444
			1272.76	41.449	1	0	20.189	1.087	0.748	9.976	25.593	0.73	26.223	0.976	107.697	36.431	0	0	18.565	0	22.567
			1273.76	41.449	1	0	20.346	1.091	0.754	10.048	25.612	0.734	26.28	0.975	107.709	36.418	0	0	18.651	0	22.691
			1274.76	57.448	1	0	20.077	1.093	0.75	10	25.398	0.727	26.208	0.969	107.493	36.453	0	0	18.369	0	22.548
			1275.76	53.247	1	0	19.817	1.095	0.746	9.948	25.202	0.719	26.156	0.964	107.28	36.488	0	0	18.096	0	22.462
			1276.76	53.247	1	0	19.564	1.097	0.742	9.897	25.013	0.711	26.114	0.958	107.066	36.523	0	0	17.83	0	22.4
			1277.76	48.738	1	0	19.642	1.106	0.754	10.058	24.72	0.715	26.073	0.948	106.862	36.551	0	0	17.76	0	22.312
			1278.76	54.421	1	0	19.65	1.115	0.762	10.166	24.476	0.715	26.084	0.938	106.658	36.578	0	0	17.628	0	22.363
			1279.76	53.68	1	0	19.735	1.131	0.774	10.321	24.233	0.719	26.072	0.929	106.458	36.662	0	0	17.447	0	22.431
			1280.76	53.68	1	0	19.661	1.142	0.776	10.346	24.096	0.717	26.07	0.924	106.316	36.728	0	0	17.22	0	22.51
			1281.76	50.9	1	0	20.144	1.163	0.801	10.678	23.942	0.736	26.057	0.919	106.231	36.769	0	0	17.324	0	22.479
			1282.76	50.9	1	0	20.448	1.179	0.818	10.908	23.807	0.748	26.026	0.915	106.117	36.822	0	0	17.35	0	22.439
			1283.76	51.147	1	0	20.603	1.191	0.83	11.063	23.664	0.756	25.968	0.911	105.963	36.894	0	0	17.301	0	22.364
			1284.76	53.494	1	0	20.947	1.21	0.847	11.294	23.584	0.77	25.939	0.909	105.906	36.934	0	0	17.312	0	22.294
			1285.76	56.583	1	0	21.486	1.21	0.861	11.478	23.803	0.783	26.179	0.909	106.1	36.812	0	0	17.76	0	22.744
			1286.76	56.583	1	0	22.054	1.21	0.875	11.662	24.046	0.795	26.446	0.909	106.294	36.69	0	0	18.232	0	23.257
			1287.76	56.583	1	0	22.373	1.209	0.879	11.717	24.281	0.799	26.714	0.909	106.488	36.567	0	0	18.498	0	23.761
			1288.76	56.583	1	0	22.394	1.221	0.879	11.72	24.308	0.799	26.74	0.909	106.676	36.507	0	0	18.348	0	23.689
			1289.76	40.522	1	0	22.415	1.232	0.879	11.723	24.334	0.799	26.766	0.909	106.863	36.447	0	0	18.2	0	23.614
			1290.76	41.202	1	0	22.893	1.297	0.881	11.74	24.876	0.804	27.231	0.914	107.311	36.313	0	0	17.648	0	24.384
			1291.76	41.202	1	0	23.756	1.364	0.898	11.968	25.381	0.827	27.545	0.921	107.671	36.212	0	0	17.412	0	24.786
			1292.76	69.74	1	0	24.598	1.432	0.915	12.195	25.842	0.85	27.814	0.929	108.031	36.112	0	0	17.182	0	25.058
			1293.76	66.528	1	0	24.883	1.446	0.92	12.268	25.997	0.861	27.791	0.935	108.376	36.025	0	0	17.206	0	24.788
			1294.76	66.528	1	0	25.063	1.459	0.92	12.271	26.189	0.867	27.786	0.943	108.738	35.941	0	0	17.173	0	24.573
			1295.76	62.513	1	0	25.585	1.489	0.929	12.386	26.505	0.889	27.689	0.957	109.371	35.793	0	0	17.186	0	23.934
			1296.76	62.204	1	0	25.585	1.489	0.929	12.386	26.505	0.889	27.689	0.957	109.371	35.793	0	0	17.186	0	23.934
			1297.76	62.204	1	0	25.841	1.498	0.935	12.47	26.597	0.9	27.644	0.962	109.642	35.728	0	0	17.254	0	23.661
			1298.76	61.277	1	0	26.278	1.516	0.943	12.577	26.83	0.917	27.608	0.972	110.23	35.591	0	0	17.333	0	23.236
			1299.76	61.277	1	0	26.43	1.526	0.945	12.596	26.949	0.923	27.587	0.977	110.506	35.529	0	0	17.32	0	23.021
			1300.76	61.277	1	0	26.348	1.518	0.935	12.469	27.134	0.919	27.628	0.982	110.822	35.419	0	0	17.358	0	22.948
			1301.76	41.881	1	0	26.333	1.51	0.928	12.375	27.321	0.917	27.654	0.988	111.139	35.308	0	0	17.441	0	22.836
			1302.76	41.881	1	0	26.318	1.502	0.923	12.306	27.452	0.916	27.646	0.993	111.335	35.265	0	0	17.526	0	22.763
			1303.76	41.881	1	0	26.302	1.493	0.918	12.237	27.584	0.916	27.637	0.998	111.532	35.222	0	0	17.613	0	22.689
			1304.76	59.857	1	0	26.518	1.48	0.914	12.188	27.912	0.917	27.832	1.003	111.808	35.155	0	0	17.914	0	23.126
			1305.76	84.812	1	0	26.72	1.467	0.91	12.134	28.239	0.917	28.022	1.008	112.081	35.088	0	0	18.211	0	23.542
			1306.76	84.812	1	0	27.26	1.477	0.918	12.239	28.571	0.93	28.205	1.013	112.379	35.025	0	0	18.462	0	23.858
			1307.76	58.93	1	0	27.482	1.486	0.916	12.218	28.861	0.937	28.225	1.023	112.717	34.946	0	0	18.49	0	23.719
			1308.76	54.791	1	0	27.747	1.496	0.917	12.22	29.141	0.946	28.244	1.032	113.055	34.867	0	0	18.546	0	23.577
			1309.76	61.71	1	0	27.867	1.499	0.912	12.166	29.4	0.949	28.267	1.04	113.343	34.8	0	0	18.589	0	23.495
			1310.76	61.71	1	0	27.978	1.496	0.917	12.232	29.356	0.955	28.206	1.041	113.337	34.815	0	0	18.7	0	23.377
			1311.76	62.575	1	0	28.086	1.49	0.908	12.11	29.761	0.956	28.265	1.053	113.765	34.661	0	0	18.853	0	23.256
			1312.76	62.575	1	0	28.041	1.477	0.898	11.98	30.026	0.952	28.335	1.06	113.988	34.558	0	0	18.988	0	23.284
			1313.76	54.297	1	0	27.932	1.459	0.893	11.9	30.094	0.946	28.379	1.06	113.985	34.515	0	0	19.151	0	23.385
			1314.76	56.212	1	0	27.921	1.46	0.888	11.845	30.223	0.945	28.405	1.064	114.127	34.487	0	0	19.13	0	23.395
			1315.76	38.916	1	0	27.967	1.461	0.886	11.815	30.351	0.946	28.432	1.067	114.268	34.459	0	0	19.148	0	23.406
			1316.76	43.425	1	0	27.874	1.447	0.877	11.698	30.541	0.94	28.498	1.072	114.359	34.445	0	0	19.27	0	23.602
			1317.76	47.008	1	0	28.202	1.432	0.879	11.716	30.842	0.944	28.704	1.074	114.449	34.432	0	0	19.688	0	24.148
			1318.76	47.008	1	0	28.5	1.418	0.879	11.717	31.153	0.947	28.917	1.077	114.54	34.418	0	0	20.093	0	24.705
			1319.76	33.727	1	0	28.907	1.408	0.883	11.768	31.451	0.953	29.128	1.08	114.649	34.378	0	0	20.524	0	25.183
			1320.76	33.727	1	0	28.63	1.346	0.877	11.694	31.286	0.947	28.98	1.08	114.505	34.411	0	0	21.274	0	25.113
			1321.76	55.718	1	0	27.698	1.283	0.856	11.418	30.931	0.925	28.645	1.08	114.361	34.443	0	0	21.586	0	24.574
			1322.76	66.837	1	0	26.776	1.23	0.838	11.172	30.501	0.905	28.252	1.08	114.18	34.529	0	0	21.761	0	23.937
			1323.76	66.837	1	0	26.556	1.229	0.833	11.106	30.429	0.898	28.224	1.078	114.013	34.601	0	0	21.613	0	24.009
			1324.76	58.992	1	0	26.465	1.227	0.832	11.09	30.366	0.895	28.208	1.077	113.846	34.673	0	0	21.569	0	24.109
			1325.76	65.849	1	0	26.295	1.219	0.826	11.016	30.366	0.889	28.21	1.076	113.806	34.682	0	0	21.58	0	24.161
			1326.76	51.085	1	0	25.828	1.199	0.817	10.887	30.155	0.875	28.152	1.071	113.651	34.715	0	0	21.543	0	24.142
			1327.76	44.105	1	0	25.625	1.19	0.81	10.8	30.148	0.867	28.154	1.071	113.604	34.725	0	0	21.542	0	24.2
			1328.76	44.105	1	0	25.249	1.175	0.801	10.675	30.034	0.855	28.12	1.068	113.503	34.747	0	0	21.488	0	24.203
			1329.76	53.371	1	0	24.966	1.16	0.796	10.609	29.862	0.847	28.051	1.065	113.357	34.776	0	0	21.519	0	24.13
			1330.76	56.892	1	0	24.789	1.155	0.796	10.612	29.635	0.843	27.983	1.059	113.122	34.867	0	0	21.454	0	24.142
			1331.76	44.476	1	0	24.926	1.169	0.808	10.771	29.378	0.85	27.918	1.052	112.849	35.006	0	0	21.328	0	24.192
			1332.76	44.476	1	0	24.982	1.182	0.817	10.896	29.121	0.854	27.858	1.045	112.575	35.145	0	0	21.138	0	24.252
			1333.76	42.005	1	0	25.026	1.195	0.824	10.986	28.949	0.857	27.829	1.04	112.424	35.208	0	0	20.942	0	24.251
			1334.76	49.232	1	0	25.111	1.208	0.832	11.097	28.772	0.862	27.796	1.035	112.273	35.27	0	0	20.784	0	24.238
			1335.76	49.232	1	0	25.416	1.211	0.845	11.27	28.678	0.872	27.8	1.032	112.153	35.287	0	0	20.99	0	24.27
			1336.76	45.279	1	0	25.727	1.213	0.858	11.443	28.593	0.882	27.81	1.028	112.033	35.303	0	0	21.201	0	24.318
			1337.76	49.417	1	0	25.449	1.194	0.852	11.363	28.461	0.874	27.767	1.025	111.889	35.315	0	0	21.318	0	24.294
			1338.76	49.417	1	0	25.053	1.184	0.842	11.228	28.344	0.86	27.738	1.022	111.736	35.354	0	0	21.161	0	24.323
			1339.76	52.506	1	0	24.664	1.174	0.832	11.093	28.231	0.847	27.715	1.019	111.582	35.392	0	0	21.007	0	24.367
			1340.76	47.132	1	0	24.173	1.158	0.817	10.894	28.156	0.828	27.798	1.013	111.371	35.45	0	0	20.877	0	24.734
			1341.76	47.132	1	0	24.173	1.158	0.817	10.894	28.156	0.828	27.798	1.013	111.371	35.45	0	0	20.877	0	24.734
			1342.76	45.217	1	0	23.892	1.165	0.813	10.843	27.968	0.817	27.838	1.005	111.108	35.646	0	0	20.516	0	25.169
			1343.76	45.217	1	0	24.075	1.173	0.827	11.022	27.733	0.827	27.719	1.001	110.957	35.73	0	0	20.529	0	24.993
			1344.76	56.645	1	0	24.163	1.164	0.835	11.14	27.53	0.834	27.595	0.998	110.822	35.754	0	0	20.756	0	24.748
			1345.76	60.907	1	0	24.064	1.152	0.835	11.132	27.42	0.83	27.578	0.994	110.729	35.764	0	0	20.884	0	24.759
			1346.76	60.907	1	0	24.142	1.156	0.841	11.214	27.314	0.833	27.566	0.991	110.688	35.759	0	0	20.887	0	24.71
			1347.76	59.486	1	0	23.973	1.159	0.839	11.19	27.186	0.829	27.522	0.988	110.647	35.754	0	0	20.677	0	24.578
			1348.76	62.451	1	0	23.847	1.163	0.839	11.183	27.063	0.826	27.481	0.985	110.606	35.75	0	0	20.504	0	24.452
			1349.76	57.756	1	0	23.753	1.173	0.839	11.186	26.962	0.824	27.458	0.982	110.494	35.817	0	0	20.249	0	24.48
			1350.76	57.756	1	0	23.835	1.183	0.845	11.265	26.876	0.827	27.453	0.979	110.381	35.884	0	0	20.146	0	24.557
			1351.76	44.599	1	0	23.977	1.193	0.853	11.372	26.791	0.833	27.441	0.976	110.268	35.951	0	0	20.096	0	24.617
			1352.76	48.058	1	0	23.85	1.177	0.85	11.34	26.71	0.828	27.438	0.973	110.199	35.939	0	0	20.255	0	24.637
			1353.76	48.058	1	0	23.758	1.162	0.849	11.324	26.627	0.824	27.434	0.971	110.129	35.927	0	0	20.448	0	24.654
			1354.76	54.73	1	0	23.698	1.15	0.849	11.321	26.551	0.822	27.426	0.968	110.048	35.915	0	0	20.607	0	24.649
			1355.76	42.437	1	0	23.761	1.146	0.851	11.342	26.567	0.823	27.45	0.968	110.007	35.917	0	0	20.732	0	24.724
			1356.76	42.437	1	0	23.954	1.149	0.858	11.441	26.554	0.829	27.482	0.966	109.832	35.977	0	0	20.849	0	24.907
			1357.76	45.649	1	0	23.926	1.143	0.856	11.42	26.567	0.827	27.514	0.966	109.749	35.991	0	0	20.928	0	25.029
			1358.76	68.999	1	0	23.904	1.141	0.856	11.409	26.563	0.825	27.546	0.964	109.596	36.035	0	0	20.95	0	25.195
			1359.76	69.802	1	0	23.881	1.139	0.855	11.399	26.559	0.823	27.578	0.963	109.443	36.079	0	0	20.972	0	25.361
			1360.76	55.842	1	0	23.798	1.129	0.851	11.353	26.563	0.82	27.591	0.963	109.371	36.07	0	0	21.07	0	25.405
			1361.76	55.842	1	0	23.733	1.12	0.849	11.317	26.562	0.817	27.599	0.962	109.299	36.061	0	0	21.185	0	25.436
			1362.76	41.078	1	0	23.635	1.11	0.847	11.294	26.495	0.813	27.592	0.96	109.225	36.04	0	0	21.289	0	25.411
			1363.76	41.078	1	0	23.535	1.1	0.845	11.273	26.42	0.81	27.591	0.958	109.148	36.028	0	0	21.386	0	25.415
			1364.76	49.603	1	0	23.563	1.095	0.846	11.285	26.416	0.811	27.566	0.958	109.13	35.982	0	0	21.528	0	25.29
			1365.76	60.227	1	0	23.643	1.099	0.85	11.329	26.407	0.814	27.553	0.958	109.081	35.98	0	0	21.518	0	25.239
			1366.76	60.227	1	0	23.56	1.101	0.847	11.291	26.407	0.811	27.579	0.957	109.038	36.004	0	0	21.394	0	25.341
			1367.76	44.846	1	0	23.781	1.106	0.855	11.397	26.412	0.819	27.574	0.958	108.987	36.001	0	0	21.509	0	25.311
			1368.76	47.194	1	0	23.479	1.088	0.846	11.274	26.339	0.807	27.583	0.955	108.884	35.994	0	0	21.578	0	25.369
			1369.76	52.197	1	0	23.35	1.076	0.842	11.229	26.282	0.802	27.585	0.953	108.814	35.989	0	0	21.701	0	25.402
			1370.76	55.471	1	0	23.103	1.064	0.835	11.137	26.202	0.794	27.569	0.95	108.744	35.984	0	0	21.718	0	25.387
			1371.76	55.471	1	0	23.215	1.065	0.84	11.203	26.177	0.798	27.548	0.95	108.704	35.977	0	0	21.79	0	25.316
			1372.76	49.911	1	0	22.712	1.063	0.832	11.09	25.868	0.79	27.239	0.95	108.637	35.968	0	0	21.365	0	24.518
			1373.76	43.734	1	0	22.32	1.062	0.826	11.019	25.584	0.785	26.937	0.95	108.407	36.047	0	0	21.026	0	23.879
			1374.76	43.734	1	0	22.138	1.055	0.822	10.959	25.505	0.78	26.866	0.949	108.196	36.14	0	0	20.981	0	23.877
			1375.76	50.035	1	0	22	1.055	0.817	10.888	25.511	0.774	26.91	0.948	108.033	36.193	0	0	20.858	0	24.086
			1376.76	55.78	1	0	22.055	1.058	0.822	10.961	25.408	0.779	26.816	0.947	107.829	36.26	0	0	20.852	0	23.951
			1377.76	57.571	1	0	22.11	1.061	0.828	11.034	25.306	0.784	26.724	0.947	107.625	36.328	0	0	20.845	0	23.817
			1378.76	56.459	1	0	22.336	1.059	0.837	11.165	25.263	0.793	26.692	0.946	107.52	36.342	0	0	21.099	0	23.764
			1379.76	64.119	1	0	22.503	1.057	0.844	11.256	25.244	0.799	26.683	0.946	107.409	36.356	0	0	21.299	0	23.772
			1380.76	64.119	1	0	22.534	1.044	0.846	11.285	25.196	0.8	26.655	0.945	107.352	36.325	0	0	21.588	0	23.679
			1381.76	59.363	1	0	22.113	1.023	0.833	11.11	25.086	0.787	26.569	0.944	107.361	36.191	0	0	21.615	0	23.267
			1382.76	41.572	1	0	22.131	1.028	0.835	11.13	25.068	0.788	26.546	0.944	107.364	36.148	0	0	21.529	0	23.115
			1383.76	41.572	1	0	22.131	1.028	0.835	11.13	25.068	0.788	26.546	0.944	107.364	36.148	0	0	21.529	0	23.115
			1384.76	41.572	1	0	22.4	1.038	0.848	11.309	24.985	0.8	26.476	0.944	107.328	36.155	0	0	21.573	0	22.91
			1385.76	41.572	1	0	22.577	1.045	0.859	11.452	24.878	0.809	26.398	0.942	107.304	36.162	0	0	21.608	0	22.691
			1386.76	26.747	1	0	22.667	1.041	0.871	11.62	24.611	0.818	26.23	0.938	107.349	36.076	0	0	21.775	0	22.084
			1387.76	35.704	1	0	22.606	1.03	0.869	11.587	24.598	0.814	26.246	0.937	107.513	35.944	0	0	21.951	0	21.923
			1388.76	60.66	1	0	22.559	1.019	0.867	11.554	24.602	0.811	26.277	0.936	107.676	35.812	0	0	22.145	0	21.8
			1389.76	59.918	1	0	22.684	1.018	0.87	11.599	24.641	0.814	26.322	0.936	107.824	35.718	0	0	22.291	0	21.755
			1390.76	66.034	1	0	22.786	1.014	0.872	11.632	24.676	0.817	26.363	0.936	107.978	35.618	0	0	22.48	0	21.696
			1391.76	66.034	1	0	22.694	1.002	0.867	11.56	24.712	0.811	26.407	0.936	108.107	35.515	0	0	22.639	0	21.66
			1392.76	59.239	1	0	22.703	0.992	0.864	11.521	24.791	0.81	26.444	0.937	108.239	35.423	0	0	22.884	0	21.624
			1393.76	53.68	1	0	22.702	0.982	0.863	11.505	24.809	0.81	26.437	0.938	108.347	35.347	0	0	23.13	0	21.494
			1394.76	53.68	1	0	22.348	0.967	0.85	11.339	24.757	0.796	26.451	0.936	108.395	35.306	0	0	23.11	0	21.501
			1395.76	48.491	1	0	22.332	0.97	0.85	11.332	24.758	0.793	26.526	0.933	108.481	35.284	0	0	23.024	0	21.657
			1396.76	47.626	1	0	22.525	0.979	0.856	11.407	24.822	0.798	26.609	0.933	108.577	35.26	0	0	23.015	0	21.813
			1397.76	47.626	1	0	22.472	0.982	0.854	11.387	24.813	0.795	26.667	0.93	108.661	35.239	0	0	22.895	0	21.922
			1398.76	72.087	1	0	22.861	0.993	0.868	11.574	24.852	0.808	26.711	0.93	108.803	35.172	0	0	23.024	0	21.882
			1399.76	72.087	1	0	23.095	1.005	0.875	11.662	24.934	0.815	26.758	0.932	108.896	35.157	0	0	22.977	0	21.947
			1400.76	68.875	1	0	23.483	1.017	0.887	11.826	25.018	0.828	26.802	0.933	108.99	35.143	0	0	23.083	0	22.001
			1401.76	65.416	1	0	23.616	1.021	0.888	11.844	25.127	0.831	26.876	0.935	109.125	35.119	0	0	23.131	0	22.146
			1402.76	45.402	1	0	24.426	1.027	0.904	12.051	25.552	0.846	27.286	0.936	109.294	35.07	0	0	23.781	0	23.123
			1403.76	39.04	1	0	25.099	1.032	0.915	12.195	25.953	0.857	27.689	0.937	109.622	34.935	0	0	24.311	0	23.902
			1404.76	50.035	1	0	24.96	1.03	0.904	12.053	26.109	0.847	27.86	0.937	109.891	34.831	0	0	24.239	0	24.155
			1405.76	54.606	1	0	24.72	1.021	0.892	11.9	26.179	0.837	27.919	0.938	110.114	34.766	0	0	24.205	0	24.209
			1406.76	45.835	1	0	24.401	1.013	0.878	11.704	26.262	0.824	27.989	0.938	110.336	34.701	0	0	24.092	0	24.29
			1407.76	52.135	1	0	24.188	1.01	0.868	11.579	26.307	0.815	28.038	0.938	110.448	34.701	0	0	23.951	0	24.422
			1408.76	54.174	1	0	24.027	1.012	0.862	11.498	26.32	0.809	28.052	0.938	110.459	34.752	0	0	23.748	0	24.543
			1409.76	41.016	1	0	23.92	1.01	0.859	11.45	26.309	0.805	28.056	0.938	110.446	34.805	0	0	23.679	0	24.654
			1410.76	63.254	1	0	23.813	1.009	0.855	11.403	26.299	0.802	28.06	0.937	110.432	34.859	0	0	23.611	0	24.766
			1411.76	63.254	1	0	23.831	1.005	0.856	11.414	26.286	0.802	28.073	0.936	110.364	34.947	0	0	23.719	0	24.966
			1412.76	56.397	1	0	23.939	1.003	0.859	11.452	26.315	0.804	28.113	0.936	110.402	34.956	0	0	23.874	0	25.087
			1413.76	56.397	1	0	24.349	1.004	0.878	11.712	26.173	0.821	28.015	0.934	110.371	34.994	0	0	24.255	0	24.911
			1414.76	53.865	1	0	24.123	0.984	0.866	11.551	26.259	0.809	28.127	0.934	110.429	34.898	0	0	24.515	0	25.069
			1415.76	64.428	1	0	23.878	0.964	0.854	11.382	26.348	0.796	28.242	0.933	110.501	34.802	0	0	24.766	0	25.23
			1416.76	57.324	1	0	23.625	0.951	0.84	11.203	26.462	0.783	28.38	0.932	110.544	34.737	0	0	24.848	0	25.485
			1417.76	56.397	1	0	23.345	0.937	0.826	11.018	26.561	0.77	28.5	0.932	110.585	34.673	0	0	24.903	0	25.69
			1418.76	56.397	1	0	23.61	0.948	0.841	11.211	26.42	0.782	28.402	0.93	110.448	34.754	0	0	24.913	0	25.576
			1419.76	40.337	1	0	23.986	0.958	0.859	11.457	26.283	0.798	28.31	0.928	110.311	34.836	0	0	25.037	0	25.472
			1420.76	37.866	1	0	24.229	0.96	0.874	11.655	26.101	0.809	28.196	0.926	110.235	34.862	0	0	25.247	0	25.238
			1421.76	37.866	1	0	24.33	0.961	0.882	11.757	25.986	0.814	28.147	0.923	110.158	34.889	0	0	25.308	0	25.159
			1422.76	48.182	1	0	24.54	0.972	0.892	11.89	25.933	0.822	28.142	0.922	110.177	34.889	0	0	25.252	0	25.121
			1423.76	47.564	1	0	24.636	0.971	0.896	11.951	25.899	0.825	28.129	0.921	110.268	34.805	0	0	25.384	0	24.941
			1424.76	46.823	1	0	24.74	0.969	0.898	11.978	25.948	0.827	28.186	0.921	110.383	34.706	0	0	25.519	0	24.909
			1425.76	46.823	1	0	25.013	0.971	0.904	12.056	26.068	0.833	28.312	0.921	110.438	34.668	0	0	25.772	0	25.145
			1426.76	50.159	1	0	24.87	0.948	0.895	11.939	26.133	0.825	28.363	0.921	110.508	34.574	0	0	26.232	0	25.159
			1427.76	83.762	1	0	24.453	0.903	0.874	11.652	26.247	0.806	28.452	0.922	110.647	34.387	0	0	27.078	0	25.15
			1428.76	49.726	1	0	24.73	0.907	0.882	11.754	26.321	0.814	28.508	0.923	110.609	34.409	0	0	27.258	0	25.312
			1429.76	48.491	1	0	25.033	0.909	0.891	11.874	26.377	0.822	28.591	0.923	110.594	34.399	0	0	27.529	0	25.49
			1430.76	44.043	1	0	24.992	0.911	0.889	11.851	26.39	0.819	28.641	0.921	110.58	34.39	0	0	27.423	0	25.587
			1431.76	39.781	1	0	25.097	0.924	0.892	11.89	26.437	0.821	28.706	0.921	110.563	34.407	0	0	27.159	0	25.743
			1432.76	72.149	1	0	25.53	0.937	0.908	12.103	26.444	0.836	28.714	0.921	110.546	34.423	0	0	27.252	0	25.76
			1433.76	73.199	1	0	25.778	0.935	0.919	12.247	26.382	0.847	28.614	0.922	110.549	34.419	0	0	27.575	0	25.518
			1434.76	77.585	1	0	26.321	0.941	0.937	12.487	26.433	0.865	28.613	0.924	110.611	34.383	0	0	27.968	0	25.436
			1435.76	68.752	1	0	26.751	0.942	0.948	12.643	26.535	0.877	28.705	0.924	110.666	34.368	0	0	28.397	0	25.629
			1436.76	64.366	1	0	26.999	0.943	0.954	12.716	26.628	0.882	28.797	0.925	110.719	34.354	0	0	28.632	0	25.819
			1437.76	60.66	1	0	27.387	0.951	0.961	12.818	26.812	0.891	28.938	0.927	110.839	34.299	0	0	28.796	0	26.035
			1438.76	57.88	1	0	27.799	0.959	0.969	12.923	27.006	0.9	29.09	0.928	110.964	34.243	0	0	28.982	0	26.272
			1439.76	51.826	1	0	28.23	0.971	0.978	13.034	27.212	0.91	29.241	0.931	111.119	34.186	0	0	29.076	0	26.491
			1440.76	47.07	1	0	27.923	0.983	0.973	12.972	27.065	0.907	29.036	0.932	111.278	34.128	0	0	28.416	0	25.878
			1441.76	47.07	1	0	27.537	0.994	0.97	12.938	26.78	0.905	28.707	0.933	111.292	34.181	0	0	27.701	0	25.16
			1442.76	32.615	1	0	26.965	1.004	0.963	12.837	26.446	0.898	28.339	0.933	111.167	34.336	0	0	26.868	0	24.521
			1443.76	70.605	1	0	26.218	1.01	0.943	12.569	26.269	0.881	28.104	0.935	111.14	34.439	0	0	25.964	0	24.106
			1444.76	70.605	1	0	26.119	1.031	0.947	12.62	26.096	0.886	27.885	0.936	111.063	34.622	0	0	25.333	0	23.829
			1445.76	61.154	1	0	26.353	1.072	0.955	12.728	26.165	0.895	27.899	0.938	111.149	34.719	0	0	24.579	0	23.92
			1446.76	62.822	1	0	26.516	1.089	0.963	12.835	26.129	0.904	27.815	0.939	111.163	34.785	0	0	24.352	0	23.776
			1447.76	85.924	1	0	27.709	1.158	1.001	13.342	26.352	0.944	27.931	0.943	111.288	34.951	0	0	23.923	0	24.158
			1448.76	76.473	1	0	27.603	1.162	0.992	13.225	26.488	0.94	27.956	0.948	111.416	34.982	0	0	23.748	0	24.264
			1449.76	73.632	1	0	27.489	1.166	0.983	13.1	26.635	0.935	27.988	0.952	111.543	35.012	0	0	23.567	0	24.387
			1450.76	59.548	1	0	27.068	1.169	0.964	12.853	26.734	0.921	27.971	0.956	111.627	35.058	0	0	23.153	0	24.421
			1451.76	48.058	1	0	26.948	1.183	0.956	12.747	26.854	0.918	27.976	0.96	111.738	35.086	0	0	22.776	0	24.44
			1452.76	62.266	1	0	27.056	1.196	0.957	12.76	26.949	0.922	27.965	0.964	111.78	35.142	0	0	22.628	0	24.473
			1453.76	62.266	1	0	27.166	1.22	0.96	12.798	27.002	0.928	27.938	0.966	111.752	35.279	0	0	22.275	0	24.579
			1454.76	62.266	1	0	27.252	1.246	0.961	12.82	27.07	0.932	27.92	0.97	111.785	35.404	0	0	21.864	0	24.672
			1455.76	38.175	1	0	27.272	1.263	0.966	12.874	26.992	0.938	27.8	0.971	111.779	35.491	0	0	21.594	0	24.47
			1456.76	45.402	1	0	27.416	1.302	0.97	12.935	27.045	0.945	27.767	0.974	111.905	35.573	0	0	21.056	0	24.403
			1457.76	45.402	1	0	27.469	1.327	0.977	13.027	26.928	0.952	27.624	0.975	111.851	35.702	0	0	20.708	0	24.186
			1458.76	45.402	1	0	27.49	1.348	0.983	13.103	26.812	0.96	27.444	0.977	111.772	35.889	0	0	20.395	0	23.988
			1459.76	57.015	1	0	27.119	1.342	0.968	12.905	26.85	0.948	27.4	0.98	111.801	35.961	0	0	20.2	0	24.024
			1460.76	63.934	1	0	26.719	1.337	0.952	12.696	26.884	0.936	27.349	0.983	111.834	36.033	0	0	19.982	0	24.044
			1461.76	86.048	1	0	26.722	1.336	0.947	12.627	27.035	0.937	27.318	0.99	111.99	36.047	0	0	20.003	0	23.993
			1462.76	86.048	1	0	26.722	1.336	0.947	12.627	27.035	0.937	27.318	0.99	111.99	36.047	0	0	20.003	0	23.993
			1463.76	55.286	1	0	26.508	1.333	0.933	12.445	27.206	0.927	27.391	0.993	112.029	36.059	0	0	19.888	0	24.216
			1464.76	55.286	1	0	26.367	1.338	0.922	12.297	27.392	0.918	27.511	0.996	112.074	36.078	0	0	19.7	0	24.545
			1465.76	42.066	1	0	26.289	1.344	0.915	12.194	27.547	0.913	27.595	0.998	112.12	36.097	0	0	19.56	0	24.778
			1466.76	53.494	1	0	26.265	1.35	0.911	12.151	27.626	0.913	27.572	1.002	112.163	36.1	0	0	19.453	0	24.7
			1467.76	66.219	1	0	26.4	1.356	0.916	12.207	27.644	0.921	27.491	1.006	112.208	36.102	0	0	19.464	0	24.474
			1468.76	66.219	1	0	26.357	1.35	0.912	12.162	27.696	0.92	27.456	1.009	112.302	36.078	0	0	19.529	0	24.361
			1469.76	60.969	1	0	26.179	1.336	0.903	12.04	27.776	0.912	27.493	1.01	112.458	35.982	0	0	19.593	0	24.33
			1470.76	57.695	1	0	26.408	1.324	0.903	12.04	28.009	0.914	27.668	1.012	112.712	35.865	0	0	19.94	0	24.607
			1471.76	57.695	1	0	26.408	1.324	0.903	12.04	28.009	0.914	27.668	1.012	112.712	35.865	0	0	19.94	0	24.607
			1472.76	43.117	1	0	27.154	1.329	0.91	12.136	28.576	0.924	28.134	1.016	113.187	35.601	0	0	20.437	0	25.294
			1473.76	43.117	1	0	27.434	1.331	0.911	12.143	28.855	0.927	28.361	1.017	113.424	35.469	0	0	20.615	0	25.611
			1474.76	41.634	1	0	27.664	1.343	0.91	12.127	29.147	0.93	28.509	1.022	113.705	35.335	0	0	20.599	0	25.69
			1475.76	57.139	1	0	27.631	1.335	0.905	12.062	29.262	0.929	28.501	1.027	113.803	35.289	0	0	20.704	0	25.615
			1476.76	57.139	1	0	27.753	1.345	0.906	12.085	29.345	0.933	28.518	1.029	113.869	35.279	0	0	20.636	0	25.603
			1477.76	60.721	1	0	27.094	1.318	0.876	11.675	29.627	0.909	28.552	1.038	114	35.198	0	0	20.559	0	25.631
			1478.76	55.903	1	0	27.026	1.336	0.872	11.624	29.7	0.908	28.527	1.041	114.084	35.208	0	0	20.224	0	25.524
			1479.76	59.301	1	0	27.103	1.355	0.872	11.623	29.807	0.911	28.527	1.045	114.168	35.217	0	0	20.005	0	25.476
			1480.76	53.494	1	0	27.419	1.359	0.88	11.73	29.882	0.922	28.522	1.048	114.24	35.191	0	0	20.182	0	25.401
			1481.76	55.965	1	0	27.525	1.351	0.881	11.744	29.953	0.926	28.505	1.051	114.283	35.184	0	0	20.379	0	25.374
			1482.76	55.965	1	0	27.432	1.343	0.875	11.667	30.043	0.923	28.494	1.054	114.326	35.176	0	0	20.432	0	25.362
			1483.76	45.279	1	0	27.492	1.346	0.875	11.665	30.116	0.925	28.49	1.057	114.422	35.157	0	0	20.432	0	25.307
			1484.76	42.746	1	0	27.657	1.345	0.88	11.739	30.104	0.933	28.423	1.059	114.456	35.15	0	0	20.556	0	25.129
			1485.76	57.695	1	0	27.68	1.333	0.88	11.727	30.15	0.932	28.443	1.06	114.535	35.086	0	0	20.762	0	25.102
			1486.76	57.695	1	0	27.585	1.308	0.873	11.638	30.252	0.929	28.421	1.064	114.609	35.035	0	0	21.082	0	25.038
			1487.76	46.452	1	0	27.509	1.296	0.867	11.561	30.357	0.923	28.503	1.065	114.681	34.982	0	0	21.219	0	25.185
			1488.76	46.452	1	0	27.668	1.288	0.867	11.559	30.527	0.924	28.63	1.066	114.865	34.854	0	0	21.487	0	25.292
			1489.76	54.791	1	0	27.831	1.279	0.867	11.557	30.701	0.925	28.762	1.067	115.048	34.726	0	0	21.761	0	25.407
			1490.76	54.791	1	0	27.927	1.272	0.868	11.575	30.752	0.926	28.832	1.067	115.129	34.652	0	0	21.96	0	25.466
			1491.76	59.177	1	0	27.691	1.258	0.861	11.485	30.716	0.918	28.823	1.066	115.129	34.645	0	0	22.019	0	25.478
			1492.76	59.177	1	0	27.453	1.243	0.855	11.394	30.678	0.91	28.812	1.065	115.129	34.638	0	0	22.078	0	25.486
			1493.76	48.244	1	0	27.134	1.226	0.844	11.249	30.693	0.898	28.832	1.065	115.083	34.64	0	0	22.124	0	25.594
			1494.76	55.039	1	0	26.872	1.215	0.835	11.134	30.697	0.889	28.848	1.064	115.011	34.657	0	0	22.109	0	25.701
			1495.76	57.015	1	0	26.654	1.205	0.833	11.103	30.521	0.882	28.799	1.06	114.865	34.698	0	0	22.12	0	25.693
			1496.76	55.471	1	0	26.557	1.199	0.835	11.127	30.336	0.88	28.767	1.055	114.728	34.736	0	0	22.148	0	25.702
			1497.76	55.471	1	0	26.496	1.202	0.832	11.096	30.356	0.877	28.811	1.054	114.741	34.728	0	0	22.034	0	25.784
			1498.76	65.972	1	0	26.372	1.19	0.833	11.106	30.172	0.872	28.823	1.047	114.57	34.731	0	0	22.154	0	25.857
			1499.76	71.284	1	0	26.458	1.2	0.836	11.15	30.162	0.876	28.802	1.047	114.516	34.795	0	0	22.041	0	25.89
			1500.76	52.568	1	0	26.169	1.203	0.832	11.098	29.976	0.87	28.664	1.046	114.372	34.865	0	0	21.757	0	25.676
			1501.76	48.676	1	0	25.11	1.173	0.809	10.792	29.541	0.844	28.317	1.043	113.967	34.965	0	0	21.398	0	25.103
			1502.76	42.869	1	0	24.983	1.167	0.805	10.737	29.536	0.841	28.276	1.045	113.947	34.963	0	0	21.399	0	25.015
			1503.76	42.869	1	0	24.705	1.145	0.8	10.67	29.362	0.835	28.154	1.043	113.611	35.066	0	0	21.573	0	24.973
			1504.76	42.869	1	0	24.8	1.139	0.806	10.747	29.256	0.838	28.127	1.04	113.393	35.088	0	0	21.768	0	24.962
			1505.76	44.167	1	0	24.664	1.123	0.807	10.764	29.029	0.835	28.062	1.034	113.132	35.112	0	0	21.955	0	24.892
			1506.76	44.167	1	0	24.442	1.107	0.806	10.742	28.803	0.829	27.988	1.029	112.87	35.136	0	0	22.069	0	24.8
			1507.76	44.167	1	0	24.142	1.092	0.802	10.689	28.569	0.821	27.911	1.024	112.609	35.16	0	0	22.116	0	24.697
			1508.76	39.843	1	0	23.999	1.087	0.802	10.692	28.387	0.817	27.863	1.019	112.436	35.167	0	0	22.077	0	24.604
			1509.76	39.41	1	0	24.224	1.083	0.814	10.847	28.236	0.825	27.849	1.014	112.307	35.136	0	0	22.358	0	24.523
			1510.76	54.791	1	0	24.333	1.076	0.821	10.944	28.102	0.83	27.792	1.011	112.264	35.061	0	0	22.605	0	24.263
			1511.76	57.015	1	0	24.469	1.084	0.827	11.027	28.058	0.834	27.807	1.009	112.232	35.023	0	0	22.57	0	24.208
			1512.76	54.421	1	0	24.616	1.093	0.834	11.122	27.999	0.838	27.871	1.005	112.242	34.949	0	0	22.529	0	24.208
			1513.76	54.421	1	0	24.616	1.093	0.834	11.122	27.999	0.838	27.871	1.005	112.242	34.949	0	0	22.529	0	24.208
			1514.76	35.519	1	0	24.082	1.073	0.815	10.87	27.996	0.816	27.983	1	112.218	34.901	0	0	22.45	0	24.463
			1515.76	35.519	1	0	24.086	1.082	0.816	10.877	27.997	0.815	28.009	1	112.144	34.941	0	0	22.262	0	24.576
			1516.76	29.65	1	0	24.086	1.082	0.816	10.877	27.997	0.815	28.009	1	112.144	34.941	0	0	22.262	0	24.576
			1517.76	37.125	1	0	24.159	1.071	0.82	10.929	27.933	0.82	27.915	1.001	112.108	34.92	0	0	22.548	0	24.331
			1518.76	57.139	1	0	24.129	1.067	0.819	10.923	27.909	0.82	27.885	1.001	112.091	34.905	0	0	22.619	0	24.244
			1519.76	57.139	1	0	24.429	1.074	0.832	11.095	27.828	0.835	27.726	1.004	112.067	34.908	0	0	22.745	0	23.821
			1520.76	51.826	1	0	24.755	1.075	0.84	11.197	27.942	0.847	27.712	1.008	112.177	34.814	0	0	23.035	0	23.612
			1521.76	51.826	1	0	24.994	1.075	0.843	11.238	28.11	0.853	27.772	1.012	112.288	34.721	0	0	23.244	0	23.589
			1522.76	59.548	1	0	25.237	1.076	0.846	11.279	28.282	0.859	27.836	1.016	112.398	34.627	0	0	23.458	0	23.576
			1523.76	69.864	1	0	25.533	1.086	0.853	11.372	28.393	0.869	27.876	1.019	112.559	34.555	0	0	23.519	0	23.513
			1524.76	68.505	1	0	25.661	1.095	0.855	11.399	28.481	0.872	27.908	1.021	112.719	34.483	0	0	23.425	0	23.43
			1525.76	68.505	1	0	25.693	1.105	0.849	11.315	28.74	0.871	28.012	1.026	112.957	34.385	0	0	23.26	0	23.481
			1526.76	71.902	1	0	25.951	1.128	0.848	11.31	29.075	0.877	28.136	1.033	113.213	34.311	0	0	23.014	0	23.581
			1527.76	52.197	1	0	26.356	1.143	0.858	11.443	29.206	0.891	28.142	1.038	113.361	34.297	0	0	23.06	0	23.518
			1528.76	51.147	1	0	26.338	1.147	0.85	11.339	29.459	0.889	28.174	1.046	113.626	34.207	0	0	22.96	0	23.415
			1529.76	51.147	1	0	26.17	1.139	0.842	11.229	29.548	0.883	28.195	1.048	113.778	34.162	0	0	22.969	0	23.409
			1530.76	53.494	1	0	26.425	1.138	0.843	11.237	29.811	0.887	28.335	1.052	113.987	34.095	0	0	23.23	0	23.642
			1531.76	49.417	1	0	27.395	1.153	0.859	11.447	30.36	0.907	28.739	1.056	114.415	33.956	0	0	23.751	0	24.332
			1532.76	49.417	1	0	27.233	1.148	0.854	11.383	30.344	0.902	28.72	1.057	114.44	33.981	0	0	23.723	0	24.35
			1533.76	41.943	1	0	27.531	1.154	0.856	11.413	30.601	0.907	28.89	1.059	114.756	33.87	0	0	23.865	0	24.539
			1534.76	66.775	1	0	27.427	1.143	0.848	11.305	30.765	0.901	28.938	1.063	114.958	33.837	0	0	23.988	0	24.63
			1535.76	58.374	1	0	27.233	1.133	0.838	11.167	30.908	0.894	28.964	1.067	115.139	33.805	0	0	24.033	0	24.663
			1536.76	49.85	1	0	26.945	1.122	0.829	11.049	30.894	0.886	28.897	1.069	115.289	33.763	0	0	24.017	0	24.459
			1537.76	49.85	1	0	26.658	1.111	0.82	10.93	30.881	0.878	28.831	1.071	115.44	33.721	0	0	24	0	24.253
			1538.76	52.815	1	0	26.188	1.089	0.806	10.751	30.806	0.865	28.718	1.073	115.526	33.696	0	0	24.058	0	24.001
			1539.76	43.178	1	0	25.81	1.068	0.796	10.61	30.734	0.853	28.66	1.072	115.484	33.717	0	0	24.166	0	23.962
			1540.76	43.178	1	0	25.58	1.051	0.793	10.575	30.533	0.847	28.588	1.068	115.359	33.779	0	0	24.343	0	23.957
			1541.76	56.212	1	0	25.547	1.043	0.794	10.582	30.463	0.847	28.552	1.067	115.308	33.791	0	0	24.488	0	23.914
			1542.76	71.532	1	0	25.438	1.036	0.791	10.541	30.438	0.843	28.552	1.066	115.257	33.803	0	0	24.561	0	23.959
			1543.76	41.387	1	0	25.37	1.03	0.789	10.516	30.416	0.842	28.491	1.068	115.252	33.797	0	0	24.639	0	23.817
			1544.76	36.692	1	0	25.313	1.018	0.788	10.501	30.371	0.841	28.444	1.068	115.218	33.74	0	0	24.871	0	23.627
			1545.76	36.692	1	0	25.274	1.006	0.787	10.496	30.32	0.841	28.392	1.068	115.185	33.682	0	0	25.125	0	23.424
			1546.76	42.314	1	0	25.346	1.001	0.791	10.545	30.255	0.843	28.39	1.066	115.142	33.661	0	0	25.318	0	23.393
			1547.76	43.796	1	0	25.489	1.011	0.799	10.649	30.146	0.848	28.384	1.062	115.038	33.687	0	0	25.205	0	23.396
			1548.76	41.511	1	0	25.404	1.011	0.797	10.63	30.099	0.844	28.449	1.058	115.01	33.665	0	0	25.125	0	23.518
			1549.76	41.511	1	0	25.428	1.011	0.8	10.665	30.03	0.843	28.487	1.054	114.983	33.644	0	0	25.153	0	23.573
			1550.76	37.434	1	0	25.091	0.998	0.787	10.496	30.084	0.827	28.625	1.051	114.921	33.622	0	0	25.139	0	23.912
			1551.76	34.777	1	0	24.766	0.99	0.777	10.356	30.082	0.814	28.712	1.048	114.827	33.641	0	0	25.009	0	24.185
			1552.76	34.777	1	0	24.702	0.991	0.778	10.373	29.957	0.812	28.699	1.044	114.705	33.701	0	0	24.935	0	24.266
			1553.76	33.913	1	0	24.661	0.991	0.78	10.401	29.827	0.811	28.683	1.04	114.583	33.761	0	0	24.885	0	24.337
			1554.76	49.603	1	0	24.59	0.983	0.778	10.374	29.805	0.807	28.74	1.037	114.549	33.701	0	0	25.014	0	24.387
			1555.76	63.439	1	0	24.674	0.975	0.78	10.402	29.811	0.807	28.811	1.035	114.516	33.641	0	0	25.304	0	24.47
			1556.76	69.431	1	0	24.776	0.971	0.785	10.472	29.724	0.809	28.846	1.03	114.482	33.627	0	0	25.524	0	24.541
			1557.76	66.034	1	0	24.589	0.952	0.784	10.449	29.532	0.803	28.83	1.024	114.429	33.589	0	0	25.817	0	24.481
			1558.77	49.047	1	0	23.937	0.939	0.77	10.261	29.249	0.779	28.897	1.012	114.305	33.548	0	0	25.486	0	24.602
			1559.77	50.344	1	0	24.21	0.963	0.778	10.379	29.292	0.786	29.013	1.01	114.242	33.579	0	0	25.149	0	24.875
			1560.77	60.351	1	0	24.548	0.986	0.789	10.521	29.342	0.795	29.134	1.007	114.18	33.61	0	0	24.894	0	25.156
			1561.77	63.934	1	0	24.859	1.007	0.797	10.623	29.466	0.802	29.269	1.007	114.223	33.577	0	0	24.689	0	25.355
			1562.77	46.761	1	0	25.101	1.024	0.803	10.707	29.549	0.809	29.338	1.007	114.247	33.574	0	0	24.51	0	25.464
			1563.77	46.761	1	0	25.346	1.046	0.811	10.808	29.595	0.817	29.361	1.008	114.302	33.574	0	0	24.242	0	25.455
			1564.77	43.364	1	0	25.375	1.067	0.813	10.842	29.568	0.82	29.321	1.008	114.357	33.574	0	0	23.782	0	25.296
			1565.77	38.916	1	0	25.486	1.088	0.818	10.905	29.557	0.825	29.293	1.009	114.434	33.574	0	0	23.415	0	25.164
			1566.77	52.135	1	0	25.897	1.116	0.826	11.017	29.768	0.837	29.398	1.013	114.53	33.589	0	0	23.207	0	25.353
			1567.77	53.803	1	0	26.48	1.143	0.839	11.189	30.009	0.853	29.522	1.016	114.626	33.603	0	0	23.159	0	25.586
			1568.77	48.985	1	0	27.089	1.171	0.853	11.368	30.254	0.87	29.654	1.02	114.7	33.617	0	0	23.135	0	25.832
			1569.77	47.132	1	0	27.24	1.18	0.851	11.35	30.482	0.873	29.72	1.026	114.938	33.56	0	0	23.08	0	25.849
			1570.77	52.938	1	0	27.232	1.19	0.843	11.245	30.77	0.87	29.812	1.032	115.175	33.502	0	0	22.892	0	25.924
			1571.77	52.938	1	0	27.013	1.19	0.833	11.104	30.909	0.861	29.882	1.034	115.302	33.505	0	0	22.704	0	26.09
			1572.77	43.425	1	0	26.918	1.19	0.827	11.024	31.023	0.857	29.924	1.037	115.429	33.507	0	0	22.62	0	26.191
			1573.77	43.425	1	0	26.98	1.19	0.829	11.052	31.019	0.86	29.89	1.038	115.431	33.533	0	0	22.673	0	26.163
			1574.77	53.062	1	0	26.955	1.189	0.826	11.01	31.105	0.859	29.916	1.04	115.528	33.522	0	0	22.676	0	26.203
			1575.77	56.459	1	0	26.912	1.187	0.822	10.959	31.198	0.856	29.946	1.042	115.626	33.51	0	0	22.665	0	26.256
			1576.77	56.459	1	0	26.894	1.188	0.821	10.949	31.207	0.857	29.904	1.044	115.617	33.55	0	0	22.632	0	26.231
			1577.77	55.471	1	0	26.733	1.189	0.815	10.863	31.266	0.852	29.908	1.045	115.612	33.589	0	0	22.479	0	26.311
			1578.77	55.471	1	0	26.723	1.194	0.813	10.834	31.344	0.852	29.882	1.049	115.614	33.61	0	0	22.379	0	26.272
			1579.77	46.267	1	0	26.743	1.199	0.811	10.818	31.421	0.854	29.852	1.053	115.614	33.631	0	0	22.304	0	26.228
			1580.77	46.267	1	0	26.856	1.209	0.816	10.882	31.381	0.86	29.782	1.054	115.668	33.638	0	0	22.219	0	26.044
			1581.77	50.344	1	0	27.098	1.218	0.826	11.011	31.305	0.871	29.675	1.055	115.719	33.645	0	0	22.24	0	25.775
			1582.77	58.683	1	0	27.208	1.22	0.829	11.048	31.329	0.876	29.635	1.057	115.798	33.612	0	0	22.297	0	25.614
			1583.77	58.683	1	0	27.072	1.216	0.822	10.966	31.401	0.871	29.651	1.059	115.874	33.575	0	0	22.254	0	25.594
			1584.77	47.132	1	0	26.908	1.215	0.818	10.906	31.38	0.867	29.588	1.061	115.844	33.624	0	0	22.152	0	25.545
			1585.77	48.861	1	0	26.902	1.224	0.82	10.931	31.313	0.87	29.497	1.062	115.832	33.699	0	0	21.988	0	25.442
			1586.77	49.85	1	0	26.766	1.217	0.815	10.867	31.33	0.867	29.448	1.064	115.731	33.716	0	0	21.995	0	25.379
			1587.77	54.977	1	0	26.539	1.21	0.808	10.768	31.342	0.861	29.39	1.066	115.645	33.733	0	0	21.927	0	25.295
			1588.77	54.977	1	0	26.477	1.204	0.805	10.738	31.348	0.86	29.343	1.068	115.559	33.749	0	0	21.995	0	25.236
			1589.77	43.055	1	0	26.303	1.192	0.802	10.688	31.273	0.858	29.215	1.07	115.292	33.865	0	0	22.057	0	25.187
			1590.77	43.055	1	0	26.256	1.179	0.8	10.662	31.274	0.857	29.184	1.072	115.252	33.869	0	0	22.277	0	25.166
			1591.77	58.868	1	0	26.067	1.153	0.796	10.615	31.154	0.852	29.11	1.07	115.154	33.816	0	0	22.605	0	24.973
			1592.77	51.641	1	0	25.794	1.128	0.79	10.531	31.036	0.844	29.032	1.069	115.055	33.764	0	0	22.873	0	24.769
			1593.77	42.622	1	0	25.768	1.115	0.79	10.538	30.966	0.843	29.04	1.066	114.947	33.73	0	0	23.107	0	24.767
			1594.77	44.414	1	0	25.786	1.103	0.793	10.57	30.876	0.843	29.036	1.063	114.839	33.696	0	0	23.387	0	24.733
			1595.77	52.568	1	0	26.018	1.09	0.8	10.668	30.849	0.848	29.091	1.06	114.731	33.663	0	0	23.869	0	24.842
			1596.77	57.448	1	0	26.264	1.078	0.808	10.776	30.809	0.855	29.125	1.058	114.679	33.617	0	0	24.355	0	24.875
			1597.77	57.448	1	0	26.258	1.062	0.81	10.795	30.722	0.854	29.135	1.054	114.638	33.567	0	0	24.733	0	24.855
			1598.77	42.005	1	0	26.059	1.045	0.807	10.754	30.577	0.848	29.096	1.051	114.597	33.517	0	0	24.938	0	24.718
			1599.77	40.399	1	0	25.759	1.03	0.799	10.659	30.47	0.839	29.038	1.049	114.607	33.437	0	0	24.998	0	24.475
			1600.77	44.043	1	0	25.614	1.026	0.798	10.644	30.335	0.835	28.983	1.047	114.53	33.349	0	0	24.971	0	24.188
			1601.77	39.225	1	0	25.524	1.018	0.796	10.617	30.29	0.833	28.943	1.047	114.508	33.308	0	0	25.063	0	24.036
			1602.77	39.225	1	0	25.533	1.014	0.795	10.6	30.342	0.832	28.992	1.047	114.52	33.241	0	0	25.171	0	24.038
			1603.77	39.843	1	0	25.541	1.01	0.794	10.584	30.394	0.831	29.041	1.047	114.532	33.174	0	0	25.28	0	24.041
			1604.77	46.143	1	0	25.541	1.01	0.794	10.584	30.394	0.831	29.041	1.047	114.532	33.174	0	0	25.28	0	24.041
			1605.77	49.85	1	0	25.757	1.034	0.801	10.685	30.4	0.837	29.105	1.045	114.405	33.265	0	0	24.92	0	24.299
			1606.77	44.846	1	0	25.715	1.038	0.798	10.64	30.488	0.833	29.188	1.045	114.475	33.238	0	0	24.769	0	24.435
			1607.77	56.459	1	0	25.438	1.043	0.791	10.544	30.439	0.826	29.142	1.045	114.544	33.212	0	0	24.394	0	24.258
			1608.77	59.857	1	0	24.955	1.039	0.784	10.46	30.096	0.818	28.851	1.043	114.458	33.262	0	0	24.008	0	23.657
			1609.77	59.857	1	0	24.457	1.036	0.777	10.363	29.768	0.81	28.575	1.042	114.372	33.313	0	0	23.606	0	23.081
			1610.77	61.339	1	0	24.151	1.028	0.771	10.284	29.607	0.802	28.459	1.04	114.273	33.361	0	0	23.483	0	22.907
			1611.77	53	1	0	23.79	1.021	0.763	10.17	29.478	0.792	28.379	1.039	114.175	33.409	0	0	23.305	0	22.822
			1612.77	53	1	0	23.579	1.026	0.759	10.121	29.365	0.786	28.369	1.035	114.046	33.488	0	0	22.992	0	22.934
			1613.77	45.464	1	0	23.647	1.036	0.765	10.206	29.224	0.79	28.313	1.032	113.918	33.572	0	0	22.825	0	22.92
			1614.77	48.861	1	0	23.743	1.047	0.773	10.302	29.085	0.795	28.256	1.029	113.811	33.656	0	0	22.687	0	22.904
			1615.77	44.97	1	0	23.738	1.053	0.774	10.317	29.047	0.796	28.254	1.028	113.7	33.74	0	0	22.54	0	23.037
			1616.77	46.205	1	0	23.847	1.066	0.779	10.391	28.991	0.8	28.243	1.026	113.609	33.837	0	0	22.374	0	23.156
			1617.77	52.629	1	0	23.941	1.066	0.783	10.444	28.958	0.802	28.274	1.024	113.611	33.83	0	0	22.449	0	23.218
			1618.77	52.629	1	0	24.058	1.067	0.788	10.509	28.922	0.805	28.303	1.022	113.614	33.823	0	0	22.547	0	23.277
			1619.77	47.626	1	0	24.234	1.066	0.794	10.584	28.924	0.809	28.391	1.019	113.662	33.747	0	0	22.741	0	23.357
			1620.77	52.568	1	0	24.311	1.057	0.797	10.622	28.901	0.811	28.393	1.018	113.586	33.754	0	0	22.996	0	23.402
			1621.77	52.568	1	0	24.334	1.052	0.797	10.631	28.894	0.81	28.433	1.016	113.584	33.758	0	0	23.137	0	23.53
			1622.77	38.422	1	0	24.421	1.047	0.792	10.556	29.197	0.804	28.759	1.015	113.565	33.726	0	0	23.322	0	24.288
			1623.77	30.886	1	0	24.161	1.034	0.777	10.354	29.428	0.788	29.001	1.015	113.574	33.645	0	0	23.377	0	24.764
			1624.77	30.886	1	0	23.859	1.02	0.76	10.127	29.687	0.77	29.268	1.014	113.584	33.564	0	0	23.393	0	25.291
			1625.77	41.634	1	0	23.603	1.012	0.751	10.015	29.685	0.761	29.29	1.013	113.539	33.587	0	0	23.33	0	25.41
			1626.77	41.634	1	0	23.413	1.003	0.744	9.925	29.698	0.753	29.34	1.012	113.442	33.622	0	0	23.354	0	25.618
			1627.77	50.653	1	0	23.404	0.997	0.745	9.939	29.633	0.753	29.316	1.011	113.331	33.668	0	0	23.472	0	25.661
			1628.77	53.741	1	0	23.394	0.992	0.746	9.953	29.569	0.754	29.292	1.009	113.219	33.714	0	0	23.591	0	25.704
			1629.77	53.741	1	0	23.46	0.984	0.751	10.02	29.442	0.756	29.258	1.006	113.059	33.789	0	0	23.841	0	25.782
			1630.77	49.911	1	0	22.965	0.976	0.742	9.898	29.16	0.745	29.054	1.004	112.899	33.863	0	0	23.52	0	25.457
			1631.77	54.73	1	0	22.961	0.977	0.743	9.905	29.137	0.744	29.088	1.002	112.834	33.888	0	0	23.509	0	25.583
			1632.77	46.823	1	0	22.542	0.977	0.735	9.799	28.916	0.734	28.957	0.999	112.702	33.944	0	0	23.067	0	25.372
			1633.77	48.552	1	0	21.981	0.974	0.723	9.646	28.637	0.72	28.782	0.995	112.537	34.025	0	0	22.559	0	25.109
			1634.77	47.749	1	0	22.384	1.037	0.724	9.651	29.254	0.721	29.378	0.996	112.662	34.018	0	0	21.59	0	26.334
			1635.77	54.359	1	0	23.197	1.099	0.737	9.82	29.89	0.735	29.951	0.998	112.786	34.011	0	0	21.105	0	27.457
			1636.77	51.27	1	0	23.93	1.155	0.747	9.954	30.499	0.747	30.488	1	112.933	33.941	0	0	20.72	0	28.365
			1637.77	34.036	1	0	23.653	1.146	0.738	9.845	30.469	0.739	30.447	1.001	113.007	33.898	0	0	20.638	0	28.222
			1638.77	27.365	1	0	23.568	1.137	0.736	9.814	30.443	0.737	30.401	1.001	113.081	33.855	0	0	20.724	0	28.069
			1639.77	27.365	1	0	23.72	1.143	0.738	9.837	30.575	0.74	30.497	1.003	113.23	33.802	0	0	20.759	0	28.169
			1640.77	43.673	1	0	24.176	1.164	0.748	9.967	30.784	0.751	30.656	1.004	113.386	33.757	0	0	20.772	0	28.372
			1641.77	48.429	1	0	24.487	1.185	0.755	10.065	30.904	0.759	30.728	1.006	113.542	33.711	0	0	20.661	0	28.384
			1642.77	55.039	1	0	24.794	1.206	0.762	10.163	31.018	0.768	30.794	1.007	113.698	33.665	0	0	20.551	0	28.382
			1643.77	55.039	1	0	24.764	1.201	0.757	10.091	31.197	0.764	30.899	1.01	113.842	33.598	0	0	20.617	0	28.504
			1644.77	55.039	1	0	24.588	1.196	0.747	9.964	31.362	0.756	30.993	1.012	113.985	33.531	0	0	20.561	0	28.601
			1645.77	31.442	1	0	24.413	1.191	0.738	9.837	31.533	0.748	31.091	1.014	114.129	33.464	0	0	20.504	0	28.704
			1646.77	31.442	1	0	24.096	1.184	0.726	9.683	31.609	0.738	31.085	1.017	114.364	33.387	0	0	20.359	0	28.575
			1647.77	31.442	1	0	24.026	1.193	0.724	9.659	31.609	0.738	31.018	1.019	114.372	33.457	0	0	20.147	0	28.53
			1648.77	53.309	1	0	24.16	1.209	0.73	9.733	31.563	0.744	30.957	1.02	114.35	33.519	0	0	19.977	0	28.459
			1649.77	71.161	1	0	24.409	1.229	0.742	9.898	31.382	0.756	30.805	1.019	114.408	33.55	0	0	19.866	0	28.126
			1650.77	71.161	1	0	24.276	1.228	0.737	9.831	31.425	0.751	30.84	1.019	114.429	33.565	0	0	19.764	0	28.23
			1651.77	37.372	1	0	24.204	1.232	0.734	9.785	31.481	0.749	30.83	1.021	114.379	33.634	0	0	19.646	0	28.323
			1652.77	34.098	1	0	24.078	1.235	0.737	9.832	31.173	0.754	30.489	1.022	114.326	33.742	0	0	19.499	0	27.761
			1653.77	34.098	1	0	24.024	1.23	0.739	9.858	31.015	0.757	30.298	1.024	114.376	33.685	0	0	19.527	0	27.242
			1654.77	49.047	1	0	23.862	1.226	0.738	9.846	30.836	0.757	30.085	1.025	114.444	33.627	0	0	19.468	0	26.668
			1655.77	55.224	1	0	23.809	1.229	0.741	9.879	30.669	0.758	29.983	1.023	114.333	33.663	0	0	19.368	0	26.488
			1656.77	55.224	1	0	23.801	1.233	0.745	9.936	30.488	0.76	29.88	1.02	114.225	33.699	0	0	19.305	0	26.306
			1657.77	40.584	1	0	23.501	1.21	0.724	9.647	30.976	0.739	30.324	1.022	114.655	33.203	0	0	19.43	0	26.47
			1658.77	36.136	1	0	23.16	1.186	0.701	9.35	31.469	0.717	30.766	1.023	115.084	32.706	0	0	19.525	0	26.601
			1659.77	36.136	1	0	22.816	1.163	0.679	9.052	31.989	0.695	31.23	1.024	115.513	32.21	0	0	19.621	0	26.756
			1660.77	41.634	1	0	23.034	1.157	0.685	9.135	31.992	0.699	31.347	1.021	115.321	32.267	0	0	19.901	0	27.138
			1661.77	41.634	1	0	22.866	1.147	0.684	9.119	31.799	0.695	31.301	1.016	114.992	32.403	0	0	19.942	0	27.332
			1662.77	43.364	1	0	23.031	1.141	0.688	9.179	31.812	0.697	31.413	1.013	114.807	32.459	0	0	20.178	0	27.695
			1663.77	58.93	1	0	23.247	1.138	0.695	9.269	31.796	0.701	31.544	1.008	114.658	32.48	0	0	20.42	0	28.022
			1664.77	70.667	1	0	22.537	1.072	0.688	9.173	31.046	0.688	31.059	1	114.229	32.586	0	0	21.015	0	27.379
			1665.77	44.97	1	0	21.425	1.006	0.672	8.954	30.13	0.665	30.445	0.99	113.799	32.693	0	0	21.291	0	26.415
			1666.77	44.97	1	0	20.384	0.946	0.66	8.801	29.054	0.646	29.709	0.978	113.337	32.821	0	0	21.544	0	25.144
			1667.77	40.522	1	0	20.499	0.949	0.671	8.942	28.76	0.649	29.71	0.968	112.945	32.923	0	0	21.611	0	25.332
			1668.77	30.948	1	0	20.685	0.951	0.683	9.107	28.501	0.655	29.729	0.959	112.553	33.025	0	0	21.752	0	25.558
			1669.77	25.759	1	0	20.869	0.954	0.694	9.248	28.322	0.66	29.762	0.952	112.177	33.132	0	0	21.871	0	25.825
			1670.77	48.305	1	0	20.633	0.942	0.693	9.235	28.018	0.654	29.681	0.944	111.794	33.232	0	0	21.901	0	25.854
			1671.77	56.336	1	0	20.304	0.93	0.688	9.179	27.717	0.644	29.623	0.936	111.411	33.331	0	0	21.833	0	25.933
			1672.77	14.887	1	0	19.936	0.918	0.684	9.124	27.355	0.634	29.513	0.927	110.984	33.461	0	0	21.724	0	25.947
			1673.77	13.652	1	0	19.804	0.919	0.688	9.171	27.038	0.633	29.391	0.92	110.599	33.582	0	0	21.547	0	25.88
			1674.77	13.652	1	0	19.789	0.915	0.691	9.217	26.875	0.633	29.349	0.916	110.407	33.589	0	0	21.636	0	25.805
			1675.77	43.055	1	0	19.809	0.916	0.702	9.362	26.487	0.637	29.192	0.907	109.851	33.779	0	0	21.63	0	25.782
			1676.77	40.028	1	0	19.781	0.908	0.703	9.375	26.398	0.635	29.22	0.903	109.717	33.735	0	0	21.782	0	25.787
			1677.77	40.028	1	0	19.739	0.9	0.706	9.413	26.221	0.634	29.203	0.898	109.424	33.757	0	0	21.931	0	25.804
			1678.77	44.29	1	0	19.665	0.892	0.708	9.439	26.035	0.632	29.18	0.892	109.131	33.778	0	0	22.045	0	25.808
			1679.77	39.596	1	0	18.98	0.876	0.692	9.229	25.668	0.614	28.933	0.887	108.867	33.807	0	0	21.663	0	25.315
			1680.77	39.596	1	0	18.42	0.868	0.679	9.049	25.391	0.597	28.851	0.88	108.505	33.905	0	0	21.211	0	25.316
			1681.77	49.232	1	0	18.235	0.88	0.679	9.054	25.146	0.594	28.753	0.875	108.179	34.02	0	0	20.711	0	25.263
			1682.77	57.695	1	0	18.37	0.893	0.693	9.239	24.848	0.602	28.604	0.869	107.853	34.136	0	0	20.581	0	25.088
			1683.77	57.695	1	0	18.468	0.902	0.702	9.363	24.667	0.606	28.566	0.864	107.608	34.196	0	0	20.469	0	25.082
			1684.77	54.421	1	0	18.633	0.919	0.717	9.556	24.416	0.616	28.412	0.859	107.261	34.421	0	0	20.266	0	25.073
			1685.77	47.194	1	0	18.893	0.937	0.735	9.793	24.184	0.629	28.255	0.856	106.896	34.646	0	0	20.172	0	25.054
			1686.77	47.194	1	0	18.987	0.94	0.738	9.842	24.191	0.631	28.313	0.854	106.858	34.639	0	0	20.193	0	25.174
			1687.77	47.317	1	0	18.994	0.944	0.737	9.832	24.229	0.629	28.416	0.853	106.817	34.632	0	0	20.121	0	25.4
			1688.77	47.317	1	0	19.192	0.971	0.755	10.071	23.944	0.644	28.094	0.852	106.253	35.145	0	0	19.768	0	25.461
			1689.77	52.753	1	0	19.75	1.036	0.794	10.592	23.517	0.678	27.561	0.853	105.188	36.181	0	0	19.066	0	25.784
			1690.77	46.946	1	0	19.75	1.036	0.794	10.592	23.517	0.678	27.561	0.853	105.188	36.181	0	0	19.066	0	25.784
			1691.77	46.946	1	0	20.215	1.06	0.812	10.823	23.589	0.696	27.508	0.858	105.474	36.066	0	0	19.072	0	25.386
			1692.77	46.946	1	0	20.325	1.064	0.815	10.872	23.616	0.701	27.467	0.86	105.639	35.982	0	0	19.104	0	25.126
			1693.77	29.774	1	0	20.391	1.066	0.817	10.89	23.654	0.705	27.411	0.863	105.766	35.934	0	0	19.137	0	24.893
			1694.77	45.649	1	0	20.511	1.067	0.822	10.957	23.65	0.71	27.367	0.864	105.848	35.917	0	0	19.218	0	24.747
			1695.77	45.649	1	0	20.731	1.069	0.832	11.092	23.616	0.72	27.287	0.865	105.93	35.901	0	0	19.392	0	24.508
			1696.77	70.667	1	0	20.824	1.06	0.831	11.08	23.735	0.723	27.282	0.87	106.066	35.836	0	0	19.642	0	24.405
			1697.77	57.756	1	0	20.697	1.051	0.821	10.942	23.876	0.717	27.312	0.874	106.203	35.771	0	0	19.688	0	24.392
			1698.77	57.756	1	0	20.57	1.042	0.81	10.804	24.02	0.712	27.342	0.879	106.34	35.706	0	0	19.734	0	24.378
			1699.77	58.807	1	0	20.563	1.04	0.81	10.794	24.033	0.712	27.342	0.879	106.469	35.663	0	0	19.777	0	24.31
			1700.77	55.039	1	0	20.529	1.021	0.803	10.711	24.153	0.707	27.461	0.88	106.767	35.483	0	0	20.112	0	24.346
			1701.77	55.039	1	0	20.586	1.002	0.803	10.7	24.218	0.706	27.515	0.88	107.064	35.304	0	0	20.552	0	24.215
			1702.77	47.997	1	0	20.707	0.986	0.805	10.732	24.264	0.709	27.562	0.88	107.249	35.21	0	0	20.999	0	24.209
			1703.77	47.997	1	0	20.678	0.971	0.8	10.661	24.368	0.704	27.672	0.881	107.433	35.116	0	0	21.306	0	24.361
			1704.77	51.765	1	0	20.671	0.963	0.8	10.664	24.342	0.703	27.677	0.879	107.556	35.072	0	0	21.469	0	24.315
			1705.77	63.131	1	0	20.691	0.953	0.8	10.66	24.357	0.703	27.686	0.88	107.865	34.937	0	0	21.72	0	24.121
			1706.77	52.012	1	0	20.45	0.946	0.792	10.556	24.301	0.696	27.647	0.879	107.974	34.898	0	0	21.628	0	23.97
			1707.77	46.823	1	0	20.251	0.94	0.785	10.468	24.257	0.69	27.603	0.879	108.171	34.833	0	0	21.545	0	23.755
			1708.77	46.823	1	0	20.053	0.934	0.779	10.38	24.214	0.684	27.56	0.879	108.368	34.768	0	0	21.462	0	23.543
			1709.77	48.985	1	0	20.232	0.929	0.781	10.412	24.346	0.686	27.722	0.878	108.566	34.703	0	0	21.783	0	23.851
			1710.77	58.251	1	0	19.755	0.927	0.772	10.293	24.044	0.678	27.372	0.878	108.489	34.777	0	0	21.318	0	23.097
			1711.77	47.626	1	0	19.624	0.925	0.768	10.237	24.011	0.674	27.337	0.878	108.359	34.852	0	0	21.224	0	23.148
			1712.77	38.545	1	0	19.527	0.911	0.765	10.206	23.94	0.67	27.356	0.875	108.294	34.847	0	0	21.446	0	23.225
			1713.77	38.545	1	0	19.46	0.899	0.766	10.21	23.83	0.668	27.318	0.872	108.222	34.896	0	0	21.652	0	23.244
			1714.77	52.938	1	0	19.317	0.88	0.756	10.079	23.928	0.659	27.456	0.872	108.366	34.777	0	0	21.952	0	23.432
			1715.77	35.642	1	0	19.2	0.873	0.749	9.992	23.979	0.654	27.476	0.873	108.51	34.73	0	0	21.986	0	23.413
			1716.77	45.711	1	0	18.712	0.842	0.729	9.719	23.963	0.634	27.546	0.87	108.563	34.571	0	0	22.221	0	23.375
			1717.77	51.826	1	0	18.379	0.829	0.716	9.549	23.929	0.623	27.527	0.869	108.57	34.543	0	0	22.158	0	23.304
			1718.77	37.434	1	0	18.367	0.817	0.715	9.54	23.91	0.621	27.545	0.868	108.577	34.515	0	0	22.486	0	23.327
			1719.77	49.788	1	0	18.291	0.808	0.713	9.513	23.86	0.62	27.478	0.868	108.635	34.49	0	0	22.646	0	23.132
			1720.77	49.788	1	0	18.168	0.787	0.713	9.51	23.659	0.617	27.347	0.865	108.645	34.426	0	0	23.075	0	22.722
			1721.77	34.345	1	0	17.847	0.767	0.705	9.401	23.463	0.608	27.23	0.862	108.654	34.361	0	0	23.269	0	22.343
			1722.77	34.345	1	0	17.755	0.763	0.703	9.372	23.406	0.602	27.306	0.857	108.618	34.349	0	0	23.277	0	22.525
			1723.77	34.345	1	0	17.673	0.758	0.702	9.355	23.329	0.599	27.336	0.853	108.589	34.356	0	0	23.301	0	22.623
			1724.77	34.345	1	0	17.664	0.754	0.704	9.383	23.238	0.598	27.351	0.85	108.561	34.363	0	0	23.422	0	22.682
			1725.77	28.538	1	0	17.654	0.746	0.701	9.351	23.283	0.595	27.439	0.849	108.68	34.267	0	0	23.664	0	22.747
			1726.77	37.619	1	0	17.35	0.727	0.685	9.131	23.383	0.58	27.616	0.847	108.791	34.157	0	0	23.856	0	23.027
			1727.77	66.281	1	0	17.102	0.713	0.674	8.99	23.373	0.567	27.779	0.841	108.88	34.073	0	0	23.983	0	23.304
			1728.77	58.251	1	0	17.092	0.708	0.674	8.992	23.339	0.565	27.862	0.838	108.951	34.032	0	0	24.15	0	23.443
			1729.77	38.916	1	0	17.07	0.702	0.674	8.987	23.307	0.562	27.948	0.834	109.023	33.992	0	0	24.303	0	23.59
			1730.77	38.916	1	0	16.973	0.696	0.669	8.919	23.334	0.557	28.04	0.832	108.99	34.018	0	0	24.373	0	23.868
			1731.77	23.288	1	0	16.973	0.696	0.669	8.919	23.334	0.557	28.04	0.832	108.99	34.018	0	0	24.373	0	23.868
			1732.77	30.639	1	0	16.934	0.703	0.665	8.873	23.419	0.553	28.175	0.831	108.894	34.111	0	0	24.09	0	24.351
			1733.77	46.638	1	0	16.842	0.705	0.657	8.764	23.588	0.546	28.386	0.831	109.009	34.056	0	0	23.89	0	24.756
			1734.77	51.456	1	0	16.833	0.703	0.649	8.657	23.86	0.54	28.671	0.832	109.227	33.956	0	0	23.946	0	25.251
			1735.77	47.935	1	0	16.734	0.699	0.64	8.534	24.05	0.533	28.865	0.833	109.33	33.91	0	0	23.942	0	25.625
			1736.77	47.935	1	0	16.861	0.697	0.639	8.519	24.27	0.533	29.072	0.835	109.441	33.867	0	0	24.182	0	26.025
			1737.77	44.476	1	0	16.99	0.696	0.638	8.504	24.494	0.533	29.283	0.836	109.551	33.824	0	0	24.427	0	26.428
			1738.77	50.714	1	0	17.1	0.694	0.636	8.48	24.717	0.533	29.494	0.838	109.661	33.781	0	0	24.646	0	26.824
			1739.77	44.599	1	0	17.212	0.692	0.634	8.456	24.945	0.532	29.709	0.84	109.772	33.737	0	0	24.868	0	27.222
			1740.77	27.674	1	0	17.632	0.681	0.634	8.451	25.531	0.533	30.341	0.841	110.182	33.531	0	0	25.882	0	28.229
			1741.77	27.921	1	0	17.719	0.67	0.629	8.386	25.818	0.531	30.61	0.843	110.647	33.325	0	0	26.433	0	28.445
			1742.77	38.854	1	0	17.574	0.67	0.613	8.168	26.29	0.52	30.948	0.849	111.052	33.2	0	0	26.218	0	28.929
			1743.77	37.866	1	0	17.522	0.67	0.601	8.02	26.697	0.514	31.214	0.855	111.402	33.075	0	0	26.142	0	29.258
			1744.77	37.866	1	0	17.58	0.675	0.6	8.006	26.849	0.516	31.253	0.859	111.599	33.075	0	0	26.046	0	29.335
			1745.77	41.263	1	0	17.567	0.674	0.598	7.978	26.919	0.515	31.282	0.861	111.69	33.058	0	0	26.071	0	29.364
			1746.77	39.349	1	0	17.874	0.685	0.603	8.039	27.221	0.522	31.446	0.866	111.983	33.078	0	0	26.1	0	29.723
			1747.77	36.631	1	0	18.072	0.683	0.606	8.076	27.393	0.526	31.544	0.868	112.218	33.018	0	0	26.447	0	29.817
			1748.77	37.99	1	0	17.994	0.682	0.6	7.997	27.537	0.523	31.585	0.872	112.453	32.958	0	0	26.39	0	29.798
			1749.77	34.407	1	0	18.06	0.686	0.6	8.006	27.623	0.525	31.62	0.874	112.499	32.955	0	0	26.339	0	29.863
			1750.77	32.677	1	0	17.984	0.685	0.593	7.908	27.844	0.521	31.727	0.878	112.657	32.932	0	0	26.245	0	30.033
			1751.77	32.245	1	0	17.84	0.678	0.582	7.764	28.106	0.513	31.878	0.882	112.95	32.821	0	0	26.3	0	30.143
			1752.77	32.245	1	0	17.83	0.671	0.576	7.681	28.369	0.511	32.008	0.886	113.191	32.709	0	0	26.555	0	30.207
			1753.77	31.009	1	0	17.877	0.665	0.572	7.622	28.639	0.509	32.164	0.89	113.426	32.579	0	0	26.898	0	30.29
			1754.77	31.009	1	0	17.209	0.648	0.55	7.34	28.558	0.492	31.955	0.894	113.642	32.442	0	0	26.576	0	29.655
			1755.77	27.859	1	0	16.523	0.634	0.532	7.095	28.309	0.477	31.589	0.896	113.809	32.375	0	0	26.061	0	28.821
			1756.77	28.662	1	0	16.758	0.646	0.541	7.216	28.281	0.486	31.499	0.898	113.832	32.433	0	0	25.94	0	28.745
			1757.77	35.951	1	0	16.956	0.658	0.549	7.316	28.274	0.494	31.432	0.9	113.855	32.491	0	0	25.768	0	28.712
			1758.77	37.619	1	0	16.899	0.658	0.546	7.28	28.318	0.492	31.422	0.901	113.933	32.478	0	0	25.67	0	28.671
			1759.77	37.001	1	0	17.013	0.663	0.548	7.303	28.441	0.495	31.48	0.903	114.031	32.482	0	0	25.644	0	28.793
			1760.77	33.048	1	0	16.971	0.664	0.546	7.274	28.486	0.494	31.466	0.905	114.115	32.469	0	0	25.562	0	28.742
			1761.77	33.789	1	0	16.84	0.664	0.54	7.199	28.558	0.49	31.486	0.907	114.197	32.44	0	0	25.356	0	28.733
			1762.77	35.704	1	0	16.706	0.663	0.534	7.127	28.615	0.486	31.465	0.909	114.271	32.442	0	0	25.204	0	28.695
			1763.77	35.704	1	0	16.707	0.663	0.534	7.118	28.652	0.487	31.422	0.912	114.293	32.476	0	0	25.209	0	28.667
			1764.77	38.298	1	0	16.662	0.662	0.531	7.085	28.704	0.486	31.398	0.914	114.372	32.476	0	0	25.162	0	28.619
			1765.77	37.434	1	0	16.666	0.664	0.531	7.081	28.734	0.486	31.377	0.916	114.42	32.485	0	0	25.087	0	28.593
			1766.77	27.303	1	0	16.693	0.666	0.532	7.09	28.756	0.488	31.348	0.917	114.468	32.495	0	0	25.05	0	28.551
			1767.77	35.951	1	0	16.595	0.665	0.529	7.053	28.729	0.486	31.278	0.919	114.472	32.524	0	0	24.962	0	28.458
			1768.77	35.951	1	0	16.497	0.663	0.526	7.016	28.703	0.484	31.208	0.92	114.477	32.553	0	0	24.874	0	28.367
			1769.77	10.254	1	0	16.529	0.663	0.527	7.028	28.711	0.485	31.169	0.921	114.516	32.562	0	0	24.948	0	28.303
			1770.77	9.451	1	0	16.563	0.662	0.528	7.039	28.718	0.487	31.13	0.923	114.554	32.572	0	0	25.021	0	28.241
			1771.77	45.032	1	0	16.767	0.659	0.532	7.091	28.849	0.491	31.217	0.924	114.705	32.512	0	0	25.426	0	28.315
			1772.77	42.252	1	0	16.955	0.657	0.535	7.137	28.974	0.496	31.297	0.926	114.856	32.452	0	0	25.809	0	28.375
			1773.77	37.434	1	0	17.007	0.655	0.533	7.113	29.155	0.496	31.355	0.93	115.144	32.332	0	0	25.968	0	28.287
			1774.77	37.434	1	0	17.007	0.655	0.533	7.113	29.155	0.496	31.355	0.93	115.144	32.332	0	0	25.968	0	28.287
			1775.77	30.886	1	0	16.738	0.653	0.525	7.007	29.122	0.49	31.219	0.933	115.216	32.339	0	0	25.624	0	28.023
			1776.77	29.28	1	0	16.659	0.647	0.522	6.962	29.144	0.487	31.219	0.934	115.283	32.32	0	0	25.741	0	27.991
			1777.77	35.395	1	0	16.566	0.641	0.518	6.91	29.172	0.484	31.222	0.934	115.35	32.301	0	0	25.839	0	27.963
			1778.77	33.48	1	0	16.607	0.643	0.519	6.916	29.226	0.485	31.246	0.935	115.391	32.306	0	0	25.844	0	28.02
			1779.77	33.851	1	0	16.59	0.639	0.518	6.908	29.215	0.485	31.211	0.936	115.439	32.301	0	0	25.958	0	27.94
			1780.77	33.851	1	0	16.608	0.636	0.519	6.916	29.2	0.486	31.16	0.937	115.528	32.289	0	0	26.099	0	27.815
			1781.77	27.118	1	0	16.721	0.64	0.524	6.986	29.123	0.491	31.068	0.937	115.477	32.368	0	0	26.114	0	27.764
			1782.77	27.118	1	0	16.704	0.644	0.524	6.993	29.081	0.492	31.015	0.938	115.48	32.447	0	0	25.928	0	27.792
			1783.77	32.615	1	0	16.611	0.652	0.522	6.964	29.073	0.49	30.971	0.939	115.446	32.557	0	0	25.474	0	27.891
			1784.77	32.615	1	0	17.127	0.671	0.534	7.121	29.391	0.502	31.268	0.94	115.408	32.675	0	0	25.541	0	28.695
			1785.77	35.086	1	0	17.785	0.685	0.547	7.296	29.846	0.515	31.694	0.942	115.42	32.716	0	0	25.972	0	29.609
			1786.77	35.086	1	0	17.745	0.683	0.542	7.232	30.036	0.513	31.758	0.946	115.614	32.641	0	0	25.972	0	29.61
			1787.77	35.086	1	0	17.631	0.679	0.535	7.133	30.239	0.508	31.846	0.95	115.832	32.55	0	0	25.977	0	29.63
			1788.77	35.086	1	0	17.597	0.677	0.532	7.093	30.341	0.506	31.91	0.951	115.944	32.489	0	0	25.999	0	29.652
			1789.77	27.735	1	0	17.443	0.671	0.524	6.991	30.493	0.501	31.907	0.956	116.168	32.437	0	0	25.978	0	29.559
			1790.77	27.55	1	0	17.402	0.67	0.522	6.954	30.576	0.499	31.945	0.957	116.269	32.405	0	0	25.971	0	29.58
			1791.77	27.55	1	0	17.415	0.667	0.52	6.928	30.7	0.499	31.979	0.96	116.431	32.364	0	0	26.122	0	29.574
			1792.77	28.538	1	0	17.452	0.664	0.518	6.911	30.83	0.499	32.041	0.962	116.587	32.294	0	0	26.275	0	29.577
			1793.77	36.507	1	0	17.382	0.662	0.514	6.854	30.951	0.496	32.087	0.965	116.742	32.224	0	0	26.265	0	29.548
			1794.77	37.187	1	0	17.39	0.662	0.512	6.83	31.078	0.495	32.149	0.967	116.872	32.183	0	0	26.26	0	29.597
			1795.77	38.607	1	0	17.399	0.663	0.51	6.806	31.205	0.495	32.211	0.969	117.002	32.141	0	0	26.256	0	29.646
			1796.77	36.939	1	0	17.356	0.66	0.508	6.768	31.293	0.493	32.238	0.971	117.077	32.113	0	0	26.295	0	29.651
			1797.77	36.939	1	0	17.469	0.661	0.51	6.798	31.36	0.495	32.284	0.971	117.156	32.073	0	0	26.431	0	29.672
			1798.77	31.936	1	0	17.439	0.657	0.507	6.758	31.476	0.493	32.346	0.973	117.295	32.015	0	0	26.524	0	29.694
			1799.77	32.059	1	0	17.293	0.655	0.502	6.69	31.517	0.489	32.346	0.974	117.353	31.997	0	0	26.404	0	29.662
			1800.77	33.727	1	0	17.09	0.652	0.496	6.609	31.52	0.484	32.306	0.976	117.411	31.978	0	0	26.196	0	29.553
			1801.77	36.136	1	0	16.841	0.649	0.488	6.51	31.518	0.477	32.269	0.977	117.439	31.978	0	0	25.943	0	29.48
			1802.77	28.538	1	0	16.908	0.654	0.492	6.56	31.424	0.481	32.145	0.978	117.353	32.062	0	0	25.851	0	29.385
			1803.77	27.365	1	0	16.97	0.652	0.492	6.555	31.554	0.481	32.237	0.979	117.471	31.974	0	0	26.034	0	29.412
			1804.77	27.797	1	0	16.899	0.651	0.489	6.521	31.581	0.479	32.238	0.98	117.499	31.967	0	0	25.968	0	29.403
			1805.77	27.118	1	0	17.17	0.646	0.493	6.568	31.832	0.483	32.476	0.98	117.681	31.84	0	0	26.576	0	29.64
			1806.77	27.118	1	0	16.998	0.65	0.488	6.509	31.818	0.479	32.402	0.982	117.901	31.679	0	0	26.162	0	29.226
			1807.77	26.871	1	0	17.07	0.656	0.49	6.528	31.888	0.481	32.429	0.983	117.96	31.668	0	0	26.034	0	29.26
			1808.77	27.18	1	0	16.756	0.66	0.482	6.431	31.795	0.475	32.284	0.985	118.099	31.581	0	0	25.37	0	28.831
			1809.77	30.021	1	0	16.526	0.671	0.478	6.377	31.671	0.472	32.089	0.987	118.075	31.66	0	0	24.626	0	28.587
			1810.77	30.392	1	0	16.706	0.682	0.486	6.473	31.583	0.48	31.925	0.989	118.051	31.739	0	0	24.505	0	28.398
			1811.77	28.353	1	0	16.863	0.692	0.492	6.56	31.501	0.488	31.779	0.991	117.986	31.826	0	0	24.382	0	28.254
			1812.77	26.438	1	0	16.282	0.684	0.474	6.317	31.552	0.471	31.748	0.994	118.005	31.831	0	0	23.793	0	28.204
			1813.77	26.438	1	0	16.282	0.684	0.474	6.317	31.552	0.471	31.748	0.994	118.005	31.831	0	0	23.793	0	28.204
			1814.77	22.855	1	0	16.053	0.668	0.466	6.21	31.58	0.463	31.796	0.993	118.056	31.742	0	0	24.026	0	28.149
			1815.77	20.879	1	0	15.851	0.652	0.458	6.111	31.614	0.455	31.855	0.992	118.13	31.653	0	0	24.311	0	28.114
			1816.77	20.879	1	0	15.821	0.653	0.459	6.117	31.53	0.454	31.865	0.989	118.008	31.735	0	0	24.224	0	28.276
			1817.77	42.314	1	0	15.749	0.654	0.458	6.1	31.478	0.451	31.908	0.987	117.861	31.816	0	0	24.073	0	28.502
			1818.77	34.345	1	0	15.775	0.658	0.46	6.138	31.352	0.453	31.876	0.984	117.691	31.915	0	0	23.963	0	28.609
			1819.77	34.345	1	0	15.806	0.666	0.464	6.192	31.175	0.454	31.864	0.978	117.377	32.051	0	0	23.731	0	28.819
			1820.77	34.345	1	0	15.774	0.667	0.464	6.189	31.13	0.453	31.869	0.977	117.271	32.066	0	0	23.661	0	28.854
			1821.77	15.072	1	0	15.774	0.667	0.464	6.189	31.13	0.453	31.869	0.977	117.271	32.066	0	0	23.661	0	28.854
			1822.77	15.072	1	0	15.744	0.669	0.465	6.196	31.042	0.452	31.891	0.973	117.094	32.092	0	0	23.549	0	28.942
			1823.77	29.033	1	0	15.748	0.671	0.466	6.209	30.993	0.453	31.897	0.972	117.01	32.118	0	0	23.463	0	29
			1824.77	50.591	1	0	15.683	0.671	0.465	6.195	30.937	0.451	31.884	0.97	116.897	32.15	0	0	23.366	0	29.028
			1825.77	50.591	1	0	15.613	0.671	0.463	6.178	30.884	0.449	31.875	0.969	116.785	32.181	0	0	23.261	0	29.062
			1826.77	20.941	1	0	15.607	0.676	0.464	6.183	30.869	0.449	31.906	0.968	116.729	32.205	0	0	23.082	0	29.163
			1827.77	19.273	1	0	15.638	0.678	0.464	6.191	30.898	0.449	31.954	0.967	116.719	32.215	0	0	23.057	0	29.276
			1828.77	16.987	1	0	15.649	0.685	0.466	6.21	30.855	0.45	31.941	0.966	116.662	32.243	0	0	22.837	0	29.297
			1829.77	18.346	1	0	15.709	0.69	0.468	6.238	30.849	0.452	31.939	0.966	116.669	32.245	0	0	22.772	0	29.296
			1830.77	34.53	1	0	15.813	0.694	0.471	6.28	30.865	0.455	31.959	0.966	116.677	32.248	0	0	22.772	0	29.339
			1831.77	33.789	1	0	15.906	0.698	0.474	6.316	30.886	0.457	31.984	0.966	116.691	32.265	0	0	22.783	0	29.415
			1832.77	33.789	1	0	15.741	0.693	0.465	6.204	31.095	0.449	32.202	0.966	116.823	32.195	0	0	22.699	0	29.722
			1833.77	31.874	1	0	15.595	0.696	0.461	6.151	31.088	0.445	32.207	0.965	116.744	32.303	0	0	22.402	0	29.913
			1834.77	30.762	1	0	15.577	0.695	0.46	6.134	31.131	0.444	32.239	0.966	116.777	32.303	0	0	22.403	0	29.975
			1835.77	26.747	1	0	15.458	0.697	0.457	6.092	31.114	0.441	32.241	0.965	116.696	32.396	0	0	22.175	0	30.135
			1836.77	27.488	1	0	15.524	0.698	0.459	6.114	31.138	0.442	32.308	0.964	116.482	32.586	0	0	22.235	0	30.579
			1837.77	27.488	1	0	15.46	0.694	0.456	6.077	31.183	0.439	32.346	0.964	116.515	32.572	0	0	22.281	0	30.628
			1838.77	29.033	1	0	15.643	0.692	0.46	6.132	31.263	0.443	32.435	0.964	116.424	32.661	0	0	22.598	0	30.942
			1839.77	28.044	1	0	15.75	0.68	0.46	6.135	31.409	0.443	32.621	0.963	116.52	32.563	0	0	23.148	0	31.129
			1840.77	28.044	1	0	15.485	0.669	0.449	5.982	31.624	0.431	32.907	0.961	116.615	32.466	0	0	23.164	0	31.491
			1841.77	28.971	1	0	15.146	0.656	0.435	5.799	31.852	0.417	33.222	0.959	116.684	32.375	0	0	23.099	0	31.907
			1842.77	29.836	1	0	15.196	0.656	0.436	5.818	31.85	0.418	33.236	0.958	116.682	32.366	0	0	23.164	0	31.917
			1843.77	26.809	1	0	15.295	0.656	0.439	5.85	31.886	0.42	33.289	0.958	116.68	32.357	0	0	23.303	0	31.997
			1844.77	26.809	1	0	15.408	0.666	0.443	5.911	31.831	0.425	33.216	0.958	116.633	32.426	0	0	23.133	0	31.986
			1845.77	26.685	1	0	15.538	0.677	0.448	5.976	31.796	0.43	33.159	0.959	116.621	32.481	0	0	22.968	0	31.977
			1846.77	25.821	1	0	15.434	0.674	0.444	5.924	31.847	0.427	33.163	0.96	116.667	32.459	0	0	22.914	0	31.948
			1847.77	26.871	1	0	15.31	0.667	0.44	5.862	31.898	0.422	33.194	0.961	116.741	32.406	0	0	22.948	0	31.915
			1848.77	26.871	1	0	15.185	0.661	0.435	5.8	31.949	0.418	33.225	0.962	116.816	32.354	0	0	22.983	0	31.88
			1849.77	26.129	1	0	14.951	0.651	0.428	5.708	31.917	0.411	33.211	0.961	116.856	32.308	0	0	22.968	0	31.774
			1850.77	28.291	1	0	14.895	0.648	0.426	5.677	31.957	0.41	33.21	0.962	116.938	32.282	0	0	22.987	0	31.728
			1851.77	24.276	1	0	14.799	0.648	0.423	5.646	31.929	0.407	33.188	0.962	116.919	32.308	0	0	22.827	0	31.731
			1852.77	22.979	1	0	14.707	0.649	0.421	5.614	31.916	0.405	33.179	0.962	116.89	32.334	0	0	22.674	0	31.758
			1853.77	22.979	1	0	14.619	0.648	0.419	5.583	31.897	0.403	33.161	0.962	116.887	32.344	0	0	22.568	0	31.741
			1854.77	29.527	1	0	14.51	0.646	0.416	5.54	31.889	0.4	33.158	0.962	116.887	32.339	0	0	22.478	0	31.725
			1855.77	28.538	1	0	14.425	0.643	0.413	5.508	31.882	0.397	33.153	0.962	116.885	32.334	0	0	22.426	0	31.706
			1856.77	24.276	1	0	14.35	0.64	0.411	5.478	31.869	0.395	33.149	0.961	116.887	32.327	0	0	22.426	0	31.685
			1857.77	23.782	1	0	14.26	0.635	0.408	5.442	31.854	0.392	33.134	0.961	116.89	32.313	0	0	22.463	0	31.629
			1858.77	23.782	1	0	14.155	0.63	0.405	5.4	31.843	0.389	33.122	0.961	116.892	32.298	0	0	22.478	0	31.578
			1859.77	25.821	1	0	13.861	0.625	0.399	5.322	31.614	0.383	32.92	0.96	116.852	32.294	0	0	22.165	0	31.201
			1860.77	27.303	1	0	14.687	0.689	0.405	5.403	33.301	0.394	34.286	0.971	117.108	32.147	0	0	21.302	0	33.424
			1861.77	25.141	1	0	16.032	0.759	0.429	5.719	34.619	0.423	35.069	0.987	117.398	31.991	0	0	21.13	0	34.505
			1862.77	25.141	1	0	17.335	0.828	0.452	6.028	35.75	0.453	35.701	1.001	117.689	31.836	0	0	20.934	0	35.264
			1863.77	22.794	1	0	18.614	0.897	0.475	6.337	36.721	0.482	36.205	1.014	117.979	31.68	0	0	20.741	0	35.763
			1864.77	22.794	1	0	18.614	0.897	0.475	6.337	36.721	0.482	36.205	1.014	117.979	31.68	0	0	20.741	0	35.763
			1865.77	22.423	1	0	21.089	1.038	0.521	6.95	38.277	0.54	36.913	1.037	118.569	31.392	0	0	20.321	0	36.2
			1866.77	22.979	1	0	20.323	1.04	0.512	6.832	37.524	0.533	36.078	1.04	118.904	31.224	0	0	19.545	0	34.558
			1867.77	23.164	1	0	19.641	1.042	0.504	6.724	36.85	0.526	35.326	1.043	119.24	31.056	0	0	18.853	0	32.977
			1868.77	23.164	1	0	18.863	1.044	0.496	6.61	36.008	0.519	34.418	1.046	119.576	30.888	0	0	18.072	0	31.04
			1869.77	23.473	1	0	18.064	1.043	0.484	6.448	35.347	0.508	33.658	1.05	119.909	30.723	0	0	17.32	0	29.292
			1870.77	23.967	1	0	17.935	1.047	0.479	6.388	35.434	0.505	33.634	1.054	119.984	30.737	0	0	17.123	0	29.261
			1871.77	23.967	1	0	18	1.053	0.48	6.396	35.525	0.507	33.612	1.057	120.084	30.744	0	0	17.094	0	29.215
			1872.77	23.967	1	0	18.073	1.058	0.481	6.408	35.614	0.51	33.592	1.06	120.185	30.752	0	0	17.075	0	29.173
			1873.77	15.999	1	0	17.923	1.059	0.477	6.362	35.575	0.507	33.473	1.063	120.267	30.752	0	0	16.926	0	28.939
			1874.77	15.999	1	0	17.738	1.058	0.472	6.296	35.574	0.503	33.381	1.066	120.389	30.73	0	0	16.762	0	28.718
			1875.77	48.676	1	0	17.47	1.045	0.466	6.209	35.502	0.496	33.321	1.065	120.351	30.781	0	0	16.726	0	28.738
			1876.77	69.802	1	0	17.275	1.044	0.46	6.135	35.527	0.492	33.245	1.069	120.47	30.76	0	0	16.549	0	28.55
			1877.77	69.802	1	0	17.025	1.038	0.453	6.035	35.587	0.485	33.199	1.072	120.558	30.704	0	0	16.396	0	28.367
			1878.77	69.802	1	0	16.78	1.033	0.445	5.934	35.659	0.479	33.162	1.075	120.646	30.648	0	0	16.245	0	28.2
			1879.77	69.802	1	0	16.667	1.043	0.441	5.881	35.761	0.477	33.035	1.083	120.878	30.545	0	0	15.974	0	27.713
			1880.77	69.802	1	0	16.463	1.024	0.434	5.793	35.819	0.469	33.16	1.08	120.769	30.551	0	0	16.07	0	28.033
			1881.77	7.969	1	0	16.356	1.018	0.43	5.737	35.922	0.465	33.215	1.081	120.832	30.488	0	0	16.068	0	28.041
			1882.77	7.969	1	0	16.237	1.011	0.426	5.677	36.027	0.461	33.269	1.083	120.895	30.426	0	0	16.055	0	28.047
			1883.77	7.042	1	0	16.142	1.008	0.423	5.638	36.055	0.458	33.296	1.083	120.864	30.412	0	0	16.016	0	28.084
			1884.77	7.042	1	0	16.064	1.004	0.42	5.604	36.091	0.455	33.335	1.083	120.834	30.398	0	0	15.994	0	28.145
			1885.77	20.199	1	0	16.135	1.017	0.422	5.622	36.161	0.458	33.282	1.086	120.984	30.339	0	0	15.863	0	27.886
			1886.77	25.45	1	0	15.917	0.99	0.412	5.496	36.427	0.446	33.644	1.083	120.89	30.191	0	0	16.079	0	28.395
			1887.77	25.45	1	0	15.829	0.983	0.408	5.438	36.601	0.442	33.797	1.083	120.915	30.089	0	0	16.099	0	28.513
			1888.77	17.358	1	0	15.838	0.983	0.409	5.452	36.524	0.442	33.823	1.08	120.843	30.084	0	0	16.118	0	28.558
			1889.77	16.678	1	0	16.007	0.982	0.413	5.511	36.516	0.445	33.942	1.076	120.772	30.08	0	0	16.299	0	28.779
			1890.77	16.678	1	0	16.259	0.995	0.419	5.58	36.664	0.451	33.997	1.078	120.914	30.013	0	0	16.337	0	28.719
			1891.77	16.678	1	0	15.382	0.922	0.405	5.406	35.634	0.432	33.417	1.066	120.502	30.145	0	0	16.688	0	28.041
			1892.77	10.686	1	0	14.282	0.852	0.382	5.091	34.944	0.401	33.266	1.05	120.084	30.286	0	0	16.763	0	28.176
			1893.77	10.686	1	0	13.199	0.782	0.359	4.792	34.097	0.371	33.04	1.032	119.667	30.428	0	0	16.873	0	28.128
			1894.77	10.686	1	0	12.019	0.707	0.333	4.438	33.251	0.337	32.84	1.013	119.355	30.483	0	0	16.998	0	27.933
			1895.77	14.64	1	0	10.821	0.632	0.306	4.084	32.2	0.303	32.537	0.99	119.044	30.538	0	0	17.125	0	27.475
			1896.77	14.331	1	0	9.601	0.557	0.28	3.727	30.891	0.269	32.093	0.963	118.732	30.593	0	0	17.248	0	26.661
			1897.77	14.331	1	0	9.842	0.553	0.286	3.816	30.904	0.274	32.324	0.956	118.358	30.715	0	0	17.813	0	27.323
			1898.77	17.605	1	0	10.114	0.548	0.293	3.912	30.947	0.279	32.579	0.95	117.983	30.838	0	0	18.442	0	28.019
			1899.77	18.284	1	0	10.488	0.544	0.301	4.016	31.242	0.284	33.08	0.944	117.609	30.96	0	0	19.27	0	29.152
			1900.77	16.431	1	0	10.891	0.534	0.311	4.144	31.37	0.29	33.655	0.932	117.134	30.996	0	0	20.386	0	30.22
			1901.77	15.566	1	0	10.891	0.534	0.311	4.144	31.37	0.29	33.655	0.932	117.134	30.996	0	0	20.386	0	30.22
			1902.77	15.566	1	0	10.811	0.527	0.31	4.137	31.138	0.287	33.662	0.925	117.084	30.891	0	0	20.519	0	30.038
			1903.77	26.068	1	0	10.73	0.52	0.31	4.131	30.902	0.284	33.666	0.918	117.034	30.785	0	0	20.653	0	29.847
			1904.77	24.462	1	0	10.854	0.517	0.314	4.182	30.857	0.287	33.764	0.914	117.003	30.687	0	0	20.986	0	29.849
			1905.77	24.462	1	0	10.602	0.513	0.309	4.124	30.535	0.28	33.702	0.906	116.959	30.49	0	0	20.685	0	29.396
			1906.77	26.068	1	0	11.768	0.578	0.325	4.336	32.682	0.298	35.661	0.916	117.137	30.38	0	0	20.349	0	32.701
			1907.77	28.23	1	0	13.01	0.652	0.344	4.592	34.536	0.32	37.22	0.928	117.317	30.337	0	0	19.938	0	35.196
			1908.77	20.57	1	0	14.421	0.727	0.373	4.968	35.721	0.351	37.93	0.942	117.497	30.293	0	0	19.845	0	36.249
			1909.77	20.57	1	0	15.819	0.801	0.401	5.344	36.707	0.382	38.489	0.954	117.677	30.25	0	0	19.752	0	37.001
			1910.77	20.261	1	0	17.086	0.873	0.427	5.692	37.452	0.412	38.816	0.965	117.912	30.193	0	0	19.581	0	37.337
			1911.77	20.323	1	0	17.033	0.883	0.427	5.692	37.365	0.413	38.601	0.968	118.149	30.157	0	0	19.296	0	36.954
			1912.77	21.373	1	0	17.109	0.893	0.428	5.712	37.435	0.416	38.526	0.972	118.386	30.121	0	0	19.162	0	36.773
			1913.77	21.373	1	0	17.151	0.901	0.428	5.707	37.579	0.418	38.491	0.976	118.693	30.051	0	0	19.035	0	36.595
			1914.77	23.288	1	0	17.171	0.909	0.427	5.698	37.708	0.419	38.436	0.981	119	29.982	0	0	18.886	0	36.386
			1915.77	21.805	1	0	16.978	0.904	0.422	5.632	37.704	0.416	38.313	0.984	119.182	29.971	0	0	18.774	0	36.189
			1916.77	24.523	1	0	16.802	0.934	0.426	5.677	37.097	0.421	37.481	0.99	119.281	30.176	0	0	17.994	0	35.219
			1917.77	24.523	1	0	16.472	0.946	0.424	5.652	36.557	0.421	36.797	0.993	119.317	30.346	0	0	17.417	0	34.402
			1918.77	24.523	1	0	16.012	0.951	0.416	5.548	36.219	0.416	36.24	0.999	119.454	30.416	0	0	16.832	0	33.597
			1919.77	12.601	1	0	15.605	0.957	0.409	5.455	35.913	0.411	35.724	1.005	119.59	30.485	0	0	16.308	0	32.836
			1920.77	12.601	1	0	15.17	0.95	0.402	5.359	35.517	0.405	35.279	1.007	119.551	30.6	0	0	15.969	0	32.284
			1921.77	46.205	1	0	14.866	0.951	0.395	5.273	35.378	0.4	34.99	1.011	119.534	30.674	0	0	15.64	0	31.906
			1922.77	46.205	1	0	14.56	0.947	0.388	5.175	35.295	0.394	34.758	1.015	119.523	30.739	0	0	15.367	0	31.615
			1923.77	63.007	1	0	14.264	0.944	0.38	5.066	35.314	0.388	34.608	1.02	119.511	30.804	0	0	15.103	0	31.468
			1924.77	63.007	1	0	14.047	0.947	0.376	5.011	35.168	0.385	34.34	1.024	119.398	30.952	0	0	14.838	0	31.243
			1925.77	63.007	1	0	13.838	0.949	0.372	4.955	35.038	0.382	34.086	1.028	119.284	31.101	0	0	14.583	0	31.038
			1926.77	14.331	1	0	13.847	0.957	0.374	4.989	34.84	0.385	33.885	1.028	119.121	31.243	0	0	14.466	0	30.902
			1927.77	16.987	1	0	13.851	0.966	0.377	5.023	34.636	0.387	33.693	1.028	118.989	31.347	0	0	14.337	0	30.71
			1928.77	16.987	1	0	13.857	0.968	0.379	5.055	34.432	0.389	33.55	1.026	118.912	31.396	0	0	14.312	0	30.523
			1929.77	16.987	1	0	13.863	0.97	0.382	5.088	34.23	0.391	33.408	1.025	118.836	31.444	0	0	14.287	0	30.336
			1930.77	16.987	1	0	13.79	0.971	0.381	5.077	34.124	0.39	33.311	1.024	118.764	31.507	0	0	14.208	0	30.263
			1931.77	12.107	1	0	13.817	0.977	0.383	5.111	33.977	0.392	33.206	1.023	118.692	31.577	0	0	14.14	0	30.172
			1932.77	12.107	1	0	13.801	0.983	0.384	5.126	33.851	0.393	33.136	1.022	118.56	31.679	0	0	14.034	0	30.207
			1933.77	11.551	1	0	13.784	0.997	0.384	5.121	33.875	0.394	33.043	1.025	118.569	31.756	0	0	13.82	0	30.133
			1934.77	11.551	1	0	13.771	1.004	0.385	5.138	33.744	0.394	32.971	1.023	118.432	31.862	0	0	13.717	0	30.167
			1935.77	11.551	1	0	13.904	0.997	0.384	5.114	34.212	0.393	33.416	1.024	118.808	31.533	0	0	13.95	0	30.451
			1936.77	12.045	1	0	14.041	0.99	0.382	5.091	34.695	0.391	33.876	1.024	119.185	31.205	0	0	14.19	0	30.744
			1937.77	12.045	1	0	13.268	0.916	0.361	4.816	34.485	0.368	33.854	1.019	119.415	30.828	0	0	14.483	0	30.18
			1938.77	12.601	1	0	12.462	0.843	0.341	4.542	34.151	0.345	33.732	1.012	119.645	30.452	0	0	14.789	0	29.403
			1939.77	12.601	1	0	11.597	0.769	0.314	4.191	34.211	0.315	34.121	1.003	119.876	30.075	0	0	15.075	0	29.553
			1940.77	12.601	1	0	11.657	0.768	0.327	4.359	33.058	0.327	33.011	1.001	119.792	30.118	0	0	15.185	0	27.514
			1941.77	25.141	1	0	11.719	0.766	0.34	4.527	31.993	0.34	31.984	1	119.708	30.162	0	0	15.297	0	25.508
			1942.77	25.141	1	0	12.796	0.826	0.378	5.045	31.527	0.38	31.367	1.005	119.621	30.183	0	0	15.491	0	24.087
			1943.77	26.068	1	0	13.817	0.886	0.416	5.544	31.13	0.419	30.865	1.009	119.535	30.205	0	0	15.595	0	22.832
			1944.77	26.068	1	0	14.556	0.946	0.433	5.771	31.638	0.437	31.351	1.009	119.449	30.226	0	0	15.387	0	23.79
			1945.77	21.744	1	0	15.275	1.006	0.45	5.998	32.064	0.454	31.756	1.01	119.362	30.248	0	0	15.185	0	24.537
			1946.77	26.685	1	0	15.976	1.066	0.467	6.225	32.419	0.472	32.091	1.01	119.276	30.269	0	0	14.988	0	25.108
			1947.77	26.685	1	0	15.89	1.067	0.468	6.236	32.192	0.472	31.899	1.009	119.211	30.293	0	0	14.889	0	24.733
			1948.77	26.871	1	0	16.37	1.07	0.477	6.364	32.499	0.481	32.251	1.008	119.082	30.341	0	0	15.3	0	25.587
			1949.77	9.328	1	0	16.843	1.067	0.488	6.505	32.709	0.49	32.552	1.005	119	30.315	0	0	15.788	0	26.182
			1950.77	9.328	1	0	17.356	1.064	0.499	6.652	32.96	0.5	32.892	1.002	118.919	30.289	0	0	16.316	0	26.848
			1951.77	8.092	1	0	17.824	1.066	0.51	6.794	33.141	0.51	33.118	1.001	118.991	30.255	0	0	16.726	0	27.238
			1952.77	8.092	1	0	18.377	1.078	0.522	6.963	33.362	0.522	33.372	1	119.094	30.207	0	0	17.05	0	27.62
			1953.77	14.146	1	0	18.889	1.09	0.534	7.119	33.561	0.533	33.606	0.999	119.197	30.159	0	0	17.33	0	27.952
			1954.77	86.357	1	0	19.417	1.102	0.546	7.274	33.783	0.544	33.86	0.998	119.3	30.111	0	0	17.619	0	28.321
			1955.77	86.357	1	0	19.964	1.114	0.557	7.43	34.027	0.555	34.135	0.997	119.403	30.063	0	0	17.917	0	28.724
			1956.77	86.357	1	0	19.788	1.111	0.553	7.374	33.976	0.552	34.032	0.998	119.538	30.018	0	0	17.804	0	28.442
			1957.77	86.357	1	0	19.614	1.109	0.549	7.319	33.929	0.549	33.931	1	119.672	29.972	0	0	17.692	0	28.163
			1958.77	48.552	1	0	19.27	1.113	0.543	7.244	33.686	0.545	33.593	1.003	119.749	29.984	0	0	17.316	0	27.501
			1959.77	48.552	1	0	18.94	1.117	0.538	7.168	33.462	0.541	33.275	1.006	119.825	29.996	0	0	16.956	0	26.866
			1960.77	48.552	1	0	18.715	1.121	0.534	7.124	33.276	0.539	33.015	1.008	119.885	30.008	0	0	16.692	0	26.339
			1961.77	13.59	1	0	18.332	1.117	0.528	7.044	32.96	0.534	32.623	1.01	119.849	30.046	0	0	16.404	0	25.607
			1962.77	20.755	1	0	18.132	1.114	0.524	6.992	32.838	0.531	32.432	1.013	119.813	30.085	0	0	16.28	0	25.292
			1963.77	20.755	1	0	18.029	1.092	0.521	6.949	32.82	0.525	32.56	1.008	119.555	30.159	0	0	16.516	0	25.797
			1964.77	31.133	1	0	18.048	1.081	0.521	6.944	32.858	0.524	32.63	1.007	119.479	30.154	0	0	16.696	0	25.972
			1965.77	31.874	1	0	18.011	1.084	0.526	7.015	32.465	0.529	32.313	1.005	118.896	30.569	0	0	16.622	0	26.133
			1966.77	31.874	1	0	18.098	1.099	0.539	7.183	31.881	0.539	31.872	1	118.218	31.059	0	0	16.475	0	26.117
			1967.77	35.519	1	0	18.224	1.112	0.552	7.36	31.349	0.55	31.491	0.996	117.49	31.607	0	0	16.392	0	26.327
			1968.77	34.221	1	0	18.312	1.125	0.564	7.522	30.843	0.559	31.115	0.991	116.761	32.155	0	0	16.278	0	26.521
			1969.77	34.221	1	0	18.217	1.138	0.573	7.642	30.221	0.566	30.611	0.987	116.032	32.702	0	0	16.005	0	26.405
			1970.77	34.221	1	0	17.193	1.082	0.543	7.238	30.032	0.53	30.735	0.977	115.561	32.86	0	0	15.896	0	27.153
			1971.77	17.42	1	0	16.182	1.025	0.513	6.834	29.847	0.495	30.905	0.966	115.09	33.018	0	0	15.788	0	27.972
			1972.77	17.42	1	0	15.197	0.968	0.483	6.435	29.667	0.46	31.134	0.953	114.619	33.176	0	0	15.694	0	28.88
			1973.77	15.628	1	0	14.224	0.912	0.453	6.037	29.488	0.425	31.427	0.938	114.148	33.334	0	0	15.601	0	29.879
			1974.77	15.628	1	0	13.407	0.848	0.438	5.84	28.589	0.407	30.798	0.928	113.709	33.452	0	0	15.806	0	28.892
			1975.77	15.628	1	0	12.568	0.785	0.423	5.643	27.574	0.388	30.052	0.918	113.27	33.57	0	0	16.016	0	27.598
			1976.77	15.505	1	0	11.709	0.721	0.409	5.448	26.433	0.37	29.173	0.906	112.832	33.689	0	0	16.236	0	25.926
			1977.77	19.458	1	0	11.953	0.714	0.414	5.525	26.581	0.373	29.528	0.9	112.53	33.666	0	0	16.747	0	26.688
			1978.77	26.191	1	0	11.999	0.711	0.417	5.56	26.509	0.374	29.562	0.897	112.4	33.629	0	0	16.864	0	26.704
			1979.77	26.191	1	0	12.032	0.704	0.42	5.602	26.357	0.374	29.637	0.889	112.088	33.605	0	0	17.096	0	26.833
			1980.77	19.458	1	0	11.928	0.7	0.418	5.57	26.271	0.369	29.756	0.883	111.793	33.632	0	0	17.029	0	27.142
			1981.77	33.542	1	0	11.854	0.698	0.416	5.549	26.196	0.364	29.912	0.876	111.494	33.646	0	0	16.976	0	27.505
			1982.77	33.542	1	0	11.74	0.696	0.413	5.504	26.15	0.359	30.088	0.869	111.194	33.661	0	0	16.866	0	27.908
			1983.77	31.318	1	0	11.527	0.684	0.408	5.433	25.971	0.351	30.152	0.861	110.863	33.689	0	0	16.86	0	28.094
			1984.77	31.318	1	0	11.537	0.687	0.412	5.495	25.712	0.351	30.153	0.853	110.51	33.759	0	0	16.801	0	28.212
			1985.77	28.353	1	0	11.546	0.69	0.417	5.556	25.458	0.352	30.154	0.844	110.158	33.828	0	0	16.743	0	28.33
			1986.77	28.353	1	0	11.561	0.693	0.422	5.622	25.202	0.352	30.144	0.836	109.805	33.898	0	0	16.693	0	28.423
			1987.77	29.094	1	0	11.854	0.704	0.436	5.808	25.047	0.362	30.139	0.831	109.472	33.972	0	0	16.833	0	28.532
			1988.77	29.094	1	0	12.013	0.707	0.443	5.909	24.96	0.367	30.148	0.828	109.196	34.044	0	0	16.987	0	28.668
			1989.77	20.323	1	0	12.227	0.71	0.451	6.019	24.95	0.372	30.235	0.825	108.92	34.116	0	0	17.219	0	28.968
			1990.77	20.323	1	0	12.447	0.713	0.46	6.128	24.953	0.378	30.334	0.823	108.644	34.188	0	0	17.457	0	29.291
			1991.77	20.446	1	0	12.673	0.716	0.468	6.238	24.969	0.384	30.446	0.82	108.369	34.26	0	0	17.701	0	29.637
			1992.77	24.709	1	0	12.898	0.718	0.473	6.308	25.135	0.387	30.708	0.819	108.215	34.296	0	0	17.962	0	30.228
			1993.78	26.624	1	0	13.077	0.728	0.481	6.411	25.106	0.393	30.725	0.817	107.959	34.411	0	0	17.963	0	30.444
			1994.78	26.624	1	0	13.168	0.736	0.486	6.486	25.009	0.398	30.576	0.818	107.855	34.49	0	0	17.896	0	30.267
			1995.78	29.033	1	0	13.353	0.744	0.496	6.61	24.905	0.406	30.414	0.819	107.752	34.57	0	0	17.955	0	30.06
			1996.78	25.635	1	0	13.47	0.747	0.502	6.689	24.836	0.411	30.29	0.82	107.819	34.55	0	0	18.037	0	29.772
			1997.78	25.635	1	0	13.624	0.75	0.51	6.8	24.717	0.419	30.1	0.821	107.887	34.531	0	0	18.165	0	29.341
[truncated: 1,542 more rows]
