# Supplementary material for: Handcycling with concurrent lower body low-frequency electromyostimulation significantly increases acute oxygen uptake: implications for rehabilitation and prevention
Source: PeerJ. 2022 May 18;10:e13333. doi: 10.7717/peerj.13333 (PMC9123886; doi:10.7717/peerj.13333)
Supplement: Supplemental Information 1 — Raw data for each participant (load, heart rate, spirometric data) and R-Scripts for data processing (as described in the material & method section under “Data aquisition”), and EMS intensity and blood lactate concentration. [file peerj-10-13333-s001.zip › raw_data/SPIROMETRIC_DATA/EMS_Pilot_25.xlsx]

## Sheet: EMS_Pilot_25_30.04.2021
Name	Rappelt		Zeit	%VO2	Geschw.	Steig.	VE	VT	VO2	VO2/kg	VE/VO2	VCO2	VE/VCO2	RER	PETO2	PETCO2	O2Puls	HR	BF	P(A-a)O2	VD/VT
Vorname	Ludwig		min:sec		km/h	%	l/min	l	l/min	ml/(kg*min)	l/l	l/min	l/l		mmHg	mmHg	ml/beat	b/min	1/min	mmHg	%
Id-Nr.	RapLud270597		0.572	19.26	0	0	8.967	0.638	0.332	5.595	24.613	0.275	29.773	0.827	102.983	38.365	0	0	14.061	0	34.242
Geburtsdatum (TT.MM.JJJJ)			1.572	19.26	0	0	8.967	0.638	0.332	5.595	24.613	0.275	29.773	0.827	102.983	38.365	0	0	14.061	0	34.242
Größe (cm)			2.572	19.679	0	0	9.252	0.667	0.342	5.75	24.817	0.284	29.883	0.83	103.211	38.323	0	0	13.87	0	34.45
Gewicht (kg)	59.4		3.572	19.679	0	0	9.151	0.658	0.336	5.65	24.946	0.28	29.939	0.833	103.778	38.046	0	0	13.898	0	34.171
Geschlecht	weibl.		4.572	28.68	0	0	9.116	0.651	0.332	5.59	25.092	0.278	30.008	0.836	104.288	37.796	0	0	14.009	0	33.954
Datum			5.572	28.68	0	0	9.083	0.644	0.329	5.535	25.225	0.276	30.069	0.839	104.748	37.571	0	0	14.111	0	33.753
Messzeit			6.572	35.798	0	0	9.054	0.637	0.326	5.485	25.347	0.274	30.124	0.841	105.166	37.367	0	0	14.205	0	33.566
modality	CON-EMS		7.572	35.798	0	0	9.065	0.639	0.324	5.463	25.486	0.274	30.177	0.845	105.425	37.309	0	0	14.191	0	33.589
			8.572	35.798	0	0	9.074	0.64	0.323	5.442	25.614	0.274	30.225	0.847	105.662	37.255	0	0	14.179	0	33.61
			9.572	36.636	0	0	9.054	0.641	0.321	5.409	25.719	0.273	30.259	0.85	105.88	37.206	0	0	14.122	0	33.61
			10.572	36.217	0	0	9.034	0.642	0.319	5.377	25.817	0.272	30.291	0.852	106.081	37.161	0	0	14.069	0	33.61
			11.572	36.217	0	0	9.017	0.643	0.318	5.349	25.909	0.271	30.321	0.854	106.267	37.119	0	0	14.02	0	33.611
			12.572	36.217	0	0	8.913	0.639	0.314	5.282	25.921	0.269	30.276	0.856	106.45	37.075	0	0	13.944	0	33.458
			13.572	36.217	0	0	8.818	0.636	0.31	5.219	25.935	0.266	30.237	0.858	106.62	37.034	0	0	13.873	0	33.32
			14.572	54.43	0	0	8.749	0.632	0.307	5.169	25.973	0.264	30.226	0.859	106.778	36.996	0	0	13.84	0	33.238
			15.572	54.43	0	0	8.749	0.632	0.307	5.169	25.973	0.264	30.226	0.859	106.778	36.996	0	0	13.84	0	33.238
			16.572	51.709	0	0	8.791	0.639	0.308	5.185	26.045	0.266	30.158	0.864	107.354	36.867	0	0	13.747	0	32.941
			17.572	51.709	0	0	8.832	0.644	0.309	5.207	26.074	0.268	30.111	0.866	107.671	36.802	0	0	13.705	0	32.767
			18.572	24.284	0	0	8.865	0.649	0.31	5.226	26.095	0.269	30.059	0.868	107.987	36.738	0	0	13.651	0	32.58
			19.572	27.738	0	0	8.849	0.647	0.309	5.197	26.186	0.269	30.058	0.871	108.263	36.673	0	0	13.678	0	32.483
			20.572	27.738	0	0	8.834	0.645	0.307	5.168	26.277	0.268	30.057	0.874	108.539	36.608	0	0	13.704	0	32.385
			21.572	27.738	0	0	8.71	0.637	0.301	5.069	26.383	0.265	30.028	0.879	108.747	36.62	0	0	13.674	0	32.335
			22.572	30.983	0	0	8.696	0.639	0.3	5.046	26.472	0.264	30.033	0.881	108.961	36.56	0	0	13.599	0	32.261
			23.572	30.983	0	0	8.641	0.637	0.296	4.992	26.582	0.262	30.028	0.885	109.172	36.536	0	0	13.568	0	32.214
			24.572	28.68	0	0	8.661	0.635	0.296	4.98	26.696	0.263	30.064	0.888	109.362	36.495	0	0	13.64	0	32.223
			25.572	28.68	0	0	8.684	0.633	0.295	4.97	26.811	0.263	30.097	0.891	109.551	36.455	0	0	13.719	0	32.226
			26.572	28.68	0	0	8.691	0.631	0.294	4.949	26.939	0.263	30.148	0.894	109.741	36.414	0	0	13.774	0	32.265
			27.572	21.772	0	0	8.699	0.629	0.293	4.929	27.067	0.262	30.2	0.896	109.93	36.373	0	0	13.829	0	32.303
			28.572	21.772	0	0	8.706	0.627	0.292	4.908	27.197	0.262	30.251	0.899	110.12	36.332	0	0	13.884	0	32.342
			29.572	23.133	0	0	8.36	0.602	0.28	4.707	27.121	0.252	30.123	0.9	110.191	36.289	0	0	13.877	0	31.984
			30.573	23.133	0	0	8.014	0.578	0.268	4.506	27.039	0.241	29.985	0.902	110.263	36.246	0	0	13.87	0	31.596
			31.573	23.865	0	0	7.678	0.553	0.256	4.318	26.903	0.232	29.792	0.903	110.335	36.203	0	0	13.88	0	31.086
			32.573	23.865	1	0	7.341	0.529	0.245	4.13	26.754	0.222	29.579	0.904	110.407	36.16	0	0	13.89	0	30.522
			33.573	23.237	1	0	7.24	0.525	0.243	4.089	26.631	0.22	29.465	0.904	110.254	36.265	0	0	13.78	0	30.436
			34.573	23.237	1	0	7.172	0.524	0.241	4.061	26.552	0.218	29.4	0.903	110.033	36.399	0	0	13.688	0	30.492
			35.573	23.237	1	0	7.111	0.523	0.24	4.036	26.478	0.216	29.342	0.902	109.813	36.534	0	0	13.609	0	30.561
			36.572	23.237	1	0	7.111	0.523	0.24	4.036	26.478	0.216	29.342	0.902	109.813	36.534	0	0	13.609	0	30.561
			37.572	25.645	1	0	7.05	0.521	0.238	4.012	26.406	0.215	29.286	0.902	109.592	36.668	0	0	13.531	0	30.633
			38.573	25.645	1	0	6.84	0.506	0.233	3.921	26.114	0.209	29.086	0.898	109.328	36.735	0	0	13.516	0	30.266
			39.573	34.437	1	0	6.744	0.498	0.231	3.886	25.934	0.207	28.967	0.895	109.194	36.764	0	0	13.546	0	30.032
			40.573	34.437	1	0	6.648	0.49	0.229	3.85	25.749	0.204	28.843	0.893	109.059	36.793	0	0	13.576	0	29.784
			41.573	32.344	1	0	6.552	0.482	0.227	3.814	25.558	0.202	28.714	0.89	108.925	36.822	0	0	13.606	0	29.523
			42.573	32.344	1	0	6.53	0.477	0.226	3.809	25.472	0.201	28.702	0.887	108.733	36.87	0	0	13.69	0	29.544
			43.573	32.344	1	0	6.508	0.472	0.226	3.805	25.384	0.2	28.689	0.885	108.541	36.918	0	0	13.775	0	29.561
			44.573	16.957	1	0	6.47	0.468	0.225	3.792	25.289	0.199	28.666	0.882	108.35	36.965	0	0	13.827	0	29.556
			45.573	16.957	1	0	6.432	0.463	0.224	3.779	25.191	0.197	28.64	0.88	108.158	37.013	0	0	13.88	0	29.547
			46.573	16.643	1	0	6.383	0.46	0.223	3.757	25.119	0.196	28.64	0.877	107.966	37.049	0	0	13.877	0	29.576
			47.573	16.643	1	0	6.355	0.458	0.222	3.738	25.114	0.195	28.671	0.876	107.865	37.066	0	0	13.888	0	29.649
			48.573	16.643	1	0	6.305	0.454	0.221	3.716	25.041	0.193	28.669	0.873	107.679	37.101	0	0	13.879	0	29.673
			49.573	22.505	1	0	6.26	0.451	0.22	3.697	24.967	0.191	28.663	0.871	107.493	37.135	0	0	13.883	0	29.689
			50.573	23.133	1	0	6.23	0.447	0.219	3.689	24.875	0.19	28.64	0.869	107.352	37.145	0	0	13.925	0	29.634
			51.573	23.133	1	0	6.184	0.443	0.218	3.678	24.722	0.189	28.597	0.865	107.162	37.136	0	0	13.974	0	29.502
			52.573	23.133	1	0	6.121	0.437	0.217	3.647	24.639	0.186	28.62	0.861	107.052	37.094	0	0	14.006	0	29.455
			53.573	21.981	1	0	6.121	0.437	0.217	3.647	24.639	0.186	28.62	0.861	107.052	37.094	0	0	14.006	0	29.455
			54.573	21.981	1	0	6.085	0.435	0.216	3.632	24.574	0.185	28.642	0.858	106.867	37.112	0	0	13.993	0	29.511
			55.573	21.981	1	0	5.997	0.43	0.212	3.572	24.588	0.182	28.739	0.856	106.693	37.138	0	0	13.939	0	29.708
			56.573	21.981	1	0	5.916	0.426	0.209	3.516	24.6	0.178	28.841	0.853	106.518	37.163	0	0	13.898	0	29.91
			57.573	20.935	1	0	5.845	0.421	0.206	3.471	24.582	0.175	28.9	0.851	106.344	37.189	0	0	13.883	0	30.025
			58.573	20.935	1	0	5.777	0.417	0.204	3.427	24.562	0.173	28.975	0.848	106.194	37.198	0	0	13.867	0	30.148
			59.573	20.725	1	0	5.709	0.412	0.201	3.384	24.544	0.17	29.052	0.845	106.043	37.207	0	0	13.85	0	30.275
			60.573	20.725	1	0	5.758	0.412	0.203	3.418	24.507	0.171	29.082	0.843	105.864	37.254	0	0	13.959	0	30.395
			61.573	19.783	1	0	5.807	0.413	0.205	3.452	24.475	0.172	29.115	0.841	105.685	37.3	0	0	14.07	0	30.522
			62.573	19.783	1	0	5.871	0.414	0.208	3.495	24.459	0.174	29.157	0.839	105.56	37.317	0	0	14.185	0	30.635
			63.573	19.574	1	0	5.937	0.415	0.21	3.537	24.447	0.176	29.205	0.837	105.435	37.333	0	0	14.301	0	30.757
			64.573	19.574	1	0	6.004	0.416	0.213	3.579	24.44	0.178	29.256	0.835	105.309	37.349	0	0	14.419	0	30.888
			65.573	21.563	1	0	6.017	0.416	0.213	3.591	24.408	0.178	29.3	0.833	105.249	37.337	0	0	14.462	0	30.952
			66.573	21.563	1	0	6.028	0.415	0.214	3.599	24.388	0.178	29.358	0.831	105.151	37.328	0	0	14.53	0	31.04
			67.573	21.249	1	0	6.018	0.413	0.214	3.595	24.361	0.177	29.388	0.829	105.085	37.332	0	0	14.562	0	31.089
			68.573	21.249	1	0	6.03	0.412	0.214	3.604	24.34	0.177	29.449	0.827	104.985	37.323	0	0	14.633	0	31.18
			69.573	22.819	1	0	6.066	0.412	0.215	3.623	24.359	0.178	29.504	0.826	104.889	37.323	0	0	14.716	0	31.285
			70.573	22.819	1	0	6.103	0.412	0.216	3.642	24.378	0.178	29.562	0.825	104.793	37.323	0	0	14.8	0	31.393
			71.573	23.656	1	0	6.142	0.411	0.216	3.641	24.527	0.178	29.777	0.824	104.738	37.263	0	0	14.955	0	31.699
			72.573	23.656	1	0	6.154	0.41	0.216	3.644	24.547	0.178	29.824	0.823	104.663	37.275	0	0	14.999	0	31.796
			73.573	23.97	1	0	6.18	0.41	0.217	3.652	24.599	0.178	29.908	0.822	104.646	37.237	0	0	15.071	0	31.899
			74.573	23.97	1	0	6.209	0.41	0.218	3.667	24.611	0.179	29.961	0.821	104.639	37.198	0	0	15.139	0	31.946
			75.573	23.551	1	0	6.24	0.41	0.219	3.684	24.621	0.18	30.016	0.82	104.632	37.16	0	0	15.21	0	31.998
			76.573	23.551	1	0	6.271	0.41	0.22	3.701	24.632	0.18	30.072	0.819	104.625	37.121	0	0	15.282	0	32.051
			77.573	24.808	1	0	6.313	0.411	0.221	3.723	24.658	0.181	30.142	0.818	104.642	37.076	0	0	15.366	0	32.123
			78.573	24.808	1	0	6.36	0.412	0.223	3.747	24.686	0.182	30.198	0.817	104.622	37.054	0	0	15.45	0	32.203
			79.573	24.808	1	0	6.411	0.412	0.224	3.773	24.719	0.183	30.258	0.817	104.603	37.033	0	0	15.542	0	32.291
			80.573	24.808	1	0	6.447	0.413	0.225	3.79	24.759	0.184	30.323	0.817	104.584	37.011	0	0	15.6	0	32.386
			81.573	24.703	1	0	6.467	0.414	0.225	3.795	24.808	0.184	30.4	0.816	104.519	37.016	0	0	15.609	0	32.54
			82.574	24.703	1	0	6.446	0.416	0.224	3.779	24.847	0.183	30.521	0.814	104.39	37.021	0	0	15.514	0	32.771
			83.574	25.54	1	0	6.429	0.416	0.224	3.768	24.859	0.182	30.569	0.813	104.325	37.023	0	0	15.45	0	32.863
			84.574	25.54	1	0	6.398	0.415	0.223	3.748	24.866	0.181	30.603	0.813	104.371	36.975	0	0	15.401	0	32.856
			85.574	22.086	1	0	6.368	0.415	0.221	3.728	24.874	0.18	30.638	0.812	104.416	36.927	0	0	15.352	0	32.85
			86.573	22.295	1	0	6.368	0.415	0.221	3.728	24.874	0.18	30.638	0.812	104.416	36.927	0	0	15.352	0	32.85
			87.574	22.295	1	0	6.417	0.423	0.223	3.76	24.927	0.181	30.712	0.812	104.44	36.874	0	0	15.176	0	32.985
			88.574	23.865	1	0	6.448	0.427	0.225	3.779	24.953	0.182	30.73	0.812	104.428	36.865	0	0	15.115	0	33.038
			89.574	23.865	1	0	6.48	0.43	0.226	3.799	24.978	0.183	30.746	0.812	104.416	36.855	0	0	15.054	0	33.087
			90.574	23.865	1	0	6.519	0.433	0.228	3.837	24.906	0.185	30.663	0.812	104.395	36.858	0	0	15.041	0	32.97
			91.574	23.865	1	0	6.558	0.436	0.23	3.875	24.834	0.187	30.582	0.812	104.373	36.86	0	0	15.027	0	32.854
			92.574	24.389	1	0	6.6	0.438	0.233	3.916	24.748	0.189	30.493	0.812	104.296	36.894	0	0	15.054	0	32.755
			93.574	24.389	1	0	6.642	0.44	0.235	3.957	24.663	0.191	30.407	0.811	104.22	36.927	0	0	15.081	0	32.659
			94.574	22.609	1	0	6.663	0.441	0.236	3.976	24.624	0.192	30.362	0.811	104.181	36.951	0	0	15.111	0	32.613
			95.574	22.609	1	0	6.688	0.441	0.237	3.998	24.585	0.193	30.312	0.811	104.143	36.975	0	0	15.152	0	32.557
			96.574	19.888	1	0	6.707	0.443	0.239	4.021	24.528	0.194	30.238	0.811	104.143	36.997	0	0	15.15	0	32.462
			97.574	19.888	1	0	6.748	0.443	0.241	4.059	24.451	0.196	30.141	0.811	104.156	37.001	0	0	15.224	0	32.296
			98.574	19.155	1	0	6.788	0.444	0.243	4.099	24.369	0.197	30.041	0.811	104.17	37.008	0	0	15.279	0	32.128
			99.574	19.155	1	0	6.824	0.445	0.246	4.135	24.286	0.199	29.94	0.811	104.184	37.015	0	0	15.322	0	31.959
			100.574	19.155	1	0	6.86	0.446	0.248	4.172	24.206	0.201	29.842	0.811	104.198	37.022	0	0	15.366	0	31.794
			101.574	26.587	1	0	6.918	0.452	0.252	4.248	24.015	0.205	29.599	0.811	104.148	37.095	0	0	15.317	0	31.469
			102.574	26.587	1	0	6.954	0.453	0.254	4.277	23.987	0.206	29.538	0.812	104.156	37.11	0	0	15.351	0	31.383
			103.574	27.634	1	0	6.998	0.456	0.257	4.328	23.883	0.209	29.389	0.813	104.135	37.154	0	0	15.337	0	31.178
			104.574	27.634	1	0	7.065	0.46	0.261	4.387	23.808	0.212	29.25	0.814	104.142	37.191	0	0	15.356	0	30.983
			105.574	30.669	1	0	7.131	0.464	0.264	4.447	23.736	0.215	29.116	0.815	104.149	37.228	0	0	15.374	0	30.795
			106.574	30.669	1	0	7.194	0.468	0.268	4.504	23.671	0.218	28.992	0.816	104.156	37.265	0	0	15.384	0	30.623
			107.574	32.449	1	0	7.257	0.471	0.271	4.56	23.608	0.221	28.872	0.818	104.163	37.303	0	0	15.395	0	30.457
			108.574	32.449	1	0	7.334	0.476	0.275	4.624	23.564	0.225	28.783	0.819	104.237	37.298	0	0	15.402	0	30.298
			109.574	28.366	1	0	7.406	0.481	0.278	4.682	23.527	0.228	28.708	0.82	104.311	37.293	0	0	15.397	0	30.164
			110.574	28.89	1	0	7.439	0.483	0.28	4.717	23.473	0.23	28.642	0.82	104.313	37.306	0	0	15.39	0	30.059
			111.574	28.89	1	0	7.582	0.491	0.286	4.818	23.469	0.235	28.586	0.821	104.46	37.284	0	0	15.455	0	29.949
			112.574	32.344	1	0	7.678	0.495	0.289	4.87	23.536	0.238	28.597	0.823	104.564	37.272	0	0	15.523	0	29.973
			113.574	32.344	1	0	7.758	0.498	0.293	4.926	23.531	0.241	28.573	0.824	104.575	37.287	0	0	15.582	0	29.958
			114.574	32.658	1	0	7.882	0.502	0.297	4.992	23.615	0.245	28.606	0.826	104.682	37.275	0	0	15.701	0	30.028
			115.574	32.658	1	0	8.008	0.506	0.3	5.058	23.704	0.249	28.646	0.827	104.79	37.263	0	0	15.823	0	30.11
			116.574	32.553	1	0	8.129	0.51	0.304	5.118	23.804	0.252	28.704	0.829	104.915	37.249	0	0	15.931	0	30.228
			117.574	32.03	1	0	8.191	0.51	0.305	5.139	23.886	0.254	28.75	0.831	105.073	37.213	0	0	16.065	0	30.269
			118.574	32.03	1	0	8.245	0.509	0.306	5.154	23.971	0.255	28.797	0.832	105.232	37.177	0	0	16.186	0	30.313
			119.574	35.38	1	0	8.286	0.509	0.307	5.163	24.044	0.256	28.832	0.834	105.39	37.141	0	0	16.282	0	30.331
			120.574	35.38	1	0	8.282	0.507	0.306	5.146	24.099	0.255	28.86	0.835	105.548	37.097	0	0	16.351	0	30.32
			121.574	34.751	1	0	8.269	0.505	0.304	5.112	24.209	0.254	28.935	0.837	105.716	37.042	0	0	16.377	0	30.388
			122.574	34.751	1	0	8.264	0.503	0.302	5.083	24.326	0.253	29.016	0.838	105.884	36.987	0	0	16.42	0	30.467
			123.574	36.636	1	0	8.243	0.502	0.3	5.044	24.44	0.252	29.087	0.84	106.052	36.932	0	0	16.43	0	30.525
			124.574	35.694	1	0	8.219	0.5	0.297	5.004	24.556	0.25	29.145	0.843	106.217	36.884	0	0	16.426	0	30.568
			125.575	35.694	1	0	8.205	0.501	0.295	4.962	24.725	0.249	29.216	0.846	106.472	36.807	0	0	16.388	0	30.604
			126.574	35.694	1	0	8.205	0.501	0.295	4.962	24.725	0.249	29.216	0.846	106.472	36.807	0	0	16.388	0	30.604
			127.574	29.937	1	0	8.193	0.501	0.293	4.938	24.807	0.249	29.248	0.848	106.599	36.769	0	0	16.359	0	30.616
			128.574	31.507	1	0	8.156	0.499	0.29	4.882	24.971	0.247	29.346	0.851	106.815	36.716	0	0	16.331	0	30.731
			129.574	31.507	1	0	8.138	0.499	0.288	4.854	25.055	0.246	29.398	0.852	106.923	36.69	0	0	16.317	0	30.794
			130.574	30.355	1	0	8.108	0.497	0.286	4.814	25.159	0.244	29.47	0.854	107.004	36.678	0	0	16.303	0	30.913
			131.574	30.355	1	0	8.078	0.495	0.284	4.775	25.258	0.242	29.551	0.855	107.09	36.651	0	0	16.329	0	31.021
			132.574	29.413	1	0	8.044	0.492	0.281	4.733	25.355	0.241	29.631	0.856	107.177	36.625	0	0	16.345	0	31.127
			133.574	29.413	1	0	8.01	0.49	0.279	4.692	25.454	0.239	29.711	0.857	107.263	36.599	0	0	16.361	0	31.234
			134.574	24.389	1	0	7.949	0.487	0.275	4.637	25.54	0.236	29.787	0.857	107.333	36.558	0	0	16.329	0	31.31
			135.575	24.389	1	0	7.884	0.484	0.272	4.58	25.63	0.233	29.864	0.858	107.402	36.517	0	0	16.29	0	31.386
			136.575	25.226	1	0	7.825	0.481	0.269	4.526	25.719	0.231	29.94	0.859	107.472	36.476	0	0	16.261	0	31.46
			137.574	25.226	1	0	7.765	0.478	0.266	4.472	25.811	0.228	30.019	0.86	107.541	36.435	0	0	16.232	0	31.538
			138.575	24.912	1	0	7.657	0.474	0.261	4.397	25.852	0.225	30.06	0.86	107.508	36.445	0	0	16.146	0	31.605
			139.575	24.912	1	0	7.555	0.47	0.257	4.328	25.889	0.221	30.096	0.86	107.474	36.455	0	0	16.075	0	31.662
			140.575	24.494	1	0	7.497	0.469	0.255	4.3	25.845	0.22	30.072	0.859	107.412	36.474	0	0	15.991	0	31.637
			141.575	24.494	1	0	7.326	0.462	0.248	4.176	25.95	0.213	30.156	0.861	107.407	36.474	0	0	15.871	0	31.749
			142.575	26.796	1	0	7.234	0.457	0.245	4.123	25.914	0.21	30.158	0.859	107.369	36.469	0	0	15.828	0	31.715
			143.575	27.424	1	0	7.13	0.452	0.241	4.062	25.89	0.207	30.175	0.858	107.33	36.464	0	0	15.76	0	31.711
			144.575	27.424	1	0	7.045	0.448	0.238	4.01	25.881	0.204	30.211	0.857	107.292	36.459	0	0	15.732	0	31.738
			145.575	25.226	1	0	6.966	0.443	0.235	3.963	25.854	0.201	30.224	0.855	107.237	36.457	0	0	15.72	0	31.727
			146.575	25.226	1	0	6.923	0.441	0.234	3.941	25.813	0.2	30.244	0.853	107.174	36.462	0	0	15.716	0	31.751
			147.575	24.284	1	0	6.883	0.438	0.233	3.923	25.764	0.198	30.257	0.852	107.112	36.467	0	0	15.721	0	31.76
			148.575	24.284	1	0	6.844	0.435	0.232	3.904	25.714	0.197	30.27	0.85	107.05	36.471	0	0	15.727	0	31.77
			149.575	25.122	1	0	6.846	0.434	0.232	3.912	25.66	0.197	30.261	0.848	106.987	36.483	0	0	15.758	0	31.764
			150.575	24.703	1	0	6.859	0.436	0.233	3.93	25.606	0.198	30.239	0.847	106.881	36.52	0	0	15.739	0	31.785
			151.575	24.703	1	0	6.872	0.436	0.235	3.951	25.523	0.198	30.207	0.845	106.741	36.567	0	0	15.753	0	31.79
			152.575	24.703	1	0	6.866	0.436	0.235	3.964	25.413	0.198	30.166	0.842	106.556	36.627	0	0	15.758	0	31.792
			153.575	22.714	1	0	6.857	0.434	0.235	3.961	25.384	0.198	30.169	0.841	106.484	36.639	0	0	15.787	0	31.802
			154.575	22.714	1	0	6.837	0.432	0.235	3.957	25.318	0.197	30.171	0.839	106.368	36.657	0	0	15.835	0	31.81
			155.575	21.563	1	0	6.813	0.429	0.235	3.95	25.251	0.196	30.176	0.837	106.252	36.676	0	0	15.873	0	31.824
			156.575	21.563	1	0	6.793	0.427	0.234	3.945	25.184	0.196	30.183	0.834	106.136	36.694	0	0	15.92	0	31.84
			157.575	20.097	1	0	6.771	0.425	0.234	3.94	25.117	0.195	30.19	0.832	105.989	36.722	0	0	15.946	0	31.872
			158.575	20.097	1	0	6.736	0.424	0.233	3.923	25.085	0.194	30.207	0.83	105.848	36.753	0	0	15.9	0	31.935
			159.575	21.667	1	0	6.699	0.423	0.232	3.905	25.055	0.192	30.231	0.829	105.706	36.783	0	0	15.85	0	32.009
			160.575	21.667	1	0	6.662	0.422	0.231	3.886	25.026	0.191	30.256	0.827	105.565	36.813	0	0	15.799	0	32.085
			161.575	26.273	1	0	6.631	0.421	0.23	3.875	24.976	0.19	30.266	0.825	105.449	36.818	0	0	15.762	0	32.1
			162.575	25.959	1	0	6.596	0.42	0.229	3.861	24.927	0.189	30.276	0.823	105.332	36.822	0	0	15.714	0	32.117
			163.575	25.959	1	0	6.568	0.419	0.229	3.851	24.872	0.188	30.282	0.821	105.216	36.827	0	0	15.682	0	32.126
			164.575	25.959	1	0	6.54	0.418	0.228	3.842	24.817	0.187	30.289	0.819	105.1	36.831	0	0	15.651	0	32.135
			165.575	27.738	1	0	6.521	0.417	0.228	3.836	24.781	0.186	30.289	0.818	105.016	36.855	0	0	15.625	0	32.161
			166.575	28.366	1	0	6.518	0.417	0.228	3.846	24.7	0.186	30.296	0.815	104.889	36.882	0	0	15.623	0	32.207
			167.575	28.366	1	0	6.528	0.418	0.23	3.87	24.588	0.186	30.314	0.811	104.731	36.908	0	0	15.635	0	32.277
			168.575	24.075	1	0	6.503	0.416	0.229	3.858	24.555	0.185	30.353	0.809	104.678	36.894	0	0	15.645	0	32.313
			169.575	24.075	1	0	6.502	0.414	0.229	3.856	24.546	0.185	30.393	0.808	104.692	36.85	0	0	15.71	0	32.31
			170.575	23.551	1	0	6.509	0.413	0.229	3.863	24.522	0.185	30.394	0.807	104.663	36.843	0	0	15.75	0	32.298
			171.575	23.551	1	0	6.515	0.41	0.229	3.86	24.535	0.185	30.484	0.805	104.72	36.762	0	0	15.876	0	32.324
			172.575	23.551	1	0	6.535	0.41	0.23	3.873	24.521	0.185	30.495	0.804	104.692	36.752	0	0	15.955	0	32.325
			173.575	23.551	1	0	6.542	0.409	0.23	3.873	24.543	0.185	30.549	0.803	104.634	36.762	0	0	15.994	0	32.428
			174.575	23.865	1	0	6.555	0.408	0.23	3.876	24.567	0.185	30.613	0.803	104.577	36.771	0	0	16.047	0	32.546
			175.575	23.865	1	0	6.55	0.408	0.23	3.87	24.581	0.184	30.668	0.802	104.519	36.781	0	0	16.059	0	32.65
			176.575	23.028	1	0	6.546	0.407	0.23	3.865	24.595	0.184	30.724	0.8	104.462	36.79	0	0	16.07	0	32.754
			177.575	22.505	1	0	6.5	0.406	0.228	3.836	24.59	0.182	30.738	0.8	104.409	36.788	0	0	16.028	0	32.757
			178.575	22.505	1	0	6.455	0.404	0.226	3.808	24.583	0.181	30.751	0.799	104.356	36.786	0	0	15.989	0	32.76
			179.575	22.505	1	0	6.411	0.402	0.224	3.779	24.576	0.179	30.766	0.799	104.304	36.783	0	0	15.949	0	32.764
			180.576	26.692	1	0	6.35	0.399	0.222	3.744	24.548	0.177	30.777	0.798	104.253	36.762	0	0	15.91	0	32.725
			181.576	26.587	1	0	6.324	0.398	0.222	3.73	24.528	0.177	30.774	0.797	104.256	36.742	0	0	15.888	0	32.686
			182.575	26.587	1	0	6.324	0.398	0.222	3.73	24.528	0.177	30.774	0.797	104.256	36.742	0	0	15.888	0	32.686
			183.575	22.4	1	0	6.299	0.397	0.221	3.717	24.508	0.176	30.772	0.796	104.258	36.723	0	0	15.865	0	32.646
			184.575	22.4	1	0	6.303	0.399	0.221	3.726	24.48	0.176	30.751	0.796	104.239	36.726	0	0	15.804	0	32.632
			185.576	22.505	1	0	6.302	0.4	0.221	3.728	24.475	0.176	30.774	0.795	104.191	36.716	0	0	15.749	0	32.674
			186.575	22.505	1	0	6.302	0.4	0.221	3.728	24.475	0.176	30.774	0.795	104.191	36.716	0	0	15.749	0	32.674
			187.576	20.097	1	0	6.309	0.401	0.222	3.735	24.465	0.176	30.782	0.795	104.174	36.697	0	0	15.735	0	32.672
			188.576	20.621	1	0	6.329	0.403	0.223	3.75	24.462	0.177	30.799	0.794	104.176	36.692	0	0	15.716	0	32.713
			189.576	20.621	1	0	6.342	0.404	0.223	3.76	24.464	0.177	30.814	0.794	104.179	36.687	0	0	15.68	0	32.752
			190.576	20.621	1	0	6.355	0.406	0.224	3.77	24.465	0.178	30.83	0.794	104.181	36.683	0	0	15.644	0	32.789
			191.576	20.83	1	0	6.374	0.409	0.225	3.785	24.464	0.178	30.832	0.793	104.184	36.69	0	0	15.595	0	32.826
			192.576	20.725	1	0	6.381	0.41	0.225	3.789	24.482	0.179	30.829	0.794	104.198	36.685	0	0	15.545	0	32.832
			193.576	20.725	1	0	6.392	0.412	0.225	3.796	24.499	0.179	30.824	0.795	104.212	36.68	0	0	15.506	0	32.835
			194.576	20.725	1	0	6.403	0.414	0.226	3.802	24.515	0.18	30.819	0.795	104.227	36.675	0	0	15.467	0	32.836
			195.576	26.273	1	0	6.406	0.415	0.226	3.803	24.531	0.18	30.815	0.796	104.214	36.678	0	0	15.442	0	32.841
			196.576	25.854	1	0	6.423	0.416	0.226	3.809	24.565	0.18	30.806	0.797	104.216	36.678	0	0	15.44	0	32.837
			197.576	25.854	1	0	6.438	0.417	0.226	3.811	24.613	0.181	30.78	0.8	104.232	36.671	0	0	15.453	0	32.787
			198.576	25.854	1	0	6.491	0.419	0.229	3.852	24.581	0.183	30.711	0.8	104.162	36.711	0	0	15.472	0	32.744
			199.576	23.865	1	0	6.493	0.42	0.229	3.859	24.555	0.184	30.66	0.801	104.174	36.704	0	0	15.448	0	32.652
			200.576	24.179	1	0	6.489	0.42	0.229	3.857	24.545	0.184	30.641	0.801	104.244	36.664	0	0	15.458	0	32.563
			201.576	24.179	1	0	6.475	0.422	0.229	3.859	24.5	0.184	30.54	0.802	104.198	36.69	0	0	15.343	0	32.438
			202.576	24.179	1	0	6.449	0.421	0.228	3.845	24.486	0.183	30.516	0.802	104.267	36.65	0	0	15.305	0	32.338
			203.576	26.378	1	0	6.446	0.423	0.229	3.851	24.442	0.184	30.453	0.803	104.323	36.613	0	0	15.253	0	32.187
			204.576	25.75	1	0	6.438	0.425	0.229	3.855	24.412	0.184	30.415	0.803	104.272	36.66	0	0	15.148	0	32.2
			205.576	25.75	1	0	6.43	0.427	0.229	3.858	24.382	0.184	30.377	0.803	104.221	36.706	0	0	15.043	0	32.212
			206.576	25.75	1	0	6.424	0.43	0.229	3.862	24.356	0.184	30.343	0.803	104.17	36.753	0	0	14.945	0	32.232
			207.576	23.237	1	0	6.423	0.432	0.23	3.864	24.352	0.184	30.342	0.803	104.121	36.804	0	0	14.885	0	32.312
			208.576	23.761	1	0	6.424	0.432	0.23	3.867	24.349	0.184	30.33	0.803	104.105	36.829	0	0	14.856	0	32.331
			209.576	23.761	1	0	6.425	0.433	0.23	3.869	24.347	0.185	30.318	0.803	104.088	36.855	0	0	14.827	0	32.349
			210.576	23.761	1	0	6.422	0.434	0.23	3.869	24.341	0.185	30.299	0.803	104.072	36.88	0	0	14.788	0	32.356
			211.576	27.843	1	0	6.386	0.433	0.228	3.84	24.38	0.183	30.335	0.804	104.081	36.887	0	0	14.739	0	32.421
			212.576	29.937	1	0	6.355	0.432	0.227	3.813	24.423	0.182	30.369	0.804	104.091	36.894	0	0	14.701	0	32.485
			213.576	29.937	1	0	6.312	0.431	0.225	3.783	24.441	0.181	30.397	0.804	104.04	36.917	0	0	14.64	0	32.554
			214.576	23.656	1	0	6.269	0.43	0.223	3.753	24.46	0.179	30.427	0.804	103.989	36.941	0	0	14.581	0	32.627
			215.576	23.656	1	0	6.233	0.43	0.222	3.732	24.453	0.178	30.419	0.804	103.942	36.971	0	0	14.502	0	32.651
			216.576	21.353	1	0	6.137	0.43	0.219	3.688	24.361	0.176	30.304	0.804	103.896	37.001	0	0	14.281	0	32.484
			217.576	21.353	1	0	6.044	0.43	0.216	3.645	24.279	0.174	30.201	0.804	103.849	37.031	0	0	14.067	0	32.337
			218.576	21.353	1	0	6.024	0.433	0.218	3.664	24.098	0.175	30.02	0.803	103.708	37.098	0	0	13.915	0	32.121
			219.576	21.249	1	0	5.995	0.432	0.216	3.645	24.101	0.174	30.004	0.803	103.716	37.097	0	0	13.878	0	32.084
			220.576	21.249	1	0	5.965	0.434	0.217	3.657	23.915	0.174	29.813	0.802	103.574	37.157	0	0	13.753	0	31.823
			221.576	21.353	1	0	5.988	0.435	0.22	3.712	23.666	0.177	29.551	0.801	103.433	37.217	0	0	13.751	0	31.425
			222.576	21.353	1	0	6.011	0.437	0.224	3.767	23.425	0.179	29.296	0.8	103.291	37.277	0	0	13.75	0	31.032
			223.576	21.144	1	0	6.055	0.44	0.226	3.8	23.406	0.18	29.312	0.799	103.211	37.312	0	0	13.769	0	31.127
			224.576	21.144	1	0	6.071	0.441	0.227	3.818	23.371	0.181	29.297	0.798	103.162	37.337	0	0	13.767	0	31.143
			225.576	20.725	1	0	6.058	0.441	0.227	3.818	23.321	0.181	29.255	0.797	103.14	37.356	0	0	13.737	0	31.087
			226.576	20.725	1	0	6.074	0.442	0.228	3.836	23.285	0.181	29.241	0.796	103.09	37.383	0	0	13.736	0	31.103
			227.576	20.725	1	0	6.099	0.446	0.229	3.861	23.252	0.182	29.235	0.795	103.044	37.414	0	0	13.686	0	31.157
			228.576	19.993	1	0	6.111	0.449	0.23	3.875	23.24	0.183	29.257	0.794	102.999	37.445	0	0	13.61	0	31.264
			229.576	19.993	1	0	6.121	0.452	0.231	3.886	23.233	0.183	29.285	0.793	102.953	37.476	0	0	13.528	0	31.382
			230.576	19.993	1	0	6.173	0.458	0.234	3.931	23.203	0.185	29.27	0.793	102.826	37.556	0	0	13.481	0	31.495
			231.576	15.701	1	0	6.225	0.463	0.236	3.976	23.172	0.187	29.255	0.792	102.699	37.635	0	0	13.434	0	31.604
			232.576	15.701	1	0	6.279	0.467	0.239	4.017	23.159	0.189	29.251	0.792	102.613	37.695	0	0	13.435	0	31.7
			233.576	27.948	1	0	6.337	0.471	0.241	4.062	23.142	0.191	29.242	0.791	102.526	37.755	0	0	13.446	0	31.786
			234.577	27.948	1	0	6.454	0.478	0.247	4.153	23.099	0.195	29.199	0.791	102.464	37.788	0	0	13.503	0	31.787
			235.577	36.008	1	0	6.505	0.481	0.249	4.191	23.084	0.197	29.169	0.791	102.461	37.793	0	0	13.538	0	31.75
			236.577	36.008	1	0	6.555	0.483	0.251	4.23	23.067	0.199	29.137	0.792	102.459	37.798	0	0	13.569	0	31.708
			237.577	26.587	1	0	6.594	0.486	0.253	4.26	23.055	0.2	29.11	0.792	102.457	37.803	0	0	13.577	0	31.677
			238.576	26.587	1	0	6.594	0.486	0.253	4.26	23.055	0.2	29.11	0.792	102.457	37.803	0	0	13.577	0	31.677
			239.576	27.11	1	0	6.632	0.489	0.255	4.291	23.039	0.202	29.092	0.792	102.421	37.834	0	0	13.561	0	31.702
			240.577	27.11	1	0	6.632	0.49	0.255	4.299	23.002	0.202	29.046	0.792	102.43	37.853	0	0	13.533	0	31.642
			241.577	32.553	1	0	6.631	0.491	0.256	4.302	22.983	0.202	29.026	0.792	102.435	37.863	0	0	13.516	0	31.617
			242.577	32.553	1	0	6.63	0.491	0.256	4.306	22.965	0.203	29.005	0.792	102.44	37.872	0	0	13.5	0	31.592
			243.577	32.03	1	0	6.641	0.492	0.256	4.313	22.969	0.203	28.993	0.792	102.507	37.865	0	0	13.503	0	31.563
			244.577	32.03	1	0	6.646	0.493	0.257	4.319	22.963	0.203	28.965	0.793	102.538	37.877	0	0	13.482	0	31.529
			245.577	32.03	1	0	6.652	0.494	0.257	4.325	22.956	0.204	28.936	0.793	102.569	37.889	0	0	13.46	0	31.495
			246.577	29.099	1	0	6.727	0.495	0.259	4.358	23.049	0.206	29.035	0.794	102.601	37.901	0	0	13.579	0	31.711
			247.577	29.727	1	0	6.804	0.497	0.261	4.391	23.145	0.207	29.138	0.794	102.632	37.913	0	0	13.7	0	31.934
			248.577	29.727	1	0	6.805	0.494	0.259	4.357	23.312	0.206	29.296	0.796	102.761	37.887	0	0	13.766	0	32.195
			249.577	29.727	1	0	6.775	0.493	0.258	4.335	23.321	0.205	29.295	0.796	102.789	37.89	0	0	13.748	0	32.189
			250.577	28.471	1	0	6.782	0.491	0.256	4.309	23.475	0.204	29.442	0.797	102.93	37.86	0	0	13.82	0	32.419
			251.577	28.471	1	0	6.717	0.489	0.252	4.234	23.646	0.201	29.603	0.799	103.072	37.829	0	0	13.746	0	32.674
			252.577	27.006	1	0	6.653	0.487	0.247	4.16	23.825	0.198	29.772	0.8	103.213	37.799	0	0	13.674	0	32.94
			253.577	27.006	1	0	6.632	0.488	0.246	4.149	23.821	0.197	29.734	0.801	103.289	37.819	0	0	13.598	0	32.901
			254.577	21.667	1	0	6.615	0.489	0.246	4.139	23.824	0.197	29.715	0.802	103.335	37.831	0	0	13.539	0	32.886
			255.577	21.667	1	0	6.624	0.489	0.246	4.144	23.83	0.197	29.714	0.802	103.346	37.834	0	0	13.542	0	32.891
			256.577	21.353	1	0	6.621	0.49	0.246	4.142	23.834	0.197	29.698	0.803	103.39	37.846	0	0	13.512	0	32.881
			257.577	21.353	1	0	6.586	0.488	0.244	4.113	23.866	0.196	29.707	0.803	103.427	37.848	0	0	13.494	0	32.892
			258.577	21.353	1	0	6.533	0.484	0.242	4.071	23.89	0.194	29.707	0.804	103.446	37.843	0	0	13.484	0	32.864
			259.577	21.144	1	0	6.482	0.481	0.24	4.033	23.91	0.193	29.702	0.805	103.464	37.839	0	0	13.48	0	32.827
			260.577	21.144	1	0	6.423	0.477	0.237	3.989	23.929	0.191	29.698	0.806	103.483	37.834	0	0	13.457	0	32.793
			261.577	21.772	1	0	6.364	0.474	0.234	3.945	23.948	0.189	29.696	0.806	103.501	37.829	0	0	13.433	0	32.761
			262.577	21.772	1	0	6.316	0.471	0.233	3.915	23.932	0.188	29.664	0.807	103.471	37.857	0	0	13.406	0	32.72
			263.577	21.772	1	0	6.264	0.469	0.231	3.882	23.92	0.186	29.638	0.807	103.441	37.885	0	0	13.37	0	32.691
			264.577	22.819	1	0	6.216	0.466	0.229	3.851	23.907	0.185	29.611	0.807	103.411	37.913	0	0	13.341	0	32.66
			265.577	22.819	1	0	6.172	0.464	0.227	3.82	23.921	0.183	29.61	0.808	103.399	37.934	0	0	13.302	0	32.673
			266.577	21.667	1	0	6.125	0.461	0.225	3.795	23.868	0.182	29.556	0.808	103.376	37.939	0	0	13.293	0	32.555
			267.577	21.667	1	0	6.095	0.459	0.224	3.773	23.879	0.181	29.559	0.808	103.378	37.929	0	0	13.274	0	32.538
			268.577	25.226	1	0	6.078	0.457	0.223	3.76	23.881	0.181	29.549	0.808	103.381	37.92	0	0	13.287	0	32.495
			269.577	25.226	1	0	6.062	0.456	0.223	3.748	23.884	0.18	29.538	0.809	103.383	37.911	0	0	13.299	0	32.451
			270.577	26.796	1	0	6.07	0.457	0.223	3.756	23.868	0.18	29.521	0.808	103.356	37.922	0	0	13.294	0	32.441
			271.577	26.796	1	0	6.093	0.458	0.224	3.772	23.866	0.181	29.512	0.809	103.318	37.934	0	0	13.31	0	32.446
			272.577	26.796	1	0	6.082	0.458	0.224	3.773	23.817	0.181	29.471	0.808	103.248	37.945	0	0	13.283	0	32.385
			273.577	24.598	1	0	6.094	0.459	0.225	3.785	23.8	0.182	29.451	0.808	103.217	37.958	0	0	13.284	0	32.371
			274.577	24.598	1	0	6.1	0.459	0.225	3.794	23.767	0.182	29.42	0.808	103.167	37.97	0	0	13.282	0	32.33
			275.577	23.551	1	0	6.111	0.459	0.226	3.805	23.742	0.183	29.401	0.808	103.152	37.963	0	0	13.305	0	32.287
			276.577	23.551	1	0	6.14	0.46	0.228	3.833	23.683	0.184	29.345	0.807	103.119	37.97	0	0	13.355	0	32.192
			277.577	23.342	1	0	6.164	0.46	0.229	3.859	23.62	0.185	29.284	0.807	103.085	37.978	0	0	13.39	0	32.09
			278.577	23.342	1	0	6.187	0.461	0.231	3.884	23.558	0.186	29.225	0.806	103.052	37.985	0	0	13.426	0	31.99
			279.577	23.761	1	0	6.21	0.461	0.232	3.909	23.498	0.187	29.167	0.806	103.018	37.992	0	0	13.462	0	31.891
			280.578	23.761	1	0	6.34	0.468	0.24	4.04	23.262	0.193	28.922	0.804	102.785	38.076	0	0	13.532	0	31.572
			281.577	23.761	1	0	6.34	0.468	0.24	4.04	23.262	0.193	28.922	0.804	102.785	38.076	0	0	13.532	0	31.572
			282.577	24.075	1	0	6.462	0.475	0.247	4.154	23.1	0.198	28.755	0.803	102.603	38.148	0	0	13.595	0	31.379
			283.577	24.598	1	0	6.584	0.482	0.254	4.269	22.951	0.203	28.602	0.802	102.421	38.22	0	0	13.658	0	31.207
			284.577	24.598	1	0	6.676	0.487	0.259	4.364	22.791	0.208	28.436	0.801	102.236	38.294	0	0	13.709	0	30.998
			285.578	24.598	1	0	6.732	0.491	0.262	4.417	22.728	0.21	28.367	0.801	102.337	38.222	0	0	13.721	0	30.781
			286.578	22.505	1	0	6.758	0.492	0.264	4.443	22.693	0.211	28.328	0.801	102.387	38.186	0	0	13.723	0	30.662
			287.577	22.505	1	0	6.758	0.492	0.264	4.443	22.693	0.211	28.328	0.801	102.387	38.186	0	0	13.723	0	30.662
			288.578	23.133	1	0	6.796	0.494	0.265	4.468	22.703	0.213	28.324	0.802	102.495	38.129	0	0	13.753	0	30.583
			289.578	23.133	1	0	6.807	0.494	0.265	4.467	22.747	0.213	28.358	0.802	102.553	38.107	0	0	13.783	0	30.623
			290.578	26.482	1	0	6.837	0.494	0.266	4.476	22.798	0.213	28.398	0.803	102.61	38.086	0	0	13.848	0	30.675
			291.578	26.482	1	0	6.866	0.493	0.266	4.485	22.849	0.214	28.44	0.803	102.668	38.064	0	0	13.913	0	30.73
			292.578	26.482	1	0	6.88	0.493	0.266	4.481	22.907	0.214	28.499	0.804	102.749	38.023	0	0	13.968	0	30.791
			293.578	26.482	1	0	6.894	0.492	0.266	4.478	22.965	0.214	28.559	0.804	102.831	37.982	0	0	14.023	0	30.853
			294.578	26.482	1	0	6.904	0.491	0.266	4.472	23.024	0.214	28.619	0.804	102.912	37.942	0	0	14.069	0	30.915
			295.578	43.544	1	0	6.883	0.488	0.264	4.445	23.08	0.212	28.679	0.805	102.988	37.908	0	0	14.1	0	30.977
			296.578	43.021	1	0	6.941	0.49	0.266	4.471	23.147	0.214	28.748	0.805	103.088	37.865	0	0	14.174	0	31.065
			297.578	43.021	1	0	6.953	0.489	0.266	4.472	23.176	0.214	28.782	0.805	103.174	37.836	0	0	14.225	0	31.09
			298.578	43.021	1	0	6.959	0.488	0.266	4.47	23.2	0.214	28.814	0.805	103.26	37.807	0	0	14.264	0	31.111
			299.578	30.983	1	0	6.965	0.487	0.265	4.469	23.224	0.214	28.846	0.805	103.347	37.779	0	0	14.303	0	31.132
			300.578	30.983	1	0	6.946	0.485	0.264	4.446	23.266	0.213	28.883	0.806	103.408	37.751	0	0	14.334	0	31.155
			301.578	31.611	1	0	6.946	0.483	0.264	4.441	23.277	0.213	28.895	0.806	103.48	37.718	0	0	14.384	0	31.126
			302.578	31.611	1	0	7.021	0.483	0.266	4.475	23.349	0.214	28.959	0.806	103.594	37.678	0	0	14.535	0	31.2
			303.578	24.389	1	0	7.003	0.481	0.265	4.454	23.387	0.213	28.993	0.807	103.647	37.653	0	0	14.567	0	31.221
			304.578	24.389	1	0	6.999	0.479	0.264	4.439	23.441	0.213	29.049	0.807	103.694	37.641	0	0	14.602	0	31.308
			305.578	25.226	1	0	6.994	0.478	0.263	4.424	23.496	0.212	29.106	0.807	103.74	37.63	0	0	14.637	0	31.395
			306.578	25.226	1	0	6.965	0.476	0.261	4.39	23.565	0.211	29.173	0.808	103.805	37.604	0	0	14.636	0	31.481
			307.578	22.714	1	0	6.936	0.474	0.259	4.356	23.635	0.209	29.242	0.808	103.87	37.579	0	0	14.634	0	31.569
			308.578	22.714	1	0	6.907	0.472	0.257	4.323	23.707	0.208	29.311	0.809	103.935	37.553	0	0	14.633	0	31.658
			309.578	22.609	1	0	6.876	0.471	0.255	4.291	23.769	0.206	29.371	0.809	104.003	37.528	0	0	14.611	0	31.732
			310.578	22.609	1	0	6.856	0.469	0.253	4.264	23.841	0.205	29.443	0.81	104.07	37.502	0	0	14.611	0	31.828
			311.578	24.703	1	0	6.738	0.462	0.246	4.148	24.031	0.2	29.633	0.811	104.265	37.419	0	0	14.596	0	32.029
			312.578	24.284	1	0	6.623	0.454	0.24	4.035	24.227	0.195	29.827	0.812	104.46	37.335	0	0	14.587	0	32.231
			313.578	24.284	1	0	6.511	0.446	0.233	3.92	24.448	0.189	30.056	0.813	104.629	37.252	0	0	14.598	0	32.487
			314.578	24.284	1	0	6.398	0.438	0.226	3.806	24.681	0.184	30.297	0.815	104.799	37.168	0	0	14.609	0	32.754
			315.578	23.342	1	0	6.342	0.433	0.223	3.754	24.763	0.182	30.391	0.815	104.741	37.191	0	0	14.653	0	32.91
			316.578	23.761	1	0	6.295	0.427	0.22	3.71	24.819	0.18	30.464	0.815	104.69	37.212	0	0	14.73	0	33.019
			317.578	23.761	1	0	6.242	0.422	0.218	3.664	24.877	0.177	30.54	0.815	104.639	37.233	0	0	14.797	0	33.132
			318.578	23.761	1	0	6.19	0.416	0.215	3.617	24.936	0.175	30.613	0.815	104.587	37.254	0	0	14.867	0	33.235
			319.578	20.202	1	0	6.173	0.414	0.214	3.608	24.916	0.174	30.623	0.814	104.548	37.268	0	0	14.895	0	33.252
			320.578	20.202	1	0	6.159	0.413	0.214	3.598	24.907	0.174	30.637	0.813	104.509	37.268	0	0	14.929	0	33.257
			321.578	19.993	1	0	6.138	0.411	0.213	3.584	24.901	0.173	30.651	0.812	104.469	37.268	0	0	14.946	0	33.263
			322.578	19.993	1	0	6.113	0.409	0.212	3.567	24.896	0.172	30.666	0.812	104.43	37.268	0	0	14.956	0	33.27
			323.578	19.993	1	0	6.11	0.408	0.212	3.564	24.898	0.172	30.675	0.812	104.376	37.272	0	0	14.973	0	33.284
			324.578	20.307	1	0	6.091	0.407	0.211	3.552	24.904	0.171	30.691	0.811	104.321	37.291	0	0	14.951	0	33.328
			325.578	21.249	1	0	6.087	0.407	0.211	3.549	24.904	0.171	30.695	0.811	104.289	37.304	0	0	14.947	0	33.349
			326.578	21.249	1	0	6.069	0.407	0.21	3.536	24.91	0.17	30.709	0.811	104.232	37.323	0	0	14.925	0	33.392
			327.578	21.249	1	0	6.033	0.405	0.209	3.513	24.915	0.169	30.721	0.811	104.162	37.337	0	0	14.892	0	33.414
			328.578	20.935	1	0	6.001	0.404	0.207	3.492	24.918	0.168	30.731	0.811	104.092	37.352	0	0	14.868	0	33.435
			329.578	20.935	1	0	6.002	0.402	0.208	3.494	24.895	0.168	30.72	0.81	104.016	37.347	0	0	14.912	0	33.397
			330.578	20.935	1	0	5.98	0.401	0.207	3.48	24.89	0.167	30.72	0.81	103.963	37.356	0	0	14.903	0	33.397
			331.578	22.609	1	0	5.978	0.401	0.207	3.478	24.895	0.167	30.75	0.81	103.91	37.364	0	0	14.91	0	33.453
			332.578	22.609	1	0	5.973	0.401	0.206	3.474	24.903	0.167	30.781	0.809	103.857	37.371	0	0	14.908	0	33.511
			333.578	22.609	1	0	5.979	0.401	0.207	3.48	24.884	0.167	30.793	0.808	103.781	37.38	0	0	14.913	0	33.547
			334.578	22.609	1	0	5.984	0.401	0.207	3.486	24.865	0.167	30.806	0.807	103.704	37.39	0	0	14.918	0	33.583
			335.578	22.505	1	0	6.015	0.402	0.209	3.511	24.821	0.168	30.778	0.806	103.666	37.378	0	0	14.971	0	33.528
			336.578	22.505	1	0	6.047	0.402	0.21	3.536	24.779	0.169	30.752	0.806	103.627	37.366	0	0	15.024	0	33.476
			337.578	22.086	1	0	6.079	0.403	0.211	3.558	24.761	0.17	30.756	0.805	103.61	37.352	0	0	15.103	0	33.465
			338.578	22.086	1	0	6.114	0.403	0.213	3.582	24.741	0.171	30.76	0.804	103.594	37.337	0	0	15.188	0	33.455
			339.578	20.307	1	0	6.15	0.403	0.214	3.605	24.722	0.172	30.765	0.804	103.577	37.323	0	0	15.273	0	33.447
			340.579	20.307	1	0	6.196	0.402	0.216	3.635	24.699	0.173	30.782	0.802	103.522	37.308	0	0	15.425	0	33.447
			341.579	20.307	1	0	6.21	0.401	0.216	3.644	24.682	0.174	30.783	0.802	103.486	37.308	0	0	15.476	0	33.445
			342.579	20.307	1	0	6.223	0.401	0.217	3.654	24.667	0.174	30.785	0.801	103.45	37.308	0	0	15.528	0	33.443
			343.579	23.237	1	0	6.242	0.4	0.218	3.671	24.612	0.175	30.74	0.801	103.443	37.292	0	0	15.616	0	33.333
			344.578	23.237	1	0	6.242	0.4	0.218	3.671	24.612	0.175	30.74	0.801	103.443	37.292	0	0	15.616	0	33.333
			345.579	22.923	1	0	6.271	0.398	0.22	3.7	24.51	0.176	30.656	0.8	103.428	37.258	0	0	15.772	0	33.125
			346.579	22.923	1	0	6.277	0.397	0.22	3.7	24.527	0.176	30.679	0.799	103.483	37.21	0	0	15.826	0	33.094
			347.579	24.912	1	0	6.283	0.396	0.22	3.699	24.545	0.176	30.702	0.799	103.538	37.162	0	0	15.88	0	33.063
			348.579	24.912	1	0	6.286	0.395	0.22	3.698	24.557	0.176	30.726	0.799	103.594	37.114	0	0	15.928	0	33.034
			349.579	24.912	1	0	6.29	0.394	0.22	3.697	24.57	0.175	30.75	0.799	103.649	37.066	0	0	15.977	0	33.005
			350.579	24.912	1	0	6.309	0.394	0.221	3.713	24.541	0.176	30.743	0.798	103.685	37.059	0	0	16.011	0	32.989
			351.579	24.075	1	0	6.336	0.394	0.222	3.734	24.509	0.177	30.73	0.798	103.721	37.052	0	0	16.062	0	32.961
			352.579	24.389	1	0	6.366	0.395	0.223	3.757	24.478	0.178	30.718	0.797	103.757	37.045	0	0	16.124	0	32.936
			353.579	24.389	1	0	6.398	0.395	0.225	3.782	24.444	0.179	30.698	0.796	103.726	37.066	0	0	16.197	0	32.93
			354.579	24.389	1	0	6.448	0.395	0.227	3.816	24.416	0.18	30.683	0.796	103.697	37.073	0	0	16.32	0	32.915
			355.579	22.609	1	0	6.465	0.395	0.227	3.828	24.403	0.181	30.668	0.796	103.664	37.094	0	0	16.361	0	32.915
			356.579	23.028	1	0	6.51	0.395	0.229	3.858	24.384	0.182	30.659	0.795	103.636	37.101	0	0	16.471	0	32.909
			357.579	23.028	1	0	6.56	0.396	0.231	3.889	24.38	0.184	30.662	0.795	103.661	37.084	0	0	16.571	0	32.9
			358.579	24.179	1	0	6.616	0.396	0.233	3.924	24.375	0.185	30.664	0.795	103.687	37.068	0	0	16.687	0	32.89
			359.579	23.656	1	0	6.657	0.397	0.235	3.951	24.359	0.186	30.666	0.794	103.709	37.061	0	0	16.789	0	32.885
			360.579	23.656	1	0	6.67	0.396	0.235	3.955	24.381	0.187	30.685	0.795	103.787	37.022	0	0	16.838	0	32.865
			361.579	22.505	1	0	6.698	0.395	0.236	3.968	24.396	0.187	30.71	0.794	103.866	36.98	0	0	16.936	0	32.847
			362.579	22.505	1	0	6.726	0.395	0.236	3.981	24.412	0.188	30.736	0.794	103.945	36.938	0	0	17.036	0	32.832
			363.579	22.4	1	0	6.733	0.394	0.236	3.978	24.439	0.188	30.754	0.795	104.023	36.915	0	0	17.106	0	32.821
			364.579	22.4	1	0	6.739	0.392	0.236	3.975	24.467	0.188	30.773	0.795	104.102	36.892	0	0	17.178	0	32.81
			365.579	25.54	1	0	6.737	0.391	0.236	3.968	24.491	0.187	30.792	0.795	104.181	36.869	0	0	17.227	0	32.801
			366.579	26.378	1	0	6.734	0.39	0.235	3.96	24.515	0.187	30.811	0.796	104.26	36.845	0	0	17.275	0	32.79
			367.579	26.378	1	0	6.748	0.391	0.236	3.97	24.509	0.188	30.799	0.796	104.304	36.845	0	0	17.278	0	32.777
			368.579	26.692	1	0	6.766	0.391	0.237	3.983	24.505	0.188	30.784	0.796	104.348	36.845	0	0	17.291	0	32.761
			369.579	26.692	1	0	6.784	0.392	0.237	3.995	24.5	0.189	30.77	0.796	104.392	36.845	0	0	17.303	0	32.744
			370.579	26.064	1	0	6.795	0.392	0.238	4	24.512	0.189	30.77	0.797	104.441	36.834	0	0	17.331	0	32.73
			371.579	26.064	1	0	6.82	0.392	0.238	4.012	24.524	0.19	30.785	0.797	104.486	36.81	0	0	17.411	0	32.721
			372.579	26.273	1	0	6.858	0.392	0.239	4.028	24.569	0.191	30.818	0.797	104.571	36.783	0	0	17.492	0	32.748
			373.579	27.11	1	0	6.889	0.392	0.24	4.041	24.597	0.191	30.842	0.798	104.636	36.757	0	0	17.571	0	32.758
			374.579	27.11	1	0	6.903	0.393	0.24	4.047	24.624	0.192	30.865	0.798	104.685	36.747	0	0	17.574	0	32.792
			375.579	25.226	1	0	6.927	0.395	0.241	4.052	24.702	0.192	30.908	0.799	104.748	36.757	0	0	17.539	0	32.902
			376.579	25.436	1	0	6.929	0.396	0.24	4.048	24.747	0.192	30.93	0.8	104.803	36.757	0	0	17.48	0	32.955
			377.579	25.436	1	0	6.949	0.398	0.241	4.062	24.74	0.193	30.916	0.8	104.788	36.781	0	0	17.478	0	32.974
			378.579	24.389	1	0	6.936	0.4	0.241	4.058	24.748	0.193	30.86	0.802	104.822	36.811	0	0	17.343	0	32.94
			379.579	24.389	1	0	6.959	0.402	0.242	4.074	24.747	0.194	30.814	0.803	104.852	36.831	0	0	17.322	0	32.906
			380.579	23.447	1	0	6.981	0.403	0.243	4.09	24.743	0.195	30.799	0.803	104.838	36.858	0	0	17.319	0	32.926
			381.579	23.447	1	0	6.986	0.404	0.243	4.09	24.765	0.196	30.769	0.805	104.889	36.853	0	0	17.308	0	32.873
			382.579	26.064	1	0	6.989	0.404	0.243	4.088	24.793	0.196	30.765	0.806	104.949	36.841	0	0	17.301	0	32.856
			383.579	26.796	1	0	6.996	0.404	0.243	4.088	24.823	0.196	30.761	0.807	105.009	36.829	0	0	17.306	0	32.836
			384.579	26.796	1	0	7.001	0.405	0.243	4.086	24.856	0.196	30.763	0.808	105.136	36.788	0	0	17.297	0	32.793
			385.579	25.331	1	0	6.999	0.404	0.242	4.073	24.92	0.196	30.797	0.809	105.246	36.735	0	0	17.315	0	32.78
			386.58	25.331	1	0	7.003	0.403	0.241	4.053	25.046	0.195	30.872	0.811	105.467	36.63	0	0	17.375	0	32.763
			387.579	25.645	1	0	7.003	0.403	0.241	4.053	25.046	0.195	30.872	0.811	105.467	36.63	0	0	17.375	0	32.763
			388.579	25.645	1	0	7.001	0.402	0.24	4.042	25.098	0.195	30.903	0.812	105.522	36.601	0	0	17.418	0	32.768
			389.58	24.912	1	0	6.962	0.399	0.238	4.001	25.183	0.193	30.948	0.814	105.704	36.495	0	0	17.459	0	32.678
			390.579	24.912	1	0	6.962	0.399	0.238	4.001	25.183	0.193	30.948	0.814	105.704	36.495	0	0	17.459	0	32.678
			391.579	22.923	1	0	6.95	0.398	0.237	3.989	25.204	0.193	30.945	0.814	105.735	36.481	0	0	17.456	0	32.649
			392.58	22.923	1	0	6.935	0.399	0.236	3.972	25.265	0.193	30.96	0.816	105.85	36.462	0	0	17.385	0	32.658
			393.579	23.97	1	0	6.935	0.399	0.236	3.972	25.265	0.193	30.96	0.816	105.85	36.462	0	0	17.385	0	32.658
			394.579	25.54	1	0	6.94	0.399	0.236	3.97	25.3	0.193	30.985	0.817	105.932	36.431	0	0	17.374	0	32.667
			395.58	25.54	1	0	6.921	0.398	0.235	3.954	25.324	0.192	30.984	0.817	106.042	36.407	0	0	17.376	0	32.621
			396.58	25.959	1	0	6.915	0.398	0.234	3.947	25.338	0.192	30.98	0.818	106.097	36.395	0	0	17.385	0	32.595
			397.58	26.378	1	0	6.892	0.396	0.233	3.926	25.366	0.191	30.986	0.819	106.167	36.361	0	0	17.416	0	32.54
			398.58	26.378	1	0	6.87	0.395	0.232	3.905	25.419	0.19	31.023	0.819	106.201	36.356	0	0	17.409	0	32.586
			399.58	24.284	1	0	6.843	0.394	0.23	3.88	25.467	0.189	31.06	0.82	106.234	36.352	0	0	17.387	0	32.632
			400.58	24.284	1	0	6.822	0.393	0.229	3.863	25.497	0.188	31.082	0.82	106.263	36.359	0	0	17.349	0	32.676
			401.58	24.179	1	0	6.809	0.393	0.229	3.854	25.511	0.188	31.105	0.82	106.254	36.379	0	0	17.317	0	32.739
			402.58	24.179	1	0	6.777	0.392	0.227	3.829	25.541	0.187	31.079	0.822	106.292	36.388	0	0	17.281	0	32.696
			403.58	23.342	1	0	6.754	0.392	0.226	3.813	25.558	0.186	31.057	0.823	106.292	36.409	0	0	17.252	0	32.678
			404.58	23.133	1	0	6.743	0.391	0.226	3.806	25.555	0.186	31.037	0.823	106.254	36.442	0	0	17.238	0	32.682
			405.58	23.133	1	0	6.705	0.389	0.224	3.775	25.593	0.185	31.06	0.824	106.328	36.412	0	0	17.254	0	32.653
			406.58	23.761	1	0	6.694	0.387	0.223	3.761	25.628	0.184	31.093	0.824	106.356	36.402	0	0	17.307	0	32.678
			407.58	23.97	1	0	6.68	0.386	0.223	3.748	25.652	0.183	31.123	0.824	106.337	36.414	0	0	17.306	0	32.734
			408.58	23.97	1	0	6.678	0.383	0.222	3.733	25.713	0.183	31.201	0.824	106.371	36.395	0	0	17.43	0	32.808
			409.58	22.4	1	0	6.629	0.381	0.22	3.7	25.733	0.181	31.244	0.824	106.325	36.397	0	0	17.39	0	32.861
			410.58	22.4	1	0	6.592	0.381	0.219	3.679	25.722	0.18	31.237	0.823	106.277	36.409	0	0	17.321	0	32.856
			411.58	22.191	1	0	6.542	0.379	0.217	3.646	25.743	0.178	31.278	0.823	106.233	36.411	0	0	17.274	0	32.906
			412.58	22.191	1	0	6.51	0.377	0.215	3.618	25.79	0.177	31.334	0.823	106.198	36.411	0	0	17.27	0	32.979
			413.58	22.714	1	0	6.475	0.375	0.213	3.589	25.837	0.175	31.395	0.823	106.163	36.411	0	0	17.255	0	33.058
			414.58	22.191	1	0	6.434	0.373	0.211	3.558	25.882	0.174	31.451	0.823	106.129	36.411	0	0	17.227	0	33.129
			415.58	22.191	1	0	6.402	0.373	0.21	3.537	25.895	0.173	31.477	0.823	106.11	36.423	0	0	17.175	0	33.177
			416.58	22.191	1	0	6.37	0.373	0.209	3.521	25.88	0.172	31.477	0.822	106.029	36.472	0	0	17.086	0	33.238
			417.58	22.505	1	0	6.339	0.373	0.208	3.506	25.865	0.171	31.477	0.822	105.948	36.52	0	0	17.001	0	33.298
			418.58	22.505	1	0	6.302	0.373	0.207	3.488	25.85	0.17	31.475	0.821	105.866	36.569	0	0	16.902	0	33.356
			419.58	22.505	1	0	6.275	0.373	0.206	3.475	25.846	0.169	31.479	0.821	105.75	36.641	0	0	16.807	0	33.459
			420.58	20.307	1	0	6.244	0.374	0.205	3.458	25.847	0.169	31.502	0.82	105.646	36.713	0	0	16.702	0	33.59
			421.58	20.307	1	0	6.213	0.374	0.204	3.441	25.85	0.168	31.527	0.82	105.541	36.785	0	0	16.599	0	33.725
			422.58	20.83	1	0	6.166	0.374	0.203	3.416	25.833	0.166	31.526	0.819	105.411	36.852	0	0	16.499	0	33.798
			423.58	20.83	1	0	6.119	0.373	0.201	3.391	25.821	0.165	31.527	0.819	105.281	36.92	0	0	16.397	0	33.874
			424.58	19.365	1	0	6.096	0.374	0.201	3.381	25.804	0.164	31.538	0.818	105.202	36.95	0	0	16.318	0	33.933
			425.58	19.051	1	0	6.087	0.374	0.2	3.374	25.826	0.164	31.564	0.818	105.141	36.978	0	0	16.28	0	34.014
			426.58	19.051	1	0	6.081	0.375	0.2	3.372	25.83	0.164	31.599	0.817	105.085	36.989	0	0	16.2	0	34.104
			427.58	20.725	1	0	6.113	0.378	0.202	3.397	25.808	0.165	31.628	0.816	105.042	36.985	0	0	16.18	0	34.176
			428.58	20.725	1	0	6.085	0.379	0.201	3.387	25.779	0.164	31.62	0.815	104.931	37.043	0	0	16.061	0	34.247
			429.58	20.307	1	0	6.068	0.378	0.201	3.378	25.77	0.164	31.616	0.815	104.896	37.045	0	0	16.037	0	34.237
			430.58	20.307	1	0	6.036	0.379	0.2	3.367	25.713	0.163	31.569	0.814	104.817	37.076	0	0	15.946	0	34.2
			431.58	21.249	1	0	5.998	0.379	0.199	3.354	25.655	0.162	31.52	0.814	104.738	37.107	0	0	15.841	0	34.16
			432.58	21.249	1	0	5.96	0.379	0.198	3.34	25.599	0.161	31.474	0.813	104.658	37.138	0	0	15.738	0	34.123
			433.58	20.725	1	0	5.938	0.378	0.197	3.325	25.614	0.16	31.545	0.812	104.622	37.121	0	0	15.704	0	34.211
			434.58	20.725	1	0	5.916	0.378	0.197	3.31	25.626	0.159	31.614	0.811	104.586	37.105	0	0	15.667	0	34.294
			435.58	19.888	1	0	5.901	0.377	0.196	3.299	25.637	0.159	31.684	0.809	104.551	37.088	0	0	15.651	0	34.38
			436.58	19.888	1	0	5.896	0.377	0.196	3.3	25.61	0.158	31.688	0.808	104.493	37.093	0	0	15.633	0	34.393
			437.58	19.051	1	0	5.888	0.377	0.196	3.3	25.572	0.158	31.681	0.807	104.467	37.078	0	0	15.617	0	34.364
			438.58	19.051	1	0	5.873	0.377	0.196	3.296	25.541	0.158	31.679	0.806	104.44	37.064	0	0	15.583	0	34.341
			439.58	22.086	1	0	5.858	0.377	0.195	3.291	25.509	0.157	31.677	0.805	104.414	37.049	0	0	15.549	0	34.319
			440.581	22.086	1	0	5.867	0.377	0.196	3.306	25.432	0.158	31.646	0.804	104.404	37.033	0	0	15.567	0	34.251
			441.581	23.97	1	0	5.871	0.377	0.197	3.318	25.37	0.158	31.609	0.803	104.39	37.03	0	0	15.568	0	34.193
			442.58	23.97	1	0	5.871	0.377	0.197	3.318	25.37	0.158	31.609	0.803	104.39	37.03	0	0	15.568	0	34.193
			443.58	20.202	1	0	5.857	0.378	0.197	3.32	25.294	0.158	31.556	0.802	104.356	37.037	0	0	15.515	0	34.12
			444.581	20.202	1	0	5.855	0.378	0.198	3.334	25.177	0.158	31.476	0.8	104.251	37.052	0	0	15.511	0	34.007
			445.581	19.679	1	0	5.853	0.378	0.198	3.341	25.122	0.159	31.438	0.799	104.198	37.059	0	0	15.506	0	33.955
			446.581	19.679	1	0	5.851	0.377	0.198	3.342	25.094	0.158	31.427	0.798	104.21	37.028	0	0	15.531	0	33.889
			447.581	19.679	1	0	5.855	0.377	0.199	3.351	25.044	0.159	31.415	0.797	104.224	37.016	0	0	15.52	0	33.86
			448.581	19.679	1	0	5.863	0.378	0.2	3.364	24.994	0.159	31.401	0.796	104.239	37.004	0	0	15.522	0	33.83
			449.581	20.516	1	0	5.871	0.378	0.2	3.375	24.945	0.159	31.39	0.795	104.253	36.992	0	0	15.521	0	33.804
			450.581	20.516	1	0	5.884	0.379	0.201	3.392	24.889	0.16	31.359	0.794	104.256	36.98	0	0	15.534	0	33.746
			451.581	20.307	1	0	5.907	0.379	0.203	3.414	24.827	0.161	31.312	0.793	104.296	36.937	0	0	15.58	0	33.62
			452.581	19.993	1	0	5.943	0.38	0.204	3.443	24.772	0.162	31.277	0.792	104.337	36.894	0	0	15.658	0	33.514
			453.581	19.993	1	0	5.978	0.38	0.206	3.471	24.718	0.163	31.244	0.791	104.378	36.85	0	0	15.736	0	33.41
			454.581	19.993	1	0	5.974	0.378	0.206	3.47	24.696	0.163	31.207	0.791	104.351	36.855	0	0	15.799	0	33.333
			455.581	21.249	1	0	5.978	0.377	0.206	3.471	24.693	0.163	31.189	0.792	104.36	36.848	0	0	15.837	0	33.285
			456.581	21.144	1	0	5.98	0.376	0.206	3.473	24.669	0.163	31.153	0.792	104.334	36.852	0	0	15.914	0	33.211
			457.581	21.144	1	0	5.942	0.373	0.205	3.452	24.627	0.162	31.11	0.792	104.272	36.87	0	0	15.933	0	33.124
			458.581	21.877	1	0	5.971	0.372	0.206	3.471	24.602	0.163	31.103	0.791	104.244	36.87	0	0	16.035	0	33.104
			459.581	21.877	1	0	5.983	0.373	0.207	3.484	24.568	0.164	31.08	0.79	104.195	36.903	0	0	16.061	0	33.11
			460.581	21.458	1	0	6.013	0.372	0.208	3.503	24.545	0.164	31.077	0.79	104.167	36.903	0	0	16.165	0	33.098
			461.581	21.458	1	0	6.055	0.371	0.209	3.523	24.564	0.165	31.103	0.79	104.249	36.836	0	0	16.326	0	33.044
			462.581	23.028	1	0	6.103	0.37	0.211	3.546	24.585	0.166	31.124	0.79	104.33	36.769	0	0	16.501	0	32.983
			463.581	23.028	1	0	6.136	0.37	0.212	3.569	24.561	0.167	31.09	0.79	104.397	36.734	0	0	16.595	0	32.882
			464.581	22.923	1	0	6.17	0.37	0.213	3.592	24.54	0.169	31.058	0.79	104.464	36.699	0	0	16.69	0	32.784
			465.581	22.923	1	0	6.178	0.37	0.214	3.597	24.532	0.169	31.035	0.79	104.499	36.681	0	0	16.708	0	32.724
			466.581	24.075	1	0	6.181	0.37	0.214	3.601	24.52	0.169	31.012	0.791	104.534	36.662	0	0	16.716	0	32.661
			467.581	24.389	1	0	6.188	0.37	0.214	3.606	24.519	0.169	30.998	0.791	104.539	36.662	0	0	16.722	0	32.643
			468.581	24.389	1	0	6.22	0.37	0.215	3.626	24.512	0.17	30.998	0.791	104.525	36.674	0	0	16.8	0	32.658
			469.581	21.772	1	0	6.254	0.37	0.217	3.647	24.506	0.171	30.997	0.791	104.511	36.685	0	0	16.881	0	32.673
			470.581	21.772	1	0	6.287	0.371	0.218	3.667	24.502	0.172	30.997	0.79	104.497	36.697	0	0	16.964	0	32.691
			471.581	22.505	1	0	6.297	0.37	0.218	3.667	24.535	0.172	31.039	0.79	104.485	36.701	0	0	16.999	0	32.765
			472.581	22.505	1	0	6.307	0.37	0.218	3.668	24.571	0.172	31.083	0.79	104.474	36.706	0	0	17.038	0	32.841
			473.581	23.761	1	0	6.314	0.37	0.218	3.666	24.607	0.172	31.128	0.791	104.462	36.711	0	0	17.065	0	32.919
			474.581	23.97	1	0	6.306	0.37	0.217	3.66	24.619	0.172	31.15	0.79	104.469	36.715	0	0	17.039	0	32.963
			475.581	23.97	1	0	6.307	0.37	0.217	3.66	24.628	0.172	31.174	0.79	104.413	36.75	0	0	17.024	0	33.051
			476.581	23.551	1	0	6.315	0.371	0.218	3.663	24.64	0.172	31.199	0.79	104.358	36.785	0	0	17.026	0	33.14
			477.581	24.075	1	0	6.322	0.371	0.218	3.666	24.651	0.172	31.223	0.79	104.302	36.82	0	0	17.029	0	33.229
			478.581	24.075	1	0	6.327	0.37	0.218	3.665	24.67	0.172	31.231	0.79	104.316	36.805	0	0	17.081	0	33.213
			479.581	24.075	1	0	6.314	0.369	0.217	3.652	24.698	0.171	31.264	0.79	104.195	36.85	0	0	17.089	0	33.309
			480.581	21.563	1	0	6.32	0.369	0.217	3.65	24.719	0.171	31.271	0.79	104.205	36.836	0	0	17.146	0	33.292
			481.581	21.249	1	0	6.311	0.368	0.216	3.641	24.735	0.171	31.283	0.791	104.155	36.85	0	0	17.166	0	33.317
			482.581	21.249	1	0	6.29	0.367	0.215	3.625	24.75	0.17	31.301	0.791	104.066	36.896	0	0	17.144	0	33.392
			483.581	23.865	1	0	6.289	0.366	0.215	3.622	24.758	0.17	31.318	0.791	103.996	36.913	0	0	17.177	0	33.43
			484.581	23.97	1	0	6.288	0.365	0.215	3.62	24.766	0.17	31.334	0.79	103.927	36.93	0	0	17.21	0	33.467
			485.581	23.97	1	0	6.307	0.366	0.216	3.632	24.758	0.17	31.357	0.79	103.872	36.937	0	0	17.24	0	33.518
			486.581	21.249	1	0	6.325	0.366	0.216	3.644	24.75	0.171	31.379	0.789	103.817	36.944	0	0	17.271	0	33.569
			487.581	21.249	1	0	6.322	0.367	0.216	3.643	24.758	0.17	31.418	0.788	103.73	36.958	0	0	17.234	0	33.659
			488.581	20.725	1	0	6.314	0.367	0.216	3.637	24.767	0.17	31.454	0.787	103.644	36.973	0	0	17.181	0	33.743
			489.581	20.725	1	0	6.304	0.367	0.215	3.626	24.808	0.17	31.503	0.787	103.62	36.944	0	0	17.16	0	33.786
			490.581	21.877	1	0	6.319	0.368	0.216	3.63	24.839	0.17	31.544	0.787	103.57	36.944	0	0	17.186	0	33.856
			491.581	22.086	1	0	6.333	0.368	0.216	3.635	24.87	0.17	31.585	0.787	103.519	36.944	0	0	17.212	0	33.927
			492.581	22.086	1	0	6.338	0.369	0.216	3.64	24.861	0.17	31.597	0.787	103.356	37.014	0	0	17.188	0	34.04
			493.582	22.086	1	0	6.338	0.37	0.217	3.646	24.842	0.17	31.634	0.785	103.03	37.153	0	0	17.113	0	34.288
			494.581	21.144	1	0	6.338	0.37	0.217	3.646	24.842	0.17	31.634	0.785	103.03	37.153	0	0	17.113	0	34.288
			495.582	21.144	1	0	6.354	0.379	0.22	3.705	24.602	0.173	31.379	0.784	102.5	37.409	0	0	16.761	0	34.3
			496.582	21.144	1	0	6.372	0.383	0.222	3.742	24.481	0.174	31.247	0.783	102.248	37.529	0	0	16.621	0	34.283
			497.582	23.865	1	0	6.39	0.388	0.224	3.778	24.359	0.176	31.115	0.783	101.996	37.649	0	0	16.483	0	34.263
			498.582	23.865	1	0	6.43	0.393	0.227	3.815	24.327	0.177	31.084	0.783	101.932	37.673	0	0	16.37	0	34.301
			499.582	24.075	1	0	6.472	0.398	0.229	3.854	24.29	0.179	31.049	0.782	101.874	37.697	0	0	16.263	0	34.331
			500.582	24.075	1	0	6.513	0.403	0.231	3.893	24.252	0.181	31.011	0.782	101.816	37.721	0	0	16.158	0	34.354
			501.582	22.191	1	0	6.562	0.406	0.233	3.925	24.259	0.183	30.988	0.783	101.862	37.695	0	0	16.181	0	34.31
			502.582	21.563	1	0	6.612	0.408	0.235	3.958	24.266	0.184	30.966	0.784	101.908	37.668	0	0	16.204	0	34.268
			503.582	21.563	1	0	6.665	0.411	0.237	3.992	24.276	0.186	30.951	0.784	101.953	37.642	0	0	16.233	0	34.236
			504.582	24.808	1	0	6.717	0.413	0.239	4.025	24.286	0.188	30.937	0.785	101.999	37.615	0	0	16.263	0	34.206
			505.582	24.808	1	0	6.735	0.415	0.24	4.035	24.309	0.188	30.923	0.786	102.087	37.582	0	0	16.223	0	34.163
			506.582	24.598	1	0	6.756	0.417	0.24	4.047	24.33	0.189	30.909	0.787	102.176	37.548	0	0	16.19	0	34.119
			507.582	24.598	1	0	6.778	0.42	0.241	4.054	24.393	0.19	30.911	0.789	102.345	37.491	0	0	16.146	0	34.075
			508.582	24.598	1	0	6.778	0.42	0.241	4.054	24.393	0.19	30.911	0.789	102.345	37.491	0	0	16.146	0	34.075
			509.582	28.68	1	0	6.825	0.423	0.243	4.085	24.402	0.192	30.823	0.792	102.517	37.428	0	0	16.142	0	33.877
			510.582	28.052	1	0	6.825	0.423	0.243	4.085	24.402	0.192	30.823	0.792	102.517	37.428	0	0	16.142	0	33.877
			511.582	28.052	1	0	6.856	0.424	0.244	4.104	24.414	0.193	30.785	0.793	102.598	37.398	0	0	16.157	0	33.788
			512.582	28.052	1	0	6.88	0.426	0.244	4.115	24.448	0.194	30.771	0.795	102.735	37.34	0	0	16.157	0	33.704
			513.582	30.774	1	0	6.881	0.427	0.244	4.112	24.481	0.194	30.748	0.796	102.854	37.31	0	0	16.103	0	33.639
			514.582	31.193	1	0	6.881	0.429	0.244	4.108	24.514	0.195	30.724	0.798	102.972	37.279	0	0	16.049	0	33.574
			515.582	31.193	1	0	6.88	0.43	0.244	4.104	24.549	0.195	30.704	0.8	103.09	37.249	0	0	15.993	0	33.513
			516.582	27.32	1	0	6.886	0.432	0.244	4.11	24.551	0.195	30.666	0.801	103.179	37.245	0	0	15.932	0	33.458
			517.582	27.32	1	0	6.906	0.434	0.245	4.126	24.542	0.196	30.615	0.802	103.297	37.233	0	0	15.913	0	33.37
			518.582	27.006	1	0	6.927	0.436	0.246	4.142	24.532	0.197	30.567	0.803	103.415	37.221	0	0	15.896	0	33.285
			519.582	27.006	1	0	6.948	0.438	0.247	4.159	24.522	0.199	30.519	0.803	103.534	37.21	0	0	15.88	0	33.2
			520.582	23.761	1	0	6.905	0.438	0.246	4.138	24.498	0.198	30.448	0.805	103.703	37.142	0	0	15.765	0	32.991
			521.582	24.284	1	0	6.862	0.438	0.245	4.117	24.477	0.197	30.379	0.806	103.873	37.075	0	0	15.652	0	32.786
			522.582	24.284	1	0	6.828	0.439	0.244	4.1	24.462	0.196	30.317	0.807	104.042	37.008	0	0	15.558	0	32.59
			523.582	24.284	1	0	6.794	0.439	0.242	4.082	24.448	0.196	30.256	0.808	104.211	36.941	0	0	15.465	0	32.396
			524.582	24.389	1	0	6.761	0.44	0.241	4.065	24.435	0.195	30.196	0.809	104.381	36.873	0	0	15.374	0	32.203
			525.582	24.808	1	0	6.763	0.438	0.24	4.047	24.539	0.195	30.289	0.81	104.601	36.771	0	0	15.443	0	32.224
			526.582	24.808	1	0	6.671	0.432	0.236	3.973	24.599	0.191	30.328	0.811	104.878	36.65	0	0	15.452	0	32.087
			527.582	23.237	1	0	6.676	0.43	0.235	3.955	24.711	0.191	30.427	0.812	105.121	36.541	0	0	15.539	0	32.104
			528.582	23.237	1	0	6.633	0.425	0.232	3.91	24.799	0.189	30.497	0.813	105.38	36.426	0	0	15.591	0	32.044
			529.582	23.237	1	0	6.566	0.42	0.229	3.858	24.834	0.187	30.493	0.814	105.404	36.428	0	0	15.629	0	31.996
			530.582	23.237	1	0	6.496	0.415	0.226	3.804	24.871	0.184	30.49	0.816	105.421	36.431	0	0	15.66	0	31.946
			531.582	25.226	1	0	6.397	0.408	0.222	3.732	24.896	0.181	30.475	0.817	105.374	36.467	0	0	15.684	0	31.903
			532.582	25.226	1	0	6.36	0.406	0.221	3.713	24.863	0.18	30.463	0.816	105.328	36.493	0	0	15.658	0	31.9
			533.582	24.808	1	0	6.323	0.405	0.219	3.69	24.859	0.179	30.448	0.816	105.325	36.507	0	0	15.606	0	31.881
			534.582	24.808	1	0	6.294	0.403	0.218	3.677	24.818	0.178	30.428	0.816	105.277	36.534	0	0	15.601	0	31.864
			535.582	20.725	1	0	6.265	0.402	0.218	3.663	24.776	0.177	30.408	0.815	105.229	36.56	0	0	15.595	0	31.846
			536.582	20.725	1	0	6.272	0.401	0.218	3.675	24.717	0.178	30.358	0.814	105.198	36.577	0	0	15.642	0	31.771
			537.582	21.249	1	0	6.274	0.4	0.219	3.684	24.659	0.178	30.31	0.814	105.167	36.594	0	0	15.679	0	31.699
			538.582	21.249	1	0	6.275	0.399	0.219	3.692	24.603	0.178	30.26	0.813	105.136	36.611	0	0	15.712	0	31.624
			539.582	21.249	1	0	6.276	0.399	0.22	3.7	24.547	0.179	30.211	0.813	105.105	36.627	0	0	15.745	0	31.55
			540.583	19.365	1	0	6.279	0.397	0.221	3.714	24.441	0.179	30.193	0.809	105.177	36.565	0	0	15.828	0	31.417
			541.582	19.679	1	0	6.279	0.397	0.221	3.714	24.441	0.179	30.193	0.809	105.177	36.565	0	0	15.828	0	31.417
			542.583	19.679	1	0	6.288	0.395	0.222	3.737	24.305	0.179	30.15	0.806	105.191	36.531	0	0	15.925	0	31.276
			543.583	21.039	1	0	6.258	0.393	0.221	3.726	24.247	0.178	30.15	0.804	105.157	36.536	0	0	15.915	0	31.266
			544.583	21.039	1	0	6.228	0.392	0.221	3.715	24.188	0.177	30.149	0.802	105.124	36.541	0	0	15.906	0	31.255
			545.583	20.516	1	0	6.199	0.39	0.22	3.704	24.129	0.176	30.15	0.8	105.09	36.546	0	0	15.896	0	31.245
			546.582	20.516	1	0	6.199	0.39	0.22	3.704	24.129	0.176	30.15	0.8	105.09	36.546	0	0	15.896	0	31.245
			547.582	23.656	1	0	6.194	0.389	0.22	3.695	24.152	0.175	30.224	0.799	105.095	36.517	0	0	15.937	0	31.328
			548.583	24.494	1	0	6.179	0.386	0.218	3.675	24.2	0.174	30.379	0.797	105.105	36.459	0	0	16.007	0	31.502
			549.583	24.494	1	0	6.174	0.385	0.218	3.666	24.224	0.173	30.457	0.795	105.109	36.431	0	0	16.047	0	31.589
			550.583	25.959	1	0	6.203	0.385	0.218	3.678	24.258	0.174	30.533	0.794	105.097	36.411	0	0	16.129	0	31.697
			551.583	25.959	1	0	6.226	0.384	0.219	3.686	24.296	0.174	30.611	0.794	105.085	36.392	0	0	16.197	0	31.806
			552.583	25.75	1	0	6.244	0.384	0.219	3.691	24.329	0.174	30.689	0.793	105.073	36.373	0	0	16.25	0	31.916
			553.583	25.75	1	0	6.259	0.383	0.22	3.698	24.337	0.174	30.731	0.792	105.037	36.397	0	0	16.326	0	32.011
			554.583	25.75	1	0	6.275	0.383	0.22	3.704	24.345	0.174	30.774	0.791	105.001	36.421	0	0	16.403	0	32.108
			555.583	26.168	1	0	6.284	0.382	0.22	3.708	24.353	0.174	30.782	0.791	105.015	36.425	0	0	16.436	0	32.123
			556.583	26.168	1	0	6.368	0.383	0.223	3.75	24.411	0.176	30.893	0.79	105.004	36.426	0	0	16.629	0	32.322
			557.583	26.168	1	0	6.378	0.382	0.223	3.752	24.427	0.176	30.921	0.79	105.028	36.414	0	0	16.675	0	32.349
			558.583	21.144	1	0	6.429	0.382	0.224	3.775	24.469	0.177	31.003	0.789	105.042	36.4	0	0	16.811	0	32.471
			559.583	21.144	1	0	6.46	0.383	0.225	3.792	24.485	0.178	31.055	0.788	105.121	36.353	0	0	16.878	0	32.504
			560.583	21.144	1	0	6.505	0.384	0.227	3.818	24.497	0.179	31.063	0.789	105.177	36.321	0	0	16.954	0	32.488
			561.583	23.656	1	0	6.583	0.385	0.229	3.863	24.526	0.181	31.124	0.788	105.292	36.248	0	0	17.078	0	32.519
			562.583	23.133	1	0	6.61	0.386	0.23	3.873	24.557	0.182	31.128	0.789	105.328	36.236	0	0	17.143	0	32.512
			563.583	23.133	1	0	6.607	0.384	0.23	3.864	24.592	0.181	31.162	0.789	105.349	36.228	0	0	17.193	0	32.545
			564.583	23.133	1	0	6.6	0.383	0.229	3.849	24.65	0.181	31.212	0.79	105.409	36.2	0	0	17.231	0	32.579
			565.583	22.923	1	0	6.593	0.382	0.228	3.833	24.707	0.18	31.261	0.79	105.469	36.172	0	0	17.27	0	32.612
			566.583	22.191	1	0	6.572	0.38	0.226	3.811	24.752	0.179	31.323	0.79	105.534	36.131	0	0	17.308	0	32.639
			567.583	22.191	1	0	6.553	0.379	0.225	3.788	24.818	0.178	31.388	0.791	105.583	36.103	0	0	17.295	0	32.703
			568.583	22.505	1	0	6.537	0.378	0.224	3.767	24.886	0.177	31.457	0.791	105.637	36.075	0	0	17.293	0	32.772
			569.583	22.505	1	0	6.522	0.377	0.223	3.747	24.955	0.176	31.526	0.792	105.69	36.047	0	0	17.291	0	32.842
			570.583	23.761	1	0	6.523	0.377	0.222	3.742	24.99	0.176	31.541	0.792	105.643	36.084	0	0	17.291	0	32.914
			571.583	23.761	1	0	6.524	0.377	0.222	3.737	25.025	0.176	31.554	0.793	105.597	36.121	0	0	17.293	0	32.982
			572.583	23.761	1	0	6.525	0.377	0.222	3.733	25.06	0.176	31.567	0.794	105.551	36.158	0	0	17.295	0	33.05
			573.583	24.179	1	0	6.533	0.378	0.221	3.724	25.152	0.176	31.644	0.795	105.541	36.165	0	0	17.299	0	33.191
			574.583	24.179	1	0	6.582	0.379	0.222	3.742	25.233	0.177	31.697	0.796	105.544	36.165	0	0	17.379	0	33.291
			575.583	26.064	1	0	6.631	0.38	0.223	3.76	25.315	0.178	31.75	0.797	105.546	36.165	0	0	17.461	0	33.39
			576.583	25.645	1	0	6.672	0.379	0.224	3.776	25.357	0.179	31.751	0.799	105.59	36.149	0	0	17.582	0	33.368
			577.583	25.645	1	0	6.677	0.378	0.224	3.779	25.34	0.18	31.682	0.8	105.627	36.14	0	0	17.648	0	33.23
			578.583	22.295	1	0	6.687	0.377	0.225	3.785	25.324	0.18	31.616	0.801	105.664	36.131	0	0	17.729	0	33.094
			579.583	21.563	1	0	6.697	0.376	0.225	3.791	25.308	0.181	31.55	0.802	105.702	36.121	0	0	17.81	0	32.96
			580.583	21.563	1	0	6.711	0.376	0.226	3.8	25.302	0.181	31.501	0.803	105.674	36.131	0	0	17.863	0	32.887
			581.583	21.563	1	0	6.72	0.375	0.226	3.804	25.302	0.182	31.479	0.804	105.659	36.16	0	0	17.918	0	32.879
			582.583	21.563	1	0	6.746	0.375	0.227	3.817	25.307	0.182	31.453	0.805	105.62	36.188	0	0	18.009	0	32.867
			583.583	21.772	1	0	6.771	0.374	0.227	3.829	25.313	0.183	31.429	0.805	105.582	36.217	0	0	18.1	0	32.857
			584.583	21.772	1	0	6.808	0.374	0.229	3.848	25.326	0.184	31.442	0.805	105.675	36.16	0	0	18.183	0	32.81
			585.583	24.808	1	0	6.867	0.375	0.231	3.883	25.326	0.186	31.452	0.805	105.848	36.061	0	0	18.312	0	32.71
			586.583	25.331	1	0	6.878	0.375	0.231	3.886	25.35	0.186	31.467	0.806	105.862	36.045	0	0	18.341	0	32.714
			587.583	25.331	1	0	6.898	0.375	0.231	3.888	25.41	0.186	31.514	0.806	105.889	36.016	0	0	18.399	0	32.754
			588.583	24.494	1	0	6.908	0.375	0.231	3.886	25.457	0.186	31.537	0.807	105.903	36.004	0	0	18.414	0	32.779
			589.583	24.494	1	0	6.913	0.375	0.231	3.882	25.506	0.186	31.56	0.808	105.917	35.992	0	0	18.419	0	32.804
			590.583	24.598	1	0	6.919	0.376	0.23	3.878	25.555	0.186	31.583	0.809	105.932	35.98	0	0	18.424	0	32.83
			591.583	24.284	1	0	6.903	0.376	0.229	3.864	25.601	0.186	31.634	0.809	105.915	35.999	0	0	18.351	0	32.946
			592.583	24.284	1	0	6.891	0.377	0.229	3.851	25.647	0.185	31.68	0.81	105.898	36.018	0	0	18.289	0	33.055
			593.583	24.284	1	0	6.88	0.377	0.228	3.839	25.693	0.185	31.727	0.81	105.882	36.037	0	0	18.227	0	33.164
			594.583	24.284	1	0	6.896	0.379	0.229	3.852	25.681	0.185	31.714	0.81	105.85	36.052	0	0	18.205	0	33.178
			595.583	24.808	1	0	6.921	0.38	0.23	3.87	25.67	0.186	31.712	0.809	105.824	36.066	0	0	18.205	0	33.208
			596.584	24.598	1	0	6.952	0.382	0.231	3.896	25.637	0.187	31.695	0.809	105.817	36.085	0	0	18.183	0	33.23
			597.584	24.598	1	0	6.956	0.382	0.232	3.904	25.598	0.187	31.682	0.808	105.853	36.076	0	0	18.22	0	33.191
			598.584	26.064	1	0	6.956	0.381	0.232	3.909	25.557	0.187	31.666	0.807	105.884	36.066	0	0	18.242	0	33.147
			599.584	26.587	1	0	6.955	0.381	0.232	3.914	25.516	0.187	31.651	0.806	105.915	36.057	0	0	18.265	0	33.103
			600.583	26.587	1	0	6.955	0.381	0.232	3.914	25.516	0.187	31.651	0.806	105.915	36.057	0	0	18.265	0	33.103
			601.584	24.179	1	0	6.926	0.379	0.231	3.892	25.535	0.186	31.672	0.806	105.939	36.033	0	0	18.262	0	33.089
			602.584	23.447	1	0	6.912	0.378	0.231	3.882	25.544	0.186	31.681	0.806	105.951	36.021	0	0	18.262	0	33.081
			603.584	23.447	1	0	6.887	0.378	0.23	3.874	25.497	0.185	31.632	0.806	105.937	36.023	0	0	18.218	0	32.997
			604.584	23.447	1	0	6.862	0.378	0.23	3.866	25.45	0.185	31.584	0.806	105.922	36.025	0	0	18.174	0	32.914
			605.584	23.342	1	0	6.833	0.377	0.229	3.856	25.401	0.184	31.536	0.805	105.908	36.028	0	0	18.12	0	32.833
			606.584	23.342	1	0	6.815	0.378	0.229	3.848	25.394	0.184	31.544	0.805	105.85	36.047	0	0	18.026	0	32.881
			607.584	23.342	1	0	6.792	0.379	0.228	3.842	25.362	0.184	31.539	0.804	105.75	36.083	0	0	17.919	0	32.931
			608.584	24.808	1	0	6.775	0.38	0.228	3.839	25.332	0.183	31.543	0.803	105.649	36.119	0	0	17.827	0	32.994
			609.584	24.912	1	0	6.758	0.381	0.228	3.836	25.302	0.183	31.547	0.802	105.548	36.155	0	0	17.736	0	33.059
			610.584	24.912	1	0	6.758	0.381	0.228	3.838	25.286	0.183	31.545	0.802	105.536	36.169	0	0	17.747	0	33.072
			611.584	23.028	1	0	6.761	0.381	0.228	3.841	25.276	0.183	31.537	0.801	105.506	36.182	0	0	17.763	0	33.071
			612.584	23.028	1	0	6.756	0.38	0.228	3.839	25.263	0.183	31.539	0.801	105.495	36.196	0	0	17.761	0	33.09
			613.584	22.714	1	0	6.764	0.381	0.229	3.848	25.238	0.183	31.552	0.8	105.467	36.221	0	0	17.761	0	33.148
			614.584	22.714	1	0	6.762	0.381	0.229	3.849	25.23	0.183	31.562	0.799	105.335	36.288	0	0	17.743	0	33.253
			615.584	22.714	1	0	6.739	0.381	0.228	3.835	25.237	0.182	31.582	0.799	105.102	36.407	0	0	17.671	0	33.436
			616.584	23.342	1	0	6.757	0.382	0.229	3.849	25.216	0.183	31.578	0.799	105.07	36.423	0	0	17.698	0	33.456
			617.584	23.342	1	0	6.718	0.381	0.228	3.831	25.182	0.182	31.55	0.798	105.026	36.451	0	0	17.625	0	33.436
			618.584	23.028	1	0	6.692	0.381	0.227	3.82	25.149	0.181	31.52	0.798	104.982	36.479	0	0	17.585	0	33.414
			619.584	23.028	1	0	6.666	0.38	0.226	3.81	25.116	0.18	31.49	0.798	104.938	36.507	0	0	17.545	0	33.393
			620.584	22.819	1	0	6.651	0.38	0.226	3.811	25.052	0.18	31.441	0.797	104.847	36.553	0	0	17.503	0	33.369
			621.584	22.819	1	0	6.64	0.379	0.226	3.812	24.988	0.18	31.398	0.796	104.81	36.555	0	0	17.521	0	33.288
			622.584	23.133	1	0	6.623	0.378	0.226	3.811	24.925	0.18	31.355	0.795	104.773	36.558	0	0	17.523	0	33.208
			623.584	23.656	1	0	6.606	0.377	0.226	3.809	24.861	0.18	31.312	0.794	104.736	36.56	0	0	17.525	0	33.127
			624.584	23.656	1	0	6.58	0.377	0.226	3.799	24.822	0.179	31.284	0.793	104.703	36.588	0	0	17.462	0	33.113
			625.584	25.226	1	0	6.564	0.376	0.225	3.792	24.805	0.179	31.263	0.793	104.692	36.594	0	0	17.436	0	33.082
			626.584	24.389	1	0	6.515	0.376	0.224	3.773	24.743	0.178	31.217	0.793	104.639	36.643	0	0	17.304	0	33.067
			627.584	24.389	1	0	6.494	0.377	0.224	3.767	24.71	0.177	31.189	0.792	104.562	36.681	0	0	17.231	0	33.071
			628.584	26.273	1	0	6.488	0.378	0.224	3.766	24.705	0.177	31.173	0.793	104.432	36.748	0	0	17.159	0	33.144
			629.584	26.273	1	0	6.487	0.379	0.224	3.769	24.7	0.177	31.161	0.793	104.302	36.815	0	0	17.104	0	33.221
			630.584	26.587	1	0	6.489	0.38	0.224	3.773	24.686	0.178	31.144	0.793	104.232	36.838	0	0	17.094	0	33.225
			631.584	26.587	1	0	6.509	0.381	0.225	3.789	24.672	0.178	31.143	0.792	104.146	36.892	0	0	17.064	0	33.313
			632.584	20.725	1	0	6.507	0.382	0.225	3.791	24.664	0.178	31.153	0.792	104.121	36.901	0	0	17.033	0	33.347
			633.584	21.353	1	0	6.525	0.383	0.226	3.806	24.644	0.179	31.153	0.791	104.095	36.91	0	0	17.036	0	33.372
			634.584	21.353	1	0	6.552	0.383	0.227	3.827	24.616	0.18	31.136	0.791	104.056	36.937	0	0	17.09	0	33.38
			635.584	23.656	1	0	6.579	0.384	0.229	3.847	24.588	0.181	31.12	0.79	104.018	36.963	0	0	17.144	0	33.39
			636.584	23.656	1	0	6.595	0.384	0.229	3.857	24.586	0.181	31.131	0.79	104.03	36.956	0	0	17.181	0	33.4
			637.584	23.028	1	0	6.605	0.384	0.229	3.862	24.594	0.181	31.157	0.789	104.093	36.915	0	0	17.203	0	33.395
			638.584	23.028	1	0	6.616	0.384	0.23	3.866	24.605	0.181	31.168	0.789	104.097	36.925	0	0	17.233	0	33.425
			639.584	22.923	1	0	6.617	0.384	0.23	3.864	24.625	0.181	31.182	0.79	104.126	36.918	0	0	17.236	0	33.439
			640.585	22.923	1	0	6.605	0.384	0.229	3.854	24.647	0.181	31.203	0.79	104.162	36.906	0	0	17.186	0	33.465
			641.584	21.877	1	0	6.605	0.384	0.229	3.854	24.647	0.181	31.203	0.79	104.162	36.906	0	0	17.186	0	33.465
			642.584	21.877	1	0	6.598	0.385	0.229	3.851	24.646	0.181	31.209	0.79	104.169	36.901	0	0	17.151	0	33.473
			643.584	22.819	1	0	6.602	0.386	0.229	3.853	24.655	0.181	31.233	0.789	104.195	36.891	0	0	17.12	0	33.512
			644.584	23.237	1	0	6.592	0.386	0.228	3.845	24.677	0.18	31.25	0.79	104.239	36.87	0	0	17.086	0	33.516
			645.585	23.237	1	0	6.571	0.386	0.227	3.829	24.7	0.18	31.25	0.79	104.303	36.831	0	0	17.032	0	33.468
			646.584	26.168	1	0	6.571	0.386	0.227	3.829	24.7	0.18	31.25	0.79	104.303	36.831	0	0	17.032	0	33.468
			647.585	26.168	1	0	6.6	0.387	0.229	3.851	24.673	0.181	31.202	0.791	104.323	36.81	0	0	17.068	0	33.371
			648.585	26.901	1	0	6.63	0.388	0.23	3.875	24.645	0.182	31.173	0.791	104.32	36.805	0	0	17.096	0	33.33
			649.585	26.901	1	0	6.646	0.389	0.231	3.888	24.628	0.183	31.157	0.79	104.359	36.79	0	0	17.096	0	33.297
			650.585	24.598	1	0	6.64	0.389	0.231	3.883	24.643	0.182	31.163	0.791	104.445	36.757	0	0	17.07	0	33.268
			651.585	23.865	1	0	6.635	0.389	0.23	3.878	24.657	0.182	31.17	0.791	104.531	36.723	0	0	17.044	0	33.24
			652.584	23.865	1	0	6.635	0.389	0.23	3.878	24.657	0.182	31.17	0.791	104.531	36.723	0	0	17.044	0	33.24
			653.585	23.237	1	0	6.634	0.389	0.23	3.871	24.698	0.182	31.184	0.792	104.637	36.699	0	0	17.046	0	33.234
			654.585	23.237	1	0	6.64	0.389	0.23	3.87	24.726	0.182	31.195	0.793	104.668	36.683	0	0	17.072	0	33.228
			655.585	23.761	1	0	6.631	0.388	0.229	3.862	24.736	0.182	31.197	0.793	104.678	36.685	0	0	17.07	0	33.23
			656.585	23.761	1	0	6.661	0.388	0.23	3.875	24.763	0.183	31.19	0.794	104.716	36.651	0	0	17.148	0	33.175
			657.585	24.808	1	0	6.677	0.388	0.231	3.883	24.775	0.183	31.172	0.795	104.733	36.637	0	0	17.2	0	33.124
			658.585	24.703	1	0	6.68	0.387	0.231	3.885	24.759	0.183	31.142	0.795	104.805	36.591	0	0	17.253	0	33.005
			659.585	24.703	1	0	6.698	0.386	0.232	3.898	24.733	0.184	31.117	0.795	104.913	36.522	0	0	17.355	0	32.86
			660.585	25.226	1	0	6.707	0.385	0.232	3.905	24.712	0.184	31.094	0.795	104.935	36.509	0	0	17.4	0	32.799
			661.585	25.75	1	0	6.668	0.384	0.231	3.884	24.687	0.183	31.06	0.795	105.071	36.426	0	0	17.366	0	32.619
			662.585	25.75	1	0	6.635	0.384	0.23	3.868	24.659	0.183	31.028	0.795	105.089	36.416	0	0	17.3	0	32.547
			663.585	25.75	1	0	6.588	0.383	0.228	3.842	24.643	0.181	31.001	0.795	105.137	36.39	0	0	17.213	0	32.459
			664.585	23.865	1	0	6.553	0.386	0.228	3.837	24.581	0.181	30.912	0.795	104.98	36.502	0	0	16.982	0	32.485
			665.585	22.714	1	0	6.547	0.389	0.228	3.847	24.53	0.182	30.839	0.795	104.822	36.613	0	0	16.831	0	32.536
			666.585	22.714	1	0	6.555	0.392	0.23	3.868	24.457	0.183	30.741	0.796	104.615	36.757	0	0	16.704	0	32.587
			667.585	22.191	1	0	6.567	0.396	0.231	3.896	24.367	0.184	30.61	0.796	104.368	36.934	0	0	16.574	0	32.625
			668.585	22.609	1	0	6.548	0.397	0.231	3.895	24.309	0.184	30.553	0.796	104.341	36.943	0	0	16.492	0	32.546
			669.585	22.609	1	0	6.539	0.398	0.232	3.904	24.237	0.184	30.479	0.795	104.3	36.968	0	0	16.42	0	32.46
			670.585	22.609	1	0	6.531	0.399	0.232	3.912	24.166	0.185	30.404	0.795	104.258	36.994	0	0	16.349	0	32.374
			671.585	23.237	1	0	6.55	0.401	0.234	3.936	24.101	0.186	30.322	0.795	104.216	37.024	0	0	16.341	0	32.282
			672.585	23.237	1	0	6.57	0.402	0.235	3.961	24.038	0.187	30.241	0.795	104.174	37.054	0	0	16.334	0	32.19
			673.585	23.237	1	0	6.58	0.403	0.236	3.98	23.966	0.188	30.144	0.795	104.114	37.089	0	0	16.324	0	32.069
			674.585	25.645	1	0	6.591	0.404	0.238	4	23.894	0.189	30.045	0.795	104.054	37.124	0	0	16.317	0	31.945
			675.585	25.645	1	0	6.563	0.404	0.237	3.993	23.831	0.189	29.948	0.796	104.003	37.163	0	0	16.259	0	31.817
			676.585	21.144	1	0	6.545	0.404	0.237	3.989	23.791	0.189	29.886	0.796	103.972	37.198	0	0	16.208	0	31.749
			677.585	21.144	1	0	6.522	0.404	0.237	3.982	23.754	0.188	29.827	0.796	103.942	37.233	0	0	16.148	0	31.688
			678.585	21.144	1	0	6.5	0.404	0.236	3.975	23.717	0.188	29.769	0.797	103.912	37.268	0	0	16.089	0	31.628
			679.585	25.854	1	0	6.499	0.404	0.236	3.978	23.694	0.188	29.728	0.797	103.87	37.307	0	0	16.072	0	31.607
			680.585	28.785	1	0	6.495	0.405	0.237	3.983	23.657	0.189	29.683	0.797	103.8	37.347	0	0	16.033	0	31.582
			681.585	28.785	1	0	6.53	0.405	0.238	4.011	23.626	0.19	29.613	0.798	103.708	37.405	0	0	16.108	0	31.531
			682.585	28.785	1	0	6.537	0.406	0.239	4.022	23.588	0.191	29.564	0.798	103.632	37.448	0	0	16.095	0	31.502
			683.585	24.179	1	0	6.573	0.406	0.241	4.052	23.547	0.192	29.511	0.798	103.658	37.431	0	0	16.178	0	31.383
			684.585	24.808	1	0	6.605	0.406	0.242	4.079	23.508	0.193	29.458	0.798	103.685	37.414	0	0	16.252	0	31.263
			685.585	24.808	1	0	6.638	0.407	0.244	4.106	23.47	0.195	29.406	0.798	103.711	37.397	0	0	16.326	0	31.147
			686.585	28.471	1	0	6.643	0.404	0.244	4.107	23.461	0.195	29.392	0.798	103.803	37.326	0	0	16.428	0	31.007
			687.585	28.471	1	0	6.648	0.404	0.244	4.109	23.456	0.195	29.386	0.798	103.842	37.298	0	0	16.465	0	30.955
			688.585	28.576	1	0	6.657	0.405	0.245	4.122	23.428	0.195	29.36	0.798	103.819	37.313	0	0	16.45	0	30.933
			689.585	28.576	1	0	6.667	0.404	0.245	4.13	23.415	0.196	29.344	0.798	103.845	37.304	0	0	16.486	0	30.888
			690.585	23.342	1	0	6.665	0.404	0.245	4.13	23.406	0.196	29.318	0.798	103.836	37.318	0	0	16.486	0	30.856
			691.585	24.389	1	0	6.662	0.404	0.245	4.13	23.397	0.196	29.292	0.799	103.826	37.332	0	0	16.486	0	30.825
			692.585	24.389	1	0	6.702	0.404	0.247	4.154	23.397	0.197	29.279	0.799	103.817	37.347	0	0	16.589	0	30.819
			693.585	24.389	1	0	6.72	0.404	0.247	4.162	23.41	0.198	29.28	0.8	103.812	37.352	0	0	16.638	0	30.826
			694.585	26.482	1	0	6.732	0.404	0.248	4.168	23.422	0.198	29.28	0.8	103.807	37.356	0	0	16.675	0	30.831
			695.586	26.378	1	0	6.694	0.395	0.244	4.112	23.523	0.196	29.375	0.801	104.222	37.1	0	0	16.934	0	30.595
			696.585	26.378	1	0	6.694	0.395	0.244	4.112	23.523	0.196	29.375	0.801	104.222	37.1	0	0	16.934	0	30.595
			697.586	27.634	1	0	6.618	0.387	0.24	4.039	23.594	0.192	29.423	0.802	104.635	36.86	0	0	17.112	0	30.287
			698.586	27.634	1	0	6.638	0.384	0.24	4.036	23.65	0.193	29.457	0.803	104.728	36.829	0	0	17.274	0	30.282
			699.586	27.634	1	0	6.651	0.382	0.239	4.031	23.702	0.193	29.481	0.804	104.822	36.798	0	0	17.421	0	30.261
			700.586	24.598	1	0	6.679	0.379	0.24	4.035	23.748	0.193	29.5	0.805	104.915	36.766	0	0	17.609	0	30.228
			701.585	23.761	1	0	6.679	0.379	0.24	4.035	23.748	0.193	29.5	0.805	104.915	36.766	0	0	17.609	0	30.228
			702.585	23.761	1	0	6.655	0.376	0.238	4.007	23.792	0.192	29.532	0.806	105.047	36.704	0	0	17.701	0	30.17
			703.586	24.703	1	0	6.597	0.369	0.234	3.946	23.879	0.189	29.59	0.807	105.311	36.579	0	0	17.865	0	30.04
			704.586	25.645	1	0	6.563	0.366	0.232	3.912	23.923	0.188	29.616	0.808	105.443	36.517	0	0	17.936	0	29.968
			705.586	25.645	1	0	6.541	0.364	0.231	3.887	23.979	0.187	29.657	0.809	105.524	36.483	0	0	17.951	0	29.981
			706.586	25.645	1	0	6.508	0.363	0.229	3.856	24.029	0.185	29.695	0.809	105.606	36.45	0	0	17.934	0	29.988
			707.586	22.714	1	0	6.477	0.361	0.227	3.826	24.082	0.184	29.739	0.81	105.687	36.416	0	0	17.925	0	30.007
			708.586	22.191	1	0	6.446	0.36	0.226	3.796	24.136	0.183	29.785	0.81	105.769	36.383	0	0	17.915	0	30.028
			709.586	22.191	1	0	6.42	0.358	0.224	3.772	24.175	0.182	29.813	0.811	105.819	36.364	0	0	17.932	0	30.032
			710.586	22.086	1	0	6.414	0.358	0.224	3.763	24.204	0.181	29.837	0.811	105.792	36.386	0	0	17.935	0	30.1
			711.586	22.086	1	0	6.369	0.355	0.221	3.722	24.254	0.179	29.881	0.812	105.92	36.325	0	0	17.965	0	30.061
			712.586	21.772	1	0	6.349	0.354	0.22	3.705	24.292	0.179	29.913	0.812	105.901	36.344	0	0	17.921	0	30.141
			713.586	23.761	1	0	6.297	0.353	0.218	3.664	24.348	0.177	29.955	0.813	105.887	36.365	0	0	17.823	0	30.232
			714.586	23.761	1	0	6.243	0.352	0.215	3.622	24.403	0.175	30.003	0.813	105.873	36.386	0	0	17.717	0	30.332
			715.586	25.645	1	0	6.189	0.351	0.213	3.58	24.461	0.173	30.055	0.814	105.859	36.407	0	0	17.612	0	30.438
			716.586	23.237	1	0	6.15	0.35	0.211	3.547	24.519	0.172	30.094	0.815	105.898	36.414	0	0	17.562	0	30.501
			717.586	23.237	1	0	6.123	0.349	0.209	3.525	24.554	0.171	30.127	0.815	105.934	36.407	0	0	17.539	0	30.536
			718.586	22.295	1	0	6.108	0.348	0.209	3.513	24.568	0.17	30.152	0.815	105.964	36.386	0	0	17.537	0	30.543
			719.586	22.295	1	0	6.094	0.348	0.208	3.496	24.618	0.169	30.205	0.815	105.994	36.37	0	0	17.526	0	30.608
			720.586	18.632	1	0	6.079	0.347	0.207	3.478	24.677	0.168	30.261	0.815	106.024	36.353	0	0	17.513	0	30.677
			721.586	18.632	1	0	6.064	0.347	0.206	3.46	24.736	0.168	30.317	0.816	106.054	36.337	0	0	17.5	0	30.746
			722.586	18.841	1	0	6.031	0.346	0.204	3.427	24.825	0.166	30.398	0.817	106.052	36.342	0	0	17.445	0	30.882
			723.586	18.841	1	0	6.018	0.345	0.203	3.409	24.89	0.166	30.454	0.817	106.045	36.356	0	0	17.449	0	30.984
			724.586	21.877	1	0	6.013	0.344	0.202	3.396	24.957	0.165	30.509	0.818	106.038	36.37	0	0	17.477	0	31.086
			725.586	21.772	1	0	6.011	0.343	0.201	3.39	24.981	0.165	30.524	0.818	106.057	36.373	0	0	17.509	0	31.104
			726.586	21.772	1	0	5.984	0.342	0.199	3.358	25.082	0.163	30.618	0.819	106.07	36.339	0	0	17.521	0	31.197
			727.586	19.783	1	0	5.959	0.34	0.198	3.333	25.14	0.162	30.672	0.82	106.11	36.295	0	0	17.534	0	31.209
			728.586	19.783	1	0	5.938	0.338	0.197	3.309	25.202	0.161	30.729	0.82	106.149	36.251	0	0	17.558	0	31.224
			729.586	19.574	1	0	5.941	0.338	0.196	3.301	25.285	0.161	30.842	0.82	106.077	36.277	0	0	17.554	0	31.451
			730.586	19.574	1	0	5.944	0.339	0.196	3.292	25.369	0.16	30.955	0.82	106.006	36.302	0	0	17.549	0	31.677
			731.586	19.888	1	0	5.934	0.339	0.194	3.274	25.474	0.159	31.091	0.819	105.934	36.328	0	0	17.508	0	31.94
			732.586	19.574	1	0	5.935	0.34	0.194	3.267	25.545	0.159	31.18	0.819	105.882	36.353	0	0	17.473	0	32.129
			733.586	19.574	1	0	5.918	0.34	0.193	3.251	25.598	0.158	31.232	0.82	105.829	36.383	0	0	17.403	0	32.257
			734.586	21.563	1	0	5.926	0.341	0.193	3.249	25.661	0.158	31.321	0.819	105.776	36.409	0	0	17.387	0	32.447
			735.586	22.191	1	0	5.933	0.342	0.193	3.246	25.725	0.158	31.41	0.819	105.723	36.436	0	0	17.371	0	32.636
			736.586	22.191	1	0	5.97	0.342	0.194	3.264	25.748	0.159	31.467	0.818	105.711	36.428	0	0	17.468	0	32.723
			737.586	19.26	1	0	5.997	0.341	0.194	3.273	25.781	0.159	31.541	0.817	105.723	36.4	0	0	17.583	0	32.796
			738.586	19.26	1	0	6.023	0.34	0.195	3.282	25.812	0.159	31.613	0.817	105.735	36.371	0	0	17.698	0	32.864
			739.586	19.574	1	0	6.049	0.34	0.195	3.291	25.845	0.159	31.686	0.816	105.747	36.342	0	0	17.815	0	32.934
			740.587	19.574	1	0	6.008	0.338	0.193	3.254	25.938	0.158	31.828	0.815	105.79	36.289	0	0	17.766	0	33.074
			741.586	17.376	1	0	6.008	0.338	0.193	3.254	25.938	0.158	31.828	0.815	105.79	36.289	0	0	17.766	0	33.074
			742.586	17.271	1	0	5.981	0.337	0.192	3.232	25.983	0.156	31.897	0.815	105.812	36.263	0	0	17.724	0	33.139
			743.586	17.271	1	0	5.972	0.337	0.192	3.226	25.984	0.156	31.934	0.814	105.771	36.28	0	0	17.742	0	33.203
			744.586	22.086	1	0	5.963	0.336	0.191	3.219	25.985	0.155	31.971	0.813	105.73	36.296	0	0	17.761	0	33.267
			745.586	22.086	1	0	5.962	0.335	0.191	3.216	25.993	0.155	32.009	0.812	105.69	36.313	0	0	17.803	0	33.332
			746.586	22.086	1	0	5.96	0.334	0.191	3.212	26.001	0.155	32.047	0.811	105.649	36.33	0	0	17.845	0	33.396
			747.586	21.877	1	0	5.974	0.334	0.191	3.218	26.014	0.155	32.077	0.811	105.601	36.347	0	0	17.873	0	33.466
			748.587	21.877	1	0	6.016	0.335	0.192	3.239	26.039	0.156	32.13	0.81	105.505	36.38	0	0	17.973	0	33.597
			749.587	21.877	1	0	6	0.334	0.192	3.227	26.046	0.155	32.144	0.81	105.433	36.4	0	0	17.975	0	33.624
			750.587	21.877	1	0	5.966	0.333	0.191	3.207	26.049	0.154	32.16	0.81	105.361	36.419	0	0	17.925	0	33.656
			751.587	20.307	1	0	5.933	0.332	0.189	3.187	26.053	0.153	32.179	0.81	105.289	36.438	0	0	17.876	0	33.691
			752.587	20.516	1	0	5.92	0.331	0.189	3.182	26.02	0.153	32.163	0.809	105.251	36.436	0	0	17.871	0	33.651
			753.587	20.516	1	0	5.898	0.332	0.189	3.184	25.929	0.153	32.094	0.808	105.186	36.455	0	0	17.742	0	33.589
			754.587	18.946	1	0	5.872	0.334	0.189	3.184	25.835	0.153	32.026	0.807	105.121	36.474	0	0	17.604	0	33.528
			755.587	17.794	1	0	5.806	0.335	0.188	3.167	25.699	0.152	31.876	0.806	105.063	36.5	0	0	17.335	0	33.346
			756.587	17.794	1	0	5.755	0.337	0.188	3.163	25.535	0.151	31.747	0.804	104.946	36.555	0	0	17.083	0	33.244
			757.587	18.527	1	0	5.854	0.343	0.193	3.249	25.386	0.155	31.631	0.803	104.73	36.68	0	0	17.053	0	33.316
			758.587	18.527	1	0	6.004	0.35	0.201	3.391	25.031	0.161	31.266	0.801	104.515	36.805	0	0	17.17	0	32.977
			759.587	18.946	1	0	6.111	0.355	0.208	3.508	24.696	0.167	30.894	0.799	104.383	36.874	0	0	17.235	0	32.519
			760.587	18.946	1	0	6.208	0.361	0.214	3.603	24.505	0.171	30.691	0.798	104.421	36.846	0	0	17.207	0	32.228
			761.587	21.039	1	0	6.304	0.367	0.22	3.698	24.322	0.175	30.497	0.798	104.459	36.817	0	0	17.179	0	31.94
			762.587	21.458	1	0	6.406	0.373	0.225	3.796	24.145	0.18	30.315	0.796	104.438	36.814	0	0	17.159	0	31.699
			763.587	21.458	1	0	6.508	0.379	0.231	3.883	24.043	0.184	30.212	0.796	104.464	36.794	0	0	17.182	0	31.554
			764.587	19.469	1	0	6.538	0.381	0.233	3.917	23.967	0.185	30.117	0.796	104.476	36.771	0	0	17.176	0	31.378
			765.587	18.422	1	0	6.568	0.383	0.235	3.95	23.893	0.187	30.027	0.796	104.488	36.748	0	0	17.165	0	31.208
			766.587	18.422	1	0	6.597	0.385	0.237	3.983	23.82	0.188	29.939	0.796	104.499	36.725	0	0	17.155	0	31.039
			767.587	18.422	1	0	6.635	0.387	0.239	4.025	23.742	0.19	29.838	0.796	104.488	36.722	0	0	17.128	0	30.881
			768.587	19.574	1	0	6.613	0.39	0.239	4.031	23.658	0.191	29.715	0.796	104.427	36.764	0	0	16.939	0	30.741
			769.587	19.574	1	0	6.587	0.393	0.24	4.035	23.57	0.191	29.592	0.797	104.367	36.806	0	0	16.744	0	30.597
			770.587	16.538	1	0	6.576	0.396	0.24	4.047	23.487	0.192	29.485	0.797	104.339	36.827	0	0	16.591	0	30.453
			771.587	16.538	1	0	6.577	0.399	0.242	4.066	23.415	0.192	29.389	0.797	104.311	36.848	0	0	16.472	0	30.328
			772.587	33.181	1	0	6.605	0.402	0.243	4.094	23.38	0.194	29.33	0.797	104.272	36.869	0	0	16.433	0	30.267
			773.587	43.858	1	0	6.636	0.405	0.245	4.121	23.359	0.195	29.277	0.798	104.281	36.852	0	0	16.396	0	30.17
			774.587	43.858	1	0	6.666	0.407	0.246	4.148	23.336	0.197	29.225	0.799	104.29	36.836	0	0	16.36	0	30.072
			775.587	39.776	1	0	6.698	0.409	0.248	4.179	23.287	0.198	29.151	0.799	104.276	36.838	0	0	16.372	0	29.947
			776.587	39.776	1	0	6.729	0.411	0.25	4.21	23.24	0.2	29.076	0.799	104.263	36.841	0	0	16.379	0	29.819
			777.587	40.299	1	0	6.743	0.412	0.251	4.229	23.195	0.201	29.01	0.8	104.207	36.88	0	0	16.36	0	29.755
			778.587	40.299	1	0	6.767	0.414	0.253	4.258	23.138	0.202	28.927	0.8	104.149	36.915	0	0	16.333	0	29.656
			779.587	28.471	1	0	6.791	0.416	0.255	4.287	23.082	0.204	28.844	0.8	104.091	36.95	0	0	16.306	0	29.557
			780.587	28.262	1	0	6.823	0.42	0.257	4.325	23.013	0.206	28.763	0.8	104.09	36.961	0	0	16.259	0	29.436
			781.587	28.262	1	0	6.88	0.421	0.259	4.367	22.996	0.208	28.73	0.8	104.058	36.996	0	0	16.326	0	29.433
			782.587	28.262	1	0	6.895	0.423	0.26	4.385	22.97	0.209	28.69	0.801	104.081	36.994	0	0	16.282	0	29.365
			783.587	21.667	1	0	6.942	0.427	0.263	4.433	22.908	0.211	28.617	0.8	104.08	37.006	0	0	16.261	0	29.261
			784.587	21.353	1	0	6.939	0.426	0.262	4.415	22.98	0.21	28.676	0.801	104.153	36.968	0	0	16.295	0	29.319
			785.587	21.353	1	0	7.003	0.428	0.265	4.457	22.984	0.212	28.673	0.802	104.181	36.958	0	0	16.379	0	29.311
			786.587	21.353	1	0	7.085	0.428	0.266	4.486	23.108	0.214	28.809	0.802	104.232	36.934	0	0	16.56	0	29.552
			787.587	23.133	1	0	7.114	0.425	0.266	4.47	23.266	0.213	28.976	0.803	104.309	36.876	0	0	16.731	0	29.783
			788.587	23.761	1	0	7.08	0.423	0.264	4.441	23.283	0.212	28.972	0.804	104.447	36.8	0	0	16.753	0	29.654
			789.587	23.761	1	0	6.943	0.418	0.256	4.318	23.442	0.206	29.123	0.805	104.608	36.702	0	0	16.615	0	29.78
			790.587	25.017	1	0	6.829	0.413	0.25	4.201	23.651	0.201	29.346	0.806	104.75	36.62	0	0	16.546	0	30.059
			791.587	24.808	1	0	6.729	0.406	0.244	4.107	23.784	0.197	29.48	0.807	104.721	36.637	0	0	16.564	0	30.283
			792.587	24.808	1	0	6.616	0.4	0.238	4.004	23.92	0.192	29.613	0.808	104.692	36.654	0	0	16.549	0	30.498
			793.587	27.006	1	0	6.501	0.393	0.232	3.9	24.072	0.187	29.759	0.809	104.663	36.671	0	0	16.529	0	30.729
			794.587	27.006	1	0	6.391	0.389	0.226	3.801	24.227	0.183	29.905	0.81	104.618	36.692	0	0	16.449	0	30.978
			795.588	26.692	1	0	6.309	0.388	0.222	3.733	24.344	0.18	30.049	0.81	104.459	36.778	0	0	16.278	0	31.341
			796.587	26.692	1	0	6.309	0.388	0.222	3.733	24.344	0.18	30.049	0.81	104.459	36.778	0	0	16.278	0	31.341
			797.587	21.877	1	0	6.32	0.388	0.222	3.74	24.342	0.18	30.056	0.81	104.402	36.822	0	0	16.3	0	31.411
			798.588	21.877	1	0	6.404	0.388	0.225	3.795	24.31	0.182	30.052	0.809	104.337	36.862	0	0	16.513	0	31.456
			799.587	21.877	1	0	6.404	0.388	0.225	3.795	24.31	0.182	30.052	0.809	104.337	36.862	0	0	16.513	0	31.456
			800.588	21.877	1	0	6.564	0.385	0.228	3.845	24.56	0.185	30.354	0.809	104.587	36.671	0	0	17.041	0	31.72
			801.588	20.411	1	0	6.626	0.384	0.229	3.855	24.717	0.185	30.542	0.809	104.711	36.575	0	0	17.263	0	31.914
			802.587	20.935	1	0	6.626	0.384	0.229	3.855	24.717	0.185	30.542	0.809	104.711	36.575	0	0	17.263	0	31.914
			803.588	20.935	1	0	6.69	0.382	0.229	3.851	24.954	0.185	30.841	0.809	104.985	36.383	0	0	17.52	0	32.165
			804.588	22.086	1	0	6.938	0.4	0.235	3.961	25.363	0.191	31.234	0.812	105.093	36.392	0	0	17.325	0	33.054
			805.588	22.086	1	0	7.208	0.42	0.243	4.094	25.691	0.198	31.504	0.815	105.224	36.383	0	0	17.153	0	33.693
			806.588	20.725	1	0	7.474	0.44	0.251	4.227	25.977	0.206	31.731	0.819	105.356	36.373	0	0	16.99	0	34.236
			807.588	20.725	1	0	7.486	0.439	0.25	4.217	26.078	0.206	31.769	0.821	105.615	36.253	0	0	17.039	0	34.14
			808.588	21.877	1	0	7.473	0.438	0.249	4.189	26.195	0.205	31.828	0.823	105.877	36.138	0	0	17.063	0	34.079
			809.588	21.877	1	0	7.46	0.437	0.247	4.16	26.314	0.204	31.888	0.825	106.138	36.023	0	0	17.086	0	34.019
			810.588	22.191	1	0	7.437	0.434	0.246	4.139	26.345	0.203	31.863	0.827	106.31	35.954	0	0	17.136	0	33.867
			811.588	29.518	1	0	7.377	0.433	0.242	4.077	26.522	0.201	31.981	0.829	106.599	35.846	0	0	17.037	0	33.913
			812.588	29.518	1	0	7.342	0.431	0.24	4.045	26.588	0.2	32	0.831	106.757	35.81	0	0	17.026	0	33.882
			813.588	30.669	1	0	7.26	0.428	0.237	3.997	26.578	0.198	31.948	0.832	106.848	35.799	0	0	16.966	0	33.753
			814.588	26.064	1	0	7.271	0.428	0.236	3.981	26.723	0.197	32.038	0.834	107.074	35.738	0	0	17.005	0	33.821
			815.588	26.064	1	0	7.176	0.424	0.234	3.932	26.665	0.195	31.957	0.834	107.103	35.755	0	0	16.921	0	33.676
			816.588	23.133	1	0	7.141	0.422	0.232	3.904	26.712	0.194	31.974	0.835	107.205	35.745	0	0	16.923	0	33.674
			817.588	23.133	1	0	7.162	0.423	0.232	3.9	26.821	0.194	32.046	0.837	107.38	35.733	0	0	16.945	0	33.782
			818.588	23.133	1	0	7.101	0.418	0.229	3.86	26.825	0.192	32.047	0.837	107.34	35.752	0	0	16.978	0	33.768
			819.588	44.277	1	0	7.085	0.416	0.228	3.837	26.899	0.191	32.108	0.838	107.377	35.757	0	0	17.038	0	33.851
			820.588	49.72	1	0	7.001	0.414	0.225	3.793	26.87	0.189	32.03	0.839	107.433	35.745	0	0	16.919	0	33.688
			821.588	49.72	1	0	6.919	0.412	0.223	3.749	26.845	0.187	31.956	0.84	107.489	35.734	0	0	16.801	0	33.531
			822.588	22.819	1	0	6.85	0.41	0.22	3.712	26.824	0.185	31.891	0.841	107.544	35.722	0	0	16.716	0	33.39
			823.588	21.772	1	0	6.783	0.408	0.218	3.675	26.806	0.184	31.829	0.842	107.6	35.71	0	0	16.633	0	33.252
			824.588	21.772	1	0	6.734	0.411	0.218	3.675	26.65	0.184	31.622	0.843	107.542	35.78	0	0	16.369	0	33.031
			825.588	21.772	1	0	6.687	0.415	0.218	3.675	26.5	0.184	31.421	0.843	107.484	35.85	0	0	16.115	0	32.814
			826.588	16.015	1	0	6.638	0.419	0.218	3.673	26.353	0.184	31.223	0.844	107.426	35.919	0	0	15.86	0	32.597
			827.588	15.91	1	0	6.483	0.422	0.215	3.615	26.182	0.182	30.97	0.845	107.347	35.989	0	0	15.378	0	32.274
			828.588	15.91	1	0	6.444	0.422	0.212	3.577	26.304	0.18	31.037	0.848	107.441	35.961	0	0	15.281	0	32.355
			829.588	15.91	1	0	6.289	0.425	0.208	3.51	26.187	0.177	30.842	0.849	107.359	36.033	0	0	14.803	0	32.134
			830.588	15.387	1	0	6.059	0.432	0.205	3.451	25.726	0.174	30.305	0.849	106.983	36.288	0	0	14.031	0	31.564
			831.588	16.329	1	0	5.933	0.436	0.203	3.41	25.531	0.172	30.054	0.849	106.776	36.448	0	0	13.606	0	31.349
			832.588	16.329	1	0	5.829	0.44	0.201	3.384	25.307	0.171	29.779	0.85	106.57	36.609	0	0	13.237	0	31.081
			833.588	16.538	1	0	5.73	0.445	0.2	3.359	25.101	0.17	29.527	0.85	106.363	36.769	0	0	12.888	0	30.847
			834.588	16.538	1	0	5.636	0.449	0.198	3.333	24.913	0.168	29.295	0.85	106.156	36.929	0	0	12.557	0	30.644
			835.588	13.608	1	0	5.746	0.477	0.196	3.297	25.896	0.167	30.372	0.853	106.275	36.869	0	0	12.04	0	32.773
			836.588	13.608	1	0	5.527	0.461	0.187	3.141	26.028	0.159	30.56	0.852	106.229	36.858	0	0	11.99	0	32.994
			837.588	13.608	1	0	5.622	0.49	0.183	3.075	27.267	0.156	31.929	0.854	106.352	36.795	0	0	11.463	0	35.473
			838.588	13.608	1	0	5.884	0.54	0.187	3.153	28.164	0.16	32.908	0.856	106.347	36.843	0	0	10.893	0	37.408
			839.588	21.877	1	0	6.14	0.59	0.193	3.243	28.848	0.165	33.632	0.858	106.342	36.891	0	0	10.409	0	38.823
			840.588	21.877	1	0	6.374	0.64	0.198	3.333	29.374	0.17	34.171	0.86	106.337	36.939	0	0	9.965	0	39.878
			841.588	21.877	1	0	6.589	0.689	0.203	3.424	29.767	0.175	34.56	0.861	106.333	36.987	0	0	9.558	0	40.651
			842.588	18.213	1	0	6.819	0.74	0.211	3.545	29.931	0.182	34.674	0.863	106.39	36.982	0	0	9.215	0	40.914
			843.589	18.213	1	0	6.854	0.768	0.216	3.639	29.395	0.187	33.973	0.865	106.054	37.289	0	0	8.93	0	40.277
			844.589	18.213	1	0	6.915	0.781	0.221	3.717	29.079	0.191	33.558	0.867	105.887	37.443	0	0	8.85	0	39.838
			845.588	18.213	1	0	6.915	0.781	0.221	3.717	29.079	0.191	33.558	0.867	105.887	37.443	0	0	8.85	0	39.838
			846.588	18.213	1	0	6.984	0.796	0.226	3.797	28.787	0.196	33.147	0.868	105.771	37.57	0	0	8.779	0	39.355
			847.588	18.213	1	0	7.044	0.81	0.23	3.872	28.506	0.2	32.754	0.87	105.656	37.697	0	0	8.699	0	38.886
			848.588	18.213	1	0	7.102	0.824	0.234	3.947	28.231	0.204	32.373	0.872	105.541	37.824	0	0	8.62	0	38.418
			849.588	18.213	1	0	7.064	0.828	0.235	3.956	28.03	0.205	32.122	0.873	105.551	37.889	0	0	8.532	0	38.078
			850.588	37.368	1	0	7.028	0.832	0.235	3.964	27.837	0.206	31.876	0.873	105.56	37.954	0	0	8.447	0	37.737
			851.589	37.368	1	0	7.004	0.84	0.238	4.012	27.427	0.208	31.362	0.875	105.58	38.083	0	0	8.337	0	37.001
			852.589	37.368	1	0	6.992	0.844	0.24	4.037	27.227	0.21	31.111	0.875	105.589	38.148	0	0	8.282	0	36.633
			853.589	38.624	1	0	6.981	0.848	0.241	4.049	27.104	0.21	30.986	0.875	105.565	38.169	0	0	8.236	0	36.433
			854.589	38.624	1	0	6.959	0.844	0.239	4.017	27.229	0.209	31.11	0.875	105.676	38.102	0	0	8.249	0	36.57
			855.589	38.624	1	0	6.937	0.84	0.237	3.984	27.355	0.207	31.235	0.876	105.786	38.035	0	0	8.262	0	36.708
			856.589	38.624	1	0	6.915	0.836	0.235	3.952	27.483	0.206	31.363	0.876	105.896	37.968	0	0	8.275	0	36.848
			857.589	24.703	1	0	6.969	0.833	0.236	3.97	27.564	0.206	31.485	0.875	105.853	37.973	0	0	8.368	0	37.073
			858.589	24.703	1	0	6.946	0.82	0.235	3.955	27.547	0.205	31.541	0.873	105.69	38.01	0	0	8.474	0	37.221
			859.589	30.355	1	0	7.001	0.817	0.236	3.974	27.629	0.206	31.666	0.872	105.648	38.015	0	0	8.57	0	37.448
			860.589	30.355	1	0	7.143	0.824	0.239	4.028	27.826	0.209	31.881	0.873	105.724	37.987	0	0	8.664	0	37.789
			861.589	30.355	1	0	7.204	0.822	0.24	4.048	27.921	0.21	32.023	0.872	105.68	37.992	0	0	8.768	0	38.041
			862.589	30.355	1	0	7.265	0.818	0.242	4.067	28.013	0.21	32.188	0.87	105.697	37.946	0	0	8.881	0	38.262
			863.589	18.108	1	0	7.328	0.814	0.243	4.087	28.108	0.211	32.355	0.869	105.714	37.901	0	0	8.999	0	38.485
			864.589	18.108	1	0	7.393	0.811	0.244	4.107	28.208	0.212	32.528	0.867	105.731	37.855	0	0	9.12	0	38.715
			865.589	18.108	1	0	7.211	0.762	0.239	4.025	27.947	0.206	32.391	0.863	105.441	37.932	0	0	9.459	0	38.547
			866.589	18.108	1	0	7.155	0.75	0.237	3.991	27.927	0.204	32.449	0.861	105.323	37.931	0	0	9.542	0	38.629
			867.589	18.108	1	0	6.937	0.702	0.231	3.893	27.607	0.198	32.233	0.856	105.017	38.015	0	0	9.878	0	38.306
			868.589	16.015	1	0	6.704	0.655	0.225	3.795	27.193	0.192	31.915	0.852	104.71	38.099	0	0	10.239	0	37.778
			869.589	15.806	1	0	6.439	0.607	0.219	3.691	26.66	0.186	31.466	0.847	104.404	38.182	0	0	10.604	0	36.986
			870.589	15.806	1	0	6.064	0.56	0.211	3.553	25.859	0.178	30.68	0.843	104.098	38.266	0	0	10.833	0	35.55
			871.589	15.806	1	0	5.672	0.512	0.203	3.414	24.909	0.17	29.721	0.838	103.791	38.349	0	0	11.073	0	33.694
			872.589	21.667	1	0	5.262	0.465	0.195	3.276	23.783	0.162	28.555	0.833	103.485	38.433	0	0	11.323	0	31.293
			873.589	21.667	1	0	5.502	0.486	0.204	3.428	23.908	0.169	28.783	0.831	103.543	38.328	0	0	11.329	0	31.728
			874.589	21.877	1	0	5.743	0.507	0.213	3.58	24.023	0.176	28.993	0.829	103.601	38.224	0	0	11.336	0	32.112
			875.589	21.877	1	0	5.999	0.528	0.225	3.794	23.794	0.186	28.794	0.826	103.659	38.12	0	0	11.37	0	31.671
			876.589	21.877	1	0	6.256	0.549	0.238	4.008	23.596	0.196	28.623	0.824	103.717	38.015	0	0	11.404	0	31.259
			877.589	21.772	1	0	6.2	0.542	0.236	3.979	23.524	0.194	28.647	0.821	103.69	37.946	0	0	11.438	0	31.193
			878.589	21.981	1	0	6.775	0.591	0.263	4.436	23.276	0.216	28.35	0.821	103.833	37.806	0	0	11.473	0	30.514
			879.589	21.981	1	0	6.789	0.592	0.264	4.441	23.305	0.217	28.391	0.821	103.907	37.734	0	0	11.466	0	30.503
			880.589	21.981	1	0	6.869	0.598	0.267	4.492	23.337	0.219	28.47	0.82	103.824	37.716	0	0	11.482	0	30.656
			881.589	18.527	1	0	6.883	0.595	0.266	4.484	23.41	0.219	28.535	0.82	104.056	37.59	0	0	11.561	0	30.609
			882.589	18.527	1	0	6.985	0.595	0.269	4.535	23.495	0.221	28.627	0.821	104.165	37.484	0	0	11.731	0	30.651
			883.589	18.527	1	0	7.091	0.596	0.272	4.585	23.588	0.224	28.73	0.821	104.274	37.377	0	0	11.906	0	30.715
			884.589	18.527	1	0	7.152	0.596	0.274	4.611	23.661	0.225	28.787	0.822	104.416	37.312	0	0	11.994	0	30.742
			885.589	11.933	1	0	7.251	0.603	0.278	4.68	23.663	0.228	28.793	0.822	104.383	37.323	0	0	12.02	0	30.784
			886.589	11.933	1	0	7.319	0.604	0.28	4.708	23.745	0.23	28.864	0.823	104.529	37.256	0	0	12.117	0	30.837
			887.589	11.933	1	0	7.335	0.6	0.28	4.712	23.763	0.23	28.873	0.823	104.615	37.2	0	0	12.229	0	30.77
			888.589	54.011	1	0	7.297	0.584	0.278	4.672	23.77	0.229	28.819	0.825	104.957	37.017	0	0	12.5	0	30.36
			889.589	54.011	1	0	7.343	0.589	0.28	4.712	23.742	0.231	28.764	0.825	105.095	36.946	0	0	12.465	0	30.155
			890.589	71.596	1	0	7.344	0.584	0.28	4.71	23.73	0.231	28.706	0.827	105.335	36.819	0	0	12.584	0	29.836
			891.589	71.596	1	0	7.346	0.578	0.28	4.709	23.718	0.232	28.647	0.828	105.575	36.692	0	0	12.704	0	29.515
			892.59	71.596	1	0	7.307	0.583	0.28	4.71	23.611	0.232	28.448	0.83	105.875	36.608	0	0	12.534	0	28.974
			893.589	71.596	1	0	7.307	0.583	0.28	4.71	23.611	0.232	28.448	0.83	105.875	36.608	0	0	12.534	0	28.974
			894.589	19.051	1	0	7.29	0.586	0.28	4.71	23.565	0.233	28.348	0.831	105.994	36.591	0	0	12.442	0	28.738
			895.59	22.295	1	0	7.255	0.592	0.28	4.71	23.476	0.233	28.152	0.834	106.234	36.558	0	0	12.264	0	28.266
			896.589	22.295	1	0	7.255	0.592	0.28	4.71	23.476	0.233	28.152	0.834	106.234	36.558	0	0	12.264	0	28.266
			897.589	27.843	1	0	7.291	0.594	0.281	4.732	23.497	0.235	28.139	0.835	106.349	36.543	0	0	12.27	0	28.221
			898.589	27.843	1	0	7.332	0.597	0.282	4.756	23.52	0.236	28.131	0.836	106.465	36.529	0	0	12.282	0	28.184
			899.589	21.039	1	0	7.373	0.6	0.284	4.78	23.544	0.238	28.123	0.837	106.58	36.515	0	0	12.294	0	28.148
			900.59	21.039	1	0	7.587	0.605	0.289	4.864	23.833	0.242	28.413	0.839	106.81	36.486	0	0	12.537	0	28.751
			901.59	16.434	1	0	7.78	0.61	0.293	4.928	24.138	0.246	28.759	0.839	106.992	36.419	0	0	12.744	0	29.404
			902.59	21.667	1	0	7.976	0.616	0.297	4.992	24.452	0.249	29.12	0.84	107.174	36.351	0	0	12.954	0	30.073
			903.589	21.667	1	0	7.976	0.616	0.297	4.992	24.452	0.249	29.12	0.84	107.174	36.351	0	0	12.954	0	30.073
			904.59	21.667	1	0	7.453	0.558	0.277	4.669	24.177	0.233	28.818	0.839	107.237	36.289	0	0	13.348	0	29.24
			905.59	21.667	1	0	7.098	0.529	0.262	4.411	24.222	0.22	28.872	0.839	107.237	36.284	0	0	13.426	0	29.264
			906.59	21.772	1	0	6.746	0.499	0.247	4.157	24.256	0.207	28.912	0.839	107.237	36.28	0	0	13.519	0	29.234
			907.59	21.981	1	0	6.754	0.499	0.246	4.148	24.337	0.207	29.013	0.839	107.208	36.293	0	0	13.531	0	29.461
			908.59	21.981	1	0	6.027	0.44	0.217	3.648	24.269	0.182	28.928	0.839	107.237	36.27	0	0	13.708	0	28.95
			909.59	21.981	1	0	6.107	0.441	0.218	3.676	24.422	0.183	29.131	0.838	107.158	36.292	0	0	13.842	0	29.397
			910.59	21.981	1	0	6.044	0.438	0.216	3.631	24.442	0.181	29.15	0.838	107.159	36.277	0	0	13.794	0	29.394
			911.59	22.609	1	0	6.007	0.434	0.213	3.59	24.529	0.179	29.284	0.838	107.057	36.277	0	0	13.846	0	29.629
			912.59	23.028	1	0	5.903	0.432	0.209	3.519	24.581	0.175	29.379	0.837	106.971	36.306	0	0	13.677	0	29.84
			913.59	23.028	1	0	5.803	0.429	0.205	3.447	24.647	0.171	29.492	0.836	106.884	36.335	0	0	13.512	0	30.082
			914.59	23.028	1	0	5.82	0.431	0.206	3.472	24.554	0.172	29.418	0.835	106.673	36.433	0	0	13.503	0	30.085
			915.59	23.028	1	0	5.841	0.432	0.208	3.494	24.498	0.173	29.359	0.834	106.57	36.481	0	0	13.525	0	30.042
			916.59	23.97	1	0	5.836	0.433	0.208	3.504	24.419	0.173	29.301	0.833	106.365	36.576	0	0	13.468	0	30.07
			917.59	23.865	1	0	5.889	0.44	0.21	3.538	24.454	0.175	29.362	0.833	106.219	36.66	0	0	13.396	0	30.347
			918.59	23.865	1	0	5.915	0.452	0.211	3.547	24.595	0.175	29.579	0.832	106.009	36.79	0	0	13.085	0	31.026
			919.59	23.865	1	0	5.95	0.454	0.212	3.563	24.654	0.176	29.653	0.831	106.013	36.787	0	0	13.095	0	31.18
			920.59	23.447	1	0	6.005	0.463	0.213	3.584	24.794	0.177	29.851	0.831	105.948	36.831	0	0	12.973	0	31.667
			921.59	24.179	1	0	6.059	0.471	0.214	3.606	24.928	0.178	30.04	0.83	105.883	36.876	0	0	12.854	0	32.133
			922.59	24.179	1	0	6.126	0.469	0.216	3.635	24.986	0.179	30.115	0.83	105.91	36.843	0	0	13.056	0	32.215
			923.59	24.179	1	0	6.195	0.467	0.218	3.666	25.042	0.181	30.19	0.829	105.943	36.811	0	0	13.263	0	32.298
			924.59	24.179	1	0	6.267	0.465	0.22	3.696	25.105	0.182	30.274	0.829	105.975	36.778	0	0	13.476	0	32.396
			925.59	14.236	1	0	6.34	0.463	0.221	3.727	25.177	0.184	30.368	0.829	106.008	36.746	0	0	13.697	0	32.511
			926.59	14.445	1	0	6.416	0.461	0.223	3.757	25.256	0.185	30.471	0.829	106.04	36.713	0	0	13.925	0	32.641
			927.59	14.445	1	0	6.474	0.459	0.225	3.784	25.292	0.186	30.522	0.829	106.103	36.669	0	0	14.09	0	32.666
			928.59	14.445	1	0	6.452	0.464	0.224	3.775	25.305	0.186	30.511	0.829	106.217	36.609	0	0	13.891	0	32.6
			929.59	25.75	1	0	6.431	0.469	0.224	3.766	25.32	0.186	30.502	0.83	106.33	36.548	0	0	13.697	0	32.536
			930.59	25.75	1	0	6.441	0.47	0.224	3.768	25.352	0.186	30.537	0.83	106.366	36.517	0	0	13.708	0	32.56
			931.59	23.028	1	0	6.314	0.479	0.221	3.724	25.207	0.184	30.318	0.831	106.558	36.428	0	0	13.168	0	32.094
			932.59	23.028	1	0	6.207	0.482	0.219	3.687	25.044	0.182	30.097	0.832	106.607	36.418	0	0	12.876	0	31.683
			933.59	23.028	1	0	6.105	0.485	0.217	3.651	24.899	0.181	29.892	0.833	106.655	36.409	0	0	12.599	0	31.294
			934.59	25.017	1	0	6.009	0.487	0.215	3.615	24.768	0.179	29.703	0.834	106.704	36.4	0	0	12.335	0	30.931
			935.59	25.854	1	0	5.991	0.486	0.214	3.607	24.734	0.179	29.646	0.834	106.685	36.416	0	0	12.337	0	30.836
			936.59	25.854	1	0	5.821	0.493	0.211	3.544	24.513	0.176	29.353	0.835	106.832	36.356	0	0	11.804	0	30.21
			937.59	27.424	1	0	5.727	0.497	0.208	3.506	24.397	0.174	29.201	0.836	106.911	36.321	0	0	11.531	0	29.871
			938.59	27.843	1	0	5.691	0.496	0.208	3.493	24.334	0.173	29.125	0.836	106.93	36.308	0	0	11.465	0	29.699
			939.59	27.843	1	0	5.966	0.539	0.212	3.573	25.194	0.179	29.889	0.843	107.081	36.342	0	0	11.063	0	31.429
			940.59	27.843	1	0	6.221	0.582	0.217	3.652	25.923	0.184	30.497	0.85	107.232	36.376	0	0	10.688	0	32.774
			941.59	27.843	1	0	6.533	0.63	0.225	3.784	26.481	0.192	30.924	0.856	107.354	36.438	0	0	10.366	0	33.774
			942.59	27.843	1	0	6.823	0.678	0.233	3.915	26.916	0.201	31.22	0.862	107.477	36.5	0	0	10.06	0	34.485
			943.59	21.249	1	0	7.058	0.726	0.239	4.028	27.227	0.207	31.4	0.867	107.599	36.563	0	0	9.718	0	34.951
			944.59	21.249	1	0	7.277	0.774	0.246	4.14	27.453	0.214	31.491	0.872	107.721	36.625	0	0	9.397	0	35.228
			945.591	21.249	1	0	7.291	0.816	0.244	4.115	27.783	0.215	31.592	0.879	108.122	36.613	0	0	8.93	0	35.4
			946.59	16.852	1	0	7.291	0.816	0.244	4.115	27.783	0.215	31.592	0.879	108.122	36.613	0	0	8.93	0	35.4
			947.59	16.852	1	0	7.174	0.814	0.241	4.052	27.754	0.212	31.481	0.882	108.275	36.608	0	0	8.813	0	35.189
			948.59	16.852	1	0	7.152	0.812	0.239	4.024	27.856	0.211	31.512	0.884	108.429	36.603	0	0	8.811	0	35.239
			949.59	16.852	1	0	7.13	0.809	0.237	3.996	27.959	0.21	31.543	0.886	108.582	36.599	0	0	8.809	0	35.289
			950.591	16.852	1	0	7.024	0.8	0.232	3.908	28.146	0.207	31.599	0.891	108.697	36.649	0	0	8.779	0	35.464
			951.59	16.852	1	0	7.024	0.8	0.232	3.908	28.146	0.207	31.599	0.891	108.697	36.649	0	0	8.779	0	35.464
			952.59	16.852	1	0	6.969	0.796	0.229	3.858	28.274	0.205	31.679	0.892	108.748	36.663	0	0	8.76	0	35.629
			953.591	38.938	1	0	6.831	0.793	0.222	3.735	28.616	0.199	31.904	0.897	108.772	36.731	0	0	8.609	0	36.125
			954.591	38.938	1	0	6.763	0.792	0.218	3.673	28.809	0.196	32.034	0.899	108.781	36.764	0	0	8.535	0	36.403
			955.591	38.938	1	0	6.697	0.791	0.214	3.611	29.014	0.193	32.174	0.902	108.791	36.798	0	0	8.462	0	36.694
			956.591	38.938	1	0	6.631	0.79	0.211	3.548	29.231	0.191	32.324	0.904	108.8	36.831	0	0	8.39	0	37
			957.591	35.38	1	0	6.566	0.789	0.207	3.486	29.461	0.188	32.483	0.907	108.81	36.865	0	0	8.319	0	37.319
			958.591	35.38	1	0	6.467	0.781	0.204	3.43	29.468	0.185	32.475	0.907	108.786	36.874	0	0	8.279	0	37.315
			959.591	35.38	1	0	6.374	0.773	0.2	3.375	29.49	0.182	32.488	0.908	108.762	36.884	0	0	8.245	0	37.344
			960.591	11.409	1	0	6.266	0.76	0.197	3.323	29.404	0.179	32.448	0.906	108.74	36.852	0	0	8.246	0	37.224
			961.591	11.409	1	0	6.236	0.757	0.195	3.289	29.561	0.177	32.555	0.908	108.714	36.903	0	0	8.241	0	37.472
			962.591	17.794	1	0	6.261	0.747	0.195	3.279	29.736	0.177	32.801	0.907	108.539	36.946	0	0	8.383	0	37.933
			963.591	17.794	1	0	6.283	0.737	0.194	3.267	29.918	0.176	33.053	0.905	108.364	36.99	0	0	8.524	0	38.393
			964.591	17.794	1	0	6.305	0.727	0.193	3.254	30.104	0.175	33.31	0.904	108.189	37.033	0	0	8.669	0	38.852
			965.591	16.538	1	0	6.261	0.714	0.192	3.225	30.121	0.173	33.431	0.901	108.039	37.029	0	0	8.768	0	39.02
			966.591	16.538	1	0	6.352	0.708	0.192	3.23	30.489	0.173	33.84	0.901	107.839	37.119	0	0	8.975	0	39.766
			967.591	16.224	1	0	6.394	0.702	0.193	3.249	30.49	0.173	33.95	0.898	107.618	37.196	0	0	9.11	0	40.018
			968.591	16.224	1	0	6.368	0.693	0.193	3.253	30.293	0.173	33.884	0.894	107.442	37.219	0	0	9.185	0	39.93
			969.591	16.224	1	0	6.121	0.65	0.188	3.16	29.799	0.166	33.65	0.886	107.161	37.226	0	0	9.422	0	39.469
			970.591	16.224	1	0	5.862	0.606	0.182	3.067	29.199	0.16	33.31	0.877	106.881	37.233	0	0	9.672	0	38.81
			971.591	16.224	1	0	5.602	0.561	0.177	2.982	28.469	0.153	32.855	0.867	106.6	37.224	0	0	9.982	0	37.899
			972.591	16.224	1	0	5.324	0.516	0.172	2.896	27.592	0.147	32.241	0.856	106.293	37.214	0	0	10.312	0	36.67
			973.591	10.781	1	0	5.057	0.471	0.168	2.829	26.523	0.142	31.378	0.845	105.987	37.205	0	0	10.728	0	34.939
			974.591	10.991	1	0	4.768	0.427	0.164	2.761	25.253	0.137	30.271	0.834	105.681	37.196	0	0	11.179	0	32.649
			975.591	10.991	1	0	4.456	0.382	0.16	2.698	23.726	0.132	28.825	0.823	105.4	37.168	0	0	11.654	0	29.505
			976.591	10.991	1	0	4.557	0.383	0.164	2.76	23.736	0.134	28.976	0.819	105.209	37.138	0	0	11.889	0	29.767
			977.591	15.073	1	0	4.663	0.384	0.168	2.821	23.768	0.137	29.149	0.815	105.045	37.108	0	0	12.134	0	30.067
			978.591	14.55	1	0	4.69	0.385	0.169	2.849	23.68	0.137	29.208	0.811	104.88	37.077	0	0	12.174	0	30.149
			979.591	14.55	1	0	4.706	0.385	0.17	2.863	23.643	0.137	29.335	0.806	104.738	37.05	0	0	12.228	0	30.349
			980.591	14.55	1	0	4.722	0.384	0.171	2.877	23.607	0.137	29.464	0.801	104.597	37.022	0	0	12.283	0	30.549
			981.591	14.55	1	0	4.741	0.384	0.172	2.899	23.516	0.137	29.466	0.798	104.474	37.015	0	0	12.345	0	30.54
			982.591	20.411	1	0	4.76	0.384	0.174	2.921	23.427	0.138	29.47	0.795	104.351	37.008	0	0	12.408	0	30.534
			983.591	21.039	1	0	4.758	0.384	0.174	2.932	23.335	0.138	29.438	0.793	104.246	37.004	0	0	12.407	0	30.468
			984.591	21.039	1	0	4.807	0.383	0.177	2.974	23.23	0.139	29.438	0.789	104.095	36.98	0	0	12.555	0	30.431
			985.591	21.039	1	0	4.807	0.383	0.177	2.987	23.134	0.14	29.405	0.787	103.982	36.975	0	0	12.559	0	30.362
			986.591	22.505	1	0	4.861	0.382	0.18	3.033	23.03	0.141	29.392	0.784	103.84	36.952	0	0	12.72	0	30.301
			987.591	22.4	1	0	4.863	0.382	0.181	3.047	22.93	0.141	29.359	0.781	103.718	36.946	0	0	12.73	0	30.229
			988.591	22.4	1	0	4.854	0.377	0.181	3.04	22.889	0.14	29.424	0.778	103.622	36.864	0	0	12.888	0	30.186
			989.591	22.4	1	0	4.956	0.377	0.183	3.083	23.044	0.142	29.657	0.777	103.474	36.896	0	0	13.148	0	30.662
			990.591	23.237	1	0	5.053	0.375	0.185	3.115	23.229	0.144	29.939	0.776	103.342	36.891	0	0	13.484	0	31.144
			991.591	23.237	1	0	5.155	0.373	0.187	3.147	23.433	0.145	30.244	0.775	103.21	36.886	0	0	13.837	0	31.656
			992.591	23.237	1	0	5.304	0.373	0.19	3.205	23.675	0.147	30.595	0.774	102.989	36.934	0	0	14.218	0	32.333
			993.591	23.237	1	0	5.346	0.375	0.192	3.233	23.677	0.149	30.617	0.773	102.92	36.949	0	0	14.25	0	32.414
			994.591	20.411	1	0	5.394	0.377	0.194	3.264	23.69	0.15	30.65	0.773	102.85	36.963	0	0	14.299	0	32.515
			995.591	20.411	1	0	5.443	0.379	0.196	3.295	23.704	0.151	30.686	0.772	102.781	36.977	0	0	14.35	0	32.619
			996.591	20.83	1	0	5.525	0.383	0.198	3.338	23.784	0.153	30.853	0.771	102.73	36.992	0	0	14.432	0	32.965
			997.591	20.83	1	0	5.603	0.386	0.201	3.379	23.868	0.154	31.023	0.769	102.68	37.006	0	0	14.507	0	33.311
			998.592	21.353	1	0	5.759	0.388	0.206	3.467	23.926	0.158	31.118	0.769	102.651	36.985	0	0	14.834	0	33.465
			999.591	21.353	1	0	5.759	0.388	0.206	3.467	23.926	0.158	31.118	0.769	102.651	36.985	0	0	14.834	0	33.465
			1000.59	21.877	1	0	5.982	0.393	0.215	3.625	23.826	0.166	30.92	0.771	102.603	36.98	0	0	15.219	0	33.181
			1001.59	21.877	1	0	5.982	0.393	0.215	3.625	23.826	0.166	30.92	0.771	102.603	36.98	0	0	15.219	0	33.181
			1002.59	16.748	1	0	6.069	0.401	0.219	3.685	23.852	0.169	30.878	0.772	102.582	37.009	0	0	15.152	0	33.226
			1003.59	16.957	1	0	6.069	0.401	0.219	3.685	23.852	0.169	30.878	0.772	102.582	37.009	0	0	15.152	0	33.226
			1004.59	16.957	1	0	6.157	0.405	0.224	3.772	23.688	0.173	30.599	0.774	102.61	37.037	0	0	15.186	0	32.832
			1005.59	16.957	1	0	6.228	0.407	0.228	3.831	23.605	0.176	30.475	0.775	102.598	37.071	0	0	15.292	0	32.674
			1006.59	21.877	1	0	6.3	0.409	0.231	3.891	23.528	0.179	30.359	0.775	102.586	37.105	0	0	15.4	0	32.53
			1007.59	20.307	1	0	6.341	0.413	0.232	3.911	23.59	0.18	30.387	0.776	102.644	37.117	0	0	15.357	0	32.631
			1008.59	20.307	1	0	6.392	0.417	0.234	3.939	23.65	0.182	30.409	0.778	102.701	37.129	0	0	15.339	0	32.721
			1009.59	20.307	1	0	6.456	0.422	0.236	3.981	23.677	0.184	30.377	0.779	102.735	37.138	0	0	15.299	0	32.725
			1010.59	22.609	1	0	6.52	0.427	0.239	4.024	23.701	0.187	30.345	0.781	102.769	37.148	0	0	15.26	0	32.725
			1011.59	22.191	1	0	6.57	0.429	0.241	4.057	23.71	0.189	30.278	0.783	102.848	37.126	0	0	15.301	0	32.596
			1012.59	22.191	1	0	6.61	0.432	0.242	4.082	23.723	0.19	30.22	0.785	102.927	37.105	0	0	15.317	0	32.482
			1013.59	35.694	1	0	6.61	0.432	0.242	4.082	23.723	0.19	30.22	0.785	102.927	37.105	0	0	15.317	0	32.482
			1014.59	35.694	1	0	6.681	0.436	0.245	4.127	23.754	0.193	30.128	0.788	103.095	37.076	0	0	15.334	0	32.312
			1015.59	35.694	1	0	6.681	0.436	0.245	4.127	23.754	0.193	30.128	0.788	103.095	37.076	0	0	15.334	0	32.312
			1016.59	28.052	1	0	6.91	0.449	0.254	4.281	23.784	0.202	29.977	0.793	103.21	37.114	0	0	15.388	0	32.185
			1017.59	28.052	1	0	6.91	0.449	0.254	4.281	23.784	0.202	29.977	0.793	103.21	37.114	0	0	15.388	0	32.185
			1018.59	26.692	1	0	7.215	0.467	0.267	4.488	23.824	0.213	29.857	0.798	103.287	37.215	0	0	15.437	0	32.219
			1019.59	34.333	1	0	7.215	0.467	0.267	4.488	23.824	0.213	29.857	0.798	103.287	37.215	0	0	15.437	0	32.219
			1020.59	34.333	1	0	7.284	0.475	0.269	4.535	23.852	0.216	29.805	0.8	103.375	37.244	0	0	15.347	0	32.203
			1021.59	34.333	1	0	7.353	0.482	0.272	4.582	23.876	0.218	29.75	0.803	103.464	37.272	0	0	15.259	0	32.179
			1022.59	27.11	1	0	7.381	0.486	0.274	4.605	23.874	0.22	29.66	0.805	103.642	37.249	0	0	15.173	0	32.002
			1023.59	28.366	1	0	7.427	0.491	0.275	4.637	23.886	0.222	29.59	0.807	103.819	37.225	0	0	15.126	0	31.86
			1024.59	28.366	1	0	7.497	0.494	0.278	4.68	23.915	0.226	29.471	0.811	104.169	37.177	0	0	15.175	0	31.582
			1025.59	28.366	1	0	7.498	0.494	0.279	4.69	23.865	0.227	29.298	0.815	104.325	37.153	0	0	15.172	0	31.214
			1026.59	26.901	1	0	7.536	0.492	0.28	4.714	23.85	0.229	29.182	0.817	104.5	37.1	0	0	15.302	0	30.905
			1027.59	25.54	1	0	7.574	0.491	0.281	4.738	23.838	0.231	29.071	0.82	104.675	37.047	0	0	15.435	0	30.602
			1028.59	25.54	1	0	7.483	0.486	0.277	4.658	23.929	0.227	29.117	0.822	104.87	36.978	0	0	15.398	0	30.575
			1029.59	25.54	1	0	7.393	0.481	0.272	4.578	24.025	0.224	29.166	0.824	105.064	36.908	0	0	15.361	0	30.553
			1030.59	36.426	1	0	7.304	0.477	0.267	4.498	24.126	0.221	29.219	0.826	105.258	36.838	0	0	15.325	0	30.537
			1031.59	36.112	1	0	7.271	0.472	0.265	4.458	24.198	0.219	29.249	0.827	105.452	36.769	0	0	15.409	0	30.475
			1032.59	36.112	1	0	7.239	0.467	0.263	4.419	24.27	0.218	29.278	0.829	105.647	36.699	0	0	15.493	0	30.41
			1033.59	36.112	1	0	7.232	0.464	0.261	4.387	24.4	0.216	29.374	0.831	105.829	36.63	0	0	15.594	0	30.483
			1034.59	25.75	1	0	7.163	0.46	0.256	4.314	24.552	0.213	29.48	0.833	106.011	36.56	0	0	15.561	0	30.573
			1035.59	25.75	1	0	7.42	0.498	0.258	4.349	25.495	0.217	30.365	0.84	106.265	36.546	0	0	14.902	0	32.442
			1036.59	26.273	1	0	7.71	0.535	0.262	4.408	26.365	0.222	31.138	0.847	106.52	36.531	0	0	14.4	0	34.003
			1037.59	26.273	1	0	8.024	0.571	0.268	4.506	27.038	0.228	31.728	0.852	106.678	36.539	0	0	14.056	0	35.19
			1038.59	23.865	1	0	8.312	0.606	0.273	4.598	27.624	0.234	32.217	0.857	106.836	36.546	0	0	13.707	0	36.154
			1039.59	24.598	1	0	8.312	0.606	0.273	4.598	27.624	0.234	32.217	0.857	106.836	36.546	0	0	13.707	0	36.154
			1040.59	24.598	1	0	8.252	0.601	0.269	4.535	27.774	0.232	32.27	0.861	107.081	36.476	0	0	13.74	0	36.134
			1041.59	26.692	1	0	8.194	0.595	0.266	4.474	27.929	0.23	32.329	0.864	107.326	36.407	0	0	13.778	0	36.122
			1042.59	26.692	1	0	8.135	0.592	0.263	4.421	28.05	0.228	32.364	0.867	107.525	36.368	0	0	13.742	0	36.121
			1043.59	20.725	1	0	8.007	0.582	0.257	4.322	28.189	0.224	32.361	0.871	107.862	36.291	0	0	13.761	0	35.98
			1044.59	20.725	1	0	8.043	0.587	0.257	4.329	28.295	0.224	32.432	0.872	107.923	36.292	0	0	13.711	0	36.116
			1045.59	20.725	1	0	7.759	0.578	0.246	4.15	28.429	0.216	32.443	0.876	108.184	36.248	0	0	13.421	0	36.048
			1046.59	20.725	1	0	7.759	0.578	0.246	4.15	28.429	0.216	32.443	0.876	108.184	36.248	0	0	13.421	0	36.048
			1047.59	20.725	1	0	7.592	0.572	0.24	4.034	28.58	0.211	32.53	0.879	108.328	36.21	0	0	13.283	0	36.118
			1048.59	20.725	1	0	7.429	0.565	0.233	3.919	28.753	0.205	32.637	0.881	108.472	36.172	0	0	13.147	0	36.22
			1049.59	20.725	1	0	7.319	0.557	0.227	3.819	29.024	0.2	32.853	0.883	108.565	36.126	0	0	13.136	0	36.481
			1050.59	40.718	1	0	7.21	0.545	0.221	3.717	29.304	0.196	33.086	0.886	108.652	36.078	0	0	13.221	0	36.742
			1051.59	45.428	1	0	7.21	0.545	0.221	3.717	29.304	0.196	33.086	0.886	108.652	36.078	0	0	13.221	0	36.742
			1052.59	45.428	1	0	7.201	0.542	0.22	3.706	29.335	0.195	33.138	0.885	108.525	36.172	0	0	13.284	0	36.931
			1053.59	45.428	1	0	7.193	0.539	0.219	3.695	29.365	0.194	33.191	0.885	108.398	36.265	0	0	13.349	0	37.118
			1054.59	16.748	1	0	7.197	0.538	0.22	3.696	29.374	0.194	33.241	0.884	108.148	36.452	0	0	13.366	0	37.432
			1055.59	16.957	1	0	7.089	0.538	0.217	3.649	29.307	0.192	33.163	0.884	108.023	36.546	0	0	13.171	0	37.427
			1056.59	16.957	1	0	6.962	0.54	0.213	3.59	29.258	0.189	33.084	0.884	107.879	36.668	0	0	12.892	0	37.466
			1057.59	16.957	1	0	6.839	0.542	0.21	3.532	29.229	0.186	33.028	0.885	107.736	36.79	0	0	12.625	0	37.539
			1058.59	16.957	1	0	6.839	0.542	0.21	3.532	29.229	0.186	33.028	0.885	107.736	36.79	0	0	12.625	0	37.539
			1059.59	14.026	1	0	6.94	0.563	0.219	3.69	28.517	0.193	32.317	0.882	107.345	37.04	0	0	12.327	0	36.806
			1060.59	14.55	1	0	7.007	0.567	0.225	3.785	28.088	0.198	31.926	0.88	107.122	37.119	0	0	12.358	0	36.273
			1061.59	14.55	1	0	7.122	0.584	0.232	3.911	27.72	0.204	31.524	0.879	106.889	37.289	0	0	12.19	0	35.871
			1062.59	14.55	1	0	7.211	0.595	0.239	4.021	27.348	0.21	31.152	0.878	106.661	37.414	0	0	12.122	0	35.416
			1063.59	17.48	1	0	7.118	0.593	0.237	3.989	27.205	0.208	31.003	0.877	106.548	37.436	0	0	11.996	0	35.176
			1064.59	16.224	1	0	7.029	0.592	0.235	3.957	27.072	0.206	30.862	0.877	106.5	37.457	0	0	11.875	0	34.946
			1065.59	16.224	1	0	6.919	0.583	0.232	3.906	26.958	0.203	30.774	0.876	106.479	37.423	0	0	11.863	0	34.715
			1066.59	24.284	1	0	6.259	0.507	0.217	3.654	25.654	0.188	29.553	0.868	106.261	37.39	0	0	12.346	0	32.092
			1067.59	24.284	1	0	5.917	0.468	0.209	3.524	24.889	0.18	28.907	0.861	106.035	37.397	0	0	12.631	0	30.638
			1068.59	24.284	1	0	5.559	0.43	0.202	3.394	23.98	0.172	28.101	0.853	105.81	37.404	0	0	12.93	0	28.772
			1069.59	24.284	1	0	5.575	0.43	0.202	3.395	24.048	0.172	28.261	0.851	105.709	37.412	0	0	12.954	0	29.115
			1070.59	15.806	1	0	5.599	0.433	0.203	3.419	24.01	0.172	28.378	0.846	105.407	37.493	0	0	12.928	0	29.483
			1071.59	15.806	1	0	5.622	0.436	0.204	3.441	23.972	0.172	28.492	0.841	105.105	37.574	0	0	12.898	0	29.84
			1072.59	15.806	1	0	5.537	0.439	0.203	3.42	23.777	0.17	28.389	0.838	104.803	37.655	0	0	12.623	0	29.761
			1073.59	29.518	1	0	5.458	0.444	0.203	3.421	23.476	0.169	28.26	0.831	104.251	37.824	0	0	12.29	0	29.762
			1074.59	41.346	1	0	5.535	0.454	0.207	3.482	23.465	0.172	28.293	0.829	104.216	37.82	0	0	12.185	0	29.889
			1075.59	41.346	1	0	5.65	0.466	0.213	3.58	23.381	0.176	28.275	0.827	104.01	37.871	0	0	12.113	0	29.993
			1076.59	41.346	1	0	5.756	0.479	0.218	3.675	23.282	0.18	28.239	0.824	103.803	37.922	0	0	12.027	0	30.053
			1077.59	41.346	1	0	5.861	0.491	0.224	3.771	23.181	0.184	28.196	0.822	103.596	37.973	0	0	11.941	0	30.093
			1078.59	14.759	1	0	5.96	0.503	0.229	3.863	23.082	0.188	28.146	0.82	103.39	38.024	0	0	11.849	0	30.115
			1079.59	14.759	1	0	6.025	0.517	0.234	3.94	22.949	0.191	28.057	0.818	103.232	38.082	0	0	11.664	0	30.062
			1080.59	14.759	1	0	6.098	0.53	0.239	4.024	22.815	0.195	27.958	0.816	103.074	38.14	0	0	11.506	0	29.982
			1081.59	14.759	1	0	6.164	0.546	0.243	4.098	22.726	0.198	27.893	0.815	102.837	38.273	0	0	11.296	0	30.078
			1082.59	21.249	1	0	6.188	0.559	0.245	4.13	22.697	0.2	27.877	0.814	102.765	38.291	0	0	11.074	0	30.107
			1083.59	21.249	1	0	6.211	0.572	0.247	4.162	22.664	0.201	27.853	0.814	102.694	38.31	0	0	10.861	0	30.117
			1084.59	21.249	1	0	6.278	0.585	0.251	4.228	22.605	0.204	27.797	0.813	102.622	38.328	0	0	10.731	0	30.051
			1085.59	21.249	1	0	6.213	0.582	0.249	4.186	22.58	0.202	27.807	0.812	102.659	38.245	0	0	10.674	0	29.948
			1086.59	21.249	1	0	6.221	0.579	0.249	4.189	22.581	0.202	27.839	0.811	102.696	38.161	0	0	10.741	0	29.895
			1087.59	12.875	1	0	6.273	0.576	0.251	4.222	22.583	0.203	27.88	0.81	102.733	38.078	0	0	10.887	0	29.859
			1088.59	12.875	1	0	6.327	0.573	0.253	4.254	22.59	0.204	27.927	0.809	102.77	37.994	0	0	11.037	0	29.835
			1089.59	32.972	1	0	6.303	0.562	0.25	4.216	22.662	0.202	28.072	0.807	102.826	37.908	0	0	11.222	0	29.997
			1090.59	32.972	1	0	6.263	0.559	0.247	4.152	22.848	0.198	28.392	0.805	102.858	37.874	0	0	11.213	0	30.617
			1091.59	32.972	1	0	6.223	0.555	0.243	4.089	23.04	0.195	28.725	0.802	102.891	37.839	0	0	11.204	0	31.248
			1092.59	32.972	1	0	6.191	0.552	0.24	4.033	23.225	0.191	29.054	0.799	102.923	37.804	0	0	11.209	0	31.855
			1093.59	32.344	1	0	6.159	0.549	0.236	3.977	23.414	0.188	29.395	0.797	102.956	37.769	0	0	11.215	0	32.47
			1094.59	32.344	1	0	6.251	0.554	0.24	4.032	23.461	0.191	29.465	0.796	102.944	37.804	0	0	11.288	0	32.669
			1095.59	32.344	1	0	6.344	0.558	0.243	4.088	23.508	0.193	29.54	0.796	102.87	37.839	0	0	11.361	0	32.876
			1096.59	30.46	1	0	6.428	0.563	0.246	4.135	23.566	0.195	29.623	0.796	102.796	37.874	0	0	11.417	0	33.1
			1097.59	30.46	1	0	6.514	0.568	0.248	4.183	23.627	0.198	29.709	0.795	102.721	37.908	0	0	11.475	0	33.326
			1098.59	30.46	1	0	6.521	0.568	0.249	4.197	23.579	0.198	29.629	0.796	102.749	37.904	0	0	11.473	0	33.168
			1099.59	36.95	1	0	6.529	0.569	0.25	4.211	23.532	0.199	29.548	0.796	102.777	37.899	0	0	11.471	0	33.01
			1100.59	16.329	1	0	6.552	0.575	0.252	4.248	23.438	0.201	29.408	0.797	102.754	37.939	0	0	11.403	0	32.807
			1101.59	16.329	1	0	6.575	0.58	0.254	4.284	23.344	0.203	29.269	0.798	102.731	37.978	0	0	11.335	0	32.603
			1102.59	22.086	1	0	6.58	0.586	0.256	4.309	23.248	0.204	29.129	0.798	102.707	38.017	0	0	11.237	0	32.394
			1103.59	22.086	1	0	6.697	0.591	0.26	4.378	23.315	0.208	29.202	0.798	102.684	38.057	0	0	11.332	0	32.607
			1104.59	22.086	1	0	6.841	0.592	0.265	4.464	23.36	0.212	29.24	0.799	102.696	38.064	0	0	11.554	0	32.695
			1105.59	29.099	1	0	6.852	0.583	0.266	4.47	23.328	0.212	29.199	0.799	102.691	38.069	0	0	11.753	0	32.596
			1106.59	29.099	1	0	6.863	0.574	0.266	4.476	23.296	0.212	29.158	0.799	102.687	38.073	0	0	11.958	0	32.494
			1107.59	30.565	1	0	6.875	0.565	0.266	4.482	23.264	0.213	29.117	0.799	102.682	38.078	0	0	12.17	0	32.392
			1108.59	30.565	1	0	6.887	0.556	0.267	4.488	23.232	0.213	29.076	0.799	102.677	38.082	0	0	12.391	0	32.287
			1109.59	25.436	1	0	7.054	0.567	0.271	4.56	23.474	0.217	29.276	0.802	102.77	38.085	0	0	12.437	0	32.722
			1110.59	25.436	1	0	7.222	0.579	0.275	4.631	23.713	0.221	29.474	0.805	102.863	38.087	0	0	12.484	0	33.146
			1111.59	23.97	1	0	7.392	0.59	0.279	4.703	23.949	0.225	29.67	0.807	102.956	38.089	0	0	12.531	0	33.562
			1112.59	23.97	1	0	7.534	0.599	0.282	4.755	24.183	0.228	29.892	0.809	103.128	38.017	0	0	12.577	0	33.914
			1113.59	23.97	1	0	7.483	0.583	0.279	4.689	24.284	0.226	29.99	0.81	103.339	37.887	0	0	12.838	0	33.88
			1114.59	23.97	1	0	7.43	0.567	0.275	4.624	24.377	0.223	30.078	0.81	103.55	37.758	0	0	13.111	0	33.821
			1115.59	28.262	1	0	7.373	0.551	0.271	4.564	24.428	0.22	30.101	0.812	103.761	37.628	0	0	13.392	0	33.633
			1116.59	28.262	1	0	7.471	0.55	0.274	4.612	24.498	0.223	30.12	0.813	103.863	37.6	0	0	13.573	0	33.631
			1117.59	26.064	1	0	7.572	0.55	0.277	4.659	24.575	0.226	30.149	0.815	103.965	37.572	0	0	13.759	0	33.647
			1118.59	26.064	1	0	7.632	0.558	0.28	4.713	24.526	0.229	30.011	0.817	104.081	37.546	0	0	13.68	0	33.384
			1119.59	29.518	1	0	7.677	0.566	0.283	4.757	24.479	0.231	29.883	0.819	104.198	37.521	0	0	13.575	0	33.132
			1120.59	34.123	1	0	7.721	0.573	0.285	4.801	24.429	0.234	29.754	0.821	104.314	37.495	0	0	13.471	0	32.875
			1121.59	34.123	1	0	7.714	0.572	0.286	4.808	24.367	0.235	29.59	0.823	104.515	37.419	0	0	13.479	0	32.451
			1122.59	34.123	1	0	7.708	0.572	0.286	4.816	24.304	0.236	29.428	0.826	104.717	37.342	0	0	13.487	0	32.024
			1123.59	34.123	1	0	7.726	0.576	0.288	4.856	24.186	0.24	29.124	0.83	104.919	37.291	0	0	13.408	0	31.357
			1124.59	46.161	1	0	7.745	0.581	0.291	4.895	24.068	0.243	28.826	0.835	105.121	37.24	0	0	13.33	0	30.688
			1125.59	46.161	1	0	7.795	0.59	0.294	4.958	23.957	0.247	28.573	0.838	105.256	37.219	0	0	13.218	0	30.148
			1126.59	46.161	1	0	7.845	0.598	0.298	5.02	23.845	0.251	28.325	0.842	105.39	37.198	0	0	13.107	0	29.605
			1127.59	40.404	1	0	7.906	0.607	0.302	5.09	23.738	0.255	28.093	0.845	105.525	37.177	0	0	13.021	0	29.082
			1128.59	17.899	1	0	7.967	0.616	0.307	5.16	23.63	0.26	27.865	0.848	105.66	37.156	0	0	12.935	0	28.558
			1129.59	17.899	1	0	8.028	0.625	0.311	5.23	23.523	0.264	27.642	0.851	105.794	37.135	0	0	12.85	0	28.031
			1130.59	25.436	1	0	8.09	0.639	0.313	5.271	23.575	0.268	27.592	0.854	106.013	37.077	0	0	12.652	0	27.84
			1131.59	25.436	1	0	8.146	0.649	0.314	5.291	23.687	0.27	27.606	0.858	106.282	36.975	0	0	12.545	0	27.722
			1132.59	25.436	1	0	8.202	0.659	0.315	5.31	23.795	0.272	27.616	0.862	106.551	36.873	0	0	12.439	0	27.592
			1133.59	32.449	1	0	8.281	0.669	0.317	5.341	23.919	0.274	27.65	0.865	106.82	36.771	0	0	12.371	0	27.514
			1134.59	30.565	1	0	8.36	0.679	0.319	5.372	24.039	0.277	27.68	0.868	107.089	36.669	0	0	12.305	0	27.426
			1135.59	30.565	1	0	8.365	0.687	0.32	5.389	24	0.279	27.526	0.872	107.331	36.597	0	0	12.177	0	26.951
			1136.59	30.565	1	0	8.341	0.694	0.32	5.383	23.982	0.28	27.386	0.876	107.572	36.525	0	0	12.01	0	26.504
			1137.59	30.565	1	0	8.327	0.702	0.32	5.382	23.968	0.281	27.25	0.88	107.814	36.453	0	0	11.861	0	26.059
			1138.59	38.206	1	0	8.313	0.71	0.32	5.382	23.953	0.282	27.116	0.883	108.055	36.381	0	0	11.716	0	25.61
			1139.59	38.206	1	0	8.315	0.717	0.319	5.378	23.996	0.283	27.081	0.886	108.222	36.332	0	0	11.592	0	25.439
			1140.59	37.473	1	0	8.178	0.704	0.316	5.313	23.85	0.28	26.841	0.889	108.371	36.26	0	0	11.615	0	24.734
			1141.59	37.473	1	0	8.016	0.688	0.311	5.236	23.675	0.277	26.584	0.891	108.498	36.205	0	0	11.658	0	24.007
			1142.59	37.473	1	0	7.853	0.671	0.306	5.158	23.491	0.274	26.317	0.893	108.625	36.15	0	0	11.702	0	23.238
			1143.59	37.473	1	0	7.724	0.655	0.303	5.108	23.279	0.271	26.027	0.894	108.753	36.095	0	0	11.8	0	22.395
			1144.59	37.473	1	0	7.778	0.664	0.308	5.179	23.152	0.275	25.859	0.895	108.839	36.1	0	0	11.709	0	21.946
			1145.59	31.821	1	0	7.831	0.674	0.312	5.25	23.026	0.279	25.692	0.896	108.925	36.104	0	0	11.619	0	21.493
			1146.59	32.03	1	0	7.822	0.684	0.314	5.28	22.897	0.281	25.517	0.897	109.012	36.109	0	0	11.442	0	21.007
			1147.59	32.03	1	0	7.8	0.695	0.314	5.288	22.831	0.282	25.403	0.899	109.04	36.14	0	0	11.22	0	20.726
			1148.59	32.03	1	0	7.779	0.707	0.315	5.297	22.766	0.283	25.29	0.9	109.069	36.172	0	0	11.006	0	20.446
			1149.59	32.03	1	0	7.715	0.71	0.312	5.256	22.761	0.282	25.231	0.902	109.083	36.2	0	0	10.859	0	20.322
			1150.59	32.867	1	0	7.664	0.714	0.31	5.226	22.752	0.281	25.168	0.904	109.098	36.229	0	0	10.734	0	20.188
			1151.59	32.867	1	0	7.615	0.718	0.309	5.196	22.746	0.28	25.108	0.906	109.112	36.258	0	0	10.611	0	20.061
			1152.59	34.019	1	0	7.566	0.721	0.307	5.166	22.744	0.279	25.052	0.908	109.127	36.287	0	0	10.49	0	19.943
			1153.59	34.019	1	0	7.519	0.725	0.305	5.135	22.744	0.278	24.998	0.91	109.141	36.316	0	0	10.373	0	19.832
			1154.6	34.019	1	0	7.363	0.72	0.297	4.994	22.891	0.27	25.137	0.911	109.127	36.368	0	0	10.224	0	20.334
			1155.6	31.716	1	0	7.305	0.718	0.293	4.934	22.98	0.267	25.22	0.911	109.119	36.395	0	0	10.177	0	20.621
			1156.6	31.716	1	0	7.248	0.715	0.29	4.875	23.072	0.264	25.307	0.912	109.112	36.421	0	0	10.131	0	20.916
			1157.6	31.088	1	0	7.192	0.713	0.286	4.815	23.169	0.261	25.398	0.912	109.105	36.447	0	0	10.084	0	21.22
			1158.6	31.088	1	0	7.134	0.707	0.282	4.754	23.262	0.258	25.485	0.913	109.1	36.459	0	0	10.084	0	21.493
			1159.6	31.088	1	0	7.076	0.702	0.279	4.693	23.358	0.255	25.575	0.913	109.095	36.471	0	0	10.084	0	21.77
			1160.6	31.088	1	0	7.021	0.69	0.277	4.671	23.249	0.253	25.471	0.913	109.004	36.522	0	0	10.178	0	21.584
			1161.6	27.006	1	0	6.963	0.678	0.276	4.648	23.134	0.252	25.36	0.912	108.913	36.572	0	0	10.27	0	21.377
			1162.6	27.006	1	0	6.903	0.666	0.275	4.625	23.014	0.25	25.243	0.912	108.822	36.622	0	0	10.363	0	21.152
			1163.6	24.912	1	0	6.863	0.654	0.275	4.628	22.827	0.25	25.077	0.91	108.796	36.615	0	0	10.496	0	20.687
			1164.6	24.912	1	0	6.828	0.642	0.275	4.637	22.626	0.25	24.898	0.909	108.769	36.608	0	0	10.641	0	20.177
			1165.6	24.912	1	0	6.827	0.636	0.276	4.641	22.583	0.25	24.891	0.907	108.736	36.603	0	0	10.727	0	20.155
			1166.6	24.912	1	0	6.817	0.628	0.275	4.626	22.597	0.249	24.939	0.906	108.729	36.558	0	0	10.857	0	20.22
			1167.6	24.912	1	0	6.799	0.619	0.273	4.604	22.614	0.247	24.99	0.905	108.721	36.512	0	0	10.977	0	20.296
			1168.6	25.017	1	0	6.748	0.611	0.27	4.553	22.663	0.244	25.074	0.904	108.714	36.467	0	0	11.046	0	20.459
			1169.6	25.017	1	0	6.734	0.606	0.269	4.533	22.696	0.243	25.122	0.903	108.765	36.395	0	0	11.115	0	20.474
			1170.6	26.378	1	0	6.683	0.598	0.266	4.484	22.741	0.24	25.201	0.902	108.758	36.351	0	0	11.184	0	20.624
			1171.6	26.378	1	0	6.656	0.592	0.264	4.446	22.819	0.238	25.3	0.902	108.772	36.291	0	0	11.236	0	20.796
			1172.6	26.378	1	0	6.622	0.593	0.263	4.429	22.794	0.238	25.228	0.903	108.747	36.284	0	0	11.176	0	20.586
			1173.6	26.064	1	0	6.593	0.593	0.262	4.415	22.767	0.237	25.153	0.905	108.721	36.277	0	0	11.123	0	20.365
			1174.6	26.064	1	0	6.589	0.593	0.262	4.417	22.74	0.238	25.07	0.907	108.696	36.27	0	0	11.113	0	20.12
			1175.6	27.738	1	0	6.585	0.593	0.263	4.42	22.713	0.239	24.988	0.909	108.67	36.263	0	0	11.102	0	19.876
			1176.6	27.738	1	0	6.581	0.593	0.263	4.423	22.685	0.239	24.906	0.911	108.644	36.256	0	0	11.091	0	19.631
			1177.6	27.738	1	0	6.599	0.59	0.264	4.45	22.596	0.24	24.862	0.909	108.631	36.24	0	0	11.184	0	19.48
			1178.6	32.553	1	0	6.593	0.587	0.265	4.453	22.547	0.24	24.814	0.909	108.647	36.217	0	0	11.227	0	19.304
			1179.6	33.705	1	0	6.661	0.583	0.268	4.519	22.43	0.243	24.792	0.905	108.603	36.207	0	0	11.416	0	19.228
			1180.6	33.705	1	0	6.679	0.58	0.269	4.536	22.393	0.244	24.761	0.904	108.618	36.184	0	0	11.506	0	19.099
			1181.6	29.937	1	0	6.729	0.574	0.272	4.581	22.314	0.245	24.775	0.901	108.6	36.165	0	0	11.725	0	19.109
			1182.6	29.937	1	0	6.755	0.568	0.273	4.603	22.269	0.246	24.781	0.899	108.612	36.14	0	0	11.902	0	19.085
			1183.6	24.494	1	0	6.765	0.561	0.274	4.612	22.232	0.246	24.793	0.897	108.624	36.114	0	0	12.053	0	19.077
			1184.6	24.494	1	0	6.778	0.555	0.274	4.62	22.207	0.246	24.811	0.895	108.656	36.066	0	0	12.208	0	19.047
			1185.6	24.494	1	0	6.805	0.551	0.276	4.64	22.183	0.247	24.795	0.895	108.695	36.013	0	0	12.34	0	18.91
			1186.6	24.494	1	0	6.808	0.546	0.276	4.65	22.121	0.246	24.814	0.891	108.703	35.975	0	0	12.472	0	18.899
			1187.6	28.366	1	0	6.843	0.543	0.278	4.684	22.055	0.247	24.797	0.889	108.716	35.933	0	0	12.611	0	18.779
			1188.6	28.366	1	0	6.857	0.538	0.279	4.699	22.011	0.248	24.765	0.889	108.757	35.877	0	0	12.735	0	18.588
			1189.6	31.611	1	0	6.898	0.539	0.281	4.737	21.968	0.25	24.774	0.887	108.769	35.848	0	0	12.81	0	18.563
			1190.6	31.611	1	0	6.94	0.539	0.284	4.774	21.927	0.251	24.784	0.885	108.781	35.819	0	0	12.885	0	18.544
			1191.6	31.611	1	0	6.951	0.533	0.284	4.782	21.899	0.25	24.845	0.881	108.742	35.78	0	0	13.032	0	18.648
			1192.6	32.239	1	0	6.957	0.532	0.285	4.793	21.866	0.251	24.828	0.881	108.781	35.733	0	0	13.071	0	18.518
			1193.6	32.658	1	0	6.949	0.526	0.284	4.786	21.842	0.249	24.895	0.877	108.716	35.704	0	0	13.204	0	18.659
			1194.6	32.658	1	0	6.949	0.526	0.284	4.786	21.842	0.249	24.895	0.877	108.716	35.704	0	0	13.204	0	18.659
			1195.6	32.658	1	0	6.899	0.521	0.282	4.741	21.863	0.246	24.993	0.875	108.587	35.733	0	0	13.25	0	18.983
			1196.6	29.099	1	0	6.899	0.521	0.282	4.741	21.863	0.246	24.993	0.875	108.587	35.733	0	0	13.25	0	18.983
			1197.6	29.099	1	0	6.836	0.526	0.281	4.734	21.723	0.245	24.885	0.873	108.412	35.857	0	0	12.987	0	18.897
			1198.6	26.587	1	0	6.775	0.532	0.281	4.727	21.589	0.245	24.785	0.871	108.237	35.982	0	0	12.734	0	18.829
			1199.6	26.587	1	0	6.728	0.538	0.281	4.736	21.425	0.245	24.643	0.869	108.062	36.107	0	0	12.513	0	18.637
			1200.6	26.587	1	0	6.64	0.549	0.282	4.755	21.111	0.245	24.372	0.866	107.712	36.356	0	0	12.095	0	18.282
			1201.6	30.565	1	0	6.64	0.549	0.282	4.755	21.111	0.245	24.372	0.866	107.712	36.356	0	0	12.095	0	18.282
			1202.6	33.077	1	0	6.715	0.559	0.286	4.813	21.136	0.247	24.465	0.864	107.45	36.531	0	0	12.022	0	18.853
			1203.6	33.077	1	0	6.886	0.567	0.29	4.889	21.366	0.248	24.979	0.855	107.009	36.771	0	0	12.153	0	20.719
			1204.6	33.077	1	0	6.946	0.571	0.292	4.912	21.468	0.248	25.232	0.851	106.788	36.891	0	0	12.173	0	21.614
			1205.6	29.413	1	0	7.006	0.575	0.293	4.935	21.568	0.248	25.486	0.846	106.568	37.011	0	0	12.193	0	22.495
			1206.6	29.518	1	0	7.006	0.575	0.293	4.935	21.568	0.248	25.486	0.846	106.568	37.011	0	0	12.193	0	22.495
			1207.6	29.518	1	0	6.994	0.573	0.292	4.911	21.633	0.245	25.707	0.842	106.234	37.167	0	0	12.21	0	23.327
			1208.6	29.518	1	0	6.985	0.573	0.291	4.901	21.647	0.245	25.73	0.841	106.143	37.21	0	0	12.197	0	23.453
			1209.6	29.518	1	0	6.942	0.573	0.289	4.868	21.66	0.243	25.79	0.84	105.946	37.306	0	0	12.123	0	23.761
			1210.6	29.518	1	0	6.935	0.573	0.289	4.86	21.674	0.242	25.81	0.84	105.864	37.344	0	0	12.112	0	23.874
			1211.6	28.576	1	0	6.91	0.576	0.288	4.845	21.675	0.241	25.849	0.839	105.632	37.455	0	0	12.004	0	24.149
			1212.6	28.576	1	0	6.902	0.579	0.288	4.842	21.675	0.241	25.866	0.838	105.462	37.534	0	0	11.928	0	24.318
			1213.6	26.273	1	0	7.016	0.595	0.293	4.929	21.708	0.245	25.89	0.838	105.342	37.613	0	0	11.788	0	24.516
			1214.6	26.273	1	0	7.141	0.612	0.299	5.028	21.722	0.251	25.892	0.839	105.222	37.692	0	0	11.674	0	24.652
			1215.6	26.273	1	0	7.238	0.623	0.303	5.099	21.748	0.254	25.899	0.84	105.212	37.718	0	0	11.609	0	24.716
			1216.6	35.17	1	0	7.366	0.642	0.309	5.204	21.749	0.26	25.899	0.84	105.002	37.843	0	0	11.477	0	24.915
			1217.6	35.17	1	0	7.369	0.642	0.309	5.198	21.787	0.259	25.937	0.84	104.942	37.884	0	0	11.47	0	25.075
			1218.6	35.903	1	0	7.376	0.641	0.309	5.195	21.814	0.259	25.955	0.84	104.98	37.874	0	0	11.514	0	25.104
			1219.6	35.903	1	0	7.379	0.641	0.308	5.188	21.851	0.259	25.991	0.841	104.922	37.913	0	0	11.508	0	25.258
			1220.6	35.903	1	0	7.321	0.642	0.306	5.145	21.865	0.257	26.004	0.841	104.864	37.952	0	0	11.407	0	25.351
			1221.6	29.623	1	0	7.284	0.651	0.305	5.133	21.837	0.256	25.964	0.841	104.726	38.076	0	0	11.184	0	25.443
			1222.6	29.623	1	0	7.236	0.649	0.303	5.096	21.844	0.255	25.961	0.841	104.771	38.059	0	0	11.146	0	25.41
			1223.6	28.68	1	0	7.154	0.65	0.3	5.049	21.798	0.252	25.905	0.841	104.662	38.154	0	0	11.012	0	25.413
			1224.6	28.68	1	0	7.074	0.65	0.297	5.002	21.756	0.25	25.854	0.841	104.553	38.25	0	0	10.882	0	25.43
			1225.6	28.68	1	0	7.058	0.65	0.297	4.992	21.753	0.25	25.85	0.842	104.444	38.345	0	0	10.852	0	25.566
			1226.6	28.68	1	0	7.043	0.651	0.296	4.983	21.75	0.249	25.846	0.842	104.334	38.44	0	0	10.821	0	25.701
			1227.6	28.68	1	0	7.07	0.646	0.296	4.978	21.84	0.249	25.941	0.842	104.307	38.468	0	0	10.939	0	25.983
			1228.6	42.811	1	0	7.126	0.643	0.297	5.002	21.897	0.25	26.015	0.842	104.321	38.424	0	0	11.075	0	26.102
			1229.6	45.009	1	0	7.207	0.64	0.299	5.039	21.973	0.252	26.117	0.841	104.334	38.38	0	0	11.254	0	26.288
			1230.6	45.009	1	0	7.292	0.638	0.302	5.077	22.057	0.254	26.226	0.841	104.348	38.335	0	0	11.438	0	26.491
			1231.6	45.009	1	0	7.379	0.635	0.304	5.114	22.147	0.255	26.344	0.841	104.362	38.291	0	0	11.628	0	26.712
			1232.6	31.821	1	0	7.35	0.628	0.303	5.105	22.077	0.255	26.258	0.841	104.46	38.198	0	0	11.707	0	26.358
			1233.6	31.821	1	0	7.322	0.621	0.303	5.097	22.004	0.255	26.17	0.841	104.557	38.106	0	0	11.787	0	25.996
			1234.6	31.821	1	0	7.21	0.617	0.3	5.051	21.853	0.252	25.999	0.841	104.618	38.034	0	0	11.687	0	25.455
			1235.6	24.703	1	0	7.101	0.613	0.297	5.004	21.705	0.25	25.831	0.84	104.678	37.962	0	0	11.59	0	24.918
			1236.6	24.703	1	0	6.975	0.608	0.294	4.949	21.542	0.247	25.642	0.84	104.738	37.89	0	0	11.462	0	24.316
			1237.6	24.703	1	0	6.902	0.61	0.293	4.926	21.421	0.246	25.517	0.839	104.768	37.85	0	0	11.318	0	23.93
			1238.6	20.516	1	0	6.9	0.611	0.293	4.932	21.397	0.246	25.486	0.84	104.814	37.829	0	0	11.291	0	23.815
			1239.6	20.516	1	0	6.769	0.612	0.29	4.885	21.193	0.243	25.282	0.838	104.829	37.771	0	0	11.052	0	23.184
			1240.6	27.634	1	0	6.77	0.614	0.291	4.895	21.163	0.244	25.244	0.838	104.877	37.747	0	0	11.029	0	23.042
			1241.6	27.634	1	0	6.781	0.618	0.292	4.911	21.137	0.244	25.255	0.837	104.752	37.805	0	0	10.968	0	23.164
			1242.6	27.634	1	0	6.791	0.623	0.293	4.928	21.111	0.245	25.265	0.836	104.627	37.863	0	0	10.908	0	23.283
			1243.6	33.181	1	0	6.813	0.627	0.294	4.954	21.085	0.245	25.277	0.834	104.502	37.92	0	0	10.869	0	23.406
			1244.6	33.495	1	0	6.74	0.618	0.291	4.904	21.041	0.242	25.296	0.832	104.327	37.978	0	0	10.912	0	23.547
			1245.6	33.495	1	0	6.654	0.609	0.288	4.842	21.005	0.239	25.329	0.829	104.152	38.035	0	0	10.935	0	23.725
			1246.6	33.495	1	0	6.564	0.597	0.285	4.79	20.905	0.235	25.298	0.826	104.008	38.054	0	0	11.002	0	23.668
			1247.6	33.495	1	0	6.472	0.585	0.281	4.737	20.799	0.232	25.261	0.823	103.864	38.074	0	0	11.071	0	23.593
			1248.6	33.495	1	0	6.461	0.586	0.282	4.749	20.713	0.232	25.233	0.821	103.68	38.124	0	0	11.033	0	23.598
			1249.6	27.006	1	0	6.45	0.587	0.283	4.762	20.627	0.231	25.205	0.818	103.495	38.174	0	0	10.995	0	23.603
			1250.6	27.006	1	0	6.439	0.588	0.284	4.774	20.543	0.231	25.177	0.816	103.31	38.225	0	0	10.958	0	23.609
			1251.6	25.226	1	0	6.501	0.59	0.288	4.844	20.45	0.234	25.125	0.814	103.123	38.289	0	0	11.012	0	23.572
			1252.6	25.226	1	0	6.564	0.593	0.292	4.914	20.363	0.237	25.076	0.812	102.936	38.354	0	0	11.067	0	23.544
			1253.6	25.226	1	0	6.756	0.602	0.303	5.098	20.233	0.245	25.013	0.809	102.627	38.441	0	0	11.223	0	23.512
			1254.6	25.226	1	0	6.756	0.602	0.303	5.098	20.233	0.245	25.013	0.809	102.627	38.441	0	0	11.223	0	23.512
			1255.6	31.821	1	0	6.944	0.614	0.313	5.275	20.14	0.253	24.978	0.806	102.397	38.484	0	0	11.314	0	23.491
			1256.6	31.821	1	0	7.006	0.619	0.317	5.341	20.087	0.255	24.953	0.805	102.289	38.505	0	0	11.309	0	23.458
			1257.6	33.495	1	0	7.067	0.625	0.321	5.406	20.035	0.258	24.928	0.804	102.181	38.527	0	0	11.304	0	23.424
			1258.6	33.495	1	0	7.099	0.629	0.323	5.442	20.006	0.26	24.919	0.803	102.03	38.623	0	0	11.283	0	23.548
			1259.6	33.495	1	0	7.175	0.638	0.327	5.502	20.029	0.262	24.954	0.803	101.967	38.664	0	0	11.247	0	23.706
			1260.6	35.17	1	0	7.251	0.647	0.33	5.561	20.049	0.265	24.986	0.802	101.905	38.704	0	0	11.211	0	23.857
			1261.6	35.17	1	0	7.326	0.656	0.334	5.621	20.068	0.268	25.016	0.802	101.843	38.745	0	0	11.176	0	24
			1262.6	34.123	1	0	7.382	0.664	0.336	5.661	20.102	0.27	25.067	0.802	101.78	38.786	0	0	11.113	0	24.197
			1263.6	34.123	1	0	7.437	0.673	0.339	5.701	20.133	0.271	25.114	0.802	101.718	38.827	0	0	11.05	0	24.384
			1264.6	34.123	1	0	7.598	0.681	0.343	5.781	20.309	0.276	25.287	0.803	101.744	38.855	0	0	11.153	0	24.888
			1265.6	37.787	1	0	7.762	0.689	0.348	5.86	20.489	0.28	25.466	0.805	101.771	38.884	0	0	11.258	0	25.4
			1266.6	37.787	1	0	7.981	0.698	0.355	5.979	20.67	0.286	25.645	0.806	101.797	38.913	0	0	11.44	0	25.905
			1267.6	39.776	1	0	8.208	0.706	0.362	6.098	20.862	0.292	25.84	0.807	101.824	38.942	0	0	11.628	0	26.444
			1268.6	39.776	1	0	8.302	0.711	0.365	6.147	20.946	0.295	25.897	0.809	101.93	38.916	0	0	11.681	0	26.548
			1269.6	39.776	1	0	8.599	0.715	0.373	6.274	21.264	0.302	26.257	0.81	101.936	38.961	0	0	12.034	0	27.513
			1270.6	41.346	1	0	8.596	0.712	0.371	6.253	21.322	0.301	26.291	0.811	102.097	38.897	0	0	12.077	0	27.503
			1271.6	39.88	1	0	8.655	0.709	0.372	6.269	21.409	0.303	26.348	0.813	102.331	38.793	0	0	12.201	0	27.489
			1272.6	39.88	1	0	8.715	0.707	0.373	6.284	21.498	0.304	26.409	0.814	102.566	38.688	0	0	12.326	0	27.481
			1273.6	39.88	1	0	8.759	0.705	0.374	6.291	21.575	0.305	26.455	0.816	102.8	38.584	0	0	12.429	0	27.437
			1274.6	44.591	1	0	8.803	0.702	0.374	6.298	21.653	0.306	26.502	0.817	103.035	38.479	0	0	12.534	0	27.396
			1275.6	44.591	1	0	8.786	0.701	0.373	6.279	21.674	0.305	26.486	0.818	103.202	38.424	0	0	12.527	0	27.273
			1276.6	44.591	1	0	8.763	0.703	0.371	6.252	21.718	0.304	26.491	0.82	103.339	38.405	0	0	12.465	0	27.256
			1277.6	41.032	1	0	8.716	0.705	0.369	6.213	21.74	0.303	26.469	0.821	103.476	38.386	0	0	12.368	0	27.173
			1278.6	41.032	1	0	8.678	0.706	0.367	6.18	21.766	0.302	26.452	0.823	103.613	38.368	0	0	12.284	0	27.103
			1279.6	41.765	1	0	8.64	0.708	0.365	6.147	21.793	0.301	26.436	0.824	103.75	38.349	0	0	12.201	0	27.035
			1280.6	41.765	1	0	8.608	0.707	0.362	6.102	21.869	0.299	26.476	0.826	103.717	38.391	0	0	12.169	0	27.197
			1281.6	47.417	1	0	8.553	0.705	0.359	6.038	21.954	0.297	26.528	0.828	103.687	38.419	0	0	12.134	0	27.367
			1282.6	47.417	1	0	8.516	0.702	0.355	5.982	22.057	0.295	26.602	0.829	103.657	38.447	0	0	12.125	0	27.59
			1283.6	47.417	1	0	8.465	0.7	0.351	5.916	22.163	0.292	26.679	0.831	103.627	38.475	0	0	12.094	0	27.817
			1284.6	36.008	1	0	8.442	0.694	0.349	5.875	22.239	0.29	26.737	0.832	103.784	38.382	0	0	12.16	0	27.817
			1285.6	34.856	1	0	8.44	0.689	0.348	5.852	22.306	0.289	26.783	0.833	103.942	38.289	0	0	12.255	0	27.789
			1286.6	34.856	1	0	8.416	0.683	0.346	5.819	22.353	0.288	26.805	0.834	104.086	38.196	0	0	12.314	0	27.703
			1287.6	34.856	1	0	8.402	0.678	0.344	5.795	22.394	0.287	26.822	0.835	104.23	38.103	0	0	12.387	0	27.603
			1288.6	34.856	1	0	8.398	0.673	0.343	5.783	22.416	0.287	26.839	0.835	104.392	38.004	0	0	12.469	0	27.492
			1289.6	34.856	1	0	8.38	0.669	0.342	5.759	22.448	0.286	26.866	0.836	104.555	37.904	0	0	12.533	0	27.405
			1290.6	29.832	1	0	8.323	0.664	0.339	5.712	22.465	0.284	26.859	0.836	104.587	37.906	0	0	12.527	0	27.389
			1291.6	29.832	1	0	8.254	0.655	0.336	5.662	22.445	0.281	26.837	0.836	104.666	37.858	0	0	12.608	0	27.262
			1292.6	27.738	1	0	8.187	0.644	0.333	5.6	22.474	0.278	26.871	0.836	104.723	37.819	0	0	12.703	0	27.28
			1293.6	27.738	1	0	8.14	0.63	0.33	5.55	22.497	0.275	26.929	0.835	104.799	37.746	0	0	12.927	0	27.298
			1294.6	27.738	1	0	8.097	0.624	0.328	5.515	22.499	0.274	26.904	0.836	104.838	37.743	0	0	12.973	0	27.231
			1295.6	25.436	1	0	8.017	0.612	0.325	5.468	22.425	0.271	26.857	0.835	104.846	37.695	0	0	13.103	0	27.036
			1296.6	25.436	1	0	7.937	0.6	0.322	5.421	22.344	0.268	26.803	0.834	104.853	37.647	0	0	13.235	0	26.821
			1297.6	27.006	1	0	7.794	0.588	0.317	5.337	22.242	0.264	26.72	0.832	104.798	37.63	0	0	13.251	0	26.586
			1298.6	27.006	1	0	7.657	0.577	0.312	5.259	22.133	0.26	26.632	0.831	104.742	37.613	0	0	13.281	0	26.334
			1299.6	32.03	1	0	7.521	0.565	0.308	5.18	22.019	0.255	26.539	0.83	104.687	37.596	0	0	13.311	0	26.067
			1300.6	35.17	1	0	7.523	0.562	0.308	5.191	21.97	0.255	26.516	0.829	104.687	37.558	0	0	13.379	0	25.951
			1301.6	35.17	1	0	7.533	0.56	0.309	5.208	21.916	0.256	26.489	0.827	104.687	37.519	0	0	13.462	0	25.823
			1302.6	35.17	1	0	7.544	0.557	0.31	5.224	21.863	0.256	26.462	0.826	104.687	37.481	0	0	13.546	0	25.695
			1303.6	37.473	1	0	7.506	0.554	0.309	5.203	21.833	0.255	26.462	0.825	104.687	37.443	0	0	13.544	0	25.631
			1304.6	35.275	1	0	7.469	0.551	0.308	5.182	21.801	0.254	26.461	0.824	104.687	37.404	0	0	13.543	0	25.566
			1305.6	35.275	1	0	7.45	0.545	0.307	5.166	21.782	0.252	26.503	0.822	104.757	37.277	0	0	13.677	0	25.463
			1306.6	33.077	1	0	7.75	0.572	0.314	5.292	22.239	0.259	26.982	0.824	104.927	37.186	0	0	13.551	0	26.516
			1307.6	33.077	1	0	8.07	0.599	0.323	5.43	22.682	0.267	27.445	0.826	105.097	37.095	0	0	13.471	0	27.492
			1308.6	33.077	1	0	8.07	0.599	0.323	5.43	22.682	0.267	27.445	0.826	105.097	37.095	0	0	13.471	0	27.492
			1309.6	33.077	1	0	8.807	0.653	0.343	5.781	23.448	0.285	28.203	0.831	105.438	36.913	0	0	13.476	0	28.979
			1310.6	33.077	1	0	9.167	0.683	0.355	5.969	23.736	0.296	28.477	0.834	105.783	36.759	0	0	13.416	0	29.365
			1311.6	31.716	1	0	9.19	0.681	0.355	5.974	23.77	0.296	28.488	0.834	106.172	36.572	0	0	13.495	0	29.105
			1312.6	32.763	1	0	9.191	0.679	0.355	5.97	23.781	0.296	28.47	0.835	106.56	36.385	0	0	13.543	0	28.778
			1313.6	32.763	1	0	9.192	0.676	0.354	5.966	23.793	0.296	28.452	0.836	106.949	36.198	0	0	13.59	0	28.448
			1314.6	37.996	1	0	9.153	0.677	0.353	5.935	23.818	0.295	28.431	0.838	107.143	36.136	0	0	13.514	0	28.305
			1315.6	37.996	1	0	9.132	0.677	0.351	5.901	23.896	0.294	28.478	0.839	107.352	36.073	0	0	13.486	0	28.312
			1316.6	37.996	1	0	9.112	0.677	0.349	5.869	23.975	0.293	28.525	0.841	107.56	36.011	0	0	13.462	0	28.318
			1317.6	30.879	1	0	9.093	0.677	0.347	5.837	24.056	0.292	28.572	0.842	107.769	35.949	0	0	13.437	0	28.324
			1318.6	30.879	1	0	9.063	0.676	0.344	5.793	24.157	0.29	28.617	0.844	107.959	35.893	0	0	13.404	0	28.338
			1319.6	30.879	1	0	9.048	0.676	0.342	5.76	24.25	0.29	28.655	0.846	108.148	35.838	0	0	13.393	0	28.337
			1320.6	30.879	1	0	8.968	0.67	0.34	5.718	24.198	0.288	28.556	0.847	108.264	35.787	0	0	13.383	0	28.035
			1321.6	53.383	1	0	8.919	0.67	0.337	5.678	24.232	0.287	28.517	0.85	108.45	35.717	0	0	13.307	0	27.838
			1322.6	53.383	1	0	8.804	0.671	0.334	5.624	24.153	0.285	28.349	0.852	108.656	35.638	0	0	13.125	0	27.334
			1323.6	60.501	1	0	8.708	0.677	0.331	5.578	24.11	0.284	28.174	0.856	108.98	35.522	0	0	12.858	0	26.745
			1324.6	60.501	1	0	8.583	0.672	0.328	5.515	24.014	0.281	28.036	0.857	109.069	35.481	0	0	12.775	0	26.358
			1325.6	60.501	1	0	8.523	0.675	0.327	5.501	23.921	0.28	27.882	0.858	109.146	35.476	0	0	12.628	0	25.989
			1326.6	26.273	1	0	8.518	0.678	0.328	5.519	23.838	0.282	27.741	0.859	109.222	35.471	0	0	12.562	0	25.647
			1327.6	26.273	1	0	8.539	0.681	0.329	5.544	23.797	0.283	27.655	0.861	109.359	35.437	0	0	12.548	0	25.382
			1328.6	26.273	1	0	8.552	0.683	0.33	5.563	23.759	0.285	27.57	0.862	109.496	35.402	0	0	12.522	0	25.117
			1329.6	26.273	1	0	8.551	0.685	0.33	5.554	23.797	0.285	27.574	0.863	109.61	35.369	0	0	12.489	0	25.071
			1330.6	28.89	1	0	8.505	0.685	0.328	5.519	23.825	0.283	27.569	0.864	109.612	35.395	0	0	12.414	0	25.102
			1331.6	29.204	1	0	8.468	0.686	0.326	5.488	23.855	0.282	27.565	0.865	109.615	35.42	0	0	12.35	0	25.135
			1332.6	29.204	1	0	8.43	0.686	0.324	5.457	23.887	0.281	27.562	0.867	109.617	35.446	0	0	12.288	0	25.171
			1333.6	29.204	1	0	8.44	0.687	0.324	5.463	23.889	0.282	27.536	0.868	109.619	35.471	0	0	12.293	0	25.148
			1334.6	29.204	1	0	8.473	0.691	0.325	5.479	23.923	0.283	27.526	0.869	109.709	35.459	0	0	12.256	0	25.101
			1335.6	27.634	1	0	8.445	0.685	0.326	5.481	23.818	0.283	27.399	0.869	109.61	35.508	0	0	12.332	0	24.879
			1336.6	27.634	1	0	8.451	0.684	0.326	5.493	23.782	0.284	27.33	0.87	109.605	35.527	0	0	12.356	0	24.742
			1337.6	22.609	1	0	8.221	0.653	0.32	5.387	23.486	0.278	27.025	0.869	109.503	35.548	0	0	12.593	0	24.04
			1338.6	22.609	1	0	7.996	0.623	0.314	5.286	23.177	0.272	26.718	0.867	109.348	35.597	0	0	12.843	0	23.362
			1339.6	22.609	1	0	7.703	0.592	0.305	5.137	22.859	0.264	26.408	0.866	109.192	35.645	0	0	13.003	0	22.653
			1340.6	30.251	1	0	7.403	0.562	0.296	4.988	22.496	0.256	26.047	0.864	109.037	35.694	0	0	13.167	0	21.793
			1341.6	36.531	1	0	7.095	0.532	0.287	4.839	22.084	0.248	25.63	0.862	108.881	35.743	0	0	13.335	0	20.756
			1342.6	36.531	1	0	7.114	0.532	0.289	4.86	22.052	0.248	25.616	0.861	108.803	35.776	0	0	13.363	0	20.775
			1343.6	36.531	1	0	7.131	0.532	0.29	4.875	22.036	0.249	25.647	0.859	108.656	35.814	0	0	13.396	0	20.922
			1344.6	31.088	1	0	7.148	0.532	0.29	4.89	22.021	0.249	25.678	0.858	108.51	35.853	0	0	13.429	0	21.069
			1345.6	31.088	1	0	7.171	0.532	0.292	4.909	22.006	0.25	25.71	0.856	108.364	35.891	0	0	13.472	0	21.218
			1346.6	32.03	1	0	7.164	0.533	0.292	4.913	21.971	0.249	25.71	0.855	108.203	35.929	0	0	13.432	0	21.283
			1347.6	32.03	1	0	7.169	0.533	0.292	4.921	21.948	0.249	25.733	0.853	108.004	35.982	0	0	13.459	0	21.433
			1348.6	32.03	1	0	7.177	0.532	0.293	4.932	21.92	0.249	25.756	0.851	107.805	36.035	0	0	13.492	0	21.581
			1349.6	32.239	1	0	7.194	0.531	0.294	4.955	21.866	0.249	25.803	0.847	107.407	36.14	0	0	13.56	0	21.875
			1350.6	33.077	1	0	7.194	0.531	0.294	4.955	21.866	0.249	25.803	0.847	107.407	36.14	0	0	13.56	0	21.875
			1351.6	33.077	1	0	7.231	0.529	0.295	4.974	21.884	0.25	25.888	0.845	107.205	36.21	0	0	13.664	0	22.21
			1352.6	33.077	1	0	7.244	0.531	0.296	4.988	21.869	0.25	25.94	0.843	106.973	36.304	0	0	13.638	0	22.5
			1353.6	33.809	1	0	7.299	0.533	0.298	5.022	21.899	0.251	26.036	0.841	106.74	36.397	0	0	13.693	0	22.902
			1354.6	31.821	1	0	7.356	0.535	0.3	5.056	21.93	0.252	26.134	0.839	106.508	36.491	0	0	13.749	0	23.302
			1355.6	31.821	1	0	7.412	0.537	0.302	5.089	21.962	0.253	26.232	0.837	106.275	36.584	0	0	13.805	0	23.701
			1356.6	31.821	1	0	7.419	0.536	0.302	5.082	22.009	0.252	26.319	0.836	106.177	36.601	0	0	13.835	0	23.946
			1357.6	29.099	1	0	7.236	0.53	0.294	4.943	22.04	0.245	26.423	0.834	105.884	36.692	0	0	13.658	0	24.335
			1358.6	29.099	1	0	7.13	0.527	0.289	4.866	22.044	0.241	26.463	0.833	105.738	36.738	0	0	13.541	0	24.499
			1359.6	29.727	1	0	7.041	0.524	0.286	4.818	21.974	0.238	26.409	0.832	105.615	36.781	0	0	13.433	0	24.43
			1360.6	29.727	1	0	6.954	0.522	0.283	4.77	21.907	0.235	26.36	0.831	105.493	36.824	0	0	13.327	0	24.371
			1361.6	30.669	1	0	6.896	0.519	0.282	4.745	21.828	0.234	26.327	0.829	105.316	36.884	0	0	13.296	0	24.378
			1362.6	31.297	1	0	6.859	0.516	0.281	4.732	21.751	0.232	26.299	0.827	105.138	36.944	0	0	13.302	0	24.394
			1363.6	31.297	1	0	6.821	0.513	0.28	4.719	21.674	0.231	26.27	0.825	104.961	37.004	0	0	13.308	0	24.409
			1364.6	31.297	1	0	6.811	0.511	0.28	4.72	21.63	0.231	26.251	0.824	104.854	37.05	0	0	13.327	0	24.429
			1365.6	31.297	1	0	6.774	0.51	0.279	4.698	21.613	0.229	26.338	0.821	104.692	37.081	0	0	13.278	0	24.69
			1366.6	30.251	1	0	6.753	0.51	0.279	4.69	21.576	0.228	26.376	0.818	104.594	37.09	0	0	13.254	0	24.793
			1367.6	28.89	1	0	6.738	0.509	0.278	4.687	21.537	0.227	26.41	0.816	104.495	37.1	0	0	13.241	0	24.889
			1368.6	28.89	1	0	6.708	0.507	0.278	4.681	21.463	0.226	26.385	0.813	104.452	37.081	0	0	13.224	0	24.797
			1369.6	28.89	1	0	6.685	0.505	0.276	4.652	21.509	0.224	26.499	0.812	104.366	37.078	0	0	13.232	0	25.062
			1370.6	28.89	1	0	6.661	0.503	0.275	4.623	21.555	0.222	26.614	0.81	104.28	37.076	0	0	13.239	0	25.329
			1371.6	23.551	1	0	6.622	0.501	0.272	4.585	21.599	0.22	26.725	0.808	104.169	37.073	0	0	13.216	0	25.583
			1372.6	23.551	1	0	6.613	0.501	0.271	4.564	21.661	0.219	26.829	0.807	104.093	37.077	0	0	13.209	0	25.833
			1373.6	22.191	1	0	6.59	0.5	0.27	4.541	21.692	0.217	26.924	0.806	103.931	37.119	0	0	13.193	0	26.115
			1374.6	22.191	1	0	6.567	0.498	0.268	4.518	21.723	0.216	27.021	0.804	103.768	37.161	0	0	13.177	0	26.398
			1375.6	22.191	1	0	6.54	0.5	0.269	4.524	21.613	0.216	26.944	0.802	103.578	37.219	0	0	13.068	0	26.312
			1376.6	27.215	1	0	6.53	0.502	0.27	4.542	21.506	0.216	26.873	0.8	103.411	37.277	0	0	12.996	0	26.239
			1377.6	29.623	1	0	6.511	0.506	0.271	4.555	21.402	0.216	26.795	0.799	103.281	37.321	0	0	12.863	0	26.133
			1378.6	29.623	1	0	6.489	0.51	0.271	4.564	21.304	0.216	26.722	0.797	103.151	37.365	0	0	12.726	0	26.038
			1379.6	29.623	1	0	6.486	0.512	0.272	4.575	21.257	0.216	26.731	0.795	103.044	37.4	0	0	12.671	0	26.118
			1380.6	31.716	1	0	6.486	0.514	0.272	4.587	21.208	0.216	26.738	0.793	102.937	37.435	0	0	12.622	0	26.192
			1381.6	31.716	1	0	6.485	0.516	0.273	4.6	21.159	0.216	26.745	0.791	102.83	37.47	0	0	12.573	0	26.266
			1382.6	32.553	1	0	6.5	0.515	0.274	4.618	21.12	0.217	26.755	0.789	102.754	37.481	0	0	12.632	0	26.303
			1383.6	32.553	1	0	6.493	0.513	0.274	4.617	21.093	0.216	26.755	0.788	102.687	37.496	0	0	12.661	0	26.318
			1384.6	26.482	1	0	6.513	0.507	0.275	4.635	21.047	0.216	26.772	0.786	102.68	37.43	0	0	12.833	0	26.246
			1385.6	26.482	1	0	6.521	0.504	0.276	4.645	21.009	0.216	26.779	0.785	102.642	37.405	0	0	12.94	0	26.214
			1386.6	24.598	1	0	6.529	0.5	0.277	4.655	20.971	0.216	26.786	0.783	102.605	37.379	0	0	13.049	0	26.182
			1387.6	24.598	1	0	6.635	0.502	0.282	4.746	20.909	0.22	26.768	0.781	102.557	37.354	0	0	13.208	0	26.108
			1388.6	24.598	1	0	6.734	0.504	0.287	4.827	20.877	0.223	26.784	0.779	102.508	37.328	0	0	13.353	0	26.113
			1389.6	24.598	1	0	6.85	0.506	0.292	4.914	20.87	0.227	26.825	0.778	102.459	37.303	0	0	13.532	0	26.178
			1390.6	30.879	1	0	6.916	0.507	0.295	4.959	20.885	0.229	26.877	0.777	102.43	37.282	0	0	13.649	0	26.27
			1391.6	33.181	1	0	7.006	0.506	0.297	5.004	20.962	0.231	27.019	0.776	102.498	37.181	0	0	13.855	0	26.446
			1392.6	33.181	1	0	7.061	0.505	0.298	5.022	21.047	0.231	27.152	0.775	102.62	37.064	0	0	13.971	0	26.578
			1393.6	33.181	1	0	7.099	0.505	0.299	5.031	21.122	0.231	27.278	0.774	102.742	36.946	0	0	14.055	0	26.69
			1394.6	33.286	1	0	7.149	0.502	0.299	5.04	21.217	0.232	27.436	0.773	102.953	36.785	0	0	14.231	0	26.802
			1395.6	33.705	1	0	7.171	0.504	0.3	5.049	21.248	0.232	27.498	0.773	102.996	36.73	0	0	14.241	0	26.863
			1396.6	33.705	1	0	7.2	0.501	0.3	5.053	21.306	0.232	27.586	0.772	103.056	36.69	0	0	14.367	0	26.993
			1397.6	33.705	1	0	7.23	0.499	0.3	5.057	21.365	0.232	27.676	0.772	103.116	36.649	0	0	14.495	0	27.125
			1398.6	30.146	1	0	7.248	0.496	0.299	5.026	21.536	0.23	27.929	0.771	103.109	36.632	0	0	14.613	0	27.649
			1399.6	30.879	1	0	7.248	0.496	0.299	5.026	21.536	0.23	27.929	0.771	103.109	36.632	0	0	14.613	0	27.649
			1400.6	30.879	1	0	7.249	0.496	0.299	5.027	21.533	0.23	27.935	0.771	103.085	36.639	0	0	14.616	0	27.673
			1401.6	30.879	1	0	7.206	0.496	0.297	5.007	21.493	0.229	27.891	0.771	103.061	36.646	0	0	14.53	0	27.587
			1402.6	41.137	1	0	7.182	0.496	0.297	4.997	21.464	0.229	27.863	0.77	103.061	36.654	0	0	14.482	0	27.537
			1403.6	39.043	1	0	7.159	0.496	0.296	4.987	21.437	0.228	27.836	0.77	103.061	36.661	0	0	14.434	0	27.487
			1404.6	39.043	1	0	7.135	0.496	0.296	4.977	21.409	0.228	27.809	0.77	103.061	36.668	0	0	14.386	0	27.439
			1405.6	30.565	1	0	7.093	0.493	0.292	4.923	21.5	0.225	27.952	0.769	103.09	36.666	0	0	14.395	0	27.736
			1406.6	30.565	1	0	6.981	0.495	0.289	4.861	21.444	0.222	27.877	0.769	102.944	36.759	0	0	14.092	0	27.72
			1407.6	31.297	1	0	6.873	0.498	0.285	4.799	21.4	0.219	27.818	0.769	102.797	36.853	0	0	13.801	0	27.738
			1408.6	31.297	1	0	6.769	0.501	0.281	4.736	21.368	0.216	27.776	0.769	102.651	36.946	0	0	13.522	0	27.789
			1409.6	31.402	1	0	6.769	0.501	0.281	4.736	21.368	0.216	27.776	0.769	102.651	36.946	0	0	13.522	0	27.789
			1410.6	32.449	1	0	6.531	0.509	0.274	4.608	21.235	0.211	27.558	0.771	102.311	37.153	0	0	12.82	0	27.638
			1411.6	32.449	1	0	6.265	0.514	0.268	4.507	20.85	0.206	27.041	0.771	102.14	37.256	0	0	12.192	0	26.633
			1412.6	32.449	1	0	6.024	0.518	0.262	4.406	20.529	0.202	26.609	0.772	101.97	37.359	0	0	11.623	0	25.783
			1413.6	26.796	1	0	5.85	0.523	0.258	4.341	20.257	0.199	26.246	0.772	101.819	37.46	0	0	11.188	0	25.07
			1414.6	26.796	1	0	5.64	0.532	0.252	4.239	20.042	0.194	25.951	0.772	101.548	37.642	0	0	10.601	0	24.638
			1415.6	22.714	1	0	5.47	0.539	0.247	4.153	19.871	0.191	25.716	0.773	101.337	37.783	0	0	10.152	0	24.274
			1416.6	22.714	1	0	5.314	0.546	0.242	4.067	19.742	0.187	25.534	0.773	101.126	37.925	0	0	9.74	0	24.036
			1417.6	22.714	1	0	5.133	0.549	0.233	3.926	19.767	0.181	25.539	0.774	100.975	38.037	0	0	9.344	0	24.225
			1418.6	22.714	1	0	4.97	0.553	0.226	3.796	19.81	0.175	25.565	0.775	100.824	38.15	0	0	8.988	0	24.471
			1419.6	22.714	1	0	4.99	0.582	0.223	3.762	20.188	0.174	25.988	0.777	100.781	38.227	0	0	8.568	0	25.692
			1420.6	22.714	1	0	5.073	0.61	0.226	3.809	20.361	0.176	26.17	0.778	100.772	38.266	0	0	8.317	0	26.229
			1421.6	21.563	1	0	5.107	0.641	0.227	3.819	20.545	0.177	26.353	0.78	100.616	38.412	0	0	7.963	0	26.92
			1422.6	21.563	1	0	5.139	0.673	0.227	3.83	20.709	0.178	26.509	0.781	100.461	38.558	0	0	7.639	0	27.53
			1423.6	21.563	1	0	5.166	0.704	0.228	3.836	20.869	0.178	26.658	0.783	100.305	38.704	0	0	7.337	0	28.109
			1424.6	21.563	1	0	5.161	0.746	0.226	3.803	21.133	0.177	26.912	0.785	99.968	38.963	0	0	6.92	0	29.088
			1425.6	21.563	1	0	5.22	0.768	0.229	3.849	21.166	0.18	26.926	0.786	99.985	38.978	0	0	6.797	0	29.135
			1426.6	14.864	1	0	5.243	0.8	0.229	3.849	21.327	0.18	27.076	0.788	99.82	39.106	0	0	6.551	0	29.658
			1427.6	14.864	1	0	5.265	0.833	0.229	3.85	21.477	0.18	27.211	0.789	99.655	39.234	0	0	6.323	0	30.136
			1428.6	14.864	1	0	5.24	0.865	0.227	3.823	21.582	0.18	27.298	0.791	99.491	39.361	0	0	6.056	0	30.494
			1429.6	14.864	1	0	5.168	0.868	0.224	3.778	21.548	0.177	27.287	0.79	99.094	39.517	0	0	5.954	0	30.69
			1430.6	14.864	1	0	5.1	0.871	0.222	3.732	21.523	0.175	27.287	0.789	98.697	39.672	0	0	5.855	0	30.913
			1431.6	14.864	1	0	5.147	0.874	0.232	3.899	20.801	0.182	26.509	0.785	98.3	39.828	0	0	5.89	0	29.299
			1432.6	14.864	1	0	5.195	0.877	0.241	4.065	20.14	0.189	25.791	0.781	97.903	39.983	0	0	5.925	0	27.737
			1433.6	14.864	1	0	5.243	0.88	0.251	4.231	19.533	0.195	25.125	0.777	97.506	40.139	0	0	5.96	0	26.225
			1434.6	32.553	1	0	5.355	0.898	0.266	4.472	18.904	0.205	24.47	0.773	97.221	40.283	0	0	5.962	0	24.613
			1435.6	32.553	1	0	5.348	0.912	0.267	4.499	18.782	0.206	24.31	0.773	97.068	40.378	0	0	5.864	0	24.281
			1436.6	32.553	1	0	5.577	0.935	0.294	4.944	17.854	0.224	23.361	0.764	96.65	40.571	0	0	5.963	0	21.713
			1437.6	32.553	1	0	5.705	0.948	0.308	5.182	17.44	0.234	22.937	0.76	96.51	40.615	0	0	6.016	0	20.419
			1438.6	32.553	1	0	5.821	0.957	0.32	5.389	17.118	0.243	22.552	0.759	96.564	40.559	0	0	6.081	0	19.042
			1439.6	32.553	1	0	5.939	0.966	0.332	5.597	16.828	0.252	22.203	0.758	96.617	40.503	0	0	6.148	0	17.742
			1440.6	32.553	1	0	6.06	0.975	0.345	5.804	16.566	0.261	21.889	0.757	96.671	40.448	0	0	6.216	0	16.518
			1441.6	32.553	1	0	6.086	0.985	0.349	5.882	16.429	0.264	21.727	0.756	96.65	40.445	0	0	6.178	0	15.905
			1442.6	32.553	1	0	6.37	0.992	0.369	6.204	16.31	0.278	21.601	0.755	96.777	40.336	0	0	6.419	0	15.227
			1443.6	27.215	1	0	6.574	1.001	0.381	6.421	16.272	0.288	21.569	0.754	96.831	40.28	0	0	6.566	0	14.981
			1444.6	18.108	1	0	6.703	1.013	0.389	6.556	16.262	0.294	21.569	0.754	96.816	40.273	0	0	6.62	0	14.929
			1445.6	18.108	1	0	6.929	1.026	0.4	6.727	16.394	0.302	21.698	0.756	97.034	40.172	0	0	6.756	0	15.176
			1446.6	54.744	1	0	7.164	1.039	0.41	6.898	16.541	0.31	21.849	0.757	97.253	40.071	0	0	6.897	0	15.5
			1447.6	54.744	1	0	7.416	1.052	0.421	7.08	16.695	0.319	22.008	0.759	97.471	39.971	0	0	7.051	0	15.845
			1448.6	54.744	1	0	7.68	1.065	0.431	7.263	16.866	0.328	22.192	0.76	97.689	39.87	0	0	7.212	0	16.275
			1449.6	69.084	1	0	7.956	1.078	0.442	7.445	17.056	0.337	22.402	0.761	97.907	39.769	0	0	7.38	0	16.785
			1450.6	69.084	1	0	8.264	1.046	0.45	7.579	17.374	0.344	22.751	0.764	98.224	39.618	0	0	7.903	0	17.821
			1451.6	67.41	1	0	8.264	1.046	0.45	7.579	17.374	0.344	22.751	0.764	98.224	39.618	0	0	7.903	0	17.821
			1452.6	67.41	1	0	8.413	1.026	0.453	7.625	17.562	0.347	22.948	0.765	98.43	39.532	0	0	8.201	0	18.389
			1453.6	61.548	1	0	8.568	1.006	0.455	7.664	17.773	0.349	23.174	0.767	98.636	39.445	0	0	8.515	0	19.04
			1454.6	61.548	1	0	8.735	0.986	0.458	7.703	18.006	0.352	23.428	0.769	98.843	39.359	0	0	8.855	0	19.764
			1455.6	61.548	1	0	8.916	0.967	0.46	7.742	18.263	0.354	23.713	0.77	99.049	39.273	0	0	9.222	0	20.566
			1456.6	56.733	1	0	9.302	0.922	0.462	7.782	18.901	0.358	24.382	0.775	99.792	38.927	0	0	10.093	0	22.118
			1457.6	56.733	1	0	9.302	0.922	0.462	7.782	18.901	0.358	24.382	0.775	99.792	38.927	0	0	10.093	0	22.118
			1458.6	56.733	1	0	9.506	0.899	0.463	7.79	19.265	0.36	24.777	0.778	100.164	38.755	0	0	10.572	0	23.027
			1459.6	46.789	1	0	10.171	0.873	0.467	7.858	20.391	0.365	26.06	0.782	101.212	38.359	0	0	11.654	0	25.928
			1460.6	46.789	1	0	10.465	0.869	0.469	7.89	20.89	0.368	26.615	0.785	101.888	38.136	0	0	12.045	0	26.994
			1461.6	48.882	1	0	10.403	0.865	0.462	7.769	21.083	0.364	26.706	0.789	102.565	37.913	0	0	12.028	0	26.875
			1462.6	48.882	1	0	10.342	0.861	0.454	7.649	21.282	0.361	26.799	0.794	103.241	37.69	0	0	12.011	0	26.759
			1463.6	48.882	1	0	10.28	0.857	0.447	7.528	21.488	0.357	26.895	0.799	103.917	37.467	0	0	11.994	0	26.647
			1464.6	48.882	1	0	10.097	0.84	0.435	7.322	21.669	0.35	26.913	0.805	104.495	37.246	0	0	12.025	0	26.362
			1465.6	41.137	1	0	10.011	0.83	0.43	7.246	21.692	0.347	26.884	0.807	104.683	37.182	0	0	12.062	0	26.201
			1466.6	41.137	1	0	9.741	0.805	0.411	6.921	22.047	0.336	26.938	0.818	105.651	36.805	0	0	12.104	0	25.757
			1467.6	39.88	1	0	9.612	0.785	0.4	6.726	22.346	0.33	27.087	0.825	106.165	36.608	0	0	12.238	0	25.833
			1468.6	39.88	1	0	9.496	0.77	0.39	6.562	22.593	0.323	27.238	0.829	106.479	36.515	0	0	12.326	0	26.069
			1469.6	39.88	1	0	9.333	0.755	0.378	6.37	22.838	0.316	27.38	0.834	106.793	36.421	0	0	12.355	0	26.279
			1470.6	36.217	1	0	9.169	0.74	0.367	6.178	23.096	0.308	27.527	0.839	107.107	36.328	0	0	12.384	0	26.495
			1471.6	36.217	1	0	9.108	0.732	0.363	6.112	23.168	0.305	27.602	0.839	107.147	36.316	0	0	12.442	0	26.663
			1472.6	34.019	1	0	8.886	0.71	0.347	5.846	23.574	0.295	27.764	0.849	107.735	36.141	0	0	12.511	0	26.776
			1473.6	34.019	1	0	8.743	0.695	0.337	5.68	23.827	0.288	27.882	0.855	108.05	36.047	0	0	12.574	0	26.91
			1474.6	24.075	1	0	8.801	0.71	0.339	5.705	23.923	0.29	27.955	0.856	108.064	36.086	0	0	12.387	0	27.136
			1475.6	24.075	1	0	8.831	0.714	0.338	5.698	24.044	0.291	27.986	0.859	108.215	36.079	0	0	12.366	0	27.194
			1476.6	32.239	1	0	8.861	0.718	0.338	5.692	24.164	0.292	28.016	0.863	108.366	36.072	0	0	12.345	0	27.251
			1477.6	32.239	1	0	8.876	0.721	0.337	5.674	24.29	0.292	28.048	0.866	108.517	36.066	0	0	12.304	0	27.312
			1478.6	32.239	1	0	8.891	0.725	0.336	5.657	24.416	0.292	28.079	0.87	108.668	36.059	0	0	12.263	0	27.372
			1479.6	30.565	1	0	8.741	0.708	0.329	5.543	24.449	0.287	28.021	0.873	108.795	36.031	0	0	12.352	0	27.202
			1480.6	30.879	1	0	8.59	0.69	0.322	5.428	24.478	0.282	27.951	0.876	108.923	36.003	0	0	12.444	0	27.001
			1481.6	30.879	1	0	8.5	0.68	0.318	5.355	24.522	0.279	27.969	0.877	108.958	35.996	0	0	12.504	0	27.033
			1482.6	30.983	1	0	8.409	0.669	0.314	5.281	24.564	0.275	27.983	0.878	108.993	35.989	0	0	12.565	0	27.056
			1483.6	30.983	1	0	8.326	0.659	0.31	5.213	24.601	0.272	27.995	0.879	109.027	35.982	0	0	12.639	0	27.072
			1484.6	25.75	1	0	8.154	0.645	0.304	5.111	24.525	0.267	27.899	0.879	109.044	35.954	0	0	12.645	0	26.804
			1485.6	25.75	1	0	7.981	0.631	0.297	5.008	24.447	0.262	27.798	0.879	109.06	35.926	0	0	12.651	0	26.522
			1486.6	25.75	1	0	7.806	0.62	0.292	4.917	24.308	0.256	27.686	0.878	108.916	35.982	0	0	12.597	0	26.344
			1487.6	25.75	1	0	7.632	0.608	0.287	4.827	24.168	0.251	27.575	0.876	108.772	36.038	0	0	12.544	0	26.166
			1488.6	25.75	1	0	7.595	0.598	0.286	4.808	24.103	0.25	27.587	0.874	108.526	36.135	0	0	12.704	0	26.339
			1489.6	40.194	1	0	7.565	0.587	0.285	4.795	24.024	0.248	27.586	0.871	108.28	36.233	0	0	12.882	0	26.48
			1490.6	45.533	1	0	7.612	0.591	0.287	4.826	24.039	0.25	27.616	0.87	108.23	36.256	0	0	12.87	0	26.59
			1491.6	45.533	1	0	7.717	0.591	0.293	4.926	23.872	0.253	27.582	0.866	107.92	36.339	0	0	13.058	0	26.641
			1492.6	45.533	1	0	7.763	0.596	0.296	4.976	23.797	0.255	27.602	0.862	107.746	36.39	0	0	13.032	0	26.772
			1493.6	45.533	1	0	7.753	0.6	0.295	4.969	23.819	0.254	27.655	0.861	107.678	36.419	0	0	12.917	0	26.942
			1494.6	26.796	1	0	7.801	0.605	0.298	5.02	23.741	0.256	27.673	0.858	107.498	36.471	0	0	12.89	0	27.07
			1495.6	26.901	1	0	7.816	0.607	0.299	5.027	23.763	0.255	27.786	0.855	107.301	36.534	0	0	12.868	0	27.429
			1496.6	26.901	1	0	7.83	0.61	0.299	5.033	23.787	0.255	27.9	0.853	107.105	36.596	0	0	12.842	0	27.783
			1497.6	26.901	1	0	7.843	0.612	0.299	5.038	23.81	0.254	28.013	0.85	106.908	36.659	0	0	12.817	0	28.135
			1498.6	26.901	1	0	7.821	0.616	0.3	5.043	23.735	0.254	27.982	0.848	106.776	36.697	0	0	12.694	0	28.128
			1499.6	20.097	1	0	7.799	0.62	0.3	5.048	23.661	0.254	27.952	0.846	106.644	36.735	0	0	12.573	0	28.124
			1500.6	20.097	1	0	7.816	0.624	0.302	5.081	23.573	0.255	27.902	0.845	106.512	36.774	0	0	12.516	0	28.074
			1501.6	18.736	1	0	8.156	0.671	0.311	5.23	24.061	0.263	28.397	0.847	106.476	36.848	0	0	12.155	0	29.318
			1502.6	18.736	1	0	8.476	0.717	0.319	5.379	24.459	0.271	28.787	0.85	106.44	36.922	0	0	11.814	0	30.289
			1503.6	30.355	1	0	8.832	0.764	0.33	5.563	24.769	0.282	29.064	0.852	106.404	36.997	0	0	11.561	0	30.988
			1504.6	31.611	1	0	9.172	0.81	0.341	5.747	25.013	0.292	29.269	0.855	106.368	37.071	0	0	11.318	0	31.512
			1505.6	31.611	1	0	9.245	0.814	0.341	5.744	25.232	0.292	29.5	0.855	106.378	37.054	0	0	11.363	0	31.968
			1506.6	41.765	1	0	9.245	0.814	0.341	5.744	25.232	0.292	29.5	0.855	106.378	37.054	0	0	11.363	0	31.968
			1507.6	41.765	1	0	9.093	0.793	0.335	5.643	25.214	0.287	29.487	0.855	106.428	37.006	0	0	11.465	0	31.88
			1508.6	41.765	1	0	8.78	0.752	0.323	5.439	25.151	0.276	29.429	0.855	106.529	36.91	0	0	11.675	0	31.627
			1509.6	31.925	1	0	8.783	0.753	0.323	5.438	25.169	0.276	29.426	0.855	106.603	36.884	0	0	11.661	0	31.582
			1510.6	31.925	1	0	8.763	0.755	0.323	5.437	25.122	0.276	29.365	0.855	106.623	36.886	0	0	11.611	0	31.459
			1511.6	31.925	1	0	8.742	0.756	0.323	5.435	25.075	0.276	29.305	0.856	106.642	36.889	0	0	11.562	0	31.336
			1512.6	31.925	1	0	8.696	0.758	0.322	5.421	25.008	0.276	29.221	0.856	106.661	36.891	0	0	11.478	0	31.164
			1513.6	31.925	1	0	8.651	0.759	0.321	5.408	24.943	0.275	29.14	0.856	106.68	36.894	0	0	11.396	0	30.996
			1514.6	31.925	1	0	8.69	0.764	0.323	5.431	24.963	0.276	29.132	0.857	106.719	36.918	0	0	11.373	0	31.015
			1515.6	53.488	1	0	8.729	0.769	0.324	5.454	24.983	0.278	29.124	0.858	106.757	36.942	0	0	11.35	0	31.032
			1516.6	53.488	1	0	8.812	0.776	0.327	5.506	24.998	0.281	29.134	0.858	106.728	36.978	0	0	11.358	0	31.104
			1517.6	60.082	1	0	8.908	0.783	0.331	5.565	25.021	0.284	29.151	0.858	106.699	37.013	0	0	11.382	0	31.192
			1518.6	60.082	1	0	8.874	0.789	0.33	5.561	24.958	0.284	29.037	0.86	106.776	37.006	0	0	11.25	0	30.935
			1519.6	60.082	1	0	8.832	0.795	0.33	5.55	24.904	0.284	28.932	0.861	106.853	36.999	0	0	11.111	0	30.697
			1520.6	25.122	1	0	8.769	0.786	0.328	5.52	24.838	0.282	28.885	0.86	106.806	36.996	0	0	11.162	0	30.595
			1521.6	26.587	1	0	8.707	0.794	0.325	5.464	24.934	0.28	28.91	0.862	106.932	36.98	0	0	10.964	0	30.619
			1522.6	26.587	1	0	8.626	0.791	0.321	5.398	24.995	0.277	28.931	0.864	106.966	36.973	0	0	10.908	0	30.657
			1523.6	26.587	1	0	8.576	0.782	0.319	5.377	24.924	0.276	28.882	0.863	106.915	36.971	0	0	10.972	0	30.554
			1524.6	26.587	1	0	8.529	0.778	0.317	5.332	24.991	0.274	28.938	0.864	106.911	36.964	0	0	10.957	0	30.665
			1525.6	26.587	1	0	8.538	0.775	0.317	5.337	24.987	0.274	28.928	0.864	106.906	36.957	0	0	11.016	0	30.634
			1526.6	26.587	1	0	8.545	0.772	0.317	5.34	24.985	0.274	28.924	0.864	106.901	36.95	0	0	11.071	0	30.616
			1527.6	24.389	1	0	8.552	0.769	0.317	5.343	24.983	0.274	28.92	0.864	106.897	36.943	0	0	11.126	0	30.598
			1528.6	24.389	1	0	8.634	0.772	0.323	5.43	24.827	0.278	28.776	0.863	106.788	36.994	0	0	11.188	0	30.363
			1529.6	24.389	1	0	8.716	0.775	0.328	5.516	24.678	0.282	28.639	0.862	106.679	37.045	0	0	11.25	0	30.142
			1530.6	24.389	1	0	8.794	0.778	0.332	5.596	24.552	0.286	28.524	0.861	106.57	37.096	0	0	11.304	0	29.965
			1531.6	28.471	1	0	8.597	0.74	0.33	5.563	24.046	0.283	28.078	0.856	106.368	37.112	0	0	11.617	0	29.011
			1532.6	29.623	1	0	8.369	0.7	0.327	5.509	23.531	0.279	27.604	0.852	106.177	37.129	0	0	11.957	0	27.962
			1533.6	29.623	1	0	8.079	0.66	0.322	5.42	22.962	0.273	27.078	0.848	105.987	37.145	0	0	12.244	0	26.746
			1534.6	29.623	1	0	7.759	0.62	0.316	5.317	22.349	0.266	26.492	0.844	105.797	37.161	0	0	12.52	0	25.336
			1535.6	28.68	1	0	7.425	0.58	0.31	5.213	21.662	0.26	25.817	0.839	105.606	37.177	0	0	12.809	0	23.633
			1536.6	28.68	1	0	7.577	0.588	0.317	5.33	21.652	0.265	25.875	0.837	105.414	37.254	0	0	12.887	0	23.908
			1537.6	29.518	1	0	7.715	0.596	0.323	5.44	21.634	0.27	25.925	0.834	105.221	37.33	0	0	12.94	0	24.161
			1538.6	29.518	1	0	7.854	0.605	0.33	5.55	21.62	0.274	25.976	0.832	105.028	37.407	0	0	12.993	0	24.419
			1539.6	32.972	1	0	7.887	0.606	0.332	5.592	21.55	0.276	25.948	0.831	104.862	37.46	0	0	13.008	0	24.43
			1540.6	32.972	1	0	8.054	0.621	0.339	5.705	21.624	0.281	26.108	0.828	104.643	37.56	0	0	12.968	0	25
			1541.6	32.449	1	0	8.135	0.629	0.342	5.751	21.696	0.282	26.24	0.827	104.504	37.609	0	0	12.931	0	25.411
			1542.6	32.449	1	0	8.2	0.631	0.345	5.8	21.692	0.284	26.282	0.825	104.375	37.639	0	0	12.986	0	25.562
			1543.6	48.673	1	0	8.188	0.638	0.344	5.787	21.727	0.284	26.252	0.828	104.249	37.758	0	0	12.842	0	25.674
			1544.6	48.673	1	0	8.227	0.642	0.345	5.811	21.755	0.286	26.273	0.828	104.121	37.832	0	0	12.818	0	25.84
			1545.6	47.208	1	0	8.322	0.645	0.349	5.874	21.781	0.288	26.347	0.827	103.98	37.87	0	0	12.912	0	26.083
			1546.6	47.208	1	0	8.363	0.649	0.35	5.898	21.809	0.29	26.367	0.827	103.848	37.946	0	0	12.887	0	26.252
			1547.6	43.021	1	0	8.372	0.652	0.35	5.898	21.84	0.29	26.374	0.828	103.783	38.011	0	0	12.849	0	26.37
			1548.6	43.021	1	0	8.303	0.655	0.347	5.85	21.853	0.289	26.307	0.831	103.74	38.106	0	0	12.671	0	26.349
			1549.6	40.09	1	0	8.362	0.657	0.35	5.886	21.878	0.29	26.364	0.83	103.654	38.141	0	0	12.733	0	26.544
			1550.6	40.09	1	0	8.358	0.659	0.349	5.88	21.897	0.29	26.359	0.831	103.589	38.205	0	0	12.676	0	26.631
			1551.6	47.731	1	0	8.385	0.675	0.353	5.936	21.808	0.293	26.227	0.832	103.584	38.256	0	0	12.414	0	26.38
			1552.6	47.731	1	0	8.411	0.692	0.356	5.992	21.717	0.296	26.091	0.832	103.579	38.306	0	0	12.163	0	26.115
			1553.6	47.731	1	0	8.516	0.708	0.362	6.097	21.654	0.302	25.986	0.833	103.574	38.357	0	0	12.035	0	25.919
			1554.6	47.731	1	0	8.494	0.699	0.36	6.054	21.729	0.3	26.077	0.833	103.517	38.395	0	0	12.148	0	26.214
			1555.6	35.38	1	0	8.494	0.699	0.36	6.054	21.729	0.3	26.077	0.833	103.517	38.395	0	0	12.148	0	26.214
			1556.6	35.38	1	0	8.482	0.695	0.359	6.036	21.749	0.299	26.096	0.833	103.507	38.414	0	0	12.203	0	26.292
			1557.6	28.994	1	0	8.465	0.687	0.357	6.007	21.787	0.298	26.126	0.834	103.488	38.452	0	0	12.328	0	26.428
			1558.6	28.994	1	0	8.465	0.687	0.357	6.007	21.787	0.298	26.126	0.834	103.488	38.452	0	0	12.328	0	26.428
			1559.6	28.994	1	0	8.419	0.687	0.355	5.969	21.81	0.296	26.14	0.834	103.673	38.366	0	0	12.259	0	26.331
			1560.6	28.994	1	0	8.394	0.687	0.354	5.954	21.799	0.295	26.108	0.835	104.042	38.193	0	0	12.218	0	25.985
			1561.6	28.471	1	0	8.385	0.687	0.353	5.951	21.789	0.295	26.086	0.835	104.227	38.107	0	0	12.202	0	25.797
			1562.6	28.471	1	0	8.396	0.69	0.355	5.97	21.754	0.296	26.046	0.835	104.399	38.021	0	0	12.175	0	25.559
			1563.6	28.471	1	0	8.396	0.69	0.355	5.97	21.754	0.296	26.046	0.835	104.399	38.021	0	0	12.175	0	25.559
			1564.6	28.471	1	0	8.433	0.694	0.358	6.024	21.668	0.299	25.95	0.835	104.745	37.848	0	0	12.143	0	25.04
			1565.6	39.148	1	0	8.46	0.697	0.36	6.058	21.618	0.3	25.895	0.835	104.917	37.762	0	0	12.139	0	24.76
			1566.6	39.148	1	0	8.205	0.691	0.352	5.92	21.443	0.294	25.673	0.835	104.963	37.723	0	0	11.879	0	24.121
			1567.6	49.092	1	0	7.922	0.685	0.343	5.771	21.222	0.286	25.396	0.836	105.009	37.685	0	0	11.572	0	23.325
			1568.6	27.215	1	0	7.654	0.679	0.334	5.621	21.03	0.279	25.153	0.836	105.054	37.647	0	0	11.28	0	22.605
			1569.6	27.215	1	0	7.502	0.677	0.329	5.543	20.899	0.275	25.002	0.836	105.066	37.628	0	0	11.086	0	22.159
			1570.6	29.727	1	0	7.217	0.666	0.32	5.389	20.652	0.268	24.682	0.837	105.145	37.57	0	0	10.833	0	21.169
			1571.6	29.727	1	0	7.125	0.655	0.317	5.335	20.562	0.265	24.613	0.835	105.028	37.563	0	0	10.878	0	20.973
			1572.6	29.727	1	0	7.1	0.649	0.315	5.305	20.587	0.263	24.695	0.834	104.882	37.577	0	0	10.939	0	21.232
			1573.6	41.451	1	0	7.086	0.64	0.316	5.318	20.47	0.262	24.712	0.828	104.769	37.496	0	0	11.065	0	21.154
			1574.6	46.58	1	0	7.066	0.633	0.315	5.31	20.421	0.26	24.76	0.825	104.639	37.462	0	0	11.161	0	21.239
			1575.6	46.58	1	0	7.077	0.63	0.316	5.32	20.408	0.26	24.812	0.822	104.451	37.514	0	0	11.225	0	21.473
			1576.6	46.58	1	0	7.106	0.626	0.319	5.363	20.309	0.261	24.826	0.818	104.269	37.516	0	0	11.35	0	21.518
			1577.6	46.58	1	0	7.139	0.622	0.321	5.409	20.216	0.261	24.846	0.814	104.088	37.518	0	0	11.485	0	21.579
			1578.6	46.58	1	0	7.208	0.614	0.327	5.502	20.043	0.263	24.86	0.806	103.937	37.438	0	0	11.74	0	21.489
			1579.6	46.58	1	0	7.249	0.611	0.329	5.535	20.028	0.264	24.916	0.804	103.815	37.458	0	0	11.86	0	21.68
			1580.6	46.58	1	0	7.301	0.606	0.332	5.592	19.951	0.265	24.971	0.799	103.668	37.428	0	0	12.047	0	21.781
			1581.6	21.877	1	0	7.318	0.589	0.332	5.583	19.97	0.264	25.118	0.795	103.585	37.356	0	0	12.426	0	22.068
			1582.6	19.888	1	0	7.336	0.572	0.331	5.573	19.988	0.262	25.266	0.791	103.501	37.284	0	0	12.83	0	22.347
			1583.6	19.888	1	0	7.274	0.555	0.327	5.513	19.97	0.258	25.391	0.787	103.427	37.212	0	0	13.115	0	22.553
			1584.6	19.888	1	0	7.337	0.557	0.331	5.565	19.962	0.259	25.454	0.784	103.394	37.17	0	0	13.169	0	22.656
			1585.6	19.888	1	0	7.407	0.562	0.335	5.638	19.914	0.262	25.453	0.782	103.313	37.175	0	0	13.173	0	22.663
			1586.6	25.331	1	0	7.461	0.567	0.338	5.696	19.874	0.264	25.462	0.781	103.232	37.18	0	0	13.147	0	22.7
			1587.6	27.424	1	0	7.514	0.573	0.342	5.754	19.834	0.266	25.471	0.779	103.151	37.184	0	0	13.121	0	22.734
			1588.6	27.424	1	0	7.567	0.578	0.345	5.812	19.794	0.268	25.479	0.777	103.07	37.189	0	0	13.095	0	22.765
			1589.6	27.424	1	0	7.551	0.573	0.344	5.786	19.824	0.267	25.545	0.776	102.991	37.198	0	0	13.173	0	22.952
			1590.6	34.961	1	0	7.472	0.569	0.34	5.729	19.794	0.264	25.551	0.775	102.872	37.234	0	0	13.138	0	23.022
			1591.6	37.368	1	0	7.478	0.564	0.338	5.696	19.909	0.262	25.727	0.774	102.833	37.217	0	0	13.263	0	23.45
			1592.6	37.368	1	0	7.417	0.557	0.334	5.624	19.97	0.258	25.838	0.773	102.763	37.217	0	0	13.31	0	23.729
			1593.6	40.613	1	0	7.354	0.551	0.33	5.552	20.031	0.255	25.95	0.772	102.694	37.217	0	0	13.357	0	24.008
			1594.6	40.613	1	0	7.268	0.545	0.326	5.488	20.008	0.251	25.973	0.77	102.565	37.253	0	0	13.327	0	24.115
			1595.6	39.357	1	0	7.197	0.539	0.321	5.409	20.072	0.247	26.097	0.769	102.493	37.253	0	0	13.364	0	24.416
			1596.6	37.368	1	0	7.125	0.532	0.317	5.329	20.138	0.243	26.224	0.768	102.421	37.253	0	0	13.401	0	24.718
			1597.6	37.368	1	0	7.319	0.53	0.321	5.412	20.362	0.247	26.513	0.768	102.392	37.247	0	0	13.806	0	25.411
			1598.6	37.368	1	0	7.498	0.527	0.326	5.486	20.565	0.25	26.817	0.767	102.291	37.253	0	0	14.227	0	26.14
			1599.6	37.368	1	0	7.732	0.525	0.331	5.574	20.862	0.254	27.217	0.767	102.227	37.253	0	0	14.736	0	27.063
			1600.6	41.241	1	0	7.983	0.522	0.336	5.661	21.195	0.258	27.664	0.766	102.162	37.253	0	0	15.282	0	28.061
			1601.6	40.927	1	0	8.232	0.518	0.34	5.724	21.592	0.26	28.198	0.766	102.104	37.244	0	0	15.898	0	29.193
			1602.6	40.927	1	0	8.337	0.518	0.342	5.759	21.739	0.262	28.368	0.766	102.21	37.203	0	0	16.084	0	29.495
			1603.6	40.927	1	0	8.351	0.519	0.342	5.75	21.813	0.262	28.45	0.767	102.315	37.162	0	0	16.095	0	29.611
			1604.6	36.322	1	0	8.366	0.519	0.341	5.741	21.888	0.262	28.532	0.767	102.421	37.121	0	0	16.107	0	29.727
			1605.6	37.892	1	0	8.666	0.541	0.347	5.847	22.369	0.268	28.976	0.772	102.79	37.006	0	0	16.008	0	30.556
			1606.6	37.892	1	0	8.666	0.541	0.347	5.847	22.369	0.268	28.976	0.772	102.79	37.006	0	0	16.008	0	30.556
			1607.6	32.763	1	0	8.926	0.563	0.353	5.95	22.741	0.274	29.294	0.776	103.054	36.932	0	0	15.859	0	31.16
			1608.6	32.763	1	0	9.238	0.584	0.362	6.102	23.047	0.283	29.508	0.781	103.318	36.858	0	0	15.813	0	31.54
			1609.6	31.821	1	0	9.476	0.604	0.367	6.181	23.419	0.29	29.668	0.789	103.865	36.692	0	0	15.683	0	31.667
			1610.6	31.821	1	0	9.462	0.602	0.365	6.137	23.54	0.289	29.691	0.793	104.203	36.567	0	0	15.716	0	31.531
			1611.6	35.484	1	0	9.427	0.602	0.363	6.105	23.579	0.289	29.618	0.796	104.447	36.505	0	0	15.652	0	31.294
			1612.6	35.484	1	0	9.427	0.602	0.363	6.105	23.579	0.289	29.618	0.796	104.447	36.505	0	0	15.652	0	31.294
			1613.6	36.217	1	0	9.319	0.604	0.358	6.032	23.599	0.288	29.396	0.803	104.946	36.399	0	0	15.431	0	30.697
			1614.6	36.217	1	0	9.267	0.605	0.356	5.995	23.611	0.287	29.289	0.806	105.191	36.347	0	0	15.322	0	30.4
			1615.6	31.716	1	0	9.291	0.604	0.355	5.983	23.72	0.288	29.306	0.809	105.419	36.277	0	0	15.385	0	30.332
			1616.6	31.716	1	0	9.317	0.603	0.355	5.971	23.829	0.288	29.321	0.813	105.647	36.208	0	0	15.452	0	30.257
			1617.6	25.75	1	0	9.305	0.602	0.352	5.93	23.957	0.287	29.361	0.816	105.874	36.138	0	0	15.454	0	30.236
			1618.6	25.75	1	0	9.226	0.594	0.344	5.785	24.318	0.281	29.689	0.819	106.5	35.766	0	0	15.537	0	30.34
			1619.6	25.75	1	0	9.215	0.585	0.338	5.685	24.678	0.277	30.047	0.821	107.038	35.435	0	0	15.756	0	30.55
			1620.6	56.524	1	0	9.188	0.575	0.332	5.592	24.967	0.273	30.362	0.822	107.463	35.146	0	0	15.965	0	30.722
			1621.6	56.524	1	0	9.166	0.567	0.325	5.467	25.437	0.268	30.784	0.826	108.112	34.773	0	0	16.167	0	30.964
			1622.6	65.63	1	0	9.199	0.568	0.325	5.471	25.518	0.27	30.748	0.83	108.311	34.733	0	0	16.183	0	30.836
			1623.6	65.63	1	0	9.231	0.57	0.325	5.474	25.599	0.271	30.712	0.834	108.51	34.692	0	0	16.197	0	30.709
			1624.6	30.355	1	0	9.227	0.569	0.325	5.471	25.601	0.272	30.638	0.836	108.57	34.699	0	0	16.21	0	30.573
			1625.6	31.297	1	0	9.273	0.571	0.326	5.483	25.683	0.273	30.68	0.837	108.709	34.651	0	0	16.228	0	30.588
			1626.6	31.297	1	0	9.277	0.57	0.326	5.493	25.639	0.275	30.474	0.841	108.858	34.68	0	0	16.275	0	30.227
			1627.6	30.565	1	0	9.296	0.568	0.326	5.481	25.74	0.275	30.44	0.846	109.167	34.591	0	0	16.361	0	30.021
			1628.6	30.565	1	0	9.259	0.565	0.326	5.483	25.611	0.276	30.273	0.846	109.109	34.661	0	0	16.374	0	29.79
			1629.6	30.565	1	0	9.243	0.563	0.325	5.475	25.596	0.276	30.172	0.848	109.234	34.652	0	0	16.412	0	29.57
			1630.6	38.834	1	0	9.177	0.561	0.324	5.447	25.529	0.275	30.029	0.85	109.346	34.647	0	0	16.368	0	29.269
			1631.6	38.834	1	0	9.134	0.56	0.323	5.445	25.42	0.275	29.844	0.852	109.45	34.652	0	0	16.303	0	28.898
			1632.6	33.286	1	0	9.093	0.56	0.323	5.443	25.312	0.276	29.66	0.853	109.554	34.657	0	0	16.238	0	28.525
			1633.6	13.817	1	0	9.133	0.559	0.326	5.487	25.216	0.278	29.534	0.854	109.612	34.661	0	0	16.339	0	28.269
			1634.6	17.585	1	0	9.174	0.558	0.329	5.531	25.123	0.281	29.412	0.854	109.67	34.666	0	0	16.441	0	28.018
			1635.6	17.585	1	0	9.194	0.557	0.33	5.563	25.027	0.282	29.284	0.855	109.728	34.671	0	0	16.505	0	27.754
			1636.6	17.585	1	0	8.891	0.533	0.323	5.435	24.648	0.276	28.865	0.854	109.689	34.673	0	0	16.674	0	26.808
			1637.6	33.495	1	0	8.582	0.509	0.315	5.307	24.231	0.269	28.401	0.853	109.65	34.675	0	0	16.847	0	25.735
			1638.6	33.391	1	0	8.254	0.488	0.307	5.163	23.827	0.261	27.969	0.852	109.592	34.687	0	0	16.904	0	24.723
			1639.6	33.391	1	0	7.942	0.467	0.299	5.032	23.385	0.254	27.498	0.85	109.534	34.698	0	0	17.003	0	23.592
			1640.61	33.391	1	0	7.951	0.47	0.303	5.107	23.086	0.257	27.267	0.847	109.204	34.856	0	0	16.923	0	23.312
			1641.6	34.542	1	0	7.951	0.47	0.303	5.107	23.086	0.257	27.267	0.847	109.204	34.856	0	0	16.923	0	23.312
			1642.6	34.542	1	0	7.946	0.47	0.305	5.131	22.963	0.257	27.187	0.845	109.039	34.921	0	0	16.898	0	23.226
			1643.6	34.542	1	0	7.953	0.47	0.305	5.139	22.951	0.258	27.18	0.844	108.997	34.932	0	0	16.93	0	23.227
			1644.6	34.542	1	0	7.964	0.47	0.307	5.168	22.851	0.259	27.129	0.842	108.817	34.989	0	0	16.962	0	23.196
			1645.6	30.879	1	0	7.976	0.469	0.309	5.197	22.753	0.259	27.077	0.84	108.637	35.047	0	0	16.994	0	23.165
			1646.6	31.297	1	0	7.844	0.468	0.307	5.165	22.506	0.257	26.878	0.837	108.438	35.088	0	0	16.765	0	22.747
			1647.6	31.297	1	0	7.775	0.466	0.305	5.129	22.455	0.255	26.829	0.837	108.443	35.073	0	0	16.674	0	22.6
			1648.6	34.228	1	0	7.677	0.465	0.303	5.106	22.26	0.253	26.643	0.835	108.361	35.073	0	0	16.523	0	22.139
			1649.6	34.228	1	0	7.658	0.47	0.308	5.187	21.894	0.257	26.256	0.834	107.882	35.375	0	0	16.284	0	21.683
			1650.6	31.925	1	0	7.719	0.477	0.317	5.329	21.523	0.263	25.909	0.831	107.275	35.759	0	0	16.166	0	21.444
			1651.6	31.925	1	0	7.758	0.485	0.324	5.451	21.193	0.268	25.6	0.828	106.668	36.143	0	0	16.007	0	21.281
			1652.6	31.925	1	0	7.797	0.492	0.331	5.572	20.875	0.273	25.298	0.825	106.062	36.527	0	0	15.851	0	21.122
			1653.6	37.787	1	0	7.792	0.491	0.333	5.608	20.722	0.274	25.238	0.821	105.783	36.63	0	0	15.883	0	21.126
			1654.6	40.404	1	0	7.733	0.488	0.333	5.6	20.582	0.272	25.176	0.818	105.568	36.692	0	0	15.834	0	21.058
			1655.6	40.404	1	0	7.686	0.486	0.332	5.594	20.467	0.27	25.172	0.813	105.305	36.755	0	0	15.816	0	21.142
			1656.6	35.694	1	0	7.641	0.484	0.333	5.601	20.308	0.27	25.061	0.81	105.136	36.817	0	0	15.79	0	20.942
			1657.6	36.008	1	0	7.628	0.483	0.332	5.595	20.29	0.268	25.119	0.808	105.021	36.8	0	0	15.788	0	21.069
			1658.61	36.008	1	0	7.6	0.482	0.332	5.582	20.256	0.266	25.237	0.803	104.79	36.766	0	0	15.781	0	21.326
			1659.61	36.008	1	0	7.586	0.481	0.331	5.575	20.24	0.265	25.296	0.8	104.675	36.75	0	0	15.777	0	21.456
			1660.61	36.008	1	0	7.645	0.481	0.333	5.606	20.284	0.266	25.412	0.798	104.584	36.73	0	0	15.898	0	21.729
			1661.6	28.994	1	0	7.645	0.481	0.333	5.606	20.284	0.266	25.412	0.798	104.584	36.73	0	0	15.898	0	21.729
			1662.61	28.994	1	0	7.776	0.481	0.337	5.68	20.362	0.268	25.641	0.794	104.402	36.692	0	0	16.168	0	22.265
			1663.61	28.994	1	0	7.783	0.48	0.337	5.67	20.414	0.267	25.757	0.793	104.385	36.666	0	0	16.21	0	22.517
			1664.61	44.067	1	0	7.779	0.479	0.336	5.653	20.462	0.266	25.868	0.791	104.368	36.639	0	0	16.23	0	22.757
			1665.61	40.194	1	0	7.795	0.479	0.335	5.648	20.516	0.265	25.984	0.79	104.351	36.613	0	0	16.288	0	23.007
			1666.61	40.194	1	0	7.856	0.479	0.337	5.676	20.579	0.266	26.099	0.789	104.306	36.599	0	0	16.385	0	23.273
			1667.61	40.194	1	0	7.932	0.48	0.34	5.716	20.637	0.267	26.204	0.788	104.26	36.584	0	0	16.513	0	23.515
			1668.61	31.925	1	0	7.968	0.478	0.34	5.725	20.688	0.268	26.297	0.787	104.234	36.56	0	0	16.651	0	23.7
			1669.61	33.495	1	0	7.984	0.477	0.34	5.72	20.739	0.267	26.391	0.786	104.208	36.536	0	0	16.75	0	23.888
			1670.61	33.495	1	0	7.968	0.474	0.338	5.687	20.796	0.265	26.501	0.785	104.193	36.491	0	0	16.823	0	24.075
			1671.61	33.495	1	0	7.962	0.473	0.337	5.677	20.815	0.264	26.549	0.784	104.172	36.474	0	0	16.846	0	24.163
			1672.61	33.286	1	0	7.955	0.472	0.336	5.664	20.835	0.264	26.598	0.783	104.15	36.457	0	0	16.865	0	24.25
			1673.61	33.286	1	0	7.933	0.471	0.336	5.651	20.825	0.263	26.603	0.783	104.119	36.453	0	0	16.837	0	24.254
			1674.61	33.286	1	0	7.921	0.47	0.335	5.641	20.825	0.262	26.635	0.782	104.07	36.453	0	0	16.837	0	24.328
			1675.61	36.636	1	0	7.91	0.47	0.335	5.632	20.825	0.261	26.667	0.781	104.021	36.453	0	0	16.837	0	24.402
			1676.61	38.206	1	0	7.998	0.468	0.337	5.673	20.893	0.263	26.812	0.779	103.932	36.471	0	0	17.102	0	24.768
			1677.61	38.206	1	0	7.999	0.466	0.337	5.671	20.893	0.262	26.832	0.779	103.933	36.455	0	0	17.175	0	24.783
			1678.61	32.344	1	0	8.075	0.464	0.339	5.701	20.968	0.263	26.967	0.778	103.873	36.469	0	0	17.404	0	25.114
			1679.61	30.983	1	0	8.152	0.462	0.34	5.73	21.047	0.264	27.107	0.776	103.812	36.483	0	0	17.639	0	25.452
			1680.61	30.983	1	0	8.047	0.46	0.336	5.659	21.021	0.261	27.101	0.776	103.88	36.409	0	0	17.508	0	25.317
			1681.61	37.159	1	0	7.965	0.457	0.333	5.608	20.981	0.258	27.077	0.775	103.947	36.335	0	0	17.427	0	25.139
			1682.61	39.462	1	0	7.849	0.455	0.329	5.54	20.915	0.255	27.017	0.774	104.016	36.26	0	0	17.27	0	24.876
			1683.61	39.462	1	0	7.736	0.452	0.325	5.471	20.853	0.251	26.962	0.773	104.086	36.186	0	0	17.115	0	24.625
			1684.61	39.462	1	0	7.681	0.45	0.323	5.446	20.791	0.25	26.913	0.773	104.095	36.151	0	0	17.055	0	24.449
			1685.61	34.333	1	0	7.681	0.449	0.324	5.448	20.779	0.25	26.914	0.772	104.102	36.131	0	0	17.095	0	24.416
			1686.61	33.705	1	0	7.627	0.457	0.322	5.416	20.8	0.248	26.975	0.771	103.917	36.221	0	0	16.706	0	24.726
			1687.61	33.705	1	0	7.672	0.465	0.323	5.437	20.895	0.249	27.106	0.771	103.724	36.342	0	0	16.499	0	25.247
			1688.61	32.553	1	0	7.718	0.474	0.324	5.459	20.984	0.25	27.23	0.771	103.532	36.462	0	0	16.299	0	25.748
			1689.61	34.228	1	0	7.78	0.475	0.328	5.519	20.932	0.252	27.2	0.77	103.448	36.523	0	0	16.381	0	25.776
			1690.61	34.228	1	0	7.849	0.476	0.332	5.586	20.874	0.255	27.162	0.769	103.369	36.583	0	0	16.477	0	25.783
			1691.61	37.682	1	0	7.887	0.477	0.335	5.635	20.798	0.257	27.099	0.767	103.281	36.641	0	0	16.528	0	25.73
			1692.61	34.751	1	0	7.891	0.476	0.335	5.639	20.789	0.257	27.1	0.767	103.297	36.636	0	0	16.567	0	25.721
			1693.61	34.751	1	0	7.856	0.476	0.334	5.622	20.761	0.256	27.077	0.767	103.268	36.646	0	0	16.496	0	25.683
			1694.61	34.751	1	0	7.898	0.477	0.335	5.648	20.779	0.257	27.102	0.767	103.258	36.649	0	0	16.567	0	25.747
			1695.61	30.355	1	0	7.987	0.478	0.339	5.704	20.81	0.26	27.123	0.767	103.26	36.627	0	0	16.721	0	25.765
			1696.61	30.355	1	0	8.078	0.479	0.342	5.761	20.844	0.263	27.148	0.768	103.263	36.606	0	0	16.877	0	25.795
			1697.61	27.006	1	0	8.122	0.478	0.344	5.784	20.867	0.264	27.18	0.768	103.294	36.572	0	0	16.996	0	25.814
			1698.61	27.006	1	0	8.151	0.477	0.344	5.796	20.897	0.264	27.223	0.768	103.325	36.538	0	0	17.084	0	25.859
			1699.61	27.006	1	0	8.18	0.476	0.345	5.807	20.927	0.265	27.266	0.767	103.356	36.505	0	0	17.173	0	25.906
			1700.61	27.006	1	0	8.275	0.476	0.348	5.857	20.987	0.267	27.342	0.768	103.407	36.459	0	0	17.383	0	26.01
			1701.61	34.228	1	0	8.275	0.476	0.348	5.857	20.987	0.267	27.342	0.768	103.407	36.459	0	0	17.383	0	26.01
			1702.61	37.578	1	0	7.896	0.476	0.341	5.745	20.419	0.262	26.606	0.767	103.433	36.447	0	0	16.571	0	24.271
			1703.61	37.578	1	0	7.551	0.477	0.335	5.634	19.917	0.257	25.957	0.767	103.46	36.435	0	0	15.832	0	22.652
			1704.61	44.8	1	0	7.251	0.477	0.328	5.528	19.49	0.252	25.392	0.768	103.522	36.407	0	0	15.196	0	21.148
			1705.61	46.161	1	0	6.963	0.477	0.322	5.414	19.112	0.247	24.895	0.768	103.577	36.378	0	0	14.586	0	19.761
			1706.61	46.161	1	0	6.697	0.478	0.315	5.299	18.781	0.242	24.458	0.768	103.632	36.349	0	0	14.023	0	18.488
			1707.61	38.834	1	0	6.436	0.479	0.307	5.166	18.523	0.236	24.112	0.768	103.666	36.332	0	0	13.427	0	17.459
			1708.61	37.159	1	0	5.995	0.483	0.293	4.932	18.092	0.225	23.527	0.769	103.738	36.299	0	0	12.416	0	15.639
			1709.61	41.555	1	0	5.799	0.485	0.286	4.814	17.935	0.22	23.309	0.769	103.774	36.282	0	0	11.966	0	14.928
			1710.61	41.555	1	0	5.637	0.486	0.28	4.721	17.784	0.216	23.094	0.77	103.805	36.275	0	0	11.607	0	14.23
			1711.61	41.555	1	0	5.484	0.487	0.275	4.627	17.658	0.212	22.909	0.771	103.836	36.267	0	0	11.27	0	13.619
			1712.61	41.555	1	0	5.709	0.549	0.277	4.66	18.519	0.215	23.856	0.776	103.697	36.474	0	0	10.391	0	16.942
			1713.61	41.555	1	0	5.901	0.612	0.279	4.694	19.226	0.218	24.594	0.782	103.558	36.68	0	0	9.639	0	19.455
			1714.61	41.555	1	0	6.229	0.675	0.285	4.802	20.027	0.225	25.392	0.789	103.419	36.886	0	0	9.23	0	22.003
			1715.61	41.555	1	0	6.519	0.728	0.291	4.891	20.712	0.231	26.076	0.794	103.309	37.047	0	0	8.958	0	24.05
			1716.61	12.875	1	0	6.763	0.791	0.296	4.979	21.249	0.237	26.508	0.802	103.344	37.155	0	0	8.553	0	25.264
			1717.61	12.875	1	0	6.761	0.789	0.301	5.072	20.848	0.242	25.974	0.803	103.387	37.15	0	0	8.572	0	23.869
			1718.61	12.875	1	0	6.76	0.787	0.307	5.166	20.461	0.247	25.461	0.804	103.431	37.145	0	0	8.591	0	22.474
			1719.61	12.875	1	0	6.725	0.792	0.307	5.167	20.364	0.247	25.276	0.806	103.361	37.203	0	0	8.489	0	22.045
			1720.61	12.875	1	0	6.657	0.787	0.299	5.04	20.652	0.242	25.565	0.808	103.536	37.071	0	0	8.455	0	22.633
			1721.61	12.875	1	0	6.589	0.782	0.292	4.914	20.957	0.236	25.87	0.81	103.711	36.939	0	0	8.421	0	23.247
			1722.61	12.875	1	0	6.536	0.779	0.287	4.827	21.156	0.233	26.076	0.811	103.778	36.872	0	0	8.386	0	23.689
			1723.61	12.875	1	0	6.52	0.766	0.284	4.789	21.246	0.231	26.206	0.811	103.873	36.785	0	0	8.515	0	23.908
			1724.61	12.875	1	0	6.473	0.763	0.28	4.713	21.422	0.227	26.383	0.812	103.938	36.72	0	0	8.485	0	24.263
			1725.61	12.875	1	0	6.411	0.759	0.274	4.615	21.661	0.223	26.65	0.813	103.991	36.678	0	0	8.441	0	24.885
			1726.61	12.875	1	0	6.349	0.756	0.268	4.517	21.913	0.218	26.932	0.814	104.044	36.636	0	0	8.397	0	25.529
			1727.61	33.286	1	0	6.289	0.753	0.262	4.418	22.178	0.214	27.229	0.815	104.098	36.595	0	0	8.354	0	26.195
			1728.61	33.286	1	0	6.229	0.749	0.257	4.32	22.458	0.209	27.541	0.815	104.151	36.553	0	0	8.311	0	26.883
			1729.61	47.103	1	0	6.014	0.746	0.247	4.151	22.562	0.201	27.617	0.817	104.204	36.511	0	0	8.061	0	26.999
			1730.61	47.103	1	0	5.839	0.748	0.238	4	22.735	0.194	27.778	0.818	104.163	36.553	0	0	7.809	0	27.446
			1731.61	47.103	1	0	5.674	0.749	0.229	3.849	22.966	0.187	28.004	0.82	104.121	36.595	0	0	7.572	0	28.035
			1732.61	55.058	1	0	5.65	0.751	0.228	3.847	22.886	0.187	27.9	0.82	104.079	36.636	0	0	7.523	0	27.859
			1733.61	55.058	1	0	5.626	0.753	0.228	3.844	22.806	0.187	27.797	0.82	104.037	36.678	0	0	7.474	0	27.685
			1734.61	44.905	1	0	5.603	0.754	0.228	3.842	22.728	0.187	27.696	0.821	103.996	36.72	0	0	7.427	0	27.513
			1735.61	22.609	1	0	5.671	0.756	0.231	3.883	22.762	0.189	27.748	0.82	103.954	36.762	0	0	7.5	0	27.7
			1736.61	22.609	1	0	5.74	0.758	0.233	3.925	22.801	0.191	27.806	0.82	103.912	36.804	0	0	7.574	0	27.9
			1737.61	22.609	1	0	5.81	0.759	0.236	3.966	22.844	0.193	27.87	0.82	103.87	36.845	0	0	7.65	0	28.112
			1738.61	22.609	1	0	5.882	0.761	0.238	4.007	22.892	0.195	27.939	0.819	103.828	36.887	0	0	7.727	0	28.336
			1739.61	22.609	1	0	5.955	0.763	0.24	4.049	22.945	0.197	28.014	0.819	103.787	36.929	0	0	7.806	0	28.571
			1740.61	22.609	1	0	6.055	0.773	0.244	4.114	22.98	0.2	28.035	0.82	103.745	36.978	0	0	7.834	0	28.688
			1741.61	22.609	1	0	6.187	0.796	0.252	4.234	22.871	0.206	27.906	0.82	103.439	37.258	0	0	7.771	0	28.81
			1742.61	22.609	1	0	6.303	0.813	0.257	4.327	22.833	0.211	27.852	0.82	103.264	37.423	0	0	7.753	0	28.925
			1743.61	22.609	1	0	6.196	0.77	0.256	4.314	22.421	0.209	27.474	0.816	103.253	37.382	0	0	8.048	0	28.016
			1744.61	8.897	1	0	6.081	0.727	0.255	4.301	21.969	0.208	27.043	0.812	103.241	37.34	0	0	8.367	0	26.951
			1745.61	12.456	1	0	5.785	0.674	0.249	4.192	21.303	0.201	26.394	0.807	103.349	37.189	0	0	8.584	0	25.135
			1746.61	12.456	1	0	5.497	0.629	0.244	4.104	20.54	0.195	25.628	0.801	103.337	37.146	0	0	8.733	0	23.095
			1747.61	12.456	1	0	5.198	0.585	0.239	4.017	19.7	0.19	24.761	0.796	103.325	37.102	0	0	8.886	0	20.661
			1748.61	12.456	1	0	5.175	0.595	0.231	3.887	20.309	0.184	25.514	0.796	103.339	37.126	0	0	8.692	0	22.763
			1749.61	12.456	1	0	5.154	0.606	0.223	3.756	20.962	0.178	26.322	0.796	103.354	37.15	0	0	8.506	0	24.889
			1750.61	20.83	1	0	5.211	0.628	0.221	3.722	21.472	0.176	26.925	0.797	103.248	37.284	0	0	8.298	0	26.585
			1751.61	20.83	1	0	5.204	0.637	0.221	3.724	21.454	0.177	26.892	0.798	103.133	37.388	0	0	8.168	0	26.669
			1752.61	20.83	1	0	5.248	0.658	0.224	3.768	21.45	0.179	26.857	0.799	102.898	37.601	0	0	7.978	0	26.92
			1753.61	20.83	1	0	5.117	0.679	0.222	3.735	21.16	0.177	26.468	0.799	102.586	37.815	0	0	7.541	0	26.302
			1754.61	20.83	1	0	4.962	0.685	0.219	3.68	20.845	0.175	26.1	0.799	101.915	38.083	0	0	7.248	0	25.794
			1755.61	30.774	1	0	4.686	0.697	0.212	3.569	20.329	0.169	25.503	0.797	100.572	38.62	0	0	6.725	0	25.086
			1756.61	30.774	1	0	4.686	0.697	0.212	3.569	20.329	0.169	25.503	0.797	100.572	38.62	0	0	6.725	0	25.086
			1757.61	30.774	1	0	4.718	0.703	0.217	3.654	20.004	0.172	25.196	0.794	99.977	38.889	0	0	6.713	0	24.688
			1758.61	30.774	1	0	4.75	0.709	0.222	3.74	19.693	0.176	24.901	0.791	99.382	39.158	0	0	6.701	0	24.305
			1759.61	30.774	1	0	4.805	0.721	0.229	3.856	19.352	0.18	24.628	0.786	98.955	39.359	0	0	6.662	0	23.859
			1760.61	30.774	1	0	5.105	0.741	0.25	4.215	18.851	0.194	24.269	0.777	98.2	39.676	0	0	6.89	0	23.326
			1761.61	30.774	1	0	5.267	0.748	0.263	4.426	18.533	0.203	24.002	0.772	97.871	39.791	0	0	7.039	0	22.73
			1762.61	30.774	1	0	5.435	0.755	0.275	4.637	18.27	0.212	23.788	0.768	97.543	39.906	0	0	7.194	0	22.277
			1763.61	30.774	1	0	5.611	0.763	0.288	4.848	18.054	0.22	23.624	0.764	97.214	40.021	0	0	7.357	0	21.962
			1764.61	30.774	1	0	5.727	0.765	0.294	4.944	18.071	0.224	23.705	0.762	96.941	40.119	0	0	7.486	0	22.355
			1765.61	30.774	1	0	5.727	0.765	0.294	4.944	18.071	0.224	23.705	0.762	96.941	40.119	0	0	7.486	0	22.355
			1766.61	30.774	1	0	5.779	0.77	0.3	5.058	17.836	0.228	23.513	0.759	96.394	40.316	0	0	7.508	0	22.087
			1767.61	16.434	1	0	5.81	0.772	0.304	5.12	17.719	0.23	23.414	0.757	96.121	40.414	0	0	7.524	0	21.941
			1768.61	12.247	1	0	5.841	0.775	0.308	5.181	17.605	0.232	23.318	0.755	95.847	40.513	0	0	7.541	0	21.8
			1769.61	12.247	1	0	5.871	0.777	0.311	5.243	17.494	0.235	23.223	0.753	95.574	40.611	0	0	7.558	0	21.665
			1770.61	12.247	1	0	5.882	0.771	0.311	5.242	17.518	0.234	23.287	0.752	95.573	40.582	0	0	7.632	0	21.823
			1771.61	38.624	1	0	5.845	0.751	0.312	5.26	17.312	0.234	23.154	0.748	95.3	40.553	0	0	7.788	0	21.4
			1772.61	38.624	1	0	5.976	0.762	0.318	5.358	17.398	0.238	23.252	0.748	95.36	40.491	0	0	7.847	0	21.584
			1773.61	44.172	1	0	6.11	0.773	0.324	5.456	17.486	0.243	23.354	0.749	95.42	40.429	0	0	7.907	0	21.78
			1774.61	44.172	1	0	6.246	0.784	0.33	5.554	17.578	0.247	23.46	0.749	95.48	40.366	0	0	7.968	0	21.987
			1775.61	44.172	1	0	6.387	0.801	0.334	5.63	17.765	0.251	23.641	0.751	95.673	40.313	0	0	7.976	0	22.419
			1776.61	51.813	1	0	6.522	0.812	0.34	5.725	17.855	0.256	23.748	0.752	95.731	40.253	0	0	8.036	0	22.624
			1777.61	51.813	1	0	6.658	0.822	0.346	5.82	17.949	0.26	23.859	0.752	95.789	40.192	0	0	8.097	0	22.84
			1778.61	51.813	1	0	6.797	0.833	0.351	5.915	18.045	0.264	23.974	0.753	95.847	40.132	0	0	8.159	0	23.064
			1779.61	30.46	1	0	6.938	0.844	0.357	6.01	18.144	0.269	24.094	0.753	95.905	40.072	0	0	8.222	0	23.297
			1780.61	30.46	1	0	7.105	0.85	0.365	6.144	18.188	0.274	24.189	0.752	95.84	39.992	0	0	8.355	0	23.438
			1781.61	32.344	1	0	7.003	0.865	0.361	6.075	18.153	0.272	24.11	0.753	96.021	39.951	0	0	8.093	0	23.115
			1782.61	32.344	1	0	6.825	0.85	0.355	5.977	17.957	0.267	23.89	0.752	96.009	39.918	0	0	8.033	0	22.443
			1783.61	32.344	1	0	6.88	0.834	0.354	5.954	18.149	0.266	24.164	0.751	96.072	39.886	0	0	8.249	0	23.224
			1784.61	32.344	1	0	6.95	0.833	0.354	5.952	18.336	0.266	24.398	0.752	96.483	39.8	0	0	8.347	0	23.763
			1785.61	32.344	1	0	7.022	0.831	0.353	5.95	18.528	0.266	24.637	0.752	96.893	39.714	0	0	8.447	0	24.306
			1786.61	32.344	1	0	7.095	0.83	0.353	5.949	18.724	0.266	24.883	0.753	97.304	39.628	0	0	8.55	0	24.854
			1787.61	49.092	1	0	6.877	0.828	0.345	5.81	18.578	0.26	24.658	0.753	97.641	39.542	0	0	8.301	0	24.098
			1788.61	49.092	1	0	6.671	0.827	0.337	5.672	18.46	0.254	24.469	0.754	97.977	39.456	0	0	8.066	0	23.429
			1789.61	49.092	1	0	6.531	0.819	0.328	5.525	18.541	0.248	24.501	0.757	98.151	39.436	0	0	7.971	0	23.498
			1790.61	49.092	1	0	6.428	0.815	0.322	5.414	18.617	0.244	24.536	0.759	98.249	39.452	0	0	7.886	0	23.63
			1791.61	49.092	1	0	6.328	0.811	0.315	5.302	18.702	0.24	24.581	0.761	98.346	39.468	0	0	7.803	0	23.79
			1792.61	49.092	1	0	6.329	0.807	0.316	5.316	18.651	0.241	24.437	0.763	98.444	39.484	0	0	7.846	0	23.415
			1793.61	49.092	1	0	6.33	0.802	0.317	5.33	18.599	0.242	24.295	0.766	98.541	39.501	0	0	7.889	0	23.041
			1794.61	49.092	1	0	6.266	0.805	0.311	5.23	18.767	0.239	24.416	0.769	98.696	39.477	0	0	7.785	0	23.345
			1795.61	49.092	1	0	6.341	0.805	0.318	5.358	18.538	0.245	24.094	0.769	98.742	39.51	0	0	7.875	0	22.468
			1796.61	24.912	1	0	6.418	0.806	0.326	5.487	18.324	0.251	23.795	0.77	98.787	39.544	0	0	7.965	0	21.635
			1797.61	11.933	1	0	6.451	0.81	0.328	5.523	18.302	0.253	23.732	0.771	98.787	39.594	0	0	7.967	0	21.521
			1798.61	11.933	1	0	6.503	0.814	0.332	5.59	18.236	0.256	23.615	0.772	98.787	39.644	0	0	7.994	0	21.24
			1799.61	11.933	1	0	6.56	0.803	0.334	5.618	18.287	0.258	23.678	0.772	98.906	39.596	0	0	8.168	0	21.372
			1800.61	11.933	1	0	6.565	0.81	0.335	5.631	18.271	0.259	23.609	0.774	99.017	39.592	0	0	8.102	0	21.142
			1801.61	11.933	1	0	6.574	0.803	0.333	5.605	18.37	0.258	23.717	0.775	99.248	39.489	0	0	8.184	0	21.314
			1802.61	11.933	1	0	6.563	0.796	0.33	5.554	18.495	0.256	23.853	0.775	99.478	39.385	0	0	8.243	0	21.567
			1803.61	11.933	1	0	6.403	0.765	0.322	5.413	18.456	0.249	23.861	0.773	99.512	39.316	0	0	8.371	0	21.529
			1804.61	15.91	1	0	6.275	0.737	0.317	5.342	18.273	0.245	23.675	0.772	99.452	39.304	0	0	8.512	0	20.993
			1805.61	22.714	1	0	6.168	0.709	0.317	5.328	17.948	0.244	23.307	0.77	99.392	39.292	0	0	8.695	0	19.889
			1806.61	22.714	1	0	6.056	0.682	0.316	5.315	17.606	0.243	22.914	0.768	99.332	39.28	0	0	8.885	0	18.675
			1807.61	54.43	1	0	5.919	0.651	0.311	5.239	17.387	0.238	22.701	0.766	99.356	39.208	0	0	9.087	0	17.91
			1808.61	54.43	1	0	5.774	0.621	0.306	5.158	17.149	0.234	22.459	0.764	99.38	39.136	0	0	9.295	0	17.037
			1809.61	54.43	1	0	5.458	0.563	0.296	4.986	16.596	0.225	21.853	0.759	99.454	39.004	0	0	9.697	0	14.842
			1810.61	54.43	1	0	5.287	0.535	0.291	4.894	16.28	0.22	21.486	0.758	99.504	38.944	0	0	9.889	0	13.488
			1811.61	39.148	1	0	5.315	0.506	0.293	4.925	16.156	0.221	21.342	0.757	99.555	38.884	0	0	10.497	0	12.901
			1812.61	44.905	1	0	5.542	0.504	0.299	5.035	16.471	0.227	21.747	0.757	99.751	38.755	0	0	10.992	0	14.096
			1813.61	44.905	1	0	5.797	0.502	0.306	5.152	16.828	0.232	22.204	0.758	99.948	38.625	0	0	11.546	0	15.42
			1814.61	27.424	1	0	5.797	0.502	0.306	5.152	16.828	0.232	22.204	0.758	99.948	38.625	0	0	11.546	0	15.42
			1815.61	27.424	1	0	6.391	0.498	0.32	5.386	17.731	0.243	23.368	0.759	100.341	38.366	0	0	12.84	0	18.655
			1816.61	22.819	1	0	6.72	0.497	0.326	5.482	18.311	0.247	24.114	0.759	100.521	38.265	0	0	13.526	0	20.663
			1817.61	22.819	1	0	7.085	0.496	0.331	5.578	18.969	0.252	24.964	0.76	100.701	38.165	0	0	14.288	0	22.825
			1818.61	35.798	1	0	7.494	0.495	0.337	5.674	19.719	0.256	25.934	0.76	100.881	38.064	0	0	15.14	0	25.139
			1819.61	46.58	1	0	7.802	0.493	0.342	5.761	20.207	0.261	26.545	0.761	101.126	37.923	0	0	15.83	0	26.389
			1820.61	46.58	1	0	8.06	0.487	0.345	5.81	20.67	0.263	27.109	0.762	101.449	37.743	0	0	16.541	0	27.406
			1821.61	34.856	1	0	8.342	0.482	0.348	5.859	21.185	0.266	27.74	0.764	101.773	37.563	0	0	17.318	0	28.518
			1822.61	34.019	1	0	8.269	0.476	0.341	5.737	21.41	0.261	27.981	0.765	102.097	37.383	0	0	17.367	0	28.756
			1823.61	34.019	1	0	8.128	0.47	0.331	5.574	21.625	0.254	28.208	0.767	102.406	37.222	0	0	17.289	0	28.98
			1824.61	32.03	1	0	8.085	0.468	0.328	5.522	21.703	0.252	28.277	0.768	102.529	37.18	0	0	17.259	0	29.056
			1825.61	32.03	1	0	7.957	0.463	0.319	5.367	21.938	0.245	28.525	0.769	102.828	37.024	0	0	17.199	0	29.321
			1826.61	30.774	1	0	7.872	0.458	0.311	5.244	22.183	0.24	28.786	0.771	103.097	36.885	0	0	17.178	0	29.635
			1827.61	32.449	1	0	7.882	0.45	0.309	5.196	22.365	0.238	28.981	0.772	103.411	36.729	0	0	17.497	0	29.765
			1828.61	33.705	1	0	7.84	0.443	0.304	5.117	22.53	0.235	29.15	0.773	103.724	36.574	0	0	17.708	0	29.835
			1829.61	33.705	1	0	7.84	0.435	0.301	5.063	22.716	0.233	29.286	0.776	104.124	36.397	0	0	18.011	0	29.81
			1830.61	33.705	1	0	7.863	0.434	0.301	5.067	22.759	0.234	29.305	0.777	104.165	36.383	0	0	18.103	0	29.821
			1831.61	29.937	1	0	7.922	0.436	0.302	5.092	22.825	0.236	29.311	0.779	104.26	36.363	0	0	18.19	0	29.813
			1832.61	29.832	1	0	8.033	0.437	0.305	5.141	22.935	0.238	29.385	0.78	104.355	36.342	0	0	18.398	0	29.936
			1833.61	29.832	1	0	8.093	0.439	0.306	5.157	23.045	0.24	29.456	0.782	104.455	36.337	0	0	18.456	0	30.079
			1834.61	32.135	1	0	8.075	0.437	0.303	5.109	23.2	0.238	29.588	0.784	104.673	36.277	0	0	18.481	0	30.24
			1835.61	31.821	1	0	7.988	0.435	0.297	5.004	23.417	0.234	29.789	0.786	104.891	36.216	0	0	18.347	0	30.532
			1836.61	31.821	1	0	7.953	0.434	0.293	4.939	23.615	0.231	29.969	0.788	105.015	36.193	0	0	18.311	0	30.831
			1837.61	31.821	1	0	7.91	0.436	0.291	4.906	23.655	0.23	29.934	0.79	105.056	36.228	0	0	18.159	0	30.822
			1838.61	23.97	1	0	7.873	0.437	0.29	4.878	23.691	0.23	29.899	0.792	105.098	36.263	0	0	18.021	0	30.813
			1839.61	24.598	1	0	7.837	0.438	0.288	4.85	23.729	0.229	29.866	0.795	105.14	36.298	0	0	17.885	0	30.808
			1840.61	24.598	1	0	7.848	0.437	0.287	4.84	23.806	0.229	29.927	0.795	105.212	36.277	0	0	17.946	0	30.89
			1841.61	30.669	1	0	7.728	0.433	0.282	4.753	23.829	0.225	29.914	0.797	105.344	36.208	0	0	17.867	0	30.735
			1842.61	29.832	1	0	7.543	0.424	0.274	4.617	23.874	0.219	29.924	0.798	105.523	36.096	0	0	17.78	0	30.538
			1843.61	29.832	1	0	7.423	0.421	0.27	4.537	23.875	0.215	29.893	0.799	105.578	36.068	0	0	17.645	0	30.415
			1844.61	30.355	1	0	7.296	0.417	0.264	4.451	23.892	0.211	29.882	0.8	105.634	36.04	0	0	17.493	0	30.326
			1845.61	32.239	1	0	7.254	0.417	0.262	4.419	23.922	0.21	29.889	0.8	105.649	36.052	0	0	17.41	0	30.352
			1846.61	32.239	1	0	7.138	0.418	0.259	4.361	23.859	0.207	29.793	0.801	105.536	36.143	0	0	17.095	0	30.304
			1847.61	32.239	1	0	7.007	0.419	0.256	4.308	23.721	0.205	29.626	0.801	105.323	36.277	0	0	16.737	0	30.177
			1848.61	26.064	1	0	6.936	0.418	0.254	4.274	23.664	0.203	29.547	0.801	105.23	36.337	0	0	16.578	0	30.107
			1849.61	26.378	1	0	6.914	0.417	0.253	4.256	23.672	0.203	29.537	0.801	105.248	36.33	0	0	16.59	0	30.064
			1850.61	26.378	1	0	6.831	0.416	0.25	4.201	23.687	0.2	29.584	0.801	105.133	36.383	0	0	16.439	0	30.216
			1851.61	34.019	1	0	6.737	0.414	0.246	4.141	23.688	0.197	29.612	0.8	105.018	36.435	0	0	16.259	0	30.331
			1852.61	28.576	1	0	6.645	0.413	0.242	4.081	23.697	0.194	29.65	0.799	104.903	36.488	0	0	16.083	0	30.464
			1853.61	28.576	1	0	6.554	0.412	0.239	4.021	23.713	0.191	29.699	0.798	104.788	36.541	0	0	15.91	0	30.617
			1854.61	28.576	1	0	6.568	0.413	0.24	4.035	23.692	0.191	29.707	0.797	104.663	36.57	0	0	15.884	0	30.684
			1855.61	15.91	1	0	6.632	0.416	0.243	4.091	23.624	0.193	29.713	0.795	104.414	36.627	0	0	15.925	0	30.798
			1856.61	17.062	1	0	6.628	0.417	0.243	4.086	23.635	0.193	29.756	0.794	104.32	36.639	0	0	15.912	0	30.894
			1857.61	17.062	1	0	6.628	0.417	0.243	4.086	23.635	0.193	29.756	0.794	104.32	36.639	0	0	15.912	0	30.894
			1858.61	17.062	1	0	6.627	0.418	0.244	4.109	23.514	0.193	29.673	0.792	104.208	36.668	0	0	15.84	0	30.792
			1859.61	17.062	1	0	6.616	0.42	0.245	4.125	23.403	0.194	29.595	0.791	104.095	36.697	0	0	15.745	0	30.698
			1860.61	23.028	1	0	6.612	0.425	0.246	4.143	23.331	0.194	29.638	0.787	103.956	36.707	0	0	15.562	0	30.831
			1861.61	23.342	1	0	6.618	0.426	0.246	4.144	23.351	0.193	29.722	0.786	103.961	36.673	0	0	15.537	0	30.953
			1862.61	23.342	1	0	6.618	0.426	0.246	4.144	23.351	0.193	29.722	0.786	103.961	36.673	0	0	15.537	0	30.953
			1863.61	23.342	1	0	6.624	0.427	0.246	4.146	23.372	0.193	29.806	0.784	103.965	36.639	0	0	15.512	0	31.074
			1864.61	21.772	1	0	6.517	0.42	0.242	4.074	23.338	0.189	29.845	0.782	103.857	36.611	0	0	15.528	0	31.049
			1865.61	20.621	1	0	6.467	0.416	0.24	4.04	23.322	0.187	29.87	0.781	103.79	36.596	0	0	15.545	0	31.044
			1866.61	20.621	1	0	6.378	0.412	0.235	3.965	23.402	0.184	30.011	0.78	103.821	36.543	0	0	15.489	0	31.2
			1867.61	20.621	1	0	6.434	0.415	0.239	4.018	23.315	0.186	29.937	0.779	103.754	36.582	0	0	15.518	0	31.137
			1868.61	26.587	1	0	6.474	0.417	0.241	4.056	23.265	0.187	29.906	0.778	103.687	36.62	0	0	15.507	0	31.155
			1869.61	29.832	1	0	6.513	0.42	0.243	4.094	23.216	0.189	29.875	0.777	103.62	36.659	0	0	15.496	0	31.173
			1870.61	29.832	1	0	6.576	0.424	0.246	4.146	23.174	0.191	29.811	0.777	103.55	36.727	0	0	15.513	0	31.175
			1871.61	29.832	1	0	6.687	0.43	0.252	4.239	23.1	0.196	29.726	0.777	103.42	36.801	0	0	15.534	0	31.167
			1872.61	34.123	1	0	6.842	0.441	0.26	4.379	22.963	0.202	29.583	0.776	103.169	36.944	0	0	15.518	0	31.163
			1873.61	32.763	1	0	6.94	0.448	0.265	4.469	22.874	0.206	29.478	0.776	103.035	37.021	0	0	15.502	0	31.114
			1874.61	32.763	1	0	6.942	0.454	0.268	4.507	22.736	0.208	29.318	0.775	102.879	37.097	0	0	15.276	0	30.953
			1875.61	33.077	1	0	6.854	0.45	0.264	4.441	22.745	0.205	29.335	0.775	102.947	37.006	0	0	15.244	0	30.831
			1876.61	32.553	1	0	6.815	0.445	0.261	4.402	22.785	0.203	29.401	0.775	103.049	36.871	0	0	15.328	0	30.745
			1877.61	32.553	1	0	6.872	0.439	0.262	4.406	22.906	0.203	29.596	0.774	103.217	36.68	0	0	15.652	0	30.822
			1878.61	19.051	1	0	6.905	0.435	0.263	4.435	22.836	0.203	29.572	0.772	103.186	36.635	0	0	15.885	0	30.681
			1879.61	19.993	1	0	6.932	0.431	0.266	4.481	22.661	0.205	29.398	0.771	103.111	36.648	0	0	16.073	0	30.341
			1880.61	19.993	1	0	6.966	0.433	0.268	4.514	22.617	0.207	29.338	0.771	103.109	36.639	0	0	16.107	0	30.224
			1881.61	19.993	1	0	7.069	0.427	0.276	4.64	22.282	0.212	28.998	0.768	102.963	36.657	0	0	16.553	0	29.542
			1882.61	38.624	1	0	7.165	0.43	0.28	4.708	22.28	0.215	29.013	0.768	102.935	36.655	0	0	16.664	0	29.59
			1883.61	35.589	1	0	7.258	0.433	0.284	4.774	22.285	0.218	29.037	0.767	102.907	36.653	0	0	16.768	0	29.655
			1884.61	35.589	1	0	7.3	0.43	0.285	4.799	22.274	0.219	29.042	0.767	103.021	36.578	0	0	16.99	0	29.539
			1885.61	35.589	1	0	7.315	0.427	0.286	4.807	22.256	0.219	29.033	0.767	103.135	36.504	0	0	17.151	0	29.398
			1886.61	33.809	1	0	7.291	0.423	0.284	4.784	22.262	0.218	29.056	0.766	103.248	36.43	0	0	17.222	0	29.317
			1887.61	33.809	1	0	7.267	0.42	0.283	4.762	22.267	0.217	29.078	0.766	103.362	36.356	0	0	17.295	0	29.234
			1888.61	33.809	1	0	7.248	0.415	0.28	4.718	22.379	0.215	29.212	0.766	103.494	36.265	0	0	17.452	0	29.335
			1889.61	24.179	1	0	7.243	0.412	0.279	4.699	22.421	0.214	29.249	0.767	103.548	36.232	0	0	17.581	0	29.335
			1890.61	15.387	1	0	7.234	0.407	0.277	4.66	22.536	0.212	29.391	0.767	103.685	36.138	0	0	17.778	0	29.442
			1891.61	15.387	1	0	7.749	0.457	0.289	4.867	23.517	0.223	30.452	0.772	103.775	36.207	0	0	16.974	0	31.901
			1892.61	20.202	1	0	7.983	0.481	0.295	4.971	23.886	0.229	30.822	0.775	103.791	36.26	0	0	16.603	0	32.797
			1893.61	28.68	1	0	8.207	0.505	0.301	5.075	24.203	0.234	31.128	0.778	103.808	36.314	0	0	16.247	0	33.55
			1894.61	36.531	1	0	8.303	0.511	0.305	5.142	24.206	0.237	31.137	0.777	103.79	36.323	0	0	16.241	0	33.61
			1895.61	36.531	1	0	8.602	0.546	0.316	5.328	24.39	0.247	31.24	0.781	103.91	36.363	0	0	15.767	0	34.001
			1896.61	36.531	1	0	8.602	0.546	0.316	5.328	24.39	0.247	31.24	0.781	103.91	36.363	0	0	15.767	0	34.001
			1897.61	33.705	1	0	8.524	0.548	0.315	5.299	24.315	0.247	31.036	0.783	104.051	36.395	0	0	15.542	0	33.687
			1898.61	33.181	1	0	8.502	0.549	0.313	5.269	24.396	0.245	31.134	0.784	104.138	36.315	0	0	15.487	0	33.758
			1899.61	31.402	1	0	8.468	0.544	0.309	5.21	24.543	0.243	31.259	0.785	104.419	36.152	0	0	15.569	0	33.742
			1900.61	31.402	1	0	8.42	0.539	0.306	5.145	24.687	0.24	31.386	0.787	104.699	35.989	0	0	15.628	0	33.725
			1901.61	25.54	1	0	8.373	0.534	0.302	5.08	24.834	0.238	31.515	0.788	104.98	35.826	0	0	15.688	0	33.708
			1902.61	25.54	1	0	8.347	0.529	0.298	5.025	25.004	0.236	31.672	0.789	105.213	35.718	0	0	15.781	0	33.817
			1903.61	25.54	1	0	8.32	0.524	0.295	4.969	25.177	0.233	31.831	0.791	105.445	35.61	0	0	15.876	0	33.925
			1904.61	25.54	1	0	8.4	0.53	0.294	4.949	25.554	0.234	32.107	0.796	105.858	35.481	0	0	15.863	0	34.251
			1905.61	49.196	1	0	8.516	0.54	0.298	5.014	25.625	0.238	32.099	0.798	105.978	35.512	0	0	15.783	0	34.323
			1906.61	52.651	1	0	8.516	0.54	0.298	5.014	25.625	0.238	32.099	0.798	105.978	35.512	0	0	15.783	0	34.323
			1907.61	52.651	1	0	8.527	0.538	0.298	5.013	25.657	0.238	32.082	0.8	106.05	35.558	0	0	15.846	0	34.35
			1908.61	52.651	1	0	8.464	0.537	0.296	4.986	25.596	0.237	31.941	0.801	106.1	35.603	0	0	15.77	0	34.163
			1909.61	52.651	1	0	8.251	0.532	0.285	4.799	25.899	0.23	32.062	0.808	106.517	35.507	0	0	15.503	0	34.222
			1910.61	21.981	1	0	8.126	0.524	0.281	4.723	25.865	0.227	31.989	0.809	106.537	35.511	0	0	15.521	0	34.062
			1911.61	23.761	1	0	8	0.528	0.271	4.57	26.343	0.221	32.31	0.815	106.935	35.411	0	0	15.159	0	34.495
			1912.61	23.761	1	0	8	0.528	0.271	4.57	26.343	0.221	32.31	0.815	106.935	35.411	0	0	15.159	0	34.495
			1913.61	24.703	1	0	7.744	0.513	0.26	4.374	26.548	0.214	32.305	0.822	107.256	35.33	0	0	15.098	0	34.303
			1914.61	23.447	1	0	7.232	0.509	0.252	4.236	25.583	0.207	31.025	0.825	107.306	35.368	0	0	14.195	0	32.083
			1915.61	23.447	1	0	6.777	0.506	0.243	4.097	24.766	0.201	29.927	0.828	107.357	35.406	0	0	13.393	0	30.038
			1916.61	23.447	1	0	6.397	0.503	0.237	3.99	23.986	0.197	28.89	0.83	107.407	35.445	0	0	12.729	0	27.97
			1917.61	23.447	1	0	6.053	0.499	0.231	3.883	23.302	0.192	27.972	0.833	107.457	35.483	0	0	12.127	0	26.021
			1918.61	26.692	1	0	6.147	0.534	0.233	3.919	23.639	0.195	28.202	0.838	107.462	35.637	0	0	11.504	0	26.864
			1919.61	27.529	1	0	6.249	0.563	0.235	3.961	23.92	0.198	28.463	0.84	107.419	35.747	0	0	11.1	0	27.668
			1920.61	27.529	1	0	6.324	0.597	0.237	3.996	24.143	0.201	28.565	0.845	107.424	35.896	0	0	10.592	0	28.174
			1921.61	15.178	1	0	6.001	0.585	0.223	3.757	24.317	0.19	28.573	0.851	107.472	35.953	0	0	10.26	0	28.261
			1922.61	15.178	1	0	5.889	0.592	0.217	3.648	24.61	0.185	28.771	0.855	107.474	36.035	0	0	9.94	0	28.827
			1923.61	15.178	1	0	5.784	0.6	0.21	3.539	24.949	0.181	29.012	0.86	107.477	36.116	0	0	9.639	0	29.472
			1924.61	15.178	1	0	5.891	0.627	0.213	3.593	25.137	0.184	29.183	0.861	107.433	36.212	0	0	9.401	0	30.012
			1925.61	15.178	1	0	5.794	0.634	0.207	3.487	25.503	0.179	29.447	0.866	107.435	36.291	0	0	9.14	0	30.686
			1926.61	15.178	1	0	5.892	0.664	0.21	3.541	25.652	0.183	29.555	0.868	107.428	36.367	0	0	8.868	0	31.052
			1927.61	15.178	1	0	5.966	0.702	0.213	3.577	25.834	0.185	29.664	0.871	107.457	36.435	0	0	8.497	0	31.399
			1928.61	15.178	1	0	6.051	0.725	0.216	3.63	25.897	0.188	29.706	0.872	107.414	36.52	0	0	8.343	0	31.619
			1929.61	5.548	1	0	6.113	0.759	0.218	3.669	25.975	0.19	29.733	0.874	107.294	36.688	0	0	8.054	0	31.922
			1930.61	5.548	1	0	6.04	0.793	0.217	3.661	25.812	0.19	29.491	0.875	107.159	36.855	0	0	7.62	0	31.663
			1931.61	5.548	1	0	5.974	0.826	0.217	3.652	25.671	0.19	29.275	0.877	107.024	37.022	0	0	7.231	0	31.441
			1932.61	5.548	1	0	5.755	0.83	0.213	3.58	25.236	0.186	28.79	0.877	106.5	37.245	0	0	6.933	0	30.735
			1933.61	32.344	1	0	5.554	0.834	0.208	3.509	24.86	0.183	28.373	0.876	105.975	37.467	0	0	6.659	0	30.151
			1934.61	32.344	1	0	5.351	0.831	0.203	3.42	24.563	0.178	28.076	0.875	105.481	37.648	0	0	6.442	0	29.762
			1935.61	32.344	1	0	5.331	0.827	0.204	3.432	24.382	0.177	28.023	0.87	105.003	37.829	0	0	6.443	0	29.92
			1936.61	32.344	1	0	5.311	0.824	0.205	3.443	24.202	0.177	27.97	0.865	104.525	38.01	0	0	6.445	0	30.074
			1937.61	32.344	1	0	5.382	0.838	0.214	3.603	23.471	0.183	27.384	0.857	104.098	38.182	0	0	6.421	0	28.972
			1938.61	32.344	1	0	5.454	0.853	0.223	3.762	22.8	0.19	26.836	0.85	103.671	38.354	0	0	6.396	0	27.904
			1939.61	32.344	1	0	5.524	0.867	0.233	3.922	22.18	0.196	26.321	0.843	103.244	38.526	0	0	6.372	0	26.869
			1940.61	32.344	1	0	5.592	0.881	0.242	4.077	21.624	0.203	25.852	0.836	102.826	38.697	0	0	6.346	0	25.909
			1941.61	32.344	1	0	5.635	0.891	0.248	4.181	21.265	0.207	25.554	0.832	102.517	38.793	0	0	6.326	0	25.255
			1942.61	32.344	1	0	5.677	0.9	0.254	4.284	20.923	0.211	25.267	0.828	102.208	38.888	0	0	6.305	0	24.611
			1943.61	32.344	1	0	5.719	0.91	0.261	4.387	20.596	0.215	24.989	0.824	101.9	38.983	0	0	6.285	0	23.977
			1944.61	32.344	1	0	5.738	0.932	0.264	4.452	20.395	0.218	24.762	0.824	101.725	39.095	0	0	6.16	0	23.473
			1945.61	21.772	1	0	5.913	0.941	0.274	4.62	20.266	0.225	24.712	0.82	101.394	39.194	0	0	6.281	0	23.471
			1946.61	21.772	1	0	6.095	0.951	0.284	4.787	20.17	0.232	24.694	0.817	101.063	39.292	0	0	6.407	0	23.559
			1947.61	9.63	1	0	6.306	0.966	0.297	4.997	20.014	0.241	24.611	0.813	100.653	39.448	0	0	6.531	0	23.542
			1948.61	9.63	1	0	6.526	0.98	0.309	5.206	19.897	0.25	24.566	0.81	100.243	39.604	0	0	6.659	0	23.632
			1949.61	9.63	1	0	6.517	0.956	0.313	5.272	19.593	0.252	24.353	0.805	99.879	39.644	0	0	6.819	0	23.138
			1950.61	29.727	1	0	6.508	0.932	0.317	5.337	19.294	0.253	24.139	0.799	99.514	39.685	0	0	6.986	0	22.633
			1951.61	29.727	1	0	6.472	0.907	0.318	5.36	19.073	0.253	24.006	0.794	99.149	39.726	0	0	7.133	0	22.359
			1952.61	45.952	1	0	6.412	0.877	0.318	5.352	18.88	0.251	23.889	0.79	98.823	39.74	0	0	7.307	0	22.097
			1953.61	45.952	1	0	6.348	0.848	0.317	5.345	18.675	0.25	23.756	0.786	98.497	39.755	0	0	7.49	0	21.782
			1954.61	45.952	1	0	6.281	0.818	0.317	5.337	18.458	0.248	23.606	0.782	98.171	39.769	0	0	7.682	0	21.41
			1955.61	45.114	1	0	6.257	0.788	0.321	5.411	18.084	0.25	23.26	0.777	97.845	39.784	0	0	7.942	0	20.423
			1956.61	35.066	1	0	6.232	0.758	0.326	5.486	17.711	0.252	22.908	0.773	97.519	39.798	0	0	8.221	0	19.393
			1957.61	35.066	1	0	6.225	0.737	0.332	5.583	17.346	0.255	22.571	0.768	97.07	39.906	0	0	8.45	0	18.52
			1958.61	35.066	1	0	6.218	0.715	0.337	5.679	16.99	0.258	22.237	0.764	96.622	40.014	0	0	8.691	0	17.632
			1959.61	36.845	1	0	6.202	0.673	0.349	5.872	16.302	0.264	21.576	0.756	95.725	40.23	0	0	9.217	0	15.806
			1960.61	36.845	1	0	6.338	0.652	0.355	5.98	16.31	0.267	21.663	0.753	95.291	40.338	0	0	9.726	0	16.325
			1961.61	44.591	1	0	6.49	0.63	0.362	6.088	16.353	0.271	21.793	0.75	94.857	40.445	0	0	10.295	0	16.98
			1962.61	44.591	1	0	6.915	0.637	0.371	6.247	16.999	0.279	22.64	0.751	94.962	40.431	0	0	10.85	0	19.728
			1963.61	44.591	1	0	7.389	0.644	0.381	6.406	17.73	0.286	23.602	0.751	95.068	40.417	0	0	11.468	0	22.617
			1964.61	44.591	1	0	7.981	0.651	0.393	6.621	18.549	0.296	24.675	0.752	95.173	40.402	0	0	12.254	0	25.585
			1965.61	36.636	1	0	8.088	0.658	0.4	6.727	18.519	0.301	24.621	0.752	95.274	40.388	0	0	12.287	0	25.421
			1966.61	30.879	1	0	8.113	0.66	0.401	6.746	18.528	0.301	24.626	0.752	95.456	40.326	0	0	12.293	0	25.344
			1967.61	30.879	1	0	8.063	0.655	0.397	6.678	18.587	0.299	24.677	0.753	95.634	40.258	0	0	12.312	0	25.381
			1968.61	30.879	1	0	8.013	0.65	0.393	6.611	18.647	0.296	24.728	0.754	95.811	40.191	0	0	12.331	0	25.418
			1969.61	46.266	1	0	7.964	0.645	0.389	6.544	18.708	0.293	24.781	0.755	95.989	40.124	0	0	12.353	0	25.458
			1970.61	46.266	1	0	7.921	0.64	0.385	6.483	18.769	0.291	24.833	0.756	96.156	40.057	0	0	12.384	0	25.495
			1971.61	50.348	1	0	7.924	0.639	0.385	6.475	18.8	0.291	24.858	0.756	96.212	40.069	0	0	12.393	0	25.579
			1972.61	50.348	1	0	7.928	0.639	0.384	6.467	18.831	0.291	24.884	0.757	96.267	40.081	0	0	12.402	0	25.663
			1973.61	50.348	1	0	7.932	0.639	0.384	6.459	18.862	0.291	24.909	0.757	96.322	40.093	0	0	12.411	0	25.748
			1974.61	50.348	1	0	8.267	0.678	0.389	6.546	19.507	0.296	25.598	0.762	96.75	39.928	0	0	12.184	0	27.293
			1975.61	41.869	1	0	8.599	0.72	0.395	6.649	20.08	0.303	26.18	0.767	97.137	39.812	0	0	11.935	0	28.57
			1976.61	41.869	1	0	8.919	0.762	0.401	6.753	20.601	0.31	26.693	0.772	97.525	39.696	0	0	11.697	0	29.626
			1977.61	39.357	1	0	9.167	0.8	0.404	6.8	21.107	0.314	27.189	0.776	97.989	39.524	0	0	11.457	0	30.523
			1978.61	39.357	1	0	9.405	0.838	0.407	6.846	21.58	0.318	27.64	0.781	98.453	39.352	0	0	11.227	0	31.281
			1979.61	49.615	1	0	9.634	0.875	0.409	6.893	22.023	0.321	28.049	0.785	98.917	39.18	0	0	11.006	0	31.917
			1980.61	49.615	1	0	9.503	0.871	0.403	6.781	22.075	0.317	28.037	0.787	99.131	39.157	0	0	10.905	0	31.86
			1981.61	33.286	1	0	9.43	0.867	0.399	6.711	22.131	0.315	28.034	0.789	99.344	39.134	0	0	10.871	0	31.824
			1982.61	33.286	1	0	9.38	0.869	0.396	6.67	22.149	0.313	27.999	0.791	99.521	39.136	0	0	10.794	0	31.749
			1983.61	33.286	1	0	9.33	0.87	0.394	6.629	22.169	0.312	27.965	0.793	99.697	39.138	0	0	10.718	0	31.677
			1984.61	33.6	1	0	9.281	0.872	0.391	6.588	22.191	0.311	27.934	0.794	99.874	39.141	0	0	10.643	0	31.609
			1985.61	33.6	1	0	9.027	0.874	0.382	6.436	22.098	0.304	27.748	0.796	100.05	39.143	0	0	10.334	0	31.196
			1986.61	33.6	1	0	8.787	0.875	0.373	6.283	22.036	0.298	27.599	0.798	100.226	39.145	0	0	10.042	0	30.861
			1987.61	33.6	1	0	8.598	0.865	0.363	6.114	22.142	0.291	27.66	0.8	100.505	39.025	0	0	9.945	0	30.834
			1988.61	33.6	1	0	8.412	0.854	0.353	5.944	22.263	0.283	27.736	0.803	100.783	38.904	0	0	9.849	0	30.84
			1989.61	56.838	1	0	8.403	0.844	0.35	5.892	22.417	0.282	27.846	0.805	101.062	38.783	0	0	9.96	0	30.92
			1990.61	56.838	1	0	8.385	0.846	0.346	5.818	22.654	0.279	28.056	0.807	101.342	38.666	0	0	9.914	0	31.215
			1991.61	56.838	1	0	8.391	0.815	0.341	5.737	22.93	0.275	28.381	0.808	101.642	38.421	0	0	10.301	0	31.594
			1992.61	53.593	1	0	8.404	0.8	0.337	5.675	23.185	0.273	28.652	0.809	101.932	38.24	0	0	10.504	0	31.923
			1993.61	53.593	1	0	8.42	0.803	0.336	5.653	23.325	0.272	28.768	0.811	102.104	38.169	0	0	10.485	0	32.065
			1994.61	53.593	1	0	8.418	0.79	0.333	5.603	23.503	0.27	28.959	0.812	102.267	38.047	0	0	10.65	0	32.295
			1995.61	23.028	1	0	8.379	0.784	0.329	5.531	23.682	0.267	29.18	0.812	102.418	37.944	0	0	10.691	0	32.61
			1996.61	23.028	1	0	8.342	0.768	0.325	5.471	23.799	0.263	29.403	0.809	102.529	37.822	0	0	10.856	0	32.893
			1997.61	23.028	1	0	8.373	0.776	0.325	5.475	23.889	0.264	29.46	0.811	102.639	37.786	0	0	10.796	0	32.958
[truncated: 1,570 more rows]
