# Supplementary material for: Handcycling with concurrent lower body low-frequency electromyostimulation significantly increases acute oxygen uptake: implications for rehabilitation and prevention
Source: PeerJ. 2022 May 18;10:e13333. doi: 10.7717/peerj.13333 (PMC9123886; doi:10.7717/peerj.13333)
Supplement: Supplemental Information 1 — Raw data for each participant (load, heart rate, spirometric data) and R-Scripts for data processing (as described in the material & method section under “Data aquisition”), and EMS intensity and blood lactate concentration. [file peerj-10-13333-s001.zip › raw_data/SPIROMETRIC_DATA/EMS_Pilot_26.xlsx]

## Sheet: EMS_Pillot_26_04.05.2021
Name	Rappelt		Zeit	%VO2	Geschw.	Steig.	VE	VT	VO2	VO2/kg	VE/VO2	VCO2	VE/VCO2	RER	PETO2	PETCO2	O2Puls	HR	BF	P(A-a)O2	VD/VT
Vorname	Ludwig		min:sec		km/h	%	l/min	l	l/min	ml/(kg*min)	l/l	l/min	l/l		mmHg	mmHg	ml/beat	b/min	1/min	mmHg	%
Id-Nr.	RapLud270597		0.228	25.95	0	0	11.347	0.725	0.534	6.932	19.592	0.407	25.74	0.761	100.811	35.884	0	0	15.652	0	21.165
Geburtsdatum (TT.MM.JJJJ)			1.228	53.439	0	0	11.347	0.725	0.534	6.932	19.592	0.407	25.74	0.761	100.811	35.884	0	0	15.652	0	21.165
Größe (cm)			2.228	53.439	0	0	10.649	0.71	0.513	6.659	19.108	0.391	25.113	0.761	101.094	35.785	0	0	14.99	0	19.242
Gewicht (kg)	77.1		3.228	39.502	0	0	10.063	0.69	0.492	6.378	18.805	0.374	24.693	0.762	101.603	35.527	0	0	14.58	0	17.567
Geschlecht	weibl.		4.228	39.502	0	0	9.564	0.672	0.472	6.125	18.565	0.36	24.356	0.762	102.059	35.296	0	0	14.231	0	16.142
Datum			5.228	16.401	0	0	9.551	0.656	0.465	6.025	18.804	0.355	24.608	0.764	102.47	35.087	0	0	14.564	0	16.558
Messzeit			6.228	16.401	0	0	9.65	0.654	0.464	6.019	19.013	0.356	24.781	0.767	102.663	35.078	0	0	14.763	0	17.067
modality	EMS-CON		7.228	16.401	0	0	9.743	0.652	0.464	6.014	19.207	0.357	24.943	0.77	102.838	35.07	0	0	14.949	0	17.539
			8.228	16.401	0	0	9.819	0.65	0.463	6	19.396	0.357	25.106	0.773	102.998	35.063	0	0	15.106	0	18.008
			9.228	16.401	0	0	9.877	0.647	0.46	5.969	19.601	0.357	25.276	0.776	103.258	35.02	0	0	15.269	0	18.426
			10.228	70.149	0	0	9.94	0.644	0.459	5.948	19.792	0.357	25.428	0.778	103.497	34.981	0	0	15.438	0	18.795
			11.228	125.205	0	0	10.001	0.641	0.457	5.928	19.971	0.357	25.571	0.781	103.718	34.945	0	0	15.597	0	19.139
			12.228	39.733	0	0	10.068	0.639	0.457	5.922	20.119	0.357	25.699	0.783	103.896	34.943	0	0	15.755	0	19.498
			13.228	39.733	0	0	10.141	0.637	0.457	5.924	20.254	0.358	25.81	0.785	104.062	34.941	0	0	15.919	0	19.805
			14.228	39.733	0	0	10.211	0.635	0.457	5.925	20.382	0.359	25.916	0.786	104.216	34.94	0	0	16.075	0	20.097
			15.228	39.733	0	0	10.211	0.635	0.457	5.925	20.382	0.359	25.916	0.786	104.216	34.94	0	0	16.075	0	20.097
			16.228	39.733	0	0	10.051	0.613	0.443	5.752	20.595	0.35	26.063	0.79	104.747	34.728	0	0	16.392	0	20.14
			17.228	13.244	0	0	9.867	0.593	0.432	5.601	20.691	0.342	26.11	0.792	105.121	34.519	0	0	16.636	0	19.91
			18.228	9.086	0	0	9.773	0.57	0.423	5.489	20.824	0.336	26.222	0.794	105.531	34.287	0	0	17.131	0	19.804
			19.228	9.086	0	0	9.688	0.548	0.415	5.384	20.953	0.33	26.327	0.796	105.942	34.054	0	0	17.684	0	19.673
			20.228	24.333	0	0	9.814	0.549	0.417	5.408	21.134	0.332	26.508	0.797	106.04	34.054	0	0	17.888	0	20.15
			21.228	35.036	0	0	10.045	0.556	0.425	5.514	21.247	0.34	26.587	0.799	105.908	34.207	0	0	18.064	0	20.632
			22.228	35.036	0	0	10.275	0.563	0.433	5.618	21.366	0.347	26.677	0.801	105.776	34.361	0	0	18.235	0	21.136
			23.228	33.804	0	0	10.51	0.571	0.441	5.721	21.49	0.354	26.775	0.803	105.644	34.514	0	0	18.408	0	21.657
			24.228	31.186	0	0	10.749	0.578	0.449	5.824	21.619	0.361	26.881	0.804	105.512	34.668	0	0	18.585	0	22.194
			25.228	32.187	0	0	10.417	0.553	0.433	5.611	21.64	0.35	26.783	0.808	105.752	34.579	0	0	18.855	0	21.785
			26.228	32.187	0	0	9.825	0.527	0.392	5.082	22.409	0.319	27.497	0.815	106.297	34.49	0	0	18.657	0	23.375
			27.228	34.266	0	0	9.775	0.533	0.388	5.033	22.542	0.318	27.529	0.819	106.56	34.61	0	0	18.343	0	23.662
			28.228	35.421	0	0	9.726	0.539	0.384	4.984	22.681	0.316	27.565	0.823	106.824	34.73	0	0	18.04	0	23.956
			29.228	35.421	0	0	9.795	0.55	0.383	4.962	22.997	0.317	27.764	0.828	107.292	34.761	0	0	17.795	0	24.492
			30.228	29.107	0	0	9.866	0.562	0.381	4.942	23.309	0.318	27.955	0.834	107.764	34.793	0	0	17.564	0	25.002
			31.228	26.566	0	0	9.992	0.57	0.384	4.98	23.468	0.321	28.097	0.835	107.855	34.803	0	0	17.537	0	25.357
			32.228	26.566	0	0	9.95	0.572	0.378	4.903	23.744	0.318	28.255	0.84	108.35	34.784	0	0	17.386	0	25.691
			33.228	19.636	1	0	10.352	0.575	0.384	4.977	24.351	0.323	28.898	0.843	108.545	34.766	0	0	18.012	0	27.102
			34.228	20.714	1	0	10.781	0.579	0.391	5.068	24.925	0.33	29.522	0.844	108.596	34.845	0	0	18.609	0	28.568
			35.228	20.714	1	0	11.262	0.584	0.399	5.169	25.547	0.337	30.199	0.846	108.647	34.924	0	0	19.287	0	30.08
			36.228	35.344	1	0	11.317	0.588	0.4	5.188	25.601	0.339	30.19	0.848	108.698	35.003	0	0	19.231	0	30.192
			37.228	34.805	1	0	11.238	0.583	0.395	5.126	25.706	0.336	30.276	0.849	108.863	34.94	0	0	19.271	0	30.257
			38.228	34.805	1	0	11.159	0.578	0.39	5.063	25.814	0.332	30.362	0.85	109.027	34.877	0	0	19.311	0	30.323
			39.228	34.805	1	0	11.091	0.573	0.386	5.008	25.917	0.329	30.444	0.851	109.192	34.815	0	0	19.373	0	30.378
			40.228	32.11	1	0	10.852	0.568	0.379	4.919	25.796	0.323	30.298	0.851	109.269	34.78	0	0	19.092	0	30.027
			41.228	31.032	1	0	10.61	0.564	0.372	4.825	25.692	0.317	30.171	0.852	109.345	34.745	0	0	18.802	0	29.712
			42.228	31.032	1	0	10.376	0.56	0.365	4.731	25.603	0.311	30.061	0.852	109.422	34.71	0	0	18.52	0	29.43
			43.228	31.032	1	0	10.553	0.588	0.365	4.74	26.123	0.313	30.491	0.857	109.571	34.712	0	0	17.959	0	30.346
			44.228	35.806	1	0	10.862	0.615	0.371	4.809	26.63	0.32	30.855	0.863	109.719	34.715	0	0	17.659	0	31.108
			45.228	36.191	1	0	11.16	0.642	0.376	4.877	27.093	0.327	31.172	0.869	109.868	34.717	0	0	17.37	0	31.757
			46.228	36.191	1	0	11.12	0.642	0.373	4.832	27.247	0.325	31.243	0.872	110.032	34.668	0	0	17.318	0	31.82
			47.228	25.642	1	0	11.102	0.642	0.37	4.799	27.39	0.324	31.304	0.875	110.197	34.62	0	0	17.301	0	31.861
			48.228	26.797	1	0	11.085	0.641	0.367	4.765	27.535	0.323	31.365	0.878	110.362	34.571	0	0	17.284	0	31.902
			49.228	25.796	1	0	11.093	0.641	0.367	4.76	27.588	0.323	31.356	0.88	110.404	34.608	0	0	17.308	0	31.94
			50.228	27.798	1	0	11.086	0.641	0.366	4.748	27.635	0.323	31.335	0.882	110.446	34.645	0	0	17.308	0	31.957
			51.228	27.798	1	0	11.08	0.64	0.365	4.737	27.683	0.323	31.314	0.884	110.487	34.682	0	0	17.308	0	31.973
			52.228	23.563	1	0	10.952	0.632	0.357	4.636	27.928	0.317	31.515	0.886	110.789	34.504	0	0	17.318	0	32.071
			53.228	23.563	1	0	10.827	0.625	0.35	4.537	28.178	0.311	31.715	0.888	111.091	34.325	0	0	17.334	0	32.162
			54.228	23.563	1	0	10.701	0.617	0.342	4.437	28.439	0.305	31.922	0.891	111.393	34.146	0	0	17.349	0	32.262
			55.228	14.861	1	0	10.576	0.609	0.334	4.338	28.711	0.299	32.136	0.893	111.694	33.967	0	0	17.364	0	32.37
			56.228	14.861	1	0	10.507	0.602	0.33	4.276	28.903	0.295	32.297	0.895	111.938	33.826	0	0	17.446	0	32.434
			57.228	14.861	1	0	10.446	0.595	0.325	4.219	29.093	0.292	32.46	0.896	112.186	33.684	0	0	17.545	0	32.498
			58.228	36.037	1	0	10.385	0.589	0.321	4.162	29.285	0.288	32.624	0.898	112.435	33.543	0	0	17.645	0	32.561
			59.228	47.972	1	0	10.323	0.582	0.316	4.104	29.48	0.285	32.789	0.899	112.683	33.401	0	0	17.746	0	32.623
			60.228	47.972	1	0	10.358	0.586	0.32	4.148	29.294	0.287	32.636	0.898	112.439	33.522	0	0	17.662	0	32.546
			61.228	20.791	1	0	10.388	0.591	0.323	4.189	29.115	0.289	32.486	0.896	112.191	33.642	0	0	17.574	0	32.473
			62.228	20.483	1	0	10.419	0.596	0.326	4.231	28.938	0.292	32.337	0.895	111.943	33.763	0	0	17.485	0	32.399
			63.228	20.483	1	0	10.387	0.609	0.328	4.259	28.721	0.294	32.133	0.894	111.657	33.933	0	0	17.056	0	32.312
			64.228	18.557	1	0	10.344	0.622	0.33	4.281	28.516	0.295	31.937	0.893	111.372	34.102	0	0	16.628	0	32.232
			65.228	18.634	1	0	10.338	0.627	0.33	4.279	28.534	0.295	31.956	0.893	111.352	34.121	0	0	16.496	0	32.304
			66.228	18.634	1	0	10.201	0.633	0.328	4.251	28.375	0.292	31.833	0.891	111.194	34.217	0	0	16.105	0	32.232
			67.228	16.709	1	0	10.201	0.631	0.328	4.26	28.3	0.291	31.896	0.887	111.063	34.225	0	0	16.172	0	32.357
			68.228	16.555	1	0	10.188	0.628	0.327	4.245	28.351	0.29	31.993	0.886	111.07	34.181	0	0	16.232	0	32.463
			69.228	16.555	1	0	10.198	0.634	0.328	4.254	28.345	0.291	31.964	0.887	111.05	34.222	0	0	16.093	0	32.48
			70.228	16.555	1	0	10.154	0.63	0.326	4.223	28.415	0.288	32.072	0.886	111.057	34.176	0	0	16.105	0	32.605
			71.228	20.714	1	0	10.2	0.618	0.324	4.202	28.634	0.286	32.41	0.884	111.091	34.049	0	0	16.498	0	33.003
			72.228	20.483	1	0	10.483	0.637	0.334	4.327	28.661	0.295	32.452	0.883	110.986	34.158	0	0	16.469	0	33.272
			73.228	20.483	1	0	10.657	0.643	0.338	4.387	28.76	0.299	32.551	0.884	110.964	34.198	0	0	16.577	0	33.518
			74.228	20.483	1	0	10.594	0.629	0.34	4.416	28.348	0.299	32.237	0.879	110.805	34.244	0	0	16.847	0	33.003
			75.228	43.814	1	0	10.384	0.615	0.337	4.377	27.969	0.295	31.999	0.874	110.647	34.289	0	0	16.889	0	32.616
			76.228	43.814	1	0	9.917	0.581	0.325	4.215	27.574	0.282	31.749	0.868	110.556	34.246	0	0	17.081	0	32.022
			77.228	43.814	1	0	9.844	0.578	0.324	4.204	27.429	0.281	31.678	0.866	110.373	34.299	0	0	17.038	0	31.963
			78.228	30.878	1	0	9.776	0.575	0.323	4.194	27.287	0.279	31.608	0.863	110.191	34.352	0	0	17.003	0	31.905
			79.228	30.878	1	0	9.693	0.572	0.322	4.176	27.157	0.277	31.58	0.86	110.031	34.366	0	0	16.954	0	31.868
			80.229	22.716	1	0	9.589	0.57	0.321	4.161	26.955	0.274	31.532	0.855	109.891	34.265	0	0	16.813	0	31.625
			81.229	33.958	1	0	9.537	0.57	0.32	4.153	26.856	0.273	31.51	0.852	109.822	34.215	0	0	16.743	0	31.506
			82.228	20.791	1	0	9.537	0.57	0.32	4.153	26.856	0.273	31.51	0.852	109.822	34.215	0	0	16.743	0	31.506
			83.228	20.791	1	0	9.564	0.574	0.323	4.195	26.689	0.275	31.402	0.85	109.582	34.325	0	0	16.658	0	31.48
			84.229	18.018	1	0	9.609	0.583	0.329	4.273	26.364	0.278	31.192	0.845	109.102	34.546	0	0	16.475	0	31.439
			85.229	18.018	1	0	9.631	0.588	0.333	4.313	26.204	0.28	31.088	0.843	108.863	34.656	0	0	16.385	0	31.416
			86.228	18.018	1	0	9.631	0.588	0.333	4.313	26.204	0.28	31.088	0.843	108.863	34.656	0	0	16.385	0	31.416
			87.228	37.808	1	0	9.633	0.59	0.334	4.329	26.126	0.281	31.029	0.842	108.69	34.709	0	0	16.322	0	31.388
			88.229	41.042	1	0	9.687	0.595	0.338	4.381	25.978	0.284	30.921	0.84	108.33	34.814	0	0	16.279	0	31.349
			89.229	41.042	1	0	9.687	0.593	0.338	4.386	25.941	0.284	30.936	0.839	108.179	34.819	0	0	16.33	0	31.382
			90.229	19.174	1	0	9.475	0.574	0.328	4.258	26.049	0.275	31.132	0.837	108.34	34.642	0	0	16.496	0	31.449
			91.229	18.788	1	0	9.259	0.556	0.318	4.129	26.15	0.266	31.325	0.835	108.5	34.464	0	0	16.664	0	31.496
			92.229	18.788	1	0	9.05	0.538	0.309	4.013	26.211	0.257	31.494	0.832	108.606	34.311	0	0	16.807	0	31.528
			93.229	17.248	1	0	8.948	0.521	0.305	3.953	26.202	0.253	31.567	0.83	108.711	34.157	0	0	17.164	0	31.374
			94.229	17.248	1	0	8.841	0.504	0.3	3.894	26.176	0.249	31.622	0.828	108.817	34.004	0	0	17.535	0	31.177
			95.229	17.248	1	0	8.791	0.502	0.299	3.879	26.116	0.247	31.596	0.827	108.728	34.012	0	0	17.503	0	31.134
			96.229	17.248	1	0	8.936	0.505	0.304	3.938	26.164	0.251	31.692	0.826	108.661	34.014	0	0	17.694	0	31.325
			97.229	24.102	1	0	8.968	0.513	0.306	3.972	26.089	0.252	31.645	0.824	108.484	34.097	0	0	17.479	0	31.395
			98.229	23.563	1	0	9.097	0.527	0.313	4.065	25.943	0.258	31.485	0.824	108.258	34.26	0	0	17.256	0	31.398
			99.229	23.563	1	0	9.093	0.525	0.313	4.065	25.921	0.258	31.47	0.824	108.206	34.278	0	0	17.312	0	31.39
			100.229	23.563	1	0	9.107	0.529	0.315	4.092	25.81	0.26	31.349	0.823	108.027	34.383	0	0	17.214	0	31.335
			101.229	23.563	1	0	9.152	0.539	0.32	4.155	25.599	0.264	31.108	0.823	107.714	34.584	0	0	16.98	0	31.216
			102.229	25.18	1	0	8.964	0.521	0.314	4.077	25.45	0.258	31.018	0.82	107.668	34.541	0	0	17.192	0	30.923
			103.229	25.18	1	0	8.963	0.52	0.314	4.076	25.45	0.258	31.015	0.821	107.649	34.557	0	0	17.231	0	30.937
			104.229	21.33	1	0	8.755	0.503	0.307	3.988	25.306	0.251	30.937	0.818	107.614	34.515	0	0	17.4	0	30.661
			105.229	20.945	1	0	8.556	0.486	0.301	3.906	25.142	0.245	30.846	0.815	107.614	34.455	0	0	17.589	0	30.326
			106.229	20.945	1	0	8.623	0.489	0.304	3.943	25.123	0.247	30.864	0.814	107.549	34.48	0	0	17.624	0	30.412
			107.229	23.024	1	0	8.687	0.492	0.307	3.976	25.115	0.249	30.892	0.813	107.484	34.506	0	0	17.651	0	30.514
			108.229	20.329	1	0	8.75	0.495	0.309	4.009	25.108	0.251	30.92	0.812	107.419	34.531	0	0	17.678	0	30.617
			109.229	20.329	1	0	8.825	0.498	0.312	4.045	25.117	0.253	30.926	0.812	107.31	34.601	0	0	17.704	0	30.746
			110.229	20.329	1	0	8.901	0.502	0.315	4.082	25.125	0.256	30.934	0.812	107.201	34.671	0	0	17.734	0	30.877
			111.229	33.65	1	0	8.978	0.505	0.318	4.119	25.134	0.258	30.942	0.812	107.092	34.74	0	0	17.763	0	31.009
			112.229	37.346	1	0	9.226	0.52	0.328	4.25	25.127	0.267	30.86	0.814	106.987	34.856	0	0	17.74	0	31.084
			113.229	37.346	1	0	9.248	0.52	0.328	4.256	25.148	0.267	30.875	0.815	106.982	34.843	0	0	17.784	0	31.093
			114.229	24.102	1	0	9.47	0.531	0.337	4.366	25.167	0.275	30.801	0.817	107.006	34.872	0	0	17.838	0	31.035
			115.229	23.024	1	0	9.694	0.542	0.345	4.476	25.19	0.283	30.736	0.82	107.03	34.901	0	0	17.892	0	30.99
			116.229	23.024	1	0	9.726	0.539	0.344	4.468	25.301	0.283	30.81	0.821	107.186	34.817	0	0	18.045	0	30.998
			117.229	23.948	1	0	9.749	0.536	0.344	4.458	25.403	0.283	30.902	0.822	107.349	34.742	0	0	18.186	0	31.054
			118.229	23.948	1	0	9.75	0.533	0.342	4.439	25.496	0.282	30.983	0.823	107.52	34.668	0	0	18.284	0	31.086
			119.229	24.795	1	0	9.71	0.53	0.34	4.404	25.577	0.28	31.048	0.824	107.719	34.577	0	0	18.321	0	31.064
			120.229	25.95	1	0	9.709	0.531	0.339	4.393	25.64	0.28	31.066	0.825	107.884	34.534	0	0	18.282	0	31.037
			121.229	25.95	1	0	9.713	0.532	0.338	4.385	25.704	0.28	31.086	0.827	108.043	34.49	0	0	18.252	0	31.013
			122.229	24.872	1	0	9.701	0.533	0.337	4.371	25.762	0.279	31.099	0.828	108.196	34.433	0	0	18.218	0	30.954
			123.229	24.872	1	0	9.677	0.531	0.335	4.344	25.847	0.278	31.13	0.83	108.405	34.351	0	0	18.218	0	30.885
			124.229	23.948	1	0	9.703	0.53	0.334	4.335	25.961	0.278	31.197	0.832	108.621	34.27	0	0	18.312	0	30.885
			125.229	24.102	1	0	9.73	0.529	0.334	4.327	26.076	0.278	31.265	0.834	108.836	34.188	0	0	18.406	0	30.886
			126.229	24.102	1	0	9.845	0.532	0.337	4.374	26.121	0.282	31.279	0.835	108.894	34.231	0	0	18.523	0	30.987
			127.229	41.196	1	0	9.802	0.524	0.335	4.345	26.127	0.28	31.262	0.836	108.983	34.2	0	0	18.723	0	30.882
			128.229	43.121	1	0	9.363	0.508	0.32	4.147	26.049	0.268	31.103	0.837	109.16	34.138	0	0	18.447	0	30.431
			129.229	43.121	1	0	9.285	0.51	0.318	4.123	26.001	0.266	31.028	0.838	109.199	34.162	0	0	18.216	0	30.332
			130.229	22.177	1	0	9.761	0.55	0.326	4.228	26.894	0.275	31.827	0.845	109.46	34.138	0	0	17.743	0	31.92
			131.229	21.792	1	0	10.213	0.591	0.334	4.334	27.667	0.285	32.486	0.852	109.721	34.114	0	0	17.294	0	33.177
			132.229	21.792	1	0	10.755	0.63	0.347	4.496	28.269	0.298	32.907	0.859	109.959	34.083	0	0	17.06	0	33.953
			133.229	18.943	1	0	11.283	0.67	0.359	4.659	28.787	0.311	33.245	0.866	110.196	34.052	0	0	16.833	0	34.55
			134.229	19.482	1	0	11.245	0.669	0.356	4.619	28.935	0.31	33.294	0.869	110.455	34.006	0	0	16.799	0	34.566
			135.229	19.482	1	0	11.165	0.668	0.352	4.566	29.059	0.307	33.311	0.872	110.678	33.98	0	0	16.71	0	34.554
			136.229	18.326	1	0	11.084	0.667	0.348	4.512	29.188	0.305	33.331	0.876	110.901	33.953	0	0	16.622	0	34.547
			137.229	18.326	1	0	11.019	0.666	0.344	4.464	29.319	0.303	33.354	0.879	111.124	33.927	0	0	16.555	0	34.546
			138.229	18.788	1	0	10.874	0.662	0.339	4.392	29.399	0.299	33.345	0.882	111.355	33.867	0	0	16.414	0	34.438
			139.229	18.788	1	0	10.772	0.659	0.334	4.331	29.521	0.295	33.383	0.884	111.609	33.8	0	0	16.345	0	34.399
			140.229	28.645	1	0	10.67	0.656	0.329	4.269	29.65	0.292	33.425	0.887	111.863	33.733	0	0	16.274	0	34.365
			141.229	28.645	1	0	10.612	0.651	0.326	4.225	29.774	0.29	33.474	0.889	112.043	33.682	0	0	16.292	0	34.367
			142.229	19.713	1	0	10.386	0.636	0.315	4.083	30.086	0.281	33.733	0.892	112.218	33.584	0	0	16.343	0	34.634
			143.229	19.713	1	0	10.289	0.627	0.311	4.037	30.102	0.278	33.738	0.892	112.247	33.57	0	0	16.408	0	34.606
			144.229	19.713	1	0	10.066	0.612	0.301	3.9	30.416	0.269	34.018	0.894	112.349	33.508	0	0	16.437	0	34.946
			145.229	41.812	1	0	9.849	0.598	0.29	3.765	30.751	0.26	34.316	0.896	112.451	33.445	0	0	16.48	0	35.303
			146.229	41.812	1	0	9.804	0.596	0.289	3.744	30.773	0.259	34.316	0.897	112.425	33.492	0	0	16.443	0	35.366
			147.229	52.9	1	0	9.766	0.595	0.288	3.729	30.771	0.258	34.313	0.897	112.391	33.51	0	0	16.412	0	35.385
			148.229	52.9	1	0	9.728	0.594	0.286	3.714	30.77	0.257	34.31	0.897	112.356	33.529	0	0	16.381	0	35.404
			149.229	17.71	1	0	9.718	0.593	0.286	3.712	30.75	0.257	34.295	0.897	112.288	33.564	0	0	16.387	0	35.427
			150.229	16.401	1	0	9.736	0.594	0.288	3.733	30.632	0.258	34.227	0.895	112.14	33.645	0	0	16.401	0	35.436
			151.229	16.401	1	0	9.753	0.594	0.289	3.755	30.516	0.259	34.159	0.893	111.991	33.726	0	0	16.414	0	35.445
			152.229	16.401	1	0	9.781	0.595	0.291	3.781	30.399	0.26	34.089	0.892	111.852	33.821	0	0	16.426	0	35.472
			153.229	11.935	1	0	9.808	0.597	0.293	3.807	30.284	0.261	34.019	0.89	111.713	33.916	0	0	16.437	0	35.499
			154.229	13.09	1	0	9.818	0.597	0.295	3.823	30.184	0.262	33.972	0.888	111.594	33.986	0	0	16.437	0	35.523
			155.229	13.09	1	0	9.801	0.598	0.295	3.829	30.088	0.262	33.921	0.887	111.476	34.056	0	0	16.393	0	35.541
			156.229	16.324	1	0	9.708	0.594	0.292	3.781	30.161	0.259	33.997	0.887	111.511	34.004	0	0	16.334	0	35.582
			157.229	15.862	1	0	9.593	0.591	0.287	3.722	30.256	0.255	34.075	0.888	111.46	34.004	0	0	16.237	0	35.696
			158.229	15.862	1	0	9.629	0.587	0.287	3.725	30.328	0.255	34.165	0.888	111.409	34.004	0	0	16.397	0	35.83
			159.229	17.787	1	0	9.666	0.584	0.287	3.728	30.401	0.255	34.257	0.887	111.358	34.004	0	0	16.56	0	35.965
			160.229	18.326	1	0	9.753	0.581	0.29	3.768	30.341	0.257	34.277	0.885	111.297	33.998	0	0	16.783	0	35.979
			161.229	18.326	1	0	9.339	0.542	0.284	3.684	29.485	0.249	33.607	0.877	111.03	34.037	0	0	17.245	0	34.81
			162.229	19.02	1	0	8.902	0.502	0.278	3.599	28.498	0.241	32.79	0.869	110.764	34.076	0	0	17.733	0	33.327
			163.229	19.02	1	0	8.45	0.468	0.273	3.535	27.297	0.234	31.834	0.857	110.441	34.151	0	0	18.051	0	31.593
			164.229	18.557	1	0	7.981	0.434	0.268	3.47	25.986	0.226	30.738	0.845	110.118	34.225	0	0	18.381	0	29.493
			165.229	23.409	1	0	8.126	0.44	0.277	3.596	25.576	0.233	30.48	0.839	109.766	34.313	0	0	18.479	0	29.171
			166.229	23.409	1	0	8.138	0.445	0.281	3.64	25.354	0.234	30.383	0.834	109.413	34.401	0	0	18.276	0	29.149
			167.229	23.101	1	0	8.15	0.451	0.284	3.683	25.135	0.236	30.285	0.83	109.06	34.49	0	0	18.077	0	29.124
			168.229	23.101	1	0	8.162	0.456	0.287	3.727	24.92	0.237	30.187	0.826	108.707	34.578	0	0	17.883	0	29.094
			169.229	21.869	1	0	8.243	0.464	0.293	3.794	24.775	0.241	30.123	0.822	108.347	34.698	0	0	17.776	0	29.188
			170.229	19.867	1	0	8.31	0.466	0.297	3.847	24.648	0.243	30.047	0.82	108.114	34.766	0	0	17.84	0	29.15
			171.229	19.867	1	0	8.346	0.478	0.302	3.917	24.397	0.246	29.895	0.816	107.628	34.94	0	0	17.443	0	29.17
			172.229	17.787	1	0	9.022	0.546	0.312	4.051	25.924	0.257	31.505	0.823	107.63	35.012	0	0	16.523	0	32.596
			173.229	20.252	1	0	9.637	0.614	0.323	4.187	27.13	0.268	32.717	0.829	107.633	35.084	0	0	15.705	0	35.03
			174.229	20.252	1	0	10.194	0.681	0.333	4.323	28.072	0.278	33.612	0.835	107.635	35.156	0	0	14.965	0	36.763
			175.229	26.951	1	0	10.269	0.691	0.337	4.367	28.028	0.281	33.6	0.834	107.522	35.188	0	0	14.866	0	36.802
			176.229	26.335	1	0	10.765	0.76	0.346	4.493	28.786	0.291	34.254	0.84	107.594	35.229	0	0	14.163	0	37.993
			177.229	26.335	1	0	10.932	0.809	0.346	4.493	29.372	0.293	34.685	0.847	108.05	35.042	0	0	13.509	0	38.442
			178.229	40.965	1	0	10.734	0.803	0.34	4.413	29.346	0.288	34.636	0.847	108.338	34.877	0	0	13.367	0	38.132
			179.229	40.965	1	0	10.805	0.816	0.343	4.454	29.307	0.291	34.597	0.847	108.261	34.93	0	0	13.233	0	38.146
			180.229	40.965	1	0	10.638	0.81	0.337	4.376	29.353	0.286	34.633	0.848	108.563	34.759	0	0	13.133	0	37.963
			181.229	24.41	1	0	10.487	0.802	0.329	4.272	29.614	0.28	34.884	0.849	108.853	34.567	0	0	13.077	0	38.086
			182.229	24.41	1	0	10.337	0.794	0.321	4.169	29.891	0.273	35.151	0.85	109.143	34.375	0	0	13.022	0	38.23
			183.229	24.41	1	0	10.243	0.786	0.314	4.074	30.285	0.268	35.547	0.852	109.429	34.183	0	0	13.035	0	38.567
			184.229	24.41	1	0	10.148	0.778	0.307	3.979	30.697	0.262	35.96	0.854	109.714	33.992	0	0	13.049	0	38.917
			185.23	24.41	1	0	9.998	0.763	0.294	3.814	31.506	0.252	36.737	0.858	110.227	33.661	0	0	13.106	0	39.585
			186.229	24.41	1	0	9.998	0.763	0.294	3.814	31.506	0.252	36.737	0.858	110.227	33.661	0	0	13.106	0	39.585
			187.229	40.888	1	0	9.871	0.767	0.292	3.783	31.373	0.25	36.533	0.859	110.201	33.701	0	0	12.871	0	39.349
			188.229	40.888	1	0	9.768	0.771	0.29	3.764	31.214	0.249	36.325	0.859	110.263	33.689	0	0	12.669	0	39.029
			189.229	40.888	1	0	9.635	0.775	0.288	3.73	31.08	0.247	36.134	0.86	110.326	33.677	0	0	12.43	0	38.731
			190.23	40.734	1	0	9.428	0.759	0.274	3.558	31.834	0.237	36.865	0.864	110.681	33.373	0	0	12.414	0	39.363
			191.23	40.734	1	0	9.344	0.751	0.267	3.465	32.367	0.231	37.369	0.866	110.863	33.224	0	0	12.442	0	39.865
			192.229	4.312	1	0	9.344	0.751	0.267	3.465	32.367	0.231	37.369	0.866	110.863	33.224	0	0	12.442	0	39.865
			193.229	4.312	1	0	9.242	0.744	0.26	3.376	32.831	0.226	37.83	0.868	110.969	33.083	0	0	12.424	0	40.302
			194.23	4.697	1	0	8.898	0.718	0.234	3.041	34.994	0.205	39.973	0.875	111.268	32.728	0	0	12.398	0	42.582
			195.23	5.005	1	0	8.768	0.708	0.225	2.92	35.868	0.197	40.894	0.877	111.141	32.723	0	0	12.392	0	43.671
			196.23	5.005	1	0	8.754	0.697	0.223	2.892	36.112	0.195	41.221	0.876	111.014	32.718	0	0	12.552	0	44.024
			197.23	6.16	1	0	8.726	0.687	0.22	2.856	36.401	0.193	41.582	0.875	110.913	32.713	0	0	12.697	0	44.408
			198.23	6.16	1	0	8.697	0.677	0.217	2.82	36.695	0.19	41.949	0.875	110.813	32.709	0	0	12.845	0	44.787
			199.23	6.16	1	0	8.679	0.668	0.215	2.79	36.964	0.188	42.292	0.874	110.736	32.682	0	0	12.991	0	45.106
			200.23	6.16	1	0	8.645	0.658	0.217	2.808	36.528	0.188	42.033	0.869	110.45	32.777	0	0	13.137	0	44.904
			201.23	14.399	1	0	8.658	0.65	0.211	2.74	37.455	0.184	42.951	0.872	110.582	32.629	0	0	13.319	0	45.69
			202.23	14.399	1	0	8.118	0.583	0.205	2.658	35.805	0.175	41.874	0.855	110.168	32.658	0	0	13.924	0	44.261
			203.23	14.245	1	0	7.53	0.516	0.199	2.579	33.757	0.166	40.336	0.837	109.753	32.687	0	0	14.592	0	42.149
			204.23	8.239	1	0	6.882	0.449	0.193	2.5	31.252	0.158	38.226	0.818	109.338	32.716	0	0	15.329	0	39.074
			205.23	8.239	1	0	6.97	0.452	0.2	2.592	30.55	0.162	37.624	0.812	109.055	32.846	0	0	15.434	0	38.493
			206.23	9.856	1	0	6.318	0.389	0.196	2.542	27.6	0.155	34.822	0.793	108.649	32.89	0	0	16.244	0	34.013
			207.23	10.472	1	0	5.723	0.33	0.197	2.55	24.17	0.152	31.364	0.771	107.865	33.092	0	0	17.322	0	27.969
			208.23	10.472	1	0	6.013	0.342	0.209	2.706	24.109	0.16	31.398	0.768	107.278	33.356	0	0	17.558	0	28.568
			209.23	11.704	1	0	6.161	0.35	0.216	2.798	23.99	0.165	31.271	0.767	107.106	33.445	0	0	17.611	0	28.564
			210.23	19.405	1	0	6.437	0.362	0.228	2.951	23.907	0.174	31.253	0.765	106.537	33.7	0	0	17.804	0	29.035
			211.23	19.405	1	0	6.691	0.373	0.24	3.109	23.721	0.183	31.038	0.764	106.11	33.944	0	0	17.925	0	29.125
			212.23	18.018	1	0	6.952	0.385	0.252	3.272	23.551	0.193	30.839	0.764	105.683	34.188	0	0	18.06	0	29.231
			213.23	18.018	1	0	7.169	0.397	0.264	3.428	23.298	0.202	30.54	0.763	105.256	34.432	0	0	18.074	0	29.137
			214.23	19.097	1	0	7.396	0.408	0.277	3.588	23.069	0.211	30.228	0.763	104.88	34.636	0	0	18.123	0	28.939
			215.23	19.944	1	0	7.589	0.42	0.287	3.719	22.934	0.219	30.055	0.763	104.504	34.84	0	0	18.09	0	28.989
			216.23	19.944	1	0	7.709	0.424	0.294	3.811	22.772	0.224	29.867	0.762	104.153	35.007	0	0	18.173	0	28.901
			217.23	26.335	1	0	7.855	0.418	0.297	3.858	22.865	0.227	30.024	0.762	104.077	34.975	0	0	18.802	0	29.111
			218.23	26.797	1	0	8.031	0.411	0.302	3.919	22.961	0.23	30.182	0.761	104	34.942	0	0	19.524	0	29.316
			219.23	26.797	1	0	8.235	0.407	0.306	3.972	23.197	0.233	30.525	0.76	103.94	34.921	0	0	20.21	0	29.896
			220.23	31.802	1	0	8.42	0.415	0.313	4.058	23.277	0.238	30.628	0.76	103.773	35.04	0	0	20.304	0	30.311
			221.23	31.494	1	0	8.606	0.422	0.32	4.144	23.358	0.243	30.734	0.76	103.606	35.158	0	0	20.399	0	30.727
			222.23	31.494	1	0	8.734	0.431	0.325	4.221	23.352	0.248	30.705	0.761	103.418	35.316	0	0	20.242	0	30.968
			223.23	32.033	1	0	8.887	0.44	0.331	4.295	23.421	0.252	30.748	0.762	103.304	35.467	0	0	20.202	0	31.316
			224.23	32.957	1	0	9.013	0.448	0.336	4.359	23.47	0.256	30.767	0.763	103.19	35.618	0	0	20.103	0	31.618
			225.23	32.957	1	0	9.106	0.457	0.34	4.416	23.465	0.26	30.717	0.764	103.102	35.768	0	0	19.933	0	31.79
			226.23	34.112	1	0	9.129	0.462	0.341	4.424	23.518	0.261	30.717	0.766	103.246	35.755	0	0	19.775	0	31.802
			227.23	34.882	1	0	9.182	0.466	0.342	4.442	23.591	0.263	30.74	0.767	103.378	35.741	0	0	19.686	0	31.854
			228.23	34.882	1	0	9.256	0.471	0.344	4.468	23.675	0.265	30.78	0.769	103.485	35.727	0	0	19.642	0	31.938
			229.23	35.575	1	0	9.298	0.475	0.345	4.481	23.74	0.266	30.807	0.771	103.638	35.69	0	0	19.576	0	31.957
			230.23	30.339	1	0	9.344	0.478	0.347	4.495	23.801	0.268	30.833	0.772	103.78	35.673	0	0	19.565	0	31.996
			231.23	23.101	1	0	9.377	0.48	0.347	4.504	23.853	0.269	30.844	0.773	103.921	35.657	0	0	19.527	0	32.009
			232.23	23.101	1	0	9.439	0.484	0.35	4.535	23.868	0.271	30.841	0.774	103.989	35.664	0	0	19.513	0	32.033
			233.23	25.565	1	0	9.456	0.484	0.349	4.532	23.93	0.271	30.87	0.775	104.093	35.65	0	0	19.535	0	32.068
			234.23	23.948	1	0	9.439	0.484	0.348	4.514	23.984	0.27	30.882	0.777	104.198	35.636	0	0	19.489	0	32.072
			235.23	24.102	1	0	9.423	0.485	0.347	4.497	24.039	0.27	30.894	0.778	104.302	35.622	0	0	19.442	0	32.078
			236.23	24.102	1	0	9.288	0.481	0.341	4.422	24.071	0.266	30.873	0.78	104.367	35.608	0	0	19.305	0	32
			237.23	24.025	1	0	9.168	0.478	0.336	4.353	24.116	0.262	30.874	0.781	104.418	35.594	0	0	19.197	0	31.963
			238.23	24.025	1	0	9.049	0.474	0.33	4.283	24.168	0.258	30.88	0.783	104.469	35.58	0	0	19.089	0	31.934
			239.23	22.254	1	0	8.992	0.471	0.328	4.253	24.165	0.257	30.867	0.783	104.476	35.592	0	0	19.082	0	31.91
			240.23	22.254	1	0	8.927	0.468	0.325	4.218	24.169	0.255	30.864	0.783	104.483	35.604	0	0	19.056	0	31.904
			241.23	20.791	1	0	8.858	0.465	0.322	4.174	24.211	0.252	30.873	0.784	104.567	35.586	0	0	19.046	0	31.875
			242.23	22.793	1	0	8.763	0.462	0.318	4.123	24.23	0.249	30.915	0.784	104.543	35.584	0	0	18.95	0	31.933
			243.23	22.793	1	0	8.664	0.46	0.314	4.067	24.262	0.246	30.975	0.783	104.519	35.582	0	0	18.842	0	32.02
			244.23	20.406	1	0	8.538	0.458	0.308	3.994	24.339	0.241	31.078	0.783	104.584	35.522	0	0	18.642	0	32.112
			245.23	21.638	1	0	8.403	0.457	0.302	3.916	24.42	0.236	31.226	0.782	104.596	35.503	0	0	18.408	0	32.34
			246.23	21.638	1	0	8.318	0.455	0.298	3.87	24.447	0.233	31.301	0.781	104.608	35.483	0	0	18.281	0	32.436
			247.23	25.719	1	0	8.306	0.46	0.298	3.865	24.484	0.233	31.374	0.78	104.594	35.503	0	0	18.037	0	32.627
			248.23	25.719	1	0	8.39	0.469	0.302	3.913	24.49	0.235	31.387	0.78	104.529	35.567	0	0	17.88	0	32.795
			249.23	23.563	1	0	8.455	0.478	0.304	3.949	24.516	0.238	31.424	0.78	104.464	35.632	0	0	17.688	0	33.003
			250.23	23.563	1	0	8.512	0.484	0.308	3.994	24.445	0.24	31.339	0.78	104.383	35.685	0	0	17.582	0	32.959
			251.23	18.095	1	0	8.527	0.487	0.309	4.01	24.412	0.241	31.27	0.781	104.38	35.699	0	0	17.509	0	32.874
			252.23	18.634	1	0	8.542	0.49	0.31	4.025	24.378	0.242	31.202	0.781	104.378	35.714	0	0	17.437	0	32.787
			253.23	18.634	1	0	8.563	0.49	0.312	4.041	24.345	0.243	31.159	0.781	104.397	35.687	0	0	17.466	0	32.676
			254.23	26.566	1	0	8.521	0.488	0.31	4.016	24.36	0.242	31.19	0.781	104.527	35.591	0	0	17.471	0	32.586
			255.23	26.566	1	0	8.511	0.485	0.309	4.005	24.383	0.241	31.231	0.781	104.656	35.495	0	0	17.541	0	32.513
			256.23	25.026	1	0	8.572	0.484	0.311	4.032	24.387	0.243	31.236	0.781	104.819	35.392	0	0	17.697	0	32.375
			257.23	25.026	1	0	8.617	0.486	0.313	4.059	24.36	0.244	31.195	0.781	104.865	35.385	0	0	17.728	0	32.3
			258.23	21.715	1	0	8.653	0.488	0.315	4.082	24.338	0.246	31.16	0.781	104.91	35.378	0	0	17.739	0	32.237
			259.23	21.715	1	0	8.717	0.491	0.317	4.118	24.324	0.248	31.125	0.781	104.908	35.395	0	0	17.77	0	32.211
			260.23	22.177	1	0	8.718	0.491	0.318	4.121	24.314	0.248	31.101	0.782	104.898	35.426	0	0	17.744	0	32.215
			261.23	22.177	1	0	8.703	0.492	0.317	4.117	24.297	0.248	31.07	0.782	104.889	35.457	0	0	17.686	0	32.207
			262.23	31.725	1	0	8.661	0.492	0.315	4.091	24.336	0.247	31.071	0.783	104.956	35.464	0	0	17.607	0	32.217
			263.23	31.956	1	0	8.705	0.498	0.316	4.104	24.416	0.249	31.063	0.786	105.037	35.476	0	0	17.486	0	32.249
			264.23	31.956	1	0	8.771	0.504	0.318	4.129	24.489	0.251	31.05	0.789	105.119	35.488	0	0	17.414	0	32.271
			265.23	26.874	1	0	8.857	0.51	0.321	4.164	24.554	0.254	31.025	0.791	105.2	35.5	0	0	17.382	0	32.27
			266.23	26.874	1	0	9.004	0.517	0.326	4.23	24.615	0.259	31.003	0.794	105.328	35.495	0	0	17.416	0	32.255
			267.23	26.874	1	0	9.086	0.519	0.329	4.264	24.654	0.262	30.972	0.796	105.481	35.493	0	0	17.504	0	32.203
			268.23	19.559	1	0	9.179	0.521	0.332	4.303	24.693	0.265	30.938	0.798	105.635	35.491	0	0	17.613	0	32.146
			269.23	20.252	1	0	9.196	0.521	0.331	4.297	24.771	0.265	30.925	0.801	105.788	35.483	0	0	17.649	0	32.112
			270.23	20.252	1	0	9.187	0.52	0.33	4.28	24.842	0.265	30.915	0.804	105.951	35.457	0	0	17.673	0	32.051
			271.23	27.644	1	0	9.17	0.518	0.329	4.268	24.851	0.265	30.893	0.804	105.987	35.464	0	0	17.715	0	32.011
			272.23	27.644	1	0	9.175	0.516	0.328	4.258	24.919	0.265	30.885	0.807	106.131	35.439	0	0	17.765	0	31.955
			273.23	26.797	1	0	9.153	0.514	0.326	4.229	25.012	0.264	30.915	0.809	106.282	35.392	0	0	17.806	0	31.935
			274.23	26.797	1	0	9.152	0.511	0.325	4.216	25.067	0.264	30.914	0.811	106.347	35.402	0	0	17.918	0	31.933
			275.23	22.177	1	0	9.151	0.508	0.324	4.203	25.122	0.263	30.913	0.813	106.412	35.411	0	0	18.031	0	31.929
			276.23	21.022	1	0	9.273	0.513	0.329	4.264	25.125	0.268	30.827	0.815	106.435	35.485	0	0	18.091	0	31.897
			277.23	21.022	1	0	9.395	0.518	0.333	4.325	25.13	0.273	30.746	0.817	106.458	35.56	0	0	18.153	0	31.873
			278.23	28.029	1	0	9.39	0.519	0.333	4.318	25.162	0.273	30.705	0.819	106.53	35.59	0	0	18.077	0	31.846
			279.23	28.029	1	0	9.382	0.521	0.332	4.311	25.196	0.273	30.666	0.822	106.602	35.62	0	0	17.998	0	31.824
			280.23	29.877	1	0	9.331	0.519	0.33	4.277	25.247	0.272	30.642	0.824	106.695	35.627	0	0	17.961	0	31.783
			281.23	29.877	1	0	9.319	0.521	0.329	4.271	25.259	0.272	30.605	0.825	106.711	35.671	0	0	17.89	0	31.781
			282.23	24.641	1	0	9.311	0.522	0.329	4.267	25.269	0.272	30.569	0.827	106.718	35.715	0	0	17.829	0	31.781
			283.23	25.565	1	0	9.304	0.524	0.329	4.263	25.28	0.272	30.533	0.828	106.725	35.759	0	0	17.768	0	31.781
			284.23	25.565	1	0	9.275	0.524	0.328	4.254	25.254	0.272	30.475	0.829	106.676	35.822	0	0	17.711	0	31.76
			285.23	23.486	1	0	9.316	0.527	0.33	4.282	25.217	0.274	30.397	0.83	106.584	35.92	0	0	17.675	0	31.764
			286.23	23.178	1	0	9.248	0.524	0.327	4.246	25.231	0.272	30.387	0.83	106.56	35.947	0	0	17.658	0	31.771
			287.23	23.178	1	0	9.192	0.52	0.325	4.215	25.241	0.27	30.38	0.831	106.602	35.922	0	0	17.669	0	31.707
			288.23	19.713	1	0	9.132	0.517	0.322	4.182	25.252	0.268	30.371	0.831	106.662	35.896	0	0	17.674	0	31.641
			289.23	19.328	1	0	9.115	0.516	0.322	4.171	25.269	0.268	30.36	0.832	106.69	35.905	0	0	17.648	0	31.632
			290.23	19.328	1	0	9.062	0.513	0.319	4.142	25.277	0.266	30.349	0.833	106.752	35.879	0	0	17.671	0	31.558
			291.23	33.342	1	0	9.06	0.511	0.319	4.139	25.282	0.266	30.352	0.833	106.846	35.821	0	0	17.727	0	31.475
			292.23	33.342	1	0	9.075	0.509	0.319	4.142	25.294	0.266	30.365	0.833	106.939	35.764	0	0	17.816	0	31.411
			293.23	30.57	1	0	9.042	0.508	0.318	4.127	25.283	0.265	30.348	0.833	107.004	35.706	0	0	17.811	0	31.289
			294.23	30.57	1	0	8.863	0.497	0.311	4.038	25.261	0.259	30.341	0.833	107.054	35.625	0	0	17.835	0	31.114
			295.23	25.719	1	0	8.684	0.486	0.304	3.949	25.236	0.253	30.333	0.832	107.105	35.543	0	0	17.858	0	30.931
			296.23	25.719	1	0	8.528	0.476	0.298	3.862	25.27	0.247	30.399	0.831	107.184	35.462	0	0	17.929	0	30.884
			297.23	26.181	1	0	8.37	0.465	0.291	3.774	25.301	0.242	30.462	0.831	107.263	35.38	0	0	18.001	0	30.829
			298.23	26.181	1	0	8.418	0.468	0.294	3.813	25.213	0.244	30.393	0.83	107.16	35.411	0	0	17.97	0	30.763
			299.23	17.941	1	0	8.462	0.472	0.297	3.85	25.125	0.246	30.325	0.829	107.057	35.443	0	0	17.929	0	30.698
			300.231	19.482	1	0	8.56	0.478	0.302	3.916	25.034	0.25	30.276	0.827	106.932	35.467	0	0	17.891	0	30.673
			301.23	19.482	1	0	8.56	0.478	0.302	3.916	25.034	0.25	30.276	0.827	106.932	35.467	0	0	17.891	0	30.673
			302.23	21.946	1	0	8.609	0.481	0.304	3.941	25.037	0.251	30.302	0.826	106.911	35.459	0	0	17.884	0	30.728
			303.23	21.638	1	0	8.659	0.484	0.306	3.967	25.039	0.252	30.328	0.826	106.889	35.452	0	0	17.877	0	30.783
			304.231	21.638	1	0	8.668	0.487	0.306	3.972	25.051	0.252	30.385	0.824	107.009	35.375	0	0	17.786	0	30.795
			305.231	21.561	1	0	8.671	0.489	0.306	3.974	25.055	0.252	30.411	0.824	107.069	35.337	0	0	17.737	0	30.796
			306.231	21.561	1	0	8.541	0.482	0.301	3.898	25.117	0.247	30.519	0.823	107.172	35.232	0	0	17.728	0	30.816
			307.231	18.326	1	0	8.48	0.477	0.298	3.863	25.134	0.245	30.571	0.822	107.22	35.193	0	0	17.76	0	30.837
			308.231	12.243	1	0	8.453	0.473	0.297	3.847	25.124	0.244	30.585	0.821	107.268	35.155	0	0	17.863	0	30.785
			309.231	12.243	1	0	8.425	0.469	0.295	3.832	25.111	0.242	30.597	0.821	107.316	35.116	0	0	17.968	0	30.729
			310.231	14.245	1	0	8.432	0.467	0.295	3.83	25.133	0.242	30.627	0.821	107.369	35.068	0	0	18.046	0	30.707
			311.231	14.245	1	0	8.431	0.466	0.295	3.824	25.16	0.242	30.662	0.821	107.421	35.02	0	0	18.107	0	30.695
			312.231	31.571	1	0	8.425	0.464	0.294	3.815	25.19	0.241	30.697	0.821	107.484	34.972	0	0	18.158	0	30.683
			313.231	32.187	1	0	8.376	0.46	0.291	3.777	25.258	0.239	30.787	0.82	107.577	34.91	0	0	18.206	0	30.737
			314.231	32.187	1	0	8.436	0.46	0.293	3.795	25.323	0.24	30.847	0.821	107.618	34.898	0	0	18.322	0	30.834
			315.231	28.568	1	0	8.443	0.46	0.292	3.787	25.39	0.24	30.908	0.821	107.667	34.884	0	0	18.371	0	30.922
			316.231	27.721	1	0	8.546	0.463	0.296	3.841	25.364	0.243	30.867	0.822	107.671	34.91	0	0	18.457	0	30.903
			317.231	27.721	1	0	8.593	0.466	0.298	3.86	25.402	0.245	30.898	0.822	107.69	34.934	0	0	18.459	0	31.01
			318.231	20.021	1	0	8.645	0.468	0.299	3.88	25.44	0.246	30.929	0.823	107.69	34.958	0	0	18.47	0	31.115
			319.231	20.021	1	0	8.689	0.469	0.301	3.899	25.452	0.248	30.908	0.823	107.677	34.982	0	0	18.507	0	31.117
			320.231	19.713	1	0	8.752	0.473	0.303	3.926	25.487	0.25	30.913	0.824	107.663	35.009	0	0	18.519	0	31.184
			321.231	19.713	1	0	8.774	0.476	0.303	3.935	25.515	0.251	30.903	0.826	107.614	35.054	0	0	18.438	0	31.247
			322.231	27.105	1	0	8.796	0.479	0.304	3.945	25.542	0.251	30.893	0.827	107.565	35.098	0	0	18.358	0	31.307
			323.231	27.798	1	0	8.966	0.491	0.309	4.014	25.667	0.256	30.972	0.829	107.57	35.172	0	0	18.267	0	31.619
			324.231	27.798	1	0	9.223	0.505	0.318	4.131	25.75	0.264	31.011	0.83	107.575	35.265	0	0	18.253	0	31.893
			325.231	25.411	1	0	9.48	0.52	0.328	4.248	25.827	0.272	31.047	0.832	107.579	35.358	0	0	18.239	0	32.153
			326.231	24.564	1	0	9.689	0.534	0.336	4.354	25.835	0.28	31.001	0.833	107.556	35.45	0	0	18.135	0	32.257
			327.231	24.564	1	0	9.727	0.538	0.337	4.377	25.825	0.282	30.953	0.834	107.586	35.485	0	0	18.072	0	32.232
			328.231	19.559	1	0	9.624	0.534	0.332	4.305	25.951	0.277	31.047	0.836	107.781	35.409	0	0	18.032	0	32.282
			329.231	21.099	1	0	9.515	0.529	0.326	4.23	26.087	0.273	31.152	0.837	107.976	35.332	0	0	17.981	0	32.348
			330.231	21.099	1	0	9.416	0.524	0.321	4.163	26.207	0.269	31.252	0.839	108.141	35.276	0	0	17.956	0	32.432
			331.231	26.104	1	0	9.337	0.521	0.317	4.117	26.257	0.267	31.268	0.84	108.217	35.276	0	0	17.914	0	32.448
			332.231	25.257	1	0	9.266	0.518	0.314	4.075	26.302	0.264	31.28	0.841	108.294	35.276	0	0	17.889	0	32.456
			333.231	25.257	1	0	9.19	0.515	0.311	4.034	26.331	0.262	31.293	0.841	108.35	35.272	0	0	17.859	0	32.459
			334.231	26.566	1	0	9.19	0.514	0.311	4.035	26.322	0.262	31.266	0.842	108.32	35.318	0	0	17.882	0	32.472
			335.231	26.566	1	0	9.18	0.513	0.311	4.032	26.307	0.262	31.23	0.842	108.289	35.365	0	0	17.884	0	32.469
			336.231	23.255	1	0	9.174	0.513	0.311	4.031	26.295	0.262	31.198	0.843	108.259	35.411	0	0	17.896	0	32.474
			337.231	23.255	1	0	9.173	0.511	0.311	4.029	26.296	0.262	31.175	0.843	108.224	35.45	0	0	17.944	0	32.481
			338.231	31.032	1	0	9.118	0.507	0.308	3.992	26.35	0.26	31.21	0.844	108.243	35.425	0	0	17.981	0	32.489
			339.231	33.804	1	0	9.123	0.506	0.308	3.998	26.322	0.261	31.142	0.845	108.192	35.448	0	0	18.037	0	32.393
			340.231	33.804	1	0	9.129	0.505	0.309	4.003	26.294	0.261	31.075	0.846	108.141	35.471	0	0	18.093	0	32.297
			341.231	33.804	1	0	9.156	0.504	0.311	4.028	26.206	0.263	30.97	0.846	108.06	35.527	0	0	18.154	0	32.181
			342.231	18.403	1	0	9.192	0.504	0.313	4.058	26.116	0.265	30.864	0.846	107.978	35.583	0	0	18.235	0	32.065
			343.231	18.403	1	0	9.189	0.507	0.314	4.07	26.05	0.265	30.796	0.846	107.902	35.643	0	0	18.117	0	32.038
			344.231	18.403	1	0	9.228	0.513	0.317	4.109	25.944	0.268	30.68	0.846	107.795	35.717	0	0	18.002	0	31.951
			345.231	19.713	1	0	9.242	0.518	0.319	4.139	25.829	0.27	30.551	0.845	107.693	35.792	0	0	17.842	0	31.838
			346.231	20.098	1	0	9.255	0.523	0.321	4.169	25.715	0.272	30.423	0.845	107.591	35.866	0	0	17.684	0	31.723
			347.231	20.098	1	0	9.211	0.522	0.32	4.153	25.677	0.27	30.399	0.845	107.533	35.873	0	0	17.646	0	31.682
			348.231	20.175	1	0	9.157	0.521	0.319	4.135	25.635	0.269	30.367	0.844	107.449	35.88	0	0	17.591	0	31.626
			349.231	20.175	1	0	9.103	0.519	0.317	4.116	25.593	0.268	30.336	0.844	107.366	35.887	0	0	17.536	0	31.571
			350.231	19.482	1	0	9.124	0.522	0.319	4.142	25.503	0.269	30.273	0.842	107.264	35.933	0	0	17.489	0	31.527
			351.231	19.482	1	0	9.134	0.524	0.321	4.163	25.42	0.27	30.216	0.841	107.187	35.98	0	0	17.424	0	31.493
			352.231	19.328	1	0	9.182	0.527	0.324	4.201	25.334	0.272	30.15	0.84	107.11	36.026	0	0	17.43	0	31.443
			353.231	20.406	1	0	9.179	0.526	0.324	4.197	25.349	0.272	30.185	0.84	107.127	35.991	0	0	17.437	0	31.459
			354.231	28.799	1	0	9.08	0.518	0.32	4.15	25.306	0.268	30.176	0.839	107.117	35.926	0	0	17.542	0	31.316
			355.231	28.799	1	0	8.966	0.509	0.316	4.095	25.274	0.264	30.187	0.837	107.108	35.861	0	0	17.619	0	31.208
			356.231	30.031	1	0	8.85	0.5	0.311	4.039	25.237	0.26	30.194	0.836	107.099	35.796	0	0	17.697	0	31.09
			357.231	30.031	1	0	8.755	0.493	0.308	3.995	25.192	0.257	30.175	0.835	107.113	35.748	0	0	17.771	0	30.95
			358.231	26.797	1	0	8.821	0.496	0.311	4.032	25.172	0.259	30.165	0.834	107.073	35.757	0	0	17.794	0	30.958
			359.231	26.797	1	0	8.888	0.499	0.314	4.068	25.156	0.262	30.159	0.834	107.034	35.766	0	0	17.819	0	30.974
			360.231	26.566	1	0	8.952	0.502	0.316	4.1	25.16	0.264	30.18	0.834	106.992	35.773	0	0	17.817	0	31.041
			361.231	26.566	1	0	9.007	0.506	0.318	4.125	25.187	0.265	30.213	0.834	106.98	35.759	0	0	17.79	0	31.101
			362.231	23.255	1	0	9.064	0.51	0.32	4.151	25.212	0.267	30.241	0.834	106.969	35.745	0	0	17.765	0	31.152
			363.231	21.792	1	0	9.121	0.514	0.322	4.177	25.235	0.269	30.268	0.834	106.957	35.731	0	0	17.74	0	31.2
			364.231	21.792	1	0	9.159	0.517	0.323	4.19	25.279	0.27	30.288	0.835	107.011	35.717	0	0	17.716	0	31.229
			365.231	31.417	1	0	9.191	0.52	0.324	4.201	25.322	0.271	30.305	0.836	107.064	35.703	0	0	17.68	0	31.255
			366.231	30.339	1	0	9.234	0.523	0.325	4.215	25.37	0.272	30.332	0.836	107.117	35.69	0	0	17.664	0	31.297
			367.231	30.339	1	0	9.304	0.527	0.327	4.247	25.396	0.274	30.325	0.837	107.152	35.69	0	0	17.644	0	31.301
			368.231	22.485	1	0	9.369	0.533	0.33	4.28	25.407	0.277	30.308	0.838	107.192	35.696	0	0	17.588	0	31.297
			369.231	22.485	1	0	9.407	0.538	0.332	4.302	25.409	0.278	30.279	0.839	107.231	35.703	0	0	17.483	0	31.271
			370.231	23.563	1	0	9.379	0.541	0.33	4.279	25.483	0.277	30.343	0.84	107.34	35.662	0	0	17.348	0	31.343
			371.231	23.563	1	0	9.322	0.542	0.327	4.243	25.552	0.275	30.396	0.841	107.433	35.638	0	0	17.203	0	31.415
			372.231	25.719	1	0	9.276	0.543	0.324	4.208	25.645	0.273	30.475	0.842	107.53	35.615	0	0	17.077	0	31.536
			373.231	25.103	1	0	9.23	0.544	0.322	4.173	25.74	0.271	30.557	0.842	107.628	35.592	0	0	16.952	0	31.664
			374.231	25.103	1	0	9.222	0.542	0.32	4.155	25.815	0.27	30.604	0.844	107.721	35.564	0	0	17.002	0	31.706
			375.231	24.333	1	0	9.22	0.541	0.319	4.142	25.88	0.27	30.644	0.845	107.793	35.541	0	0	17.049	0	31.743
			376.231	24.333	1	0	9.216	0.539	0.318	4.128	25.948	0.269	30.688	0.846	107.86	35.518	0	0	17.095	0	31.787
			377.231	24.872	1	0	9.213	0.537	0.317	4.114	26.016	0.269	30.732	0.847	107.927	35.495	0	0	17.141	0	31.831
			378.231	24.872	1	0	9.24	0.542	0.318	4.127	26.036	0.27	30.691	0.848	108.009	35.518	0	0	17.063	0	31.801
			379.231	22.562	1	0	9.285	0.546	0.32	4.148	26.056	0.272	30.65	0.85	108.115	35.541	0	0	17.02	0	31.771
			380.231	22.1	1	0	9.343	0.55	0.322	4.174	26.073	0.274	30.607	0.852	108.222	35.564	0	0	17.001	0	31.736
			381.231	22.1	1	0	9.317	0.549	0.32	4.149	26.157	0.273	30.633	0.854	108.361	35.543	0	0	16.972	0	31.753
			382.231	25.411	1	0	9.299	0.547	0.318	4.128	26.226	0.272	30.654	0.856	108.487	35.502	0	0	17.009	0	31.725
			383.231	25.411	1	0	9.264	0.544	0.316	4.099	26.302	0.271	30.68	0.857	108.612	35.46	0	0	17.016	0	31.707
			384.231	24.487	1	0	9.279	0.545	0.317	4.112	26.26	0.272	30.597	0.858	108.644	35.499	0	0	17.022	0	31.609
			385.231	24.487	1	0	9.307	0.549	0.318	4.13	26.243	0.274	30.508	0.86	108.668	35.553	0	0	16.968	0	31.526
			386.231	22.177	1	0	9.322	0.552	0.319	4.143	26.224	0.275	30.413	0.862	108.691	35.606	0	0	16.89	0	31.434
			387.231	23.563	1	0	9.337	0.555	0.32	4.155	26.205	0.277	30.32	0.864	108.714	35.659	0	0	16.813	0	31.34
			388.231	23.563	1	0	9.276	0.557	0.319	4.135	26.172	0.276	30.23	0.866	108.714	35.696	0	0	16.641	0	31.227
			389.231	23.563	1	0	9.223	0.56	0.318	4.119	26.139	0.275	30.144	0.867	108.714	35.734	0	0	16.484	0	31.119
			390.231	24.41	1	0	9.212	0.56	0.317	4.115	26.133	0.275	30.113	0.868	108.721	35.754	0	0	16.446	0	31.091
			391.231	24.025	1	0	9.288	0.571	0.32	4.154	26.156	0.279	30.027	0.871	108.765	35.843	0	0	16.27	0	31.079
			392.231	24.025	1	0	9.34	0.576	0.322	4.182	26.153	0.282	29.953	0.873	108.791	35.898	0	0	16.21	0	31.026
			393.231	25.565	1	0	9.385	0.582	0.324	4.207	26.149	0.284	29.882	0.875	108.816	35.954	0	0	16.138	0	30.979
			394.231	25.565	1	0	9.38	0.584	0.324	4.206	26.151	0.284	29.824	0.877	108.87	35.984	0	0	16.072	0	30.912
			395.231	26.72	1	0	9.402	0.587	0.325	4.219	26.142	0.286	29.766	0.878	108.881	36.019	0	0	16.02	0	30.855
			396.231	26.72	1	0	9.429	0.59	0.327	4.236	26.132	0.287	29.709	0.88	108.893	36.054	0	0	15.978	0	30.799
			397.231	26.489	1	0	9.456	0.593	0.328	4.252	26.122	0.289	29.652	0.881	108.904	36.089	0	0	15.936	0	30.741
			398.231	24.949	1	0	9.422	0.592	0.326	4.231	26.15	0.288	29.648	0.882	108.916	36.105	0	0	15.918	0	30.753
			399.231	24.949	1	0	9.416	0.592	0.326	4.23	26.145	0.288	29.621	0.883	108.906	36.131	0	0	15.893	0	30.739
			400.231	25.873	1	0	9.373	0.591	0.324	4.206	26.165	0.287	29.61	0.884	108.918	36.148	0	0	15.861	0	30.737
			401.231	25.873	1	0	9.331	0.589	0.322	4.183	26.184	0.285	29.599	0.885	108.93	36.164	0	0	15.829	0	30.736
			402.231	25.873	1	0	9.34	0.592	0.322	4.181	26.237	0.286	29.622	0.886	108.997	36.165	0	0	15.765	0	30.79
			403.231	22.023	1	0	9.374	0.597	0.324	4.196	26.26	0.287	29.621	0.887	109.044	36.177	0	0	15.692	0	30.815
			404.231	22.023	1	0	9.385	0.599	0.324	4.204	26.253	0.287	29.595	0.887	109.055	36.186	0	0	15.659	0	30.779
			405.232	26.412	1	0	9.431	0.609	0.326	4.222	26.308	0.289	29.59	0.889	109.172	36.205	0	0	15.485	0	30.815
			406.231	29.492	1	0	9.431	0.609	0.326	4.222	26.308	0.289	29.59	0.889	109.172	36.205	0	0	15.485	0	30.815
			407.231	29.492	1	0	9.509	0.618	0.328	4.255	26.357	0.292	29.569	0.891	109.273	36.22	0	0	15.383	0	30.807
			408.231	29.492	1	0	9.586	0.627	0.331	4.289	26.402	0.295	29.544	0.894	109.374	36.234	0	0	15.282	0	30.792
			409.231	24.641	1	0	9.666	0.636	0.333	4.32	26.466	0.298	29.547	0.896	109.462	36.234	0	0	15.207	0	30.808
			410.231	25.103	1	0	9.746	0.644	0.335	4.351	26.526	0.301	29.547	0.898	109.551	36.234	0	0	15.132	0	30.818
			411.231	25.103	1	0	9.811	0.652	0.337	4.376	26.586	0.304	29.547	0.9	109.64	36.234	0	0	15.037	0	30.826
			412.231	25.103	1	0	9.831	0.66	0.337	4.375	26.669	0.304	29.571	0.902	109.757	36.212	0	0	14.905	0	30.851
			413.231	21.561	1	0	9.851	0.668	0.337	4.376	26.751	0.305	29.586	0.904	109.863	36.212	0	0	14.737	0	30.888
			414.232	20.329	1	0	9.82	0.686	0.336	4.358	26.841	0.305	29.543	0.909	110.074	36.212	0	0	14.313	0	30.812
			415.232	20.329	1	0	9.794	0.692	0.335	4.344	26.88	0.305	29.544	0.91	110.189	36.198	0	0	14.152	0	30.794
			416.232	20.329	1	0	9.769	0.698	0.334	4.329	26.919	0.304	29.545	0.911	110.304	36.184	0	0	13.996	0	30.778
			417.231	26.335	1	0	9.769	0.698	0.334	4.329	26.919	0.304	29.545	0.911	110.304	36.184	0	0	13.996	0	30.778
			418.231	26.335	1	0	9.682	0.705	0.331	4.296	26.911	0.302	29.474	0.913	110.374	36.215	0	0	13.726	0	30.679
			419.232	25.642	1	0	9.76	0.72	0.333	4.316	27.052	0.305	29.492	0.917	110.513	36.277	0	0	13.555	0	30.812
			420.232	25.642	1	0	9.746	0.723	0.332	4.306	27.086	0.305	29.487	0.919	110.515	36.307	0	0	13.471	0	30.846
			421.232	29.954	1	0	9.601	0.712	0.325	4.218	27.202	0.299	29.572	0.92	110.647	36.234	0	0	13.485	0	30.912
			422.232	29.954	1	0	9.468	0.701	0.319	4.138	27.305	0.294	29.661	0.921	110.726	36.176	0	0	13.514	0	31.006
			423.232	31.109	1	0	9.335	0.689	0.313	4.058	27.411	0.288	29.751	0.921	110.805	36.119	0	0	13.544	0	31.099
			424.232	31.109	1	0	9.23	0.678	0.308	3.991	27.52	0.283	29.883	0.921	110.839	36.052	0	0	13.608	0	31.262
			425.232	31.109	1	0	9.11	0.667	0.302	3.919	27.621	0.278	30.008	0.92	110.882	35.985	0	0	13.651	0	31.405
			426.232	26.643	1	0	8.989	0.656	0.297	3.847	27.723	0.273	30.135	0.92	110.925	35.917	0	0	13.694	0	31.548
			427.232	26.643	1	0	8.867	0.645	0.291	3.774	27.826	0.268	30.263	0.919	110.968	35.85	0	0	13.737	0	31.692
			428.232	23.332	1	0	8.817	0.643	0.289	3.752	27.822	0.266	30.289	0.919	110.937	35.826	0	0	13.717	0	31.705
			429.232	23.332	1	0	8.769	0.637	0.288	3.73	27.811	0.264	30.328	0.917	110.863	35.803	0	0	13.776	0	31.739
			430.232	23.332	1	0	8.744	0.634	0.287	3.718	27.806	0.263	30.354	0.916	110.833	35.78	0	0	13.793	0	31.751
			431.232	23.332	1	0	8.744	0.63	0.287	3.723	27.756	0.262	30.363	0.914	110.731	35.785	0	0	13.878	0	31.769
			432.232	19.867	1	0	8.7	0.624	0.285	3.702	27.745	0.261	30.389	0.913	110.635	35.774	0	0	13.941	0	31.796
			433.232	23.794	1	0	8.635	0.615	0.283	3.671	27.725	0.258	30.423	0.911	110.501	35.764	0	0	14.045	0	31.831
			434.232	23.794	1	0	8.63	0.609	0.284	3.684	27.588	0.258	30.391	0.908	110.341	35.778	0	0	14.171	0	31.778
			435.232	23.794	1	0	8.587	0.601	0.283	3.676	27.476	0.256	30.37	0.905	110.193	35.775	0	0	14.294	0	31.718
			436.232	14.707	1	0	8.537	0.593	0.282	3.663	27.37	0.255	30.355	0.902	110.053	35.773	0	0	14.407	0	31.668
			437.232	15.246	1	0	8.435	0.58	0.28	3.627	27.25	0.251	30.372	0.897	109.884	35.764	0	0	14.544	0	31.658
			438.232	15.246	1	0	8.343	0.57	0.277	3.597	27.131	0.248	30.395	0.893	109.752	35.748	0	0	14.644	0	31.654
			439.232	12.705	1	0	8.243	0.56	0.275	3.561	27.018	0.244	30.425	0.888	109.619	35.731	0	0	14.732	0	31.659
			440.232	12.243	1	0	8.141	0.549	0.272	3.525	26.898	0.24	30.451	0.883	109.487	35.715	0	0	14.821	0	31.654
			441.232	12.243	1	0	8.053	0.539	0.269	3.495	26.78	0.237	30.455	0.879	109.355	35.69	0	0	14.942	0	31.591
			442.232	12.243	1	0	8.004	0.53	0.269	3.491	26.598	0.236	30.39	0.875	109.195	35.685	0	0	15.108	0	31.428
			443.232	17.633	1	0	7.955	0.521	0.269	3.486	26.411	0.234	30.319	0.871	109.034	35.68	0	0	15.278	0	31.251
			444.232	18.172	1	0	7.944	0.511	0.27	3.5	26.214	0.234	30.237	0.867	108.879	35.69	0	0	15.542	0	31.069
			445.232	18.172	1	0	7.932	0.502	0.271	3.513	26.015	0.234	30.152	0.863	108.723	35.699	0	0	15.815	0	30.877
			446.232	21.176	1	0	7.92	0.492	0.272	3.527	25.814	0.233	30.062	0.859	108.568	35.708	0	0	16.097	0	30.674
			447.232	20.868	1	0	7.779	0.482	0.269	3.488	25.572	0.23	29.905	0.855	108.412	35.717	0	0	16.123	0	30.339
			448.232	20.868	1	0	7.69	0.472	0.267	3.468	25.348	0.228	29.787	0.851	108.301	35.683	0	0	16.306	0	30.003
			449.232	24.102	1	0	7.53	0.461	0.264	3.426	25.039	0.224	29.592	0.846	108.19	35.648	0	0	16.342	0	29.513
			450.232	24.102	1	0	7.368	0.45	0.261	3.385	24.72	0.22	29.388	0.841	108.078	35.613	0	0	16.379	0	28.996
			451.232	23.332	1	0	7.206	0.439	0.258	3.343	24.39	0.216	29.172	0.836	107.967	35.578	0	0	16.415	0	28.449
			452.232	23.332	1	0	7.832	0.493	0.268	3.476	25.907	0.226	30.699	0.844	108.053	35.557	0	0	15.88	0	31.672
			453.232	24.333	1	0	8.529	0.547	0.283	3.667	27.081	0.241	31.734	0.853	108.15	35.536	0	0	15.579	0	33.752
			454.232	24.564	1	0	9.199	0.602	0.297	3.858	28.051	0.256	32.544	0.862	108.248	35.515	0	0	15.289	0	35.304
			455.232	24.564	1	0	9.859	0.659	0.313	4.062	28.803	0.273	33.07	0.871	108.361	35.529	0	0	14.966	0	36.344
			456.232	25.488	1	0	9.869	0.664	0.313	4.06	28.869	0.273	33.072	0.873	108.598	35.437	0	0	14.871	0	36.227
			457.232	25.873	1	0	9.901	0.669	0.313	4.062	28.967	0.274	33.103	0.875	108.788	35.344	0	0	14.809	0	36.16
			458.232	25.873	1	0	9.932	0.673	0.313	4.064	29.064	0.275	33.133	0.877	108.979	35.251	0	0	14.748	0	36.089
			459.232	25.796	1	0	9.926	0.673	0.311	4.037	29.241	0.274	33.249	0.879	109.26	35.121	0	0	14.74	0	36.101
			460.232	25.796	1	0	9.889	0.67	0.309	4.004	29.36	0.272	33.311	0.881	109.452	35.056	0	0	14.762	0	36.107
			461.232	25.796	1	0	9.856	0.666	0.306	3.971	29.483	0.27	33.379	0.883	109.673	34.991	0	0	14.789	0	36.124
			462.232	16.17	1	0	9.789	0.664	0.302	3.923	29.635	0.268	33.449	0.886	109.965	34.898	0	0	14.738	0	36.106
			463.232	16.17	1	0	9.7	0.66	0.298	3.866	29.786	0.265	33.552	0.888	110.186	34.796	0	0	14.694	0	36.125
			464.232	16.17	1	0	9.615	0.656	0.294	3.809	29.945	0.261	33.666	0.889	110.425	34.694	0	0	14.656	0	36.161
			465.232	16.17	1	0	9.514	0.651	0.288	3.735	30.198	0.257	33.837	0.892	110.682	34.585	0	0	14.61	0	36.279
			466.232	16.17	1	0	9.447	0.645	0.283	3.669	30.499	0.253	34.096	0.895	110.945	34.418	0	0	14.642	0	36.451
			467.232	39.117	1	0	9.388	0.639	0.278	3.607	30.801	0.249	34.351	0.897	111.198	34.251	0	0	14.687	0	36.611
			468.232	50.359	1	0	9.301	0.633	0.273	3.538	31.086	0.245	34.583	0.899	111.451	34.083	0	0	14.688	0	36.73
			469.232	50.359	1	0	9.204	0.625	0.267	3.463	31.386	0.241	34.824	0.901	111.666	33.923	0	0	14.728	0	36.861
			470.232	50.359	1	0	9.177	0.626	0.265	3.443	31.472	0.24	34.87	0.903	111.704	33.914	0	0	14.667	0	36.922
			471.232	11.781	1	0	9.178	0.626	0.265	3.437	31.543	0.239	34.904	0.904	111.741	33.905	0	0	14.651	0	36.964
			472.232	12.628	1	0	9.164	0.627	0.264	3.425	31.605	0.239	34.957	0.904	111.778	33.905	0	0	14.607	0	37.048
			473.232	12.628	1	0	9.133	0.623	0.262	3.4	31.705	0.237	35.095	0.903	111.847	33.84	0	0	14.656	0	37.158
			474.232	12.628	1	0	9.094	0.619	0.26	3.371	31.818	0.235	35.243	0.903	111.887	33.775	0	0	14.693	0	37.283
			475.232	12.089	1	0	9.057	0.615	0.258	3.343	31.94	0.233	35.39	0.903	111.922	33.696	0	0	14.724	0	37.385
			476.232	12.243	1	0	9.017	0.612	0.255	3.313	32.069	0.23	35.548	0.902	111.936	33.633	0	0	14.737	0	37.526
			477.232	12.243	1	0	8.999	0.609	0.254	3.296	32.157	0.229	35.681	0.901	111.98	33.57	0	0	14.783	0	37.629
			478.232	10.318	1	0	9.117	0.606	0.257	3.33	32.221	0.231	35.836	0.899	112.024	33.508	0	0	15.056	0	37.762
			479.232	10.472	1	0	9.236	0.602	0.26	3.366	32.278	0.233	35.957	0.898	112.061	33.427	0	0	15.34	0	37.816
			480.232	10.472	1	0	9.36	0.599	0.262	3.402	32.35	0.235	36.092	0.896	112.098	33.345	0	0	15.636	0	37.891
			481.232	11.935	1	0	9.409	0.595	0.262	3.404	32.473	0.235	36.251	0.896	112.135	33.264	0	0	15.809	0	37.998
			482.232	11.935	1	0	9.459	0.592	0.263	3.407	32.599	0.235	36.413	0.895	112.172	33.183	0	0	15.986	0	38.108
			483.232	10.549	1	0	8.941	0.541	0.255	3.304	31.469	0.226	35.517	0.886	111.917	33.211	0	0	16.514	0	36.632
			484.232	10.549	1	0	8.318	0.491	0.244	3.167	30.183	0.213	34.557	0.873	111.662	33.239	0	0	16.934	0	34.948
			485.232	21.022	1	0	7.662	0.441	0.234	3.03	28.636	0.201	33.309	0.86	111.406	33.266	0	0	17.376	0	32.663
			486.232	23.332	1	0	7.008	0.393	0.225	2.924	26.659	0.19	31.596	0.844	111.123	33.324	0	0	17.829	0	29.424
			487.232	23.332	1	0	7.158	0.397	0.234	3.03	26.319	0.196	31.39	0.838	110.706	33.489	0	0	18.015	0	29.333
			488.232	21.33	1	0	7.276	0.398	0.242	3.14	25.828	0.202	31.024	0.833	110.346	33.631	0	0	18.276	0	28.881
			489.232	20.56	1	0	7.398	0.399	0.251	3.25	25.381	0.207	30.692	0.827	109.986	33.772	0	0	18.545	0	28.48
			490.232	20.56	1	0	7.508	0.4	0.258	3.346	25.026	0.212	30.447	0.822	109.626	33.914	0	0	18.784	0	28.234
			491.232	20.329	1	0	7.62	0.403	0.263	3.406	24.98	0.215	30.521	0.818	109.455	33.919	0	0	18.924	0	28.404
			492.232	22.562	1	0	7.752	0.406	0.268	3.479	24.912	0.219	30.562	0.815	109.246	33.923	0	0	19.113	0	28.511
			493.232	22.562	1	0	7.888	0.409	0.274	3.552	24.857	0.222	30.612	0.812	109.037	33.928	0	0	19.306	0	28.637
			494.232	22.716	1	0	8.06	0.413	0.28	3.635	24.863	0.227	30.687	0.81	108.909	33.942	0	0	19.497	0	28.834
			495.232	22.716	1	0	8.232	0.418	0.287	3.717	24.874	0.232	30.764	0.809	108.763	33.956	0	0	19.684	0	29.034
			496.232	16.709	1	0	8.271	0.425	0.291	3.769	24.709	0.235	30.598	0.808	108.519	34.014	0	0	19.475	0	28.853
			497.232	16.709	1	0	8.266	0.432	0.294	3.811	24.489	0.237	30.333	0.807	108.28	34.13	0	0	19.118	0	28.57
			498.232	20.098	1	0	8.395	0.438	0.3	3.894	24.386	0.242	30.266	0.806	108.067	34.211	0	0	19.186	0	28.594
			499.232	25.103	1	0	8.554	0.443	0.307	3.981	24.343	0.247	30.262	0.804	107.853	34.292	0	0	19.322	0	28.739
			500.232	25.103	1	0	8.715	0.448	0.314	4.068	24.31	0.252	30.267	0.803	107.64	34.374	0	0	19.459	0	28.899
			501.232	30.878	1	0	8.845	0.449	0.319	4.141	24.251	0.256	30.247	0.802	107.507	34.394	0	0	19.7	0	28.897
			502.232	31.417	1	0	8.946	0.45	0.324	4.204	24.163	0.259	30.198	0.8	107.375	34.415	0	0	19.874	0	28.84
			503.232	32.803	1	0	9.048	0.451	0.329	4.268	24.084	0.263	30.156	0.799	107.243	34.436	0	0	20.051	0	28.796
			504.232	32.803	1	0	9.182	0.457	0.335	4.351	24.019	0.268	30.097	0.798	107.124	34.508	0	0	20.088	0	28.82
			505.232	30.339	1	0	9.328	0.463	0.342	4.438	23.963	0.273	30.048	0.797	107.036	34.58	0	0	20.149	0	28.861
			506.232	23.178	1	0	9.366	0.469	0.344	4.467	23.944	0.275	30.037	0.797	106.948	34.652	0	0	19.979	0	28.977
			507.232	25.642	1	0	9.407	0.474	0.347	4.498	23.921	0.276	30.02	0.797	106.881	34.708	0	0	19.845	0	29.051
			508.232	25.642	1	0	9.413	0.483	0.348	4.511	23.926	0.278	29.979	0.798	106.788	34.782	0	0	19.483	0	29.122
			509.232	25.642	1	0	9.439	0.486	0.35	4.535	23.888	0.279	29.921	0.798	106.731	34.802	0	0	19.414	0	29.051
			510.232	25.642	1	0	9.448	0.496	0.351	4.548	23.903	0.28	29.912	0.799	106.642	34.898	0	0	19.052	0	29.217
			511.232	20.021	1	0	9.532	0.506	0.354	4.589	23.956	0.283	29.942	0.8	106.553	34.994	0	0	18.853	0	29.457
			512.231	19.636	1	0	9.677	0.514	0.358	4.643	24.09	0.287	30.058	0.801	106.481	35.084	0	0	18.823	0	29.852
			513.231	27.105	1	0	9.789	0.517	0.361	4.686	24.16	0.29	30.132	0.802	106.439	35.126	0	0	18.927	0	30.071
			514.231	26.643	1	0	9.875	0.518	0.365	4.729	24.151	0.292	30.131	0.802	106.431	35.121	0	0	19.082	0	30.063
			515.231	26.643	1	0	9.895	0.517	0.367	4.755	24.069	0.294	30.044	0.801	106.409	35.141	0	0	19.138	0	29.918
			516.231	34.343	1	0	9.915	0.517	0.369	4.78	23.988	0.295	29.958	0.801	106.388	35.16	0	0	19.195	0	29.774
			517.231	35.036	1	0	9.904	0.514	0.368	4.777	23.958	0.295	29.928	0.801	106.395	35.148	0	0	19.285	0	29.687
			518.231	35.036	1	0	9.888	0.511	0.368	4.768	23.95	0.294	29.907	0.801	106.428	35.129	0	0	19.335	0	29.609
			519.231	36.576	1	0	9.875	0.513	0.367	4.755	23.995	0.294	29.934	0.802	106.45	35.133	0	0	19.256	0	29.675
			520.231	36.576	1	0	9.863	0.514	0.366	4.742	24.041	0.293	29.962	0.802	106.471	35.138	0	0	19.177	0	29.742
			521.231	25.95	1	0	9.84	0.514	0.364	4.715	24.122	0.292	30.025	0.803	106.522	35.129	0	0	19.136	0	29.852
			522.231	25.95	1	0	9.853	0.515	0.364	4.725	24.106	0.293	29.986	0.804	106.469	35.193	0	0	19.117	0	29.876
			523.231	25.026	1	0	9.836	0.517	0.364	4.722	24.09	0.293	29.947	0.804	106.426	35.258	0	0	19.042	0	29.898
			524.233	25.026	1	0	9.912	0.524	0.368	4.777	24.034	0.297	29.824	0.806	106.33	35.397	0	0	18.933	0	29.883
			525.233	30.108	1	0	9.95	0.527	0.37	4.805	24.005	0.299	29.763	0.807	106.282	35.467	0	0	18.88	0	29.876
			526.233	30.108	1	0	10.127	0.528	0.374	4.845	24.232	0.302	30.011	0.807	106.376	35.474	0	0	19.196	0	30.38
			527.231	23.64	1	0	10.127	0.528	0.374	4.845	24.232	0.302	30.011	0.807	106.376	35.474	0	0	19.196	0	30.38
			528.231	24.718	1	0	10.321	0.528	0.377	4.888	24.483	0.305	30.289	0.808	106.448	35.481	0	0	19.543	0	30.935
			529.233	29.569	1	0	10.327	0.533	0.376	4.881	24.557	0.306	30.231	0.812	106.567	35.56	0	0	19.377	0	30.955
			530.233	29.569	1	0	10.32	0.535	0.376	4.872	24.593	0.306	30.206	0.814	106.654	35.596	0	0	19.302	0	30.963
			531.233	30.416	1	0	10.25	0.531	0.372	4.821	24.671	0.303	30.232	0.816	106.841	35.539	0	0	19.299	0	30.918
			532.233	29.877	1	0	10.186	0.529	0.368	4.773	24.751	0.301	30.271	0.818	107.023	35.493	0	0	19.239	0	30.922
			533.233	30.416	1	0	10.124	0.528	0.364	4.726	24.834	0.299	30.31	0.819	107.181	35.447	0	0	19.182	0	30.925
			534.233	30.416	1	0	10.049	0.527	0.36	4.671	24.935	0.296	30.355	0.821	107.292	35.416	0	0	19.084	0	30.962
			535.233	25.565	1	0	9.989	0.525	0.356	4.622	25.043	0.294	30.398	0.824	107.388	35.385	0	0	19.015	0	30.994
			536.233	25.026	1	0	10.034	0.524	0.357	4.629	25.113	0.295	30.411	0.826	107.507	35.354	0	0	19.147	0	30.97
			537.233	25.026	1	0	10.081	0.523	0.357	4.636	25.184	0.296	30.425	0.828	107.627	35.323	0	0	19.28	0	30.948
			538.233	30.493	1	0	10.136	0.518	0.358	4.642	25.258	0.297	30.485	0.829	107.731	35.289	0	0	19.582	0	30.994
			539.233	30.647	1	0	10.144	0.518	0.358	4.637	25.302	0.297	30.507	0.829	107.762	35.295	0	0	19.596	0	31.044
			540.233	30.647	1	0	10.207	0.513	0.358	4.647	25.379	0.297	30.571	0.83	107.862	35.263	0	0	19.913	0	31.098
			541.233	27.182	1	0	10.171	0.506	0.356	4.619	25.403	0.296	30.583	0.831	108.004	35.202	0	0	20.096	0	31.008
			542.233	27.182	1	0	10.176	0.5	0.355	4.605	25.454	0.295	30.613	0.831	108.184	35.15	0	0	20.337	0	30.964
			543.233	27.182	1	0	10.191	0.5	0.355	4.6	25.517	0.295	30.658	0.832	108.285	35.14	0	0	20.374	0	31.033
			544.233	25.411	1	0	10.179	0.501	0.354	4.589	25.552	0.295	30.679	0.833	108.326	35.128	0	0	20.333	0	31.058
			545.233	25.103	1	0	10.166	0.501	0.352	4.566	25.653	0.294	30.737	0.835	108.44	35.093	0	0	20.28	0	31.119
			546.233	25.103	1	0	10.154	0.502	0.35	4.543	25.755	0.293	30.795	0.836	108.554	35.058	0	0	20.228	0	31.181
			547.233	26.566	1	0	10.131	0.502	0.348	4.51	25.884	0.292	30.876	0.838	108.677	35.021	0	0	20.175	0	31.279
			548.233	26.72	1	0	10.12	0.502	0.346	4.486	25.994	0.29	30.954	0.84	108.774	34.991	0	0	20.178	0	31.379
			549.233	26.72	1	0	10.103	0.501	0.344	4.458	26.107	0.289	31.036	0.841	108.872	34.961	0	0	20.169	0	31.484
			550.233	27.798	1	0	10.076	0.5	0.341	4.428	26.207	0.288	31.082	0.843	108.962	34.942	0	0	20.16	0	31.537
			551.233	27.182	1	0	10.072	0.5	0.341	4.421	26.241	0.288	31.069	0.845	109.025	34.938	0	0	20.137	0	31.509
			552.233	27.182	1	0	10.075	0.501	0.341	4.417	26.278	0.288	31.059	0.846	109.088	34.933	0	0	20.128	0	31.484
			553.233	26.181	1	0	10.065	0.501	0.34	4.405	26.323	0.288	31.061	0.847	109.169	34.914	0	0	20.102	0	31.463
			554.233	26.72	1	0	9.991	0.499	0.336	4.36	26.382	0.285	31.082	0.849	109.255	34.891	0	0	20.039	0	31.458
			555.233	26.72	1	0	9.917	0.497	0.333	4.315	26.444	0.283	31.104	0.85	109.341	34.868	0	0	19.973	0	31.455
			556.233	24.949	1	0	9.897	0.496	0.331	4.296	26.508	0.282	31.107	0.852	109.41	34.87	0	0	19.939	0	31.463
			557.233	23.871	1	0	9.948	0.497	0.333	4.317	26.525	0.284	31.087	0.853	109.441	34.889	0	0	20.002	0	31.459
			558.233	23.871	1	0	9.999	0.498	0.334	4.337	26.543	0.286	31.069	0.854	109.482	34.907	0	0	20.065	0	31.457
			559.233	25.257	1	0	10.098	0.501	0.339	4.394	26.48	0.29	30.954	0.855	109.517	34.926	0	0	20.137	0	31.284
			560.233	25.334	1	0	10.201	0.506	0.343	4.452	26.432	0.294	30.864	0.856	109.524	34.951	0	0	20.16	0	31.174
			561.233	25.334	1	0	10.267	0.508	0.345	4.475	26.478	0.296	30.861	0.858	109.561	34.949	0	0	20.219	0	31.173
			562.233	24.41	1	0	10.334	0.51	0.347	4.498	26.525	0.298	30.86	0.86	109.598	34.947	0	0	20.278	0	31.174
			563.233	25.334	1	0	10.371	0.51	0.347	4.504	26.587	0.299	30.865	0.861	109.64	34.933	0	0	20.351	0	31.164
			564.233	25.334	1	0	10.41	0.51	0.347	4.496	26.735	0.299	30.948	0.864	109.793	34.896	0	0	20.414	0	31.267
			565.233	24.872	1	0	10.434	0.51	0.346	4.482	26.883	0.299	31.031	0.866	109.947	34.859	0	0	20.449	0	31.369
			566.233	24.256	1	0	10.444	0.511	0.344	4.462	27.028	0.299	31.116	0.869	110.114	34.821	0	0	20.455	0	31.473
			567.233	24.256	1	0	10.601	0.518	0.348	4.52	27.132	0.304	31.099	0.872	110.211	34.833	0	0	20.467	0	31.49
			568.233	22.87	1	0	10.786	0.525	0.354	4.594	27.203	0.31	31.039	0.876	110.309	34.845	0	0	20.53	0	31.422
			569.233	22.331	1	0	10.975	0.533	0.36	4.674	27.251	0.317	30.971	0.88	110.418	34.84	0	0	20.603	0	31.316
			570.233	22.331	1	0	11.005	0.536	0.361	4.681	27.306	0.318	30.949	0.882	110.476	34.873	0	0	20.515	0	31.334
			571.233	27.105	1	0	11.034	0.54	0.361	4.689	27.36	0.32	30.926	0.885	110.534	34.905	0	0	20.428	0	31.351
			572.233	30.955	1	0	11.05	0.545	0.362	4.695	27.392	0.321	30.876	0.887	110.55	34.965	0	0	20.261	0	31.361
			573.233	30.955	1	0	11.081	0.551	0.363	4.707	27.428	0.323	30.832	0.89	110.566	35.026	0	0	20.127	0	31.383
			574.233	37.654	1	0	11.023	0.55	0.361	4.689	27.388	0.322	30.756	0.891	110.499	35.077	0	0	20.054	0	31.311
			575.233	36.037	1	0	10.982	0.548	0.36	4.671	27.375	0.321	30.712	0.891	110.446	35.123	0	0	20.057	0	31.288
			576.233	29.338	1	0	10.938	0.545	0.359	4.653	27.36	0.32	30.666	0.892	110.392	35.17	0	0	20.057	0	31.262
			577.233	29.338	1	0	10.895	0.543	0.357	4.635	27.345	0.319	30.62	0.893	110.339	35.216	0	0	20.057	0	31.235
			578.233	27.644	1	0	10.691	0.541	0.354	4.589	27.09	0.316	30.34	0.893	110.218	35.246	0	0	19.745	0	30.735
			579.233	25.257	1	0	10.5	0.54	0.35	4.542	26.871	0.313	30.099	0.893	110.097	35.276	0	0	19.454	0	30.302
			580.233	24.179	1	0	10.314	0.538	0.347	4.495	26.663	0.309	29.869	0.893	109.977	35.307	0	0	19.172	0	29.885
			581.233	24.179	1	0	10.294	0.535	0.347	4.504	26.537	0.309	29.838	0.889	109.805	35.339	0	0	19.24	0	29.863
			582.233	37.808	1	0	10.283	0.532	0.348	4.518	26.412	0.309	29.811	0.886	109.633	35.372	0	0	19.328	0	29.847
			583.233	40.888	1	0	10.273	0.529	0.349	4.532	26.288	0.308	29.783	0.883	109.461	35.404	0	0	19.417	0	29.83
			584.233	40.888	1	0	10.383	0.532	0.357	4.628	26.035	0.313	29.672	0.877	109.227	35.481	0	0	19.518	0	29.731
			585.233	28.029	1	0	10.449	0.535	0.362	4.692	25.86	0.316	29.612	0.873	108.993	35.557	0	0	19.534	0	29.731
			586.233	28.029	1	0	10.515	0.538	0.367	4.756	25.689	0.319	29.552	0.869	108.758	35.634	0	0	19.55	0	29.733
			587.233	26.104	1	0	10.602	0.544	0.372	4.824	25.572	0.322	29.517	0.866	108.598	35.683	0	0	19.49	0	29.752
			588.233	26.104	1	0	10.676	0.55	0.377	4.889	25.44	0.325	29.47	0.863	108.438	35.731	0	0	19.409	0	29.744
			589.233	20.483	1	0	10.75	0.556	0.382	4.954	25.309	0.329	29.421	0.86	108.278	35.78	0	0	19.328	0	29.733
			590.233	22.023	1	0	10.705	0.556	0.38	4.93	25.326	0.326	29.496	0.859	108.201	35.792	0	0	19.256	0	29.902
			591.233	22.023	1	0	10.667	0.556	0.379	4.912	25.331	0.325	29.556	0.857	108.125	35.803	0	0	19.196	0	30.04
			592.233	22.023	1	0	10.668	0.558	0.38	4.929	25.255	0.325	29.54	0.855	108.006	35.843	0	0	19.112	0	30.073
			593.233	16.016	1	0	10.624	0.56	0.379	4.922	25.194	0.324	29.535	0.853	107.906	35.866	0	0	18.984	0	30.1
			594.233	16.632	1	0	10.586	0.561	0.379	4.919	25.126	0.323	29.518	0.851	107.807	35.889	0	0	18.869	0	30.103
			595.233	16.632	1	0	10.547	0.562	0.38	4.929	24.988	0.323	29.435	0.849	107.619	35.936	0	0	18.762	0	30.007
			596.233	26.643	1	0	10.521	0.563	0.381	4.945	24.852	0.323	29.354	0.847	107.431	35.982	0	0	18.68	0	29.913
			597.233	26.797	1	0	10.464	0.564	0.382	4.948	24.703	0.322	29.255	0.844	107.28	36.019	0	0	18.563	0	29.764
			598.233	26.797	1	0	10.304	0.557	0.377	4.886	24.603	0.317	29.276	0.84	107.175	36.007	0	0	18.495	0	29.774
			599.233	40.58	1	0	10.122	0.551	0.371	4.807	24.533	0.31	29.352	0.836	107.071	35.996	0	0	18.385	0	29.895
			600.233	34.112	1	0	9.949	0.543	0.365	4.733	24.45	0.303	29.426	0.831	106.939	36.001	0	0	18.323	0	30.03
			601.233	34.112	1	0	9.912	0.539	0.365	4.733	24.339	0.302	29.408	0.828	106.857	35.968	0	0	18.391	0	29.934
			602.233	39.502	1	0	9.875	0.535	0.365	4.733	24.227	0.301	29.388	0.824	106.776	35.936	0	0	18.459	0	29.836
			603.233	42.967	1	0	9.864	0.531	0.366	4.745	24.118	0.3	29.364	0.821	106.69	35.903	0	0	18.587	0	29.725
			604.233	42.967	1	0	9.853	0.526	0.367	4.757	24.009	0.3	29.338	0.818	106.604	35.871	0	0	18.717	0	29.611
			605.233	33.265	1	0	9.919	0.529	0.37	4.8	23.964	0.302	29.332	0.817	106.56	35.86	0	0	18.746	0	29.592
			606.233	32.572	1	0	9.965	0.529	0.372	4.822	23.965	0.304	29.354	0.816	106.614	35.806	0	0	18.833	0	29.557
			607.233	32.572	1	0	9.998	0.53	0.373	4.844	23.942	0.305	29.356	0.816	106.625	35.764	0	0	18.864	0	29.502
			608.233	28.029	1	0	10.079	0.533	0.377	4.891	23.919	0.307	29.35	0.815	106.621	35.757	0	0	18.907	0	29.489
			609.233	27.105	1	0	10.307	0.536	0.383	4.971	24.085	0.313	29.528	0.816	106.674	35.768	0	0	19.222	0	29.877
			610.233	27.105	1	0	10.526	0.539	0.389	5.047	24.239	0.318	29.694	0.816	106.718	35.78	0	0	19.514	0	30.237
			611.233	27.105	1	0	10.746	0.542	0.395	5.119	24.417	0.322	29.883	0.817	106.764	35.782	0	0	19.813	0	30.627
			612.233	24.795	1	0	10.802	0.547	0.396	5.135	24.49	0.324	29.885	0.819	106.878	35.771	0	0	19.743	0	30.628
			613.233	26.335	1	0	10.856	0.552	0.397	5.151	24.561	0.326	29.885	0.822	106.992	35.759	0	0	19.67	0	30.624
			614.233	26.335	1	0	10.903	0.556	0.398	5.159	24.651	0.328	29.904	0.824	107.124	35.745	0	0	19.607	0	30.654
			615.233	27.336	1	0	10.842	0.556	0.393	5.103	24.78	0.325	29.964	0.827	107.263	35.704	0	0	19.508	0	30.712
			616.233	28.029	1	0	10.811	0.553	0.389	5.049	24.959	0.323	30.046	0.831	107.477	35.657	0	0	19.546	0	30.797
			617.233	28.029	1	0	10.804	0.553	0.387	5.017	25.105	0.323	30.1	0.834	107.656	35.615	0	0	19.536	0	30.843
			618.233	28.26	1	0	10.722	0.548	0.382	4.955	25.2	0.319	30.147	0.836	107.776	35.576	0	0	19.571	0	30.86
			619.233	28.26	1	0	10.587	0.543	0.375	4.864	25.317	0.314	30.213	0.838	107.897	35.536	0	0	19.508	0	30.917
			620.234	28.26	1	0	10.404	0.536	0.366	4.746	25.458	0.308	30.293	0.84	108.047	35.488	0	0	19.421	0	30.979
			621.233	26.335	1	0	10.404	0.536	0.366	4.746	25.458	0.308	30.293	0.84	108.047	35.488	0	0	19.421	0	30.979
			622.233	25.95	1	0	10.299	0.53	0.361	4.676	25.549	0.304	30.314	0.843	108.152	35.474	0	0	19.44	0	30.979
			623.233	30.724	1	0	10.25	0.526	0.358	4.638	25.61	0.302	30.332	0.844	108.22	35.462	0	0	19.488	0	30.982
			624.233	30.724	1	0	10.248	0.525	0.357	4.636	25.613	0.302	30.322	0.845	108.237	35.469	0	0	19.527	0	30.969
			625.233	30.724	1	0	10.232	0.523	0.356	4.618	25.66	0.301	30.331	0.846	108.314	35.457	0	0	19.572	0	30.961
			626.233	29.8	1	0	10.197	0.52	0.353	4.584	25.744	0.3	30.36	0.848	108.443	35.427	0	0	19.609	0	30.964
			627.233	29.646	1	0	10.205	0.519	0.354	4.585	25.753	0.3	30.352	0.848	108.467	35.433	0	0	19.675	0	30.951
			628.233	29.646	1	0	10.217	0.516	0.353	4.582	25.784	0.3	30.359	0.849	108.501	35.423	0	0	19.79	0	30.941
			629.233	28.26	1	0	10.205	0.514	0.352	4.57	25.804	0.3	30.352	0.85	108.534	35.414	0	0	19.86	0	30.904
			630.234	28.26	1	0	10.177	0.51	0.35	4.545	25.854	0.299	30.332	0.852	108.604	35.402	0	0	19.941	0	30.834
			631.233	26.258	1	0	10.177	0.51	0.35	4.545	25.854	0.299	30.332	0.852	108.604	35.402	0	0	19.941	0	30.834
			632.233	28.106	1	0	10.139	0.509	0.349	4.523	25.879	0.298	30.316	0.854	108.64	35.399	0	0	19.909	0	30.796
			633.233	28.106	1	0	10.101	0.508	0.347	4.5	25.905	0.297	30.301	0.855	108.676	35.397	0	0	19.877	0	30.759
			634.233	26.335	1	0	10.104	0.509	0.347	4.497	25.934	0.297	30.3	0.856	108.692	35.414	0	0	19.853	0	30.785
			635.234	26.335	1	0	10.113	0.51	0.347	4.5	25.95	0.297	30.287	0.857	108.698	35.448	0	0	19.825	0	30.814
			636.234	22.177	1	0	10.133	0.513	0.347	4.501	26.011	0.298	30.308	0.858	108.716	35.488	0	0	19.756	0	30.924
			637.233	25.642	1	0	10.133	0.513	0.347	4.501	26.011	0.298	30.308	0.858	108.716	35.488	0	0	19.756	0	30.924
			638.233	25.642	1	0	10.168	0.515	0.348	4.516	26.03	0.299	30.321	0.858	108.707	35.529	0	0	19.727	0	31.016
			639.234	23.948	1	0	10.125	0.515	0.346	4.483	26.108	0.297	30.383	0.859	108.764	35.512	0	0	19.667	0	31.109
			640.234	24.179	1	0	10.093	0.514	0.344	4.459	26.162	0.296	30.425	0.86	108.824	35.491	0	0	19.635	0	31.155
			641.233	24.179	1	0	10.093	0.514	0.344	4.459	26.162	0.296	30.425	0.86	108.824	35.491	0	0	19.635	0	31.155
			642.234	24.256	1	0	10.032	0.513	0.341	4.418	26.241	0.293	30.47	0.861	108.918	35.483	0	0	19.545	0	31.227
			643.234	24.256	1	0	10.006	0.513	0.339	4.399	26.284	0.292	30.485	0.862	108.954	35.488	0	0	19.497	0	31.263
			644.234	24.256	1	0	9.986	0.514	0.338	4.387	26.303	0.292	30.477	0.863	108.971	35.495	0	0	19.441	0	31.26
			645.234	24.949	1	0	10.001	0.514	0.339	4.394	26.3	0.293	30.462	0.863	109.02	35.467	0	0	19.47	0	31.189
			646.234	24.025	1	0	10	0.513	0.339	4.394	26.296	0.293	30.42	0.864	109.11	35.428	0	0	19.483	0	31.053
			647.234	24.025	1	0	10.001	0.512	0.339	4.396	26.277	0.293	30.386	0.865	109.177	35.392	0	0	19.548	0	30.929
			648.234	27.721	1	0	9.989	0.509	0.338	4.386	26.289	0.293	30.386	0.865	109.278	35.351	0	0	19.616	0	30.862
			649.234	27.721	1	0	9.991	0.507	0.338	4.382	26.303	0.292	30.389	0.866	109.374	35.311	0	0	19.713	0	30.798
			650.234	27.721	1	0	9.996	0.506	0.338	4.38	26.325	0.292	30.409	0.866	109.438	35.283	0	0	19.743	0	30.794
			651.234	28.106	1	0	9.969	0.503	0.336	4.362	26.343	0.291	30.419	0.866	109.533	35.239	0	0	19.805	0	30.737
			652.234	28.568	1	0	9.976	0.504	0.337	4.366	26.343	0.291	30.436	0.866	109.623	35.198	0	0	19.78	0	30.714
			653.234	28.568	1	0	9.94	0.504	0.335	4.349	26.351	0.29	30.453	0.865	109.702	35.162	0	0	19.711	0	30.694
			654.234	27.028	1	0	9.846	0.501	0.332	4.302	26.369	0.287	30.467	0.865	109.756	35.123	0	0	19.647	0	30.651
			655.234	26.412	1	0	9.767	0.498	0.329	4.265	26.366	0.285	30.467	0.865	109.8	35.093	0	0	19.605	0	30.595
			656.234	26.412	1	0	9.69	0.495	0.326	4.231	26.342	0.282	30.449	0.865	109.839	35.068	0	0	19.571	0	30.511
			657.234	25.719	1	0	9.605	0.492	0.323	4.188	26.365	0.279	30.468	0.865	109.889	35.033	0	0	19.512	0	30.483
			658.234	26.258	1	0	9.588	0.492	0.322	4.175	26.401	0.279	30.504	0.866	109.928	35.014	0	0	19.469	0	30.525
			659.234	26.258	1	0	9.576	0.493	0.321	4.164	26.44	0.278	30.543	0.866	109.967	34.996	0	0	19.436	0	30.573
			660.234	27.336	1	0	9.565	0.493	0.32	4.153	26.479	0.277	30.582	0.866	110.007	34.977	0	0	19.404	0	30.622
			661.234	28.414	1	0	9.535	0.491	0.319	4.132	26.523	0.276	30.644	0.866	110.03	34.965	0	0	19.404	0	30.715
			662.234	28.414	1	0	9.519	0.49	0.317	4.116	26.57	0.275	30.705	0.865	110.053	34.954	0	0	19.431	0	30.807
			663.234	26.335	1	0	9.503	0.488	0.316	4.1	26.616	0.273	30.767	0.865	110.077	34.942	0	0	19.458	0	30.899
			664.234	25.642	1	0	9.451	0.486	0.314	4.067	26.667	0.271	30.821	0.865	110.13	34.9	0	0	19.453	0	30.927
			665.234	25.642	1	0	9.391	0.483	0.311	4.03	26.719	0.269	30.872	0.865	110.183	34.859	0	0	19.431	0	30.95
			666.234	23.024	1	0	9.331	0.481	0.308	3.994	26.772	0.267	30.925	0.866	110.237	34.817	0	0	19.41	0	30.974
			667.234	22.639	1	0	9.328	0.48	0.308	3.989	26.787	0.266	30.94	0.866	110.292	34.784	0	0	19.442	0	30.95
			668.234	22.639	1	0	9.319	0.479	0.307	3.982	26.803	0.266	30.956	0.866	110.348	34.752	0	0	19.464	0	30.929
			669.234	17.094	1	0	9.311	0.478	0.306	3.975	26.82	0.265	30.973	0.866	110.404	34.719	0	0	19.486	0	30.907
			670.234	17.094	1	0	9.309	0.478	0.307	3.976	26.805	0.265	30.958	0.866	110.436	34.71	0	0	19.488	0	30.865
			671.234	17.094	1	0	9.315	0.478	0.307	3.981	26.787	0.266	30.938	0.866	110.469	34.701	0	0	19.507	0	30.815
			672.234	17.094	1	0	9.321	0.477	0.307	3.986	26.769	0.266	30.919	0.866	110.501	34.692	0	0	19.526	0	30.765
			673.234	21.869	1	0	9.337	0.477	0.308	3.993	26.765	0.267	30.911	0.866	110.571	34.65	0	0	19.587	0	30.685
			674.234	22.254	1	0	9.34	0.476	0.308	3.994	26.764	0.267	30.908	0.866	110.641	34.608	0	0	19.62	0	30.616
			675.234	22.254	1	0	9.343	0.475	0.308	3.995	26.762	0.267	30.905	0.866	110.71	34.566	0	0	19.653	0	30.547
			676.234	21.022	1	0	9.33	0.475	0.307	3.982	26.807	0.266	30.949	0.866	110.743	34.559	0	0	19.625	0	30.619
			677.234	21.099	1	0	9.288	0.475	0.305	3.956	26.863	0.264	31.001	0.867	110.775	34.552	0	0	19.54	0	30.704
			678.234	21.099	1	0	9.248	0.475	0.303	3.93	26.922	0.263	31.054	0.867	110.808	34.545	0	0	19.456	0	30.792
			679.234	21.638	1	0	9.219	0.475	0.302	3.911	26.971	0.262	31.085	0.868	110.81	34.548	0	0	19.399	0	30.851
			680.234	21.022	1	0	9.194	0.475	0.3	3.894	27.017	0.261	31.109	0.868	110.817	34.55	0	0	19.348	0	30.9
			681.234	21.022	1	0	9.169	0.475	0.299	3.876	27.065	0.26	31.134	0.869	110.824	34.552	0	0	19.297	0	30.949
			682.234	27.259	1	0	9.206	0.479	0.3	3.89	27.108	0.261	31.133	0.871	110.805	34.592	0	0	19.204	0	31.027
			683.234	27.259	1	0	9.249	0.484	0.301	3.907	27.151	0.263	31.132	0.872	110.782	34.631	0	0	19.123	0	31.103
			684.234	27.259	1	0	9.308	0.488	0.303	3.93	27.191	0.265	31.124	0.874	110.759	34.671	0	0	19.078	0	31.167
			685.234	27.259	1	0	9.378	0.491	0.305	3.958	27.223	0.267	31.114	0.875	110.787	34.685	0	0	19.112	0	31.182
			686.234	27.336	1	0	9.447	0.493	0.307	3.986	27.255	0.269	31.105	0.876	110.815	34.698	0	0	19.146	0	31.199
			687.234	27.336	1	0	9.52	0.496	0.31	4.014	27.287	0.272	31.095	0.878	110.842	34.712	0	0	19.185	0	31.213
			688.234	26.951	1	0	9.593	0.499	0.312	4.043	27.319	0.274	31.085	0.879	110.87	34.726	0	0	19.224	0	31.229
			689.234	26.412	1	0	9.566	0.498	0.311	4.027	27.341	0.273	31.073	0.88	110.926	34.722	0	0	19.219	0	31.193
			690.234	26.412	1	0	9.538	0.496	0.309	4.011	27.366	0.272	31.06	0.881	110.982	34.717	0	0	19.212	0	31.156
			691.234	25.026	1	0	9.51	0.495	0.308	3.994	27.391	0.272	31.047	0.882	111.037	34.712	0	0	19.204	0	31.12
			692.234	23.64	1	0	9.511	0.496	0.308	3.995	27.395	0.272	31.01	0.883	111.086	34.71	0	0	19.17	0	31.052
			693.234	23.64	1	0	9.512	0.497	0.308	3.996	27.399	0.273	30.973	0.885	111.133	34.708	0	0	19.135	0	30.983
			694.234	22.793	1	0	9.513	0.498	0.308	3.996	27.402	0.273	30.936	0.886	111.179	34.705	0	0	19.101	0	30.915
			695.234	22.408	1	0	9.519	0.498	0.308	3.998	27.41	0.273	30.929	0.886	111.249	34.68	0	0	19.104	0	30.866
			696.234	22.408	1	0	9.535	0.499	0.309	4.004	27.419	0.274	30.926	0.887	111.321	34.654	0	0	19.125	0	30.824
			697.234	25.642	1	0	9.55	0.499	0.309	4.009	27.428	0.274	30.923	0.887	111.393	34.629	0	0	19.146	0	30.782
			698.234	25.642	1	0	9.504	0.496	0.307	3.985	27.445	0.273	30.923	0.888	111.446	34.592	0	0	19.151	0	30.717
			699.234	27.028	1	0	9.463	0.494	0.305	3.962	27.463	0.271	30.92	0.888	111.499	34.555	0	0	19.164	0	30.647
			700.234	22.177	1	0	9.421	0.491	0.304	3.94	27.48	0.27	30.918	0.889	111.553	34.517	0	0	19.177	0	30.576
			701.234	22.177	1	0	9.383	0.489	0.302	3.916	27.523	0.269	30.938	0.89	111.548	34.506	0	0	19.174	0	30.587
			702.234	22.408	1	0	9.331	0.487	0.3	3.886	27.566	0.267	30.959	0.89	111.543	34.494	0	0	19.143	0	30.602
			703.234	22.408	1	0	9.279	0.486	0.297	3.856	27.61	0.265	30.982	0.891	111.539	34.483	0	0	19.111	0	30.618
			704.234	18.943	1	0	9.216	0.484	0.295	3.824	27.644	0.263	31.014	0.891	111.541	34.476	0	0	19.049	0	30.66
			705.234	19.174	1	0	9.164	0.482	0.293	3.796	27.677	0.261	31.044	0.892	111.543	34.469	0	0	19.007	0	30.697
			706.234	19.174	1	0	9.112	0.48	0.29	3.768	27.711	0.259	31.075	0.892	111.546	34.462	0	0	18.966	0	30.736
			707.234	21.176	1	0	9.078	0.479	0.289	3.753	27.703	0.258	31.074	0.892	111.527	34.455	0	0	18.943	0	30.717
			708.234	21.253	1	0	9.06	0.478	0.289	3.747	27.69	0.257	31.069	0.891	111.509	34.448	0	0	18.953	0	30.692
			709.234	21.253	1	0	9.037	0.477	0.288	3.738	27.676	0.257	31.063	0.891	111.49	34.441	0	0	18.953	0	30.664
			710.234	21.946	1	0	9.016	0.476	0.288	3.734	27.636	0.256	31.042	0.89	111.469	34.429	0	0	18.925	0	30.606
			711.234	22.023	1	0	9.002	0.477	0.288	3.732	27.61	0.256	31.049	0.889	111.446	34.427	0	0	18.886	0	30.616
			712.234	22.023	1	0	9	0.477	0.288	3.735	27.586	0.256	31.058	0.888	111.423	34.425	0	0	18.871	0	30.632
			713.234	22.793	1	0	8.961	0.473	0.287	3.72	27.552	0.254	31.076	0.887	111.423	34.39	0	0	18.927	0	30.595
			714.234	23.101	1	0	8.903	0.468	0.285	3.699	27.487	0.252	31.056	0.885	111.381	34.378	0	0	19.005	0	30.515
			715.234	23.101	1	0	8.823	0.464	0.283	3.669	27.424	0.25	31.041	0.883	111.339	34.367	0	0	19.036	0	30.444
			716.234	22.87	1	0	8.797	0.462	0.283	3.665	27.358	0.249	31.024	0.882	111.253	34.392	0	0	19.036	0	30.441
			717.234	21.869	1	0	8.792	0.461	0.283	3.67	27.302	0.249	31.031	0.88	111.195	34.392	0	0	19.054	0	30.451
			718.234	21.869	1	0	8.778	0.461	0.283	3.671	27.248	0.248	31.045	0.878	111.137	34.392	0	0	19.054	0	30.473
			719.234	20.945	1	0	8.765	0.46	0.283	3.671	27.194	0.248	31.06	0.876	111.079	34.392	0	0	19.054	0	30.495
			720.234	21.253	1	0	8.796	0.461	0.285	3.691	27.155	0.249	31.075	0.874	111.003	34.406	0	0	19.075	0	30.55
			721.234	21.253	1	0	8.781	0.462	0.285	3.691	27.115	0.248	31.078	0.872	110.928	34.415	0	0	18.992	0	30.576
			722.234	22.408	1	0	8.803	0.463	0.286	3.707	27.078	0.249	31.076	0.871	110.865	34.43	0	0	19.004	0	30.6
			723.234	22.408	1	0	8.7	0.464	0.283	3.671	27.033	0.246	31.071	0.87	110.829	34.401	0	0	18.749	0	30.552
			724.234	22.023	1	0	8.72	0.468	0.284	3.686	27.016	0.247	31.08	0.869	110.771	34.418	0	0	18.634	0	30.615
			725.234	22.023	1	0	8.723	0.468	0.284	3.689	27	0.247	31.1	0.868	110.755	34.399	0	0	18.629	0	30.627
			726.234	22.1	1	0	8.736	0.473	0.285	3.701	26.987	0.248	31.084	0.868	110.664	34.452	0	0	18.487	0	30.696
			727.234	22.87	1	0	8.788	0.48	0.288	3.734	26.969	0.25	31.054	0.868	110.534	34.536	0	0	18.301	0	30.804
			728.234	22.87	1	0	8.745	0.48	0.286	3.714	26.977	0.249	31.069	0.868	110.485	34.543	0	0	18.234	0	30.838
			729.234	21.869	1	0	8.705	0.479	0.285	3.691	27.02	0.247	31.107	0.869	110.464	34.548	0	0	18.158	0	30.915
			730.234	21.484	1	0	8.695	0.481	0.284	3.684	27.047	0.247	31.132	0.869	110.434	34.567	0	0	18.087	0	30.995
			731.234	21.484	1	0	8.651	0.481	0.282	3.658	27.096	0.245	31.179	0.869	110.412	34.572	0	0	18.003	0	31.087
			732.234	23.024	1	0	8.603	0.48	0.281	3.638	27.088	0.244	31.187	0.869	110.455	34.534	0	0	17.942	0	31.042
			733.234	22.562	1	0	8.588	0.479	0.28	3.632	27.082	0.243	31.192	0.868	110.48	34.513	0	0	17.912	0	31.021
			734.234	22.562	1	0	8.582	0.48	0.28	3.631	27.084	0.243	31.201	0.868	110.491	34.507	0	0	17.868	0	31.033
			735.234	22.562	1	0	8.592	0.478	0.28	3.634	27.075	0.243	31.221	0.867	110.498	34.466	0	0	17.977	0	30.999
			736.234	19.251	1	0	8.607	0.473	0.28	3.635	27.076	0.243	31.261	0.866	110.534	34.383	0	0	18.203	0	30.923
			737.235	18.249	1	0	8.402	0.47	0.276	3.574	26.86	0.238	31.043	0.865	110.527	34.349	0	0	17.862	0	30.458
			738.234	18.249	1	0	8.402	0.47	0.276	3.574	26.86	0.238	31.043	0.865	110.527	34.349	0	0	17.862	0	30.458
			739.234	24.025	1	0	8.205	0.467	0.271	3.512	26.675	0.234	30.844	0.865	110.542	34.313	0	0	17.552	0	30.018
			740.235	24.025	1	0	7.84	0.462	0.261	3.392	26.346	0.226	30.497	0.864	110.57	34.241	0	0	16.978	0	29.223
			741.235	25.026	1	0	8.306	0.509	0.268	3.47	27.629	0.233	31.683	0.872	110.693	34.255	0	0	16.317	0	31.68
			742.234	25.026	1	0	8.306	0.509	0.268	3.47	27.629	0.233	31.683	0.872	110.693	34.255	0	0	16.317	0	31.68
			743.234	18.326	1	0	8.728	0.556	0.273	3.545	28.723	0.24	32.645	0.88	110.815	34.27	0	0	15.688	0	33.582
			744.234	18.557	1	0	9.311	0.604	0.286	3.715	29.494	0.255	33.13	0.89	110.933	34.284	0	0	15.424	0	34.571
			745.235	18.557	1	0	9.803	0.65	0.296	3.837	30.278	0.267	33.573	0.902	111.359	34.159	0	0	15.085	0	35.233
			746.235	20.098	1	0	9.718	0.647	0.292	3.785	30.423	0.264	33.648	0.904	111.63	34.044	0	0	15.016	0	35.187
			747.234	20.791	1	0	9.718	0.647	0.292	3.785	30.423	0.264	33.648	0.904	111.63	34.044	0	0	15.016	0	35.187
			748.234	20.791	1	0	9.616	0.644	0.287	3.723	30.585	0.26	33.722	0.907	111.873	33.956	0	0	14.936	0	35.175
			749.235	21.484	1	0	9.409	0.636	0.278	3.603	30.888	0.253	33.862	0.912	112.264	33.812	0	0	14.794	0	35.183
			750.235	21.484	1	0	9.301	0.632	0.273	3.542	31.038	0.25	33.937	0.915	112.412	33.757	0	0	14.728	0	35.219
			751.234	21.484	1	0	9.301	0.632	0.273	3.542	31.038	0.25	33.937	0.915	112.412	33.757	0	0	14.728	0	35.219
			752.235	11.319	1	0	9.187	0.619	0.269	3.483	31.113	0.246	33.973	0.916	112.49	33.751	0	0	14.841	0	35.243
			753.235	11.319	1	0	9.25	0.621	0.269	3.492	31.263	0.247	34.05	0.918	112.554	33.764	0	0	14.9	0	35.39
			754.235	11.319	1	0	9.199	0.614	0.266	3.453	31.4	0.245	34.163	0.919	112.587	33.752	0	0	14.979	0	35.542
			755.235	11.319	1	0	9.12	0.606	0.264	3.422	31.375	0.242	34.193	0.918	112.504	33.765	0	0	15.053	0	35.589
			756.235	36.114	1	0	9.04	0.599	0.26	3.37	31.533	0.238	34.361	0.918	112.523	33.724	0	0	15.104	0	35.779
			757.235	36.114	1	0	8.924	0.592	0.253	3.282	31.931	0.233	34.711	0.92	112.645	33.622	0	0	15.086	0	36.167
			758.235	53.131	1	0	8.88	0.589	0.251	3.259	31.982	0.231	34.767	0.92	112.621	33.625	0	0	15.078	0	36.251
			759.235	53.131	1	0	8.877	0.589	0.252	3.265	31.917	0.231	34.748	0.919	112.513	33.677	0	0	15.059	0	36.296
			760.235	12.089	1	0	8.849	0.585	0.252	3.269	31.75	0.231	34.674	0.916	112.351	33.742	0	0	15.128	0	36.258
			761.235	12.089	1	0	8.853	0.585	0.253	3.278	31.683	0.231	34.656	0.914	112.247	33.793	0	0	15.123	0	36.303
			762.235	12.089	1	0	8.866	0.59	0.252	3.271	31.82	0.231	34.776	0.915	112.175	33.84	0	0	15.031	0	36.57
			763.235	12.089	1	0	8.854	0.59	0.252	3.267	31.811	0.23	34.805	0.914	112.06	33.896	0	0	15.013	0	36.691
			764.235	11.627	1	0	8.721	0.587	0.25	3.248	31.499	0.228	34.571	0.911	111.859	33.97	0	0	14.855	0	36.423
			765.235	11.704	1	0	8.59	0.591	0.248	3.217	31.345	0.226	34.43	0.91	111.68	34.069	0	0	14.538	0	36.352
			766.235	11.704	1	0	8.455	0.601	0.245	3.172	31.353	0.223	34.39	0.912	111.506	34.205	0	0	14.057	0	36.512
			767.235	17.787	1	0	8.343	0.598	0.243	3.155	31.085	0.221	34.2	0.909	111.323	34.269	0	0	13.943	0	36.291
			768.235	17.248	1	0	8.504	0.603	0.249	3.234	30.937	0.226	34.198	0.905	111.084	34.376	0	0	14.114	0	36.449
			769.235	17.248	1	0	8.679	0.607	0.256	3.319	30.783	0.23	34.193	0.9	110.829	34.483	0	0	14.306	0	36.6
			770.235	14.63	1	0	8.918	0.613	0.266	3.456	30.407	0.239	33.964	0.895	110.601	34.596	0	0	14.559	0	36.409
			771.235	14.63	1	0	9.154	0.618	0.276	3.582	30.146	0.246	33.838	0.891	110.383	34.71	0	0	14.802	0	36.381
			772.235	14.245	1	0	8.848	0.575	0.275	3.573	28.993	0.242	32.953	0.88	110.063	34.766	0	0	15.385	0	34.874
			773.235	14.245	1	0	8.51	0.532	0.274	3.548	27.839	0.238	31.993	0.87	109.796	34.808	0	0	15.983	0	33.126
			774.235	19.559	1	0	7.98	0.49	0.265	3.438	26.662	0.227	31.127	0.857	109.54	34.849	0	0	16.293	0	31.44
			775.235	20.175	1	0	7.429	0.447	0.257	3.329	25.323	0.216	30.074	0.842	109.285	34.891	0	0	16.614	0	29.283
			776.235	20.175	1	0	7.571	0.452	0.264	3.421	25.148	0.221	29.976	0.839	108.988	34.977	0	0	16.74	0	29.247
			777.235	20.175	1	0	7.714	0.457	0.271	3.514	24.99	0.226	29.891	0.836	108.686	35.063	0	0	16.867	0	29.235
			778.235	20.175	1	0	7.844	0.462	0.277	3.595	24.874	0.231	29.853	0.833	108.385	35.149	0	0	16.962	0	29.313
			779.235	15.939	1	0	7.975	0.468	0.283	3.676	24.768	0.235	29.822	0.831	108.083	35.235	0	0	17.057	0	29.405
			780.235	15.785	1	0	8.127	0.474	0.29	3.76	24.721	0.24	29.826	0.829	107.872	35.288	0	0	17.155	0	29.522
			781.235	15.785	1	0	8.143	0.478	0.292	3.781	24.661	0.241	29.801	0.828	107.723	35.33	0	0	17.026	0	29.556
			782.235	15.785	1	0	8.17	0.483	0.293	3.806	24.614	0.242	29.791	0.826	107.575	35.372	0	0	16.921	0	29.619
			783.235	25.719	1	0	8.126	0.486	0.293	3.798	24.554	0.242	29.769	0.825	107.57	35.337	0	0	16.72	0	29.538
			784.235	27.028	1	0	8.237	0.491	0.298	3.866	24.488	0.246	29.699	0.825	107.484	35.355	0	0	16.76	0	29.45
			785.235	36.576	1	0	8.363	0.497	0.304	3.945	24.395	0.251	29.592	0.824	107.398	35.374	0	0	16.831	0	29.286
			786.235	34.42	1	0	8.465	0.499	0.309	4.003	24.353	0.254	29.533	0.825	107.431	35.353	0	0	16.953	0	29.147
			787.235	34.42	1	0	8.564	0.502	0.313	4.057	24.323	0.258	29.49	0.825	107.452	35.332	0	0	17.069	0	29.038
			788.235	31.571	1	0	8.672	0.504	0.317	4.114	24.306	0.262	29.463	0.825	107.472	35.311	0	0	17.201	0	28.962
			789.235	32.957	1	0	8.797	0.507	0.322	4.181	24.279	0.266	29.413	0.825	107.438	35.311	0	0	17.342	0	28.87
			790.235	32.957	1	0	8.882	0.507	0.326	4.224	24.263	0.269	29.364	0.826	107.496	35.262	0	0	17.507	0	28.698
			791.235	29.107	1	0	8.931	0.506	0.327	4.245	24.268	0.27	29.365	0.826	107.607	35.163	0	0	17.657	0	28.544
			792.235	29.107	1	0	8.98	0.504	0.329	4.265	24.275	0.272	29.368	0.827	107.718	35.063	0	0	17.81	0	28.394
			793.235	27.028	1	0	9.013	0.503	0.33	4.276	24.292	0.273	29.383	0.827	107.809	34.963	0	0	17.931	0	28.269
			794.235	27.028	1	0	9.051	0.502	0.331	4.292	24.305	0.274	29.405	0.827	107.844	34.903	0	0	18.015	0	28.22
			795.235	27.028	1	0	9.227	0.5	0.334	4.331	24.542	0.276	29.677	0.827	107.932	34.826	0	0	18.438	0	28.654
			796.235	15.708	1	0	9.396	0.498	0.336	4.363	24.797	0.278	29.974	0.827	108.041	34.75	0	0	18.851	0	29.127
			797.235	16.247	1	0	9.573	0.496	0.339	4.394	25.068	0.28	30.29	0.828	108.15	34.673	0	0	19.283	0	29.628
			798.235	16.247	1	0	9.692	0.494	0.34	4.406	25.302	0.281	30.553	0.828	108.25	34.592	0	0	19.605	0	30.008
			799.235	29.723	1	0	9.612	0.492	0.337	4.365	25.311	0.279	30.507	0.83	108.41	34.504	0	0	19.539	0	29.776
			800.235	31.956	1	0	9.61	0.491	0.336	4.359	25.336	0.279	30.481	0.831	108.575	34.44	0	0	19.568	0	29.629
			801.235	25.18	1	0	9.451	0.488	0.328	4.26	25.471	0.273	30.601	0.832	108.693	34.357	0	0	19.378	0	29.721
			802.235	24.641	1	0	9.447	0.486	0.327	4.239	25.573	0.272	30.688	0.833	108.791	34.299	0	0	19.443	0	29.793
			803.235	24.641	1	0	9.42	0.481	0.324	4.204	25.68	0.27	30.787	0.834	108.967	34.165	0	0	19.569	0	29.759
			804.235	26.566	1	0	9.403	0.476	0.323	4.185	25.713	0.269	30.837	0.834	109.09	34.044	0	0	19.746	0	29.649
			805.235	27.567	1	0	9.3	0.471	0.318	4.122	25.787	0.265	30.926	0.834	109.206	33.923	0	0	19.746	0	29.612
			806.235	23.948	1	0	9.198	0.466	0.313	4.058	25.864	0.261	31.019	0.834	109.322	33.803	0	0	19.746	0	29.579
			807.235	23.948	1	0	9.08	0.462	0.308	3.994	25.916	0.257	31.08	0.834	109.341	33.77	0	0	19.638	0	29.626
			808.235	22.177	1	0	8.999	0.459	0.304	3.942	25.999	0.253	31.178	0.834	109.359	33.738	0	0	19.607	0	29.743
			809.235	23.101	1	0	8.94	0.456	0.301	3.901	26.071	0.251	31.262	0.834	109.378	33.705	0	0	19.624	0	29.831
			810.235	23.101	1	0	8.88	0.452	0.298	3.86	26.145	0.248	31.347	0.834	109.397	33.673	0	0	19.64	0	29.92
			811.235	21.638	1	0	8.847	0.455	0.297	3.855	26.1	0.248	31.338	0.833	109.104	33.816	0	0	19.449	0	30.133
			812.235	21.638	1	0	8.966	0.459	0.301	3.908	26.126	0.25	31.429	0.831	108.749	33.972	0	0	19.525	0	30.553
			813.235	17.864	1	0	9.072	0.464	0.305	3.958	26.133	0.253	31.496	0.83	108.394	34.127	0	0	19.571	0	30.928
			814.235	18.249	1	0	9.178	0.468	0.309	4.009	26.142	0.256	31.565	0.828	108.039	34.283	0	0	19.618	0	31.302
			815.236	18.249	1	0	9.33	0.485	0.32	4.153	25.775	0.263	31.353	0.822	107.398	34.594	0	0	19.232	0	31.462
			816.235	26.027	1	0	9.33	0.485	0.32	4.153	25.775	0.263	31.353	0.822	107.398	34.594	0	0	19.232	0	31.462
			817.235	30.57	1	0	9.232	0.479	0.313	4.065	26.009	0.257	31.675	0.821	107.735	34.248	0	0	19.282	0	31.51
			818.235	28.029	1	0	9.185	0.472	0.308	3.994	26.296	0.253	32.064	0.82	108.083	33.902	0	0	19.441	0	31.666
			819.235	28.029	1	0	9.289	0.476	0.313	4.054	26.223	0.256	32.018	0.819	108.006	33.926	0	0	19.511	0	31.639
			820.235	21.253	1	0	9.377	0.479	0.316	4.104	26.167	0.259	32.008	0.818	107.985	33.928	0	0	19.574	0	31.639
			821.235	21.253	1	0	9.366	0.482	0.316	4.094	26.223	0.258	32.133	0.816	107.953	33.93	0	0	19.433	0	31.879
			822.235	17.325	1	0	9.335	0.483	0.314	4.068	26.314	0.256	32.247	0.816	107.89	33.965	0	0	19.328	0	32.135
			823.235	19.482	1	0	9.37	0.484	0.314	4.07	26.401	0.256	32.35	0.816	107.828	34	0	0	19.358	0	32.369
			824.235	19.482	1	0	9.424	0.485	0.315	4.083	26.481	0.257	32.443	0.816	107.786	34.035	0	0	19.427	0	32.586
			825.235	19.482	1	0	9.599	0.493	0.322	4.173	26.443	0.263	32.333	0.818	107.793	34.081	0	0	19.484	0	32.502
			826.235	26.181	1	0	9.775	0.5	0.329	4.263	26.409	0.269	32.232	0.819	107.8	34.127	0	0	19.541	0	32.431
			827.235	25.488	1	0	9.973	0.508	0.336	4.362	26.387	0.276	32.147	0.821	107.786	34.174	0	0	19.64	0	32.384
			828.235	25.488	1	0	10.013	0.515	0.338	4.382	26.417	0.278	32.152	0.822	107.772	34.22	0	0	19.427	0	32.493
			829.235	25.488	1	0	10.118	0.523	0.341	4.422	26.496	0.28	32.225	0.822	107.767	34.271	0	0	19.344	0	32.727
			830.235	45.2	1	0	10.213	0.531	0.344	4.461	26.562	0.283	32.284	0.823	107.763	34.322	0	0	19.246	0	32.937
			831.235	43.044	1	0	10.308	0.538	0.347	4.499	26.623	0.286	32.34	0.823	107.758	34.374	0	0	19.148	0	33.137
			832.235	9.086	1	0	10.287	0.544	0.347	4.496	26.62	0.286	32.295	0.824	107.795	34.387	0	0	18.923	0	33.098
			833.235	11.396	1	0	10.791	0.602	0.349	4.53	28.024	0.292	33.569	0.835	108.166	34.327	0	0	17.923	0	35.361
			834.235	35.806	1	0	11.441	0.663	0.357	4.632	29.328	0.303	34.588	0.848	108.459	34.343	0	0	17.252	0	37.166
			835.235	35.806	1	0	11.441	0.671	0.357	4.629	29.379	0.303	34.6	0.849	108.405	34.406	0	0	17.055	0	37.287
			836.235	25.719	1	0	12.027	0.727	0.363	4.714	30.543	0.314	35.306	0.865	109.058	34.357	0	0	16.549	0	38.394
			837.235	19.097	1	0	12.015	0.729	0.362	4.694	30.651	0.315	35.241	0.87	109.364	34.355	0	0	16.476	0	38.294
			838.235	24.41	1	0	12.053	0.732	0.362	4.695	30.749	0.316	35.182	0.874	109.707	34.322	0	0	16.465	0	38.162
			839.235	24.41	1	0	12.155	0.742	0.366	4.742	30.737	0.32	35.124	0.875	109.733	34.354	0	0	16.373	0	38.126
			840.235	39.733	1	0	12.152	0.745	0.365	4.731	30.811	0.321	35.029	0.88	110.089	34.32	0	0	16.306	0	37.934
			841.235	39.733	1	0	12.064	0.743	0.362	4.691	30.838	0.319	34.94	0.883	110.393	34.287	0	0	16.245	0	37.745
			842.235	39.733	1	0	11.798	0.721	0.349	4.533	31.137	0.311	35.038	0.889	111.246	34.016	0	0	16.362	0	37.494
			843.235	25.334	1	0	11.744	0.711	0.344	4.464	31.432	0.307	35.207	0.893	111.813	33.807	0	0	16.507	0	37.448
			844.235	25.334	1	0	11.854	0.715	0.345	4.47	31.7	0.309	35.382	0.896	112.23	33.639	0	0	16.586	0	37.483
			845.235	25.334	1	0	11.798	0.705	0.339	4.4	32.017	0.305	35.56	0.9	112.815	33.423	0	0	16.74	0	37.434
			846.235	25.334	1	0	11.481	0.688	0.324	4.203	32.543	0.294	35.859	0.908	113.449	33.152	0	0	16.689	0	37.477
			847.235	25.334	1	0	11.345	0.677	0.315	4.081	33.07	0.288	36.153	0.915	113.904	32.991	0	0	16.765	0	37.671
			848.235	36.807	1	0	11.454	0.685	0.323	4.184	32.603	0.296	35.581	0.916	113.573	33.421	0	0	16.722	0	37.437
			849.235	46.971	1	0	11.51	0.693	0.329	4.273	32.112	0.303	34.974	0.918	113.242	33.85	0	0	16.604	0	37.124
			850.236	46.971	1	0	11.241	0.686	0.317	4.113	32.548	0.294	35.077	0.928	113.53	33.855	0	0	16.393	0	37.281
			851.235	17.248	1	0	11.241	0.686	0.317	4.113	32.548	0.294	35.077	0.928	113.53	33.855	0	0	16.393	0	37.281
			852.235	17.556	1	0	11.146	0.68	0.313	4.061	32.669	0.292	35.086	0.931	113.71	33.812	0	0	16.385	0	37.224
			853.235	17.556	1	0	11.094	0.678	0.312	4.045	32.635	0.291	34.991	0.933	113.866	33.788	0	0	16.352	0	37.039
			854.236	17.556	1	0	11.028	0.681	0.312	4.052	32.394	0.292	34.676	0.934	113.983	33.831	0	0	16.205	0	36.608
			855.236	12.397	1	0	10.889	0.673	0.306	3.969	32.627	0.286	34.848	0.936	114.041	33.8	0	0	16.172	0	36.823
			856.236	12.397	1	0	10.726	0.667	0.299	3.877	32.869	0.281	35.02	0.939	114.026	33.812	0	0	16.087	0	37.099
			857.235	12.397	1	0	10.726	0.667	0.299	3.877	32.869	0.281	35.02	0.939	114.026	33.812	0	0	16.087	0	37.099
			858.235	12.936	1	0	10.564	0.66	0.292	3.785	33.128	0.275	35.206	0.941	114.012	33.824	0	0	16.004	0	37.391
			859.236	12.936	1	0	10.639	0.646	0.292	3.792	33.231	0.276	35.244	0.943	114.214	33.656	0	0	16.475	0	37.182
			860.236	10.241	1	0	10.736	0.639	0.296	3.839	33.091	0.279	35.087	0.943	114.312	33.572	0	0	16.814	0	36.805
			861.236	21.33	1	0	10.837	0.631	0.3	3.886	32.966	0.283	34.945	0.943	114.41	33.488	0	0	17.166	0	36.448
			862.236	27.336	1	0	10.916	0.63	0.302	3.922	32.889	0.285	34.856	0.944	114.451	33.49	0	0	17.34	0	36.307
			863.236	27.336	1	0	10.403	0.573	0.299	3.882	31.362	0.28	33.564	0.934	114.149	33.569	0	0	18.162	0	34.178
			864.236	27.336	1	0	9.661	0.516	0.292	3.784	29.517	0.269	31.979	0.923	113.847	33.649	0	0	18.72	0	31.345
			865.236	15.785	1	0	9.68	0.517	0.293	3.807	29.406	0.27	31.91	0.922	113.804	33.654	0	0	18.73	0	31.232
			866.236	16.324	1	0	8.904	0.457	0.288	3.729	27.177	0.261	29.959	0.907	113.391	33.725	0	0	19.467	0	27.353
			867.236	16.324	1	0	8.97	0.458	0.292	3.787	26.968	0.264	29.869	0.903	113.156	33.773	0	0	19.569	0	27.252
			868.236	25.18	1	0	9.111	0.461	0.299	3.882	26.74	0.269	29.73	0.899	112.935	33.831	0	0	19.784	0	27.068
			869.236	24.872	1	0	9.236	0.464	0.304	3.944	26.712	0.274	29.695	0.9	112.936	33.84	0	0	19.899	0	27.026
			870.236	24.872	1	0	9.439	0.468	0.318	4.129	26.101	0.285	29.143	0.896	112.597	33.977	0	0	20.181	0	26.105
			871.236	23.409	1	0	9.752	0.477	0.335	4.342	25.711	0.299	28.775	0.894	112.307	34.114	0	0	20.462	0	25.563
			872.236	23.409	1	0	10.08	0.49	0.349	4.524	25.595	0.311	28.752	0.89	111.782	34.313	0	0	20.56	0	25.877
			873.236	25.95	1	0	10.24	0.5	0.357	4.629	25.48	0.317	28.663	0.889	111.489	34.454	0	0	20.463	0	25.939
			874.236	25.95	1	0	10.246	0.504	0.359	4.651	25.4	0.319	28.574	0.889	111.379	34.524	0	0	20.321	0	25.864
			875.236	33.65	1	0	10.232	0.516	0.363	4.705	25.146	0.322	28.334	0.888	110.896	34.756	0	0	19.837	0	25.731
			876.236	33.65	1	0	10.309	0.527	0.368	4.773	25.04	0.326	28.249	0.886	110.413	34.989	0	0	19.545	0	25.937
			877.236	31.802	1	0	10.259	0.534	0.369	4.792	24.854	0.327	28.077	0.885	110.135	35.114	0	0	19.223	0	25.762
			878.236	29.646	1	0	10.134	0.54	0.368	4.778	24.657	0.326	27.899	0.884	109.856	35.239	0	0	18.771	0	25.565
			879.236	29.646	1	0	10.214	0.549	0.374	4.848	24.539	0.33	27.8	0.883	109.54	35.381	0	0	18.599	0	25.578
			880.236	26.566	1	0	10.308	0.558	0.38	4.928	24.407	0.335	27.683	0.882	109.225	35.522	0	0	18.458	0	25.548
			881.236	27.875	1	0	10.324	0.554	0.378	4.897	24.582	0.333	27.895	0.881	109.473	35.267	0	0	18.631	0	25.625
			882.236	27.875	1	0	10.389	0.55	0.376	4.879	24.804	0.331	28.16	0.881	109.721	35.012	0	0	18.892	0	25.815
			883.236	34.42	1	0	10.456	0.546	0.375	4.862	25.031	0.33	28.432	0.88	109.97	34.756	0	0	19.162	0	26.01
			884.236	34.42	1	0	10.583	0.551	0.38	4.932	25.002	0.335	28.402	0.88	109.937	34.787	0	0	19.209	0	26.001
			885.236	51.591	1	0	10.716	0.556	0.386	5.004	24.978	0.34	28.379	0.88	109.921	34.817	0	0	19.265	0	26.005
			886.236	51.591	1	0	10.672	0.562	0.385	4.997	24.936	0.339	28.328	0.88	109.905	34.847	0	0	19.006	0	25.946
			887.236	31.571	1	0	10.657	0.566	0.385	4.999	24.918	0.339	28.303	0.88	109.958	34.835	0	0	18.821	0	25.878
			888.236	31.571	1	0	10.642	0.571	0.385	5	24.9	0.339	28.279	0.881	110.012	34.824	0	0	18.64	0	25.81
			889.236	31.571	1	0	10.568	0.576	0.385	4.987	24.812	0.338	28.189	0.88	109.954	34.905	0	0	18.339	0	25.741
			890.236	22.793	1	0	10.495	0.582	0.384	4.975	24.728	0.337	28.103	0.88	109.895	34.986	0	0	18.048	0	25.682
			891.236	22.793	1	0	10.367	0.587	0.379	4.92	24.72	0.334	28.103	0.88	109.84	35.068	0	0	17.667	0	25.819
			892.236	24.795	1	0	10.244	0.592	0.375	4.866	24.723	0.33	28.117	0.879	109.784	35.149	0	0	17.301	0	25.987
			893.236	24.795	1	0	10.143	0.592	0.372	4.822	24.705	0.327	28.102	0.879	109.784	35.146	0	0	17.129	0	25.949
			894.236	40.195	1	0	10.065	0.592	0.369	4.789	24.683	0.325	28.081	0.879	109.782	35.144	0	0	16.996	0	25.896
			895.236	42.12	1	0	9.989	0.592	0.367	4.756	24.663	0.322	28.062	0.879	109.779	35.142	0	0	16.864	0	25.85
			896.236	10.01	1	0	10.143	0.653	0.366	4.753	25.308	0.324	28.613	0.884	109.889	35.181	0	0	15.53	0	27.193
			897.236	13.09	1	0	10.263	0.714	0.366	4.742	25.871	0.325	29.064	0.89	109.998	35.221	0	0	14.375	0	28.251
			898.236	13.09	1	0	10.366	0.775	0.365	4.731	26.367	0.327	29.434	0.896	110.107	35.26	0	0	13.379	0	29.083
			899.236	38.116	1	0	10.429	0.835	0.361	4.688	26.917	0.326	29.87	0.901	110.202	35.29	0	0	12.496	0	30.006
			900.236	38.116	1	0	10.483	0.894	0.358	4.645	27.437	0.325	30.267	0.907	110.297	35.32	0	0	11.723	0	30.81
			901.236	23.64	1	0	10.496	0.953	0.348	4.509	28.415	0.317	31.12	0.913	110.518	35.269	0	0	11.019	0	32.375
			902.236	23.64	1	0	10.202	0.945	0.331	4.291	29.008	0.302	31.727	0.914	110.413	35.309	0	0	10.795	0	33.627
			903.236	23.64	1	0	10.066	0.937	0.324	4.198	29.243	0.296	31.967	0.915	110.341	35.348	0	0	10.737	0	34.151
			904.236	23.64	1	0	9.931	0.93	0.316	4.104	29.493	0.29	32.223	0.915	110.269	35.388	0	0	10.68	0	34.694
			905.236	23.64	1	0	9.917	0.925	0.315	4.091	29.538	0.288	32.397	0.912	110.114	35.418	0	0	10.721	0	35.063
			906.236	23.64	1	0	9.973	0.918	0.317	4.112	29.541	0.288	32.512	0.909	110.158	35.353	0	0	10.859	0	35.181
			907.236	23.64	1	0	10.029	0.912	0.319	4.132	29.548	0.288	32.631	0.906	110.202	35.288	0	0	11.001	0	35.304
			908.236	23.64	1	0	10.061	0.905	0.319	4.142	29.559	0.288	32.751	0.903	110.213	35.223	0	0	11.117	0	35.43
			909.236	23.64	1	0	10.156	0.907	0.323	4.195	29.461	0.291	32.746	0.9	110.332	35.121	0	0	11.195	0	35.266
			910.236	23.64	1	0	10.128	0.906	0.321	4.163	29.608	0.288	33.012	0.897	110.443	35.003	0	0	11.174	0	35.562
			911.236	25.873	1	0	10.09	0.906	0.318	4.119	29.805	0.284	33.336	0.894	110.555	34.884	0	0	11.143	0	35.953
			912.236	25.873	1	0	10.185	0.918	0.328	4.255	29.149	0.293	32.681	0.892	110.077	35.244	0	0	11.092	0	35.322
			913.236	25.873	1	0	10.244	0.931	0.337	4.375	28.544	0.3	32.071	0.89	109.598	35.604	0	0	11.004	0	34.738
			914.236	26.566	1	0	10.277	0.944	0.345	4.473	28.033	0.306	31.555	0.888	109.164	35.963	0	0	10.891	0	34.297
			915.236	26.566	1	0	10.22	0.944	0.342	4.435	28.12	0.303	31.686	0.887	109.097	35.994	0	0	10.826	0	34.589
			916.236	26.566	1	0	10.165	0.945	0.339	4.396	28.209	0.3	31.822	0.886	109.03	36.024	0	0	10.761	0	34.887
			917.236	11.396	1	0	10.332	0.964	0.345	4.477	28.196	0.307	31.695	0.89	109.153	35.998	0	0	10.717	0	34.587
			918.236	14.399	1	0	10.543	0.984	0.354	4.594	28.072	0.316	31.436	0.893	109.276	35.973	0	0	10.718	0	34.031
			919.236	14.399	1	0	10.754	1.003	0.363	4.711	27.954	0.326	31.192	0.896	109.399	35.947	0	0	10.718	0	33.49
			920.236	29.107	1	0	10.964	1.023	0.372	4.828	27.841	0.335	30.962	0.899	109.522	35.922	0	0	10.719	0	32.963
			921.236	26.566	1	0	10.99	1.022	0.372	4.825	27.923	0.335	30.978	0.901	109.726	35.843	0	0	10.756	0	32.874
			922.236	26.566	1	0	11.021	1.021	0.372	4.825	28.002	0.336	30.987	0.904	109.93	35.764	0	0	10.798	0	32.772
			923.236	26.566	1	0	11.053	1.02	0.372	4.825	28.08	0.337	30.997	0.906	110.135	35.685	0	0	10.841	0	32.67
			924.236	34.651	1	0	10.992	1.01	0.367	4.761	28.284	0.333	31.172	0.907	110.397	35.527	0	0	10.885	0	32.787
			925.236	34.189	1	0	10.93	1	0.362	4.697	28.492	0.329	31.349	0.909	110.659	35.369	0	0	10.929	0	32.906
			926.236	34.189	1	0	10.868	0.99	0.357	4.633	28.705	0.325	31.529	0.91	110.921	35.211	0	0	10.974	0	33.026
			927.236	35.036	1	0	10.555	0.923	0.349	4.532	28.375	0.316	31.335	0.906	110.993	35.061	0	0	11.44	0	32.513
			928.236	35.036	1	0	10.214	0.855	0.342	4.43	27.942	0.308	31.031	0.9	111.065	34.91	0	0	11.948	0	31.759
			929.236	31.109	1	0	9.841	0.787	0.334	4.329	27.386	0.299	30.594	0.895	111.137	34.759	0	0	12.502	0	30.704
			930.236	31.109	1	0	9.411	0.719	0.326	4.224	26.647	0.29	29.962	0.889	111.209	34.608	0	0	13.082	0	29.191
			931.236	31.109	1	0	8.939	0.652	0.318	4.119	25.728	0.281	29.127	0.883	111.281	34.457	0	0	13.717	0	27.157
			932.236	38.424	1	0	8.419	0.584	0.309	4.014	24.594	0.271	28.046	0.877	111.353	34.306	0	0	14.418	0	24.423
			933.236	45.2	1	0	8.388	0.582	0.308	3.991	24.635	0.27	28.078	0.877	111.75	34.065	0	0	14.414	0	24.087
			934.236	45.2	1	0	8.282	0.58	0.305	3.953	24.552	0.268	27.969	0.878	112.147	33.823	0	0	14.278	0	23.412
			935.236	45.2	1	0	8.177	0.578	0.302	3.914	24.475	0.265	27.865	0.878	112.544	33.582	0	0	14.145	0	22.739
			936.236	23.024	1	0	7.942	0.573	0.293	3.795	24.493	0.258	27.754	0.882	113.024	33.35	0	0	13.848	0	22.057
			937.236	23.64	1	0	7.683	0.597	0.288	3.734	24.181	0.256	27.164	0.89	113.379	33.283	0	0	12.876	0	20.439
			938.236	23.64	1	0	7.458	0.62	0.283	3.673	23.955	0.254	26.67	0.898	113.734	33.215	0	0	12.031	0	18.983
			939.236	11.858	1	0	7.352	0.643	0.28	3.628	23.997	0.254	26.452	0.907	114.089	33.148	0	0	11.431	0	18.222
			940.236	11.858	1	0	7.185	0.658	0.273	3.538	24.095	0.25	26.293	0.916	114.338	33.118	0	0	10.928	0	17.693
			941.236	11.858	1	0	7.053	0.646	0.264	3.428	24.37	0.243	26.48	0.92	114.484	33.053	0	0	10.924	0	18.109
			942.236	7.238	1	0	6.921	0.634	0.256	3.318	24.663	0.237	26.677	0.924	114.63	32.988	0	0	10.919	0	18.546
			943.236	7.238	1	0	6.794	0.625	0.247	3.201	25.065	0.229	27.007	0.928	114.732	32.93	0	0	10.865	0	19.332
			944.236	7.238	1	0	6.668	0.617	0.238	3.083	25.503	0.222	27.363	0.932	114.835	32.872	0	0	10.811	0	20.168
			945.236	7.238	1	0	6.583	0.616	0.232	3.011	25.778	0.218	27.495	0.938	115.065	32.761	0	0	10.688	0	20.299
			946.236	7.238	1	0	6.512	0.606	0.227	2.94	26.07	0.212	27.824	0.937	114.879	32.809	0	0	10.745	0	21.232
			947.236	7.238	1	0	6.466	0.604	0.223	2.894	26.291	0.209	28.017	0.938	114.865	32.805	0	0	10.706	0	21.702
			948.236	7.238	1	0	6.233	0.583	0.215	2.788	26.209	0.201	28.052	0.934	114.661	32.856	0	0	10.697	0	21.893
			949.236	7.238	1	0	5.975	0.561	0.204	2.645	26.374	0.19	28.366	0.93	114.456	32.907	0	0	10.644	0	22.739
			950.236	7.238	1	0	5.688	0.539	0.191	2.48	26.66	0.178	28.707	0.929	114.477	32.855	0	0	10.553	0	23.43
			951.236	7.238	1	0	5.429	0.517	0.18	2.332	26.917	0.166	29.16	0.923	114.266	32.908	0	0	10.499	0	24.518
			952.236	15.4	1	0	5.572	0.535	0.187	2.424	26.69	0.171	29.199	0.914	113.739	33.192	0	0	10.418	0	25.118
			953.236	15.4	1	0	5.594	0.543	0.188	2.442	26.648	0.171	29.321	0.909	113.442	33.336	0	0	10.312	0	25.639
			954.236	18.172	1	0	5.504	0.541	0.184	2.39	26.775	0.167	29.537	0.906	113.345	33.354	0	0	10.178	0	26.133
			955.236	18.172	1	0	5.601	0.558	0.19	2.461	26.551	0.171	29.402	0.903	112.978	33.584	0	0	10.043	0	26.25
			956.236	13.937	1	0	5.694	0.575	0.195	2.532	26.325	0.176	29.257	0.9	112.611	33.814	0	0	9.911	0	26.338
			957.236	13.937	1	0	5.786	0.591	0.201	2.603	26.099	0.18	29.105	0.897	112.244	34.044	0	0	9.783	0	26.402
			958.236	13.398	1	0	5.945	0.608	0.208	2.7	25.931	0.186	29	0.894	111.877	34.275	0	0	9.774	0	26.562
			959.236	13.398	1	0	6.104	0.625	0.216	2.797	25.773	0.192	28.9	0.892	111.51	34.505	0	0	9.764	0	26.727
			960.237	13.398	1	0	6.422	0.659	0.231	2.99	25.485	0.205	28.714	0.888	110.777	34.965	0	0	9.746	0	27.071
			961.236	22.562	1	0	6.422	0.659	0.231	2.99	25.485	0.205	28.714	0.888	110.777	34.965	0	0	9.746	0	27.071
			962.236	22.562	1	0	6.501	0.683	0.236	3.056	25.331	0.21	28.46	0.89	110.515	35.152	0	0	9.521	0	26.797
			963.236	18.943	1	0	6.577	0.707	0.241	3.121	25.167	0.215	28.198	0.893	110.254	35.339	0	0	9.306	0	26.49
			964.236	18.943	1	0	6.683	0.731	0.247	3.198	25.029	0.221	27.962	0.895	109.992	35.526	0	0	9.147	0	26.227
			965.237	18.943	1	0	6.807	0.751	0.252	3.272	24.971	0.226	27.853	0.897	109.594	35.728	0	0	9.059	0	26.28
			966.237	26.874	1	0	6.853	0.748	0.253	3.277	25.094	0.226	28.022	0.896	109.45	35.742	0	0	9.158	0	26.707
			967.236	26.874	1	0	6.853	0.748	0.253	3.277	25.094	0.226	28.022	0.896	109.45	35.742	0	0	9.158	0	26.707
			968.236	26.874	1	0	6.903	0.716	0.249	3.236	25.506	0.222	28.653	0.89	109.436	35.586	0	0	9.637	0	27.925
			969.237	24.487	1	0	7.037	0.658	0.249	3.235	25.812	0.218	29.52	0.874	108.882	35.548	0	0	10.699	0	29.739
			970.237	24.487	1	0	7.07	0.628	0.249	3.226	25.89	0.215	29.897	0.866	108.609	35.529	0	0	11.249	0	30.459
			971.237	24.487	1	0	7.082	0.626	0.25	3.241	25.81	0.216	29.861	0.864	108.486	35.546	0	0	11.309	0	30.409
			972.237	24.487	1	0	7.095	0.624	0.251	3.255	25.73	0.217	29.826	0.863	108.364	35.562	0	0	11.37	0	30.36
			973.237	24.487	1	0	7.117	0.629	0.255	3.312	25.386	0.22	29.494	0.861	108.088	35.687	0	0	11.322	0	29.872
			974.237	24.487	1	0	7.138	0.633	0.26	3.369	25.053	0.223	29.171	0.859	107.812	35.812	0	0	11.273	0	29.389
			975.237	24.487	1	0	7.075	0.629	0.259	3.365	24.844	0.222	28.981	0.857	107.607	35.887	0	0	11.242	0	29.096
			976.237	18.866	1	0	7.025	0.636	0.261	3.384	24.556	0.223	28.665	0.857	107.335	36.006	0	0	11.05	0	28.601
			977.237	18.866	1	0	6.938	0.634	0.259	3.366	24.374	0.222	28.474	0.856	107.134	36.076	0	0	10.948	0	28.289
			978.237	20.945	1	0	7.144	0.645	0.274	3.548	23.849	0.234	27.926	0.854	107.05	36.093	0	0	11.071	0	27.085
			979.237	20.945	1	0	7.355	0.657	0.288	3.731	23.392	0.245	27.447	0.852	106.966	36.109	0	0	11.196	0	25.992
			980.237	6.776	1	0	7.449	0.652	0.301	3.903	22.63	0.255	26.703	0.847	106.797	36.172	0	0	11.424	0	24.274
			981.237	8.085	1	0	7.564	0.65	0.316	4.092	21.908	0.266	25.97	0.844	106.611	36.237	0	0	11.64	0	22.489
			982.237	8.085	1	0	7.539	0.633	0.326	4.229	21.077	0.273	25.137	0.838	106.414	36.229	0	0	11.911	0	20.209
			983.237	16.863	1	0	7.466	0.622	0.326	4.224	20.861	0.272	24.952	0.836	106.229	36.256	0	0	12	0	19.741
			984.237	16.555	1	0	7.457	0.618	0.326	4.229	20.801	0.272	24.927	0.834	106.08	36.314	0	0	12.059	0	19.773
			985.237	16.555	1	0	7.41	0.608	0.327	4.237	20.595	0.272	24.747	0.832	105.901	36.339	0	0	12.189	0	19.311
			986.237	16.555	1	0	7.362	0.597	0.327	4.245	20.386	0.272	24.563	0.83	105.722	36.365	0	0	12.322	0	18.829
			987.237	16.555	1	0	7.847	0.645	0.337	4.373	21.254	0.282	25.383	0.837	105.836	36.349	0	0	12.173	0	21.092
			988.237	23.486	1	0	8.321	0.692	0.347	4.501	22.038	0.293	26.102	0.844	105.95	36.332	0	0	12.027	0	22.964
			989.237	23.486	1	0	8.783	0.739	0.357	4.629	22.747	0.304	26.734	0.851	106.064	36.316	0	0	11.885	0	24.521
			990.237	19.328	1	0	9.235	0.786	0.367	4.757	23.387	0.314	27.287	0.857	106.177	36.3	0	0	11.746	0	25.818
			991.237	19.328	1	0	9.676	0.833	0.377	4.885	23.966	0.325	27.772	0.863	106.291	36.284	0	0	11.611	0	26.898
			992.237	19.328	1	0	10.295	0.874	0.389	5.043	24.78	0.337	28.613	0.866	106.303	36.309	0	0	11.783	0	28.837
			993.237	51.437	1	0	10.765	0.914	0.396	5.14	25.501	0.344	29.391	0.868	106.319	36.335	0	0	11.777	0	30.534
			994.237	51.437	1	0	11.164	0.954	0.403	5.225	26.086	0.35	30.018	0.869	106.335	36.36	0	0	11.697	0	31.84
			995.237	53.824	1	0	10.954	0.929	0.397	5.15	25.925	0.345	29.879	0.868	106.286	36.293	0	0	11.797	0	31.483
			996.237	53.824	1	0	11.017	0.929	0.401	5.201	25.82	0.349	29.673	0.87	106.117	36.393	0	0	11.86	0	31.205
			997.237	53.824	1	0	11.032	0.929	0.404	5.244	25.64	0.353	29.384	0.873	105.954	36.493	0	0	11.871	0	30.744
			998.237	25.95	1	0	11.082	0.93	0.407	5.275	25.608	0.354	29.397	0.871	105.75	36.551	0	0	11.916	0	30.861
			999.237	25.95	1	0	11.072	0.928	0.406	5.262	25.647	0.353	29.456	0.871	105.804	36.476	0	0	11.928	0	30.874
			1000.24	25.95	1	0	11.067	0.927	0.405	5.25	25.687	0.352	29.517	0.87	105.85	36.402	0	0	11.944	0	30.892
			1001.24	25.95	1	0	11.107	0.929	0.409	5.301	25.54	0.355	29.439	0.868	105.609	36.467	0	0	11.962	0	30.823
			1002.24	48.049	1	0	11.139	0.931	0.412	5.345	25.403	0.356	29.366	0.865	105.349	36.532	0	0	11.969	0	30.765
			1003.24	48.049	1	0	11.17	0.933	0.416	5.389	25.269	0.358	29.294	0.863	105.089	36.597	0	0	11.976	0	30.708
			1004.24	48.049	1	0	11.338	0.933	0.425	5.506	25.106	0.364	29.282	0.857	104.959	36.576	0	0	12.149	0	30.649
			1005.24	48.049	1	0	11.491	0.934	0.432	5.599	25.021	0.368	29.334	0.853	104.845	36.555	0	0	12.305	0	30.728
			1006.24	48.049	1	0	11.728	0.934	0.441	5.715	25.02	0.374	29.486	0.849	104.731	36.534	0	0	12.552	0	31.021
			1007.24	48.049	1	0	11.963	0.936	0.447	5.796	25.167	0.378	29.76	0.846	104.752	36.451	0	0	12.777	0	31.468
			1008.24	36.653	1	0	12.22	0.938	0.454	5.887	25.315	0.383	30.037	0.843	104.755	36.367	0	0	13.025	0	31.914
			1009.24	36.653	1	0	12.108	0.939	0.447	5.795	25.484	0.377	30.202	0.844	104.747	36.361	0	0	12.898	0	32.244
			1010.24	7.084	1	0	11.978	0.927	0.44	5.708	25.573	0.37	30.404	0.841	104.632	36.328	0	0	12.92	0	32.618
			1011.24	16.093	1	0	11.925	0.929	0.432	5.602	25.945	0.363	30.855	0.841	104.67	36.234	0	0	12.833	0	33.371
			1012.24	16.093	1	0	11.867	0.931	0.423	5.492	26.342	0.356	31.331	0.841	104.73	36.14	0	0	12.741	0	34.15
			1013.24	13.783	1	0	11.81	0.934	0.415	5.382	26.756	0.349	31.829	0.841	104.79	36.047	0	0	12.65	0	34.946
			1014.24	14.399	1	0	11.916	0.935	0.416	5.401	26.901	0.35	32.023	0.84	104.973	35.915	0	0	12.741	0	35.107
			1015.24	14.399	1	0	12.022	0.937	0.418	5.42	27.049	0.351	32.22	0.84	105.155	35.783	0	0	12.832	0	35.271
			1016.24	25.873	1	0	12.13	0.939	0.419	5.439	27.199	0.352	32.42	0.839	105.337	35.651	0	0	12.924	0	35.437
			1017.24	24.718	1	0	12.245	0.941	0.421	5.46	27.355	0.353	32.609	0.839	105.515	35.539	0	0	13.017	0	35.609
			1018.24	24.718	1	0	11.886	0.883	0.413	5.359	26.943	0.343	32.426	0.831	105.39	35.469	0	0	13.457	0	35.229
			1019.24	44.969	1	0	11.502	0.826	0.405	5.258	26.449	0.334	32.151	0.823	105.265	35.399	0	0	13.929	0	34.661
			1020.24	40.657	1	0	11.081	0.767	0.396	5.142	25.913	0.323	31.814	0.815	105.179	35.301	0	0	14.442	0	33.908
			1021.24	40.657	1	0	10.628	0.709	0.387	5.026	25.263	0.312	31.343	0.806	105.093	35.203	0	0	14.995	0	32.868
			1022.24	34.266	1	0	10.139	0.65	0.379	4.909	24.48	0.302	30.712	0.797	105.006	35.104	0	0	15.591	0	31.465
			1023.24	36.037	1	0	9.609	0.592	0.37	4.793	23.543	0.291	29.886	0.788	104.92	35.006	0	0	16.237	0	29.589
			1024.24	36.037	1	0	8.806	0.475	0.36	4.674	21.554	0.279	27.84	0.774	104.8	34.809	0	0	18.547	0	24.586
			1025.24	34.959	1	0	9.425	0.485	0.369	4.78	22.617	0.285	29.232	0.774	104.807	34.807	0	0	19.443	0	27.651
			1026.24	34.189	1	0	9.624	0.494	0.372	4.83	22.916	0.287	29.719	0.771	104.807	34.821	0	0	19.479	0	28.707
			1027.24	34.189	1	0	9.83	0.503	0.376	4.881	23.214	0.289	30.205	0.769	104.807	34.836	0	0	19.527	0	29.732
			1028.24	29.415	1	0	9.981	0.512	0.381	4.946	23.314	0.294	30.254	0.771	104.85	34.893	0	0	19.482	0	29.946
			1029.24	29.338	1	0	10.136	0.521	0.387	5.018	23.384	0.299	30.272	0.772	104.889	34.958	0	0	19.451	0	30.11
			1030.24	29.338	1	0	10.283	0.53	0.392	5.087	23.448	0.304	30.285	0.774	104.927	35.023	0	0	19.403	0	30.261
			1031.24	29.723	1	0	10.351	0.535	0.393	5.091	23.608	0.305	30.373	0.777	105.263	34.944	0	0	19.353	0	30.332
			1032.24	30.031	1	0	10.412	0.539	0.392	5.089	23.778	0.306	30.476	0.78	105.647	34.843	0	0	19.303	0	30.395
			1033.24	30.031	1	0	10.478	0.544	0.392	5.09	23.951	0.307	30.577	0.783	106.03	34.742	0	0	19.265	0	30.454
			1034.24	27.336	1	0	10.396	0.543	0.384	4.977	24.3	0.302	30.83	0.788	106.433	34.622	0	0	19.139	0	30.76
			1035.24	27.336	1	0	10.339	0.541	0.377	4.885	24.612	0.299	31.041	0.793	106.822	34.505	0	0	19.096	0	30.98
			1036.24	27.336	1	0	10.281	0.54	0.37	4.792	24.938	0.295	31.257	0.798	107.21	34.387	0	0	19.05	0	31.206
			1037.24	27.336	1	0	10.236	0.537	0.365	4.736	25.107	0.293	31.323	0.802	107.46	34.335	0	0	19.077	0	31.241
			1038.24	26.104	1	0	10.146	0.533	0.359	4.657	25.29	0.289	31.401	0.805	107.745	34.287	0	0	19.026	0	31.302
			1039.24	26.027	1	0	10.099	0.531	0.357	4.626	25.332	0.288	31.412	0.806	107.821	34.281	0	0	19.006	0	31.308
			1040.24	26.027	1	0	10.011	0.528	0.351	4.549	25.518	0.284	31.491	0.81	108.097	34.234	0	0	18.954	0	31.373
			1041.24	24.872	1	0	9.924	0.525	0.345	4.478	25.68	0.281	31.561	0.814	108.329	34.197	0	0	18.9	0	31.435
			1042.24	25.257	1	0	9.845	0.522	0.34	4.413	25.829	0.278	31.616	0.817	108.505	34.162	0	0	18.875	0	31.473
			1043.24	25.257	1	0	9.768	0.518	0.335	4.35	25.981	0.275	31.675	0.82	108.682	34.128	0	0	18.852	0	31.515
			1044.24	27.336	1	0	9.718	0.515	0.332	4.312	26.053	0.273	31.682	0.822	108.744	34.13	0	0	18.862	0	31.52
			1045.24	26.643	1	0	9.752	0.514	0.333	4.325	26.064	0.275	31.615	0.824	108.765	34.167	0	0	18.967	0	31.449
			1046.24	26.643	1	0	9.787	0.513	0.334	4.337	26.075	0.276	31.55	0.826	108.786	34.204	0	0	19.074	0	31.381
			1047.24	24.41	1	0	9.815	0.51	0.336	4.358	26	0.278	31.42	0.827	108.812	34.199	0	0	19.263	0	31.119
			1048.24	24.795	1	0	9.809	0.506	0.336	4.356	25.974	0.278	31.349	0.829	108.837	34.195	0	0	19.386	0	30.967
			1049.24	24.795	1	0	9.802	0.502	0.336	4.353	25.948	0.278	31.277	0.83	108.863	34.19	0	0	19.51	0	30.812
			1050.24	24.333	1	0	9.75	0.5	0.333	4.322	25.976	0.277	31.285	0.83	108.951	34.169	0	0	19.519	0	30.783
			1051.24	24.179	1	0	9.684	0.497	0.33	4.286	25.999	0.275	31.282	0.831	109.039	34.148	0	0	19.5	0	30.734
			1052.24	24.179	1	0	9.619	0.494	0.328	4.25	26.023	0.273	31.279	0.832	109.127	34.128	0	0	19.481	0	30.685
			1053.24	21.946	1	0	9.515	0.488	0.323	4.193	26.053	0.269	31.281	0.833	109.232	34.086	0	0	19.5	0	30.599
			1054.24	21.946	1	0	9.426	0.482	0.32	4.144	26.073	0.266	31.296	0.833	109.306	34.044	0	0	19.551	0	30.537
			1055.24	21.869	1	0	9.409	0.48	0.319	4.136	26.065	0.266	31.272	0.833	109.316	34.052	0	0	19.595	0	30.496
			1056.24	21.869	1	0	9.29	0.474	0.314	4.076	26.069	0.262	31.3	0.833	109.348	34.032	0	0	19.62	0	30.485
			1057.24	22.331	1	0	9.252	0.471	0.313	4.062	26.033	0.261	31.294	0.832	109.322	34.046	0	0	19.628	0	30.483
			1058.24	22.485	1	0	9.205	0.469	0.312	4.045	25.997	0.259	31.281	0.831	109.297	34.06	0	0	19.62	0	30.468
			1059.24	22.485	1	0	9.159	0.467	0.311	4.027	25.96	0.258	31.267	0.83	109.271	34.074	0	0	19.611	0	30.452
			1060.24	31.648	1	0	9.119	0.465	0.309	4.008	25.956	0.257	31.26	0.83	109.292	34.059	0	0	19.597	0	30.406
			1061.24	31.648	1	0	9.037	0.464	0.306	3.974	25.938	0.254	31.295	0.829	109.188	34.079	0	0	19.472	0	30.494
			1062.24	33.65	1	0	8.98	0.463	0.304	3.949	25.927	0.252	31.311	0.828	109.146	34.081	0	0	19.409	0	30.518
			1063.24	29.569	1	0	8.961	0.461	0.304	3.943	25.896	0.252	31.284	0.828	109.134	34.087	0	0	19.434	0	30.47
			1064.24	29.569	1	0	8.935	0.46	0.303	3.934	25.874	0.251	31.265	0.828	109.067	34.131	0	0	19.42	0	30.492
			1065.24	21.638	1	0	8.898	0.459	0.302	3.92	25.85	0.25	31.243	0.827	109	34.174	0	0	19.383	0	30.509
			1066.24	20.714	1	0	8.868	0.459	0.301	3.909	25.837	0.249	31.233	0.827	108.93	34.215	0	0	19.32	0	30.551
			1067.24	20.714	1	0	9.237	0.479	0.32	4.149	25.502	0.264	30.883	0.826	108.529	34.489	0	0	19.27	0	30.413
			1068.24	16.786	1	0	9.398	0.489	0.328	4.257	25.358	0.271	30.739	0.825	108.317	34.631	0	0	19.212	0	30.397
			1069.24	17.094	1	0	9.421	0.49	0.33	4.275	25.312	0.272	30.706	0.824	108.259	34.649	0	0	19.24	0	30.361
			1070.24	17.094	1	0	9.494	0.495	0.335	4.339	25.167	0.275	30.579	0.823	108.201	34.629	0	0	19.199	0	30.113
			1071.24	22.331	1	0	9.494	0.495	0.335	4.339	25.167	0.275	30.579	0.823	108.201	34.629	0	0	19.199	0	30.113
			1072.24	22.331	1	0	9.398	0.489	0.33	4.283	25.203	0.272	30.637	0.823	108.378	34.469	0	0	19.215	0	29.963
			1073.24	22.1	1	0	9.301	0.484	0.326	4.224	25.255	0.268	30.712	0.822	108.592	34.306	0	0	19.215	0	29.84
			1074.24	22.1	1	0	9.256	0.482	0.324	4.2	25.261	0.266	30.727	0.822	108.604	34.294	0	0	19.201	0	29.841
			1075.24	22.1	1	0	9.089	0.476	0.316	4.104	25.347	0.26	30.845	0.822	108.671	34.234	0	0	19.093	0	29.947
			1076.24	22.023	1	0	9.089	0.476	0.316	4.104	25.347	0.26	30.845	0.822	108.671	34.234	0	0	19.093	0	29.947
			1077.24	22.023	1	0	9.018	0.474	0.313	4.064	25.387	0.257	30.916	0.821	108.669	34.217	0	0	19.01	0	30.048
			1078.24	23.101	1	0	8.92	0.475	0.307	3.987	25.601	0.252	31.188	0.821	108.664	34.231	0	0	18.762	0	30.582
			1079.24	22.331	1	0	8.875	0.476	0.304	3.949	25.718	0.25	31.312	0.821	108.705	34.222	0	0	18.635	0	30.799
			1080.24	22.331	1	0	8.876	0.477	0.305	3.954	25.699	0.25	31.276	0.822	108.642	34.258	0	0	18.596	0	30.792
			1081.24	45.816	1	0	8.89	0.478	0.306	3.964	25.681	0.251	31.246	0.822	108.58	34.294	0	0	18.584	0	30.796
			1082.24	45.816	1	0	8.89	0.478	0.306	3.964	25.681	0.251	31.246	0.822	108.58	34.294	0	0	18.584	0	30.796
			1083.24	43.968	1	0	8.87	0.477	0.305	3.956	25.668	0.251	31.227	0.822	108.565	34.27	0	0	18.594	0	30.718
			1084.24	43.968	1	0	8.892	0.48	0.307	3.977	25.618	0.252	31.16	0.822	108.503	34.265	0	0	18.505	0	30.604
			1085.24	11.165	1	0	8.841	0.478	0.304	3.949	25.638	0.25	31.174	0.822	108.563	34.206	0	0	18.487	0	30.534
			1086.24	11.858	1	0	8.887	0.482	0.307	3.981	25.592	0.253	31.088	0.823	108.453	34.258	0	0	18.434	0	30.469
			1087.24	11.858	1	0	8.895	0.482	0.307	3.983	25.598	0.253	31.059	0.824	108.433	34.253	0	0	18.455	0	30.407
			1088.24	18.249	1	0	8.904	0.482	0.307	3.987	25.603	0.254	31.035	0.825	108.414	34.248	0	0	18.48	0	30.354
			1089.24	18.48	1	0	8.891	0.481	0.307	3.981	25.599	0.253	31.024	0.825	108.388	34.246	0	0	18.472	0	30.327
			1090.24	18.48	1	0	8.871	0.48	0.306	3.97	25.602	0.252	31.039	0.825	108.35	34.26	0	0	18.485	0	30.369
			1091.24	24.487	1	0	8.882	0.479	0.307	3.976	25.587	0.253	30.984	0.826	108.378	34.251	0	0	18.546	0	30.249
			1092.24	24.795	1	0	8.935	0.48	0.309	4.012	25.515	0.255	30.907	0.826	108.342	34.277	0	0	18.62	0	30.147
			1093.24	24.795	1	0	8.932	0.481	0.31	4.018	25.47	0.256	30.882	0.825	108.275	34.313	0	0	18.584	0	30.157
			1094.24	22.87	1	0	8.929	0.481	0.311	4.028	25.405	0.256	30.84	0.824	108.236	34.32	0	0	18.547	0	30.093
			1095.24	22.485	1	0	8.935	0.482	0.312	4.042	25.34	0.256	30.8	0.823	108.197	34.327	0	0	18.53	0	30.031
			1096.24	22.485	1	0	8.942	0.483	0.313	4.057	25.275	0.257	30.76	0.822	108.157	34.334	0	0	18.512	0	29.969
			1097.24	19.251	1	0	8.559	0.464	0.294	3.818	25.567	0.242	31.126	0.821	108.436	34.102	0	0	18.461	0	30.213
			1098.24	19.251	1	0	8.381	0.467	0.286	3.713	25.765	0.235	31.338	0.822	108.51	34.054	0	0	17.963	0	30.55
			1099.24	18.403	1	0	8.421	0.48	0.288	3.737	25.814	0.237	31.374	0.823	108.405	34.146	0	0	17.557	0	30.821
			1100.24	18.403	1	0	8.282	0.482	0.281	3.643	26.069	0.231	31.653	0.824	108.477	34.1	0	0	17.166	0	31.275
			1101.24	21.715	1	0	8.412	0.501	0.287	3.726	26.004	0.237	31.56	0.824	108.15	34.346	0	0	16.805	0	31.553
			1102.24	22.716	1	0	8.429	0.504	0.289	3.755	25.88	0.238	31.432	0.823	107.895	34.501	0	0	16.733	0	31.559
			1103.24	22.716	1	0	8.444	0.507	0.292	3.783	25.754	0.24	31.301	0.823	107.637	34.657	0	0	16.657	0	31.559
			1104.24	21.022	1	0	8.414	0.507	0.291	3.776	25.709	0.239	31.27	0.822	107.575	34.666	0	0	16.59	0	31.517
			1105.24	21.638	1	0	8.43	0.507	0.291	3.779	25.737	0.239	31.328	0.822	107.561	34.64	0	0	16.625	0	31.586
			1106.24	21.638	1	0	8.401	0.507	0.29	3.765	25.745	0.238	31.359	0.821	107.549	34.615	0	0	16.57	0	31.605
			1107.24	28.491	1	0	8.328	0.505	0.287	3.718	25.826	0.235	31.462	0.821	107.593	34.559	0	0	16.501	0	31.703
			1108.24	24.949	1	0	8.254	0.502	0.283	3.673	25.898	0.232	31.56	0.821	107.542	34.568	0	0	16.431	0	31.884
			1109.24	24.949	1	0	8.232	0.5	0.281	3.65	25.978	0.231	31.675	0.82	107.491	34.578	0	0	16.462	0	32.093
			1110.24	24.949	1	0	8.219	0.497	0.28	3.637	26.013	0.23	31.76	0.819	107.398	34.603	0	0	16.521	0	32.269
			1111.24	24.949	1	0	8.216	0.497	0.28	3.632	26.032	0.229	31.828	0.818	107.287	34.64	0	0	16.529	0	32.44
			1112.24	24.949	1	0	8.225	0.497	0.28	3.634	26.047	0.229	31.893	0.817	107.175	34.678	0	0	16.558	0	32.605
			1113.24	25.257	1	0	8.262	0.499	0.282	3.653	26.045	0.23	31.93	0.816	107.018	34.773	0	0	16.57	0	32.814
			1114.24	26.566	1	0	8.383	0.503	0.289	3.748	25.784	0.235	31.698	0.813	106.908	34.838	0	0	16.661	0	32.519
			1115.24	26.566	1	0	8.519	0.508	0.297	3.85	25.534	0.241	31.471	0.811	106.792	34.903	0	0	16.781	0	32.226
			1116.24	26.566	1	0	8.659	0.513	0.305	3.95	25.324	0.247	31.27	0.81	106.672	34.977	0	0	16.894	0	31.988
			1117.24	17.094	1	0	8.793	0.516	0.313	4.056	25.065	0.253	31.011	0.808	106.653	34.982	0	0	17.038	0	31.533
			1118.24	17.017	1	0	8.918	0.52	0.321	4.157	24.824	0.259	30.774	0.807	106.635	34.986	0	0	17.162	0	31.11
			1119.24	17.017	1	0	9.167	0.529	0.34	4.415	24.079	0.276	29.748	0.809	106.583	35.005	0	0	17.326	0	29.162
			1120.24	19.097	1	0	9.399	0.539	0.355	4.608	23.707	0.288	29.201	0.812	106.539	35.021	0	0	17.439	0	28.086
			1121.24	15.862	1	0	9.625	0.549	0.37	4.797	23.37	0.301	28.708	0.814	106.495	35.037	0	0	17.537	0	27.074
			1122.24	15.862	1	0	9.691	0.552	0.37	4.797	23.546	0.301	28.891	0.815	106.669	34.958	0	0	17.546	0	27.355
			1123.24	16.478	1	0	9.72	0.554	0.368	4.767	23.773	0.3	29.117	0.816	106.874	34.856	0	0	17.555	0	27.684
			1124.24	20.483	1	0	9.789	0.555	0.367	4.756	24.003	0.3	29.347	0.818	107.078	34.754	0	0	17.634	0	28.014
			1125.24	20.483	1	0	9.795	0.553	0.365	4.729	24.146	0.299	29.461	0.82	107.312	34.629	0	0	17.703	0	28.054
			1126.24	21.715	1	0	9.804	0.551	0.363	4.703	24.294	0.298	29.578	0.821	107.547	34.504	0	0	17.78	0	28.099
			1127.24	22.716	1	0	9.881	0.551	0.364	4.716	24.413	0.299	29.669	0.823	107.751	34.413	0	0	17.926	0	28.146
			1128.24	22.716	1	0	9.967	0.551	0.365	4.735	24.528	0.301	29.755	0.824	107.955	34.322	0	0	18.091	0	28.181
			1129.24	36.73	1	0	10.097	0.539	0.366	4.752	24.694	0.302	29.94	0.825	108.192	34.183	0	0	18.738	0	28.315
			1130.24	37.269	1	0	10.467	0.541	0.383	4.974	24.469	0.317	29.6	0.827	108.282	34.19	0	0	19.356	0	27.627
			1131.24	36.807	1	0	10.863	0.543	0.401	5.196	24.319	0.332	29.36	0.828	108.373	34.197	0	0	20.016	0	27.135
			1132.24	41.273	1	0	11.286	0.545	0.418	5.417	24.243	0.347	29.213	0.83	108.463	34.204	0	0	20.722	0	26.835
			1133.24	41.273	1	0	11.779	0.561	0.439	5.691	24.17	0.365	29.058	0.832	108.482	34.302	0	0	20.98	0	26.685
			1134.24	70.226	1	0	12.289	0.578	0.46	5.964	24.136	0.383	28.956	0.834	108.503	34.399	0	0	21.251	0	26.642
			1135.24	56.443	1	0	12.811	0.595	0.481	6.238	24.131	0.402	28.895	0.835	108.524	34.497	0	0	21.529	0	26.684
			1136.24	56.443	1	0	13.241	0.612	0.501	6.5	24.003	0.419	28.69	0.837	108.496	34.629	0	0	21.629	0	26.453
			1137.24	21.638	1	0	12.854	0.629	0.503	6.523	23.285	0.421	27.811	0.837	108.466	34.761	0	0	20.427	0	24.642
			1138.24	22.947	1	0	12.312	0.634	0.501	6.495	22.414	0.42	26.715	0.839	108.452	34.821	0	0	19.433	0	22.017
			1139.24	22.947	1	0	11.816	0.638	0.498	6.463	21.63	0.419	25.723	0.841	108.533	34.817	0	0	18.526	0	19.336
			1140.24	19.944	1	0	11.904	0.642	0.503	6.524	21.601	0.425	25.542	0.846	108.598	34.812	0	0	18.541	0	18.814
			1141.24	20.175	1	0	11.993	0.646	0.508	6.585	21.574	0.432	25.367	0.85	108.663	34.808	0	0	18.556	0	18.299
			1142.24	27.413	1	0	11.957	0.647	0.508	6.591	21.491	0.433	25.252	0.851	108.649	34.842	0	0	18.494	0	18.029
			1143.24	28.414	1	0	11.965	0.647	0.51	6.612	21.439	0.434	25.169	0.852	108.651	34.877	0	0	18.499	0	17.851
			1144.24	28.414	1	0	12.113	0.65	0.517	6.708	21.405	0.441	25.116	0.852	108.589	34.91	0	0	18.625	0	17.751
			1145.24	67.377	1	0	12.16	0.651	0.519	6.736	21.403	0.443	25.068	0.854	108.477	34.972	0	0	18.667	0	17.726
			1146.24	67.377	1	0	12.133	0.648	0.516	6.698	21.465	0.442	25.076	0.856	108.58	34.891	0	0	18.723	0	17.604
			1147.24	67.377	1	0	12.096	0.644	0.513	6.656	21.521	0.44	25.085	0.858	108.686	34.801	0	0	18.773	0	17.467
			1148.24	67.377	1	0	12.025	0.641	0.508	6.591	21.596	0.437	25.107	0.86	108.786	34.71	0	0	18.771	0	17.37
			1149.24	67.377	1	0	11.986	0.639	0.506	6.559	21.624	0.436	25.108	0.861	108.828	34.668	0	0	18.75	0	17.296
			1150.24	67.377	1	0	11.785	0.632	0.49	6.357	21.915	0.422	25.456	0.861	108.9	34.613	0	0	18.65	0	18.213
			1151.24	67.377	1	0	11.645	0.625	0.48	6.229	22.074	0.413	25.654	0.86	108.972	34.557	0	0	18.645	0	18.686
			1152.24	20.021	1	0	11.505	0.617	0.47	6.101	22.239	0.405	25.862	0.86	109.044	34.501	0	0	18.64	0	19.174
			1153.24	10.703	1	0	11.437	0.622	0.473	6.139	21.987	0.407	25.582	0.859	108.87	34.557	0	0	18.401	0	18.485
			1154.24	10.703	1	0	11.353	0.626	0.476	6.17	21.729	0.409	25.295	0.859	108.698	34.613	0	0	18.141	0	17.759
			1155.24	31.725	1	0	11.272	0.63	0.478	6.202	21.478	0.411	25.015	0.859	108.526	34.668	0	0	17.888	0	17.037
			1156.24	31.725	1	0	11.353	0.633	0.484	6.274	21.396	0.415	24.932	0.858	108.371	34.736	0	0	17.924	0	16.913
			1157.24	22.793	1	0	11.434	0.637	0.489	6.346	21.312	0.42	24.849	0.858	108.215	34.803	0	0	17.959	0	16.786
			1158.24	26.489	1	0	11.441	0.638	0.492	6.379	21.221	0.422	24.744	0.858	108.09	34.835	0	0	17.924	0	16.528
			1159.24	40.426	1	0	11.469	0.641	0.495	6.416	21.159	0.424	24.692	0.857	107.932	34.898	0	0	17.879	0	16.482
			1160.24	41.812	1	0	11.51	0.645	0.498	6.462	21.093	0.427	24.636	0.856	107.774	34.961	0	0	17.854	0	16.425
			1161.24	30.262	1	0	11.294	0.632	0.485	6.286	21.24	0.415	24.813	0.856	107.804	34.845	0	0	17.867	0	16.764
			1162.24	29.184	1	0	11.082	0.62	0.471	6.111	21.393	0.403	24.995	0.856	107.834	34.729	0	0	17.888	0	17.109
			1163.24	29.184	1	0	10.869	0.607	0.458	5.937	21.553	0.392	25.186	0.856	107.865	34.613	0	0	17.909	0	17.473
			1164.24	35.498	1	0	10.668	0.596	0.445	5.776	21.704	0.381	25.383	0.855	107.879	34.499	0	0	17.913	0	17.844
			1165.24	32.957	1	0	10.464	0.584	0.433	5.612	21.865	0.37	25.593	0.854	107.893	34.385	0	0	17.914	0	18.245
			1166.24	32.957	1	0	10.306	0.575	0.424	5.493	21.962	0.361	25.742	0.853	107.841	34.309	0	0	17.932	0	18.53
			1167.24	32.957	1	0	10.14	0.565	0.414	5.367	22.079	0.353	25.915	0.852	107.79	34.232	0	0	17.937	0	18.875
			1168.24	28.568	1	0	10.594	0.556	0.424	5.497	22.477	0.361	26.416	0.851	107.739	34.155	0	0	19.057	0	20.089
			1169.24	28.722	1	0	11.274	0.557	0.434	5.629	23.365	0.369	27.479	0.85	107.814	34.051	0	0	20.224	0	22.61
			1170.24	28.722	1	0	12.056	0.559	0.445	5.769	24.389	0.378	28.7	0.85	107.888	33.946	0	0	21.566	0	25.305
			1171.24	33.188	1	0	12.167	0.561	0.449	5.823	24.397	0.38	28.827	0.846	107.906	33.902	0	0	21.687	0	25.519
			1172.24	33.496	1	0	12.281	0.563	0.453	5.878	24.405	0.382	28.955	0.843	107.925	33.858	0	0	21.812	0	25.733
			1173.24	33.496	1	0	12.471	0.566	0.458	5.946	24.512	0.386	29.079	0.843	108.021	33.771	0	0	22.037	0	25.866
			1174.24	35.267	1	0	12.684	0.57	0.465	6.032	24.592	0.393	29.134	0.844	108.124	33.673	0	0	22.254	0	25.826
			1175.24	36.884	1	0	12.652	0.569	0.463	6.003	24.644	0.391	29.172	0.845	108.364	33.533	0	0	22.243	0	25.676
			1176.24	34.805	1	0	12.605	0.568	0.46	5.965	24.704	0.389	29.219	0.845	108.604	33.394	0	0	22.206	0	25.545
			1177.24	35.344	1	0	12.774	0.575	0.468	6.075	24.614	0.396	29.104	0.846	108.563	33.445	0	0	22.234	0	25.38
			1178.24	35.344	1	0	12.807	0.58	0.471	6.111	24.555	0.398	29.037	0.846	108.521	33.494	0	0	22.083	0	25.32
			1179.24	37.654	1	0	12.845	0.584	0.474	6.151	24.488	0.401	28.97	0.845	108.474	33.545	0	0	21.978	0	25.258
			1180.24	37.269	1	0	12.997	0.6	0.481	6.239	24.498	0.407	28.957	0.846	108.285	33.705	0	0	21.669	0	25.507
			1181.24	45.508	1	0	13.031	0.603	0.483	6.261	24.485	0.409	28.915	0.847	108.292	33.713	0	0	21.627	0	25.429
			1182.24	44.045	1	0	13.213	0.617	0.491	6.366	24.478	0.416	28.893	0.847	108.093	33.881	0	0	21.398	0	25.669
			1183.24	44.045	1	0	13.073	0.61	0.482	6.258	24.609	0.409	29.011	0.848	108.477	33.591	0	0	21.425	0	25.438
			1184.24	35.036	1	0	13.099	0.597	0.476	6.174	24.939	0.404	29.381	0.849	108.889	33.284	0	0	21.925	0	25.737
			1185.24	36.345	1	0	13.122	0.585	0.469	6.089	25.273	0.399	29.757	0.849	109.299	32.977	0	0	22.442	0	26.026
			1186.24	41.658	1	0	12.883	0.572	0.461	5.974	25.23	0.391	29.69	0.85	109.709	32.67	0	0	22.524	0	25.344
			1187.24	41.889	1	0	12.492	0.564	0.45	5.835	25.008	0.382	29.426	0.85	110.071	32.375	0	0	22.163	0	24.237
			1188.24	41.889	1	0	12.435	0.592	0.446	5.784	25.245	0.38	29.662	0.851	110.34	32.207	0	0	21.019	0	24.476
			1189.24	35.19	1	0	13.006	0.626	0.464	6.017	25.528	0.396	29.913	0.853	110.28	32.303	0	0	20.767	0	25.201
			1190.24	35.036	1	0	12.975	0.624	0.462	5.989	25.577	0.395	29.926	0.855	110.354	32.277	0	0	20.792	0	25.184
			1191.24	42.967	1	0	12.961	0.624	0.46	5.973	25.617	0.394	29.951	0.855	110.386	32.284	0	0	20.786	0	25.252
			1192.24	42.967	1	0	12.961	0.624	0.46	5.973	25.617	0.394	29.951	0.855	110.386	32.284	0	0	20.786	0	25.252
			1193.24	35.883	1	0	12.925	0.623	0.458	5.946	25.657	0.392	29.982	0.856	110.417	32.291	0	0	20.745	0	25.333
			1194.24	35.883	1	0	12.821	0.62	0.455	5.904	25.622	0.389	29.962	0.855	110.395	32.279	0	0	20.688	0	25.269
			1195.24	52.207	1	0	12.821	0.62	0.455	5.904	25.622	0.389	29.962	0.855	110.395	32.279	0	0	20.688	0	25.269
			1196.24	51.591	1	0	12.664	0.614	0.449	5.824	25.629	0.384	30.004	0.854	110.338	32.274	0	0	20.64	0	25.35
			1197.24	13.629	1	0	12.555	0.61	0.445	5.769	25.634	0.38	30.039	0.853	110.283	32.277	0	0	20.593	0	25.432
			1198.24	13.629	1	0	12.446	0.606	0.441	5.714	25.639	0.376	30.077	0.852	110.227	32.279	0	0	20.547	0	25.517
			1199.24	13.629	1	0	12.387	0.604	0.44	5.71	25.527	0.374	30.042	0.85	110.026	32.385	0	0	20.515	0	25.627
			1200.24	8.316	1	0	12.207	0.609	0.439	5.695	25.243	0.372	29.836	0.846	109.613	32.605	0	0	20.047	0	25.566
			1201.24	8.316	1	0	11.997	0.614	0.436	5.651	25.024	0.367	29.706	0.842	109.275	32.764	0	0	19.554	0	25.559
			1202.24	8.316	1	0	11.781	0.618	0.432	5.6	24.814	0.362	29.585	0.839	108.937	32.922	0	0	19.058	0	25.569
			1203.24	49.589	1	0	11.819	0.618	0.435	5.646	24.69	0.364	29.554	0.835	108.603	33.023	0	0	19.125	0	25.675
			1204.24	76.848	1	0	11.764	0.618	0.435	5.644	24.586	0.362	29.592	0.831	108.278	33.104	0	0	19.021	0	25.898
			1205.24	31.879	1	0	11.763	0.621	0.438	5.678	24.444	0.362	29.555	0.827	107.886	33.227	0	0	18.954	0	26.028
			1206.24	31.879	1	0	11.772	0.622	0.442	5.739	24.213	0.364	29.458	0.822	107.475	33.364	0	0	18.918	0	26.05
			1207.24	30.647	1	0	11.631	0.622	0.439	5.694	24.109	0.358	29.566	0.815	107.081	33.462	0	0	18.695	0	26.454
			1208.24	32.264	1	0	11.633	0.622	0.442	5.739	23.923	0.359	29.516	0.811	106.726	33.562	0	0	18.713	0	26.513
			1209.24	33.111	1	0	11.658	0.62	0.445	5.773	23.827	0.36	29.493	0.808	106.528	33.615	0	0	18.796	0	26.551
			1210.24	33.111	1	0	11.493	0.608	0.441	5.716	23.673	0.353	29.526	0.802	106.407	33.51	0	0	18.917	0	26.441
			1211.24	35.498	1	0	11.638	0.613	0.45	5.831	23.52	0.36	29.399	0.8	106.14	33.64	0	0	19	0	26.385
			1212.24	34.266	1	0	11.604	0.606	0.451	5.85	23.349	0.359	29.314	0.797	106.013	33.61	0	0	19.149	0	26.145
			1213.24	34.266	1	0	11.853	0.621	0.468	6.068	23.052	0.372	29.023	0.794	105.321	34.023	0	0	19.089	0	26.2
			1214.24	34.266	1	0	12.043	0.632	0.481	6.239	22.819	0.381	28.798	0.792	104.676	34.397	0	0	19.047	0	26.321
			1215.24	33.727	1	0	12.232	0.644	0.494	6.41	22.597	0.391	28.581	0.791	104.03	34.77	0	0	19.006	0	26.451
			1216.24	33.727	1	0	12.626	0.655	0.51	6.61	22.656	0.402	28.704	0.789	103.385	35.144	0	0	19.278	0	27.337
			1217.24	32.88	1	0	12.786	0.666	0.517	6.712	22.631	0.408	28.709	0.788	102.74	35.518	0	0	19.191	0	27.948
			1218.24	41.735	1	0	12.945	0.678	0.525	6.814	22.605	0.414	28.71	0.787	102.095	35.891	0	0	19.104	0	28.541
			1219.24	41.504	1	0	12.505	0.646	0.516	6.691	22.139	0.404	28.255	0.784	101.89	35.857	0	0	19.367	0	27.464
			1220.24	41.504	1	0	11.692	0.621	0.496	6.439	21.428	0.386	27.574	0.777	101.412	35.989	0	0	18.832	0	26.093
			1221.24	46.124	1	0	11.436	0.632	0.496	6.431	21.02	0.384	27.148	0.774	100.804	36.24	0	0	18.1	0	25.48
			1222.24	43.891	1	0	11.4	0.643	0.5	6.491	20.797	0.386	26.959	0.771	100.196	36.49	0	0	17.737	0	25.425
			1223.24	43.891	1	0	11.378	0.654	0.506	6.557	20.577	0.389	26.767	0.769	99.588	36.741	0	0	17.405	0	25.354
			1224.24	40.349	1	0	11.367	0.665	0.51	6.615	20.412	0.391	26.616	0.767	99.029	37.003	0	0	17.09	0	25.397
			1225.24	43.737	1	0	11.351	0.677	0.514	6.668	20.251	0.393	26.47	0.765	98.469	37.265	0	0	16.777	0	25.446
			1226.24	55.056	1	0	11.335	0.688	0.518	6.721	20.093	0.396	26.325	0.763	97.91	37.528	0	0	16.474	0	25.494
			1227.24	55.056	1	0	11.149	0.699	0.517	6.703	19.845	0.393	26.081	0.761	97.3	37.788	0	0	15.94	0	25.28
			1228.24	53.747	1	0	10.984	0.711	0.516	6.693	19.61	0.391	25.852	0.759	96.689	38.048	0	0	15.452	0	25.092
			1229.24	45.123	1	0	10.829	0.722	0.515	6.682	19.391	0.39	25.641	0.756	96.079	38.308	0	0	14.993	0	24.944
			1230.24	45.123	1	0	10.522	0.734	0.511	6.63	19.013	0.386	25.211	0.754	95.468	38.568	0	0	14.341	0	24.199
			1231.24	45.123	1	0	10.554	0.735	0.517	6.703	18.867	0.388	25.121	0.751	95.065	38.672	0	0	14.358	0	24.119
			1232.24	27.028	1	0	10.586	0.736	0.522	6.775	18.725	0.391	25.032	0.748	94.661	38.776	0	0	14.374	0	24.041
			1233.24	27.028	1	0	10.773	0.738	0.541	7.019	18.397	0.402	24.74	0.744	94.257	38.881	0	0	14.601	0	23.398
			1234.24	27.028	1	0	10.979	0.754	0.559	7.244	18.197	0.414	24.56	0.741	94.029	39.004	0	0	14.566	0	23.071
			1235.24	30.416	1	0	11.184	0.77	0.576	7.47	18.005	0.425	24.386	0.738	93.802	39.127	0	0	14.532	0	22.752
			1236.24	30.416	1	0	11.353	0.785	0.589	7.646	17.887	0.434	24.3	0.736	93.574	39.25	0	0	14.454	0	22.68
			1237.24	42.89	1	0	11.514	0.802	0.601	7.796	17.819	0.442	24.254	0.735	93.366	39.359	0	0	14.361	0	22.696
			1238.24	42.89	1	0	11.665	0.818	0.608	7.892	17.859	0.448	24.279	0.736	93.421	39.391	0	0	14.262	0	22.793
			1239.24	42.89	1	0	11.866	0.834	0.621	8.05	17.834	0.457	24.213	0.737	93.477	39.424	0	0	14.229	0	22.625
			1240.24	42.89	1	0	12.073	0.851	0.634	8.228	17.778	0.468	24.113	0.737	93.449	39.498	0	0	14.191	0	22.422
			1241.24	42.89	1	0	12.225	0.863	0.644	8.348	17.763	0.477	23.984	0.741	93.431	39.591	0	0	14.16	0	22.165
			1242.24	32.264	1	0	12.311	0.87	0.648	8.406	17.772	0.481	23.922	0.743	93.491	39.607	0	0	14.148	0	21.994
			1243.24	32.264	1	0	12.395	0.877	0.653	8.464	17.781	0.486	23.862	0.745	93.551	39.624	0	0	14.137	0	21.825
			1244.24	32.264	1	0	12.401	0.876	0.654	8.48	17.756	0.488	23.811	0.746	93.614	39.635	0	0	14.151	0	21.693
			1245.24	24.795	1	0	12.412	0.879	0.656	8.502	17.729	0.489	23.762	0.746	93.63	39.686	0	0	14.113	0	21.622
			1246.24	47.048	1	0	12.28	0.866	0.64	8.307	17.934	0.478	24.042	0.746	94.89	38.874	0	0	14.177	0	21.144
			1247.24	47.048	1	0	12.209	0.853	0.627	8.135	18.188	0.468	24.38	0.746	96.151	38.062	0	0	14.315	0	20.803
			1248.24	77.772	1	0	12.312	0.84	0.622	8.061	18.488	0.464	24.769	0.746	97.411	37.249	0	0	14.664	0	20.571
			1249.24	83.162	1	0	12.671	0.852	0.643	8.336	18.419	0.481	24.607	0.749	97.411	37.337	0	0	14.87	0	20.217
			1250.24	83.162	1	0	13.004	0.865	0.66	8.565	18.417	0.495	24.549	0.75	97.411	37.426	0	0	15.04	0	20.17
			1251.24	73.768	1	0	13.298	0.858	0.666	8.636	18.668	0.5	24.876	0.75	97.81	37.263	0	0	15.503	0	20.867
			1252.24	73.768	1	0	13.611	0.851	0.671	8.708	18.94	0.504	25.232	0.751	98.209	37.101	0	0	15.997	0	21.624
			1253.24	61.525	1	0	13.738	0.844	0.673	8.729	19.059	0.505	25.386	0.751	98.585	36.938	0	0	16.278	0	21.792
			1254.24	73.075	1	0	13.903	0.84	0.678	8.788	19.15	0.509	25.491	0.751	98.871	36.806	0	0	16.554	0	21.867
			1255.24	73.075	1	0	14.073	0.836	0.682	8.848	19.248	0.513	25.605	0.752	99.156	36.674	0	0	16.839	0	21.963
			1256.24	65.76	1	0	14.18	0.832	0.683	8.859	19.363	0.514	25.745	0.752	99.465	36.541	0	0	17.05	0	22.13
			1257.24	65.76	1	0	14.351	0.831	0.687	8.913	19.477	0.517	25.868	0.753	99.73	36.446	0	0	17.263	0	22.301
			1258.24	65.76	1	0	14.772	0.831	0.696	9.025	19.798	0.525	26.226	0.755	100.161	36.307	0	0	17.784	0	23.032
			1259.24	56.597	1	0	15.28	0.83	0.708	9.178	20.137	0.536	26.605	0.757	100.586	36.168	0	0	18.412	0	23.794
			1260.24	49.281	1	0	15.81	0.828	0.718	9.319	20.517	0.545	27.048	0.759	101.029	36.017	0	0	19.099	0	24.678
			1261.24	9.163	1	0	16.729	0.826	0.732	9.5	21.29	0.557	28.015	0.76	101.473	35.866	0	0	20.26	0	26.798
			1262.24	13.475	1	0	17.052	0.827	0.737	9.561	21.565	0.562	28.278	0.763	101.914	35.759	0	0	20.625	0	27.238
			1263.24	13.475	1	0	17.015	0.828	0.732	9.492	21.676	0.56	28.333	0.765	102.362	35.652	0	0	20.555	0	27.191
			1264.24	77.695	1	0	16.659	0.829	0.714	9.257	21.764	0.549	28.3	0.769	102.81	35.546	0	0	20.1	0	26.934
			1265.24	69.148	1	0	16.187	0.819	0.693	8.992	21.752	0.535	28.163	0.772	103.079	35.492	0	0	19.756	0	26.536
			1266.24	43.506	1	0	15.731	0.81	0.673	8.727	21.763	0.522	28.047	0.776	103.348	35.439	0	0	19.424	0	26.186
			1267.24	43.506	1	0	15.858	0.844	0.666	8.633	22.246	0.521	28.407	0.783	103.88	35.339	0	0	18.779	0	26.813
			1268.24	46.817	1	0	16.351	0.879	0.671	8.699	22.827	0.531	28.811	0.792	104.397	35.239	0	0	18.601	0	27.521
			1269.24	53.824	1	0	16.426	0.872	0.674	8.737	22.818	0.537	28.607	0.798	104.532	35.279	0	0	18.837	0	27.129
			1270.24	53.824	1	0	16.273	0.865	0.664	8.618	22.904	0.531	28.639	0.8	104.692	35.205	0	0	18.823	0	27.092
			1271.24	44.969	1	0	16.335	0.858	0.667	8.65	22.894	0.539	28.311	0.809	104.815	35.358	0	0	19.039	0	26.595
			1272.24	52.823	1	0	16.144	0.846	0.655	8.493	23.024	0.53	28.425	0.81	105.11	35.249	0	0	19.073	0	26.698
			1273.24	52.823	1	0	15.949	0.835	0.643	8.334	23.157	0.521	28.542	0.811	105.404	35.139	0	0	19.102	0	26.807
			1274.24	60.447	1	0	15.752	0.823	0.63	8.174	23.295	0.512	28.663	0.813	105.699	35.03	0	0	19.13	0	26.921
			1275.24	58.214	1	0	15.731	0.823	0.626	8.119	23.423	0.511	28.702	0.816	105.869	35.012	0	0	19.104	0	26.981
			1276.24	58.214	1	0	15.775	0.823	0.625	8.103	23.534	0.512	28.724	0.819	106.038	34.993	0	0	19.156	0	26.999
			1277.24	58.214	1	0	15.822	0.84	0.635	8.241	23.242	0.521	28.322	0.821	104.963	35.838	0	0	18.836	0	27.454
			1278.24	34.42	1	0	15.763	0.856	0.644	8.355	22.869	0.529	27.825	0.822	103.889	36.683	0	0	18.405	0	27.639
			1279.24	34.42	1	0	15.85	0.877	0.66	8.558	22.487	0.542	27.364	0.822	102.73	37.534	0	0	18.07	0	27.869
			1280.24	34.42	1	0	15.527	0.87	0.643	8.336	22.605	0.53	27.434	0.824	102.761	37.56	0	0	17.839	0	28.086
			1281.24	34.42	1	0	15.398	0.863	0.633	8.215	22.732	0.524	27.479	0.827	102.719	37.66	0	0	17.847	0	28.362
			1282.24	56.365	1	0	15.412	0.864	0.635	8.231	22.711	0.526	27.417	0.828	102.622	37.718	0	0	17.841	0	28.303
			1283.24	85.934	1	0	15.453	0.871	0.637	8.261	22.701	0.529	27.345	0.83	102.593	37.759	0	0	17.743	0	28.185
			1284.24	68.609	1	0	15.46	0.866	0.639	8.282	22.646	0.53	27.266	0.831	102.454	37.818	0	0	17.845	0	28.094
			1285.24	68.609	1	0	15.419	0.869	0.635	8.241	22.702	0.53	27.229	0.834	102.56	37.843	0	0	17.741	0	28.042
			1286.24	61.525	1	0	15.419	0.869	0.635	8.241	22.702	0.53	27.229	0.834	102.56	37.843	0	0	17.741	0	28.042
			1287.24	36.807	1	0	15.232	0.862	0.628	8.151	22.663	0.524	27.174	0.834	102.494	37.853	0	0	17.669	0	27.933
			1288.24	36.422	1	0	15.218	0.862	0.627	8.126	22.712	0.524	27.177	0.836	102.601	37.829	0	0	17.648	0	27.903
			1289.24	36.422	1	0	15.086	0.857	0.62	8.047	22.728	0.519	27.165	0.837	102.644	37.803	0	0	17.605	0	27.841
			1290.24	46.355	1	0	15.254	0.879	0.622	8.073	22.947	0.523	27.296	0.841	102.821	37.795	0	0	17.351	0	28.111
			1291.24	46.355	1	0	15.275	0.88	0.621	8.056	23.025	0.525	27.268	0.844	102.916	37.788	0	0	17.366	0	28.032
			1292.24	34.574	1	0	15.217	0.882	0.617	7.998	23.109	0.522	27.281	0.847	103.025	37.774	0	0	17.256	0	28.038
			1293.24	34.574	1	0	15.238	0.882	0.615	7.981	23.19	0.524	27.251	0.851	103.123	37.767	0	0	17.271	0	27.956
			1294.24	38.116	1	0	15.714	0.883	0.627	8.132	23.475	0.537	27.421	0.856	103.306	37.752	0	0	17.794	0	28.339
			1295.24	48.203	1	0	15.89	0.886	0.63	8.173	23.622	0.54	27.542	0.858	103.399	37.762	0	0	17.94	0	28.636
			1296.24	48.203	1	0	15.89	0.886	0.63	8.173	23.622	0.54	27.542	0.858	103.399	37.762	0	0	17.94	0	28.636
			1297.24	46.432	1	0	16.069	0.888	0.633	8.215	23.771	0.544	27.666	0.859	103.493	37.771	0	0	18.089	0	28.94
			1298.24	48.511	1	0	15.04	0.803	0.608	7.885	23.012	0.52	26.895	0.856	103.152	37.886	0	0	18.741	0	27.382
			1299.24	51.206	1	0	15.04	0.803	0.608	7.885	23.012	0.52	26.895	0.856	103.152	37.886	0	0	18.741	0	27.382
			1300.24	51.206	1	0	14.392	0.8	0.586	7.595	22.855	0.501	26.74	0.855	102.935	37.957	0	0	17.997	0	27.117
			1301.24	38.655	1	0	14.129	0.791	0.572	7.418	22.956	0.488	26.912	0.853	102.68	37.985	0	0	17.857	0	27.587
			1302.24	38.655	1	0	14.129	0.791	0.572	7.418	22.956	0.488	26.912	0.853	102.68	37.985	0	0	17.857	0	27.587
			1303.24	38.655	1	0	13.917	0.775	0.56	7.262	23.06	0.477	27.054	0.852	102.886	37.615	0	0	17.957	0	27.375
			1304.24	51.206	1	0	13.858	0.767	0.556	7.205	23.124	0.473	27.135	0.852	102.989	37.431	0	0	18.069	0	27.289
			1305.24	61.833	1	0	13.858	0.767	0.556	7.205	23.124	0.473	27.135	0.852	102.989	37.431	0	0	18.069	0	27.289
			1306.24	55.21	1	0	13.989	0.775	0.571	7.401	22.747	0.482	26.907	0.845	102.601	37.599	0	0	18.04	0	26.991
			1307.24	55.21	1	0	14.382	0.793	0.605	7.849	22.084	0.504	26.501	0.833	101.824	37.934	0	0	18.147	0	26.496
			1308.24	55.21	1	0	14.569	0.794	0.618	8.018	21.904	0.513	26.417	0.829	101.497	38.026	0	0	18.351	0	26.425
			1309.24	40.426	1	0	14.667	0.794	0.626	8.123	21.765	0.518	26.336	0.826	101.306	38.092	0	0	18.479	0	26.326
			1310.24	41.812	1	0	14.884	0.793	0.639	8.293	21.634	0.527	26.257	0.824	101.229	38.061	0	0	18.78	0	26.079
			1311.24	41.812	1	0	14.958	0.79	0.649	8.417	21.415	0.532	26.108	0.82	101.174	37.97	0	0	18.934	0	25.556
			1312.24	41.812	1	0	15.065	0.794	0.657	8.522	21.311	0.538	26.014	0.819	101.097	37.992	0	0	18.979	0	25.342
			1313.24	41.812	1	0	15.132	0.793	0.659	8.552	21.329	0.54	26.032	0.819	101.092	37.978	0	0	19.074	0	25.366
			1314.24	31.879	1	0	15.183	0.8	0.662	8.591	21.317	0.543	25.986	0.82	101.126	37.961	0	0	18.985	0	25.21
			1315.24	30.185	1	0	15.244	0.799	0.664	8.617	21.337	0.545	26.007	0.82	101.12	37.948	0	0	19.077	0	25.244
			1316.24	53.439	1	0	15.282	0.801	0.667	8.654	21.302	0.547	25.994	0.82	101.127	37.955	0	0	19.087	0	25.22
			1317.24	22.716	1	0	15.551	0.806	0.679	8.804	21.318	0.556	26.03	0.819	101.152	37.968	0	0	19.299	0	25.329
			1318.24	22.716	1	0	15.55	0.804	0.679	8.806	21.307	0.555	26.057	0.818	101.141	37.969	0	0	19.346	0	25.402
			1319.24	26.335	1	0	15.74	0.81	0.686	8.897	21.36	0.561	26.097	0.818	101.12	37.997	0	0	19.438	0	25.544
			1320.24	81.16	1	0	15.613	0.786	0.687	8.905	21.121	0.56	25.886	0.816	100.915	38.014	0	0	19.86	0	25.053
			1321.24	81.16	1	0	15.625	0.786	0.69	8.952	21.026	0.561	25.854	0.813	100.872	38.033	0	0	19.881	0	24.999
			1322.24	79.697	1	0	15.715	0.787	0.695	9.009	21.016	0.565	25.856	0.813	100.886	38.05	0	0	19.969	0	25.03
			1323.24	64.605	1	0	15.714	0.787	0.697	9.044	20.93	0.565	25.831	0.81	100.844	38.069	0	0	19.971	0	24.994
			1324.24	66.992	1	0	15.722	0.788	0.699	9.067	20.892	0.565	25.86	0.808	100.855	38.059	0	0	19.946	0	25.054
			1325.24	69.302	1	0	15.898	0.79	0.707	9.17	20.892	0.57	25.916	0.806	100.867	38.05	0	0	20.133	0	25.184
			1326.24	69.302	1	0	16.023	0.789	0.712	9.236	20.903	0.573	25.965	0.805	100.876	38.024	0	0	20.309	0	25.273
			1327.24	65.144	1	0	16.158	0.789	0.717	9.298	20.939	0.577	26.021	0.805	100.888	38.004	0	0	20.479	0	25.384
			1328.24	56.134	1	0	16.296	0.789	0.722	9.36	20.978	0.581	26.079	0.804	100.899	37.983	0	0	20.652	0	25.502
			1329.24	55.826	1	0	16.502	0.789	0.729	9.46	21.02	0.587	26.14	0.804	100.911	37.962	0	0	20.911	0	25.624
			1330.24	55.826	1	0	17.01	0.791	0.744	9.646	21.254	0.599	26.394	0.805	100.948	37.957	0	0	21.497	0	26.263
			1331.24	57.983	1	0	17.573	0.799	0.758	9.836	21.55	0.611	26.745	0.806	101.148	37.894	0	0	21.984	0	27.03
			1332.24	52.669	1	0	17.729	0.807	0.763	9.899	21.618	0.615	26.845	0.805	101.347	37.832	0	0	21.956	0	27.169
			1333.24	52.669	1	0	18.06	0.826	0.781	10.124	21.568	0.629	26.747	0.806	101.076	38.124	0	0	21.874	0	27.365
			1334.24	55.287	1	0	18.406	0.844	0.799	10.36	21.515	0.645	26.647	0.807	100.804	38.417	0	0	21.813	0	27.549
			1335.24	61.679	1	0	18.678	0.862	0.815	10.576	21.419	0.659	26.5	0.808	100.533	38.709	0	0	21.667	0	27.612
			1336.24	63.604	1	0	18.645	0.858	0.805	10.447	21.638	0.654	26.633	0.812	100.885	38.544	0	0	21.728	0	27.691
			1337.24	63.604	1	0	18.626	0.854	0.796	10.326	21.862	0.65	26.766	0.817	101.238	38.38	0	0	21.806	0	27.771
			1338.24	61.756	1	0	18.56	0.846	0.785	10.176	22.09	0.644	26.895	0.821	101.626	38.194	0	0	21.93	0	27.809
			1339.24	59.369	1	0	18.534	0.845	0.778	10.093	22.239	0.642	26.953	0.825	101.953	38.082	0	0	21.923	0	27.778
			1340.24	59.369	1	0	18.488	0.845	0.771	9.997	22.395	0.639	27.014	0.829	102.28	37.971	0	0	21.892	0	27.755
			1341.24	54.055	1	0	18.428	0.844	0.764	9.909	22.521	0.636	27.073	0.832	102.485	37.915	0	0	21.837	0	27.812
			1342.24	53.208	1	0	18.392	0.843	0.758	9.832	22.652	0.633	27.133	0.835	102.689	37.86	0	0	21.81	0	27.87
			1343.24	53.208	1	0	18.42	0.843	0.754	9.774	22.82	0.632	27.201	0.839	102.967	37.783	0	0	21.848	0	27.915
			1344.24	60.139	1	0	18.473	0.844	0.753	9.764	22.909	0.634	27.218	0.842	103.155	37.751	0	0	21.899	0	27.905
			1345.24	66.068	1	0	18.503	0.844	0.751	9.744	22.996	0.634	27.239	0.844	103.343	37.718	0	0	21.923	0	27.903
			1346.24	65.144	1	0	18.496	0.843	0.747	9.693	23.104	0.633	27.296	0.846	103.557	37.669	0	0	21.937	0	27.966
			1347.24	65.144	1	0	18.479	0.843	0.742	9.624	23.251	0.631	27.355	0.85	103.775	37.607	0	0	21.909	0	28.009
			1348.24	64.143	1	0	18.521	0.844	0.739	9.583	23.403	0.631	27.424	0.853	103.993	37.544	0	0	21.95	0	28.073
			1349.24	66.068	1	0	18.511	0.842	0.733	9.513	23.561	0.628	27.509	0.856	104.239	37.472	0	0	21.978	0	28.166
			1350.24	66.068	1	0	18.449	0.836	0.727	9.429	23.679	0.624	27.595	0.858	104.513	37.379	0	0	22.061	0	28.231
			1351.24	57.444	1	0	18.318	0.83	0.718	9.31	23.797	0.617	27.677	0.86	104.787	37.286	0	0	22.061	0	28.286
			1352.24	58.907	1	0	18.387	0.837	0.716	9.287	23.96	0.619	27.731	0.864	104.954	37.261	0	0	21.97	0	28.365
			1353.24	52.13	1	0	18.465	0.843	0.715	9.269	24.122	0.62	27.783	0.868	105.121	37.235	0	0	21.891	0	28.437
			1354.24	49.358	1	0	18.559	0.85	0.714	9.261	24.281	0.623	27.832	0.872	105.288	37.21	0	0	21.833	0	28.503
			1355.24	49.358	1	0	18.521	0.849	0.709	9.196	24.399	0.622	27.832	0.877	105.439	37.214	0	0	21.816	0	28.512
			1356.24	52.977	1	0	18.461	0.848	0.703	9.123	24.513	0.62	27.828	0.881	105.585	37.219	0	0	21.771	0	28.511
			1357.24	55.133	1	0	18.461	0.847	0.7	9.078	24.632	0.619	27.834	0.885	105.732	37.224	0	0	21.798	0	28.533
			1358.24	54.44	1	0	18.348	0.84	0.694	9	24.679	0.615	27.843	0.886	105.783	37.245	0	0	21.836	0	28.595
			1359.24	54.44	1	0	18.269	0.834	0.689	8.934	24.741	0.612	27.866	0.888	105.838	37.265	0	0	21.914	0	28.69
			1360.24	51.976	1	0	18.211	0.831	0.687	8.907	24.73	0.611	27.814	0.889	105.831	37.319	0	0	21.918	0	28.655
			1361.24	46.586	1	0	18.088	0.826	0.682	8.848	24.718	0.607	27.785	0.89	105.799	37.356	0	0	21.897	0	28.652
			1362.24	45.2	1	0	17.963	0.821	0.678	8.788	24.703	0.603	27.756	0.89	105.766	37.393	0	0	21.873	0	28.646
			1363.24	45.2	1	0	17.839	0.816	0.672	8.72	24.713	0.599	27.733	0.891	105.753	37.405	0	0	21.863	0	28.618
			1364.24	39.656	1	0	17.761	0.811	0.669	8.673	24.727	0.596	27.725	0.892	105.739	37.421	0	0	21.89	0	28.629
			1365.24	39.887	1	0	17.665	0.807	0.664	8.616	24.747	0.593	27.722	0.893	105.725	37.437	0	0	21.897	0	28.651
			1366.24	39.887	1	0	17.559	0.8	0.659	8.549	24.775	0.589	27.733	0.893	105.72	37.43	0	0	21.946	0	28.673
			1367.24	59.369	1	0	17.467	0.795	0.656	8.508	24.751	0.586	27.712	0.893	105.69	37.453	0	0	21.966	0	28.664
			1368.24	60.216	1	0	17.275	0.787	0.648	8.407	24.755	0.578	27.757	0.892	105.739	37.423	0	0	21.949	0	28.728
			1369.24	60.216	1	0	17.158	0.783	0.644	8.347	24.752	0.573	27.814	0.89	105.753	37.414	0	0	21.918	0	28.847
			1370.24	47.51	1	0	17.07	0.779	0.64	8.303	24.748	0.568	27.868	0.888	105.766	37.405	0	0	21.925	0	28.961
			1371.24	45.816	1	0	17.077	0.779	0.641	8.313	24.726	0.568	27.879	0.887	105.746	37.407	0	0	21.935	0	28.989
			1372.24	45.816	1	0	17.077	0.778	0.641	8.31	24.735	0.568	27.903	0.886	105.764	37.391	0	0	21.956	0	29.021
			1373.24	38.886	1	0	17.171	0.782	0.646	8.376	24.686	0.572	27.875	0.886	105.732	37.419	0	0	21.952	0	28.995
			1374.24	41.042	1	0	17.237	0.786	0.651	8.446	24.586	0.575	27.831	0.883	105.625	37.467	0	0	21.925	0	28.967
			1375.24	55.21	1	0	17.289	0.79	0.656	8.506	24.494	0.578	27.794	0.881	105.518	37.516	0	0	21.88	0	28.953
			1376.24	55.21	1	0	17.289	0.792	0.657	8.516	24.469	0.578	27.787	0.881	105.423	37.572	0	0	21.826	0	29.021
			1377.24	54.132	1	0	17.325	0.795	0.66	8.556	24.415	0.581	27.737	0.88	105.302	37.644	0	0	21.782	0	29.011
			1378.24	52.592	1	0	17.374	0.799	0.663	8.601	24.363	0.584	27.687	0.88	105.182	37.716	0	0	21.755	0	29.005
			1379.24	55.518	1	0	17.451	0.803	0.667	8.653	24.332	0.587	27.644	0.88	105.11	37.762	0	0	21.744	0	28.972
			1380.24	55.518	1	0	17.609	0.808	0.675	8.752	24.287	0.594	27.574	0.881	105.01	37.818	0	0	21.785	0	28.89
			1381.24	53.747	1	0	17.764	0.814	0.682	8.85	24.243	0.601	27.506	0.881	104.91	37.874	0	0	21.823	0	28.81
			1382.24	49.974	1	0	17.901	0.818	0.689	8.941	24.189	0.607	27.458	0.881	104.808	37.932	0	0	21.878	0	28.783
			1383.24	40.195	1	0	17.824	0.812	0.687	8.913	24.149	0.604	27.458	0.879	104.766	37.925	0	0	21.954	0	28.778
			1384.24	41.196	1	0	17.768	0.807	0.686	8.892	24.12	0.602	27.454	0.879	104.741	37.92	0	0	22.009	0	28.767
			1385.24	41.196	1	0	17.712	0.803	0.684	8.871	24.09	0.6	27.45	0.878	104.715	37.915	0	0	22.065	0	28.754
			1386.24	51.283	1	0	17.761	0.804	0.687	8.907	24.061	0.602	27.456	0.876	104.655	37.908	0	0	22.086	0	28.756
			1387.24	52.284	1	0	17.798	0.803	0.69	8.947	24.002	0.603	27.444	0.875	104.56	37.91	0	0	22.161	0	28.732
			1388.24	67.3	1	0	17.642	0.796	0.685	8.886	23.94	0.597	27.463	0.872	104.515	37.894	0	0	22.166	0	28.759
			1389.24	67.3	1	0	17.708	0.797	0.688	8.92	23.938	0.599	27.474	0.871	104.539	37.867	0	0	22.23	0	28.74
			1390.24	65.606	1	0	17.819	0.8	0.693	8.987	23.917	0.604	27.447	0.871	104.531	37.846	0	0	22.267	0	28.644
			1391.24	53.824	1	0	17.892	0.805	0.694	8.996	24.002	0.605	27.495	0.873	104.597	37.834	0	0	22.233	0	28.734
			1392.24	53.824	1	0	17.917	0.807	0.693	8.987	24.065	0.605	27.538	0.874	104.657	37.802	0	0	22.205	0	28.783
			1393.24	53.516	1	0	17.933	0.809	0.692	8.971	24.131	0.605	27.6	0.874	104.762	37.744	0	0	22.177	0	28.836
			1394.24	54.825	1	0	17.984	0.811	0.692	8.982	24.177	0.605	27.658	0.874	104.836	37.711	0	0	22.181	0	28.92
			1395.24	57.906	1	0	17.98	0.811	0.692	8.969	24.206	0.604	27.698	0.874	104.884	37.678	0	0	22.158	0	28.96
			1396.24	57.906	1	0	18.001	0.814	0.691	8.964	24.255	0.604	27.76	0.874	104.961	37.644	0	0	22.122	0	29.05
			1397.24	56.674	1	0	17.982	0.814	0.687	8.906	24.387	0.602	27.818	0.877	105.107	37.59	0	0	22.079	0	29.102
			1398.24	54.055	1	0	18.031	0.817	0.688	8.923	24.414	0.603	27.845	0.877	105.155	37.577	0	0	22.06	0	29.14
			1399.24	56.365	1	0	18.133	0.821	0.692	8.971	24.431	0.607	27.831	0.878	105.179	37.611	0	0	22.078	0	29.155
			1400.24	56.365	1	0	18.222	0.825	0.695	9.013	24.443	0.611	27.811	0.879	105.203	37.644	0	0	22.078	0	29.157
			1401.24	54.209	1	0	18.206	0.825	0.694	8.998	24.46	0.61	27.818	0.879	105.251	37.658	0	0	22.068	0	29.195
			1402.24	42.505	1	0	18.152	0.825	0.691	8.958	24.499	0.608	27.841	0.88	105.289	37.702	0	0	21.998	0	29.313
			1403.24	45.2	1	0	18.152	0.825	0.691	8.958	24.499	0.608	27.841	0.88	105.289	37.702	0	0	21.998	0	29.313
			1404.24	45.2	1	0	17.944	0.818	0.68	8.821	24.579	0.599	27.921	0.88	105.373	37.668	0	0	21.945	0	29.454
			1405.24	56.674	1	0	17.696	0.808	0.667	8.646	24.707	0.587	28.04	0.881	105.431	37.683	0	0	21.906	0	29.753
			1406.24	53.516	1	0	17.696	0.808	0.667	8.646	24.707	0.587	28.04	0.881	105.431	37.683	0	0	21.906	0	29.753
			1407.24	53.516	1	0	17.729	0.808	0.667	8.645	24.755	0.588	28.077	0.882	105.51	37.654	0	0	21.941	0	29.793
			1408.24	51.283	1	0	17.761	0.808	0.666	8.644	24.803	0.588	28.114	0.882	105.589	37.625	0	0	21.977	0	29.833
			1409.24	54.517	1	0	17.796	0.808	0.667	8.645	24.85	0.588	28.151	0.883	105.668	37.596	0	0	22.016	0	29.873
			1410.24	54.517	1	0	17.527	0.807	0.658	8.531	24.796	0.58	28.115	0.882	105.579	37.668	0	0	21.726	0	29.9
			1411.24	48.357	1	0	17.259	0.806	0.65	8.424	24.725	0.572	28.057	0.881	105.462	37.743	0	0	21.423	0	29.885
			1412.24	48.049	1	0	17.259	0.806	0.65	8.424	24.725	0.572	28.057	0.881	105.462	37.743	0	0	21.423	0	29.885
			1413.24	48.742	1	0	16.661	0.802	0.631	8.187	24.553	0.557	27.825	0.882	105.133	37.91	0	0	20.771	0	29.614
			1414.24	48.742	1	0	16.419	0.796	0.622	8.072	24.527	0.549	27.792	0.883	104.903	38.004	0	0	20.619	0	29.682
			1415.24	48.742	1	0	16.291	0.79	0.617	8.001	24.538	0.545	27.796	0.883	104.673	38.098	0	0	20.609	0	29.835
			1416.24	43.275	1	0	16.291	0.79	0.617	8.001	24.538	0.545	27.796	0.883	104.673	38.098	0	0	20.609	0	29.835
			1417.24	42.89	1	0	15.76	0.762	0.59	7.647	24.766	0.52	28.088	0.882	105.247	37.572	0	0	20.685	0	29.723
			1418.24	42.89	1	0	15.989	0.768	0.602	7.812	24.613	0.531	27.928	0.881	105.078	37.599	0	0	20.806	0	29.4
			1419.24	51.668	1	0	16.177	0.773	0.614	7.96	24.451	0.54	27.785	0.88	104.913	37.627	0	0	20.922	0	29.114
			1420.24	50.128	1	0	16.317	0.776	0.622	8.073	24.322	0.547	27.699	0.878	104.759	37.655	0	0	21.033	0	28.956
			1421.24	53.67	1	0	16.298	0.772	0.625	8.106	24.187	0.547	27.631	0.875	104.611	37.627	0	0	21.117	0	28.76
			1422.24	53.67	1	0	15.933	0.759	0.616	7.992	23.95	0.539	27.386	0.875	104.364	37.615	0	0	20.996	0	28.178
			1423.24	53.67	1	0	15.866	0.744	0.614	7.957	23.914	0.536	27.382	0.873	104.109	37.517	0	0	21.337	0	28.026
			1424.24	53.67	1	0	15.764	0.728	0.609	7.904	23.878	0.532	27.377	0.872	103.867	37.419	0	0	21.644	0	27.871
			1425.24	38.809	1	0	15.711	0.718	0.606	7.86	23.902	0.528	27.435	0.871	103.747	37.333	0	0	21.889	0	27.877
			1426.24	38.809	1	0	15.759	0.717	0.615	7.98	23.613	0.532	27.301	0.865	103.367	37.428	0	0	21.989	0	27.708
			1427.24	32.572	1	0	15.722	0.716	0.623	8.079	23.267	0.533	27.186	0.856	102.836	37.565	0	0	21.96	0	27.648
			1428.24	35.883	1	0	15.684	0.711	0.619	8.028	23.345	0.53	27.285	0.856	102.784	37.493	0	0	22.061	0	27.773
			1429.24	35.883	1	0	15.64	0.705	0.616	7.988	23.377	0.527	27.342	0.855	102.603	37.428	0	0	22.188	0	27.809
			1430.24	43.737	1	0	15.594	0.699	0.613	7.948	23.408	0.524	27.399	0.854	102.422	37.363	0	0	22.316	0	27.843
			1431.24	17.248	1	0	15.658	0.701	0.62	8.035	23.254	0.528	27.304	0.852	102.025	37.428	0	0	22.345	0	27.722
			1432.24	19.328	1	0	15.759	0.704	0.626	8.114	23.186	0.532	27.291	0.85	101.911	37.479	0	0	22.384	0	27.767
			1433.24	71.612	1	0	15.958	0.711	0.637	8.258	23.09	0.54	27.212	0.849	101.772	37.528	0	0	22.431	0	27.654
			1434.24	71.612	1	0	16.157	0.719	0.648	8.402	22.998	0.549	27.137	0.847	101.633	37.576	0	0	22.478	0	27.548
			1435.24	68.07	1	0	16.29	0.724	0.656	8.508	22.912	0.555	27.077	0.846	101.545	37.586	0	0	22.506	0	27.416
			1436.24	68.07	1	0	16.408	0.727	0.662	8.588	22.872	0.56	27.039	0.846	101.526	37.57	0	0	22.565	0	27.299
			1437.24	33.265	1	0	16.462	0.728	0.667	8.656	22.769	0.563	26.973	0.844	101.449	37.581	0	0	22.623	0	27.159
			1438.24	45.123	1	0	16.523	0.729	0.672	8.715	22.702	0.567	26.887	0.844	101.394	37.595	0	0	22.664	0	26.97
			1439.24	45.123	1	0	16.583	0.73	0.676	8.773	22.636	0.571	26.802	0.845	101.338	37.609	0	0	22.705	0	26.784
			1440.24	38.809	1	0	16.655	0.732	0.682	8.84	22.566	0.576	26.712	0.845	101.282	37.623	0	0	22.76	0	26.584
			1441.24	76.463	1	0	16.985	0.734	0.694	9.004	22.6	0.587	26.748	0.845	101.417	37.542	0	0	23.156	0	26.543
			1442.24	66.684	1	0	17.322	0.735	0.707	9.164	22.65	0.597	26.804	0.845	101.552	37.46	0	0	23.558	0	26.554
			1443.24	38.578	1	0	17.83	0.737	0.72	9.344	22.87	0.61	27.02	0.846	101.716	37.384	0	0	24.178	0	26.959
			1444.24	41.427	1	0	18.192	0.744	0.733	9.506	22.953	0.621	27.087	0.847	101.979	37.284	0	0	24.453	0	26.96
			1445.24	41.427	1	0	18.452	0.75	0.741	9.613	23.037	0.629	27.167	0.848	102.241	37.184	0	0	24.587	0	26.991
			1446.24	60.37	1	0	18.532	0.756	0.742	9.627	23.116	0.631	27.177	0.851	102.584	37.068	0	0	24.526	0	26.826
			1447.24	62.218	1	0	18.954	0.771	0.756	9.811	23.236	0.647	27.182	0.855	102.434	37.298	0	0	24.591	0	27.189
			1448.24	69.379	1	0	19.301	0.786	0.77	9.984	23.287	0.661	27.111	0.859	102.283	37.528	0	0	24.557	0	27.364
			1449.24	69.379	1	0	19.22	0.788	0.762	9.88	23.438	0.658	27.14	0.864	102.545	37.502	0	0	24.402	0	27.393
			1450.24	71.15	1	0	19.17	0.789	0.755	9.787	23.601	0.655	27.172	0.869	102.807	37.477	0	0	24.288	0	27.429
			1451.24	64.836	1	0	19.15	0.791	0.749	9.715	23.757	0.654	27.196	0.874	103.076	37.451	0	0	24.212	0	27.443
			1452.24	66.222	1	0	19.057	0.79	0.741	9.612	23.893	0.651	27.205	0.878	103.343	37.416	0	0	24.108	0	27.412
			1453.24	64.451	1	0	19.455	0.802	0.747	9.685	24.235	0.658	27.492	0.882	103.703	37.393	0	0	24.263	0	28.047
			1454.24	64.451	1	0	19.463	0.816	0.747	9.693	24.255	0.662	27.388	0.886	104.026	37.479	0	0	23.853	0	27.92
			1455.24	65.914	1	0	19.263	0.826	0.744	9.65	24.134	0.66	27.208	0.887	104.332	37.574	0	0	23.332	0	27.628
			1456.24	68.994	1	0	19.138	0.835	0.743	9.643	24.015	0.66	27.038	0.888	104.583	37.669	0	0	22.911	0	27.351
			1457.24	68.224	1	0	18.836	0.831	0.727	9.431	24.158	0.65	27.014	0.894	105.035	37.574	0	0	22.659	0	27.149
			1458.24	65.76	1	0	18.816	0.831	0.721	9.349	24.343	0.649	27.039	0.9	105.409	37.516	0	0	22.644	0	27.119
			1459.24	65.76	1	0	18.912	0.839	0.727	9.424	24.29	0.655	26.935	0.902	105.546	37.63	0	0	22.538	0	27.033
			1460.24	55.595	1	0	18.97	0.847	0.731	9.484	24.229	0.661	26.82	0.903	105.683	37.744	0	0	22.39	0	26.918
			1461.24	46.278	1	0	18.997	0.855	0.735	9.534	24.152	0.665	26.714	0.904	105.843	37.843	0	0	22.219	0	26.801
			1462.24	51.129	1	0	18.969	0.855	0.732	9.489	24.229	0.664	26.716	0.907	106.091	37.825	0	0	22.187	0	26.775
			1463.24	51.129	1	0	18.922	0.853	0.725	9.398	24.401	0.661	26.768	0.912	106.409	37.744	0	0	22.18	0	26.778
			1464.24	52.361	1	0	18.805	0.847	0.715	9.268	24.578	0.654	26.84	0.916	106.625	37.676	0	0	22.191	0	26.86
			1465.24	54.671	1	0	18.646	0.842	0.703	9.121	24.75	0.647	26.904	0.92	106.841	37.609	0	0	22.152	0	26.919
			1466.24	54.671	1	0	18.528	0.839	0.695	9.017	24.874	0.642	26.932	0.924	106.992	37.595	0	0	22.075	0	26.969
			1467.24	49.204	1	0	18.458	0.839	0.69	8.955	24.949	0.639	26.942	0.926	107.073	37.607	0	0	22.013	0	27.013
			1468.24	46.663	1	0	18.377	0.838	0.685	8.885	25.032	0.636	26.956	0.929	107.152	37.618	0	0	21.937	0	27.067
			1469.24	46.663	1	0	18.277	0.834	0.679	8.806	25.111	0.631	27.024	0.929	107.264	37.595	0	0	21.916	0	27.202
			1470.24	37.192	1	0	18.16	0.83	0.672	8.719	25.191	0.625	27.093	0.93	107.375	37.572	0	0	21.875	0	27.338
			1471.24	37.5	1	0	18.001	0.827	0.665	8.621	25.248	0.618	27.162	0.93	107.454	37.572	0	0	21.763	0	27.509
			1472.24	37.5	1	0	17.828	0.824	0.656	8.507	25.336	0.61	27.228	0.931	107.484	37.593	0	0	21.628	0	27.707
			1473.24	51.591	1	0	17.663	0.821	0.647	8.396	25.425	0.603	27.295	0.931	107.514	37.614	0	0	21.502	0	27.904
			1474.24	52.361	1	0	17.356	0.818	0.636	8.246	25.431	0.592	27.305	0.931	107.514	37.63	0	0	21.211	0	27.956
			1475.24	52.361	1	0	17.053	0.812	0.624	8.093	25.442	0.581	27.308	0.932	107.435	37.681	0	0	21.013	0	28.05
			1476.24	50.667	1	0	16.84	0.805	0.616	7.996	25.415	0.574	27.276	0.932	107.356	37.732	0	0	20.925	0	28.06
			1477.24	52.13	1	0	16.658	0.799	0.613	7.949	25.277	0.569	27.219	0.929	107.196	37.799	0	0	20.837	0	28.034
			1478.24	45.431	1	0	16.247	0.794	0.604	7.829	25.019	0.558	27.04	0.925	107.036	37.867	0	0	20.459	0	27.711
			1479.24	45.431	1	0	15.886	0.79	0.597	7.744	24.719	0.55	26.855	0.92	106.706	37.997	0	0	20.111	0	27.468
			1480.24	42.351	1	0	15.813	0.784	0.6	7.781	24.476	0.549	26.757	0.915	106.407	38.099	0	0	20.158	0	27.394
			1481.24	51.976	1	0	15.719	0.779	0.602	7.806	24.241	0.547	26.673	0.909	106.108	38.201	0	0	20.178	0	27.351
			1482.24	53.439	1	0	15.667	0.78	0.604	7.83	24.088	0.545	26.671	0.903	105.89	38.25	0	0	20.097	0	27.418
			1483.24	53.439	1	0	15.684	0.782	0.608	7.891	23.934	0.546	26.655	0.898	105.674	38.308	0	0	20.05	0	27.466
			1484.24	49.897	1	0	15.726	0.785	0.614	7.966	23.778	0.548	26.629	0.893	105.458	38.366	0	0	20.036	0	27.489
			1485.24	48.434	1	0	15.823	0.789	0.621	8.049	23.689	0.552	26.631	0.89	105.3	38.398	0	0	20.05	0	27.539
			1486.24	47.895	1	0	16.043	0.798	0.629	8.158	23.717	0.559	26.667	0.889	105.158	38.421	0	0	20.108	0	27.657
			1487.24	47.895	1	0	16.26	0.807	0.637	8.265	23.745	0.567	26.702	0.889	105.017	38.445	0	0	20.16	0	27.769
			1488.24	47.895	1	0	16.465	0.815	0.644	8.353	23.81	0.573	26.76	0.89	104.982	38.417	0	0	20.206	0	27.859
			1489.24	38.116	1	0	16.558	0.819	0.647	8.395	23.835	0.576	26.793	0.89	105.026	38.352	0	0	20.206	0	27.835
			1490.24	37.654	1	0	16.644	0.824	0.65	8.432	23.862	0.578	26.827	0.889	105.07	38.287	0	0	20.198	0	27.814
			1491.24	37.654	1	0	16.697	0.829	0.651	8.438	23.932	0.579	26.867	0.891	105.163	38.24	0	0	20.151	0	27.834
			1492.24	37.654	1	0	16.749	0.834	0.651	8.439	24.014	0.581	26.892	0.893	105.233	38.208	0	0	20.093	0	27.838
			1493.24	28.953	1	0	16.786	0.839	0.65	8.431	24.098	0.582	26.918	0.895	105.302	38.175	0	0	20.018	0	27.845
			1494.24	35.652	1	0	16.74	0.842	0.649	8.421	24.067	0.581	26.898	0.895	105.263	38.224	0	0	19.879	0	27.867
			1495.24	59.138	1	0	16.694	0.846	0.649	8.411	24.037	0.58	26.878	0.894	105.223	38.273	0	0	19.741	0	27.891
			1496.24	59.138	1	0	16.565	0.849	0.646	8.377	23.955	0.577	26.804	0.894	105.184	38.321	0	0	19.507	0	27.78
			1497.24	59.138	1	0	16.389	0.849	0.639	8.291	23.947	0.571	26.79	0.894	105.212	38.317	0	0	19.294	0	27.738
			1498.24	60.447	1	0	16.203	0.85	0.632	8.197	23.948	0.565	26.787	0.894	105.24	38.312	0	0	19.07	0	27.725
			1499.24	60.447	1	0	16.408	0.879	0.634	8.223	24.232	0.569	27.014	0.897	105.374	38.284	0	0	18.672	0	28.193
			1500.24	61.91	1	0	16.364	0.882	0.633	8.217	24.191	0.568	26.983	0.897	105.289	38.323	0	0	18.556	0	28.175
			1501.24	57.29	1	0	17.138	0.941	0.653	8.469	24.684	0.591	27.287	0.905	105.527	38.294	0	0	18.21	0	28.769
			1502.24	57.29	1	0	17.116	0.94	0.651	8.445	24.721	0.59	27.272	0.906	105.646	38.263	0	0	18.208	0	28.687
			1503.24	53.593	1	0	17.106	0.939	0.65	8.427	24.758	0.59	27.256	0.908	105.769	38.233	0	0	18.217	0	28.604
			1504.24	59.292	1	0	17.119	0.943	0.651	8.439	24.75	0.592	27.22	0.909	105.731	38.246	0	0	18.148	0	28.529
			1505.24	59.292	1	0	17.238	0.942	0.653	8.475	24.814	0.595	27.238	0.911	105.858	38.215	0	0	18.295	0	28.527
			1506.24	53.362	1	0	17.186	0.933	0.649	8.413	24.906	0.592	27.309	0.912	106.045	38.15	0	0	18.426	0	28.612
			1507.24	50.821	1	0	17.21	0.932	0.648	8.406	24.959	0.591	27.347	0.913	106.161	38.106	0	0	18.468	0	28.636
			1508.24	50.821	1	0	17.362	0.94	0.653	8.474	24.99	0.597	27.367	0.913	106.217	38.078	0	0	18.477	0	28.629
			1509.24	43.583	1	0	17.56	0.938	0.656	8.504	25.184	0.599	27.554	0.914	106.292	38.028	0	0	18.72	0	28.997
			1510.24	43.583	1	0	17.761	0.935	0.656	8.508	25.455	0.601	27.786	0.916	106.541	37.913	0	0	18.991	0	29.367
			1511.24	36.114	1	0	17.772	0.937	0.652	8.46	25.618	0.599	27.874	0.919	106.755	37.826	0	0	18.965	0	29.434
			1512.24	36.114	1	0	17.783	0.939	0.649	8.413	25.782	0.598	27.962	0.922	106.968	37.74	0	0	18.938	0	29.501
			1513.24	36.114	1	0	17.739	0.935	0.644	8.352	25.897	0.596	28.002	0.925	107.098	37.709	0	0	18.978	0	29.552
			1514.24	58.137	1	0	17.6	0.926	0.634	8.228	26.067	0.588	28.1	0.928	107.333	37.599	0	0	18.997	0	29.619
			1515.24	71.843	1	0	17.305	0.908	0.616	7.989	26.363	0.574	28.284	0.932	107.743	37.404	0	0	19.051	0	29.764
			1516.24	71.843	1	0	17.305	0.908	0.616	7.989	26.363	0.574	28.284	0.932	107.743	37.404	0	0	19.051	0	29.764
			1517.24	43.506	1	0	17.291	0.906	0.617	8.003	26.291	0.574	28.245	0.931	107.733	37.428	0	0	19.088	0	29.717
			1518.24	44.507	1	0	17.257	0.903	0.617	8.004	26.23	0.574	28.213	0.93	107.724	37.452	0	0	19.105	0	29.686
			1519.24	44.507	1	0	17.072	0.895	0.613	7.948	26.115	0.568	28.177	0.927	107.558	37.563	0	0	19.081	0	29.785
			1520.24	40.195	1	0	16.909	0.888	0.607	7.87	26.109	0.562	28.2	0.926	107.513	37.596	0	0	19.035	0	29.898
			1521.24	36.345	1	0	16.909	0.888	0.607	7.87	26.109	0.562	28.2	0.926	107.513	37.596	0	0	19.035	0	29.898
			1522.24	36.345	1	0	16.677	0.882	0.6	7.785	26.022	0.554	28.182	0.923	107.417	37.611	0	0	18.91	0	29.887
			1523.24	34.189	1	0	16.165	0.841	0.572	7.422	26.368	0.527	28.617	0.921	107.999	37.064	0	0	19.213	0	30.07
			1524.24	36.422	1	0	16.371	0.845	0.586	7.602	26.078	0.539	28.333	0.92	107.867	37.131	0	0	19.381	0	29.534
			1525.24	50.667	1	0	16.58	0.848	0.6	7.783	25.808	0.552	28.067	0.92	107.736	37.198	0	0	19.552	0	29.031
			1526.24	50.667	1	0	16.808	0.851	0.611	7.922	25.71	0.561	27.982	0.919	107.62	37.265	0	0	19.744	0	28.937
			1527.24	48.28	1	0	16.905	0.846	0.613	7.954	25.743	0.563	28.031	0.918	107.601	37.251	0	0	19.983	0	29.034
			1528.24	38.424	1	0	17.005	0.841	0.616	7.986	25.779	0.565	28.084	0.918	107.582	37.237	0	0	20.228	0	29.138
			1529.24	39.887	1	0	16.625	0.806	0.607	7.874	25.482	0.555	27.857	0.915	107.453	37.246	0	0	20.638	0	28.669
			1530.24	39.887	1	0	16.524	0.802	0.603	7.827	25.47	0.552	27.848	0.915	107.424	37.256	0	0	20.603	0	28.668
			1531.24	59.677	1	0	15.632	0.746	0.585	7.59	24.708	0.53	27.276	0.906	107.09	37.33	0	0	20.961	0	27.484
			1532.24	57.521	1	0	15.739	0.754	0.591	7.67	24.637	0.535	27.246	0.904	106.843	37.416	0	0	20.883	0	27.542
			1533.24	57.521	1	0	15.833	0.762	0.597	7.745	24.565	0.539	27.215	0.903	106.592	37.503	0	0	20.79	0	27.596
			1534.24	45.431	1	0	15.828	0.764	0.598	7.752	24.543	0.539	27.228	0.901	106.558	37.528	0	0	20.716	0	27.664
			1535.24	45.431	1	0	15.852	0.766	0.6	7.787	24.473	0.54	27.229	0.899	106.391	37.572	0	0	20.691	0	27.734
			1536.24	38.116	1	0	16.029	0.775	0.609	7.904	24.403	0.546	27.23	0.896	106.251	37.596	0	0	20.688	0	27.766
			1537.24	14.014	1	0	16.207	0.783	0.617	8.009	24.368	0.553	27.23	0.895	106.16	37.632	0	0	20.707	0	27.817
			1538.24	23.024	1	0	16.274	0.787	0.621	8.05	24.354	0.555	27.23	0.894	106.133	37.665	0	0	20.685	0	27.862
			1539.24	75.693	1	0	16.455	0.795	0.629	8.164	24.301	0.562	27.213	0.893	106.089	37.704	0	0	20.694	0	27.875
			1540.24	75.693	1	0	16.274	0.804	0.629	8.153	24.086	0.561	27.011	0.892	106.045	37.744	0	0	20.253	0	27.442
			1541.24	60.909	1	0	15.982	0.807	0.622	8.064	23.923	0.554	26.865	0.89	106.036	37.755	0	0	19.794	0	27.099
			1542.24	41.812	1	0	15.581	0.806	0.612	7.934	23.702	0.544	26.66	0.889	105.922	37.816	0	0	19.323	0	26.689
			1543.24	41.812	1	0	15.481	0.805	0.608	7.89	23.677	0.54	26.68	0.887	105.808	37.876	0	0	19.225	0	26.835
			1544.24	38.193	1	0	15.459	0.808	0.609	7.901	23.62	0.54	26.655	0.886	105.592	38.013	0	0	19.136	0	26.983
			1545.24	38.193	1	0	15.588	0.819	0.619	8.024	23.473	0.547	26.564	0.884	105.384	38.154	0	0	19.042	0	26.967
			1546.24	54.902	1	0	15.738	0.829	0.629	8.164	23.316	0.555	26.463	0.881	105.175	38.296	0	0	18.977	0	26.921
			1547.24	57.829	1	0	15.771	0.833	0.632	8.196	23.28	0.556	26.441	0.88	105.144	38.333	0	0	18.933	0	26.921
			1548.24	57.829	1	0	15.753	0.831	0.63	8.17	23.325	0.556	26.446	0.882	105.14	38.34	0	0	18.953	0	26.945
			1549.24	47.202	1	0	15.699	0.829	0.626	8.122	23.377	0.553	26.458	0.884	105.135	38.347	0	0	18.93	0	26.989
			1550.24	51.052	1	0	15.731	0.832	0.628	8.141	23.376	0.555	26.423	0.885	105.059	38.396	0	0	18.915	0	26.974
			1551.24	51.052	1	0	15.761	0.832	0.629	8.161	23.364	0.557	26.405	0.885	105.021	38.419	0	0	18.938	0	26.963
			1552.24	55.133	1	0	15.91	0.833	0.635	8.236	23.37	0.562	26.409	0.885	104.984	38.442	0	0	19.103	0	27.01
			1553.24	55.133	1	0	16.259	0.85	0.653	8.467	23.266	0.578	26.279	0.885	104.569	38.746	0	0	19.122	0	27.129
			1554.24	55.133	1	0	16.417	0.868	0.667	8.649	23.031	0.591	26.007	0.886	104.17	39.05	0	0	18.92	0	26.885
			1555.24	34.343	1	0	16.271	0.865	0.657	8.522	23.162	0.582	26.165	0.885	104.211	39.006	0	0	18.8	0	27.224
			1556.24	34.343	1	0	16.126	0.863	0.647	8.395	23.3	0.573	26.331	0.885	104.253	38.962	0	0	18.682	0	27.577
			1557.24	26.72	1	0	16.058	0.862	0.641	8.318	23.412	0.568	26.433	0.886	104.355	38.911	0	0	18.624	0	27.754
			1558.24	40.272	1	0	16.169	0.87	0.646	8.375	23.427	0.573	26.413	0.887	104.365	38.939	0	0	18.595	0	27.736
			1559.24	40.272	1	0	16.288	0.875	0.652	8.454	23.391	0.578	26.367	0.887	104.318	38.969	0	0	18.62	0	27.661
			1560.24	62.603	1	0	16.451	0.88	0.659	8.552	23.364	0.585	26.331	0.887	104.272	38.999	0	0	18.695	0	27.609
			1561.24	65.606	1	0	16.622	0.885	0.667	8.654	23.337	0.592	26.294	0.888	104.225	39.029	0	0	18.778	0	27.554
			1562.24	65.606	1	0	16.655	0.879	0.667	8.655	23.368	0.593	26.294	0.889	104.3	38.988	0	0	18.941	0	27.5
			1563.24	52.669	1	0	16.633	0.873	0.665	8.625	23.41	0.592	26.309	0.89	104.374	38.946	0	0	19.044	0	27.483
			1564.24	48.819	1	0	16.611	0.868	0.663	8.594	23.451	0.59	26.324	0.891	104.448	38.904	0	0	19.148	0	27.464
			1565.24	48.819	1	0	16.651	0.864	0.664	8.609	23.461	0.591	26.333	0.891	104.481	38.881	0	0	19.261	0	27.454
			1566.24	49.127	1	0	16.654	0.861	0.663	8.605	23.468	0.591	26.337	0.891	104.513	38.858	0	0	19.334	0	27.433
			1567.24	51.976	1	0	16.665	0.86	0.662	8.585	23.537	0.591	26.354	0.893	104.555	38.816	0	0	19.387	0	27.413
			1568.24	56.52	1	0	16.637	0.855	0.659	8.542	23.606	0.589	26.386	0.895	104.604	38.762	0	0	19.447	0	27.418
			1569.24	56.52	1	0	16.592	0.851	0.655	8.491	23.678	0.587	26.421	0.896	104.652	38.709	0	0	19.488	0	27.427
			1570.24	52.284	1	0	16.535	0.847	0.651	8.444	23.72	0.584	26.451	0.897	104.645	38.679	0	0	19.526	0	27.462
			1571.24	52.284	1	0	16.823	0.842	0.657	8.522	23.902	0.589	26.641	0.897	104.639	38.649	0	0	19.973	0	27.892
			1572.24	46.817	1	0	17.124	0.838	0.663	8.6	24.099	0.595	26.848	0.898	104.632	38.619	0	0	20.44	0	28.357
			1573.24	52.361	1	0	17.621	0.84	0.674	8.741	24.401	0.606	27.14	0.899	104.75	38.535	0	0	20.984	0	28.926
			1574.24	56.211	1	0	17.767	0.842	0.678	8.792	24.467	0.611	27.162	0.901	104.868	38.451	0	0	21.107	0	28.852
			1575.24	56.211	1	0	17.914	0.844	0.682	8.842	24.535	0.615	27.187	0.902	104.987	38.368	0	0	21.232	0	28.782
			1576.24	57.059	1	0	17.851	0.837	0.675	8.75	24.69	0.611	27.258	0.906	105.133	38.259	0	0	21.339	0	28.792
			1577.24	55.133	1	0	17.788	0.829	0.667	8.655	24.855	0.607	27.331	0.909	105.279	38.15	0	0	21.448	0	28.807
			1578.24	52.207	1	0	17.735	0.823	0.661	8.574	25.005	0.603	27.389	0.913	105.407	38.059	0	0	21.54	0	28.812
			1579.24	52.207	1	0	17.784	0.823	0.661	8.578	25.06	0.605	27.414	0.914	105.509	37.999	0	0	21.614	0	28.779
			1580.24	49.897	1	0	17.881	0.822	0.663	8.604	25.12	0.607	27.446	0.915	105.611	37.939	0	0	21.745	0	28.762
			1581.24	50.436	1	0	17.979	0.821	0.666	8.634	25.166	0.61	27.48	0.916	105.722	37.869	0	0	21.905	0	28.737
			1582.24	47.279	1	0	18.061	0.821	0.667	8.654	25.221	0.612	27.498	0.917	105.794	37.825	0	0	21.998	0	28.71
			1583.24	47.279	1	0	18.087	0.821	0.667	8.645	25.285	0.612	27.519	0.919	105.871	37.778	0	0	22.037	0	28.688
			1584.24	45.662	1	0	18.059	0.817	0.664	8.611	25.338	0.61	27.557	0.919	105.901	37.73	0	0	22.099	0	28.706
			1585.24	46.432	1	0	18.03	0.814	0.661	8.576	25.391	0.608	27.595	0.92	105.931	37.681	0	0	22.163	0	28.724
			1586.24	48.742	1	0	18.061	0.809	0.66	8.562	25.464	0.608	27.654	0.921	106.024	37.607	0	0	22.329	0	28.752
			1587.24	48.742	1	0	18.068	0.804	0.658	8.537	25.538	0.607	27.715	0.921	106.159	37.532	0	0	22.469	0	28.784
			1588.24	52.746	1	0	18.14	0.801	0.66	8.565	25.548	0.608	27.757	0.92	106.187	37.491	0	0	22.647	0	28.818
			1589.24	49.512	1	0	18.162	0.798	0.661	8.577	25.538	0.608	27.78	0.919	106.214	37.449	0	0	22.765	0	28.81
			1590.24	49.512	1	0	18.168	0.797	0.661	8.567	25.573	0.607	27.817	0.919	106.298	37.405	0	0	22.802	0	28.829
			1591.24	45.662	1	0	18.119	0.794	0.658	8.531	25.603	0.605	27.847	0.919	106.426	37.337	0	0	22.828	0	28.797
			1592.24	48.203	1	0	18.06	0.791	0.655	8.49	25.635	0.602	27.878	0.92	106.553	37.27	0	0	22.842	0	28.768
			1593.24	50.59	1	0	18.012	0.789	0.652	8.46	25.652	0.599	27.917	0.919	106.669	37.212	0	0	22.842	0	28.768
			1594.24	53.516	1	0	17.661	0.786	0.643	8.345	25.495	0.591	27.761	0.918	106.785	37.154	0	0	22.456	0	28.321
			1595.24	53.516	1	0	17.321	0.784	0.634	8.229	25.351	0.582	27.62	0.918	106.901	37.096	0	0	22.084	0	27.902
			1596.24	54.363	1	0	17.037	0.785	0.627	8.126	25.252	0.576	27.468	0.919	106.983	37.059	0	0	21.703	0	27.482
			1597.24	52.9	1	0	17.413	0.833	0.629	8.157	25.828	0.582	27.909	0.925	107.245	36.978	0	0	20.913	0	28.34
			1598.24	50.205	1	0	18.088	0.879	0.642	8.328	26.378	0.598	28.334	0.931	107.498	36.915	0	0	20.578	0	29.156
			1599.24	50.205	1	0	17.95	0.871	0.633	8.212	26.529	0.591	28.441	0.933	107.816	36.764	0	0	20.605	0	29.172
			1600.24	50.205	1	0	17.83	0.863	0.625	8.105	26.683	0.584	28.549	0.935	108.134	36.613	0	0	20.654	0	29.19
			1601.24	49.743	1	0	17.534	0.856	0.613	7.955	26.717	0.575	28.511	0.937	108.508	36.439	0	0	20.487	0	28.837
			1602.24	47.664	1	0	17.218	0.848	0.601	7.793	26.764	0.565	28.482	0.94	108.881	36.265	0	0	20.294	0	28.502
			1603.24	51.976	1	0	17.003	0.843	0.592	7.68	26.806	0.558	28.466	0.942	108.986	36.26	0	0	20.171	0	28.468
			1604.24	54.44	1	0	16.921	0.836	0.587	7.61	26.908	0.553	28.54	0.943	109.069	36.26	0	0	20.244	0	28.644
			1605.24	54.44	1	0	16.804	0.828	0.582	7.554	26.9	0.549	28.56	0.942	109.183	36.23	0	0	20.288	0	28.652
			1606.24	49.589	1	0	16.686	0.821	0.578	7.499	26.89	0.544	28.581	0.941	109.297	36.2	0	0	20.333	0	28.658
			1607.24	49.589	1	0	16.516	0.814	0.573	7.436	26.828	0.539	28.557	0.939	109.376	36.191	0	0	20.285	0	28.597
			1608.24	49.589	1	0	16.393	0.812	0.569	7.378	26.834	0.534	28.56	0.94	109.327	36.233	0	0	20.18	0	28.674
			1609.24	30.955	1	0	16.259	0.809	0.563	7.306	26.866	0.529	28.585	0.94	109.297	36.256	0	0	20.09	0	28.769
			1610.24	30.955	1	0	16.174	0.809	0.559	7.249	26.933	0.525	28.652	0.94	109.398	36.215	0	0	19.994	0	28.856
			1611.24	30.955	1	0	15.924	0.802	0.55	7.129	26.949	0.516	28.687	0.939	109.239	36.263	0	0	19.853	0	29.016
			1612.24	55.98	1	0	15.763	0.799	0.543	7.039	27.011	0.51	28.758	0.939	109.202	36.256	0	0	19.73	0	29.166
			1613.24	78.773	1	0	15.647	0.796	0.537	6.971	27.065	0.505	28.825	0.939	109.164	36.249	0	0	19.663	0	29.307
			1614.24	25.95	1	0	15.56	0.794	0.537	6.96	26.951	0.502	28.802	0.936	108.995	36.309	0	0	19.602	0	29.352
			1615.24	25.95	1	0	15.489	0.794	0.533	6.91	27.023	0.499	28.866	0.936	109.115	36.282	0	0	19.498	0	29.449
			1616.24	18.943	1	0	15.369	0.79	0.534	6.928	26.733	0.497	28.76	0.93	108.74	36.43	0	0	19.461	0	29.451
			1617.24	18.943	1	0	15.332	0.791	0.535	6.939	26.632	0.496	28.73	0.927	108.552	36.511	0	0	19.377	0	29.51
			1618.24	27.952	1	0	15.269	0.793	0.532	6.902	26.666	0.493	28.765	0.927	108.549	36.517	0	0	19.256	0	29.596
			1619.24	39.733	1	0	15.22	0.792	0.532	6.904	26.571	0.492	28.724	0.925	108.33	36.575	0	0	19.226	0	29.597
			1620.24	39.348	1	0	15.025	0.779	0.521	6.761	26.75	0.482	28.929	0.925	108.484	36.373	0	0	19.298	0	29.742
			1621.24	39.348	1	0	14.83	0.766	0.51	6.619	26.933	0.472	29.139	0.924	108.637	36.172	0	0	19.37	0	29.893
			1622.24	33.958	1	0	14.669	0.755	0.501	6.499	27.101	0.463	29.336	0.924	108.757	35.994	0	0	19.437	0	30.045
			1623.24	37.5	1	0	14.576	0.745	0.495	6.422	27.225	0.456	29.535	0.922	108.841	35.848	0	0	19.578	0	30.245
			1624.24	37.5	1	0	14.482	0.734	0.489	6.345	27.348	0.45	29.737	0.92	108.925	35.702	0	0	19.721	0	30.444
			1625.24	36.653	1	0	15.328	0.751	0.531	6.886	26.716	0.485	29.256	0.913	108.412	35.922	0	0	20.418	0	29.764
			1626.24	37.731	1	0	15.328	0.751	0.531	6.886	26.716	0.485	29.256	0.913	108.412	35.922	0	0	20.418	0	29.764
			1627.24	37.731	1	0	15.737	0.759	0.549	7.122	26.543	0.5	29.151	0.911	108.155	36.033	0	0	20.738	0	29.707
			1628.24	40.426	1	0	15.305	0.712	0.548	7.109	25.728	0.495	28.479	0.903	107.762	36.148	0	0	21.506	0	28.428
			1629.24	48.203	1	0	14.533	0.664	0.537	6.965	24.782	0.48	27.727	0.894	107.368	36.263	0	0	21.871	0	26.897
			1630.24	47.279	1	0	14.89	0.683	0.561	7.272	24.38	0.498	27.45	0.888	106.524	36.647	0	0	21.801	0	26.852
			1631.24	47.279	1	0	14.89	0.683	0.561	7.272	24.38	0.498	27.45	0.888	106.524	36.647	0	0	21.801	0	26.852
			1632.24	51.668	1	0	15.262	0.692	0.576	7.476	24.338	0.511	27.46	0.886	106.102	36.839	0	0	22.046	0	27.175
			1633.24	52.207	1	0	15.861	0.705	0.601	7.789	24.312	0.53	27.574	0.882	105.637	36.985	0	0	22.501	0	27.667
			1634.24	29.107	1	0	15.918	0.71	0.605	7.851	24.222	0.532	27.556	0.879	105.543	36.97	0	0	22.412	0	27.602
			1635.24	29.107	1	0	16.026	0.716	0.61	7.918	24.198	0.536	27.582	0.877	105.383	37.004	0	0	22.397	0	27.714
			1636.24	28.26	1	0	16.143	0.721	0.616	7.989	24.173	0.539	27.608	0.876	105.222	37.038	0	0	22.393	0	27.824
			1637.24	35.806	1	0	16.374	0.729	0.625	8.112	24.169	0.547	27.646	0.874	105.016	37.105	0	0	22.448	0	28.013
			1638.24	35.806	1	0	16.523	0.733	0.633	8.216	24.09	0.552	27.647	0.871	104.941	37.119	0	0	22.538	0	28.038
			1639.24	85.395	1	0	16.639	0.737	0.64	8.303	24.018	0.556	27.65	0.869	104.867	37.134	0	0	22.583	0	28.065
			1640.24	72.998	1	0	16.659	0.739	0.641	8.31	24.03	0.557	27.646	0.869	104.873	37.154	0	0	22.549	0	28.087
			1641.24	72.998	1	0	16.924	0.743	0.652	8.46	23.992	0.565	27.676	0.867	104.845	37.145	0	0	22.784	0	28.141
			1642.24	53.516	1	0	17.072	0.746	0.658	8.538	23.989	0.57	27.683	0.867	104.833	37.172	0	0	22.873	0	28.196
			1643.24	53.208	1	0	17.189	0.75	0.663	8.603	23.98	0.575	27.674	0.867	104.824	37.198	0	0	22.912	0	28.213
			1644.24	53.285	1	0	17.325	0.753	0.666	8.64	24.075	0.578	27.725	0.868	104.946	37.157	0	0	22.998	0	28.266
			1645.24	53.285	1	0	17.374	0.756	0.668	8.668	24.07	0.58	27.727	0.868	104.956	37.189	0	0	22.979	0	28.318
			1646.24	55.21	1	0	17.625	0.762	0.674	8.744	24.222	0.586	27.854	0.87	105.2	37.1	0	0	23.139	0	28.47
			1647.24	52.053	1	0	17.694	0.763	0.676	8.77	24.25	0.588	27.888	0.87	105.284	37.076	0	0	23.179	0	28.51
			1648.24	50.744	1	0	17.701	0.764	0.676	8.768	24.265	0.589	27.871	0.871	105.246	37.103	0	0	23.173	0	28.514
			1649.24	50.744	1	0	17.736	0.764	0.676	8.766	24.318	0.589	27.89	0.872	105.379	37.073	0	0	23.227	0	28.511
			1650.24	51.206	1	0	17.897	0.775	0.685	8.89	24.225	0.598	27.757	0.873	105.151	37.293	0	0	23.104	0	28.537
			1651.24	51.976	1	0	18.038	0.785	0.695	9.014	24.102	0.606	27.634	0.872	104.898	37.509	0	0	22.986	0	28.576
			1652.24	55.98	1	0	18.195	0.795	0.705	9.145	23.988	0.615	27.522	0.872	104.636	37.725	0	0	22.892	0	28.637
			1653.24	55.98	1	0	18.27	0.804	0.713	9.248	23.84	0.621	27.369	0.871	104.409	37.904	0	0	22.717	0	28.546
			1654.24	52.9	1	0	18.362	0.814	0.722	9.36	23.693	0.628	27.218	0.87	104.181	38.082	0	0	22.567	0	28.452
			1655.24	50.667	1	0	18.154	0.805	0.71	9.203	23.805	0.617	27.38	0.869	104.283	38.013	0	0	22.541	0	28.735
			1656.24	51.668	1	0	18.048	0.797	0.701	9.094	23.931	0.61	27.503	0.87	104.439	37.92	0	0	22.654	0	28.89
			1657.24	51.668	1	0	17.878	0.788	0.69	8.953	24.058	0.601	27.63	0.871	104.594	37.827	0	0	22.687	0	29.049
			1658.24	52.053	1	0	17.91	0.791	0.689	8.938	24.15	0.601	27.706	0.872	104.741	37.776	0	0	22.64	0	29.145
			1659.24	54.748	1	0	17.945	0.794	0.688	8.925	24.241	0.6	27.782	0.873	104.887	37.725	0	0	22.596	0	29.24
			1660.24	56.52	1	0	18.003	0.797	0.688	8.93	24.312	0.601	27.852	0.873	104.996	37.688	0	0	22.592	0	29.343
			1661.24	56.52	1	0	17.968	0.795	0.685	8.89	24.37	0.598	27.923	0.873	105.128	37.628	0	0	22.588	0	29.415
			1662.24	56.288	1	0	17.906	0.794	0.681	8.836	24.428	0.594	27.995	0.873	105.261	37.567	0	0	22.551	0	29.488
			1663.24	51.822	1	0	17.867	0.794	0.679	8.8	24.476	0.592	28.033	0.873	105.344	37.537	0	0	22.489	0	29.527
			1664.24	51.822	1	0	17.849	0.796	0.677	8.779	24.515	0.591	28.054	0.874	105.363	37.558	0	0	22.424	0	29.604
			1665.24	51.822	1	0	17.843	0.797	0.676	8.763	24.555	0.591	28.077	0.875	105.381	37.579	0	0	22.374	0	29.688
			1666.24	52.053	1	0	17.856	0.799	0.674	8.744	24.631	0.591	28.107	0.876	105.435	37.583	0	0	22.335	0	29.76
			1667.24	52.284	1	0	17.839	0.8	0.673	8.733	24.641	0.591	28.094	0.877	105.451	37.609	0	0	22.299	0	29.769
			1668.24	54.748	1	0	17.763	0.797	0.67	8.685	24.665	0.588	28.103	0.878	105.511	37.602	0	0	22.274	0	29.781
			1669.24	56.52	1	0	17.686	0.795	0.666	8.636	24.69	0.585	28.112	0.878	105.572	37.595	0	0	22.25	0	29.793
			1670.24	56.52	1	0	17.602	0.79	0.66	8.557	24.789	0.581	28.164	0.88	105.699	37.525	0	0	22.289	0	29.808
			1671.24	52.9	1	0	17.548	0.786	0.656	8.504	24.856	0.578	28.216	0.881	105.764	37.484	0	0	22.332	0	29.863
			1672.24	47.048	1	0	17.536	0.784	0.655	8.489	24.877	0.577	28.241	0.881	105.778	37.465	0	0	22.378	0	29.893
			1673.24	50.744	1	0	17.524	0.781	0.653	8.475	24.898	0.576	28.267	0.881	105.792	37.446	0	0	22.425	0	29.923
			1674.24	50.744	1	0	17.456	0.779	0.651	8.437	24.906	0.573	28.286	0.88	105.804	37.428	0	0	22.407	0	29.939
			1675.24	54.209	1	0	17.315	0.776	0.645	8.365	24.911	0.568	28.302	0.88	105.813	37.419	0	0	22.31	0	29.961
			1676.24	45.893	1	0	17.173	0.772	0.639	8.282	24.943	0.563	28.312	0.881	105.818	37.398	0	0	22.242	0	29.954
			1677.24	45.431	1	0	16.952	0.768	0.63	8.172	24.942	0.556	28.282	0.882	105.822	37.377	0	0	22.07	0	29.859
			1678.24	45.431	1	0	16.762	0.762	0.621	8.06	24.991	0.549	28.286	0.884	105.855	37.356	0	0	21.993	0	29.84
			1679.24	46.817	1	0	16.686	0.758	0.617	8.005	25.038	0.545	28.329	0.884	105.885	37.342	0	0	22.011	0	29.915
			1680.24	47.741	1	0	16.609	0.754	0.613	7.95	25.084	0.542	28.372	0.884	105.878	37.328	0	0	22.028	0	29.99
			1681.24	47.741	1	0	16.538	0.753	0.61	7.918	25.075	0.54	28.367	0.884	105.857	37.328	0	0	21.976	0	29.978
			1682.24	49.897	1	0	16.554	0.752	0.611	7.92	25.091	0.541	28.338	0.885	105.862	37.333	0	0	22.015	0	29.922
			1683.24	47.125	1	0	16.59	0.75	0.608	7.887	25.247	0.539	28.489	0.886	105.831	37.326	0	0	22.105	0	30.244
			1684.24	47.125	1	0	16.614	0.749	0.604	7.84	25.431	0.537	28.637	0.888	105.801	37.326	0	0	22.182	0	30.567
			1685.24	38.193	1	0	16.403	0.747	0.594	7.7	25.561	0.528	28.718	0.89	105.771	37.326	0	0	21.946	0	30.742
			1686.24	40.965	1	0	16.197	0.746	0.583	7.56	25.704	0.52	28.81	0.892	105.741	37.326	0	0	21.714	0	30.939
			1687.24	48.973	1	0	15.891	0.749	0.576	7.47	25.53	0.513	28.655	0.891	105.664	37.391	0	0	21.206	0	30.702
			1688.24	48.973	1	0	15.65	0.753	0.571	7.412	25.348	0.508	28.491	0.89	105.588	37.456	0	0	20.79	0	30.441
			1689.24	45.2	1	0	15.539	0.751	0.57	7.397	25.217	0.506	28.42	0.887	105.467	37.518	0	0	20.692	0	30.381
			1690.24	41.35	1	0	15.403	0.74	0.567	7.352	25.116	0.502	28.358	0.886	105.351	37.528	0	0	20.827	0	30.259
			1691.24	41.35	1	0	15.216	0.728	0.561	7.28	25.026	0.496	28.309	0.884	105.24	37.537	0	0	20.899	0	30.168
			1692.24	36.345	1	0	15.258	0.729	0.567	7.36	24.825	0.5	28.179	0.881	104.996	37.641	0	0	20.93	0	30.036
			1693.24	35.575	1	0	15.305	0.73	0.574	7.442	24.627	0.504	28.051	0.878	104.752	37.746	0	0	20.968	0	29.906
			1694.24	41.735	1	0	15.323	0.731	0.579	7.505	24.452	0.506	27.942	0.875	104.509	37.85	0	0	20.968	0	29.817
			1695.24	41.735	1	0	15.403	0.734	0.586	7.601	24.277	0.511	27.838	0.872	104.383	37.876	0	0	20.984	0	29.62
			1696.24	45.816	1	0	15.491	0.737	0.594	7.707	24.091	0.516	27.721	0.869	104.249	37.901	0	0	21.012	0	29.394
			1697.24	52.515	1	0	15.58	0.74	0.602	7.812	23.911	0.522	27.607	0.866	104.114	37.927	0	0	21.041	0	29.172
			1698.24	46.124	1	0	15.634	0.741	0.605	7.852	23.874	0.524	27.561	0.866	104.07	37.908	0	0	21.104	0	29.037
			1699.24	46.124	1	0	15.63	0.74	0.605	7.849	23.875	0.524	27.557	0.866	104.04	37.891	0	0	21.116	0	29.003
			1700.24	30.724	1	0	15.773	0.742	0.612	7.939	23.822	0.53	27.51	0.866	104.042	37.853	0	0	21.265	0	28.835
			1701.24	30.724	1	0	15.87	0.745	0.618	8.021	23.732	0.534	27.466	0.864	103.982	37.878	0	0	21.304	0	28.771
			1702.24	36.422	1	0	15.922	0.748	0.623	8.081	23.642	0.537	27.423	0.862	103.921	37.904	0	0	21.282	0	28.708
			1703.24	36.422	1	0	15.889	0.748	0.622	8.061	23.651	0.536	27.437	0.862	103.938	37.901	0	0	21.243	0	28.739
			1704.24	47.895	1	0	15.878	0.748	0.621	8.052	23.659	0.535	27.45	0.862	103.954	37.899	0	0	21.233	0	28.765
			1705.24	42.505	1	0	15.951	0.749	0.625	8.111	23.6	0.539	27.381	0.862	103.919	37.932	0	0	21.304	0	28.654
			1706.24	40.888	1	0	16.066	0.75	0.631	8.19	23.546	0.544	27.318	0.862	103.886	37.955	0	0	21.416	0	28.54
			1707.24	60.601	1	0	16.196	0.752	0.638	8.277	23.488	0.55	27.252	0.862	103.854	37.978	0	0	21.545	0	28.419
			1708.24	60.601	1	0	16.336	0.75	0.643	8.343	23.501	0.554	27.281	0.861	103.877	37.978	0	0	21.787	0	28.488
			1709.24	57.059	1	0	16.448	0.75	0.648	8.408	23.477	0.558	27.29	0.86	103.912	37.978	0	0	21.934	0	28.509
			1710.24	64.528	1	0	16.429	0.748	0.649	8.414	23.431	0.557	27.293	0.858	103.921	37.985	0	0	21.955	0	28.528
			1711.24	67.146	1	0	16.4	0.747	0.649	8.414	23.383	0.556	27.295	0.857	103.931	37.992	0	0	21.962	0	28.544
			1712.24	67.146	1	0	16.365	0.743	0.647	8.393	23.384	0.553	27.341	0.855	103.954	37.985	0	0	22.038	0	28.641
			1713.24	57.136	1	0	16.26	0.738	0.643	8.334	23.386	0.549	27.394	0.854	103.977	37.978	0	0	22.02	0	28.758
			1714.24	57.136	1	0	15.959	0.743	0.641	8.311	23.027	0.546	27.029	0.852	103.81	38.108	0	0	21.492	0	28.092
			1715.24	53.285	1	0	15.959	0.743	0.641	8.311	23.027	0.546	27.029	0.852	103.81	38.108	0	0	21.492	0	28.092
			1716.24	53.285	1	0	16.1	0.74	0.646	8.38	23.033	0.55	27.042	0.852	103.924	38.031	0	0	21.756	0	28.008
			1717.24	51.976	1	0	16.181	0.738	0.649	8.419	23.036	0.553	27.052	0.852	104.007	37.955	0	0	21.94	0	27.917
			1718.24	45.277	1	0	16.253	0.722	0.643	8.344	23.304	0.549	27.287	0.854	104.014	37.823	0	0	22.509	0	28.276
			1719.24	47.356	1	0	16.329	0.707	0.638	8.27	23.58	0.546	27.528	0.857	104.021	37.69	0	0	23.109	0	28.64
			1720.24	55.903	1	0	16.378	0.702	0.638	8.277	23.618	0.547	27.551	0.857	104.032	37.651	0	0	23.332	0	28.634
			1721.24	55.903	1	0	16.116	0.685	0.62	8.038	23.879	0.534	27.71	0.862	104.1	37.479	0	0	23.513	0	28.737
			1722.24	57.444	1	0	16.036	0.695	0.62	8.038	23.792	0.534	27.62	0.861	104.021	37.546	0	0	23.06	0	28.634
			1723.24	48.434	1	0	15.851	0.697	0.613	7.944	23.8	0.528	27.594	0.862	104.051	37.542	0	0	22.733	0	28.568
			1724.24	47.664	1	0	15.671	0.699	0.605	7.851	23.816	0.523	27.577	0.864	104.081	37.537	0	0	22.416	0	28.521
			1725.24	42.736	1	0	15.611	0.696	0.601	7.792	23.893	0.52	27.611	0.865	104.198	37.474	0	0	22.438	0	28.505
			1726.24	41.812	1	0	16.187	0.721	0.628	8.141	23.786	0.545	27.399	0.868	104.121	37.597	0	0	22.463	0	28.198
			1727.24	41.812	1	0	16.27	0.73	0.629	8.164	23.864	0.548	27.421	0.87	104.123	37.641	0	0	22.298	0	28.313
			1728.24	41.812	1	0	16.134	0.724	0.621	8.059	23.956	0.542	27.462	0.872	104.196	37.611	0	0	22.289	0	28.365
			1729.24	43.968	1	0	15.838	0.716	0.606	7.858	24.097	0.53	27.555	0.875	104.434	37.521	0	0	22.121	0	28.445
			1730.24	43.968	1	0	15.751	0.714	0.601	7.799	24.139	0.526	27.593	0.875	104.452	37.51	0	0	22.052	0	28.516
			1731.24	43.429	1	0	15.641	0.709	0.594	7.708	24.241	0.521	27.646	0.877	104.529	37.479	0	0	22.056	0	28.592
			1732.24	37.885	1	0	15.644	0.709	0.592	7.674	24.35	0.52	27.687	0.88	104.618	37.46	0	0	22.067	0	28.656
			1733.24	22.716	1	0	15.628	0.709	0.588	7.633	24.458	0.519	27.728	0.882	104.714	37.44	0	0	22.052	0	28.721
			1734.24	22.716	1	0	15.651	0.71	0.588	7.629	24.51	0.52	27.742	0.883	104.783	37.426	0	0	22.038	0	28.731
			1735.24	23.871	1	0	15.031	0.702	0.564	7.312	24.536	0.501	27.623	0.888	104.865	37.428	0	0	21.4	0	28.464
			1736.24	23.871	1	0	15.031	0.702	0.564	7.312	24.536	0.501	27.623	0.888	104.865	37.428	0	0	21.4	0	28.464
			1737.24	40.888	1	0	14.694	0.698	0.549	7.126	24.598	0.489	27.613	0.891	104.889	37.412	0	0	21.053	0	28.414
			1738.24	43.352	1	0	14.356	0.693	0.534	6.932	24.693	0.478	27.635	0.894	104.913	37.395	0	0	20.701	0	28.439
			1739.24	43.352	1	0	14.095	0.693	0.523	6.788	24.755	0.469	27.603	0.897	104.879	37.402	0	0	20.352	0	28.376
			1740.24	87.474	1	0	13.529	0.698	0.51	6.609	24.421	0.458	27.163	0.899	104.265	37.716	0	0	19.383	0	27.828
			1741.24	87.474	1	0	13.529	0.698	0.51	6.609	24.421	0.458	27.163	0.899	104.265	37.716	0	0	19.383	0	27.828
			1742.24	71.458	1	0	13.511	0.694	0.509	6.602	24.401	0.458	27.14	0.899	104.248	37.663	0	0	19.461	0	27.692
			1743.24	30.955	1	0	13.485	0.687	0.509	6.598	24.348	0.457	27.083	0.899	104.258	37.558	0	0	19.636	0	27.397
			1744.24	37.038	1	0	13.602	0.686	0.511	6.633	24.426	0.46	27.129	0.9	104.515	37.421	0	0	19.823	0	27.297
			1745.24	37.038	1	0	13.545	0.67	0.505	6.549	24.58	0.455	27.263	0.902	104.752	37.169	0	0	20.224	0	27.226
			1746.24	47.279	1	0	13.382	0.658	0.496	6.439	24.662	0.448	27.331	0.902	104.918	37.064	0	0	20.336	0	27.22
			1747.24	44.584	1	0	13.44	0.658	0.498	6.453	24.716	0.45	27.315	0.905	105.1	37.028	0	0	20.41	0	27.127
			1748.24	44.584	1	0	13.615	0.668	0.505	6.552	24.69	0.457	27.304	0.904	105.354	37.006	0	0	20.394	0	27.07
			1749.24	23.409	1	0	13.797	0.677	0.513	6.656	24.659	0.464	27.289	0.904	105.608	36.985	0	0	20.388	0	27.002
			1750.24	23.409	1	0	13.918	0.679	0.516	6.686	24.771	0.467	27.354	0.906	105.852	36.892	0	0	20.496	0	27.01
			1751.24	22.793	1	0	14.153	0.702	0.529	6.861	24.623	0.478	27.249	0.904	106.155	36.942	0	0	20.157	0	26.832
			1752.24	22.793	1	0	14.264	0.699	0.528	6.851	24.84	0.479	27.376	0.907	106.544	36.769	0	0	20.419	0	26.865
			1753.24	22.793	1	0	14.299	0.698	0.524	6.801	25.083	0.478	27.489	0.912	106.932	36.642	0	0	20.483	0	26.933
			1754.24	28.183	1	0	14.334	0.698	0.52	6.75	25.33	0.478	27.603	0.918	107.321	36.515	0	0	20.549	0	27.001
			1755.24	30.339	1	0	14.382	0.702	0.519	6.735	25.488	0.478	27.698	0.92	107.51	36.481	0	0	20.48	0	27.168
			1756.24	40.657	1	0	13.654	0.67	0.476	6.17	26.302	0.443	28.266	0.93	108.138	36.188	0	0	20.384	0	28.016
			1757.24	41.427	1	0	13.403	0.654	0.46	5.969	26.629	0.431	28.416	0.937	108.585	36.011	0	0	20.508	0	28.07
			1758.24	41.427	1	0	13.46	0.655	0.46	5.97	26.744	0.433	28.459	0.94	108.805	35.966	0	0	20.549	0	28.097
			1759.24	50.282	1	0	13.545	0.656	0.461	5.981	26.869	0.435	28.481	0.943	109.048	35.929	0	0	20.643	0	28.088
			1760.24	29.03	1	0	13.557	0.657	0.46	5.96	26.99	0.435	28.492	0.947	109.299	35.891	0	0	20.625	0	28.054
			1761.24	23.717	1	0	13.569	0.658	0.458	5.94	27.112	0.436	28.503	0.951	109.55	35.854	0	0	20.607	0	28.02
			1762.24	40.426	1	0	13.461	0.659	0.452	5.86	27.26	0.432	28.521	0.956	109.714	35.852	0	0	20.438	0	28.056
			1763.24	40.426	1	0	13.377	0.659	0.447	5.795	27.395	0.429	28.521	0.961	109.872	35.85	0	0	20.307	0	28.053
			1764.24	41.196	1	0	13.287	0.659	0.442	5.727	27.533	0.426	28.523	0.965	110.03	35.847	0	0	20.167	0	28.053
			1765.24	45.046	1	0	13.433	0.664	0.445	5.775	27.626	0.431	28.557	0.967	110.241	35.813	0	0	20.243	0	28.076
			1766.24	39.117	1	0	13.499	0.666	0.447	5.797	27.666	0.433	28.587	0.968	110.455	35.78	0	0	20.255	0	28.091
			1767.24	39.117	1	0	13.581	0.669	0.449	5.822	27.723	0.435	28.633	0.968	110.71	35.748	0	0	20.29	0	28.143
			1768.24	34.42	1	0	13.577	0.656	0.445	5.775	27.888	0.431	28.825	0.967	111.142	35.481	0	0	20.687	0	28.144
			1769.24	34.42	1	0	13.629	0.643	0.443	5.745	28.091	0.428	29.056	0.967	111.574	35.214	0	0	21.189	0	28.221
			1770.24	37.192	1	0	13.78	0.627	0.438	5.685	28.632	0.425	29.538	0.969	112.293	34.798	0	0	21.961	0	28.585
			1771.24	34.42	1	0	14.029	0.626	0.44	5.705	29.039	0.428	29.862	0.972	112.792	34.592	0	0	22.423	0	28.936
			1772.24	35.575	1	0	14.037	0.631	0.437	5.665	29.287	0.427	29.953	0.978	113.033	34.585	0	0	22.249	0	29.118
			1773.24	35.575	1	0	14.022	0.634	0.432	5.607	29.57	0.425	30.07	0.983	113.305	34.566	0	0	22.118	0	29.333
			1774.24	32.957	1	0	14.008	0.637	0.428	5.55	29.859	0.423	30.189	0.989	113.577	34.548	0	0	21.99	0	29.55
			1775.24	33.265	1	0	13.89	0.632	0.421	5.457	30.09	0.418	30.264	0.994	113.744	34.55	0	0	21.986	0	29.702
			1776.24	33.265	1	0	13.968	0.643	0.423	5.487	30.144	0.422	30.206	0.998	113.969	34.636	0	0	21.713	0	29.728
			1777.24	32.649	1	0	14.091	0.655	0.427	5.543	30.152	0.428	30.123	1.001	114.066	34.722	0	0	21.519	0	29.7
			1778.24	32.649	1	0	14.042	0.655	0.425	5.508	30.236	0.426	30.131	1.003	114.178	34.74	0	0	21.453	0	29.746
			1779.24	32.11	1	0	13.986	0.654	0.421	5.466	30.343	0.424	30.149	1.006	114.303	34.747	0	0	21.391	0	29.794
			1780.24	32.11	1	0	13.937	0.653	0.418	5.426	30.457	0.422	30.168	1.01	114.428	34.754	0	0	21.338	0	29.843
			1781.24	27.49	1	0	13.794	0.647	0.411	5.335	30.628	0.416	30.253	1.012	114.572	34.729	0	0	21.332	0	29.971
			1782.24	27.49	1	0	13.715	0.64	0.407	5.279	30.748	0.413	30.292	1.015	114.681	34.703	0	0	21.427	0	30.005
			1783.24	14.168	1	0	13.594	0.625	0.399	5.179	30.996	0.407	30.433	1.019	114.851	34.568	0	0	21.748	0	30.065
			1784.24	17.171	1	0	13.491	0.607	0.393	5.098	31.159	0.401	30.552	1.02	115.055	34.39	0	0	22.222	0	30.001
			1785.24	17.171	1	0	13.475	0.601	0.392	5.084	31.171	0.4	30.543	1.021	115.087	34.383	0	0	22.422	0	29.964
			1786.24	34.035	1	0	13.415	0.595	0.39	5.055	31.179	0.398	30.525	1.021	115.12	34.376	0	0	22.552	0	29.908
			1787.24	33.188	1	0	13.396	0.593	0.389	5.041	31.216	0.397	30.552	1.022	115.081	34.397	0	0	22.577	0	29.991
			1788.24	30.878	1	0	13.297	0.588	0.385	4.992	31.257	0.393	30.59	1.022	115.064	34.406	0	0	22.61	0	30.073
			1789.24	30.878	1	0	13.184	0.583	0.381	4.94	31.293	0.389	30.627	1.022	115.048	34.415	0	0	22.621	0	30.149
			1790.24	33.111	1	0	13.099	0.579	0.378	4.901	31.311	0.386	30.667	1.021	115.036	34.406	0	0	22.632	0	30.206
			1791.24	34.574	1	0	12.987	0.574	0.375	4.859	31.283	0.382	30.691	1.019	115.034	34.371	0	0	22.643	0	30.189
			1792.24	34.035	1	0	12.894	0.568	0.372	4.823	31.259	0.378	30.72	1.018	115.032	34.336	0	0	22.687	0	30.182
			1793.24	34.035	1	0	12.782	0.558	0.369	4.781	31.202	0.374	30.771	1.014	115.074	34.262	0	0	22.892	0	30.144
			1794.24	32.726	1	0	12.667	0.548	0.365	4.737	31.139	0.369	30.818	1.01	115.115	34.188	0	0	23.096	0	30.095
			1795.24	33.804	1	0	12.558	0.539	0.362	4.697	31.069	0.365	30.86	1.007	115.157	34.114	0	0	23.32	0	30.036
			1796.24	28.337	1	0	12.565	0.534	0.365	4.732	30.827	0.365	30.788	1.001	115.057	34.144	0	0	23.54	0	29.929
			1797.24	28.799	1	0	12.662	0.531	0.369	4.791	30.664	0.369	30.734	0.998	114.955	34.172	0	0	23.849	0	29.858
			1798.24	20.637	1	0	12.761	0.528	0.374	4.849	30.512	0.372	30.687	0.994	114.853	34.199	0	0	24.167	0	29.799
			1799.24	19.482	1	0	13.03	0.543	0.386	5.001	30.305	0.382	30.576	0.991	114.579	34.452	0	0	24.017	0	30.011
			1800.24	31.956	1	0	13.205	0.557	0.395	5.123	30.07	0.39	30.425	0.988	114.305	34.705	0	0	23.708	0	30.139
			1801.24	31.802	1	0	13.376	0.571	0.404	5.245	29.834	0.399	30.269	0.986	114.031	34.958	0	0	23.406	0	30.247
			1802.24	31.802	1	0	13.141	0.569	0.401	5.2	29.552	0.395	29.964	0.986	114.031	34.919	0	0	23.082	0	29.572
			1803.24	26.643	1	0	12.922	0.567	0.398	5.16	29.276	0.393	29.669	0.987	114.031	34.88	0	0	22.784	0	28.904
			1804.24	25.873	1	0	12.634	0.567	0.394	5.112	28.889	0.389	29.265	0.987	113.98	34.852	0	0	22.275	0	28.017
			1805.24	25.873	1	0	12.359	0.567	0.391	5.065	28.524	0.386	28.884	0.988	113.929	34.824	0	0	21.789	0	27.153
			1806.24	25.488	1	0	12.178	0.567	0.387	5.014	28.394	0.381	28.813	0.985	113.753	34.898	0	0	21.471	0	27.115
			1807.24	26.643	1	0	12.087	0.566	0.384	4.986	28.331	0.378	28.835	0.983	113.537	35	0	0	21.366	0	27.322
			1808.24	24.872	1	0	12.002	0.564	0.382	4.96	28.266	0.375	28.855	0.98	113.321	35.102	0	0	21.271	0	27.525
			1809.24	24.718	1	0	12.009	0.568	0.385	4.991	28.132	0.375	28.835	0.976	113.108	35.195	0	0	21.155	0	27.633
			1810.24	24.718	1	0	12.021	0.572	0.387	5.026	27.983	0.376	28.808	0.971	112.88	35.3	0	0	21.031	0	27.744
			1811.24	38.501	1	0	12.021	0.575	0.39	5.055	27.843	0.377	28.789	0.967	112.653	35.404	0	0	20.889	0	27.871
			1812.24	38.27	1	0	12.107	0.581	0.396	5.135	27.633	0.381	28.68	0.963	112.456	35.499	0	0	20.852	0	27.789
			1813.24	38.27	1	0	12.186	0.586	0.402	5.211	27.43	0.386	28.577	0.96	112.293	35.594	0	0	20.805	0	27.718
			1814.24	42.12	1	0	12.411	0.604	0.414	5.373	27.182	0.397	28.393	0.957	112.096	35.787	0	0	20.563	0	27.635
			1815.24	39.656	1	0	12.643	0.621	0.427	5.54	26.932	0.408	28.199	0.955	111.864	35.98	0	0	20.347	0	27.518
			1816.24	39.656	1	0	12.591	0.62	0.428	5.545	26.791	0.407	28.12	0.953	111.786	36.004	0	0	20.297	0	27.375
			1817.24	25.719	1	0	12.674	0.622	0.431	5.585	26.783	0.41	28.162	0.951	111.873	35.924	0	0	20.362	0	27.348
			1818.24	25.719	1	0	12.557	0.617	0.426	5.53	26.781	0.405	28.216	0.949	111.942	35.847	0	0	20.336	0	27.344
			1819.24	22.177	1	0	12.502	0.616	0.424	5.503	26.789	0.402	28.261	0.948	111.989	35.782	0	0	20.283	0	27.344
			1820.24	22.177	1	0	12.46	0.616	0.422	5.475	26.836	0.4	28.323	0.948	112.056	35.717	0	0	20.213	0	27.38
			1821.24	23.64	1	0	12.419	0.617	0.42	5.448	26.883	0.398	28.385	0.947	112.123	35.652	0	0	20.143	0	27.418
			1822.24	29.415	1	0	12.373	0.618	0.418	5.415	26.948	0.396	28.445	0.947	112.182	35.613	0	0	20.027	0	27.49
			1823.24	29.415	1	0	12.303	0.618	0.415	5.382	26.962	0.393	28.465	0.947	112.193	35.604	0	0	19.921	0	27.52
			1824.24	39.579	1	0	12.305	0.618	0.414	5.37	27.027	0.392	28.511	0.948	112.235	35.587	0	0	19.899	0	27.598
			1825.24	39.194	1	0	12.309	0.619	0.413	5.36	27.092	0.392	28.556	0.949	112.277	35.571	0	0	19.879	0	27.673
			1826.24	39.194	1	0	12.358	0.624	0.416	5.4	27.021	0.395	28.488	0.949	112.211	35.613	0	0	19.795	0	27.59
			1827.24	42.967	1	0	12.424	0.625	0.415	5.379	27.272	0.394	28.68	0.951	112.39	35.518	0	0	19.868	0	27.867
			1828.24	42.967	1	0	12.433	0.626	0.413	5.353	27.43	0.393	28.801	0.952	112.518	35.439	0	0	19.867	0	28.008
			1829.24	50.282	1	0	12.404	0.625	0.409	5.31	27.588	0.391	28.914	0.954	112.629	35.362	0	0	19.836	0	28.134
			1830.24	50.282	1	0	12.324	0.623	0.404	5.241	27.763	0.387	29.021	0.957	112.736	35.295	0	0	19.769	0	28.26
			1831.25	49.743	1	0	12.138	0.619	0.393	5.096	28.096	0.378	29.224	0.961	112.973	35.153	0	0	19.613	0	28.469
			1832.24	22.331	1	0	12.138	0.619	0.393	5.096	28.096	0.378	29.224	0.961	112.973	35.153	0	0	19.613	0	28.469
			1833.24	21.638	1	0	12.201	0.619	0.392	5.082	28.319	0.376	29.479	0.961	113.029	35.163	0	0	19.716	0	29.025
			1834.24	21.638	1	0	12.33	0.62	0.394	5.107	28.482	0.378	29.694	0.959	113.052	35.179	0	0	19.89	0	29.499
			1835.24	20.791	1	0	12.482	0.62	0.394	5.113	28.803	0.378	30.045	0.959	113.11	35.188	0	0	20.136	0	30.232
			1836.24	20.791	1	0	12.893	0.629	0.405	5.252	29.007	0.389	30.183	0.961	113.015	35.311	0	0	20.496	0	30.707
			1837.24	19.559	1	0	13.112	0.634	0.411	5.336	29.059	0.397	30.148	0.964	113.105	35.279	0	0	20.675	0	30.595
			1838.24	20.406	1	0	13.155	0.636	0.412	5.349	29.092	0.398	30.135	0.965	113.261	35.193	0	0	20.691	0	30.439
			1839.24	22.793	1	0	13.276	0.641	0.417	5.403	29.086	0.403	30.03	0.969	113.355	35.16	0	0	20.707	0	30.182
			1840.24	22.793	1	0	13.392	0.644	0.421	5.456	29.067	0.408	29.935	0.971	113.321	35.198	0	0	20.8	0	30.048
			1841.25	33.419	1	0	13.468	0.638	0.422	5.479	29.081	0.412	29.819	0.975	113.532	35.023	0	0	21.124	0	29.535
			1842.24	33.419	1	0	13.468	0.638	0.422	5.479	29.081	0.412	29.819	0.975	113.532	35.023	0	0	21.124	0	29.535
			1843.24	33.419	1	0	13.375	0.63	0.418	5.426	29.129	0.409	29.826	0.977	113.676	34.853	0	0	21.244	0	29.275
			1844.24	30.262	1	0	12.957	0.622	0.407	5.279	28.964	0.398	29.599	0.979	113.899	34.682	0	0	20.844	0	28.526
			1845.24	29.415	1	0	12.474	0.601	0.387	5.022	29.212	0.379	29.807	0.98	114.746	33.805	0	0	20.764	0	27.531
			1846.24	29.415	1	0	12.16	0.568	0.362	4.689	30.319	0.355	30.879	0.982	116.306	32.173	0	0	21.411	0	26.997
			1847.24	23.332	1	0	11.945	0.559	0.352	4.566	30.532	0.346	31.04	0.984	116.439	32.049	0	0	21.368	0	27.102
			1848.24	23.178	1	0	12.096	0.567	0.36	4.676	30.239	0.354	30.829	0.981	116.175	32.229	0	0	21.331	0	26.988
			1849.25	23.178	1	0	12.075	0.566	0.361	4.68	30.155	0.353	30.816	0.979	116.182	32.123	0	0	21.331	0	26.78
			1850.25	38.963	1	0	12.009	0.556	0.356	4.623	30.297	0.348	30.996	0.977	116.432	31.838	0	0	21.604	0	26.645
			1851.24	39.117	1	0	12.009	0.556	0.356	4.623	30.297	0.348	30.996	0.977	116.432	31.838	0	0	21.604	0	26.645
			1852.24	39.117	1	0	11.985	0.553	0.355	4.61	30.303	0.347	31.045	0.976	116.461	31.78	0	0	21.68	0	26.642
			1853.25	39.117	1	0	11.994	0.548	0.354	4.591	30.422	0.345	31.234	0.974	116.566	31.634	0	0	21.877	0	26.766
			1854.25	49.05	1	0	11.953	0.547	0.352	4.565	30.485	0.342	31.325	0.973	116.643	31.545	0	0	21.863	0	26.793
			1855.25	49.05	1	0	11.88	0.545	0.349	4.527	30.544	0.34	31.384	0.973	116.691	31.469	0	0	21.782	0	26.776
			1856.24	33.419	1	0	11.812	0.542	0.345	4.476	30.693	0.336	31.518	0.974	116.7	31.47	0	0	21.778	0	27.041
			1857.25	33.419	1	0	11.67	0.535	0.34	4.414	30.703	0.331	31.562	0.973	116.794	31.315	0	0	21.799	0	26.849
			1858.25	16.94	1	0	11.602	0.532	0.338	4.386	30.693	0.329	31.583	0.972	116.792	31.282	0	0	21.824	0	26.825
			1859.25	4.466	1	0	11.577	0.529	0.337	4.377	30.677	0.327	31.61	0.97	116.806	31.246	0	0	21.887	0	26.812
			1860.25	9.394	1	0	11.525	0.529	0.337	4.369	30.592	0.326	31.58	0.969	116.703	31.291	0	0	21.788	0	26.831
			1861.25	9.394	1	0	11.473	0.529	0.336	4.361	30.509	0.325	31.551	0.967	116.58	31.337	0	0	21.691	0	26.852
			1862.25	41.889	1	0	11.498	0.53	0.338	4.387	30.397	0.327	31.486	0.965	116.434	31.39	0	0	21.704	0	26.815
			1863.25	34.574	1	0	11.486	0.528	0.339	4.397	30.287	0.327	31.437	0.963	116.305	31.421	0	0	21.764	0	26.769
			1864.25	9.471	1	0	11.437	0.528	0.338	4.39	30.205	0.326	31.393	0.962	116.106	31.565	0	0	21.67	0	26.929
			1865.25	10.626	1	0	11.414	0.526	0.339	4.396	30.093	0.325	31.336	0.96	116	31.595	0	0	21.703	0	26.864
			1866.25	18.48	1	0	11.075	0.511	0.327	4.24	30.172	0.312	31.602	0.955	116.142	31.39	0	0	21.659	0	27.005
			1867.25	18.48	1	0	10.85	0.503	0.319	4.138	30.223	0.303	31.784	0.951	116.144	31.325	0	0	21.569	0	27.226
			1868.25	18.095	1	0	10.813	0.503	0.318	4.126	30.203	0.302	31.802	0.95	115.988	31.44	0	0	21.503	0	27.457
			1869.25	18.095	1	0	10.622	0.495	0.311	4.035	30.276	0.294	32.016	0.946	115.99	31.377	0	0	21.467	0	27.735
			1870.25	16.016	1	0	10.409	0.49	0.304	3.946	30.301	0.286	32.196	0.941	115.974	31.349	0	0	21.261	0	28.012
			1871.25	17.556	1	0	10.132	0.485	0.293	3.797	30.61	0.274	32.714	0.936	115.962	31.327	0	0	20.893	0	28.917
			1872.25	29.261	1	0	10.128	0.491	0.295	3.833	30.361	0.276	32.531	0.933	115.672	31.537	0	0	20.645	0	28.949
			1873.25	28.491	1	0	10.058	0.497	0.294	3.809	30.39	0.273	32.673	0.93	115.387	31.753	0	0	20.248	0	29.581
			1874.25	28.491	1	0	10.1	0.494	0.292	3.789	30.657	0.271	33.008	0.929	115.308	31.742	0	0	20.449	0	30.151
			1875.25	28.029	1	0	10.202	0.499	0.296	3.845	30.559	0.275	32.951	0.927	114.6	32.426	0	0	20.431	0	31.147
			1876.25	28.029	1	0	10.133	0.505	0.299	3.874	30.163	0.276	32.588	0.926	113.892	33.111	0	0	20.073	0	31.576
			1877.25	28.029	1	0	10.139	0.514	0.305	3.961	29.584	0.282	32.07	0.922	112.982	33.93	0	0	19.71	0	31.921
			1878.25	24.872	1	0	9.963	0.507	0.298	3.869	29.71	0.274	32.287	0.92	113.017	33.823	0	0	19.655	0	32.117
			1879.25	24.872	1	0	9.893	0.499	0.295	3.827	29.765	0.271	32.427	0.918	113.101	33.684	0	0	19.842	0	32.12
			1880.25	24.179	1	0	10.014	0.507	0.303	3.925	29.438	0.277	32.153	0.916	112.667	33.995	0	0	19.763	0	32.131
			1881.25	24.179	1	0	10.109	0.515	0.31	4.016	29.096	0.283	31.861	0.913	112.233	34.306	0	0	19.636	0	32.1
			1882.25	21.022	1	0	10.175	0.519	0.315	4.084	28.83	0.287	31.633	0.911	111.987	34.434	0	0	19.605	0	31.892
			1883.25	22.408	1	0	10.224	0.523	0.319	4.143	28.581	0.291	31.421	0.91	111.741	34.562	0	0	19.545	0	31.708
			1884.25	22.408	1	0	10.279	0.527	0.324	4.204	28.341	0.294	31.217	0.908	111.495	34.689	0	0	19.496	0	31.534
			1885.25	32.572	1	0	10.333	0.531	0.329	4.266	28.106	0.298	31.017	0.906	111.249	34.817	0	0	19.447	0	31.364
			1886.25	32.572	1	0	10.372	0.536	0.333	4.317	27.901	0.301	30.856	0.904	111.014	34.951	0	0	19.366	0	31.271
			1887.25	29.03	1	0	10.399	0.54	0.337	4.367	27.68	0.304	30.678	0.902	110.78	35.086	0	0	19.264	0	31.146
			1888.25	29.03	1	0	10.514	0.544	0.349	4.525	27.034	0.313	30.122	0.897	110.624	35.158	0	0	19.326	0	30.186
			1889.25	13.244	1	0	10.638	0.548	0.361	4.688	26.428	0.323	29.595	0.893	110.469	35.23	0	0	19.401	0	29.245
			1890.25	14.784	1	0	10.762	0.553	0.374	4.85	25.865	0.332	29.101	0.889	110.313	35.302	0	0	19.477	0	28.337
			1891.25	14.784	1	0	10.916	0.554	0.387	5.015	25.38	0.342	28.672	0.885	110.271	35.295	0	0	19.696	0	27.409
			1892.25	25.488	1	0	10.738	0.556	0.385	4.999	25.052	0.34	28.38	0.883	110.248	35.288	0	0	19.318	0	26.758
			1893.25	24.872	1	0	10.466	0.555	0.382	4.952	24.646	0.337	27.953	0.882	110.248	35.286	0	0	18.859	0	25.787
			1894.25	26.797	1	0	10.241	0.557	0.379	4.922	24.273	0.334	27.541	0.881	110.232	35.304	0	0	18.395	0	24.862
			1895.25	27.49	1	0	10.3	0.559	0.385	4.993	24.074	0.339	27.308	0.882	110.216	35.323	0	0	18.441	0	24.338
			1896.25	27.49	1	0	10.368	0.56	0.391	5.067	23.887	0.345	27.087	0.882	110.181	35.341	0	0	18.505	0	23.835
			1897.25	30.878	1	0	10.38	0.561	0.39	5.061	23.945	0.344	27.158	0.882	110.2	35.314	0	0	18.505	0	23.964
			1898.25	29.415	1	0	10.43	0.563	0.392	5.078	23.985	0.345	27.196	0.882	110.2	35.318	0	0	18.54	0	24.063
			1899.25	29.415	1	0	10.459	0.564	0.392	5.088	24.012	0.346	27.219	0.882	110.2	35.323	0	0	18.537	0	24.13
			1900.25	29.415	1	0	10.424	0.562	0.391	5.066	24.025	0.345	27.232	0.882	110.267	35.262	0	0	18.557	0	24.059
			1901.25	25.488	1	0	10.34	0.554	0.385	4.989	24.164	0.34	27.36	0.883	110.473	35.107	0	0	18.663	0	24.104
			1902.25	26.72	1	0	10.255	0.546	0.379	4.912	24.304	0.335	27.489	0.884	110.68	34.951	0	0	18.771	0	24.147
			1903.25	58.368	1	0	10.252	0.542	0.377	4.888	24.397	0.333	27.577	0.885	110.761	34.891	0	0	18.903	0	24.252
			1904.25	58.368	1	0	10.257	0.538	0.375	4.866	24.494	0.332	27.667	0.885	110.826	34.831	0	0	19.05	0	24.363
			1905.25	58.368	1	0	10.374	0.544	0.38	4.931	24.476	0.337	27.635	0.886	110.608	34.998	0	0	19.086	0	24.567
			1906.25	58.368	1	0	10.447	0.546	0.384	4.978	24.426	0.34	27.57	0.886	110.446	35.105	0	0	19.141	0	24.591
			1907.25	25.18	1	0	10.516	0.548	0.387	5.024	24.376	0.343	27.505	0.886	110.288	35.211	0	0	19.186	0	24.615
			1908.25	19.328	1	0	10.513	0.546	0.386	5.011	24.424	0.343	27.532	0.887	110.332	35.184	0	0	19.247	0	24.63
			1909.25	19.328	1	0	10.525	0.546	0.386	5.008	24.462	0.343	27.558	0.888	110.353	35.174	0	0	19.276	0	24.678
			1910.25	37.885	1	0	10.487	0.547	0.385	4.993	24.452	0.342	27.535	0.888	110.336	35.197	0	0	19.187	0	24.661
			1911.25	37.885	1	0	10.442	0.547	0.383	4.973	24.445	0.341	27.514	0.888	110.32	35.221	0	0	19.084	0	24.65
			1912.25	23.024	1	0	10.377	0.549	0.382	4.949	24.421	0.339	27.473	0.889	110.283	35.256	0	0	18.914	0	24.612
			1913.25	24.256	1	0	10.29	0.547	0.378	4.906	24.421	0.336	27.482	0.889	110.271	35.253	0	0	18.805	0	24.627
			1914.25	24.256	1	0	10.184	0.546	0.375	4.86	24.393	0.333	27.459	0.888	110.26	35.251	0	0	18.662	0	24.566
			1915.25	18.326	1	0	10.081	0.544	0.371	4.814	24.368	0.33	27.439	0.888	110.248	35.249	0	0	18.521	0	24.514
			1916.25	18.326	1	0	10.007	0.543	0.369	4.783	24.337	0.327	27.433	0.887	110.179	35.267	0	0	18.433	0	24.527
			1917.25	18.326	1	0	9.976	0.541	0.368	4.776	24.288	0.326	27.415	0.886	110.125	35.267	0	0	18.43	0	24.482
			1918.25	24.641	1	0	10.312	0.555	0.39	5.059	23.77	0.347	26.737	0.889	109.958	35.358	0	0	18.597	0	22.993
			1919.25	25.103	1	0	10.494	0.565	0.399	5.17	23.719	0.356	26.52	0.894	109.817	35.427	0	0	18.568	0	22.566
			1920.25	25.103	1	0	10.674	0.576	0.407	5.281	23.668	0.366	26.312	0.9	109.675	35.497	0	0	18.538	0	22.154
			1921.25	23.563	1	0	10.657	0.586	0.401	5.203	24.03	0.362	26.594	0.904	109.533	35.567	0	0	18.171	0	22.996
			1922.25	23.101	1	0	10.64	0.597	0.395	5.125	24.402	0.359	26.882	0.908	109.392	35.636	0	0	17.819	0	23.836
			1923.25	23.101	1	0	10.48	0.588	0.388	5.029	24.452	0.353	26.893	0.909	109.684	35.413	0	0	17.83	0	23.492
			1924.25	24.41	1	0	10.618	0.581	0.385	4.992	24.93	0.35	27.419	0.909	109.954	35.186	0	0	18.278	0	24.398
			1925.25	23.948	1	0	10.764	0.574	0.382	4.955	25.43	0.347	27.969	0.909	110.223	34.958	0	0	18.749	0	25.319
			1926.25	23.948	1	0	10.662	0.571	0.375	4.862	25.655	0.341	28.23	0.909	110.355	34.852	0	0	18.663	0	25.744
			1927.25	22.947	1	0	10.56	0.568	0.368	4.769	25.891	0.334	28.505	0.908	110.487	34.745	0	0	18.579	0	26.189
			1928.25	22.947	1	0	10.525	0.567	0.367	4.759	25.85	0.333	28.473	0.908	110.566	34.685	0	0	18.574	0	26.018
			1929.25	20.945	1	0	10.474	0.565	0.366	4.743	25.804	0.332	28.435	0.907	110.645	34.624	0	0	18.539	0	25.832
			1930.25	20.945	1	0	10.461	0.567	0.367	4.758	25.697	0.333	28.336	0.907	110.58	34.659	0	0	18.463	0	25.665
			1931.25	23.794	1	0	10.515	0.572	0.371	4.807	25.595	0.336	28.239	0.906	110.448	34.759	0	0	18.371	0	25.614
			1932.25	24.179	1	0	10.569	0.578	0.374	4.856	25.492	0.339	28.143	0.906	110.316	34.859	0	0	18.28	0	25.561
			1933.25	78.773	1	0	10.672	0.584	0.38	4.929	25.393	0.344	28.055	0.905	110.197	34.942	0	0	18.261	0	25.502
			1934.25	78.773	1	0	10.738	0.587	0.383	4.967	25.366	0.347	28.032	0.905	110.204	34.931	0	0	18.296	0	25.432
			1935.25	78.773	1	0	10.798	0.589	0.386	5.002	25.337	0.349	28.008	0.905	110.227	34.919	0	0	18.321	0	25.357
			1936.25	44.045	1	0	10.778	0.589	0.385	4.996	25.317	0.348	27.994	0.904	110.334	34.847	0	0	18.311	0	25.206
			1937.25	44.045	1	0	10.752	0.591	0.385	4.995	25.273	0.348	27.949	0.904	110.385	34.835	0	0	18.204	0	25.082
			1938.25	7.546	1	0	10.731	0.593	0.385	4.996	25.229	0.348	27.905	0.904	110.432	34.824	0	0	18.107	0	24.963
			1939.25	12.474	1	0	10.711	0.595	0.385	4.996	25.187	0.348	27.863	0.904	110.478	34.812	0	0	18.011	0	24.844
			1940.25	12.474	1	0	10.623	0.594	0.383	4.965	25.133	0.346	27.799	0.904	110.552	34.773	0	0	17.891	0	24.627
			1941.25	20.791	1	0	10.548	0.593	0.381	4.938	25.087	0.344	27.746	0.904	110.615	34.733	0	0	17.793	0	24.435
			1942.25	20.791	1	0	10.474	0.592	0.379	4.912	25.043	0.342	27.694	0.904	110.678	34.694	0	0	17.696	0	24.245
			1943.25	21.253	1	0	10.42	0.59	0.377	4.89	25.015	0.341	27.663	0.904	110.761	34.643	0	0	17.66	0	24.084
			1944.25	21.253	1	0	10.461	0.592	0.38	4.924	24.948	0.344	27.572	0.905	110.791	34.63	0	0	17.668	0	23.842
			1945.25	27.105	1	0	10.393	0.59	0.378	4.907	24.865	0.342	27.496	0.904	110.779	34.62	0	0	17.608	0	23.642
			1946.25	27.336	1	0	10.211	0.585	0.373	4.833	24.778	0.336	27.448	0.903	110.726	34.615	0	0	17.463	0	23.515
			1947.25	27.336	1	0	10.128	0.583	0.37	4.803	24.723	0.334	27.385	0.903	110.773	34.585	0	0	17.376	0	23.308
			1948.25	31.648	1	0	10.158	0.585	0.372	4.827	24.677	0.336	27.301	0.904	110.863	34.548	0	0	17.375	0	23.038
			1949.25	31.648	1	0	9.835	0.576	0.352	4.571	25.194	0.317	28.036	0.899	110.836	34.553	0	0	17.078	0	24.809
			1950.25	31.648	1	0	9.516	0.567	0.332	4.31	25.806	0.297	28.905	0.893	110.81	34.558	0	0	16.777	0	26.773
			1951.25	24.025	1	0	9.207	0.558	0.312	4.05	26.53	0.277	29.937	0.886	110.784	34.563	0	0	16.487	0	28.947
			1952.25	23.255	1	0	9.054	0.542	0.305	3.959	26.601	0.269	30.155	0.882	110.951	34.419	0	0	16.707	0	29.125
			1953.25	23.255	1	0	8.892	0.525	0.298	3.864	26.667	0.262	30.375	0.878	111.119	34.275	0	0	16.923	0	29.296
			1954.25	23.255	1	0	9.151	0.53	0.306	3.974	26.709	0.269	30.472	0.877	110.839	34.433	0	0	17.28	0	29.74
			1955.25	18.634	1	0	9.236	0.535	0.313	4.053	26.462	0.274	30.232	0.875	110.525	34.62	0	0	17.253	0	29.569
			1956.25	19.02	1	0	9.322	0.541	0.319	4.134	26.223	0.279	30.001	0.874	110.21	34.807	0	0	17.231	0	29.407
			1957.25	19.02	1	0	9.362	0.543	0.321	4.167	26.131	0.28	29.936	0.873	110.038	34.869	0	0	17.253	0	29.376
			1958.25	19.02	1	0	9.402	0.544	0.324	4.201	26.042	0.282	29.872	0.872	109.865	34.932	0	0	17.275	0	29.347
			1959.25	17.864	1	0	9.479	0.551	0.329	4.271	25.858	0.286	29.749	0.869	109.63	35.037	0	0	17.205	0	29.275
			1960.25	18.249	1	0	9.48	0.551	0.33	4.275	25.84	0.286	29.777	0.868	109.661	34.992	0	0	17.211	0	29.261
			1961.25	18.249	1	0	9.48	0.551	0.33	4.275	25.84	0.286	29.777	0.868	109.661	34.992	0	0	17.211	0	29.261
			1962.25	18.249	1	0	9.525	0.552	0.331	4.297	25.83	0.287	29.793	0.867	109.625	35.006	0	0	17.264	0	29.318
			1963.25	33.111	1	0	9.542	0.553	0.332	4.303	25.85	0.287	29.873	0.865	109.539	35.052	0	0	17.251	0	29.552
			1964.25	32.341	1	0	9.466	0.55	0.328	4.257	25.903	0.284	29.952	0.865	109.553	35.035	0	0	17.211	0	29.679
			1965.25	32.341	1	0	9.391	0.547	0.325	4.212	25.959	0.281	30.035	0.864	109.568	35.018	0	0	17.172	0	29.81
			1966.25	27.798	1	0	9.36	0.547	0.324	4.197	25.968	0.28	30.051	0.864	109.496	35.064	0	0	17.107	0	29.913
			1967.25	27.182	1	0	9.355	0.546	0.323	4.19	25.986	0.279	30.086	0.864	109.409	35.107	0	0	17.133	0	30.044
			1968.25	27.182	1	0	9.405	0.545	0.325	4.214	25.969	0.281	30.079	0.863	109.323	35.15	0	0	17.262	0	30.091
			1969.25	26.566	1	0	9.456	0.544	0.327	4.239	25.955	0.282	30.075	0.863	109.237	35.193	0	0	17.393	0	30.143
			1970.25	26.797	1	0	9.568	0.544	0.331	4.289	25.956	0.285	30.076	0.863	109.146	35.246	0	0	17.592	0	30.225
			1971.25	26.797	1	0	9.695	0.549	0.336	4.357	25.92	0.29	29.989	0.864	109.002	35.344	0	0	17.647	0	30.213
			1972.25	26.797	1	0	9.806	0.555	0.34	4.416	25.895	0.295	29.917	0.866	108.858	35.443	0	0	17.673	0	30.231
			1973.25	27.259	1	0	9.918	0.56	0.345	4.475	25.872	0.299	29.848	0.867	108.714	35.541	0	0	17.698	0	30.253
			1974.25	27.721	1	0	9.885	0.557	0.343	4.454	25.893	0.298	29.868	0.867	108.709	35.536	0	0	17.738	0	30.279
			1975.25	27.721	1	0	9.968	0.557	0.345	4.479	25.965	0.299	29.937	0.867	108.679	35.557	0	0	17.895	0	30.445
			1976.25	31.417	1	0	10.164	0.559	0.351	4.548	26.083	0.304	30.045	0.868	108.62	35.606	0	0	18.167	0	30.737
			1977.25	29.954	1	0	10.355	0.564	0.358	4.638	26.083	0.311	30.03	0.869	108.536	35.671	0	0	18.367	0	30.814
			1978.25	29.954	1	0	10.418	0.565	0.361	4.679	26.018	0.313	29.953	0.869	108.487	35.704	0	0	18.438	0	30.713
			1979.25	23.563	1	0	10.476	0.561	0.362	4.69	26.081	0.315	29.978	0.87	108.591	35.641	0	0	18.678	0	30.66
			1980.25	23.563	1	0	10.513	0.555	0.361	4.687	26.156	0.315	30.036	0.871	108.763	35.541	0	0	18.933	0	30.613
			1981.25	21.33	1	0	10.552	0.55	0.361	4.685	26.235	0.315	30.094	0.872	108.935	35.441	0	0	19.199	0	30.565
			1982.25	22.1	1	0	10.596	0.552	0.364	4.715	26.192	0.317	30.017	0.873	108.904	35.502	0	0	19.185	0	30.509
			1983.25	27.567	1	0	10.648	0.555	0.366	4.749	26.15	0.32	29.94	0.873	108.874	35.562	0	0	19.185	0	30.454
			1984.25	27.567	1	0	10.711	0.558	0.369	4.788	26.101	0.323	29.855	0.874	108.844	35.622	0	0	19.204	0	30.38
			1985.25	27.567	1	0	10.825	0.561	0.374	4.855	26.036	0.328	29.748	0.875	108.835	35.659	0	0	19.286	0	30.231
			1986.25	31.109	1	0	10.937	0.565	0.379	4.92	25.975	0.332	29.646	0.876	108.826	35.696	0	0	19.364	0	30.087
			1987.25	29.569	1	0	11.014	0.568	0.383	4.964	25.942	0.336	29.58	0.877	108.816	35.734	0	0	19.377	0	30.018
			1988.25	29.569	1	0	10.935	0.564	0.379	4.917	25.982	0.333	29.593	0.878	108.944	35.68	0	0	19.377	0	29.955
			1989.25	22.716	1	0	10.857	0.559	0.375	4.868	26.03	0.33	29.614	0.879	109.018	35.636	0	0	19.436	0	29.919
			1990.25	22.331	1	0	10.763	0.553	0.371	4.813	26.065	0.327	29.618	0.88	109.092	35.592	0	0	19.466	0	29.847
			1991.25	22.331	1	0	10.668	0.547	0.367	4.759	26.1	0.323	29.621	0.881	109.167	35.548	0	0	19.496	0	29.773
			1992.25	34.189	1	0	10.528	0.542	0.362	4.694	26.082	0.319	29.587	0.882	109.227	35.49	0	0	19.439	0	29.601
			1993.25	35.113	1	0	10.449	0.536	0.359	4.651	26.096	0.316	29.585	0.882	109.287	35.432	0	0	19.496	0	29.494
			1994.25	35.113	1	0	10.37	0.53	0.355	4.608	26.109	0.314	29.582	0.883	109.348	35.374	0	0	19.553	0	29.384
			1995.25	31.879	1	0	10.405	0.53	0.358	4.638	26.02	0.315	29.497	0.882	109.301	35.402	0	0	19.641	0	29.252
			1996.25	31.956	1	0	10.44	0.529	0.36	4.669	25.933	0.317	29.415	0.882	109.255	35.43	0	0	19.73	0	29.123
			1997.25	33.342	1	0	10.514	0.529	0.363	4.712	25.876	0.32	29.365	0.881	109.208	35.457	0	0	19.893	0	29.062
[truncated: 1,544 more rows]
